# Supplementary material for: Massively parallel genomic perturbations with multi-target CRISPR interrogates Cas9 activity and DNA repair at endogenous sites
Source: Nat Cell Biol. 2022 Sep 5;24(9):1433–44. doi: 10.1038/s41556-022-00975-z (PMC9481459; doi:10.1038/s41556-022-00975-z)
Supplement: Supplementary file 2 — Supplementary Tables 1–9. [file 41556_2022_975_MOESM2_ESM.xlsx]

## Sheet: Supp Table 1
Supplementary Table 1: Our study using mgRNAs versus other methods that characterize Cas9 activity
	model system			effect type		measured aspect of genome editing
	DNA only	transformed cells	primary cells	sequence	epigenetics	binding	cleavage	damage response	outcome (indels)
this paper (mgRNAs)	-	+	+	+	+++	+	+	+	+
Lazzarotto et al., 2020 (CHANGE-seq)	+	-	-	+++	++	-	+	-	-
Boyle et al., 2021	+	-	-	+++	-	+	+	-	-
Gisler et al., 2019	-	+	-	+++	+	-	-	-	+
Chakrabarti et al., 2019	-	+	-	+++	+	-	-	-	+
Shen et al., 2018 (inDelphi)	-	+	-	+++	-	-	-	-	+
Allen et al., 2018	-	+	-	+++	-	-	-	-	+
van Overbeek et al., 2016	-	+	-	+++	-	-	-	-	+

## Sheet: Supp Table 2
Supplementary Table 2: crRNA and tracrRNA sequences
Name	Sequence (5’ to 3’)
tracrRNA	AGCAUAGCAAGUUAAAAUAAGGCUAGUCCGUUAUCAACUUGAAAAAGUGGCACCGAGUCGGUGCUUU
IDT_AluGG	CCT GTA GTC CCA GCT ACT GGG UUU UAG AGC UAU GCU
IDT_AluCT	CCT GTA GTC CCA GCT ACT CTG UUU UAG AGC UAU GCU
IDT_AluTA	CCT GTA GTC CCA GCT ACT TAG UUU UAG AGC UAU GCU
cg_AluGG	CC[NPOM-dT] G[NPOM-dT]A G[NPOM-dT]C CCA GCU ACU GGG UUU UAG AGC UAU GCU GUU UUG
Pc_AluGG	CCU GU[PC-Linker] GUC CCA GCU ACU GGG UUU UAG AGC UAU GCU GUU UUG
tracrRNA was purchased as Alt-R® CRISPR-Cas9 tracrRNA from Integrated DNA Technologies (IDT)
IDT_* crRNAs were purchased as 36 nt Alt-R® CRISPR-Cas9 crRNAs from IDT
cg_* crRNAs are crRNAs for vfCRISPR (Liu et al., 2020), purchased as a custom order from BioSynthesis
pc_* crRNAs are crRNAs for rapid Cas9 deactivation (Zou et al., 2021), purchased as a custom order from IDT
The red bases hybridize with target DNA

## Sheet: Supp Table 3
Supplementary Table 3: Oligos for preparing ChIP sequencing libraries
Name	Sequence (5’ to 3’) | Red marks the i7 6 bp index sequence
MNase_F	/5Phos/GATCGGAAGAGCACACGTCT
MNase_R	ACACTCTTTCCCTACACGACGCTCTTCCGATC*T
PE_i5	AATGATACGGCGACCACCGAGATCTACACTCTTTCCCTACACGACGCTCTTCCGATC*T
PE_i701	CAAGCAGAAGACGGCATACGAGATCGTGATGTGACTGGAGTTCAGACGTGTGCTCTTCCGATC*T
PE_i702	CAAGCAGAAGACGGCATACGAGATACATCGGTGACTGGAGTTCAGACGTGTGCTCTTCCGATC*T
PE_i703	CAAGCAGAAGACGGCATACGAGATGCCTAAGTGACTGGAGTTCAGACGTGTGCTCTTCCGATC*T
PE_i704	CAAGCAGAAGACGGCATACGAGATTGGTCAGTGACTGGAGTTCAGACGTGTGCTCTTCCGATC*T
PE_i705	CAAGCAGAAGACGGCATACGAGATCACTGTGTGACTGGAGTTCAGACGTGTGCTCTTCCGATC*T
PE_i706	CAAGCAGAAGACGGCATACGAGATATTGGCGTGACTGGAGTTCAGACGTGTGCTCTTCCGATC*T
PE_i707	CAAGCAGAAGACGGCATACGAGATGATCTGGTGACTGGAGTTCAGACGTGTGCTCTTCCGATC*T
PE_i708	CAAGCAGAAGACGGCATACGAGATTCAAGTGTGACTGGAGTTCAGACGTGTGCTCTTCCGATC*T
PE_i709	CAAGCAGAAGACGGCATACGAGATCTGATCGTGACTGGAGTTCAGACGTGTGCTCTTCCGATC*T
PE_i710	CAAGCAGAAGACGGCATACGAGATAAGCTAGTGACTGGAGTTCAGACGTGTGCTCTTCCGATC*T
PE_i711	CAAGCAGAAGACGGCATACGAGATGTAGCCGTGACTGGAGTTCAGACGTGTGCTCTTCCGATC*T
PE_i712	CAAGCAGAAGACGGCATACGAGATTACAAGGTGACTGGAGTTCAGACGTGTGCTCTTCCGATC*T
PE_i713	CAAGCAGAAGACGGCATACGAGATATCAGTGTGACTGGAGTTCAGACGTGTGCTCTTCCGATC*T
PE_i714	CAAGCAGAAGACGGCATACGAGATAGGAATGTGACTGGAGTTCAGACGTGTGCTCTTCCGATC*T
PE_i715	CAAGCAGAAGACGGCATACGAGATATTCCGGTGACTGGAGTTCAGACGTGTGCTCTTCCGATC*T
PE_i716	CAAGCAGAAGACGGCATACGAGATCCACTCGTGACTGGAGTTCAGACGTGTGCTCTTCCGATC*T
PE_i717	CAAGCAGAAGACGGCATACGAGATCGATTAGTGACTGGAGTTCAGACGTGTGCTCTTCCGATC*T
PE_i718	CAAGCAGAAGACGGCATACGAGATCTTCGAGTGACTGGAGTTCAGACGTGTGCTCTTCCGATC*T
PE_i719	CAAGCAGAAGACGGCATACGAGATGAATGAGTGACTGGAGTTCAGACGTGTGCTCTTCCGATC*T
PE_i720	CAAGCAGAAGACGGCATACGAGATGCGGACGTGACTGGAGTTCAGACGTGTGCTCTTCCGATC*T
PE_i721	CAAGCAGAAGACGGCATACGAGATGGAACTGTGACTGGAGTTCAGACGTGTGCTCTTCCGATC*T
PE_i722	CAAGCAGAAGACGGCATACGAGATTAGTTGGTGACTGGAGTTCAGACGTGTGCTCTTCCGATC*T
PE_i723	CAAGCAGAAGACGGCATACGAGATTCGGGAGTGACTGGAGTTCAGACGTGTGCTCTTCCGATC*T
PE_i724	CAAGCAGAAGACGGCATACGAGATTCTGAGGTGACTGGAGTTCAGACGTGTGCTCTTCCGATC*T

## Sheet: Supp Table 4
Supplementary Table 4: Oligos for BLISS
Name	Sequence (5’ to 3’)
MNase_F	/5Phos/GATCGGAAGAGCACACGTCT
MNase_R	ACACTCTTTCCCTACACGACGCTCTTCCGATC*T

## Sheet: Supp Table 5
Supplementary Table 5: Oligos for cloning mgRNAs into lentiviral vector.
Name	Sequence (5’ to 3’)
Ct10_mgRNA_F	CACCGCCAGGCTGGAGTGCAGTGCT
Ct10_mgRNA_R	AAACAGCACTGCACTCCAGCCTGGC
Ct20_mgRNA_F	CACCGGCACTCCAGCCTGGGTTACA
Ct20_mgRNA_R	AAACTGTAACCCAGGCTGGAGTGCC

## Sheet: Supp Table 6
Supplementary Table 6: Oligos for sequencing mgRNA targets. PCR-1
10-target mgRNA
Name	Sequence (5’ to 3’)
ct10_T1_Out_F	AAGGGAGGCTGGGAAATGTG
ct10_T1_Out_R	GCATCCCTCAGCCTCAGTTT
ct10_T2_Out_F	TCCTGGATCTGGCCTAAGCT
ct10_T2_Out_R	GGGCAGCATAGCAAGATCCT
ct10_T3_Out_F	TGAAGCAGCTGCAGAAGAACT
ct10_T3_Out_R	GTGGTGGCTCACGTCTGTAA
ct10_T4_Out_F	TGGTTTTGGAGCGCTCTTCA
ct10_T4_Out_R	CCCGAAGAGCAAAGACAGGT
ct10_T5_Out_F	TCATGGGGTCACCTTATACCA
ct10_T5_Out_R	TTACTCTGGCTTGCAGGGTG
ct10_T6_Out_F	AAACAGACACAAAAAGCAGTCA
ct10_T6_Out_R	GCCAAGGCAGGAGAGTCATT
ct10_T7_Out_F	GGTCTCAAACTCCTCGGCTC
ct10_T7_Out_R	CATGGTGACTTGTCCCAGCA
ct10_T8_Out_F	TGGACTTCTCAGCCTCCAGA
ct10_T8_Out_R	GCATCCCCAAGTGGTTCTGA
ct10_T9_Out_F	GTGGGAAGGATGAGGCAGAG
ct10_T9_Out_R	TTGAAGGGGTTTCTGGAGGC
20-target mgRNA
ct20_T1_Out_F	TGGATCACGAGGTCAGGAGA
ct20_T1_Out_F	AGTGGGGGTGGTTAGAGAGA
ct20_T2_Out_F	CAGCCTGGGCAACTTAGTGA
ct20_T2_Out_R	TGGTGGGTTTTGCTTTCCCT
ct20_T3_Out_F	TAGCATTTTGGGAGGCCGAG
ct20_T3_Out_R	ACACACACTGAAAAACGCAA
ct20_T4_Out_F	GGGCAGATCATGAGGTCGAG
ct20_T4_Out_R	ATACGTAGGAGGCATGCTCC
ct20_T5_Out_F	TTGAAACAAGCCTGGCCAAC
ct20_T5_Out_R	GAGCAAGGGACAGAGCAGTT
ct20_T6_Out_F	GTGGGCAGATCACAAGGTCA
ct20_T6_Out_R	TGGCAAATAAGAGAATGTGGGG
ct20_T7_Out_F	GGAGTTCAAGACCAGTCCGG
ct20_T7_Out_R	GAACCTCCTGTGTCCCTGTG
ct20_T8_Out_F	GACCAGCTTGGCCAAAATGG
ct20_T8_Out_R	TGGTGCTAGTTATACCAGCCC
ct20_T9_Out_F	ATCCCAGCACTTTGAGAGGC
ct20_T9_Out_R	ACCCAGATAGAGCCCGTCTT
ct20_T10_Out_F	GATCGCTTGAGCTCAGGTGT
ct20_T10_Out_R	CCCCAGAATTCGACTGTCAGG
ct20_T11_Out_F	AAGTTCAAGACCAGCCTGGG
ct20_T11_Out_R	GAGACGGGGTTTCACCATGT
ct20_T12_Out_F	CAGCCTGGGCAACATAGTGA
ct20_T12_Out_R	TTCCCACCTAAACCTTGCCC

## Sheet: Supp Table 7
Supplementary Table 7: Oligos for sequencing mgRNA targets. PCR-2
Name	Sequence (5’ to 3’)
10-target mgRNA
ct10_T1_In_F	TCGTCGGCAGCGTCAGATGTGTATAAGAGACAGGTCAGGAGTTCGAGACCAGC
ct10_T1_In_R	GTCTCGTGGGCTCGGAGATGTGTATAAGAGACAGAGGGCAGTGGTAAGGAGGAT
ct10_T2_In_F	TCGTCGGCAGCGTCAGATGTGTATAAGAGACAGACAGCTTGGGGTTACACAGG
ct10_T2_In_R	GTCTCGTGGGCTCGGAGATGTGTATAAGAGACAGGCCTCACAATGGCCCTATGA
ct10_T3_In_F	TCGTCGGCAGCGTCAGATGTGTATAAGAGACAGGCAGAGGCATGTGGATCACT
ct10_T3_In_R	GTCTCGTGGGCTCGGAGATGTGTATAAGAGACAGGCCAGTGGACTTTAGGCAAA
ct10_T4_In_F	TCGTCGGCAGCGTCAGATGTGTATAAGAGACAGAGCCAGTGTGTGACTTAGGC
ct10_T4_In_R	GTCTCGTGGGCTCGGAGATGTGTATAAGAGACAGGAGATCAGCCTGGGCAACAT
ct10_T5_In_F	TCGTCGGCAGCGTCAGATGTGTATAAGAGACAGCGCTGAGGCAGGTAGATCAC
ct10_T5_In_R	GTCTCGTGGGCTCGGAGATGTGTATAAGAGACAGTGCCATCACTGGGTCTAATGG
ct10_T6_In_F	TCGTCGGCAGCGTCAGATGTGTATAAGAGACAGATTAGCTGGGTGTGGTGACG
ct10_T6_In_R	GTCTCGTGGGCTCGGAGATGTGTATAAGAGACAGTCAGCTGTTTGATCTCAGGCA
ct10_T7_In_F	TCGTCGGCAGCGTCAGATGTGTATAAGAGACAGAGAGCCTGGACAAAATGGTGA
ct10_T7_In_R	GTCTCGTGGGCTCGGAGATGTGTATAAGAGACAGGGGTCTAGCAAGTGGGCAAT
ct10_T8_In_F	TCGTCGGCAGCGTCAGATGTGTATAAGAGACAGACTGAGGCAGGAGGATCACT
ct10_T8_In_R	GTCTCGTGGGCTCGGAGATGTGTATAAGAGACAGGCCCATGACCTCCGTCTATG
ct10_T9_In_F	TCGTCGGCAGCGTCAGATGTGTATAAGAGACAGTCCCGTTGAGAACCACTTGG
ct10_T9_In_R	GTCTCGTGGGCTCGGAGATGTGTATAAGAGACAGCAGGTTCCAGTTCTGCCTGT
20-target mgRNA
ct20_T1_In_F	TCGTCGGCAGCGTCAGATGTGTATAAGAGACAGCTACAGCTACTCGGGAGGCT
ct20_T1_In_F	GTCTCGTGGGCTCGGAGATGTGTATAAGAGACAGTACTCAGGAACAGGTGCGTG
ct20_T2_In_F	TCGTCGGCAGCGTCAGATGTGTATAAGAGACAGTAGCTGGTGTGGTGACATGC
ct20_T2_In_R	GTCTCGTGGGCTCGGAGATGTGTATAAGAGACAGCTGTCCCCTGTTAACACCCC
ct20_T3_In_F	TCGTCGGCAGCGTCAGATGTGTATAAGAGACAGAAAAATGGGCTTGGCTGGAC
ct20_T3_In_R	GTCTCGTGGGCTCGGAGATGTGTATAAGAGACAGCTGTACACAGCTAGGCCTGT
ct20_T4_In_F	TCGTCGGCAGCGTCAGATGTGTATAAGAGACAGTCCCAGCTACTTGAGAGGCT
ct20_T4_In_R	GTCTCGTGGGCTCGGAGATGTGTATAAGAGACAGCTCAGTAAGGGTGAGTTCTGGT
ct20_T5_In_F	TCGTCGGCAGCGTCAGATGTGTATAAGAGACAGCGCCTGTAATCCCAGCTACT
ct20_T5_In_R	GTCTCGTGGGCTCGGAGATGTGTATAAGAGACAGTGTCATGCTCTGGGTTGAGG
ct20_T6_In_F	TCGTCGGCAGCGTCAGATGTGTATAAGAGACAGTGGTGGTGCATGCCTGTAAT
ct20_T6_In_R	GTCTCGTGGGCTCGGAGATGTGTATAAGAGACAGGTGTCAGGTTAGCTTTGCAGTG
ct20_T7_In_F	TCGTCGGCAGCGTCAGATGTGTATAAGAGACAGCAGTTACTCGGGAGGCTGAG
ct20_T7_In_R	GTCTCGTGGGCTCGGAGATGTGTATAAGAGACAGACCATCCTGCTTCTGCTGTC
ct20_T8_In_F	TCGTCGGCAGCGTCAGATGTGTATAAGAGACAGAAGCACCTGCAATCCCATCT
ct20_T8_In_R	GTCTCGTGGGCTCGGAGATGTGTATAAGAGACAGTCTTGGGATCAGTCTCTGGGT
ct20_T9_In_F	TCGTCGGCAGCGTCAGATGTGTATAAGAGACAGGGCGCCTGTAATTCCAGCTA
ct20_T9_In_R	GTCTCGTGGGCTCGGAGATGTGTATAAGAGACAGTTGACTCAGACACACAGGGC
ct20_T10_In_F	TCGTCGGCAGCGTCAGATGTGTATAAGAGACAGCACCTGTAGTCCCAGCTGAG
ct20_T10_In_R	GTCTCGTGGGCTCGGAGATGTGTATAAGAGACAGTGCTTTCGTTACCGGTGTCA
ct20_T11_In_F	TCGTCGGCAGCGTCAGATGTGTATAAGAGACAGTGCACCTGTAGTCCCAGCTA
ct20_T11_In_R	GTCTCGTGGGCTCGGAGATGTGTATAAGAGACAGTTACAGGTGTGAGCCACTGC
ct20_T12_In_F	TCGTCGGCAGCGTCAGATGTGTATAAGAGACAGGGTCCTTGCTACTTGGGAGG
ct20_T12_In_R	GTCTCGTGGGCTCGGAGATGTGTATAAGAGACAGACCTTCTCTGCCTGTCCCTA

## Sheet: Supp Table 8
Supplementary Table 8: Oligos for sequencing mgRNA targets. PCR-3
Name	Sequence (5’ to 3’) Red marks the i7/i5 8 bp index sequence
NGS_Index_F1	AATGATACGGCGACCACCGAGATCTACACCTCTCTATTCGTCGGCAGCGTC
NGS_Index_F2	AATGATACGGCGACCACCGAGATCTACACTATCCTCTTCGTCGGCAGCGTC
NGS_Index_F3	AATGATACGGCGACCACCGAGATCTACACGTAAGGAGTCGTCGGCAGCGTC
NGS_Index_F4	AATGATACGGCGACCACCGAGATCTACACACTGCATATCGTCGGCAGCGTC
NGS_Index_F5	AATGATACGGCGACCACCGAGATCTACACAAGGAGTATCGTCGGCAGCGTC
NGS_Index_F6	AATGATACGGCGACCACCGAGATCTACACCTAAGCCTTCGTCGGCAGCGTC
NGS_Index_F7	AATGATACGGCGACCACCGAGATCTACACCGTCTAATTCGTCGGCAGCGTC
NGS_Index_F8	AATGATACGGCGACCACCGAGATCTACACTCTCTCCGTCGTCGGCAGCGTC
NGS_Index_F9	AATGATACGGCGACCACCGAGATCTACACTCGACTAGTCGTCGGCAGCGTC
NGS_Index_F10	AATGATACGGCGACCACCGAGATCTACACTTCTAGCTTCGTCGGCAGCGTC
NGS_Index_F11	AATGATACGGCGACCACCGAGATCTACACCCTAGAGTTCGTCGGCAGCGTC
NGS_Index_F12	AATGATACGGCGACCACCGAGATCTACACGCGTAAGATCGTCGGCAGCGTC
NGS_Index_R1	CAAGCAGAAGACGGCATACGAGATTCGCCTTAGTCTCGTGGGCTCGG
NGS_Index_R2	CAAGCAGAAGACGGCATACGAGATCTAGTACGGTCTCGTGGGCTCGG
NGS_Index_R3	CAAGCAGAAGACGGCATACGAGATTTCTGCCTGTCTCGTGGGCTCGG
NGS_Index_R4	CAAGCAGAAGACGGCATACGAGATGCTCAGGAGTCTCGTGGGCTCGG
NGS_Index_R5	CAAGCAGAAGACGGCATACGAGATAGGAGTCCGTCTCGTGGGCTCGG
NGS_Index_R6	CAAGCAGAAGACGGCATACGAGATCATGCCTAGTCTCGTGGGCTCGG
NGS_Index_R7	CAAGCAGAAGACGGCATACGAGATGTAGAGAGGTCTCGTGGGCTCGG
NGS_Index_R8	CAAGCAGAAGACGGCATACGAGATCAGCCTCGGTCTCGTGGGCTCGG

## Sheet: Supp Table 9
ATAC-Seq Oligos from Buenrostro et al, Nat Meth (2013)
Label	Sequence
Ad1_noMX	AATGATACGGCGACCACCGAGATCTACACTCGTCGGCAGCGTCAGATGTG
Ad2.1_TAAGGCGA	CAAGCAGAAGACGGCATACGAGATTCGCCTTAGTCTCGTGGGCTCGGAGATGT
Ad2.2_CGTACTAG	CAAGCAGAAGACGGCATACGAGATCTAGTACGGTCTCGTGGGCTCGGAGATGT
Ad2.3_AGGCAGAA	CAAGCAGAAGACGGCATACGAGATTTCTGCCTGTCTCGTGGGCTCGGAGATGT
Ad2.4_TCCTGAGC	CAAGCAGAAGACGGCATACGAGATGCTCAGGAGTCTCGTGGGCTCGGAGATGT
Ad2.5_GGACTCCT	CAAGCAGAAGACGGCATACGAGATAGGAGTCCGTCTCGTGGGCTCGGAGATGT
Ad2.6_TAGGCATG	CAAGCAGAAGACGGCATACGAGATCATGCCTAGTCTCGTGGGCTCGGAGATGT
Ad2.7_CTCTCTAC	CAAGCAGAAGACGGCATACGAGATGTAGAGAGGTCTCGTGGGCTCGGAGATGT
Ad2.8_CAGAGAGG	CAAGCAGAAGACGGCATACGAGATCCTCTCTGGTCTCGTGGGCTCGGAGATGT
Ad2.9_GCTACGCT	CAAGCAGAAGACGGCATACGAGATAGCGTAGCGTCTCGTGGGCTCGGAGATGT
Ad2.10_CGAGGCTG	CAAGCAGAAGACGGCATACGAGATCAGCCTCGGTCTCGTGGGCTCGGAGATGT
Ad2.11_AAGAGGCA	CAAGCAGAAGACGGCATACGAGATTGCCTCTTGTCTCGTGGGCTCGGAGATGT
Ad2.12_GTAGAGGA	CAAGCAGAAGACGGCATACGAGATTCCTCTACGTCTCGTGGGCTCGGAGATGT
Ad2.13_GTCGTGAT	CAAGCAGAAGACGGCATACGAGATATCACGACGTCTCGTGGGCTCGGAGATGT
Ad2.14_ACCACTGT	CAAGCAGAAGACGGCATACGAGATACAGTGGTGTCTCGTGGGCTCGGAGATGT
Ad2.15_TGGATCTG	CAAGCAGAAGACGGCATACGAGATCAGATCCAGTCTCGTGGGCTCGGAGATGT
Ad2.16_CCGTTTGT	CAAGCAGAAGACGGCATACGAGATACAAACGGGTCTCGTGGGCTCGGAGATGT
Ad2.17_TGCTGGGT	CAAGCAGAAGACGGCATACGAGATACCCAGCAGTCTCGTGGGCTCGGAGATGT
Ad2.18_GAGGGGTT	CAAGCAGAAGACGGCATACGAGATAACCCCTCGTCTCGTGGGCTCGGAGATGT
Ad2.19_AGGTTGGG	CAAGCAGAAGACGGCATACGAGATCCCAACCTGTCTCGTGGGCTCGGAGATGT
	Sequences are written in 5'-3' direction. Index is highlighted in pink
