# Supplementary material for: Massively parallel genomic perturbations with multi-target CRISPR interrogates Cas9 activity and DNA repair at endogenous sites
Source: Nat Cell Biol. 2022 Sep 5;24(9):1433–44. doi: 10.1038/s41556-022-00975-z (PMC9481459; doi:10.1038/s41556-022-00975-z)
Supplement: Source Data 1 — Source data for Fig. 1. [file 41556_2022_975_MOESM3_ESM.xlsx]

## Sheet: Figure 1
	Figure 1

## Sheet: hg38_Alu
		protospacer	# of alignments	# in genes	active region	1_TssA	2_TssAFlnk	3_TxFlnk	4_Tx	5_TxWk	6_EnhG	7_Enh	8_ZNF/Rpts	9_Het	10_TssBiv	11_BivFlnk	12_EnhBiv	13_ReprPC	14_ReprPCWk	15_Quies	intergenic	distance (bp)	distance (mb)	Other
0	0	GGAGTGCAGTGGCACCATCTNGG	1000	491	234	2	3	0	34	182	1	12	0	1	0	0	0	2	76	671	509	2.9271e+06	2.9271	9		1_TssA	2_TssAFlnk	3_TxFlnk	4_Tx	5_TxWk	6_EnhG	7_Enh	8_ZNF/Rpts	9_Het	10_TssBiv	11_BivFlnk	12_EnhBiv	13_ReprPC	14_ReprPCWk	15_Quies
1	0.001	CACTGCAAGCTCCACCTCCTNGG	1000	502	226	1	3	0	40	173	3	6	4	3	0	0	0	0	63	697	498	2.92952e+06	2.92952	14		0.873061	0.619759	0.0821367	7.30442	32.4003	0.746697	2.18208	0.356692	0.440551	0.00631821	0	0	0.313613	11.9512	108.612
2	0.002	TTTCACCGTGTTGCCCAGGCNGG	1000	533	258	9	3	2	50	172	7	14	2	3	1	0	0	3	78	653	467	2.88455e+06	2.88455	30		0.00526294	0.00373599	0.000495132	0.0440321	0.195314	0.0045012	0.0131539	0.00215019	0.00265571	3.80871e-05	0	0	0.0018905	0.0720434	0.654727
3	0.003	GCACTTTGGGAGGTCGAGGTNGG	1000	506	281	3	7	0	43	198	12	18	2	5	0	0	0	3	70	631	494	2.91539e+06	2.91539	32
4	0.004	TTTCACCGTGTTAGCCAGGANGG	1000	502	256	7	1	1	24	209	1	13	2	1	0	0	0	3	65	663	498	2.93078e+06	2.93078	16		7_Enh	4_Tx	5_TxWk	14_ReprPCWk	15_Quies	Other		total	292127
5	0.005	GCACTTTGGGAGGTCGAGGCNGG	1000	530	270	7	3	0	39	198	4	19	0	0	0	0	0	3	87	633	470	2.91579e+06	2.91579	17		2.18208	7.30442	32.4003	11.9512	108.612	3.43883		gene	151632	0.519062
6	0.006	GCACTTTGGGAGGCTGAGATNGG	1000	547	289	1	0	1	59	216	1	11	1	2	0	0	0	3	77	619	453	2.8819e+06	2.8819	9		0.0131539	0.0440321	0.195314	0.0720434	0.654727	0.0207297		intergenic	140495	0.480938
7	0.007	GCACTTTGGGAGGCTGAGGTNGG	1000	525	266	4	1	0	50	194	5	12	1	2	0	0	0	2	76	648	475	2.90567e+06	2.90567	15									100 targets	1
8	0.008	GCACTTTGGGAGGCAGAGGTNGG	1000	521	261	5	4	2	39	187	8	15	4	3	0	1	0	5	61	654	479	2.91949e+06	2.91949	32									300 targets	0
9	0.009	CACTGCAAGCTCTGCCTCCTNGG	1000	508	264	0	1	0	49	203	2	9	1	3	0	0	0	2	65	653	492	2.8994e+06	2.8994	9
10	0.01	GCCTGTAATCCCAGCACTTCNGG	1000	544	283	9	8	3	52	194	5	12	1	1	0	0	0	2	74	624	456	2.88463e+06	2.88463	29		>=2	43089
11	0.011	GCACTTTGGGAGGCTGAGGANGG	1000	495	227	1	3	0	40	165	6	11	1	5	1	0	0	1	78	673	505	2.86647e+06	2.86647	18		>=1000	620
12	0.012	GCACTTTGGGAGGCTGAGGGNGG	1000	503	243	2	3	0	33	189	5	11	3	7	0	0	0	1	63	674	497	2.89127e+06	2.89127	21		100 to 300	1741
13	0.013	CACTGCAAGCTCTGCCTCCCNGG	1000	515	237	0	1	0	33	186	7	10	2	3	0	0	0	1	59	688	485	2.89296e+06	2.89296	14		5 to 99	19827
14	0.014	GCCTGTAATCCCAGCACTTGNGG	1000	534	316	3	8	0	59	228	7	11	4	2	0	0	0	1	63	608	466	2.90368e+06	2.90368	25
15	0.015	TTTCACCGTGTTAGCCAAGANGG	1000	489	227	1	0	0	29	186	4	7	1	5	0	0	0	2	60	695	511	2.90458e+06	2.90458	13
16	0.016	GCACTTTGGGAGGCTGAGACNGG	1000	542	269	2	3	0	53	196	3	12	1	4	0	0	0	1	84	633	458	2.88072e+06	2.88072	14
17	0.017	GCACTTTGGGAGGCCTAGGCNGG	1000	491	255	7	5	1	50	169	7	16	2	1	0	0	0	1	65	669	509	2.8332e+06	2.8332	24
18	0.018	GCACTTTGGGAGGCTGAGGCNGG	1000	507	256	3	4	0	48	175	3	23	2	5	0	0	0	4	69	654	493	2.91996e+06	2.91996	21
19	0.019	GCACTTTGGGAGGCAGAGGCNGG	1000	542	264	1	3	2	44	194	4	16	3	1	0	0	0	1	84	638	458	2.89133e+06	2.89133	15
20	0.02	GCCTGTAATCCCAGCACTTANGG	1000	540	307	12	5	0	53	211	6	20	2	3	0	0	0	1	71	606	460	2878537	2.87854	29
21	0.021	GCCTGTAATCCCAGCACTCTNGG	1000	589	339	7	4	2	60	244	6	16	2	7	0	0	0	1	67	571	411	2.89526e+06	2.89526	29
22	0.022	GCACTTTGGGAGGCCAAGATNGG	1000	535	259	1	1	0	55	184	3	15	0	3	0	0	0	1	82	644	465	2.93003e+06	2.93003	9
23	0.023	GCACTTTGGGAGGCCTAGGTNGG	1000	521	254	3	5	0	38	187	7	14	2	3	0	0	0	2	64	670	479	2.8112e+06	2.8112	22
24	0.024	GCACTTTGGGAGGCCAAGGTNGG	1000	519	250	1	4	0	55	177	5	8	2	2	0	0	0	2	65	669	481	2.91315e+06	2.91315	16
25	0.025	GCACTTTGGGAGGCCCAGGTNGG	1000	520	240	2	4	0	47	171	5	11	2	1	0	0	0	3	74	674	480	2.88495e+06	2.88495	17
26	0.026	GCCTGTAATCCCAGCACTGTNGG	1000	571	299	4	4	0	48	217	5	21	4	1	0	0	0	3	73	612	429	2.94579e+06	2.94579	21
27	0.027	CACTGCAAGCTCCACCTCCCNGG	1000	507	231	2	0	0	42	176	4	7	1	6	0	0	0	2	61	687	493	2.92859e+06	2.92859	15
28	0.028	GCACTTTGGGAGGCCAAGGANGG	1000	519	251	1	2	0	38	186	7	17	1	0	0	0	0	2	83	648	481	2.90832e+06	2.90832	13
29	0.029	GCCTGTAATCCCAGCACCTTNGG	1000	527	260	8	3	0	42	192	5	10	0	5	0	0	0	0	76	654	473	2.90676e+06	2.90676	21
30	0.03	GCCTGTAATCCCAGCACATTNGG	1000	507	221	6	5	1	43	149	7	10	2	3	0	0	0	1	85	681	493	2.82831e+06	2.82831	25
31	0.031	GCCTGTAATCCCAGCACTTTNGG	1000	522	255	7	4	0	42	190	6	6	1	1	0	0	0	0	68	662	478	2.91848e+06	2.91848	19
32	0.032	GCACTTTGGGAGACCGAGGCNGG	1000	514	289	15	4	0	39	213	2	16	1	2	0	0	0	2	87	610	486	2.8788e+06	2.8788	26
33	0.033	GCACTCCAGCCTGGGTGACANGG	1000	537	277	3	0	1	41	219	4	9	5	1	0	0	0	1	83	615	463	2.91061e+06	2.91061	15
34	0.034	TTTCACCGTGTTGGCCAGGANGG	1000	520	274	9	0	1	36	217	2	9	5	3	0	0	0	2	69	635	480	2.93749e+06	2.93749	22
35	0.035	TTTCACCGTGTTGGCCAGGCNGG	1000	558	314	7	5	2	57	211	5	27	1	2	0	0	0	4	86	585	442	2.9058e+06	2.9058	26
36	0.036	GGGGTTTCACCTTGTTAGCCNGG	1000	495	189	0	0	0	26	154	4	5	2	3	0	0	0	1	54	739	505	2.86728e+06	2.86728	10
37	0.037	TGCACTCCAGCCTGGGTGACNGG	1000	549	282	6	2	2	36	207	3	26	4	5	0	0	0	1	76	617	451	2.91264e+06	2.91264	23
38	0.038	GCACTTTGGGAAGCCAAGGTNGG	1000	532	257	1	5	0	43	181	9	18	1	3	0	0	0	1	74	661	468	2.85037e+06	2.85037	20
39	0.039	GGGGTTTCACCATGCTGGCCNGG	1000	540	286	4	5	1	44	213	6	13	2	5	0	0	0	0	79	619	460	2.91675e+06	2.91675	23
40	0.04	GGGGTTTCACCATCTTGGCCNGG	1000	579	307	7	2	0	52	227	5	14	1	0	0	0	0	1	68	615	421	2.88942e+06	2.88942	16
41	0.041	GGGGTTTCACCATATTGGCCNGG	1000	516	251	6	1	0	39	188	3	14	2	3	0	0	0	3	75	657	484	2.90161e+06	2.90161	18
42	0.042	GGGGTTTCACCATTTTGGCCNGG	1000	503	251	11	1	1	42	182	1	13	3	3	0	0	0	3	78	651	497	2.84438e+06	2.84438	23
43	0.043	GGGGTTTCACCACGTTGGCCNGG	1000	567	331	3	6	0	52	259	2	9	4	1	0	0	0	2	74	578	433	2.92573e+06	2.92573	18
44	0.044	GCACTTTGGGAAGCCAAGGCNGG	1000	549	277	1	5	0	49	200	8	14	6	2	0	0	0	2	74	628	451	2.91767e+06	2.91767	24
45	0.045	GCACTTTGGGAGACCAAGGCNGG	1000	503	274	5	2	0	45	202	4	16	1	3	0	0	0	2	74	639	497	2.8483e+06	2.8483	17
46	0.046	GCACTTTGGGAGGTCAAGGTNGG	1000	540	274	1	2	1	46	202	7	15	3	3	0	0	0	3	77	634	460	2.89661e+06	2.89661	20
47	0.047	GGGGTTTCACCATATTGGTCNGG	1000	530	254	6	3	1	35	189	5	15	3	3	0	0	0	4	102	626	470	2.92511e+06	2.92511	25
48	0.048	GCACTTTGGGAGGTCAAGGCNGG	1000	521	298	3	4	1	44	223	9	14	3	5	0	0	0	3	61	625	479	2.86474e+06	2.86474	28
49	0.049	GCACTTTGGGAGGCTAAGGTNGG	1000	563	299	3	3	0	60	205	6	22	2	4	0	0	0	0	84	606	437	2.85726e+06	2.85726	18
50	0.05	GGATTACAGGCGTGAGCCACNGG	1000	500	284	11	7	0	43	191	3	29	4	2	0	0	0	4	73	622	500	2.90949e+06	2.90949	31
51	0.051	GCACTTTGGGAGGCTAAGGCNGG	1000	552	275	4	4	0	57	194	4	12	0	5	0	0	0	1	74	636	448	2.91315e+06	2.91315	18
52	0.052	GCGCCTGTAGTCCCAGCTACNGG	1000	497	232	6	2	1	40	169	7	7	0	2	0	0	0	2	58	692	503	2.89941e+06	2.89941	20
53	0.053	CGCCTGTAGTCCCAGCTGCTNGG	1000	510	263	8	2	0	33	205	6	9	0	3	0	0	0	4	76	642	490	2.90139e+06	2.90139	23
54	0.054	CGCCTGTAGTCCCAGCTACTNGG	1000	515	251	7	2	0	38	192	3	9	3	4	0	0	0	1	66	665	485	2.9138e+06	2.9138	20
55	0.055	GGGGTTTCACCACATTGGCCNGG	1000	537	268	2	2	0	53	195	1	15	4	3	0	0	0	1	72	640	463	2.92092e+06	2.92092	13
56	0.056	CGCCTGTAGTCCCAGCTATTNGG	1000	542	282	7	2	0	41	214	6	12	0	4	0	0	0	4	67	639	458	2.90089e+06	2.90089	23
57	0.057	GCACTTTGGGAGGCTGAAGTNGG	1000	498	248	0	3	0	54	169	3	19	4	5	0	0	0	2	83	642	502	2.93543e+06	2.93543	17
58	0.058	GCACTTTGGGAGGCTGAAGCNGG	1000	507	267	0	3	0	48	199	2	15	3	1	0	0	0	3	85	623	493	2.90641e+06	2.90641	12
59	0.059	GCACTTTGGGAGGCCAAAGTNGG	1000	515	243	1	3	0	51	173	6	9	4	2	0	0	0	3	80	661	485	2.86907e+06	2.86907	19
60	0.06	GCACTTTGGGAGGCCAAAGCNGG	1000	520	288	5	4	0	42	219	1	17	1	3	0	0	0	3	77	621	480	2.9078e+06	2.9078	17
61	0.061	GCACTTTGGGAAGCCGAGGTNGG	1000	562	283	2	7	0	57	202	6	9	2	1	0	0	0	3	71	631	438	2.86842e+06	2.86842	21
62	0.062	GCACTCCAGCCTGGGCAACANGG	1000	572	282	8	6	2	44	198	5	19	4	3	0	0	0	1	61	634	428	2.90207e+06	2.90207	29
63	0.063	CGCCTGTAGTCTCAGCTACTNGG	1000	526	274	13	3	0	38	207	5	8	2	3	0	0	0	4	57	647	474	2.90083e+06	2.90083	30
64	0.064	GCACTTTGGGAAGCCGAGGCNGG	1000	534	274	5	3	0	36	213	2	15	1	3	0	0	0	0	72	643	466	2.85383e+06	2.85383	14
65	0.065	GCACTTTGGGAGGCCAAGACNGG	1000	557	291	3	3	0	48	224	3	10	3	5	0	0	0	2	75	617	443	2.90339e+06	2.90339	19
66	0.066	GCACTTTGGGAGGCCAAGGCNGG	1000	507	228	1	4	0	36	173	4	10	1	2	0	0	0	3	68	691	493	2.88397e+06	2.88397	15
67	0.067	GCCTGTAATCCCAGCTATTCNGG	1000	522	302	14	2	0	46	225	4	11	2	1	0	0	0	0	82	599	478	2.8623e+06	2.8623	23
68	0.068	GCCTGTAATCCTAGCACTTTNGG	1000	536	275	6	5	0	40	199	5	20	3	3	0	0	0	2	64	646	464	2.85959e+06	2.85959	24
69	0.069	GCCTGTAGTCCTAGCTACTTNGG	1000	580	290	3	2	1	52	209	7	16	5	4	0	0	0	1	75	623	420	2.84499e+06	2.84499	23
70	0.07	GCCTGTAATCCCACCACTTTNGG	1000	539	316	9	3	1	55	223	3	22	5	4	0	0	0	0	65	604	461	2.88835e+06	2.88835	25
71	0.071	GCCTGTAATCCCAACACTTTNGG	1000	547	307	7	5	1	58	216	5	15	3	2	0	0	0	1	71	605	453	2.87547e+06	2.87547	24
72	0.072	GCCTGTAATCCCATCACTTTNGG	1000	527	288	5	2	0	64	205	5	7	2	4	0	0	0	1	78	622	473	2.89145e+06	2.89145	19
73	0.073	TCACTGCAAGCTCTGCCTCCNGG	1000	511	252	1	1	0	47	198	1	4	2	6	0	0	0	1	56	672	489	2.92913e+06	2.92913	12
74	0.074	TCACTGCAAGCTCCACCTCCNGG	1000	498	225	3	1	0	33	181	0	7	3	1	0	0	0	1	58	694	502	2.92979e+06	2.92979	9
75	0.075	TCACTGCAAGCTCCGCTTCCNGG	1000	455	158	4	0	0	23	125	3	3	0	1	0	0	0	1	60	767	545	2.92225e+06	2.92225	9
76	0.076	TCACTGCAAGCTCCGCCTTCNGG	1000	483	244	7	0	1	31	192	4	9	2	2	0	0	0	0	70	669	517	2.87862e+06	2.87862	16
77	0.077	GGGATTACAGGCGTGAGCCANGG	1000	497	279	12	7	0	30	197	10	23	1	1	0	0	0	5	74	626	503	2.92937e+06	2.92937	36
78	0.078	TCACTGCAAGCTCCGCCTCCNGG	1000	449	205	4	0	1	25	159	5	11	1	4	0	0	0	2	72	704	551	2.92568e+06	2.92568	17
79	0.079	GCCTGTAATCCCGGCACTTTNGG	1000	525	273	8	7	2	38	198	0	20	1	3	0	0	0	4	78	636	475	2.8794e+06	2.8794	25
80	0.08	GCCTGTAATCCCTGCACTTTNGG	1000	538	308	5	10	0	51	221	2	19	1	5	0	0	0	1	60	616	462	2.89632e+06	2.89632	24
81	0.081	CAGGAGAATGGTGTGAACCTNGG	1000	479	223	4	1	0	29	186	0	3	1	3	0	0	0	1	71	687	521	2.91925e+06	2.91925	10
82	0.082	GCCTGTAATCCAAGCACTTTNGG	1000	498	263	3	9	1	53	189	2	6	1	1	0	0	0	4	87	631	502	2.87052e+06	2.87052	21
83	0.083	AGCACTTTGGGAAGCTGAGGNGG	1000	510	278	3	4	0	38	212	7	14	3	2	0	0	0	2	69	636	490	2.9112e+06	2.9112	21
84	0.084	CACTGCAAGCTCCGCTTCCCNGG	1000	482	157	4	0	0	20	127	2	4	0	2	0	0	0	1	63	761	518	2.91602e+06	2.91602	9
85	0.085	AGCACTTTGGGAGACTGAGGNGG	1000	538	281	2	3	0	43	207	8	18	3	6	0	0	0	2	74	623	462	2.92575e+06	2.92575	24
86	0.086	AGCACTTTGGGAGGTTGAGGNGG	1000	513	245	0	5	0	41	186	5	8	2	4	0	0	0	1	89	654	487	2.8729e+06	2.8729	17
87	0.087	CAGGAGAATGGTGTGAACCCNGG	1000	500	253	0	0	0	33	212	2	6	0	5	0	0	0	0	74	663	500	2.92557e+06	2.92557	7
88	0.088	CCTGTAGTCCCAGCTACTTGNGG	1000	569	287	1	4	0	58	203	6	15	3	3	0	0	0	4	66	630	431	2.86345e+06	2.86345	21
89	0.089	AGCACTTTGGGAAGCCAAGGNGG	1000	550	270	2	7	0	59	184	8	10	2	2	0	0	0	2	72	646	450	2.89097e+06	2.89097	23
90	0.09	AGCACTTTGGGAGACCAAGGNGG	1000	497	257	3	6	0	43	180	6	19	3	3	0	0	0	3	91	630	503	2.90276e+06	2.90276	24
91	0.091	CAGGAGAATGGCTTGAACCTNGG	1000	515	254	5	2	1	36	194	4	12	2	2	0	0	0	1	69	661	485	2.90292e+06	2.90292	17
92	0.092	AGCACTTTGGGAGGTCAAGGNGG	1000	534	299	3	3	2	44	222	6	19	3	4	0	0	0	2	62	623	466	2.89006e+06	2.89006	23
93	0.093	CAGGAGAATGGCATGAACCTNGG	1000	516	236	3	0	0	32	193	4	4	0	2	0	0	0	2	55	693	484	2.89952e+06	2.89952	11
94	0.094	CACTCCAGCCTGGGCAACAGNGG	1000	498	273	9	7	1	49	197	6	4	1	2	0	0	0	1	70	632	502	2.93879e+06	2.93879	27
95	0.095	AGCACTTTGGGAGGCTAAGGNGG	1000	548	287	7	4	0	53	201	9	13	2	2	0	0	0	1	68	635	452	2.90098e+06	2.90098	25
96	0.096	CTGTAGTCCCAGCTACTTGGNGG	1000	560	284	1	6	0	49	209	6	13	3	2	0	0	0	1	65	637	440	2.83868e+06	2.83868	19
97	0.097	CACTCCAGCCTGGGTGACAGNGG	1000	487	225	0	3	0	34	168	6	14	1	2	0	0	0	1	73	685	513	2.91908e+06	2.91908	13
98	0.098	CTGTAGTCCCAGCTACTCAGNGG	1000	557	240	1	3	1	41	174	6	14	1	0	0	0	0	2	84	658	443	2.9329e+06	2.9329	14
99	0.099	GCCTGTAGTCCTAGCTACTCNGG	1000	531	258	1	2	0	47	183	3	22	1	1	0	0	0	3	80	649	469	2.88267e+06	2.88267	11
100	0.1	GGGATTACAGGCATGAGCCANGG	1000	491	243	0	3	0	36	183	6	15	0	4	0	0	0	1	85	655	509	2.93056e+06	2.93056	14
101	0.101	GCCTGTAGTCCCAACTACTCNGG	1000	533	272	6	2	1	40	204	8	11	2	1	0	0	0	2	75	643	467	2.87045e+06	2.87045	22
102	0.102	GCCTGTAATCCCAGTACTTTNGG	1000	530	273	7	10	1	48	196	1	10	4	4	0	0	0	0	70	638	470	2.87498e+06	2.87498	27
103	0.103	CACTGCAAGCTCCGCCTCCTNGG	1000	529	276	9	0	0	37	217	2	11	2	3	0	0	0	4	51	646	471	2.92297e+06	2.92297	20
104	0.104	GCACTTTGGGAGGCCGAGATNGG	1000	504	234	5	3	0	45	163	5	13	1	3	0	0	0	2	80	668	496	2.92365e+06	2.92365	19
105	0.105	GCCTGTAATCCCAGCAGTTTNGG	1000	518	227	4	2	1	32	173	5	10	1	2	0	0	0	1	82	670	482	2.88128e+06	2.88128	16
106	0.106	GCCTGTAATCCCAGCAATTTNGG	1000	475	214	3	4	0	45	149	2	11	1	5	0	0	0	0	76	681	525	2.95221e+06	2.95221	15
107	0.107	GCCTGTAATCCCAGCATTTTNGG	1000	522	259	3	6	0	40	189	5	16	1	2	0	0	0	0	74	651	478	2.90556e+06	2.90556	17
108	0.108	GCACTTTGGGAGGCCGAAGTNGG	1000	513	248	3	4	0	39	186	2	14	0	2	0	0	0	0	73	666	487	2.85787e+06	2.85787	11
109	0.109	CACTGCAAGCTCCGCCTTCCNGG	1000	485	240	9	0	0	31	188	4	8	2	2	0	0	0	0	60	687	515	2.86915e+06	2.86915	17
110	0.11	GCACTTTGGGAGGCCGAGGTNGG	1000	526	251	2	3	0	52	180	3	11	1	1	0	0	0	3	67	666	474	2.8711e+06	2.8711	13
111	0.111	GCACTTTGGGAGGCCGAGGANGG	1000	523	244	6	3	1	45	169	8	12	1	5	0	0	0	2	74	665	477	2.92739e+06	2.92739	26
112	0.112	CGCCTGTAGTCCCAGCACTTNGG	1000	513	263	4	7	1	46	191	3	11	2	2	0	0	0	1	86	637	487	2.92931e+06	2.92931	20
113	0.113	GCCTGTAGTCCCAGCTACCCNGG	1000	553	307	6	5	0	36	244	3	13	2	1	0	0	0	4	70	608	447	2.90943e+06	2.90943	21
114	0.114	GCACTTTGGGAGGCCGAGACNGG	1000	526	258	14	0	0	41	188	3	12	3	1	0	0	0	3	59	669	474	2.9214e+06	2.9214	24
115	0.115	GCACTTTGGGAGGCCGAAGCNGG	1000	526	267	13	4	0	33	202	4	11	0	1	0	0	0	2	64	658	474	2.8785e+06	2.8785	24
116	0.116	GCCTGTAGTCCCAGCTACTCNGG	1000	516	251	6	6	0	34	185	5	15	2	3	0	0	0	2	76	659	484	2.86987e+06	2.86987	24
117	0.117	GCCTGTAGTCCCAGCTATTCNGG	1000	487	249	4	2	0	37	174	4	28	1	3	0	0	0	5	72	658	513	2.90658e+06	2.90658	19
118	0.118	GCCTGTAGTCCCAGCTACTGNGG	1000	522	238	2	3	2	29	188	6	8	1	2	0	0	0	1	73	674	478	2.91743e+06	2.91743	17
119	0.119	GCCTGTAGTCCCAGCTACTANGG	1000	497	252	7	4	0	35	181	6	19	0	1	0	0	0	0	63	665	503	2.9283e+06	2.9283	18
120	0.12	GCCTGTAGTCCCAGCTACCTNGG	1000	569	304	5	2	0	70	205	3	19	2	1	0	0	0	1	87	598	431	2.89767e+06	2.89767	14
121	0.121	AAGTGCTGGGATTACAGGCANGG	1000	558	286	1	2	0	59	207	1	16	0	8	0	0	0	1	65	625	442	2.93388e+06	2.93388	13
122	0.122	GCCTGTAATCCCAGCGCTTTNGG	1000	503	291	9	9	0	46	205	4	17	3	0	1	0	0	0	71	611	497	2.9183e+06	2.9183	26
123	0.123	GCCTGTAATCCCAGCTCTTTNGG	1000	513	242	6	5	0	33	175	3	20	2	2	0	0	0	2	80	653	487	2.92535e+06	2.92535	20
124	0.124	GCCTGTAGTCCCAGCTACTTNGG	1000	528	257	1	1	0	41	193	6	15	2	3	0	0	0	2	65	659	472	2.89558e+06	2.89558	15
125	0.125	GCCTGTAGTCCCAGCTATTTNGG	1000	540	253	3	1	1	39	187	6	16	2	3	0	0	0	4	72	654	460	2.88499e+06	2.88499	20
126	0.126	GCCTGTAGTCCCAGCTGCTCNGG	1000	533	252	11	3	0	31	192	2	13	2	0	0	0	0	0	62	681	467	2.92334e+06	2.92334	18
127	0.127	GCCTGTAGTCCCAGCTGCTTNGG	1000	536	290	4	6	0	44	218	6	12	0	8	0	0	0	1	81	599	464	2.94055e+06	2.94055	25
128	0.128	GCCTGTAGTCCCAGTTACTCNGG	1000	529	290	1	0	0	41	227	5	16	4	2	0	0	0	1	60	634	471	2.93469e+06	2.93469	13
129	0.129	GGGATTACAGGTGTGAGCCANGG	1000	545	272	1	4	2	46	199	7	13	1	4	0	0	0	3	85	631	455	2.88651e+06	2.88651	22
130	0.13	GCCTGTAATCCCAGGACTTTNGG	1000	528	220	6	4	1	38	150	4	17	6	4	0	0	0	2	74	687	472	2.86533e+06	2.86533	27
131	0.131	GCCTGTAATCCCAGAACTTTNGG	1000	487	218	3	2	0	30	161	6	16	5	3	0	0	0	2	70	692	513	2.93561e+06	2.93561	21
132	0.132	GGGGTTTCACCATGTTAGCCNGG	1000	524	271	2	1	0	46	210	6	6	1	3	0	0	0	0	81	635	476	2.92391e+06	2.92391	13
133	0.133	GCACTTTGGGAGGTTGAGGCNGG	1000	538	267	2	2	1	49	197	8	8	4	2	0	0	0	5	78	637	462	2.88018e+06	2.88018	24
134	0.134	TGCACTCCAGCCTGGGCAACNGG	1000	506	284	4	2	1	45	208	3	21	1	3	0	0	0	0	75	618	494	2.91436e+06	2.91436	14
135	0.135	CAAAAATTAGCCAGGCTTGGNGG	1000	483	246	3	2	0	40	182	4	15	2	3	0	0	0	1	83	655	517	2.85355e+06	2.85355	15
136	0.136	GCCTCAGCCTCTCAAGTAGCNGG	1000	502	263	2	5	2	38	199	7	10	0	2	0	0	0	1	85	647	498	2.89512e+06	2.89512	19
137	0.137	CGCCTGTAATCCCAGCACCTNGG	1000	507	279	6	9	0	47	198	5	14	3	4	0	0	0	3	72	633	493	2.92175e+06	2.92175	30
138	0.138	GCCTCAGCCTCCTAAGTAGCNGG	1000	540	283	5	0	1	52	212	5	8	1	2	0	0	0	1	66	640	460	2.85866e+06	2.85866	15
139	0.139	GCCTCAGCCTCCTCAGTAGCNGG	1000	517	254	3	2	1	32	200	1	15	2	4	0	0	0	2	58	670	483	2.89111e+06	2.89111	15
140	0.14	CGCCTGTAATCCCAGCACTTNGG	1000	591	347	5	9	2	72	236	6	17	1	3	0	0	0	0	60	586	409	2.90327e+06	2.90327	26
141	0.141	CGCCTGTAATCCCAGCAGTTNGG	1000	542	259	10	8	1	54	169	3	14	2	3	0	0	0	0	70	653	458	2.90732e+06	2.90732	27
142	0.142	CGCCTGTAATCCCAGCAATTNGG	1000	508	249	4	6	0	46	177	2	14	5	2	0	0	0	1	73	659	492	2.90593e+06	2.90593	20
143	0.143	CGCCTGTAATCCCAGCATTTNGG	1000	542	276	9	8	0	51	185	5	18	0	2	0	0	0	1	87	626	458	2.87816e+06	2.87816	25
144	0.144	GCCTCAGCCTCCCATGTAGCNGG	1000	537	268	3	1	0	44	203	3	14	1	1	0	0	0	2	81	640	463	2.89936e+06	2.89936	11
145	0.145	GCCTCAGCCTCCTGAATAGCNGG	1000	541	269	4	5	1	43	203	1	12	1	3	0	0	0	3	83	631	459	2.81789e+06	2.81789	18
146	0.146	GCCTCAGCCTCCCAAATAGCNGG	1000	520	274	3	3	1	41	204	7	15	1	3	0	0	0	2	66	641	480	2.89885e+06	2.89885	20
147	0.147	CGCCTGTAATCCCAGCGCTTNGG	1000	528	318	13	11	1	50	217	7	18	3	0	1	0	0	1	74	592	472	2.895e+06	2.895	37
148	0.148	CAAAAATTAGCCAGGCATGGNGG	1000	533	239	1	2	0	29	187	7	13	2	4	0	0	0	1	63	681	467	2.83425e+06	2.83425	17
149	0.149	CAAAAATTAGCCTGGCATGGNGG	1000	455	206	2	2	2	38	150	1	11	0	4	0	0	0	1	81	681	545	2.93001e+06	2.93001	12
150	0.15	CAAAAATTAGCTGGGCCTGGNGG	1000	509	250	3	2	0	40	190	1	14	1	1	0	0	0	0	65	672	491	2.9146e+06	2.9146	8
151	0.151	GGGGTTTCACCGTTTTAGCCNGG	1000	457	161	3	0	0	21	128	2	7	0	3	0	0	0	0	51	767	543	2.9086e+06	2.9086	8
152	0.152	CAAAAATTAGCTGGGCATGGNGG	1000	509	261	0	3	0	41	199	3	15	0	6	0	0	0	1	86	635	491	2.91518e+06	2.91518	13
153	0.153	GCCTCAGCCTCTCGAGTAGCNGG	1000	528	271	6	1	2	44	199	6	13	1	3	0	0	0	3	79	636	472	2.94252e+06	2.94252	22
154	0.154	GCCTCAGCCTCCTGAGTAGTNGG	1000	495	227	2	1	0	36	179	6	3	4	2	0	0	0	2	83	675	505	2.92034e+06	2.92034	17
155	0.155	CGCCTGTAATCCCAGAACTTNGG	1000	520	268	7	4	2	32	211	5	7	0	3	0	0	0	1	67	650	480	2.89867e+06	2.89867	22
156	0.156	CGCCTGTAATCCCAGTACTTNGG	1000	560	307	6	11	3	55	216	2	14	3	5	0	0	0	0	64	604	440	2.91432e+06	2.91432	30
157	0.157	CAAAAATTAGCTGGGCTTGGNGG	1000	508	244	2	6	0	44	171	9	12	3	2	0	0	0	2	70	670	492	2.9119e+06	2.9119	24
158	0.158	GCCTCAGCCTCCTGAGTATCNGG	1000	515	260	2	2	0	51	195	2	8	1	2	0	0	0	0	74	650	485	2.93397e+06	2.93397	9
159	0.159	GCCTCAGCCTCCTGAGTAACNGG	1000	542	278	2	2	2	52	205	4	11	2	3	0	0	0	1	58	649	458	2.87308e+06	2.87308	16
160	0.16	GCCTCAGCCTCCTGAGTAGCNGG	1000	496	249	5	0	0	41	192	0	11	3	7	0	0	0	4	76	647	504	2.91833e+06	2.91833	19
161	0.161	GCCTCAGCCTCCAGAGTAGCNGG	1000	489	239	8	3	1	31	178	6	12	2	1	0	0	0	3	76	674	511	2.91701e+06	2.91701	24
162	0.162	AATGGCGTGAACCTGGGAGGNGG	1000	519	223	2	1	1	32	175	5	7	1	3	0	0	0	0	68	698	481	2.88351e+06	2.88351	13
163	0.163	GCCTCAGCCTCCTGAGTACCNGG	1000	477	234	2	0	0	43	178	2	9	3	0	0	0	0	4	86	660	523	2.93864e+06	2.93864	11
164	0.164	CGCCTGTAATCCCAACACTTNGG	1000	553	325	4	4	0	54	247	3	13	6	0	0	0	0	0	77	582	447	2.8492e+06	2.8492	17
165	0.165	GCCTCAGCCTCCCAAGTAGTNGG	1000	538	275	5	3	0	52	197	7	11	3	5	0	0	0	2	72	638	462	2.88147e+06	2.88147	25
166	0.166	GCCTCAGCCTCTGGAGTAGCNGG	1000	461	254	7	4	0	46	186	0	11	0	2	0	0	0	1	92	638	539	2.91809e+06	2.91809	14
167	0.167	GCCTCAGCCTCTTGAGTAGCNGG	1000	543	257	1	7	0	51	171	4	23	3	2	0	0	0	5	78	649	457	2.90856e+06	2.90856	22
168	0.168	CGCCTGTAATCCCAGCACTCNGG	1000	582	344	17	3	2	68	226	7	21	2	3	0	0	0	3	67	562	418	2.89776e+06	2.89776	37
169	0.169	CTTTGGGAGGCCGAGGCAGANGG	1000	546	271	3	2	2	45	201	4	14	0	3	0	0	0	1	85	628	454	2.91171e+06	2.91171	15
170	0.17	CAAAAATTAGCCGGGTGTGGNGG	1000	558	303	4	4	1	44	233	2	15	2	4	0	0	0	2	80	599	442	2.9055e+06	2.9055	19
171	0.171	CTTTGGGAGGCTGAGGTGAGNGG	1000	547	272	3	6	1	42	210	2	8	1	1	0	0	0	3	74	639	453	2.92228e+06	2.92228	17
172	0.172	CTTTGGGAGGCCAAGGTGAGNGG	1000	512	263	3	7	0	55	180	6	12	5	3	0	0	0	0	72	650	488	2.89861e+06	2.89861	24
173	0.173	ACGCCTGTAATCCCAGCACTNGG	1000	591	330	6	7	0	65	232	5	15	2	2	0	0	0	1	57	597	409	2.90204e+06	2.90204	23
174	0.174	CTTTGGGAGGCTGAGGCAAGNGG	1000	504	263	3	3	0	45	194	3	15	3	3	0	0	0	1	77	640	496	2.87775e+06	2.87775	16
175	0.175	CTTTGGGAGGCCAAGGCAAGNGG	1000	532	263	2	2	0	44	199	1	15	0	4	0	0	0	2	73	649	468	2.85554e+06	2.85554	11
176	0.176	CAAAAATTAGCCAGGCGTGGNGG	1000	561	294	0	4	2	55	212	5	16	3	6	0	0	0	0	78	605	439	2.91457e+06	2.91457	20
177	0.177	CTTTGGGAGGCTGAGACGGGNGG	1000	566	284	2	5	0	49	208	7	13	1	3	0	0	0	5	80	623	434	2.87225e+06	2.87225	23
178	0.178	CTTTGGGAGGCCAAGACGGGNGG	1000	560	302	5	4	0	59	211	6	17	1	5	0	0	0	1	83	602	440	2.87925e+06	2.87925	22
179	0.179	CTTTGGGAGGCTGAGGTGGANGG	1000	530	264	0	3	0	65	179	5	12	1	1	0	0	0	2	84	645	470	2.87447e+06	2.87447	12
180	0.18	CTTTGGGAGGCTGAGGTGGGNGG	1000	536	243	1	3	2	42	180	1	14	1	5	0	0	0	1	84	657	464	2.91137e+06	2.91137	14
181	0.181	CTTTGGGAGGCAGAGGTGGGNGG	1000	487	259	6	6	2	41	183	2	19	3	2	0	0	0	5	65	655	513	2.83564e+06	2.83564	26
182	0.182	CTTTGGGAGGCTGAGGAGGGNGG	1000	505	241	1	4	0	38	181	4	13	4	4	0	0	0	1	77	662	495	2.91401e+06	2.91401	18
183	0.183	CTTTGGGAGGCCAAGGTGGANGG	1000	572	297	2	2	1	63	209	4	16	2	5	0	0	0	2	76	609	428	2.89605e+06	2.89605	18
184	0.184	CTTTGGGAGGCCAAGGTGGGNGG	1000	543	295	1	2	1	53	222	5	11	2	2	0	0	0	2	62	627	457	2.91935e+06	2.91935	15
185	0.185	CTTTGGGAGGCCAAGGAGGGNGG	1000	522	236	2	4	0	39	178	4	9	1	4	0	0	0	2	67	679	478	2.92789e+06	2.92789	17
186	0.186	CTTTGGGAGGCCGAAGTGGGNGG	1000	531	276	5	6	0	58	190	5	12	3	2	0	0	0	2	88	621	469	2.83707e+06	2.83707	23
187	0.187	CTTTGGGAGGCCGAGATGGGNGG	1000	533	237	8	5	1	35	172	4	12	3	4	0	0	0	4	65	674	467	2.85383e+06	2.85383	29
188	0.188	CTTTGGGAGGCTGAGGCAGANGG	1000	520	254	2	2	0	39	196	3	12	3	4	0	0	0	3	75	648	480	2.93881e+06	2.93881	17
189	0.189	CTTTGGGAGGCTGAGGCTGGNGG	1000	504	232	2	4	1	39	167	3	16	2	4	0	0	0	3	68	682	496	2.87272e+06	2.87272	19
190	0.19	CTTTGGGAGGCTGAGGCAGGNGG	1000	520	258	0	0	0	44	202	2	10	4	0	0	0	0	1	86	641	480	2.9341e+06	2.9341	7
191	0.191	CTTTGGGAGGCAGAGGCAGGNGG	1000	550	285	2	5	2	49	205	7	15	2	4	0	0	0	2	73	622	450	2.90455e+06	2.90455	24
192	0.192	CTTTGGGAGGCCAAGGCAGANGG	1000	539	249	0	3	0	39	197	1	9	3	1	0	0	0	1	68	667	461	2.92987e+06	2.92987	9
193	0.193	CTTTGGGAGGCCAAGGCTGGNGG	1000	534	230	0	5	0	42	163	2	18	2	1	0	0	0	4	84	674	466	2.87026e+06	2.87026	14
194	0.194	CTTTGGGAGGCCAAGGCAGGNGG	1000	560	314	2	6	0	58	224	3	21	4	2	0	0	0	0	75	600	440	2.87058e+06	2.87058	17
195	0.195	CAAAAATTAGCTGGGCGTGGNGG	1000	551	302	11	4	3	63	196	11	14	2	4	0	0	0	2	75	605	449	2.85733e+06	2.85733	37
196	0.196	CTTTGGGAGGCCGAGACAGGNGG	1000	541	284	2	2	0	44	212	9	15	1	3	0	0	0	2	71	634	459	2.85084e+06	2.85084	19
197	0.197	CTTTGGGAGGCCGAGGTAGGNGG	1000	520	264	5	4	0	51	185	3	16	3	5	0	0	0	0	87	631	480	2.88999e+06	2.88999	20
198	0.198	CTTTGGGAGGCCGAGGTGGANGG	1000	549	282	4	3	1	40	210	4	20	1	2	0	0	0	2	72	616	451	2.93083e+06	2.93083	17
199	0.199	GCCTCAGCCTCCCAAGTAACNGG	1000	510	241	1	1	1	45	184	1	8	3	4	0	0	0	3	81	660	490	2.87625e+06	2.87625	14
200	0.2	AATGGCGTGAACCCAGGAGGNGG	1000	533	239	4	3	0	33	185	6	8	3	3	0	0	0	0	64	671	467	2.92059e+06	2.92059	19
201	0.201	GCCTCAGCCTCCCTAGTAGCNGG	1000	538	259	2	4	0	42	201	5	5	1	3	0	0	0	1	70	650	462	2.98193e+06	2.98193	16
202	0.202	AAATTAGCCGGGTGTGGTGGNGG	1000	577	296	9	1	0	46	225	5	10	2	2	0	0	0	4	57	624	423	2.9705e+06	2.9705	23
203	0.203	TTCTCCTGCCTCAGCCTCCCNGG	1000	534	274	3	1	1	51	198	3	17	0	3	0	0	0	3	69	640	466	2.92769e+06	2.92769	14
204	0.204	CGGGGTTTCACCGTTTTAGCNGG	1000	435	126	1	1	0	16	106	0	2	2	6	0	0	0	0	45	806	565	2.84421e+06	2.84421	10
205	0.205	AATTAGCCGGGCGTGGTGGCNGG	1000	518	273	16	1	0	29	214	3	10	1	2	0	0	0	1	59	653	482	2.95754e+06	2.95754	24
206	0.206	AATTAGCCGGGCGTGGTAGCNGG	1000	486	197	8	2	0	29	150	2	6	1	4	0	0	0	2	47	734	514	2.8561e+06	2.8561	19
207	0.207	AATTAGCCGGGCGTGGTGGTNGG	1000	519	292	7	3	2	38	219	2	21	2	4	0	0	0	1	65	629	481	2.93916e+06	2.93916	21
208	0.208	AATTAGCCGGGCGTAGTGGCNGG	1000	464	155	8	0	0	20	120	2	5	1	0	0	0	0	0	51	778	536	2.84421e+06	2.84421	11
209	0.209	GATTACAGGCGTGAGCCACCNGG	1000	518	289	13	4	0	49	196	2	25	1	1	0	0	0	3	54	646	482	2.86668e+06	2.86668	24
210	0.21	ATTCTCCTGCCTCAGCCTCCNGG	1000	531	288	11	2	0	41	215	2	17	5	2	0	0	0	2	86	607	469	2.92063e+06	2.92063	24
211	0.211	AATTAGCCGGGCATGGTGGCNGG	1000	519	286	3	0	0	37	232	5	9	3	3	0	0	0	1	54	646	481	2.93244e+06	2.93244	15
212	0.212	AATTAGCCGGGCATGGTGGTNGG	1000	521	253	1	2	0	33	205	2	10	2	4	0	0	0	1	98	628	479	2.92636e+06	2.92636	12
213	0.213	GAGAATGGCGTGAACCTGGGNGG	1000	522	239	7	0	0	30	186	3	13	1	3	0	0	0	0	64	679	478	2.88066e+06	2.88066	14
214	0.214	AATTAGCCGGGTGTGGTGGCNGG	1000	534	304	8	2	0	50	235	1	8	1	3	0	0	0	3	83	592	466	2.91483e+06	2.91483	18
215	0.215	GGGGTTTCACCGTGTTGGCCNGG	1000	549	306	6	2	2	55	220	4	17	2	1	0	0	0	4	79	599	451	2.94505e+06	2.94505	21
216	0.216	CATTCTCCTGCCTCAGCCTCNGG	1000	430	198	5	1	0	30	150	2	9	1	5	1	0	0	1	66	713	570	2.91377e+06	2.91377	16
217	0.217	GCACTTTGGGAAGCTGAGGTNGG	1000	508	268	1	2	0	47	198	5	15	4	2	0	0	0	3	83	624	492	2.92462e+06	2.92462	17
218	0.218	GGGGTTTCACCGTGTTAGCCNGG	1000	492	227	8	2	0	24	184	1	8	1	1	0	0	0	2	84	677	508	2.96755e+06	2.96755	15
219	0.219	AATTAGCCGGGTGTGGTGGTNGG	1000	511	254	3	1	0	34	202	8	6	4	7	0	0	0	2	75	648	489	2.91988e+06	2.91988	25
220	0.22	GCACTTTGGGAAGCTGAGGCNGG	1000	539	281	1	1	0	45	217	5	12	4	2	0	0	0	2	78	615	461	2.94117e+06	2.94117	15
221	0.221	GAGAATGGCGTGAACCCAGGNGG	1000	513	237	4	0	0	31	193	1	8	0	3	0	0	0	1	72	674	487	2.91745e+06	2.91745	9
222	0.222	GAGAATGGCGTGAACCCGGGNGG	1000	488	212	7	0	0	31	165	2	7	2	1	0	0	0	2	65	708	512	2.94531e+06	2.94531	14
223	0.223	GCACTTTGGGAGACTGAGGTNGG	1000	497	246	1	2	2	40	187	3	11	3	3	0	0	0	1	86	650	503	2.88223e+06	2.88223	15
224	0.224	GGGGTTTCACCATGTTGGCCNGG	1000	534	264	6	5	0	42	198	3	10	6	3	0	0	0	1	77	642	466	2.88574e+06	2.88574	24
225	0.225	GGGGTTTCACCATGTTGGTCNGG	1000	521	268	10	4	0	36	201	5	12	3	3	0	0	0	5	80	631	479	2.86828e+06	2.86828	30
226	0.226	CGCCTGTAATCCCAGCTACTNGG	1000	542	317	10	2	0	56	234	4	11	1	4	0	0	0	0	79	595	458	2.87362e+06	2.87362	21
227	0.227	GGGGTTTCACCATGTTGGCTNGG	1000	531	271	7	2	0	43	201	5	13	3	2	0	0	0	3	74	636	469	2.90033e+06	2.90033	22
228	0.228	GCACTTTGGGAGACTGAGGCNGG	1000	544	274	1	5	1	54	187	5	21	3	4	0	0	0	3	82	628	456	2.90061e+06	2.90061	22
229	0.229	GGGGTTTCACCATGTTGCCCNGG	1000	563	269	2	5	0	34	206	7	15	3	5	0	0	0	3	84	631	437	2.86618e+06	2.86618	25
230	0.23	GGGGTTTCACCATGTTGACCNGG	1000	524	261	3	4	2	57	175	4	16	1	2	0	0	0	1	73	652	476	2.9405e+06	2.9405	17
231	0.231	GGGGTTTCACCATGTTGTCCNGG	1000	501	248	4	1	0	31	190	7	15	1	3	0	0	0	0	74	666	499	2.88646e+06	2.88646	16
232	0.232	TTCTCCTGCCTCAGCCTCCTNGG	1000	507	266	4	2	0	40	197	6	17	1	1	0	0	0	1	70	633	493	2.8867e+06	2.8867	15
233	0.233	GAGACGGGGTTTTGCCATGTNGG	1000	528	292	5	3	0	51	203	5	25	2	5	0	0	0	6	67	622	472	2.88228e+06	2.88228	26
234	0.234	GCCTCAGCCTCCCAAGTAGCNGG	1000	527	272	6	0	1	44	206	7	8	4	2	0	0	0	1	84	622	473	2.90548e+06	2.90548	21
235	0.235	AAATTAGCCGGGCATGGTGGNGG	1000	527	252	2	3	0	36	200	3	8	2	4	0	0	0	2	84	644	473	2.87907e+06	2.87907	16
236	0.236	GCCTCAGCCTCCCAAGTACCNGG	1000	526	265	1	2	0	47	197	6	12	0	2	0	0	0	0	73	651	474	2.89529e+06	2.89529	11
237	0.237	GCCTCAGCCTCCCGAATAGCNGG	1000	540	284	15	2	1	59	186	9	12	1	2	0	0	0	3	77	626	460	2.85674e+06	2.85674	33
238	0.238	GCCTCAGCCTCCCGAGTAGTNGG	1000	499	291	12	4	2	51	209	1	11	1	0	1	0	0	0	68	626	501	2.92505e+06	2.92505	21
239	0.239	CGCCTGTAATCCTAGCACTTNGG	1000	584	326	14	1	0	56	237	7	11	2	2	0	0	0	1	61	599	416	2.86295e+06	2.86295	27
240	0.24	GCCTCAGCCTCCCGAGTAACNGG	1000	528	280	5	5	0	49	210	1	10	4	2	0	0	0	0	81	627	472	2.92938e+06	2.92938	17
241	0.241	CAAAAATTAGCCAGGTGTGGNGG	1000	522	269	2	1	1	49	200	2	14	3	4	0	0	0	2	71	645	478	2.87293e+06	2.87293	15
242	0.242	AATGGCGTGAACCCGGGAAGNGG	1000	455	161	5	0	0	25	121	4	6	1	2	0	0	0	1	68	752	545	2.92464e+06	2.92464	13
243	0.243	AATGGCGTGAACCCGGGAGGNGG	1000	481	209	9	0	0	30	156	2	12	3	3	0	0	0	1	52	718	519	2.94381e+06	2.94381	18
244	0.244	CAAAAATTAGCTGGGTGTGGNGG	1000	551	270	1	1	0	47	204	1	16	3	1	0	0	0	4	78	634	449	2.89362e+06	2.89362	11
245	0.245	CAAAAATTAGCTGGACGTGGNGG	1000	535	271	3	3	0	43	201	3	18	1	0	0	0	0	1	80	641	465	2.86219e+06	2.86219	11
246	0.246	CGCCTGTAATCTCAGCACTTNGG	1000	513	291	14	9	0	44	204	4	16	3	3	0	0	0	0	67	625	487	2.90118e+06	2.90118	33
247	0.247	GAGACGGGGTTTCACCGTGTNGG	1000	531	295	17	3	0	46	213	4	12	1	4	0	0	0	2	94	594	469	2.95494e+06	2.95494	31
248	0.248	GAGACGGGGTTTCACCATCTNGG	1000	499	275	11	5	2	42	202	3	10	2	4	0	0	0	1	61	649	501	2.87709e+06	2.87709	28
249	0.249	GAGACGGGGTTTCACCATGTNGG	1000	548	263	9	3	0	42	201	1	7	4	2	0	0	0	1	70	646	452	2.88232e+06	2.88232	20
250	0.25	GAGACGGGGTTTCACCATATNGG	1000	530	295	10	1	1	37	223	2	20	2	3	1	0	0	1	69	619	470	2.87573e+06	2.87573	21
251	0.251	GAGACGGGGTTTCACCACGTNGG	1000	572	331	14	5	0	45	251	2	14	6	1	0	0	0	4	62	589	428	2.90094e+06	2.90094	32
252	0.252	GAGACGGGGTTTCACTATGTNGG	1000	518	271	5	2	0	33	209	4	18	0	4	0	0	0	3	90	625	482	2.87716e+06	2.87716	18
253	0.253	GAGACGGGGTTTCATCATGTNGG	1000	514	249	6	5	1	34	182	5	16	1	4	0	0	0	5	65	660	486	2.91252e+06	2.91252	27
254	0.254	GAGACGGGGTTTCGCCATGTNGG	1000	584	325	14	6	0	58	222	9	16	0	3	0	0	0	3	74	586	416	2.87895e+06	2.87895	35
255	0.255	GAGACGGGGTTTCTCCATGTNGG	1000	546	317	11	4	0	57	229	1	15	4	2	0	0	0	2	85	581	454	2.88863e+06	2.88863	24
256	0.256	GAGACGGGGTTTTACCATGTNGG	1000	547	290	6	0	1	44	226	5	8	1	2	0	0	0	2	83	616	453	2.91864e+06	2.91864	17
257	0.257	TCCTGCCTCAGCCTCCTGAGNGG	1000	512	262	2	2	0	40	197	7	14	3	4	0	0	0	1	58	665	488	2.93388e+06	2.93388	19
258	0.258	TCCTGCCTCAGCCTCCCAAGNGG	1000	536	269	1	3	1	46	200	5	13	5	3	0	0	0	3	57	651	464	2.94237e+06	2.94237	21
259	0.259	AAATTAGCCGGGCGTGGTGGNGG	1000	523	257	8	3	1	33	195	3	14	0	1	0	0	0	1	83	649	477	2.92355e+06	2.92355	17
260	0.26	AAATTAGCCGGGCGTGGTAGNGG	1000	480	183	8	3	0	26	136	2	8	0	3	0	0	0	2	48	750	520	2.88176e+06	2.88176	18
261	0.261	CTGCACTCCAGCCTGGGTGANGG	1000	529	262	0	4	2	53	187	3	13	1	3	0	0	0	0	83	644	471	2.89744e+06	2.89744	13
262	0.262	CTGCACTCCAGCCTGGGCAANGG	1000	547	252	2	4	0	54	178	4	10	1	8	0	0	0	1	84	643	453	2.9496e+06	2.9496	20
263	0.263	AAATTAGCCGGGCGTAGTGGNGG	1000	460	152	10	0	0	21	113	4	4	1	1	0	0	0	0	65	762	540	2.85821e+06	2.85821	16
264	0.264	AAATTAGCCGGGCGCGGTGGNGG	1000	494	158	6	0	0	24	120	1	7	0	5	0	0	0	0	60	768	506	2.92436e+06	2.92436	12
265	0.265	AGCACTTTGGGAGGCCAGGGNGG	1000	607	330	2	2	0	49	256	4	17	3	7	0	0	0	0	63	596	393	2.91149e+06	2.91149	18
266	0.266	AGCACTTTGGGAAGCCGAGGNGG	1000	530	277	3	5	1	46	202	4	16	1	3	0	0	0	0	63	645	470	2.86531e+06	2.86531	17
267	0.267	CCTCAGCCTCCCGAGTAGCTNGG	1000	502	278	11	3	0	40	197	6	21	1	4	0	0	0	2	68	642	498	2.8806e+06	2.8806	27
268	0.268	TCCCAAAGTGCTGTGATTACNGG	1000	512	263	3	1	0	34	208	3	14	0	5	0	0	0	3	68	653	488	2.89694e+06	2.89694	15
269	0.269	CCCAGCTACTCAGGAGTCTGNGG	1000	487	226	2	1	0	36	175	2	10	0	5	0	0	0	3	66	695	513	2.83854e+06	2.83854	13
270	0.27	TCCCAAAGTGCTGGGATTAGNGG	1000	496	241	3	7	0	34	182	6	8	2	1	1	0	0	1	67	679	504	2.88677e+06	2.88677	21
271	0.271	TCCCAAAGTGCTGGGATTAANGG	1000	500	257	5	5	0	42	191	2	12	3	6	0	0	0	2	56	668	500	2.88466e+06	2.88466	23
272	0.272	TCCCAAAGTGCTGGGATTATNGG	1000	514	250	1	5	2	47	184	2	9	1	5	0	0	0	1	89	645	486	2.90645e+06	2.90645	17
273	0.273	TCCCAAAGTGCTGGGACTACNGG	1000	512	254	4	6	0	35	193	4	12	2	2	0	0	0	1	88	643	488	2.8914e+06	2.8914	19
274	0.274	TCCCAAAGTGCTGGGAATACNGG	1000	512	278	6	5	2	47	198	5	15	3	4	0	0	0	1	55	639	488	2.87046e+06	2.87046	26
275	0.275	TCCCAAAGTGCTGGGGTTACNGG	1000	530	312	5	7	0	52	223	7	18	1	5	0	0	0	1	71	604	470	2.93125e+06	2.93125	26
276	0.276	TCCCAAAGTGCTGGGTTTACNGG	1000	550	300	1	7	1	58	213	5	15	3	1	0	0	0	3	75	600	450	2.93993e+06	2.93993	21
277	0.277	TCCCAAAGTGCTGGCATTACNGG	1000	538	261	8	3	0	34	193	1	22	1	1	0	0	0	1	78	654	462	2.85503e+06	2.85503	15
278	0.278	TCCCAAAGTGCTGGAATTACNGG	1000	506	244	5	7	0	40	178	4	10	0	1	0	0	0	3	71	672	494	2.94076e+06	2.94076	20
279	0.279	TCCCAAAGTGCTGGTATTACNGG	1000	522	247	2	3	0	46	171	4	21	5	2	0	0	0	1	83	654	478	2.86949e+06	2.86949	17
280	0.28	TCGCCCAGGCTAGAGTGCAGNGG	1000	574	309	11	6	2	58	210	9	13	2	2	0	0	0	1	73	603	426	2.87957e+06	2.87957	33
281	0.281	TCCCAAAGTGCTGCGATTACNGG	1000	556	295	5	1	0	45	227	4	13	5	5	0	0	0	0	65	616	444	2.9222e+06	2.9222	20
282	0.282	TCCCAAAGTGCTGAGATTACNGG	1000	527	250	2	8	0	43	178	7	12	3	2	0	0	0	2	76	654	473	2.89489e+06	2.89489	24
283	0.283	TCGCCCAGGCTGAAGTGCAGNGG	1000	557	297	12	5	0	42	213	8	17	1	2	0	0	0	0	74	615	443	2.87707e+06	2.87707	28
284	0.284	TGTAATCCCAGCTGCTTGGGNGG	1000	533	258	5	0	0	39	198	3	13	4	1	0	0	0	3	88	632	467	2.92459e+06	2.92459	16
285	0.285	TCCCAAAGTGCTAGGATTACNGG	1000	549	273	5	5	0	50	196	5	12	3	2	0	0	0	0	81	636	451	2.87843e+06	2.87843	20
286	0.286	TCCCAAAGTGCTTGGATTACNGG	1000	494	253	1	7	1	47	191	3	3	0	2	0	0	0	3	86	642	506	2.9145e+06	2.9145	17
287	0.287	TCGCCCAGGCTGGAATGCAGNGG	1000	585	322	12	7	0	57	231	3	12	1	4	0	0	0	2	51	613	415	2.91011e+06	2.91011	29
288	0.288	TCCCAAAGTGCCGGGATTACNGG	1000	543	281	7	3	0	44	203	1	23	3	4	0	0	0	3	88	615	457	2.84334e+06	2.84334	21
289	0.289	TCCCAAAGTGCAGGGATTACNGG	1000	504	290	4	4	1	55	207	5	14	3	3	0	0	0	0	59	626	496	2.91127e+06	2.91127	20
290	0.29	CCCAGCTACTCAGGAAGCTGNGG	1000	535	271	3	1	0	43	205	5	14	3	2	0	0	0	0	73	642	465	2.86142e+06	2.86142	14
291	0.291	TCGCCCAGGCTGGAGTACAGNGG	1000	575	315	6	4	0	67	208	9	21	2	0	0	0	0	2	65	612	425	2.86006e+06	2.86006	23
292	0.292	TCGCCCAGGCTGGAGTGCAANGG	1000	551	277	14	1	0	44	200	7	11	1	2	0	0	0	2	85	625	449	2.8773e+06	2.8773	27
293	0.293	TCGCCCAGGCTGGAGTGTAGNGG	1000	564	292	11	4	2	56	207	2	10	2	0	0	0	0	3	78	620	436	2.89569e+06	2.89569	24
294	0.294	CCCAGCTACTCAGAAGGCTGNGG	1000	526	271	3	2	1	42	208	3	12	4	7	0	0	0	3	73	635	474	2.92076e+06	2.92076	23
295	0.295	CCCAGCTACTCCAGAGGCTGNGG	1000	488	258	9	4	0	44	185	5	11	1	4	0	0	0	2	82	635	512	2.93053e+06	2.93053	25
296	0.296	CCCAGCTACTCAAGAGGCTGNGG	1000	533	282	4	2	1	47	203	6	18	3	4	1	0	0	0	77	624	467	2.87201e+06	2.87201	21
297	0.297	TCCCAAAGTGCCAGGATTACNGG	1000	541	297	2	2	1	53	221	4	14	1	4	0	0	0	3	67	616	459	2.89e+06	2.89	17
298	0.298	GTAATCCCAGCACTTTGGGANGG	1000	549	291	3	11	0	55	192	8	22	4	2	0	0	0	1	69	626	451	2.88218e+06	2.88218	29
299	0.299	TCCCAAAGTGCTGGGATTTCNGG	1000	526	258	2	7	1	39	191	3	15	2	5	0	0	0	1	91	634	474	2.88906e+06	2.88906	21
300	0.3	TCCCAAAGTGCTGGGATTACNGG	1000	497	246	4	3	1	50	171	5	12	4	2	0	0	0	1	66	664	503	2.91396e+06	2.91396	20
301	0.301	TCCCAAAGTGCTGGGATAACNGG	1000	486	245	4	5	1	35	180	7	13	6	3	0	0	0	1	86	652	514	2.90874e+06	2.90874	27
302	0.302	TCCCAAAGTGCTGGGATGACNGG	1000	517	291	7	7	1	43	205	7	21	1	8	0	0	0	1	82	583	483	2.99053e+06	2.99053	32
303	0.303	CCCAGCACTTTGGGAGGCTGNGG	1000	549	273	2	1	0	50	204	6	10	3	3	0	0	0	0	88	613	451	2.93581e+06	2.93581	15
304	0.304	CCCAGCACTTTGGGAGGCAGNGG	1000	505	262	4	9	1	43	188	6	11	2	3	0	0	0	2	74	645	495	2.87842e+06	2.87842	27
305	0.305	CCCAGCACTTTGGGAGGTCGNGG	1000	538	281	12	6	0	41	194	7	21	2	5	0	0	0	1	79	628	462	2.90564e+06	2.90564	33
306	0.306	CAGGCTGGAGTGCAGTGGCANGG	1000	535	273	5	4	0	49	199	0	16	1	5	0	0	0	4	82	628	465	2.88589e+06	2.88589	19
307	0.307	CAGGCTGGAGTGCAGTGGTGNGG	1000	550	282	3	7	0	48	206	6	12	3	1	0	0	0	3	85	615	450	2.88376e+06	2.88376	23
308	0.308	CCTGTAATCCCAGCACTTTGNGG	1000	517	269	6	3	0	52	190	6	12	4	6	0	0	0	3	84	621	483	2.94698e+06	2.94698	28
309	0.309	TCCCAGCACTTTGGGAGGCTNGG	1000	550	285	1	4	4	55	208	5	8	5	3	0	0	0	3	82	600	450	2.91804e+06	2.91804	25
310	0.31	CCAGGCTGGAGTGCAGTGGTNGG	1000	484	246	6	6	1	38	177	6	12	0	3	0	0	0	2	80	653	516	2.90732e+06	2.90732	24
311	0.311	TCCCAGCACTTTGGGAGGCCNGG	1000	594	306	1	0	1	57	234	1	12	2	4	0	0	0	0	61	622	406	2.92512e+06	2.92512	9
312	0.312	TCCCAGCTACTCGGGAGGCTNGG	1000	521	317	10	2	0	46	239	4	16	4	3	0	0	0	2	70	596	479	2.92105e+06	2.92105	25
313	0.313	TCCCAGCTACTCAGGAGGCTNGG	1000	567	287	0	3	1	56	209	3	15	0	2	0	0	0	2	73	613	433	2.9e+06	2.9	11
314	0.314	TCCCAGCTACTTGGGAGGCTNGG	1000	549	298	1	1	0	48	222	10	16	1	3	0	0	0	1	63	621	451	2.8819e+06	2.8819	17
315	0.315	CTCCCAAAGTGCTGGGATTANGG	1000	536	287	2	10	1	55	202	3	14	0	3	0	0	0	5	79	612	464	2.94029e+06	2.94029	24
316	0.316	CCCAGCTACTCGGGAGGTTGNGG	1000	516	265	6	4	0	35	195	6	19	3	4	0	0	0	3	85	630	484	2.8983e+06	2.8983	26
317	0.317	CCCAGCTACTCGGGAGGCTANGG	1000	576	333	6	3	0	65	244	6	9	1	1	0	0	0	0	66	593	424	2.87078e+06	2.87078	17
318	0.318	CCCAGCTACTCGGGAGACTGNGG	1000	516	290	7	2	2	46	204	4	25	1	1	0	0	0	0	66	631	484	2.88723e+06	2.88723	17
319	0.319	CCCAGCTACTCGGGAAGCTGNGG	1000	530	284	5	4	1	49	206	3	16	1	1	0	0	0	2	71	630	470	2.92724e+06	2.92724	17
320	0.32	ATCCCAGCACTTTGGGAGGCNGG	1000	531	280	7	2	3	55	198	4	10	1	1	0	1	0	1	74	627	469	2.90522e+06	2.90522	20
321	0.321	CCCAGCTACTCGGAAGGCTGNGG	1000	543	273	10	4	0	43	195	7	14	2	3	0	0	0	4	63	650	457	2.9144e+06	2.9144	30
322	0.322	CCCAGCTACTCGAGAGGCTGNGG	1000	526	261	4	1	1	41	191	7	16	1	1	0	0	0	4	85	635	474	2.90733e+06	2.90733	19
323	0.323	CCCAGCTACTCAGGAGGCTGNGG	1000	568	278	4	4	2	46	212	5	5	5	6	0	0	0	1	73	618	432	2.92642e+06	2.92642	27
324	0.324	CCCAGCTACTCTGGAGGCTGNGG	1000	499	254	2	4	0	40	188	4	16	0	2	0	0	0	2	63	671	501	2.93386e+06	2.93386	14
325	0.325	CCCAGCTACTCAGGAGGCTANGG	1000	564	291	3	2	1	50	215	8	12	1	2	0	0	0	2	80	617	436	2.87494e+06	2.87494	19
326	0.326	CCCAGCTACTCAGGAGGTTGNGG	1000	519	293	1	0	0	38	226	5	23	3	4	0	0	0	3	78	613	481	2.8772e+06	2.8772	16
327	0.327	AATCCCAGCACTTTGGGAGGNGG	1000	532	293	7	10	1	41	201	7	26	0	1	0	0	0	6	65	626	468	2.8947e+06	2.8947	32
328	0.328	CCCAGCTACTCAGGAGACTGNGG	1000	505	271	3	2	0	50	195	8	13	0	3	0	0	0	5	72	640	495	2.91831e+06	2.91831	21
329	0.329	TCCCAAAGTGCTGGGATTCCNGG	1000	526	282	7	9	1	49	195	8	13	0	5	0	0	0	8	92	605	474	2.92468e+06	2.92468	38
330	0.33	TCCCAAAGTGCTGGGATTGCNGG	1000	507	251	3	8	0	38	183	4	15	2	2	0	0	0	2	74	664	493	2.87947e+06	2.87947	21
331	0.331	TCCCAAAGTGCTGGGATCACNGG	1000	530	288	8	2	1	60	197	6	14	1	3	0	0	0	2	84	619	470	2.90657e+06	2.90657	23
332	0.332	TGTAATCCCAGCTACTTGGGNGG	1000	561	288	1	3	0	52	213	6	13	2	5	0	0	0	4	73	623	439	2.93429e+06	2.93429	21
333	0.333	AGTGCTGGGATTACAGGCATNGG	1000	561	304	0	2	0	59	223	2	18	0	5	0	0	0	2	65	609	439	2.91115e+06	2.91115	11
334	0.334	AGCACTTTGGGAGACCGAGGNGG	1000	501	274	14	7	0	36	196	2	19	4	1	0	0	0	2	79	627	499	2.86848e+06	2.86848	30
335	0.335	TGTAATCCCAGCACTTTGTGNGG	1000	526	255	2	6	0	42	187	2	16	4	4	0	0	0	2	78	648	474	2.9242e+06	2.9242	20
336	0.336	TGTAATCCCAGCAGTTTGGGNGG	1000	492	222	8	1	0	43	155	4	11	2	1	0	0	0	1	81	679	508	2.88966e+06	2.88966	17
337	0.337	TGTAATCCCAGCACATTGGGNGG	1000	526	247	4	2	0	57	161	8	15	5	5	0	0	0	1	63	668	474	2.8684e+06	2.8684	25
338	0.338	TGTAATCCCAGCACGTTGGGNGG	1000	519	263	4	6	0	35	198	6	13	3	1	0	1	0	0	80	637	481	2.9093e+06	2.9093	21
339	0.339	TGTAATCCCAGCACCTTGGGNGG	1000	533	275	4	6	0	49	190	4	22	3	3	0	0	0	5	65	640	467	2.91598e+06	2.91598	25
340	0.34	TGTAATCCCAGCACTATGGGNGG	1000	547	263	4	4	1	57	179	5	13	3	3	0	0	0	4	71	641	453	2.8805e+06	2.8805	24
341	0.341	TGTAATCCCAGCACTGTGGGNGG	1000	566	306	3	5	0	50	226	5	17	3	0	0	0	0	2	73	606	434	2.94638e+06	2.94638	18
342	0.342	TGTAATCCCAGCACTCTGGGNGG	1000	567	292	1	0	1	62	194	9	25	0	4	0	0	0	1	73	617	433	2.90648e+06	2.90648	16
343	0.343	GGGAGGCTGAGACAGGAGAANGG	1000	502	260	4	1	0	30	210	7	8	0	2	0	0	0	1	65	656	498	2.89112e+06	2.89112	15
344	0.344	AAAGTGCTGGGATTACAGGCNGG	1000	502	282	5	7	2	46	209	3	10	1	6	0	0	0	3	75	624	498	2.92038e+06	2.92038	27
345	0.345	TGTAATCCCAGCACTTAGGGNGG	1000	531	301	7	8	0	56	203	4	23	3	3	0	0	0	0	73	612	469	2.88131e+06	2.88131	25
346	0.346	TGTAATCCCAGCACTTGGGGNGG	1000	543	320	5	4	1	68	226	2	14	4	2	0	0	0	1	59	602	457	2.92646e+06	2.92646	19
347	0.347	TGTAATCCCAGCACTTCGGGNGG	1000	529	274	6	3	0	49	197	3	16	5	1	0	0	0	3	68	640	471	2.8999e+06	2.8999	21
348	0.348	TGTAATCCCAGCACTTTGGTNGG	1000	534	280	9	4	1	41	211	4	10	4	2	0	0	0	0	55	643	466	2956632	2.95663	24
349	0.349	TGTAATCCCAGCACTTTGGANGG	1000	513	258	4	4	1	45	180	3	21	2	3	0	0	0	1	60	661	487	2.90918e+06	2.90918	18
350	0.35	TGTAATCCCAGCACTTTGAGNGG	1000	507	256	4	7	2	45	177	4	17	3	3	0	0	0	4	92	635	493	2.91636e+06	2.91636	27
351	0.351	AGTGCTGGGATTACAGGCGTNGG	1000	558	306	14	5	0	51	212	7	17	1	2	0	0	0	3	73	609	442	2.93332e+06	2.93332	32
352	0.352	TGTAATCCCAGCACTTTTGGNGG	1000	506	258	2	3	1	38	195	4	15	2	3	0	0	0	1	73	652	494	2.89219e+06	2.89219	16
353	0.353	GGGAGGCTGAGGCAAGAGAANGG	1000	489	247	2	0	0	37	194	2	12	3	0	0	0	0	0	51	687	511	2.87187e+06	2.87187	7
354	0.354	TGTAATCCCAGCACTTTAGGNGG	1000	525	255	1	5	1	32	197	3	16	3	1	0	0	0	1	70	662	475	2.86922e+06	2.86922	15
355	0.355	TGTAATCCCAGCACTTTGGGNGG	1000	538	264	4	4	0	43	195	4	14	2	1	0	0	0	2	64	658	462	2.862e+06	2.862	17
356	0.356	TGTAATCCCAGCACTTTCGGNGG	1000	524	278	8	3	0	40	207	8	12	1	5	0	0	0	2	70	629	476	2.94331e+06	2.94331	27
357	0.357	TGTAATCCCAGCACTTTGCGNGG	1000	532	276	8	4	0	59	190	4	11	3	3	0	0	0	1	73	634	468	2.92169e+06	2.92169	23
358	0.358	GGGAGGCTGAGGCAGAAGAANGG	1000	555	259	3	0	0	35	208	4	9	4	3	0	0	0	2	68	655	445	2.88106e+06	2.88106	16
359	0.359	TGTAATCCCAGCACTTTGGCNGG	1000	545	304	3	5	2	56	212	4	22	4	2	0	0	0	1	74	604	455	2.86872e+06	2.86872	21
360	0.36	CTGTAATCCCAGCTACTTGGNGG	1000	511	266	3	0	1	37	200	5	20	0	2	0	0	0	2	88	631	489	2.88619e+06	2.88619	13
361	0.361	GGGAGGCTGAGGCAGGAGAANGG	1000	538	254	7	2	0	34	201	2	8	0	2	0	0	0	1	61	670	462	2.90562e+06	2.90562	14
362	0.362	GGAGTCTCGCTCTGTTGCCCNGG	1000	563	296	2	3	0	46	232	3	10	1	4	0	0	0	4	73	616	437	2.87002e+06	2.87002	17
363	0.363	GGAGTCTCGCTCTGTCTCCCNGG	1000	496	260	9	1	0	39	197	3	11	1	1	0	0	0	1	86	642	504	2.89872e+06	2.89872	16
364	0.364	GGAGTCTCGCTCTGTCACCCNGG	1000	534	268	3	3	1	42	207	2	10	2	3	0	0	0	1	75	645	466	2.88329e+06	2.88329	15
365	0.365	AAGTGCTGGGATTACAGGCGNGG	1000	579	314	13	5	0	52	219	8	17	1	2	0	0	0	3	67	607	421	2.92215e+06	2.92215	32
366	0.366	TGTAATCCCAGCAATTTGGGNGG	1000	491	198	3	4	0	37	140	1	13	3	3	0	0	0	2	61	721	509	2.89617e+06	2.89617	16
367	0.367	TGTAATCCCAGCATTTTGGGNGG	1000	512	240	2	9	0	36	180	2	11	0	3	0	0	0	1	85	666	488	2.88156e+06	2.88156	17
368	0.368	TGTAATCCCAGCCCTTTGGGNGG	1000	502	257	4	6	2	47	182	5	11	1	6	0	0	0	2	76	648	498	2.90407e+06	2.90407	26
369	0.369	TGTAATCCCAGCGCTTTGGGNGG	1000	521	294	8	10	0	52	202	5	17	2	1	0	0	0	2	77	601	479	2.93348e+06	2.93348	28
370	0.37	AGCTACTCGGGAGGCTGAGGNGG	1000	504	323	12	5	0	49	232	3	22	2	2	0	0	0	2	78	585	496	2.8979e+06	2.8979	26
371	0.371	GGCTGAGGCAGGAGAATCACNGG	1000	521	220	5	4	0	37	162	2	10	3	2	0	0	0	3	75	680	479	2.89202e+06	2.89202	19
372	0.372	GGCTGAGGCAGGAGAATTGCNGG	1000	507	244	4	0	1	33	182	4	20	3	1	0	0	0	2	78	665	493	2.88845e+06	2.88845	15
373	0.373	GGCTGAGGCAGGAGAATCGCNGG	1000	517	273	9	5	2	34	201	4	18	2	1	0	0	0	2	65	648	483	2.9083e+06	2.9083	25
374	0.374	TGTAATCCCAGCTATTCGGGNGG	1000	553	299	13	4	1	47	210	6	18	1	0	0	0	0	1	87	603	447	2.88839e+06	2.88839	26
375	0.375	GCTACTCGGGAGGCTGAAGCNGG	1000	528	290	13	3	0	56	201	4	13	1	1	0	0	0	3	60	639	472	2.85339e+06	2.85339	25
376	0.376	GCTACTCGGGAGGCTGAGACNGG	1000	532	279	8	2	0	54	195	9	11	4	5	0	0	0	0	58	651	468	2.90528e+06	2.90528	28
377	0.377	TCTCGCTCTGTTGCCCAGGCNGG	1000	526	291	4	3	0	44	226	2	12	2	3	0	0	0	1	88	609	474	2.90751e+06	2.90751	15
378	0.378	TCTCGCTCTGTCTCCCAGGCNGG	1000	499	261	12	4	0	40	195	6	4	3	0	0	0	0	2	83	643	501	2.9292e+06	2.9292	27
379	0.379	TCTCGCTCTGTCACCCAGGCNGG	1000	536	261	5	3	0	40	197	3	13	3	1	0	0	0	0	76	649	464	2.93626e+06	2.93626	15
380	0.38	CTGTAATCCCAGCACTTTGGNGG	1000	513	257	11	0	0	34	190	8	14	4	2	0	0	0	4	82	640	487	2.94362e+06	2.94362	29
381	0.381	GCTACTCGGGAGGCTGAGGTNGG	1000	518	276	7	2	0	49	197	6	15	0	1	0	0	0	0	59	652	482	2.89873e+06	2.89873	16
382	0.382	CCCAAAGTGCTGGGATTACANGG	1000	504	271	4	8	3	41	193	5	17	4	4	0	0	0	6	85	621	496	2.8873e+06	2.8873	34
383	0.383	GCTACTCGGGAGGCTAAGGCNGG	1000	564	298	7	2	1	48	219	7	14	0	5	0	0	0	4	58	623	436	2.9055e+06	2.9055	26
384	0.384	GCTACTCGGGAGGTTGAGGCNGG	1000	504	261	4	6	0	27	199	6	19	4	2	0	0	0	3	86	638	496	2.91003e+06	2.91003	25
385	0.385	GCTACTCGGGAGACTGAGGCNGG	1000	506	260	11	2	0	43	186	2	16	1	0	0	0	0	2	60	661	494	2.94716e+06	2.94716	18
386	0.386	GGAGGCTGAGGCAGGAGAATNGG	1000	494	251	3	3	0	36	200	3	6	3	1	0	0	0	3	71	667	506	2.83612e+06	2.83612	16
387	0.387	GCTACTCGGGAAGCTGAGGCNGG	1000	553	283	9	2	0	43	214	5	10	0	0	0	0	0	1	69	631	447	2.894e+06	2.894	17
388	0.388	TGTAATCCCAGTGCTTTGGGNGG	1000	524	268	2	4	2	50	183	10	17	2	4	0	0	0	4	64	649	476	2.85662e+06	2.85662	28
389	0.389	TGTAATCCCAGCTATTTGGGNGG	1000	530	257	5	3	1	45	179	8	16	1	3	0	0	0	2	64	659	470	2.89452e+06	2.89452	23
390	0.39	CCAAAGTGCTGGGATTACAGNGG	1000	494	255	6	8	1	36	183	6	15	3	2	0	0	0	4	96	636	506	2.88547e+06	2.88547	30
391	0.391	CTACTCGGGAGGCTGAGGCANGG	1000	520	265	3	4	1	40	199	5	13	2	2	0	0	0	1	69	659	480	2.85281e+06	2.85281	18
392	0.392	CAAAGTGCTGGGATTACAGGNGG	1000	525	292	9	9	0	47	210	6	11	2	5	0	0	0	4	69	622	475	2.91031e+06	2.91031	35
393	0.393	TGTAATCCCAGCACTTCAGGNGG	1000	544	297	3	3	0	63	212	2	14	4	3	0	0	0	2	78	606	456	2.91853e+06	2.91853	17
394	0.394	TGTAATCCCAGTACTTTGGGNGG	1000	567	277	6	4	0	50	205	2	10	7	6	0	0	0	1	70	627	433	2.95386e+06	2.95386	26
395	0.395	TGTAATCCCAGAACTTTGGGNGG	1000	502	238	4	0	1	39	179	6	9	2	5	0	0	0	2	89	651	498	2.89589e+06	2.89589	20
396	0.396	TGTAATCCCAGGACTTTGGGNGG	1000	524	260	3	2	0	43	194	7	11	2	2	0	0	0	1	72	655	476	2.932e+06	2.932	17
397	0.397	TACTCGGGAGGCTGAGGCAGNGG	1000	541	264	8	4	0	51	181	5	15	1	3	0	0	0	2	86	639	459	2.91077e+06	2.91077	23
398	0.398	TGTAATCCCAGCTCTTTGGGNGG	1000	504	232	2	3	0	31	173	6	17	0	5	0	0	0	1	73	670	496	2.92498e+06	2.92498	17
399	0.399	CCCAGCACTTTGGGAGGTTGNGG	1000	533	256	4	2	0	46	188	4	12	3	3	0	0	0	2	90	635	467	2.88951e+06	2.88951	18
400	0.4	CCCAGCACTTTGGGAGGCCANGG	1000	595	289	0	2	0	50	222	3	12	2	3	0	0	0	0	65	627	405	2.94313e+06	2.94313	10
401	0.401	CCCAGCACTTTGGGAGGTCANGG	1000	542	272	1	1	2	49	199	6	14	3	2	0	0	0	1	75	642	458	2.89422e+06	2.89422	16
402	0.402	ACCTCGTGATCCACCCACCTNGG	1000	534	260	4	1	0	45	199	2	9	1	6	0	0	0	1	58	658	466	2.92248e+06	2.92248	15
403	0.403	GGAGTGCAGTGGTACAATCTNGG	1000	538	252	1	0	0	32	205	2	12	3	4	0	0	0	5	67	664	462	2.84653e+06	2.84653	15
404	0.404	TGTAGTCCCAGCTATTCGGGNGG	1000	539	282	8	2	1	54	202	4	11	0	2	0	0	0	4	67	642	461	2.86344e+06	2.86344	21
405	0.405	CAGCACTTTGGGAGGCTGAGNGG	1000	504	229	2	3	0	31	178	3	12	5	4	0	0	0	2	71	676	496	2.87726e+06	2.87726	19
406	0.406	TGTAGTCCCAGCTGCTCGGGNGG	1000	532	241	10	0	1	34	181	2	13	3	3	0	0	0	0	64	676	468	2.90264e+06	2.90264	19
407	0.407	GGAGTGCAGTGGTGCAGTCTNGG	1000	596	308	4	6	0	65	222	1	10	4	3	0	0	0	5	79	580	404	2.9708e+06	2.9708	23
408	0.408	CAGCACTTTGGGAGGCCAAGNGG	1000	459	237	3	2	0	36	166	10	20	1	5	0	0	0	2	72	668	541	2.8879e+06	2.8879	23
409	0.409	CAGCACTTTGGGAGGCCGAGNGG	1000	462	231	6	4	1	42	161	3	14	0	3	0	0	0	2	79	678	538	2.88311e+06	2.88311	19
410	0.41	ACCTCGTGATCCGCCCACCTNGG	1000	515	275	4	0	0	45	210	5	11	1	4	0	0	0	3	61	648	485	2.91634e+06	2.91634	17
411	0.411	ACCTCGTGATCCGCCTGCCTNGG	1000	534	280	3	0	0	44	216	3	14	1	5	0	0	0	1	50	655	466	2.87582e+06	2.87582	13
412	0.412	GGAGTGCAGTGGCACAGTCTNGG	1000	602	302	2	2	1	59	215	3	20	2	4	0	0	0	1	72	612	398	2.92818e+06	2.92818	15
413	0.413	ACCTCGTGATCCACCCGCCTNGG	1000	518	247	13	3	0	46	181	1	3	2	4	0	0	0	2	59	672	482	2.92069e+06	2.92069	25
414	0.414	ACCTCGTGATCTGCCCGCCTNGG	1000	540	298	1	3	0	49	229	1	15	3	4	0	0	0	1	65	621	460	2.90671e+06	2.90671	13
415	0.415	CAGGAGAATGGCGTGAACCTNGG	1000	509	246	4	0	0	41	188	1	12	0	5	0	0	0	1	59	673	491	2.93869e+06	2.93869	11
416	0.416	TGTAGTCCCAGCTACTTAGGNGG	1000	520	275	4	0	1	53	196	5	16	2	6	0	0	0	2	71	633	480	2.85126e+06	2.85126	20
417	0.417	CAGGAGAATGGCGTGAACCCNGG	1000	492	198	4	2	0	32	148	4	8	2	3	0	0	0	2	59	725	508	2.91454e+06	2.91454	17
418	0.418	CCCAGCACTTTGGGAGGCTANGG	1000	539	274	3	0	0	52	198	4	17	1	6	0	0	0	0	76	634	461	2.88984e+06	2.88984	14
419	0.419	ACCTCGTGATCTGCCCACCTNGG	1000	510	236	3	2	0	36	182	5	8	0	1	0	0	0	0	61	689	490	2.88019e+06	2.88019	11
420	0.42	ACCTCGTGATCCACCTGCCTNGG	1000	536	260	3	4	0	39	201	2	11	2	2	0	0	0	1	53	678	464	2.8994e+06	2.8994	14
421	0.421	TGTAGTCCCAGCTATTCAGGNGG	1000	473	227	1	1	0	26	170	6	23	0	3	0	0	0	3	69	684	527	2.87669e+06	2.87669	14
422	0.422	ACCTCGTGATCTGCCTGCCTNGG	1000	540	261	1	0	0	38	213	3	6	1	1	0	0	0	0	58	669	460	2.893e+06	2.893	6
423	0.423	ACTCCAGCCTGGGCGACAGANGG	1000	478	253	10	10	1	27	193	2	10	1	2	0	0	0	1	61	676	522	2.88472e+06	2.88472	27
424	0.424	TGTAGTCCCAGCTGCTCAGGNGG	1000	514	271	3	5	0	41	200	4	18	2	0	0	0	0	3	77	640	486	2.9228e+06	2.9228	17
425	0.425	ACTCCAGCCTGGGCAACAGANGG	1000	487	254	6	10	1	40	187	2	8	0	2	0	0	0	1	76	646	513	2.94587e+06	2.94587	22
426	0.426	TGTAGTCCCAGTTACTCAGGNGG	1000	479	237	1	1	0	50	167	4	14	7	1	0	0	0	1	71	672	521	2.89465e+06	2.89465	15
427	0.427	TGTAGTCCCAGCTACCTGGGNGG	1000	558	282	3	1	1	61	196	3	17	5	3	0	0	0	0	80	625	442	2.92122e+06	2.92122	16
428	0.428	TGTAGTCCCAGCTATTTGGGNGG	1000	539	242	2	1	1	44	177	3	14	1	2	0	0	0	3	74	654	461	2.84769e+06	2.84769	13
429	0.429	CCAGCACTTTGGGAGGCCAANGG	1000	489	245	1	4	1	50	162	5	22	0	2	0	0	0	0	76	671	511	2.88349e+06	2.88349	13
430	0.43	ACTCCAGCCTGGGTGACAGANGG	1000	475	201	0	4	0	34	146	4	13	2	2	0	0	0	1	76	705	525	2.92963e+06	2.92963	13
431	0.431	CCAGCACTTTGGGAGGCTGANGG	1000	497	244	1	5	0	31	187	2	18	3	5	0	0	0	3	73	661	503	2.92802e+06	2.92802	19
432	0.432	CCAGCACTTTGGGAGGCCGANGG	1000	484	236	5	4	1	42	164	3	17	0	2	0	0	0	1	83	671	516	2.88358e+06	2.88358	16
433	0.433	TGTAGTCCCAGCTACTTGGANGG	1000	564	283	0	1	0	60	202	3	17	2	6	0	0	0	1	72	627	436	2.89636e+06	2.89636	13
434	0.434	GGAGTGCAGTGGTATGATCTNGG	1000	530	260	0	2	1	38	199	4	16	1	1	0	0	0	0	82	651	470	2.90216e+06	2.90216	9
435	0.435	TGTAGTCCCAGCTACTTGAGNGG	1000	543	250	4	4	0	45	184	7	6	1	2	0	0	0	1	73	663	457	2.89235e+06	2.89235	19
436	0.436	TGTAGTCCCAGCTACTTGGGNGG	1000	521	258	0	2	0	40	205	3	8	3	4	0	0	0	1	81	642	479	2.90917e+06	2.90917	13
437	0.437	GCCTGTAATCCCAGCTATTTNGG	1000	542	270	4	2	1	43	194	5	21	2	4	0	0	0	3	68	646	458	2.88824e+06	2.88824	21
438	0.438	AGCACTTTGGGAGGTCGAGGNGG	1000	511	267	3	4	0	30	205	10	15	2	6	0	0	0	2	83	631	489	2.86553e+06	2.86553	27
439	0.439	AGCACTTTGGGAGGCTGAGANGG	1000	538	251	2	2	0	46	182	3	16	3	4	0	0	0	2	67	666	462	2.89745e+06	2.89745	16
440	0.44	AGCACTTTGGGAGGCTGAAGNGG	1000	510	246	0	4	0	53	165	3	21	3	5	0	0	0	2	91	638	490	2.95528e+06	2.95528	17
441	0.441	AGCACTTTGGGAGGCTGAGGNGG	1000	545	301	5	3	1	53	219	7	13	2	2	0	0	0	3	71	614	455	2.89142e+06	2.89142	23
442	0.442	AGCACTTTGGGAGGCAGAGGNGG	1000	498	293	11	7	0	41	220	3	11	4	5	0	0	0	3	84	604	502	2.90848e+06	2.90848	33
443	0.443	AGCACTTTGGGAGGCGGAGGNGG	1000	513	299	17	11	1	45	197	4	24	0	1	0	0	0	6	69	608	487	2.9023e+06	2.9023	40
444	0.444	AGCACTTTGGGAGGCCAAGANGG	1000	538	267	1	4	0	53	189	4	16	0	2	0	0	0	2	81	640	462	2.92658e+06	2.92658	13
445	0.445	CAGGAGAATGGCTTGAACCCNGG	1000	486	227	2	2	1	28	183	2	9	1	0	0	0	0	0	77	684	514	2.91042e+06	2.91042	8
446	0.446	CAGGAGAATGGCATGAACCCNGG	1000	493	228	1	0	0	34	179	1	13	2	0	0	0	0	1	63	694	507	2.8973e+06	2.8973	5
447	0.447	AGCACTTTGGGAGGCCAAAGNGG	1000	513	236	3	2	0	31	178	5	17	2	4	0	0	0	3	86	663	487	2.84708e+06	2.84708	19
448	0.448	AGCACTTTGGGAGGCCTAGGNGG	1000	511	254	9	7	1	34	176	12	15	3	0	0	0	0	1	61	671	489	2.84935e+06	2.84935	33
449	0.449	AGCACTTTGGGAGGCCAAGGNGG	1000	554	286	1	5	1	52	212	5	10	2	3	0	0	0	0	64	635	446	2.90979e+06	2.90979	17
450	0.45	AGCACTTTGGGAGGCCCAGGNGG	1000	529	249	3	4	0	42	186	5	9	2	2	0	0	0	4	73	663	471	2.88822e+06	2.88822	20
451	0.451	AGCACTTTGGGAGGCCGAGANGG	1000	508	242	9	3	1	38	173	5	13	1	2	0	0	0	2	65	683	492	2.87294e+06	2.87294	23
452	0.452	TGTAGTCCCAGCTACTCCGGNGG	1000	449	231	13	4	0	14	182	2	16	0	1	0	0	0	0	45	707	551	2.90394e+06	2.90394	20
453	0.453	TGTAGTCCCAGCTACTCGGGNGG	1000	516	276	10	1	0	32	221	1	11	2	6	0	0	0	3	67	638	484	2.94086e+06	2.94086	23
454	0.454	TGTAGTCCCAGCTACTCAGGNGG	1000	543	252	1	2	0	38	194	5	12	1	1	0	0	0	2	77	654	457	2.96186e+06	2.96186	12
455	0.455	TGTAGTCCCAGCTACTCTGGNGG	1000	481	226	7	6	0	36	161	6	10	1	2	0	0	0	1	68	692	519	2.90515e+06	2.90515	23
456	0.456	TGTAGTCCCAGCTACTCCAGNGG	1000	498	248	5	3	0	49	173	6	12	1	1	0	0	0	0	76	663	502	2.93744e+06	2.93744	16
457	0.457	AGCACTTTGGGAGGCCGAAGNGG	1000	540	269	6	6	0	41	199	7	10	3	3	0	0	0	3	73	643	460	2.8745e+06	2.8745	28
458	0.458	AGCACTTTGGGAGGCCGAGGNGG	1000	541	226	6	3	0	35	173	1	8	1	1	0	0	0	1	80	679	459	2.90288e+06	2.90288	13
459	0.459	TGTAGTCCCAGCTACTCGAGNGG	1000	540	267	7	1	1	40	205	3	10	2	3	0	0	0	2	74	639	460	2.90532e+06	2.90532	19
460	0.46	TGTAGTCCCAGCTACTCAAGNGG	1000	540	246	4	5	0	44	172	5	16	3	2	0	0	0	3	92	646	460	2.86423e+06	2.86423	22
461	0.461	TGTAGTCCCAGCTACTCGGANGG	1000	540	280	12	1	1	39	210	5	12	0	1	0	0	0	2	84	627	460	2.91832e+06	2.91832	22
462	0.462	TGTAGTCCCAGCTACTCAGANGG	1000	520	265	1	0	1	39	202	2	20	3	4	0	0	0	2	75	648	480	2.87756e+06	2.87756	13
463	0.463	GCCTGTAATCCCAGTGCTTTNGG	1000	561	270	3	3	0	37	194	9	24	3	5	0	0	0	2	84	629	439	2.8732e+06	2.8732	25
464	0.464	TGTAGTCCCAGCTACTGGGGNGG	1000	499	237	6	4	2	29	182	3	11	1	0	0	0	0	1	66	684	501	2.90457e+06	2.90457	17
465	0.465	TGTAGTCCCAGCTACTAGGGNGG	1000	478	222	4	1	1	40	159	4	13	3	0	0	0	0	4	73	690	522	2.89841e+06	2.89841	17
466	0.466	GGAGTGCAGTGGTGTGATCTNGG	1000	548	229	0	1	0	33	182	4	9	5	5	0	0	0	1	100	649	452	2.9054e+06	2.9054	16
467	0.467	GGAGTGCAGTGGTGTGATCANGG	1000	552	256	0	1	1	49	187	5	13	2	3	0	0	0	1	95	634	448	2.91395e+06	2.91395	13
468	0.468	TGTAGTCCCAGCTGCTTGGGNGG	1000	553	275	1	7	1	44	211	1	10	2	4	0	0	0	0	82	628	447	2.91655e+06	2.91655	16
469	0.469	CCTCGGCCTCCCAAAGTCCTNGG	1000	495	232	6	5	0	39	158	4	20	3	5	0	0	0	2	75	676	505	2.88465e+06	2.88465	25
470	0.47	CCTCGGCCTCCCAAAGTACTNGG	1000	514	260	8	1	0	37	200	4	10	0	1	0	0	0	0	71	657	486	2.88531e+06	2.88531	14
471	0.471	CCTCGGCCTCCCAAAGTTCTNGG	1000	496	225	3	2	0	38	166	0	16	3	4	0	0	0	2	84	664	504	2.92585e+06	2.92585	14
472	0.472	CCTCGGCCTCCCAAAGTGTTNGG	1000	539	293	13	2	0	45	210	2	21	3	1	0	0	0	1	67	627	461	2.91227e+06	2.91227	22
473	0.473	CCTCGGCCTCCCAAACTGCTNGG	1000	491	250	7	6	1	38	183	2	13	2	1	0	0	0	1	84	639	509	2.93457e+06	2.93457	20
474	0.474	CCTCGGCCTCCCAAAATGCTNGG	1000	526	269	8	3	1	45	198	4	10	0	4	0	0	0	4	80	631	474	2.91463e+06	2.91463	24
475	0.475	CCTCGGCCTCCCAAATTGCTNGG	1000	509	220	5	5	1	38	156	0	15	3	2	0	0	0	2	65	689	491	2.94904e+06	2.94904	18
476	0.476	GCAGGAGAATGGCGTGAACCNGG	1000	511	213	1	1	1	30	173	4	3	2	2	0	0	0	2	83	685	489	2.92155e+06	2.92155	13
477	0.477	GGCAGGAGAATCACTTGAACNGG	1000	514	224	1	0	0	27	185	3	8	0	3	0	0	0	2	82	678	486	2.91354e+06	2.91354	9
478	0.478	CCTCGGCCTCCTAAAGTGCTNGG	1000	504	266	4	3	2	37	198	6	16	2	1	0	0	0	2	73	650	496	2.89546e+06	2.89546	20
479	0.479	CCTCGGCCTCCCAAGTAGCTNGG	1000	536	271	2	5	0	49	198	5	11	3	6	0	1	0	0	75	623	464	2.91632e+06	2.91632	22
480	0.48	CCCAGCACTTTAGGAGGCCANGG	1000	544	244	1	2	0	46	174	4	17	9	1	0	0	0	2	70	661	456	2.90261e+06	2.90261	19
481	0.481	CCCAGCACTTTAGGAGGCTGNGG	1000	511	262	0	6	0	36	197	7	16	2	3	0	0	0	5	70	651	489	2.88534e+06	2.88534	23
482	0.482	CTCGGCCTCCCAAAGTGCTGNGG	1000	523	295	9	4	0	51	208	4	19	0	9	0	0	0	3	70	614	477	2.9353e+06	2.9353	29
483	0.483	CCCAGCACTTTAGGAGGCCGNGG	1000	513	276	6	7	0	36	200	7	20	0	2	0	0	0	1	78	635	487	2.88894e+06	2.88894	23
484	0.484	GGCAGGAGAATTGCTTGAACNGG	1000	507	242	1	3	1	30	187	5	15	2	1	0	0	0	3	81	668	493	2.89666e+06	2.89666	16
485	0.485	GGCAGGAGAATCGCTTGAACNGG	1000	536	294	12	3	1	38	214	6	19	1	0	1	0	0	3	85	606	464	2.86687e+06	2.86687	27
486	0.486	CCCAGCACTTTGAGAGGCCANGG	1000	499	256	2	2	1	46	187	4	14	0	2	0	0	0	2	89	640	501	2.90555e+06	2.90555	13
487	0.487	CCCAGCACTTTGAGAGGCTGNGG	1000	545	253	3	5	2	50	178	7	8	2	2	0	0	0	1	85	643	455	2.91201e+06	2.91201	22
488	0.488	CCCAGCACTTTGAGAGGCCGNGG	1000	519	275	14	4	1	52	184	8	12	0	3	0	0	0	2	63	649	481	2.90711e+06	2.90711	32
489	0.489	CCCAGCACTTTGGAAGGCCANGG	1000	560	277	5	5	0	40	214	3	10	2	0	0	0	0	1	69	644	440	2.85298e+06	2.85298	16
490	0.49	CCCAGCACTTTGGAAGGCTGNGG	1000	528	263	4	2	2	39	195	3	18	3	4	0	0	0	1	74	639	472	2.88229e+06	2.88229	19
491	0.491	CCCAGCACTTTGGAAGGCCGNGG	1000	497	263	9	2	0	44	194	2	12	4	2	0	0	0	1	68	646	503	2.81662e+06	2.81662	20
492	0.492	CCCAGCACTTTGGGAAGCCANGG	1000	536	266	4	2	0	39	195	9	17	3	6	0	0	0	1	83	632	464	2.91257e+06	2.91257	25
493	0.493	CCCAGCACTTTGGGAAGCTGNGG	1000	507	273	2	1	0	39	210	9	12	3	3	0	0	0	5	83	625	493	2.90013e+06	2.90013	23
494	0.494	CCCAGCACTTTGGGAAGCCGNGG	1000	518	277	6	2	0	41	208	7	13	1	1	0	0	0	2	69	644	482	2.88945e+06	2.88945	19
495	0.495	CCCAGCACTTTGGGAGACCANGG	1000	520	286	3	2	0	57	203	7	14	2	3	0	0	0	4	85	610	480	2.88776e+06	2.88776	21
496	0.496	CCCAGCACTTTGGGAGACTGNGG	1000	522	270	2	4	0	51	191	1	21	5	5	0	0	0	3	88	626	478	2.88331e+06	2.88331	20
497	0.497	CCCAGCACTTTGGGAGACCGNGG	1000	539	267	5	7	1	39	205	2	8	0	4	0	0	0	3	81	638	461	2.89572e+06	2.89572	22
498	0.498	CCCAGCACTTTGGGAGGCCTNGG	1000	515	248	7	6	1	47	168	8	11	2	1	0	0	0	0	52	685	485	2.89775e+06	2.89775	25
499	0.499	CCTCGGCCTCCCAAAGTGCTNGG	1000	534	268	5	4	0	37	207	6	9	1	3	0	0	0	2	70	647	466	2.89095e+06	2.89095	21
500	0.5	GGAGTGCAGTGGCGCGATCTNGG	1000	483	250	14	4	0	32	180	6	13	2	1	1	0	0	0	62	673	517	2.94305e+06	2.94305	28
501	0.501	GGAGTGCAGTGGCATGATCTNGG	1000	528	242	0	1	1	52	171	4	13	5	1	0	0	0	1	86	654	472	2.94728e+06	2.94728	13
502	0.502	GGAGTGCAGTGGCGCCATCTNGG	1000	510	272	11	3	1	32	200	4	21	3	4	0	0	0	4	53	654	490	2.92394e+06	2.92394	30
503	0.503	GGAGTGCAGTGGCAGGATCTNGG	1000	479	234	5	3	0	37	174	2	13	2	1	0	0	0	1	63	688	521	2.89006e+06	2.89006	14
504	0.504	GGAGTGCAGTGGCATGATCANGG	1000	541	242	0	5	0	48	168	7	14	2	3	0	0	0	0	98	649	459	2.90091e+06	2.90091	17
505	0.505	GGAGTGCAGTGGTGCTATCTNGG	1000	487	220	1	0	0	46	161	1	11	1	1	0	0	0	1	85	677	513	2.87963e+06	2.87963	5
506	0.506	GGAGTGCAGTGGTGCAATCTNGG	1000	519	237	1	1	0	32	187	7	9	1	5	0	0	0	3	64	677	481	2.9137e+06	2.9137	18
507	0.507	GGAGTGCAGTGGTGCCATCTNGG	1000	499	253	5	1	0	38	189	6	14	2	5	0	0	0	5	77	641	501	2.90656e+06	2.90656	24
508	0.508	GGAGTGCAGTGGTGCAATCANGG	1000	490	238	1	3	0	54	165	2	13	1	2	0	0	0	0	115	637	510	2.87478e+06	2.87478	9
509	0.509	GGAGTGCAGTGGCACTATCTNGG	1000	482	196	3	0	1	29	146	4	13	2	4	0	0	0	2	66	705	518	2.88876e+06	2.88876	16
510	0.51	GGAGTGCAGTGGCACAATCTNGG	1000	508	249	2	2	1	44	184	5	11	4	3	0	0	0	3	82	652	492	2.95142e+06	2.95142	20
511	0.511	GGAGTGCAGTGGCACAATCANGG	1000	517	249	1	6	2	49	168	8	15	4	2	0	0	0	2	101	636	483	2.83611e+06	2.83611	25
512	0.512	GCCTGTAATCCCAGCTGCTTNGG	1000	522	285	8	0	0	51	204	4	18	3	1	0	0	0	2	77	620	478	2.90699e+06	2.90699	18
513	0.513	GCCTGTAATCCCAGCTACTTNGG	1000	517	273	3	2	1	44	202	7	14	2	5	0	0	0	3	85	612	483	2.8986e+06	2.8986	23
514	0.514	GGAGTGCAGTGGCGCAGTCTNGG	1000	609	371	6	3	1	53	281	7	20	5	2	0	0	0	3	49	560	391	2.89139e+06	2.89139	27
515	0.515	TGTAGTCCCAGTTACTTGGGNGG	1000	490	236	2	1	0	47	167	4	15	4	2	0	0	0	2	68	676	510	2.8786e+06	2.8786	15
516	0.516	GCCTCGGCCTCCCAAAGTACNGG	1000	553	297	10	5	0	49	207	8	18	2	1	0	0	0	2	65	620	447	2.85934e+06	2.85934	28
517	0.517	GCCTCGGCCTCCCAAAGTTCNGG	1000	490	231	6	1	0	36	172	3	13	2	3	0	0	0	2	74	670	510	2.90248e+06	2.90248	17
518	0.518	GCCTCGGCCTCCCAAAGTGTNGG	1000	552	312	17	5	0	54	210	4	22	2	6	0	0	0	3	61	604	448	2.90659e+06	2.90659	37
519	0.519	GCCTCGGCCTCCCAAAATGCNGG	1000	510	261	6	9	0	43	188	6	9	0	4	0	0	0	1	73	647	490	2.8977e+06	2.8977	26
520	0.52	GCCTCGGCCTCCTAAAGTGCNGG	1000	512	273	8	6	2	33	191	9	24	0	2	0	0	0	3	83	630	488	2.9166e+06	2.9166	30
521	0.521	GGAGTGCAGTGGTGCGATCTNGG	1000	510	274	3	3	1	49	193	6	19	3	2	0	0	0	3	77	633	490	2.90772e+06	2.90772	21
522	0.522	GCCTCGGCCTCTCAAAGTGCNGG	1000	506	269	8	7	0	37	197	5	15	0	4	0	0	0	3	60	654	494	2.8946e+06	2.8946	27
523	0.523	GGAGTGCAGTGGCTCGATCTNGG	1000	477	262	7	6	0	34	196	1	18	0	2	0	0	0	2	78	650	523	2.89903e+06	2.89903	18
524	0.524	GGAGTGCAGTGGCACGATCTNGG	1000	530	254	6	1	0	33	197	4	13	1	2	0	0	0	0	87	650	470	2.91635e+06	2.91635	14
525	0.525	GCAGGAGAATGGTGTGAACCNGG	1000	502	243	1	0	0	42	188	3	9	0	2	0	0	0	0	70	679	498	2.91222e+06	2.91222	6
526	0.526	GGAGTGCAGTGGCGTGATCTNGG	1000	540	271	2	0	0	40	211	2	16	0	5	0	0	0	0	66	649	460	2.87783e+06	2.87783	9
527	0.527	GGAGTGCAGTGGCGGGATCTNGG	1000	487	199	8	2	0	24	154	3	8	1	2	0	0	0	3	61	714	513	2.90795e+06	2.90795	19
528	0.528	GCAGGAGAATGGCTTGAACCNGG	1000	480	250	6	2	0	36	187	3	16	0	3	0	0	0	2	62	678	520	2.8995e+06	2.8995	16
529	0.529	GCAGGAGAATGGCATGAACCNGG	1000	518	232	2	0	0	50	170	4	6	1	5	0	0	0	0	73	681	482	2.89253e+06	2.89253	12
530	0.53	GGAGTGCAGTGGCGCTATCTNGG	1000	492	225	11	1	1	41	156	1	14	1	2	0	0	0	1	61	697	508	2.87661e+06	2.87661	18
531	0.531	GGAGTGCAGTGGCGCAATCTNGG	1000	597	335	1	3	0	57	259	4	11	5	1	0	0	0	0	67	585	403	2.83844e+06	2.83844	14
532	0.532	CCTCAGCCTCCCGAGTACCTNGG	1000	510	249	9	2	0	42	189	3	4	1	1	0	0	0	1	82	657	490	2.95734e+06	2.95734	17
533	0.533	GCCTGTAATCCCAGCCCTTTNGG	1000	520	249	8	7	4	45	169	5	11	1	2	0	0	0	3	66	674	480	2.85428e+06	2.85428	30
534	0.534	CTTTGGGAGGCCAAAGCAGGNGG	1000	535	270	0	2	0	55	193	7	13	4	3	0	0	0	2	79	630	465	2.85486e+06	2.85486	18
535	0.535	TGGCTCACGCCTGTAATCCCNGG	1000	515	276	11	5	2	45	190	5	18	6	2	0	0	0	3	81	622	485	2.91403e+06	2.91403	34
536	0.536	CCTCAGCCTCCTGAGTAGCTNGG	1000	521	250	4	2	0	43	190	6	5	3	4	0	0	0	2	84	647	479	2.88175e+06	2.88175	21
537	0.537	CCTCAGCCTCCCGAATAGCTNGG	1000	551	283	11	2	0	58	195	6	11	1	3	0	0	0	2	71	633	449	2.86141e+06	2.86141	25
538	0.538	CCTCAGCCTCCCGAAGTGCTNGG	1000	537	289	3	2	0	50	216	6	12	3	2	0	0	0	5	77	607	463	2.90084e+06	2.90084	21
539	0.539	CCTCAGCCTCCTCAGTAGCTNGG	1000	520	280	4	4	1	31	215	2	23	2	3	0	0	0	1	65	641	480	2.91679e+06	2.91679	17
540	0.54	CCTCAGCCTCCCAAATAGCTNGG	1000	537	276	4	6	0	42	205	4	15	0	0	0	0	0	3	73	637	463	2.89296e+06	2.89296	17
541	0.541	CTTTGGGAGGCCAAGGTAGGNGG	1000	556	287	3	3	0	56	216	4	5	2	2	0	0	0	2	72	629	444	2.83196e+06	2.83196	16
542	0.542	GAGCTTGCAGTGAGCCGAGANGG	1000	467	208	7	0	0	24	166	2	9	0	3	0	0	0	1	65	711	533	2.92172e+06	2.92172	13
543	0.543	CCTCAGCCTCCTAAGTAGCTNGG	1000	538	271	1	2	0	42	210	6	10	4	4	0	0	0	3	73	632	462	2.89422e+06	2.89422	20
544	0.544	CCTCAGCCTCCCGTGTAGCTNGG	1000	490	223	8	3	0	32	167	0	13	2	4	0	0	0	2	65	690	510	2.9189e+06	2.9189	19
545	0.545	CTCAGCCTCCCAAGTAGCTGNGG	1000	554	281	2	2	1	56	205	4	11	5	3	0	0	0	0	78	630	446	2.87685e+06	2.87685	17
546	0.546	CTTTGGGAGGCCAAAGTGGGNGG	1000	504	239	2	2	0	47	166	6	16	1	0	0	0	0	2	92	657	496	2.84378e+06	2.84378	13
547	0.547	CGAGACCATCCTGGCCAACANGG	1000	533	271	8	5	0	36	210	2	10	6	3	0	0	0	1	67	643	467	2.8996e+06	2.8996	25
548	0.548	CCTCAGCCTCCTGAGCAGCTNGG	1000	516	263	2	4	0	49	196	4	8	2	2	0	0	0	2	74	653	484	2.91397e+06	2.91397	16
549	0.549	GCGCCACTGCACTCTAGCCTNGG	1000	560	301	6	6	2	50	225	2	10	3	2	0	0	0	2	66	623	440	2.92531e+06	2.92531	23
550	0.55	CCTCAGCCTCCAGAGTAGCTNGG	1000	477	215	6	3	0	42	148	5	11	4	2	0	0	0	1	63	707	523	2.92558e+06	2.92558	21
551	0.551	CCTCAGCCTCCGGAGTAGCTNGG	1000	471	276	14	9	0	36	190	4	23	1	2	0	0	0	2	63	644	529	2.89596e+06	2.89596	32
552	0.552	CCTCAGCCTCCCAAGTAGCCNGG	1000	540	298	4	1	0	55	219	5	14	3	3	0	0	0	4	75	611	460	2.93514e+06	2.93514	20
553	0.553	CTTTGGGAGGCCAAGACAGGNGG	1000	529	247	5	2	1	44	174	10	11	1	8	0	0	0	1	90	644	471	2.88555e+06	2.88555	28
554	0.554	CTTTGGGAGGCTGAAGTGGGNGG	1000	531	282	1	7	1	50	203	1	19	2	3	0	0	0	3	73	632	469	2.89969e+06	2.89969	18
555	0.555	TCAGGAGATCGAGACCAGCCNGG	1000	520	282	5	1	1	40	221	4	10	4	2	0	0	0	5	83	613	480	2.95608e+06	2.95608	22
556	0.556	AACCCGGGAGGCAGAGGTTGNGG	1000	550	318	3	1	1	42	252	6	13	1	4	0	0	0	2	65	603	450	2.87032e+06	2.87032	18
557	0.557	TCAGGAGATCGAGATCATCCNGG	1000	504	226	5	0	0	39	170	4	8	3	2	0	0	0	0	63	686	496	2.88512e+06	2.88512	14
558	0.558	CCTCAGCCTCCCAAATTGCTNGG	1000	485	224	1	4	0	39	163	3	14	5	3	0	0	0	4	72	683	515	2.84201e+06	2.84201	20
559	0.559	CCTCAGCCTCCCGAGTAACTNGG	1000	532	289	4	4	0	47	220	2	12	3	3	0	0	0	0	72	628	468	2.93385e+06	2.93385	16
560	0.56	CTCAGCCTCCCGAGTAGCTGNGG	1000	528	252	10	1	0	33	190	5	13	2	5	0	0	0	3	76	650	472	2.89522e+06	2.89522	26
561	0.561	TCAGGAGATCGAGACCATCTNGG	1000	484	209	4	0	0	26	169	5	5	2	5	0	0	0	2	71	696	516	2.93108e+06	2.93108	18
562	0.562	TCAGGAGATCGAGACCATCCNGG	1000	524	242	3	1	1	44	180	3	10	4	4	0	0	0	1	56	680	476	2.94736e+06	2.94736	17
563	0.563	TCCCGAGTAGCTAGGATTACNGG	1000	550	299	10	2	0	46	227	6	8	1	5	0	0	0	0	67	623	450	2.83195e+06	2.83195	24
564	0.564	CTTTGGGAGGCTGAGATGGGNGG	1000	544	277	2	3	2	51	208	2	9	1	2	0	0	0	2	75	639	456	2.8386e+06	2.8386	14
565	0.565	TCCCGAGTAGCTAGGACTACNGG	1000	547	275	6	2	1	46	205	5	10	4	1	0	0	0	1	64	649	453	2.88399e+06	2.88399	20
566	0.566	CCTCAGCCTCCTGGGTAGCTNGG	1000	527	295	4	2	0	40	227	5	17	2	3	0	0	0	2	75	604	473	2.85803e+06	2.85803	18
567	0.567	TCCCGAGTAGCTGGGATTATNGG	1000	542	314	3	2	0	47	239	5	18	1	1	0	0	0	3	72	598	458	2.9094e+06	2.9094	15
568	0.568	CCTCAGCCTCCCATGTAGCTNGG	1000	528	272	2	2	0	49	201	2	16	4	2	0	0	0	2	84	626	472	2.91407e+06	2.91407	14
569	0.569	TCCCGAGTAGCTGGGATTACNGG	1000	545	315	14	5	1	55	216	5	19	0	2	0	0	0	1	69	600	455	2.90978e+06	2.90978	28
570	0.57	TCCCGAGTAGCTGGAATTACNGG	1000	530	277	8	3	2	27	218	7	12	0	2	0	0	0	4	80	622	470	2.89512e+06	2.89512	26
571	0.571	GCGCCACTGCACTCCAGCTTNGG	1000	538	302	16	4	2	42	211	6	21	0	5	0	0	0	3	81	607	462	2.91237e+06	2.91237	36
572	0.572	AGGTCAGGAGATCGAGACCANGG	1000	506	236	9	1	0	34	182	3	7	1	5	0	0	0	1	63	686	494	2.87889e+06	2.87889	20
573	0.573	ATACAAAAATTAGCCGGGCGNGG	1000	581	334	35	5	1	45	219	6	22	2	0	1	0	0	0	79	580	419	2.91335e+06	2.91335	50
574	0.574	GTGGCTCACGCCTGTAATCCNGG	1000	522	305	8	8	4	52	214	3	16	1	3	0	0	0	3	69	609	478	2.89496e+06	2.89496	30
575	0.575	CCTCAGCCTCCTGAGTAGTTNGG	1000	494	237	3	0	0	38	186	7	3	3	2	0	0	0	1	90	658	506	2.91958e+06	2.91958	16
576	0.576	CGGATCACGAGGTCAGGAGANGG	1000	465	193	5	1	0	17	162	3	5	1	0	0	0	0	0	69	728	535	2.87461e+06	2.87461	10
577	0.577	TCAGGAGATCGAGACTATCCNGG	1000	509	251	5	2	0	40	197	0	7	0	3	0	0	0	2	65	669	491	2.90924e+06	2.90924	12
578	0.578	CTTTGGGAGGCCAAGATGGGNGG	1000	548	254	3	3	0	53	174	4	17	2	3	0	0	0	0	91	642	452	2.88464e+06	2.88464	15
579	0.579	CTTTGGGAGGCTGAGGTAGGNGG	1000	558	292	1	4	1	60	214	4	8	3	5	0	0	0	2	59	629	442	2.87472e+06	2.87472	20
580	0.58	TCCCGAGTAGCTGGGACTGCNGG	1000	526	257	10	4	0	43	191	1	8	1	0	0	0	0	1	65	674	474	2.93723e+06	2.93723	17
581	0.581	CCTCAGCCTCCTGAATAGCTNGG	1000	543	263	3	3	0	46	198	6	7	1	5	0	0	0	4	85	631	457	2.88528e+06	2.88528	22
582	0.582	TCCCGAGTAGCTGAGATTACNGG	1000	502	262	10	4	2	41	194	3	8	5	8	0	0	0	1	76	642	498	2.87288e+06	2.87288	33
583	0.583	TCCCGAGTAGCTGGAACTACNGG	1000	538	262	6	2	1	38	196	3	16	3	4	0	0	0	1	64	661	462	2.87633e+06	2.87633	20
584	0.584	TCCCGAGTAGCTGGGACTATNGG	1000	566	294	3	2	0	65	211	3	10	0	1	0	0	0	1	83	617	434	2.87225e+06	2.87225	10
585	0.585	CCTCAGCCTCCTGTGTAGCTNGG	1000	534	270	2	1	0	46	200	6	15	3	4	0	0	0	1	84	631	466	2.88325e+06	2.88325	17
586	0.586	TCCCGAGTAGCTGAGACTACNGG	1000	514	245	9	3	0	40	183	1	9	2	2	0	0	0	4	72	664	486	2.89162e+06	2.89162	21
587	0.587	TCCCGAGTAGCTGGGACTACNGG	1000	533	245	4	1	2	42	189	2	5	0	2	0	0	0	1	59	688	467	2.90467e+06	2.90467	12
588	0.588	GCGCCACTGCACTCCAGTCTNGG	1000	544	310	11	7	1	46	225	5	14	2	1	1	0	0	1	70	612	456	2.88943e+06	2.88943	29
589	0.589	GCGCCACTGCACTCCAACCTNGG	1000	550	284	12	2	1	38	205	7	19	3	8	0	0	0	2	71	620	450	2.91424e+06	2.91424	35
590	0.59	AACCCGGGAGGTGGAGGTTGNGG	1000	559	326	6	5	1	53	243	7	11	0	5	0	0	0	3	69	588	441	2.8959e+06	2.8959	27
591	0.591	CCTCAGCCTCCTGAGTAGGTNGG	1000	506	257	0	0	0	40	201	6	10	2	3	0	0	0	0	69	657	494	2.92091e+06	2.92091	11
592	0.592	TCCCGAGTAGCTGGGACCACNGG	1000	512	282	8	4	0	35	216	3	16	2	2	0	0	0	3	73	634	488	2.91475e+06	2.91475	22
593	0.593	CCTCAGCCTCCCAAGCAGCTNGG	1000	540	248	2	1	0	43	187	2	13	6	2	0	0	0	1	85	649	460	2.89437e+06	2.89437	14
594	0.594	CCTCAGCCTCCCAGGTAGCTNGG	1000	550	265	4	0	0	62	181	4	14	2	3	0	0	0	0	57	665	450	2.87071e+06	2.87071	13
595	0.595	CCTCAGCCTCCCAAGTATCTNGG	1000	513	210	2	1	0	37	161	2	7	3	4	0	0	0	0	85	689	487	2.91983e+06	2.91983	12
596	0.596	CTTTGGGAGGCTGAGACAGGNGG	1000	524	245	0	1	0	48	181	3	12	4	4	0	0	0	3	76	664	476	2.9202e+06	2.9202	15
597	0.597	CCTCAGCCTCCCAAGTAACTNGG	1000	525	255	0	2	1	52	186	3	11	3	4	0	0	0	2	80	649	475	2.87405e+06	2.87405	15
598	0.598	CCTCAGCCTCCTGAGTACCTNGG	1000	508	256	4	0	0	54	190	2	6	3	0	0	0	0	4	93	633	492	2.943e+06	2.943	13
599	0.599	CCTCAGCCTCCCGAGTAGTTNGG	1000	548	267	6	7	0	40	197	3	14	2	1	0	0	0	2	62	655	452	2.90473e+06	2.90473	21
600	0.6	CAAAAATTAGCCGGGCGTGGNGG	1000	552	356	26	9	0	49	244	5	23	1	1	0	0	0	4	73	556	448	2.89343e+06	2.89343	46
601	0.601	CCTCAGCCTCCCAAGTAGTTNGG	1000	540	255	1	3	0	44	195	0	12	4	8	0	0	0	0	78	644	460	2.88586e+06	2.88586	16
602	0.602	CTTTGGGAGGCTGAAGCAGGNGG	1000	543	253	0	2	1	49	186	9	6	1	1	0	0	0	1	91	645	457	2.90124e+06	2.90124	15
603	0.603	CCTCAGCCTCCCAAGTGGCTNGG	1000	543	262	2	4	1	50	181	7	17	3	6	0	0	0	2	67	652	457	2.91963e+06	2.91963	25
604	0.604	GAGGCGGAGCTTGCAGTGAGNGG	1000	453	211	5	0	0	27	169	1	8	1	1	1	0	0	0	51	728	547	2.92397e+06	2.92397	9
605	0.605	GCGCCACTGCATTCCAGCCTNGG	1000	574	339	10	5	0	45	250	9	20	2	3	0	0	0	0	57	589	426	2.91532e+06	2.91532	29
606	0.606	CCTCAGCCTCCCAAGTACCTNGG	1000	543	284	1	2	0	46	214	7	13	0	2	0	1	0	1	75	631	457	2.88791e+06	2.88791	14
607	0.607	CCTCAGCCTCCTGAGTAGCCNGG	1000	556	267	2	3	1	41	200	2	18	1	7	0	0	0	4	98	616	444	2.88776e+06	2.88776	20
608	0.608	CCTCAGCCTCCTGAGTAACTNGG	1000	518	258	6	3	0	47	187	6	9	4	6	0	0	0	1	83	638	482	2.87892e+06	2.87892	26
609	0.609	CGAGACCATCCTGGCTAACANGG	1000	504	250	5	1	0	40	191	7	6	0	3	0	0	0	2	66	672	496	2.93855e+06	2.93855	18
610	0.61	CCTCAGCCTCCCAAGTAGGTNGG	1000	556	274	5	3	0	49	188	10	19	2	5	0	0	0	1	69	633	444	2.9254e+06	2.9254	26
611	0.611	CCTCAGCCTCCCTAGTAGCTNGG	1000	529	251	5	3	1	35	194	4	9	2	3	0	0	0	1	70	663	471	2.90026e+06	2.90026	19
612	0.612	CCTCAGCCTCCCCAGTAGCTNGG	1000	501	244	7	5	0	39	177	5	11	1	4	0	0	0	2	81	657	499	2.85966e+06	2.85966	24
613	0.613	CTTTGGGAGGCTAAGGTGGGNGG	1000	571	301	3	4	1	62	206	3	22	1	4	0	0	0	0	76	613	429	2.89966e+06	2.89966	16
614	0.614	CAAAAATTAGCCGGGCATGGNGG	1000	518	272	3	3	1	41	198	4	22	2	1	0	0	0	1	91	623	482	2.89643e+06	2.89643	15
615	0.615	CGAGACCATCCCGGCTAAAANGG	1000	442	131	2	0	0	18	106	2	3	4	6	0	0	0	0	48	795	558	2.87131e+06	2.87131	14
616	0.616	CCTCAGCCTCCTGAGTATCTNGG	1000	524	244	3	3	1	53	173	4	7	1	2	0	0	0	2	76	663	476	2.892e+06	2.892	16
617	0.617	CCTCAGCCTCCTGAGTGGCTNGG	1000	532	264	6	2	1	36	193	6	20	1	5	0	0	0	2	67	647	468	2.93269e+06	2.93269	23
618	0.618	CTTTGGGAGGCTAAGGCAGGNGG	1000	535	295	2	4	1	54	222	3	9	3	5	0	0	0	2	68	617	465	2.9022e+06	2.9022	20
619	0.619	CCTCAGCCTCCCAAGTAGCTNGG	1000	523	250	4	2	0	50	181	3	10	2	3	0	0	0	2	79	648	477	2.88628e+06	2.88628	16
620	0.62	CGCCTGTAATCCCAGCACTGNGG	995	575	349	6	6	0	61	245	8	23	2	0	0	0	0	3	77	560	420	2.9208e+06	2.9208	25
621	0.621	GCACTTTGGGAGGTTGAGGTNGG	994	510	238	0	5	0	39	178	4	12	2	3	0	0	0	1	90	655	484	2.88897e+06	2.88897	15
622	0.622	CCTCAGCCTCCCAAGGTGCTNGG	994	526	286	0	3	1	59	205	5	13	3	4	0	0	0	1	69	628	468	2.91918e+06	2.91918	17
623	0.623	CCTCAGCCTCCCGAGTAGGTNGG	993	536	293	10	0	0	42	220	5	16	0	2	0	0	0	1	57	634	457	2.89274e+06	2.89274	18
624	0.624	CTTTGGGAGGCCGAAGCAGGNGG	991	513	266	5	4	0	37	201	3	16	4	1	0	0	0	1	80	630	478	2.90739e+06	2.90739	18
625	0.625	ACCTCGTGATCCGCCCGTCTNGG	989	466	195	14	1	1	28	144	0	7	0	5	0	0	0	1	69	711	523	2.95819e+06	2.95819	22
626	0.626	GCCTGTAATCCTGGCACTTTNGG	984	537	277	3	2	1	53	201	4	13	1	2	0	0	0	1	77	618	447	2.91501e+06	2.91501	14
627	0.627	CGCCTGTAATCCCGGCACTTNGG	983	512	290	11	7	2	40	209	0	21	1	3	0	0	0	3	60	620	471	2.95846e+06	2.95846	27
628	0.628	CCCAGCACTTTGGGAGGTGGNGG	983	510	260	3	3	2	42	191	3	16	3	2	0	0	0	3	69	632	473	2.95223e+06	2.95223	19
629	0.629	CCTCGGCCTCCAAAAGTGCTNGG	982	480	245	4	5	0	37	181	2	16	1	2	0	0	0	4	63	646	502	2.98404e+06	2.98404	18
630	0.63	GGAGTGCAGTGGCTCAATCTNGG	974	483	240	4	6	0	32	178	4	16	2	3	0	0	0	5	73	641	491	2.97402e+06	2.97402	24
631	0.631	CCTCAGCCTCCCAAGAAGCTNGG	974	509	251	2	1	2	22	204	6	14	3	5	0	0	0	1	80	620	465	2.94747e+06	2.94747	20
632	0.632	GCTACTCGGGAGGCTGAGGANGG	973	515	266	8	3	0	41	195	3	16	2	1	0	0	0	2	65	629	458	2.96036e+06	2.96036	19
633	0.633	CGCCTGTAATCCCAGGACTTNGG	973	517	244	8	2	2	40	166	8	18	4	1	0	0	0	3	76	641	456	2.90807e+06	2.90807	28
634	0.634	CCTCAGCCTCCAAAGTAGCTNGG	969	478	219	4	1	1	37	159	4	13	2	2	0	0	0	3	69	666	491	2.98962e+06	2.98962	17
635	0.635	TCAGGAGATCGAGACCATTCNGG	967	492	230	9	0	1	37	174	3	6	1	3	0	0	0	1	74	639	475	2.95743e+06	2.95743	18
636	0.636	CCCAGCACTTTGGGAGTCTGNGG	967	485	237	3	0	0	46	174	3	11	4	1	0	0	0	0	76	635	482	3.01196e+06	3.01196	11
637	0.637	GCCTGTAGTCCCAGCCACTCNGG	964	535	254	7	2	0	38	199	3	5	0	5	0	0	0	2	67	629	429	2.96214e+06	2.96214	19
638	0.638	GTGCTGGGATTACAGGCGTGNGG	959	504	290	10	7	0	47	201	6	19	2	4	0	0	0	4	59	594	455	3.03621e+06	3.03621	33
639	0.639	CGCCTGTAGTCCTAGCTACTNGG	957	528	279	8	4	1	46	200	7	13	1	1	0	0	0	3	58	608	429	2.98883e+06	2.98883	25
640	0.64	CGCCTGTAATCCCACCACTTNGG	957	530	313	13	3	1	54	218	5	19	2	2	0	0	0	1	57	576	427	3.00756e+06	3.00756	27
641	0.641	GCACTTTGGGAGACCAAGGTNGG	953	506	257	4	4	0	53	182	5	9	3	5	0	0	0	2	78	596	447	3.03391e+06	3.03391	23
642	0.642	CCCAGCTACTCAGGTGGCTGNGG	952	544	277	1	3	0	47	204	5	17	1	2	0	0	0	1	86	579	408	3.0092e+06	3.0092	13
643	0.643	GAGACGGGGTTTCGCTGTGTNGG	946	469	233	0	1	0	3	227	0	2	1	0	0	0	0	0	47	647	477	3.02915e+06	3.02915	2
644	0.644	CTTTGGGAGGCCGAGGTGAGNGG	944	516	248	3	2	0	33	192	4	14	2	3	0	0	0	2	86	599	428	3.07587e+06	3.07587	16
645	0.645	GAGACGGGGTTTCACTGTGTNGG	941	522	275	7	1	0	43	205	5	14	3	5	0	0	0	0	67	584	419	3.09269e+06	3.09269	21
646	0.646	GGGGTTTCACCATGTTAGTCNGG	941	466	232	3	0	0	42	168	5	14	2	4	0	0	0	2	71	605	475	3.12039e+06	3.12039	16
647	0.647	GGAGTGCAGTGGTACGATCTNGG	937	519	286	4	2	1	40	219	6	14	3	1	0	0	0	2	54	586	418	3.06358e+06	3.06358	19
648	0.648	GCACTTTGGGAGACCGAGGTNGG	937	496	255	7	9	0	46	182	2	9	2	2	0	0	0	4	64	605	441	3.05999e+06	3.05999	26
649	0.649	CCCAGCACTTTTGGAGGCCGNGG	935	465	239	3	4	0	37	179	2	14	1	2	0	0	0	4	60	611	470	3.14336e+06	3.14336	16
650	0.65	CCAGCTACTCGGGAGGCTGANGG	935	490	268	7	5	0	43	196	5	12	2	0	0	0	0	2	78	575	445	3.05916e+06	3.05916	21
651	0.651	TCTCGCTCTGTCATCCAGGCNGG	933	534	253	1	1	0	44	186	7	14	3	2	0	0	0	1	87	580	399	3.04669e+06	3.04669	15
652	0.652	GTAGAGACGGGGTTTCACCGNGG	929	445	220	11	0	0	34	162	2	11	1	1	0	0	0	0	50	649	484	3.0934e+06	3.0934	15
653	0.653	TGAGGCAGGAGGATTGCTTGNGG	929	507	228	2	4	1	39	168	6	8	0	4	0	0	0	1	87	606	422	3.06516e+06	3.06516	18
654	0.654	GCCTCAGCCTCCCAAGTATCNGG	926	469	194	4	2	0	34	140	2	12	4	4	0	0	0	0	67	649	457	3.15636e+06	3.15636	16
655	0.655	TGTAATCCCAGCACTTTCAGNGG	925	492	275	2	5	0	46	200	6	16	3	3	0	0	0	1	66	562	433	3.13211e+06	3.13211	20
656	0.656	CTTTGGGAGGCCGAGGCAAGNGG	924	498	259	5	5	0	46	189	8	6	2	1	0	0	0	1	69	581	426	3.11097e+06	3.11097	22
657	0.657	CGAGACCATCCTGGCTAATANGG	922	464	221	4	0	1	37	167	3	9	1	2	0	0	0	0	64	615	458	3.18267e+06	3.18267	11
658	0.658	TGTAGTCCCAGTTACTCGGGNGG	920	478	265	4	1	0	38	214	1	7	2	5	0	0	0	2	66	576	442	3.17118e+06	3.17118	15
659	0.659	GGAGTGCAGTGGTGAGATCTNGG	920	410	198	2	1	0	25	154	6	10	3	2	0	0	0	2	81	619	510	3.15248e+06	3.15248	16
660	0.66	CCCAGCACTTTTGGAGGCTGNGG	919	451	228	2	4	1	31	169	4	17	1	4	0	0	0	0	71	606	468	3.14379e+06	3.14379	16
661	0.661	CTGTAATCCCAGCACTTGGGNGG	917	506	283	3	6	2	54	199	7	12	2	2	0	0	0	0	64	561	411	3.15536e+06	3.15536	22
662	0.662	CAAAAATTAGCCTGGTGTGGNGG	916	412	195	1	1	0	27	155	2	9	2	2	0	0	0	2	74	634	504	3.17051e+06	3.17051	10
663	0.663	GCCTCAGCCTCCCAAGTAGGNGG	916	487	250	6	3	2	45	173	9	12	2	5	0	0	0	1	63	582	429	3.19969e+06	3.19969	28
664	0.664	CCTGTAGTCCCAGCTACTCANGG	915	503	237	1	2	0	43	170	6	15	1	3	0	0	0	2	78	579	412	3.23484e+06	3.23484	15
665	0.665	GGATTACAGGCATGAGCCACNGG	911	456	241	3	2	0	42	177	4	13	3	1	0	0	0	2	71	588	455	3.14394e+06	3.14394	15
666	0.666	CCCAGCACTTTGGGATGCCANGG	910	422	212	1	0	0	35	160	2	14	2	2	0	0	0	2	72	608	488	3.13726e+06	3.13726	9
667	0.667	CAGGAGAATGGCCTGAACCCNGG	907	408	201	4	1	0	34	152	3	7	2	4	0	0	0	0	54	624	499	3.21193e+06	3.21193	14
668	0.668	CCTCAGCCTCCTGAGGAGCTNGG	893	478	260	2	1	0	51	179	5	22	1	1	0	0	0	1	70	553	415	3.22502e+06	3.22502	11
669	0.669	GAGCTTGCAGTGAGCTGAGANGG	890	451	234	0	2	0	30	188	4	10	0	3	0	0	0	2	44	589	439	3.24602e+06	3.24602	11
670	0.67	GCGCCACTGCACTTCAGCCTNGG	889	520	292	14	1	0	44	217	6	10	4	1	0	0	0	4	53	532	369	3.19915e+06	3.19915	30
671	0.671	GGAGTGCAGTGGCAAGATCTNGG	887	438	177	2	2	1	30	128	5	9	1	2	0	0	0	2	71	623	449	3.26048e+06	3.26048	15
672	0.672	GGAGTGCAGTGGCGAGATCTNGG	883	446	232	8	8	2	34	158	5	17	0	3	0	0	0	1	73	569	437	3.26628e+06	3.26628	27
673	0.673	TGTAATCCCAGCCACTTGGGNGG	880	477	236	4	1	0	38	171	4	18	4	5	0	0	0	3	59	561	403	3.2334e+06	3.2334	21
674	0.674	GGAGTGCAGTGGCATAATCTNGG	878	462	213	0	1	0	44	156	4	8	1	1	0	0	0	2	62	591	416	3.30315e+06	3.30315	9
675	0.675	TCAGGAGATCGAGACCACCCNGG	875	436	216	5	1	0	31	171	5	3	2	2	0	0	0	2	59	585	439	3.34052e+06	3.34052	17
676	0.676	AAGTGCTGGGATTACAGGTGNGG	875	516	255	4	2	0	48	187	5	9	0	4	0	0	0	5	57	530	359	3.37526e+06	3.37526	20
677	0.677	GCACTTTGGGAGGCCAAGGGNGG	874	424	205	3	5	0	40	136	4	17	1	2	0	0	0	1	61	600	450	3.21956e+06	3.21956	16
678	0.678	CCTGTAATCCCAGCTACTTGNGG	874	467	223	2	0	1	43	156	5	16	0	0	0	0	0	1	66	573	407	3.25614e+06	3.25614	9
679	0.679	CCTCAGCCTCCTGAGAAGCTNGG	873	468	234	4	3	1	35	175	3	13	3	2	0	0	0	4	65	556	405	3.3603e+06	3.3603	20
680	0.68	CCTCAGCCTCCCAAGGAGCTNGG	872	477	237	1	4	1	38	183	2	8	4	1	0	0	0	4	67	556	395	3.35836e+06	3.35836	17
681	0.681	GTGCTGGGATTACAGGCATGNGG	869	444	204	1	2	0	39	148	2	12	1	3	0	0	0	2	68	581	425	3.31012e+06	3.31012	11
682	0.682	CCTGCCTCAGCCTCCCAAGTNGG	868	474	234	6	3	2	41	167	5	10	0	5	0	0	0	1	60	561	394	3.38217e+06	3.38217	22
683	0.683	CAAAAATTAGCCAGGAGTGGNGG	867	444	208	2	2	1	40	143	6	14	0	4	0	0	0	1	53	596	423	3.31888e+06	3.31888	16
684	0.684	GAGAATGGCGTGAACCCGGANGG	865	427	214	6	1	0	27	169	2	9	1	4	0	0	0	1	51	587	438	3.33535e+06	3.33535	15
685	0.685	CGCCTGTAATCACAGCACTTNGG	862	444	260	6	5	0	36	190	7	16	0	4	0	0	0	2	43	546	418	3.35516e+06	3.35516	24
686	0.686	CTTTGGGAGGCCTAGGTGGGNGG	862	447	203	5	4	0	25	145	7	17	3	2	0	0	0	3	52	596	415	3.2386e+06	3.2386	24
687	0.687	GCCTGTAGTCCCAGGTACTCNGG	860	432	217	8	3	0	31	165	2	8	1	2	0	0	0	0	67	566	428	3.40479e+06	3.40479	16
688	0.688	CAAAAATTAGCAGGGCATGGNGG	857	427	217	0	2	0	28	178	2	7	1	1	0	0	0	1	63	566	430	3.31564e+06	3.31564	7
689	0.689	TCCCGAGTAGCTGGGATTGCNGG	856	451	239	14	3	0	45	168	4	5	2	5	0	0	0	1	81	511	405	3.4077e+06	3.4077	29
690	0.69	GCCTGTAATCCCAGCACTATNGG	856	456	226	3	2	0	49	160	3	9	2	2	0	0	0	3	61	541	400	3.3819e+06	3.3819	15
691	0.691	GCCTGTAGTCCCAGCTACACNGG	856	441	185	4	1	0	33	136	1	10	1	5	0	0	0	1	56	592	415	3.37673e+06	3.37673	13
692	0.692	CCCAGCACTTTGGGAGTCCGNGG	854	416	198	7	7	2	23	148	2	9	1	3	0	0	0	0	57	589	438	3.3989e+06	3.3989	22
693	0.693	CCTCGGCCTCCCAAAGTGGTNGG	853	466	263	17	6	0	44	171	5	20	2	2	0	0	0	1	69	511	387	3.3506e+06	3.3506	33
694	0.694	GGGAGGCTGAGGCAGGAAAANGG	851	419	206	2	3	1	37	156	3	4	2	0	0	0	0	2	53	583	432	3.40859e+06	3.40859	13
695	0.695	CAAAAATTAGCCGGGCATGANGG	850	452	216	1	3	1	46	149	3	13	1	4	0	0	0	2	75	543	398	3.34764e+06	3.34764	15
696	0.696	GCCTGTAATCCCAGCACGTTNGG	848	443	221	4	8	0	26	164	4	14	1	2	0	1	0	0	70	547	405	3.43295e+06	3.43295	20
697	0.697	TTTCACCGTGTTAACCAGGANGG	848	407	197	5	1	0	21	160	3	7	2	1	0	0	0	2	55	573	441	3.38979e+06	3.38979	14
698	0.698	GCCTCAGCCTCCTGAGTAGGNGG	847	421	216	0	0	0	31	174	6	5	2	2	0	0	0	0	52	562	426	3.44461e+06	3.44461	10
699	0.699	CGCCTGTAATCCCAGCTATTNGG	847	457	279	17	4	1	35	199	5	18	1	4	0	0	0	2	63	489	390	3.35479e+06	3.35479	34
700	0.7	CTTTGGGAGGCTGAGGCGAGNGG	846	446	241	3	2	0	37	188	3	8	0	2	0	0	0	1	58	540	400	3.38512e+06	3.38512	11
701	0.701	GCCTGTAGTCCCAGTTACTTNGG	843	428	200	1	1	1	40	147	2	8	2	3	0	0	0	1	57	570	415	3.37687e+06	3.37687	11
702	0.702	CGCCTGTAATCCCAGCCCTTNGG	842	422	220	9	4	0	39	151	4	13	0	2	0	0	0	2	56	558	420	3.40296e+06	3.40296	21
703	0.703	CCCAGCACTTTGGGAGCCTGNGG	840	429	192	2	2	0	36	140	2	10	2	0	0	0	0	0	76	564	411	3.41876e+06	3.41876	8
704	0.704	GGCTGAGGCAGGAGAATGGCNGG	839	394	167	2	1	0	19	139	2	4	1	4	0	0	0	1	63	597	445	3.50286e+06	3.50286	11
705	0.705	CCCAGCTACTCAGGAGCCTGNGG	839	428	226	6	2	0	33	166	2	17	0	1	0	0	0	3	58	547	411	3.44624e+06	3.44624	14
706	0.706	AGTGCTGGGATTACAGGTGTNGG	834	508	260	4	2	0	51	191	2	10	0	3	0	0	0	4	50	509	326	3.48367e+06	3.48367	15
707	0.707	GGAGTGCAGTGGCCTGATCTNGG	833	417	200	3	2	0	25	160	0	10	1	0	0	0	0	1	54	563	416	3.47982e+06	3.47982	7
708	0.708	GCAGGAGAATGGCCTGAACCNGG	833	364	192	5	0	0	29	143	6	9	3	4	0	0	0	1	42	570	469	3.49189e+06	3.49189	19
709	0.709	TGTAGTCCCAGCTACCCAGGNGG	833	452	246	1	1	0	32	196	6	10	2	4	0	0	0	2	58	516	381	3.43097e+06	3.43097	16
710	0.71	CCTGCCTCAGCCTCCTGAGTNGG	828	403	201	0	2	0	31	157	6	5	1	2	0	0	0	1	57	552	425	3.50599e+06	3.50599	12
711	0.711	CTTTGGGAGGCCAAGGCGAGNGG	827	436	230	4	2	0	37	163	6	18	0	1	0	0	0	0	63	529	391	3.45037e+06	3.45037	13
712	0.712	AGCACTTTGGGAGGCCGAGTNGG	825	409	207	7	1	1	34	150	4	10	3	2	0	0	0	2	69	532	416	3.54838e+06	3.54838	20
713	0.713	CCTCAGCCTCCCGAGTATCTNGG	825	402	195	4	0	0	29	148	6	8	0	1	0	0	0	0	62	564	423	3.44714e+06	3.44714	11
714	0.714	CAAAAATTAGCTGGGCGTGANGG	824	461	226	1	1	1	35	172	1	15	1	6	0	0	0	1	64	519	363	3.54063e+06	3.54063	12
715	0.715	CCTCAGCCTCCTTAGTAGCTNGG	820	443	237	4	1	0	42	174	5	11	0	0	0	0	0	3	68	511	377	3.51047e+06	3.51047	13
716	0.716	TCCCGAGTAGCTGGGATCACNGG	819	457	251	11	2	0	36	188	4	10	0	0	0	0	0	1	73	491	362	3.55517e+06	3.55517	18
717	0.717	GGAGTGCAGTGGCTTGATCTNGG	817	451	219	2	1	1	36	160	6	13	1	2	0	0	0	1	56	535	366	3.54853e+06	3.54853	14
718	0.718	CCCAGCTACTCGGGAGTCTGNGG	814	425	229	14	3	0	36	166	2	8	1	1	0	0	0	1	47	533	389	3.5145e+06	3.5145	22
719	0.719	GGGAGGCTGAGGTAGGAGAANGG	813	431	186	5	0	0	30	136	1	14	2	1	0	0	0	0	55	558	382	3.54077e+06	3.54077	9
720	0.72	CCTGTAATCCCAGCACTTTTNGG	810	483	281	3	5	0	57	200	4	12	1	1	0	0	0	1	50	473	327	3.52692e+06	3.52692	15
721	0.721	GAGACGGGGTTTCACCATGCNGG	810	444	259	6	6	1	40	185	6	14	3	1	0	1	0	4	59	480	366	3.55807e+06	3.55807	28
722	0.722	GGGGTTTCACCTTGTTGGCCNGG	809	401	213	11	4	1	35	149	3	10	1	3	0	0	0	3	63	503	408	3.5523e+06	3.5523	26
723	0.723	CAAAAATTAGCCAGGCCTGGNGG	808	424	204	3	4	0	43	142	0	12	1	0	0	0	0	2	58	538	384	3.54858e+06	3.54858	10
724	0.724	CCTCGGCCTCCGAAAGTGCTNGG	806	429	235	9	3	0	39	170	8	6	0	5	0	0	0	2	61	499	377	3.59021e+06	3.59021	27
725	0.725	CTGTAGTCCCAGCTACTCGGNGG	806	409	209	7	3	1	31	152	7	8	1	2	0	0	0	0	50	537	397	3.59747e+06	3.59747	21
726	0.726	CTCCAGCCTGGGTGACAGAGNGG	803	431	199	1	4	0	32	146	4	12	1	2	0	0	0	0	66	532	372	3.53842e+06	3.53842	12
727	0.727	GCAGGAGAATGGCGTGAACTNGG	803	363	174	4	1	0	29	133	4	3	4	0	0	0	0	0	35	582	440	3.62063e+06	3.62063	13
728	0.728	CCCAGCACTTTTGGAGGCCANGG	802	418	202	2	1	0	32	153	2	12	0	2	0	0	0	0	61	533	384	3.59933e+06	3.59933	7
729	0.729	CAAAAATTAGCTAGGCGTGGNGG	800	413	202	1	2	0	25	154	3	17	0	3	0	0	0	2	69	513	387	3.61769e+06	3.61769	11
730	0.73	GCCTCAGCCTCCTGTGTAGCNGG	798	426	223	1	1	0	36	168	5	12	2	3	0	0	0	2	64	499	372	3.59242e+06	3.59242	14
731	0.731	ACTCCAGCCTGGGCAACAAGNGG	798	374	196	1	0	0	28	153	0	14	1	2	0	0	0	1	39	545	424	3.6308e+06	3.6308	5
732	0.732	CCCAGCTACTCAGGAGGGTGNGG	796	426	228	2	4	0	39	173	3	7	0	2	0	0	0	1	46	513	370	3.59813e+06	3.59813	12
733	0.733	CAAAAATTAGCTGGGAGTGGNGG	795	372	186	4	2	0	29	138	6	7	1	1	0	0	0	1	83	518	423	3.60265e+06	3.60265	15
734	0.734	TCTCGCTCTGTCACTCAGGCNGG	794	440	224	2	4	0	40	160	3	15	1	3	0	0	0	2	57	502	354	3.64544e+06	3.64544	15
735	0.735	TCCCAAAGTGCTCGGATTACNGG	793	425	225	8	4	0	44	154	6	9	1	0	0	0	0	3	50	513	368	3.64701e+06	3.64701	22
736	0.736	CAGGAGAATGGCGTGAACTCNGG	793	374	184	4	0	1	33	137	7	2	2	0	0	0	0	0	35	557	419	3.62952e+06	3.62952	14
737	0.737	CAAAAATTAGCCTGGCGTGGNGG	793	397	213	10	0	1	32	156	3	11	1	2	0	0	0	3	57	512	396	3.66654e+06	3.66654	20
738	0.738	TCCCAAAGTGCTGGGAGTACNGG	790	418	214	4	3	1	34	157	1	14	2	0	0	0	0	4	43	514	372	3.69129e+06	3.69129	15
739	0.739	CCTCAGCCTCCCACGTAGCTNGG	789	432	214	3	1	1	36	157	5	11	1	3	0	0	0	2	46	518	357	3.66244e+06	3.66244	16
740	0.74	CCCAGCACTTTGGGAGTCCANGG	786	420	193	1	6	0	24	146	3	13	1	4	0	0	0	0	59	522	366	3.63278e+06	3.63278	15
741	0.741	GGGGTTTCACCATGTTTGCCNGG	783	407	214	7	1	2	41	149	5	9	2	3	0	0	0	3	48	498	376	3.69325e+06	3.69325	23
742	0.742	GGAGTGCAGTGGTGGGATCTNGG	783	383	180	5	4	0	22	134	5	10	0	2	0	0	0	1	63	525	400	3.73389e+06	3.73389	17
743	0.743	CGAGACCATCCTGGTTAACANGG	781	371	194	4	1	0	27	155	0	7	1	3	0	0	0	3	44	522	410	3.73261e+06	3.73261	12
744	0.744	CAAAAATTAGCCAGGCGTGANGG	781	417	217	3	3	0	31	168	3	9	0	1	0	0	0	6	76	474	364	3.65804e+06	3.65804	16
745	0.745	TCAGGAGATCGAAACCATCCNGG	778	409	199	1	0	0	34	157	1	6	2	4	0	0	0	0	54	510	369	3.69617e+06	3.69617	8
746	0.746	GCCTCAGCCTCCCAAGAAGCNGG	776	397	190	2	2	2	17	153	4	10	2	4	0	0	0	1	62	504	379	3.67224e+06	3.67224	17
747	0.747	TTTCACCGTGTTAGTCAGGANGG	775	383	180	9	0	0	21	145	1	4	0	2	0	0	0	2	48	526	392	3.80781e+06	3.80781	14
748	0.748	CGCCTGTAATCCCTGCACTTNGG	773	380	233	8	6	0	40	168	1	10	2	3	0	0	0	1	42	479	393	3.7716e+06	3.7716	21
749	0.749	CTTTGGGAGGCCAAAGCGGGNGG	770	398	217	5	4	0	41	154	2	11	1	1	0	0	0	3	55	484	372	3.79392e+06	3.79392	16
750	0.75	CAAAAATTAGCCGGGTATGGNGG	769	428	226	3	2	0	31	171	5	14	1	2	0	0	0	2	53	476	341	3.78974e+06	3.78974	15
751	0.751	GAGCTTGCAGTGAGCCAAGANGG	767	385	178	2	0	0	39	130	5	2	0	1	0	0	0	2	38	537	382	3.74321e+06	3.74321	10
752	0.752	AGCACTTTGGGAGGCCAAGTNGG	764	371	195	2	1	0	33	141	8	10	2	2	0	0	0	1	55	503	393	3.77776e+06	3.77776	16
753	0.753	GCCTCAGCCTCCCAAATTGCNGG	764	369	182	1	2	0	32	136	2	9	1	3	0	0	0	3	56	511	395	3.79408e+06	3.79408	12
754	0.754	GCCTCAGCCTCCAAAGTAGCNGG	761	365	160	3	1	1	29	114	2	10	0	0	0	0	0	3	61	531	396	3.79418e+06	3.79418	10
755	0.755	CAAAAATTAGCCAGACGTGGNGG	758	395	201	2	0	1	33	152	3	10	0	1	0	0	0	2	69	478	363	3.81924e+06	3.81924	9
756	0.756	GCCTGTAGTCCCAACTACTTNGG	756	399	189	0	4	0	33	143	2	7	0	3	0	0	0	2	61	488	357	3.81016e+06	3.81016	11
757	0.757	CCCAGCTACTCATGAGGCTGNGG	755	382	184	2	1	1	30	134	1	15	2	4	0	0	0	1	60	496	373	3.76701e+06	3.76701	12
758	0.758	CGAGACCATCCTGGCTAACGNGG	755	384	184	4	1	0	30	139	3	7	0	2	0	0	0	2	49	512	371	3.78567e+06	3.78567	12
759	0.759	CGAGACCATCCTGACTAACANGG	754	363	171	8	0	0	15	140	3	5	0	2	0	0	0	3	49	512	391	3.86153e+06	3.86153	16
760	0.76	TCACTGCAAGCTCCGCCTCTNGG	754	365	156	3	1	0	23	119	4	6	1	3	0	0	0	2	39	547	389	3.83138e+06	3.83138	14
761	0.761	AGTAGCTGGGATTACAGGCANGG	751	396	190	3	3	0	27	143	4	10	3	1	0	0	0	2	59	487	355	3.78633e+06	3.78633	16
762	0.762	CTCCCGAGTAGCTGGGACTANGG	749	426	214	5	1	1	34	158	3	12	1	2	0	0	0	4	36	489	323	3.88028e+06	3.88028	17
763	0.763	AGGCTGAGGCAGGAGAATGGNGG	748	336	143	2	1	0	19	117	0	4	1	3	0	0	0	1	58	534	412	3.84768e+06	3.84768	8
764	0.764	CCCAGCTACTCAGGAGGCAGNGG	748	384	193	2	1	0	33	146	2	9	1	1	0	0	0	1	65	476	364	3.88358e+06	3.88358	8
765	0.765	GCCTCGGCCTCCCAAATTGCNGG	748	385	165	6	3	0	25	120	0	11	1	1	0	0	0	2	54	513	363	3.90055e+06	3.90055	13
766	0.766	GTGCTGGGATTACAGGTGTGNGG	747	426	223	0	2	1	44	157	6	13	2	1	0	0	0	1	58	459	321	3.87595e+06	3.87595	13
767	0.767	TCTCGCTCTGTAGCCCAGGCNGG	747	380	185	7	2	1	23	143	2	7	0	2	0	0	0	1	39	509	367	3.80301e+06	3.80301	15
768	0.768	CCTCGGCCTCCCAAAGTGCANGG	744	382	214	2	4	0	27	169	2	10	1	3	0	0	0	0	52	460	362	3.91424e+06	3.91424	12
769	0.769	CCCAGCACTTTGGGATGCTGNGG	743	391	192	5	1	0	43	133	2	8	1	1	0	0	0	0	61	481	352	3.87404e+06	3.87404	10
770	0.77	CCTCAGCCTCCTGAGTTGCTNGG	743	391	186	2	4	0	25	144	3	8	1	1	0	0	0	0	63	479	352	3.82011e+06	3.82011	11
771	0.771	TCTCGCTCTGTCACCTAGGCNGG	742	430	202	1	1	0	44	138	7	11	0	0	0	0	0	1	48	482	312	3.79245e+06	3.79245	10
772	0.772	CCCAGCACTTTGGGAGGATGNGG	742	393	182	1	2	0	30	136	4	9	1	3	0	0	0	2	63	486	349	3.93246e+06	3.93246	13
773	0.773	CCTCAGCCTCCCAAGTTGCTNGG	739	392	196	2	2	0	35	148	2	7	1	4	0	0	0	4	56	474	347	3.83123e+06	3.83123	15
774	0.774	GCCTCAGCCTCCCGAGTATCNGG	737	358	176	4	0	0	24	138	6	4	1	1	0	0	0	0	54	502	379	3.86496e+06	3.86496	12
775	0.775	TTTCACCGTGTTAGCCAGAANGG	737	367	174	11	1	1	20	132	3	5	2	2	1	0	0	0	51	499	370	3.89388e+06	3.89388	21
776	0.776	GTCCCAGCTACTCAGGAGGCNGG	735	416	228	1	0	0	50	159	4	14	1	0	0	0	0	1	68	429	319	3.8808e+06	3.8808	7
777	0.777	GGGGTTTCACCGTGTTGCCCNGG	735	387	204	6	3	0	36	138	8	13	2	2	0	0	0	1	64	461	348	3.88097e+06	3.88097	22
778	0.778	CTTTGGGAGGCTGAAGCGGGNGG	731	383	211	2	3	0	39	152	4	11	4	1	0	0	0	0	55	454	348	3.9448e+06	3.9448	14
779	0.779	TCCCGAGTAGCTGGGAATACNGG	730	362	184	6	1	0	31	134	4	8	2	3	0	0	0	0	51	479	368	3.99597e+06	3.99597	16
780	0.78	AAATTAGCCGGGCTTGGTGGNGG	730	336	189	6	1	1	18	149	2	12	3	0	0	0	0	2	50	477	394	3.9903e+06	3.9903	15
781	0.781	CGCCTGTAGTCCCAGCTACCNGG	730	420	250	9	2	0	39	183	2	15	1	1	0	0	0	3	45	426	310	3.98641e+06	3.98641	18
782	0.782	GGGGTTTCACCATGTTGGGCNGG	727	388	195	2	2	2	29	150	1	9	3	2	0	0	0	1	68	449	339	4.00146e+06	4.00146	13
783	0.783	GCTACTCGGGAGTCTGAGGCNGG	725	372	193	10	2	0	30	145	1	5	1	2	0	0	0	2	46	480	353	3.95501e+06	3.95501	18
784	0.784	AGCACTTTGGGAGGCTGAGTNGG	724	361	177	2	3	0	30	128	4	10	1	2	0	0	0	0	53	478	363	3.99496e+06	3.99496	12
785	0.785	CCTCAGCCTCCCAAAGAGCTNGG	721	382	195	0	5	0	27	151	2	10	1	2	0	0	0	4	54	451	339	3.95409e+06	3.95409	14
786	0.786	CAGGAGAATGGCGTGAATCCNGG	720	349	170	7	0	0	24	129	3	7	1	0	0	0	0	2	42	490	371	4.07174e+06	4.07174	13
787	0.787	AATTAGCCGGGCGAGGTGGCNGG	719	324	147	5	1	0	20	117	2	2	0	0	0	0	0	0	57	501	395	3.92098e+06	3.92098	8
788	0.788	CCCAGCACTTTGGGAGGGTGNGG	717	401	199	4	6	1	34	130	8	16	2	3	0	0	0	1	43	462	316	3.98253e+06	3.98253	25
789	0.789	CCAGGCTGGAGTGCAATGGCNGG	714	321	179	4	3	0	27	132	6	7	0	4	0	0	0	2	53	469	393	4.02395e+06	4.02395	19
790	0.79	CAAAAATTAGCTGGGCGTAGNGG	713	401	215	5	3	0	41	153	3	10	2	1	0	0	0	4	51	428	312	4.01778e+06	4.01778	18
791	0.791	GGAGTGCAGTGGCACGATCANGG	713	414	231	5	9	1	36	157	6	17	1	1	0	0	0	1	55	421	299	3.98371e+06	3.98371	24
792	0.792	GCAGGAGAATGGCGTGAATCNGG	711	345	169	6	0	0	32	125	1	5	1	0	0	0	0	2	48	473	366	4.07072e+06	4.07072	10
793	0.793	CTTTGGGAGGCCAAGGCGGANGG	711	381	230	3	1	1	40	170	3	12	1	1	0	0	0	2	56	419	330	3.97386e+06	3.97386	12
794	0.794	GGGGTTTCACCCTGTTGGCCNGG	710	361	182	3	3	0	34	127	5	10	2	1	0	0	0	2	62	452	349	4.06945e+06	4.06945	16
795	0.795	TTTCACCGTGTTAGCTAGGANGG	710	365	155	4	0	0	24	118	4	5	1	3	0	0	0	0	51	485	345	4.09151e+06	4.09151	12
796	0.796	GCCTCAGCCTCCTGAGAAGCNGG	709	375	187	3	3	0	30	141	2	8	2	0	0	0	0	5	54	453	334	4.09832e+06	4.09832	15
797	0.797	GTCCCAGCTACTTGGGAGGCNGG	708	378	211	0	4	0	32	161	6	8	1	0	0	0	0	1	54	428	330	4.06092e+06	4.06092	12
798	0.798	CCCAGCTACTCAGGATGCTGNGG	706	338	143	0	1	2	21	110	4	5	2	1	0	0	0	2	41	508	368	4.05858e+06	4.05858	12
799	0.799	CTTTGGGAGGCTGAGGCGGANGG	706	388	224	2	6	0	39	164	9	4	2	2	0	0	0	0	47	426	318	4.12287e+06	4.12287	21
800	0.8	CCCAGCTACTCAGTAGGCTGNGG	705	331	165	0	0	0	21	136	0	8	0	4	0	0	0	2	57	469	374	4.07985e+06	4.07985	6
801	0.801	CAGGCTGGAGTGCAATGGCANGG	704	358	194	2	2	0	30	144	3	13	1	0	0	0	0	1	44	458	346	4.07861e+06	4.07861	9
802	0.802	CTCCCGAGTAGCTGGGATTANGG	702	384	222	9	5	0	27	161	5	15	1	1	0	0	0	2	57	409	318	4.09683e+06	4.09683	23
803	0.803	AGCACTTTGGGAGGCTGGGGNGG	700	375	192	1	4	3	30	142	3	9	2	2	0	0	0	0	62	422	325	4.13864e+06	4.13864	15
804	0.804	TCTCGCTCTGTTACCCAGGCNGG	698	377	182	3	2	0	38	129	3	7	3	0	0	0	0	2	36	469	321	4.1308e+06	4.1308	13
805	0.805	AATTAGCCGGGCTTGGTGGCNGG	698	334	168	6	1	1	23	130	1	6	0	0	0	0	0	2	54	469	364	4.11316e+06	4.11316	11
806	0.806	CGCCTGTAATCCTAACACTTNGG	698	398	214	4	3	0	35	162	3	7	3	0	0	0	0	0	57	418	300	4.03513e+06	4.03513	13
807	0.807	AATGGCGTGAACCCGGAAGGNGG	697	347	169	5	1	0	23	130	3	7	1	2	0	0	0	0	38	481	350	4.11655e+06	4.11655	12
808	0.808	AAATTAGCCGGGCGAGGTGGNGG	695	318	154	6	0	0	26	118	2	2	0	0	0	0	0	0	62	465	377	4.06529e+06	4.06529	8
809	0.809	CCCAGCACTTTGGGAGGACGNGG	692	368	181	7	1	0	34	128	4	7	1	5	0	0	0	1	55	442	324	4.1535e+06	4.1535	19
810	0.81	GCACTTTGGGAGTCTGAGGCNGG	691	335	174	2	1	0	34	129	1	7	2	0	0	0	0	0	52	456	356	4.13298e+06	4.13298	6
811	0.811	TCTCGCTCTGTCACCCAGACNGG	689	371	188	1	3	1	26	146	3	8	3	0	0	0	0	2	57	436	318	4.13086e+06	4.13086	13
812	0.812	GAGTAGCTGGGATTACAGGCNGG	689	356	164	5	2	0	23	125	1	7	1	4	1	0	0	5	56	458	333	4.20458e+06	4.20458	19
813	0.813	CGCCTGTAATCCCAGCTCTTNGG	689	364	191	3	4	2	27	143	3	9	1	1	0	0	0	1	57	423	325	4.22195e+06	4.22195	15
814	0.814	CCCAGCTACTCAGCAGGCTGNGG	686	351	179	1	3	0	34	129	5	7	0	2	0	0	0	3	49	445	335	4.2229e+06	4.2229	14
815	0.815	CCTGTAGTCCCAGCTACTCGNGG	684	357	176	4	2	0	19	140	3	8	2	3	0	0	0	0	47	449	327	4.14149e+06	4.14149	14
816	0.816	GGGGTTTCACCGTATTAGCCNGG	682	343	154	3	0	0	27	114	2	8	0	0	0	0	0	1	46	467	339	4.22604e+06	4.22604	6
817	0.817	GCCTGTAGTCCCACCTACTCNGG	681	339	169	3	1	0	22	131	3	9	2	1	0	0	0	0	45	458	342	4.16015e+06	4.16015	10
818	0.818	TGTAGTCCCAGCTGCTGGGGNGG	681	339	166	1	0	1	28	127	3	6	0	0	0	0	0	2	50	451	342	4.14532e+06	4.14532	7
819	0.819	TCACTGCAAGCTCCGTCTCCNGG	679	364	175	1	0	0	24	139	3	8	2	3	0	0	0	1	40	452	315	4.21699e+06	4.21699	10
820	0.82	GGAGTGCAGTGACATGATCTNGG	679	354	173	0	2	0	26	134	4	7	2	1	0	0	0	2	41	449	325	4.28374e+06	4.28374	11
821	0.821	GGGGTTTCACCATATTAGCCNGG	677	335	168	1	1	0	23	134	0	9	1	2	0	0	0	0	34	457	342	4.1425e+06	4.1425	5
822	0.822	CGAGACCATCCTAGCTAACANGG	675	317	158	4	1	0	20	124	2	7	2	3	0	0	0	0	45	448	358	4.22913e+06	4.22913	12
823	0.823	CCTCAGCCTCCTGAGTAGCANGG	674	345	162	0	6	0	33	117	2	4	2	1	0	0	0	1	55	442	329	4.27975e+06	4.27975	12
824	0.824	TGTAGTCCCAGCTACACGGGNGG	674	333	135	4	2	0	21	98	0	10	0	2	0	0	0	2	47	475	341	4.24494e+06	4.24494	10
825	0.825	CACTCCAGCCTGGGCAACAANGG	671	385	200	5	3	0	34	146	4	8	3	2	0	0	0	1	34	424	286	4.19521e+06	4.19521	18
826	0.826	GGGGTTTCACCCTGTTAGCCNGG	671	338	141	3	3	0	19	112	2	2	1	3	0	0	0	0	35	481	333	4.39807e+06	4.39807	12
827	0.827	GGGGTTTCACCGTGTTAACCNGG	669	319	164	4	1	0	20	131	3	5	2	1	0	0	0	1	51	436	350	4.30054e+06	4.30054	12
828	0.828	TGTAGTCCCAGCCACTTGGGNGG	669	380	172	2	0	0	29	126	7	8	0	1	0	0	0	0	48	444	289	4.34969e+06	4.34969	10
829	0.829	AGCACTTTGGGAGGTGGAGGNGG	669	363	179	3	3	0	29	131	1	12	0	0	0	0	0	3	39	440	306	4.29722e+06	4.29722	10
830	0.83	GGTCTCGATCTCCTGACCTCNGG	669	364	185	5	3	0	27	141	2	7	1	2	0	0	0	1	61	415	305	4.31062e+06	4.31062	14
831	0.831	GCACTTTGGGAGGTGGAGGCNGG	667	333	159	2	3	1	27	120	0	6	2	3	0	0	0	1	51	440	334	4.3506e+06	4.3506	12
832	0.832	AGCACTTTGGGAGTCTGAGGNGG	666	327	172	1	0	0	27	133	3	8	2	1	0	0	0	0	57	426	339	4.26185e+06	4.26185	7
833	0.833	TCTCGCTCTGTCGCCCAGGTNGG	664	355	170	12	3	0	25	125	1	4	0	1	0	0	0	1	35	446	309	4.25653e+06	4.25653	18
834	0.834	TTTCACCGTGTTAGCCAGGGNGG	664	335	163	5	0	0	26	124	2	6	2	1	0	0	0	0	45	446	329	4.35203e+06	4.35203	10
835	0.835	CCTCAGCCTCCCAACTAGCTNGG	664	372	185	1	1	0	20	148	4	11	1	2	0	0	0	2	37	430	292	4.37367e+06	4.37367	11
836	0.836	TTTCACCGTGTTGGTCAGGCNGG	662	385	214	7	1	0	26	159	7	14	1	3	0	0	0	1	45	392	277	4.41014e+06	4.41014	20
837	0.837	TCCCAAAGTGCTGGGCTTACNGG	662	356	178	1	4	0	35	135	1	2	2	1	0	0	0	0	43	432	306	4.37234e+06	4.37234	9
838	0.838	GAGGTCAGGAGTTCGAGACCNGG	661	353	180	2	4	0	26	132	5	11	1	3	0	0	0	1	56	415	308	4.35186e+06	4.35186	16
839	0.839	CCCGAGTAGCTGGGACTACANGG	660	295	138	2	3	0	17	102	3	11	1	0	0	0	0	0	40	473	365	4.38494e+06	4.38494	9
840	0.84	TGTAGTCCCAGCCACTCGGGNGG	658	370	180	6	3	0	30	135	0	6	0	5	0	0	0	1	44	421	288	4.41467e+06	4.41467	15
841	0.841	CCCAGCACTTTGGGATGCCGNGG	658	325	156	7	5	0	23	106	3	12	0	1	0	0	0	1	55	443	333	4.37938e+06	4.37938	17
842	0.842	GAGACGGGGTTTCACCACATNGG	654	350	187	4	3	0	29	138	1	12	2	1	0	0	0	2	58	398	304	4.35448e+06	4.35448	13
843	0.843	CAAAAATTAGCTGAGCGTGGNGG	653	362	177	7	2	0	22	134	4	8	1	1	0	0	0	2	52	418	291	4.36389e+06	4.36389	17
844	0.844	TCCCGAGTAGCTGGGGTTACNGG	653	356	189	10	0	0	31	138	1	9	0	2	0	0	0	3	41	408	297	4.44892e+06	4.44892	16
845	0.845	CCCAGCACTTTGGGAGGACANGG	652	325	179	1	3	0	32	131	4	8	2	3	0	0	0	2	44	418	327	4.28658e+06	4.28658	15
846	0.846	GCCTGTAGTCCCAGATACTCNGG	652	339	160	0	1	0	32	121	2	4	0	2	0	0	0	0	48	435	313	4.41193e+06	4.41193	5
847	0.847	AGGAGAATGGCGTGAACCCCNGG	652	297	138	4	0	0	17	113	2	2	0	0	0	0	0	0	40	458	355	4.30068e+06	4.30068	6
848	0.848	TGTAGTCCCAGCCACTCAGGNGG	650	344	171	2	3	0	19	139	3	5	0	4	0	0	0	2	52	413	306	4.42688e+06	4.42688	14
849	0.849	GGAGTGCAGTGGCCCGATCTNGG	650	303	162	7	2	1	16	121	4	11	1	0	0	0	0	1	53	425	347	4.31385e+06	4.31385	16
850	0.85	CCTCAGCCTCCCAAGTAGATNGG	649	351	162	0	3	0	29	120	1	9	2	1	0	0	0	0	47	432	298	4.41147e+06	4.41147	7
851	0.851	CTTTGGGAGGCCTAGGCAGGNGG	648	322	151	1	4	0	38	98	3	7	0	2	0	0	0	1	43	444	326	4.39184e+06	4.39184	11
852	0.852	GCCTGTAATCCCAGCCACTTNGG	647	345	170	3	1	0	25	121	2	18	2	4	0	0	0	2	35	427	302	4.36687e+06	4.36687	14
853	0.853	GCCTCAGCCTCATGAGTAGCNGG	647	331	143	3	1	0	22	105	1	11	1	4	0	0	0	1	51	440	316	4.40159e+06	4.40159	11
854	0.854	GCCTCAGCCTCCTTAGTAGCNGG	645	339	178	1	0	0	32	138	1	6	1	0	0	0	0	3	49	412	306	4.47946e+06	4.47946	6
855	0.855	CGCCTGTAGTCCCAGTTACTNGG	644	333	188	3	0	1	29	143	2	10	2	2	0	0	0	1	42	407	311	4.40556e+06	4.40556	11
856	0.856	TCCAGCCTGGGTGACAGAGCNGG	644	362	170	0	4	1	32	120	6	7	3	5	0	0	0	1	41	419	282	4.45309e+06	4.45309	20
857	0.857	CCTCAGCCTCCCAAGTAGCANGG	644	358	171	6	0	0	32	123	3	7	1	1	0	0	0	1	47	416	286	4.37788e+06	4.37788	12
858	0.858	CCTCAGCCTCCCGAGAAGCTNGG	642	339	171	7	0	1	22	129	3	9	3	2	0	0	0	1	57	398	303	4.41857e+06	4.41857	17
859	0.859	CCCAGCACTTTGGGAGCCCANGG	641	334	157	0	3	0	26	115	3	10	1	1	0	0	0	1	56	412	307	4.4447e+06	4.4447	9
860	0.86	AAATTAGCCGGGCGTGATGGNGG	641	303	138	9	0	0	20	105	2	2	3	1	0	0	0	0	30	452	338	4.54367e+06	4.54367	15
861	0.861	TCCCAAAGTGCGGGGATTACNGG	641	335	175	5	4	0	28	127	3	8	1	0	0	0	0	1	42	422	306	4.41751e+06	4.41751	14
862	0.862	CTTTGGGAGGCTAAGGCGGGNGG	640	350	184	3	4	0	28	141	5	3	2	1	0	0	0	1	43	407	290	4.52641e+06	4.52641	16
863	0.863	TCTCCTGCCTCAGCCTCCCANGG	638	342	175	1	2	0	33	133	1	5	1	1	0	0	0	1	37	419	296	4.5051e+06	4.5051	7
864	0.864	GGGTTTCACCGTGTTAGCCANGG	638	338	168	5	0	0	24	131	2	6	1	1	0	0	0	0	39	422	300	4.43626e+06	4.43626	9
865	0.865	TCCCGAGTAGCTGGGGCTACNGG	633	318	168	7	0	0	24	125	2	10	2	3	0	0	0	1	48	405	315	4.4262e+06	4.4262	15
866	0.866	CGGAGTCTCGCTCTGTCACCNGG	632	373	183	3	2	3	35	128	3	9	0	2	0	0	0	1	48	397	259	4.50671e+06	4.50671	14
867	0.867	CGCCTGTAATCCCAGCTGCTNGG	631	350	219	9	1	0	34	154	3	18	1	0	0	0	0	1	42	365	281	4.37314e+06	4.37314	15
868	0.868	AGCACTTTGGGAGTCCGAGGNGG	629	294	147	5	5	2	19	109	1	6	0	1	0	0	0	0	41	437	335	4.61579e+06	4.61579	14
869	0.869	CCTCAGCCTCCCGACTAGCTNGG	628	309	172	7	3	0	19	132	2	9	1	0	0	0	0	0	57	388	319	4.56093e+06	4.56093	13
870	0.87	CCCAGCACTTTCGGAGGCCANGG	628	350	182	3	3	0	34	131	7	4	3	2	0	0	0	0	45	389	278	4.59023e+06	4.59023	18
871	0.871	CCCAGCACTTTGGGAGGCAANGG	627	319	150	0	4	1	27	109	0	9	8	3	0	0	0	1	42	412	308	4.55746e+06	4.55746	17
872	0.872	TGTAGTCCCAGGTACTCGGGNGG	626	325	147	2	3	0	25	116	0	1	0	0	0	0	0	0	52	420	301	4.6746e+06	4.6746	5
873	0.873	TCTCGCTCTGTCGTCCAGGCNGG	626	322	178	15	5	0	22	124	5	7	1	2	0	0	0	1	44	397	304	4.58025e+06	4.58025	29
874	0.874	ACCTCGTGATCCGCCCTCCTNGG	623	276	115	8	1	0	13	86	4	3	1	2	0	0	0	0	36	460	347	4.69685e+06	4.69685	16
875	0.875	GAGACGGGGTTTCACCATTTNGG	623	310	160	7	3	0	21	112	4	13	1	0	0	0	0	2	53	399	313	4.38253e+06	4.38253	17
876	0.876	CGCCTGTAGTCCCAACTACTNGG	622	325	174	7	1	0	23	138	2	3	0	0	0	0	0	0	44	401	297	4.45718e+06	4.45718	10
877	0.877	TCTCCTGCCTCAGCCTCCTGNGG	621	332	173	2	0	0	30	123	4	14	0	2	0	0	0	1	47	394	289	4.55758e+06	4.55758	9
878	0.878	TGTAGTCCCAGCTACCCGGGNGG	620	337	160	5	3	0	18	123	4	7	3	1	0	0	0	1	45	406	283	4.6394e+06	4.6394	17
879	0.879	GGAGTGCAGTGATGCAATCTNGG	620	314	132	1	3	0	24	96	0	8	1	3	0	0	0	1	35	446	306	4.55617e+06	4.55617	9
880	0.88	CACTGCAAGCTCCGTCTCCCNGG	620	326	156	4	1	0	22	118	3	8	0	2	0	0	0	0	34	424	294	4.5934e+06	4.5934	10
881	0.881	ACTTTGGGAGGCTGAGGCAGNGG	620	329	169	2	2	1	25	125	3	11	3	3	0	0	0	1	56	384	291	4.5407e+06	4.5407	15
882	0.882	CCTCAGCCTCCTGAGTAGATNGG	620	312	148	0	4	0	27	113	0	4	1	1	0	0	0	0	41	427	308	4.5713e+06	4.5713	6
883	0.883	GTAATCCCAGCACTTTTGGGNGG	619	357	212	1	4	0	43	147	3	14	0	1	0	0	0	0	35	369	262	4.57102e+06	4.57102	9
884	0.884	GGGGTTTCACCATGTTGATCNGG	619	293	169	8	2	1	20	126	2	10	3	1	0	0	0	2	39	391	326	4.65174e+06	4.65174	19
885	0.885	AAAGTGCTGGGATTACAGGTNGG	618	304	166	1	3	0	29	116	4	13	4	0	0	0	0	0	58	384	314	4.68268e+06	4.68268	12
886	0.886	CCTCAGCCTCCTGACTAGCTNGG	618	333	159	1	3	0	24	122	2	7	2	2	0	0	0	1	43	408	285	4.61888e+06	4.61888	11
887	0.887	GCACTTTGGGAGTCCGAGGCNGG	618	308	156	6	4	2	20	119	0	5	0	1	0	0	0	0	32	424	310	4.68202e+06	4.68202	13
888	0.888	AGCACTTTGGGATGCCAAGGNGG	618	286	151	0	1	0	30	107	1	12	0	2	0	0	0	2	48	410	332	4.57535e+06	4.57535	6
889	0.889	GCAGGAGAATGACGTGAACCNGG	617	277	129	2	0	0	26	97	1	3	1	0	0	0	0	1	40	440	340	4.63932e+06	4.63932	5
890	0.89	GGAGTGCAGTGATGTGATCTNGG	615	330	165	2	2	0	26	122	2	11	4	6	0	0	0	0	42	388	285	4.61481e+06	4.61481	16
891	0.891	CAAAAATTAGCCAGGCACGGNGG	614	334	188	0	3	0	38	141	0	6	0	2	0	0	0	0	46	375	280	4.69566e+06	4.69566	5
892	0.892	CACTTTGGGAGGCTGAGGCANGG	614	331	175	1	1	1	34	127	1	10	3	2	0	0	0	0	57	374	283	4.56377e+06	4.56377	9
893	0.893	GGAGTGCAGTGGTGTAATCTNGG	613	333	176	1	1	1	29	130	3	11	0	3	0	0	0	2	50	372	280	4.6945e+06	4.6945	11
894	0.894	CCAGCCTGGGCAACAGAGTGNGG	612	316	148	1	2	1	25	115	1	3	2	1	0	0	0	3	54	401	296	4.62732e+06	4.62732	11
895	0.895	TGTAGTCCCAGCTACATGGGNGG	611	308	146	2	3	0	27	105	1	8	2	1	0	0	0	0	56	397	303	4.80848e+06	4.80848	9
896	0.896	CCCAGCACTTTCGGAGGCTGNGG	611	321	164	2	0	0	27	122	5	8	3	0	0	0	0	0	48	391	290	4.73549e+06	4.73549	10
897	0.897	GGGGTTTCACCACGTTAGCCNGG	609	310	155	2	1	0	35	108	2	7	0	4	0	0	0	2	44	400	299	4.68751e+06	4.68751	11
898	0.898	AGCTACTCGGGAGGCTGAGANGG	609	318	165	4	2	0	28	115	5	11	1	0	0	0	0	2	61	374	291	4.72621e+06	4.72621	14
899	0.899	CCAGCCTGGGCAACAGAGCANGG	608	321	163	0	2	2	28	118	2	11	2	2	0	0	0	1	57	382	287	4.59309e+06	4.59309	11
900	0.9	CCTCAGCCTCCGAAGTAGCTNGG	607	301	152	3	1	0	16	123	6	3	1	4	0	0	0	1	57	379	306	4.64752e+06	4.64752	16
901	0.901	GCCTCGGCCTCCAAAAGTGCNGG	607	298	152	3	4	0	22	116	0	7	1	1	0	0	0	2	44	400	309	4.78571e+06	4.78571	11
902	0.902	TCAGGAGATCGAGGCCATCCNGG	606	274	130	9	1	0	20	94	3	3	1	2	0	0	0	2	41	417	332	4.73089e+06	4.73089	18
903	0.903	CCCGAGTAGCTGGGATTACANGG	606	318	185	6	2	2	25	137	3	10	1	2	0	0	0	1	54	357	288	4.78284e+06	4.78284	17
904	0.904	AGCACTTTGGGAGGCCAAGCNGG	605	304	152	1	3	1	30	108	3	6	1	0	0	0	0	3	36	412	301	4.61743e+06	4.61743	12
905	0.905	CAAAAATTAGCCGAGTGTGGNGG	603	302	162	3	1	0	15	128	4	11	1	4	0	0	0	4	56	368	301	4.72974e+06	4.72974	17
906	0.906	CGGGGTTTCACCATGTTGGCNGG	603	344	199	5	5	0	36	140	3	10	2	1	0	0	0	0	43	352	259	4.78833e+06	4.78833	16
907	0.907	CCCAGGCTGGAGTGCAATGGNGG	602	279	152	3	1	0	20	113	6	9	0	2	0	0	0	1	35	405	323	4.68712e+06	4.68712	13
908	0.908	TCTCGCTCTGTCACCCAGGTNGG	601	315	157	4	1	0	22	117	2	11	3	4	0	0	0	3	50	380	286	4.83759e+06	4.83759	17
909	0.909	CCTCGGCCTCCCAAAGAGCTNGG	600	323	167	2	4	1	24	119	4	13	0	3	0	0	0	1	49	373	277	4.75876e+06	4.75876	15
910	0.91	GCACTTTGGGATGCCAAGGCNGG	599	276	123	1	0	0	14	98	2	8	1	1	0	0	0	1	52	415	323	4.80669e+06	4.80669	6
911	0.911	GTAATCCCAGCTACTTGGGANGG	598	359	187	2	3	1	29	145	3	4	1	1	0	0	0	1	51	352	239	4.7373e+06	4.7373	12
912	0.912	ACCTCGTGATCCTCCCGCCTNGG	598	290	146	12	2	0	12	110	1	8	1	1	1	0	0	1	38	407	308	4.78036e+06	4.78036	19
913	0.913	CAAAAATTAGCCAGGCGTAGNGG	596	293	166	3	0	0	25	127	1	10	1	0	0	0	0	2	48	374	303	4.73856e+06	4.73856	7
914	0.914	GCCTCAGCCTCCCAAGTTGCNGG	595	308	165	2	2	0	25	131	1	4	1	3	0	0	0	2	45	375	287	4.78916e+06	4.78916	11
915	0.915	GCACTTTGGGAGGCGGAGGTNGG	594	323	168	4	7	0	24	121	2	10	0	2	0	0	0	3	60	357	271	4.8056e+06	4.8056	18
916	0.916	GAGACGGGGTTTCCCCATGTNGG	593	297	172	8	3	0	24	122	7	8	3	2	0	0	0	3	48	361	296	4.81073e+06	4.81073	26
917	0.917	GCTGAGGCAGGAGAATCGCTNGG	591	308	172	7	0	0	25	132	3	5	1	1	0	0	0	5	50	356	283	4.79144e+06	4.79144	17
918	0.918	GGAGTGCAGTGATGCGATCTNGG	590	333	178	3	3	0	30	134	2	6	1	1	0	0	0	3	32	370	257	4.74318e+06	4.74318	13
919	0.919	GAGGTCAGGAGTTCAAGACCNGG	589	299	150	1	2	1	23	107	5	11	1	2	0	0	0	1	45	383	290	4.73844e+06	4.73844	13
920	0.92	AATTAGCCGGGCGCAGTGGCNGG	589	307	131	3	0	0	16	107	2	3	1	3	0	0	0	2	36	413	282	4.87957e+06	4.87957	11
921	0.921	GGGGTTTCACCATGTTGGACNGG	589	311	165	1	1	0	24	130	4	5	1	2	0	0	0	2	53	361	278	4.93569e+06	4.93569	11
922	0.922	GCTACTCGGGAGGCTGAGTCNGG	587	281	140	2	1	0	25	105	2	5	0	3	0	0	0	0	37	404	306	4.87074e+06	4.87074	8
923	0.923	CCTCAGCCTCCCGAGTTGCTNGG	586	305	163	7	3	0	34	104	4	11	2	1	0	0	0	0	52	357	281	4.84871e+06	4.84871	17
924	0.924	CCCAGCTACTCAGGAGGATGNGG	582	302	157	2	1	0	30	111	3	10	1	1	0	0	0	0	37	379	280	4.88166e+06	4.88166	8
925	0.925	GCCTGTAATCCGAGCACTTTNGG	582	312	167	7	1	0	30	119	6	4	0	0	0	0	0	2	37	376	270	4.92376e+06	4.92376	16
926	0.926	GCTGAGGCAGGAGAATCACTNGG	582	297	131	3	1	0	18	93	4	12	0	2	0	0	0	0	49	392	285	4.96539e+06	4.96539	10
927	0.927	CAAAAATTAGCAGGGCGTGGNGG	582	312	161	7	2	0	23	119	2	8	1	4	0	0	0	3	31	377	270	4.92971e+06	4.92971	19
928	0.928	GCACTTTGGGAGTCCAAGGCNGG	580	307	147	1	2	0	20	113	1	10	1	4	0	0	0	0	46	379	273	4.87876e+06	4.87876	9
929	0.929	CAAAAATTAGCCGGGCTTGGNGG	580	290	155	8	3	0	16	114	0	14	2	1	0	0	0	0	50	370	290	4.94128e+06	4.94128	14
930	0.93	GCCTGTAATCCCAGCTCCTCNGG	580	300	162	8	0	0	32	107	5	10	1	0	0	0	0	3	53	350	280	4.97959e+06	4.97959	17
931	0.931	GGAGTGCAGTGACGCGATCTNGG	580	315	177	14	1	1	27	125	2	7	1	0	0	0	0	1	37	350	265	4.96519e+06	4.96519	20
932	0.932	GGGGTTTCACCGTGTTAGTCNGG	580	279	133	7	0	0	13	108	1	4	0	3	0	0	0	1	40	394	301	5.06332e+06	5.06332	12
933	0.933	TCGCCCAGGCTGGAGTTCAGNGG	579	269	144	3	1	0	14	115	3	8	0	1	0	0	0	1	40	393	310	4.75297e+06	4.75297	9
934	0.934	TGTAGTCCCAGATACTCAGGNGG	578	303	147	0	2	0	28	110	3	4	2	1	0	0	0	1	42	380	275	5.0375e+06	5.0375	9
935	0.935	GCACTTTGGGAGGCCAGGGTNGG	578	352	183	1	1	0	20	149	3	9	0	4	0	0	0	0	32	357	226	4.90632e+06	4.90632	9
936	0.936	TCTCGCTCTGTTGTCCAGGCNGG	576	322	174	2	2	1	39	124	2	4	1	1	0	0	0	3	56	333	254	5.04222e+06	5.04222	12
937	0.937	TCCCGAGTAGCTGGGAGTACNGG	575	305	179	5	1	0	30	137	3	3	0	1	0	0	0	2	30	359	270	5.03952e+06	5.03952	12
938	0.938	GGGGTTTCACCGTGTTAGCTNGG	575	277	123	4	0	0	21	89	5	4	1	1	0	0	0	0	39	402	298	5.01936e+06	5.01936	11
939	0.939	GCTGAGGCAGGAGAATTGCTNGG	574	273	123	1	0	0	22	94	1	5	2	0	0	0	0	2	47	389	301	4.94965e+06	4.94965	6
940	0.94	TCTCGCTCTGTCGCCTAGGCNGG	574	345	181	9	0	0	30	134	2	6	1	4	0	0	0	1	39	347	229	4.90484e+06	4.90484	17
941	0.941	CGCCTGTAATCTCAACACTTNGG	573	292	172	3	10	0	28	121	1	9	2	1	0	0	0	0	33	355	281	4.87717e+06	4.87717	17
942	0.942	CACTGCAAGCTCCGCCTCTCNGG	572	278	129	2	1	0	23	97	3	3	1	1	0	0	0	1	34	398	294	5.0247e+06	5.0247	9
943	0.943	GGGGTTTCACCAGGTTGGCCNGG	572	312	146	2	0	0	20	115	3	6	2	0	0	0	0	3	45	357	260	5.00036e+06	5.00036	10
944	0.944	TCAGGAGATCGAGACCGTCCNGG	571	310	162	1	2	0	27	128	2	2	0	4	0	0	0	2	34	365	261	5.02367e+06	5.02367	11
945	0.945	GCTACTCGGGAGGCTGAGATNGG	570	287	152	2	5	1	21	109	6	8	1	0	0	0	0	3	58	352	283	4.93703e+06	4.93703	18
946	0.946	CGCCTGTAATCGCAGCACTTNGG	569	332	182	4	4	0	28	137	3	6	3	3	0	0	0	0	40	337	237	5.14174e+06	5.14174	17
947	0.947	GAGGTCAGGAGTTTGAGACCNGG	568	291	145	0	3	0	24	109	3	6	0	2	0	0	0	4	47	362	277	4.90762e+06	4.90762	12
948	0.948	TGTAGTCCCAGGTACTCAGGNGG	568	299	145	4	2	0	24	108	0	7	2	2	0	0	0	0	56	360	269	5.15316e+06	5.15316	10
949	0.949	CAAAAATTAGCTGGGCACGGNGG	567	334	170	1	0	0	23	137	4	5	3	0	0	0	0	0	39	349	233	5.10977e+06	5.10977	8
950	0.95	TGTAGTCCCAGGTACTTGGGNGG	566	297	136	0	1	0	17	107	4	7	1	0	0	0	0	0	44	382	269	4.99205e+06	4.99205	6
951	0.951	CCCAGCTACTCAGGAGGCCANGG	565	307	161	0	2	1	31	112	4	11	1	3	0	0	0	0	33	362	258	5.0635e+06	5.0635	11
952	0.952	CGCCTGTAGTCCCAGCTACANGG	564	274	108	3	1	0	17	81	0	6	1	1	0	0	0	1	37	409	290	5.02893e+06	5.02893	7
953	0.953	TGTAGTCCCAGATACTTGGGNGG	563	291	135	2	1	0	24	99	1	8	2	2	0	0	0	1	50	367	272	5.07662e+06	5.07662	9
954	0.954	CCCAGCACTTTGTGAGGCTGNGG	563	289	155	0	3	1	24	115	3	9	0	0	0	0	0	1	38	362	274	5.06473e+06	5.06473	8
955	0.955	CCCAGCTACTCGTGAGGCTGNGG	562	276	139	4	2	0	23	99	5	6	4	1	0	0	0	1	38	373	286	5.01498e+06	5.01498	17
956	0.956	TCTCGCTCTGTTGCCTAGGCNGG	561	321	162	4	3	0	33	114	3	5	1	0	0	0	0	2	40	352	240	4.94469e+06	4.94469	13
957	0.957	CCCAGCACTTTGTGAGGCCGNGG	559	300	148	3	4	0	20	101	6	14	3	0	0	0	0	1	42	359	259	5.20407e+06	5.20407	17
958	0.958	GCCTCAGCCTCACAAGTAGCNGG	559	289	142	2	0	0	25	100	1	14	0	0	0	0	0	1	46	365	270	5.07531e+06	5.07531	4
959	0.959	GGAGTGCAGTGACACGATCTNGG	558	305	128	2	6	0	19	88	4	9	1	1	0	0	0	3	36	384	253	5.07493e+06	5.07493	17
960	0.96	CCCAGCACTTTGTGAGGCCANGG	558	297	144	0	4	0	24	108	3	5	4	0	0	0	0	1	30	377	261	5.0937e+06	5.0937	12
961	0.961	CACTTTGGGAGGCCAAGGCANGG	558	312	156	0	1	1	24	118	2	10	1	2	0	0	0	1	46	345	246	5.08116e+06	5.08116	8
962	0.962	CCCAGCTACTCGGGATGCTGNGG	557	276	124	4	3	0	19	91	2	5	0	1	0	0	0	2	50	365	281	5.2594e+06	5.2594	12
963	0.963	CCCAGCTACTCGGTAGGCTGNGG	555	289	144	5	1	0	22	101	5	10	0	1	0	0	0	1	31	373	266	5.04242e+06	5.04242	13
964	0.964	GCCTGTAGTCCCAGCTCCTCNGG	554	330	173	4	2	0	27	131	2	7	1	1	0	0	0	2	32	340	224	5.28085e+06	5.28085	12
965	0.965	GCCTCAGCCTCCCAAGTAGANGG	554	294	132	0	2	0	26	95	1	8	1	1	0	0	0	1	39	375	260	5.14845e+06	5.14845	6
966	0.966	TCTCGCTCTGTCGCTCAGGCNGG	554	301	153	6	6	0	23	110	1	7	1	0	0	0	0	1	41	351	253	5.17736e+06	5.17736	15
967	0.967	GGAGTGCAGTGGCGTGATCANGG	553	339	185	4	3	0	23	147	3	5	1	0	0	0	0	2	42	321	214	5.03128e+06	5.03128	13
968	0.968	ACTTTGGGAGGCCAAGGCAGNGG	552	292	139	0	1	0	22	103	4	9	1	1	0	0	0	1	39	363	260	5.1523e+06	5.1523	8
969	0.969	CACTTTGGGAGGCCGAGGCANGG	551	298	158	3	6	1	21	109	3	15	0	1	0	0	0	0	49	339	253	5.29308e+06	5.29308	14
970	0.97	CCTCAGCCTCCTGCGTAGCTNGG	551	300	159	2	3	0	26	120	1	7	1	1	0	0	0	0	40	347	251	5.23003e+06	5.23003	8
971	0.971	TCCCAAAGTGCTGGGATTGTNGG	550	313	169	4	2	0	37	112	5	9	1	0	0	0	0	3	45	328	237	5.22408e+06	5.22408	15
972	0.972	AAATTAGCCGGGCGCAGTGGNGG	550	285	119	2	0	0	15	97	1	4	2	1	0	0	0	2	32	390	265	5.16775e+06	5.16775	8
973	0.973	GGGGTTTCACCATGTCGGCCNGG	549	289	156	9	0	0	23	118	2	4	2	1	0	0	0	0	38	346	260	5.19709e+06	5.19709	14
974	0.974	GCCTGTAGTCCCAGCTGCTGNGG	548	278	144	1	1	0	22	112	3	5	1	0	0	0	0	2	46	348	270	5.05006e+06	5.05006	8
975	0.975	GGAGTGCAGTGGTGCGATCANGG	546	309	168	5	5	0	33	117	5	3	3	0	0	0	0	0	48	323	237	5.22549e+06	5.22549	18
976	0.976	TCGAGACCATCCTGGCTAACNGG	546	288	130	6	2	0	20	97	2	3	1	1	0	0	0	0	24	381	258	5.18979e+06	5.18979	12
977	0.977	GCCTGTAATCCCAACACTTCNGG	546	307	181	3	1	0	39	126	2	10	2	1	0	0	0	0	32	316	239	5.16882e+06	5.16882	9
978	0.978	GGAGTGCAGTGACGTGATCTNGG	546	329	176	2	2	0	27	133	4	8	0	1	0	0	0	1	47	317	217	5.27578e+06	5.27578	10
979	0.979	GAGAATGGCGTGAACTCGGGNGG	546	240	126	4	0	0	24	91	3	4	2	0	0	0	0	0	19	396	306	5.22343e+06	5.22343	9
980	0.98	GCACTTTGGGAGCCTGAGGCNGG	546	285	135	0	1	0	24	98	2	10	1	0	0	0	0	0	46	363	261	5.17282e+06	5.17282	4
981	0.981	GGAGTCTCGCTGTGTCACCCNGG	545	300	144	1	4	0	18	109	1	11	0	1	0	0	0	1	45	351	245	5.17159e+06	5.17159	8
982	0.982	CGCCTGTAATCCCAACATTTNGG	545	276	149	0	5	2	27	102	8	5	2	2	0	0	0	2	38	351	269	5.19887e+06	5.19887	21
983	0.983	AGCACTTTGGGAGCCTGAGGNGG	544	277	133	1	0	0	31	93	2	6	1	0	0	0	0	0	42	362	267	5.28189e+06	5.28189	4
984	0.984	AGCACTTTGGGAGGCCAACGNGG	544	287	141	3	1	0	29	98	1	9	0	3	0	0	0	2	40	347	257	5.30709e+06	5.30709	10
985	0.985	GCCTCAGCCTCCTGAGTTGCNGG	541	279	140	1	3	0	19	109	1	7	1	1	0	0	0	0	40	348	262	5.18789e+06	5.18789	7
986	0.986	CCTCAGCCTCCTGATTAGCTNGG	540	279	114	1	2	0	23	86	2	0	0	2	0	0	0	0	36	366	261	5.46783e+06	5.46783	7
987	0.987	ATGGTCTCGATCTCCTGACCNGG	538	270	113	3	0	0	20	84	0	6	3	2	0	0	0	1	29	382	268	5.3872e+06	5.3872	9
988	0.988	TCTCGCTCTGTCACCCAAGCNGG	537	280	150	2	1	0	35	108	2	2	3	1	0	0	0	0	40	339	257	5.22008e+06	5.22008	9
989	0.989	CCTCGGCCTCCCAATGTGCTNGG	537	280	144	5	2	0	23	107	2	5	1	2	0	0	0	1	36	346	257	5.2683e+06	5.2683	13
990	0.99	TCTCGCTCTGTTGCTCAGGCNGG	537	288	153	1	2	1	23	117	5	4	1	2	0	0	0	0	48	331	249	5.21149e+06	5.21149	12
991	0.991	GGGGTTTCACCATGTTGGCANGG	536	279	130	3	1	0	28	93	2	3	0	1	0	0	0	1	34	368	257	5.38232e+06	5.38232	8
992	0.992	TCGCCCAGGCTGTAGTGCAGNGG	536	284	152	9	2	1	27	108	1	3	0	1	0	0	1	0	40	329	252	5.31297e+06	5.31297	15
993	0.993	GGAGTGCAGTGGCATGATTTNGG	536	260	143	0	0	0	18	117	1	7	2	1	0	0	0	0	34	354	276	5.19477e+06	5.19477	4
994	0.994	ACTTTGGGAGGCCGAGGCAGNGG	536	294	154	2	7	1	19	111	2	12	0	1	0	0	0	0	50	329	242	5.35967e+06	5.35967	13
995	0.995	AATTAGCCGGGCGTGATGGCNGG	536	262	126	9	0	0	18	92	0	7	2	0	0	0	0	0	25	366	274	5.38637e+06	5.38637	11
996	0.996	GCCTCAGCCTCCCAACTAGCNGG	535	305	152	1	1	0	17	122	2	9	1	2	0	0	0	2	27	348	230	5.30955e+06	5.30955	9
997	0.997	AGCACTTTGGGAGGCCGAGCNGG	535	290	127	5	0	0	24	89	1	8	1	3	0	0	0	0	36	365	245	5.38119e+06	5.38119	10
998	0.998	GGAGTGCAGTGGAGCGATCTNGG	533	264	135	8	1	1	16	101	3	5	2	4	0	0	0	0	36	350	269	5.23237e+06	5.23237	19
999	0.999	GCCTCAGCCTCCGAAGTAGCNGG	531	254	129	3	3	0	13	102	5	3	1	4	0	0	0	1	52	334	277	5.2781e+06	5.2781	17
1000	1	TGTAGTCCCAGCTACTGAGGNGG	531	271	140	2	1	1	15	108	2	11	1	2	0	0	0	2	34	352	260	5.30393e+06	5.30393	11
1001	1.001	AGACGGGGTTTCACCATGTTNGG	530	278	148	6	0	0	9	119	3	11	2	2	0	0	0	0	48	326	252	5.44421e+06	5.44421	13
1002	1.002	CAAAAATTAGCAGGGTGTGGNGG	530	263	140	3	1	1	22	102	3	8	0	3	0	0	0	2	50	334	267	5.26019e+06	5.26019	13
1003	1.003	AGCACTTTGGGAGTCCAAGGNGG	529	285	141	0	6	0	15	112	4	4	0	2	0	0	0	0	32	349	244	5.31173e+06	5.31173	12
1004	1.004	CTCCAGCCTGGGCAACAGAGNGG	529	294	154	1	4	0	25	115	3	6	0	1	0	0	0	0	39	330	235	5.37794e+06	5.37794	9
1005	1.005	ACCTCGTGATCCACCCTCCTNGG	528	280	119	4	1	1	18	82	2	11	0	3	0	0	0	0	37	362	248	5.43634e+06	5.43634	11
1006	1.006	GCCTGTAATCCCAACACTCTNGG	525	296	172	5	1	0	26	129	0	11	0	1	0	0	0	3	46	298	229	5.4563e+06	5.4563	10
1007	1.007	TCGCCCAGGCTAGAGTGCAANGG	525	276	152	3	2	0	16	113	4	14	2	1	0	0	0	2	44	322	249	5.3167e+06	5.3167	14
1008	1.008	GCCTCAGCCTCCTGACTAGCNGG	524	290	141	0	1	0	22	110	1	7	2	2	0	0	0	0	36	339	234	5.36384e+06	5.36384	6
1009	1.009	CGCCTGTAATCCAAGCACTTNGG	524	264	141	3	4	1	29	101	2	1	0	1	0	0	0	2	40	337	260	5.34768e+06	5.34768	13
1010	1.01	AGCACTTTGGGAGGGTGAGGNGG	524	292	145	2	4	1	22	98	6	12	2	1	0	0	0	0	36	332	232	5.30776e+06	5.30776	16
1011	1.011	CAAAAATTAGCCAAGCGTGGNGG	523	277	156	4	3	0	31	114	3	1	0	1	0	0	0	2	35	324	246	5.37822e+06	5.37822	13
1012	1.012	CCTCAGCCTCCCGAGTAGATNGG	523	282	126	3	0	0	25	90	3	5	1	1	0	0	0	1	29	362	241	5.49304e+06	5.49304	9
1013	1.013	GCCTCAGCCTCACGAGTAGCNGG	522	253	118	3	2	0	18	86	4	5	3	1	0	0	0	2	36	355	269	5.35923e+06	5.35923	15
1014	1.014	CCGAGTAGCTGGGACTACAGNGG	522	226	103	1	2	0	11	80	0	9	1	0	0	0	0	0	31	380	296	5.48176e+06	5.48176	4
1015	1.015	GCAGGAGAATGGAGTGAACCNGG	522	242	112	3	0	0	12	90	2	5	0	0	0	0	0	3	29	367	280	5.46109e+06	5.46109	8
1016	1.016	GTAGCTGGGACTACAGGCGCNGG	521	242	124	8	3	0	10	90	1	12	2	1	0	0	0	0	41	345	279	5.26779e+06	5.26779	15
1017	1.017	CCTCGGCCTCCCTAAGTGCTNGG	519	282	164	7	4	1	28	109	4	11	1	2	0	0	0	0	32	314	237	5.57996e+06	5.57996	19
1018	1.018	GGAGTGCAGTGGCGTAATCTNGG	518	297	172	3	1	0	23	139	1	5	1	2	0	0	0	0	41	296	221	5.43784e+06	5.43784	8
1019	1.019	GAGAATGGCGTGAACCCCGGNGG	518	238	128	3	0	0	11	105	3	5	0	1	1	0	0	1	28	342	280	5.46795e+06	5.46795	9
1020	1.02	GGAGTCTCGCTTTGTCGCCCNGG	517	289	162	12	0	1	21	112	4	12	3	2	0	0	0	1	31	317	228	5.44815e+06	5.44815	23
1021	1.021	TGGAGTGCAGTGGCGCGATCNGG	514	256	115	14	4	0	10	80	0	7	0	0	0	0	0	1	31	356	258	5.52415e+06	5.52415	19
1022	1.022	TCTCGCTCTGTCGCCCAGACNGG	514	275	167	15	4	0	26	110	3	9	1	4	0	0	0	1	35	301	239	5.59218e+06	5.59218	28
1023	1.023	CGCCTGTAATCCCAGCACATNGG	514	269	132	5	2	0	26	89	2	8	0	0	0	0	0	1	34	342	245	5.47876e+06	5.47876	10
1024	1.024	GGAGTGCAGTGACACAATCTNGG	514	274	144	5	3	0	25	107	2	2	1	2	0	0	0	1	34	323	240	5.6054e+06	5.6054	14
1025	1.025	GCCTCAGCCTCCTGAGTAGANGG	513	257	123	0	5	0	21	90	0	7	1	1	0	0	0	0	32	355	256	5.47973e+06	5.47973	7
1026	1.026	CCCAGCACTTTGGGAGGGCANGG	513	266	128	3	1	0	27	88	4	5	1	2	0	0	0	2	49	331	247	5.41988e+06	5.41988	13
1027	1.027	TCGCCCAGGCTGGAGTACAANGG	510	302	173	5	4	0	29	121	4	10	0	0	0	0	0	2	34	297	208	5.36695e+06	5.36695	15
1028	1.028	GCCTGTAATCCCCGCACTTTNGG	508	261	129	4	5	0	16	97	1	6	1	0	0	0	0	0	30	348	247	5.57105e+06	5.57105	11
1029	1.029	AGCACTTTGGGATGCTGAGGNGG	508	268	116	4	1	0	20	83	2	6	1	1	0	0	0	0	53	332	240	5.5265e+06	5.5265	9
1030	1.03	AAATTAGCCGGGCATGATGGNGG	508	278	139	4	2	0	25	101	4	3	0	0	0	0	0	1	36	323	230	5.57543e+06	5.57543	11
1031	1.031	GCACTTTGGGAGGCCAAGTCNGG	507	229	131	2	3	0	19	99	2	6	1	1	0	0	0	1	33	330	278	5.49313e+06	5.49313	10
1032	1.032	GCCTGTAGTCCCAGCTACGCNGG	506	270	121	1	2	0	17	94	2	5	0	2	0	0	0	1	28	354	236	5.51981e+06	5.51981	8
1033	1.033	CCTCGGCCTCCTGAAGTGCTNGG	506	269	160	3	3	0	32	110	3	9	1	0	0	0	0	0	35	303	237	5.68046e+06	5.68046	10
1034	1.034	AGCACTTTGGGAGGCTGATGNGG	504	278	127	1	2	0	20	98	1	5	1	0	0	0	0	0	41	332	226	5.6629e+06	5.6629	5
1035	1.035	GCCTCAGCCTCTCCAGTAGCNGG	504	247	131	4	2	0	20	95	2	8	2	1	0	0	0	1	24	343	257	5.62419e+06	5.62419	12
1036	1.036	AGCACTTTGGGAGGATGAGGNGG	503	260	115	1	1	0	20	90	2	1	2	2	0	0	0	2	39	340	243	5.58283e+06	5.58283	10
1037	1.037	GCACTTTGGGAGGCCGAGTCNGG	503	243	121	5	1	0	21	87	2	5	0	0	0	0	0	1	38	336	260	5.71399e+06	5.71399	9
1038	1.038	CAAAAATTAGCCGAGCATGGNGG	502	275	143	2	3	2	18	106	2	10	0	1	0	0	0	2	41	311	227	5.5453e+06	5.5453	12
1039	1.039	AGCACTTTGGGAGGACGAGGNGG	501	261	128	9	0	0	18	93	2	6	1	1	0	0	0	1	43	324	240	5.70094e+06	5.70094	14
1040	1.04	CAAAAATTAGCCGGGCATAGNGG	499	274	156	4	2	0	25	113	1	11	1	0	0	0	0	0	42	296	225	5.58072e+06	5.58072	8
1041	1.041	GCCTGTAGTCCCGGCTACTCNGG	499	249	139	8	2	0	27	92	4	6	2	1	0	0	0	1	35	321	250	5.64996e+06	5.64996	18
1042	1.042	CCTCAGCCTCCCAATTAGCTNGG	499	249	113	1	1	0	19	86	2	4	1	1	0	0	0	0	28	353	250	5.65137e+06	5.65137	6
1043	1.043	GGAGTCTCGCTCTTTCGCCCNGG	498	250	135	3	4	0	22	95	1	10	1	0	0	0	0	0	31	327	248	5.4985e+06	5.4985	9
1044	1.044	CGCCTGTAATCCCATCACTTNGG	498	267	165	5	3	0	35	115	2	5	1	0	0	0	0	0	37	293	231	5.72159e+06	5.72159	11
1045	1.045	TCCAGCCTGGGTGACAGAGTNGG	497	258	116	1	2	0	19	84	2	8	0	0	0	0	0	0	34	340	239	5.62025e+06	5.62025	5
1046	1.046	CCTCGGCCTCCCAAAGCACTNGG	497	257	129	4	3	0	19	83	6	14	2	0	0	0	0	0	41	320	240	5.68324e+06	5.68324	15
1047	1.047	GCACTTTGGGAGGATGAGGCNGG	496	269	120	1	3	0	19	89	2	6	1	3	0	0	0	1	35	332	227	5.77578e+06	5.77578	11
1048	1.048	GGAGTGCAGTGGCCCAATCTNGG	496	233	118	2	1	0	14	90	3	8	3	2	0	0	0	0	39	332	263	5.82451e+06	5.82451	11
1049	1.049	GCACTTTGGGAGGGTGAGGCNGG	492	278	140	2	4	0	25	95	5	9	0	3	0	0	0	1	36	309	214	5.77351e+06	5.77351	15
1050	1.05	GGAGTCTCGCTTTGTCACCCNGG	492	242	130	0	1	0	23	98	3	5	1	0	0	0	0	1	37	322	250	5.71245e+06	5.71245	6
1051	1.051	ACTTTGGGAGGCCAAGGTGGNGG	489	261	133	2	1	0	14	105	3	8	0	4	0	0	0	4	36	297	228	5.7424e+06	5.7424	14
1052	1.052	GGGGTTTCACCAAGTTGGCCNGG	488	228	118	1	0	0	17	88	0	12	1	2	0	0	0	0	47	312	260	5.73265e+06	5.73265	4
1053	1.053	CAGGAGAATGGAGTGAACCCNGG	488	226	107	3	0	0	10	85	3	6	0	0	0	0	0	1	28	345	262	5.87171e+06	5.87171	7
1054	1.054	GAGGCTGAGGCAGGAGAATGNGG	487	223	94	1	0	0	16	73	1	3	0	0	0	0	0	1	36	352	264	5.55757e+06	5.55757	3
1055	1.055	GCACTTTGGGATGCTGAGGCNGG	487	250	132	3	3	0	32	89	1	4	0	2	0	0	0	1	36	313	237	5.64988e+06	5.64988	10
1056	1.056	CCTCGGCCTCCCAAAGTGATNGG	486	264	141	3	6	0	26	104	0	2	0	1	0	0	0	1	39	301	222	5.78261e+06	5.78261	11
1057	1.057	ACTTTGGGAGGCTGAGGTGGNGG	485	249	130	1	2	2	21	98	1	5	0	1	0	0	0	1	46	301	236	5.84486e+06	5.84486	8
1058	1.058	GCCTCAGCCTCCCGAGTAGANGG	485	253	129	4	0	0	26	94	2	3	0	1	0	0	0	1	24	328	232	5.83594e+06	5.83594	8
1059	1.059	GGGGTTTCACCACGTTGGTCNGG	485	261	156	6	2	0	31	105	4	8	1	1	0	0	0	1	43	272	224	5.84029e+06	5.84029	15
1060	1.06	GAGAATGGCGTGAACCCTGGNGG	482	214	90	1	1	0	12	70	0	6	1	4	0	0	0	0	30	354	268	5.84942e+06	5.84942	7
1061	1.061	AGCACTTTGGGAGGCCGACGNGG	481	240	145	12	3	0	16	99	9	6	0	2	0	0	0	2	32	298	241	5.99929e+06	5.99929	28
1062	1.062	CGAGACCATCCTGACCAACANGG	481	261	134	2	2	0	19	103	0	8	0	0	0	0	0	1	33	308	220	5.77492e+06	5.77492	5
1063	1.063	CAAAAATTAGCCGGACATGGNGG	479	264	122	2	0	0	16	98	2	4	0	1	0	0	0	1	36	313	215	5.76256e+06	5.76256	6
1064	1.064	CAAAAATTAGCCGGATGTGGNGG	479	240	119	3	0	0	17	90	4	5	1	0	0	0	0	4	36	316	239	5.8983e+06	5.8983	12
1065	1.065	TGTAATCCCAGCTTCTTGGGNGG	479	248	112	2	0	1	10	91	5	3	2	5	0	0	0	0	42	312	231	5.77903e+06	5.77903	15
1066	1.066	GCACTTTGGGAGGCTGAGTCNGG	478	256	120	2	3	0	21	80	2	12	1	4	0	0	0	0	32	316	222	5.93731e+06	5.93731	12
1067	1.067	CCCAGCACTTTGGGAGGCTCNGG	478	261	150	1	1	0	28	108	2	10	2	2	0	0	0	0	37	281	217	5.92859e+06	5.92859	8
1068	1.068	GCCTGTAATCCCAGCAACTCNGG	477	242	128	4	0	1	20	94	1	8	0	2	0	0	0	2	46	296	235	5.86796e+06	5.86796	10
1069	1.069	AGTAGAGACGGGGTTTCACCNGG	476	248	112	3	1	0	15	81	5	7	2	2	0	0	0	1	37	309	228	6.00219e+06	6.00219	14
1070	1.07	GCTACTCGGGATGCTGAGGCNGG	476	233	110	5	2	0	13	83	2	5	1	1	0	0	0	2	34	314	243	6.10082e+06	6.10082	13
1071	1.071	AGCACTTTGGGAGCCCGAGGNGG	476	223	121	10	2	0	20	82	0	7	1	0	0	0	0	2	38	312	253	5.86703e+06	5.86703	15
1072	1.072	AATTAGCCGGGCATGATGGCNGG	475	248	136	3	3	0	25	96	5	4	0	0	0	0	0	1	36	296	227	6.08022e+06	6.08022	12
1073	1.073	ACTTTGGGAGGCCGAGGTGGNGG	475	262	123	2	3	1	18	92	1	6	1	0	0	0	0	2	41	306	213	6.08555e+06	6.08555	10
1074	1.074	CGCCTGTAGTCCCAGCCACTNGG	475	265	126	5	1	0	23	96	0	1	0	3	0	0	0	0	27	314	210	6.06788e+06	6.06788	9
1075	1.075	GCACTTTGGGAGGACGAGGCNGG	475	258	134	5	0	0	25	100	2	2	1	5	0	0	0	1	42	285	217	6.03525e+06	6.03525	14
1076	1.076	CGCCTGTAATCCCAGTGCTTNGG	474	284	135	2	4	0	22	93	4	10	4	4	0	0	0	2	35	290	190	5.81258e+06	5.81258	20
1077	1.077	CACTTTGGGAGGCCAAGGTGNGG	474	268	130	2	1	0	17	101	2	7	0	6	0	0	0	4	47	278	206	5.94567e+06	5.94567	15
1078	1.078	TCCCAAAGTGCTGGGGTTATNGG	473	258	150	0	2	0	20	114	7	7	2	0	0	0	0	0	27	290	215	5.99792e+06	5.99792	11
1079	1.079	GAGACGGGGTTTCACCTTGTNGG	473	257	139	6	3	0	23	97	4	6	1	0	0	0	0	4	38	285	216	5.98208e+06	5.98208	18
1080	1.08	GCCTGTAATCCTAGCACTCTNGG	472	276	153	3	2	0	25	109	3	11	2	4	0	0	0	1	37	272	196	5.74379e+06	5.74379	15
1081	1.081	GGAGTGCAGTGGCATGACCTNGG	472	225	103	0	0	0	23	72	2	6	1	1	0	0	0	1	35	331	247	5.86209e+06	5.86209	5
1082	1.082	GAGAATGGCGTGAATCCGGGNGG	472	226	114	6	0	0	19	84	1	4	1	0	0	0	0	2	33	311	246	6.05662e+06	6.05662	10
1083	1.083	CTCACTGCAAGCTCCGCCTCNGG	472	225	103	2	0	1	10	83	2	5	1	0	0	0	0	1	32	331	247	5.9153e+06	5.9153	7
1084	1.084	TGGAGTGCAGTGGCACAATCNGG	472	231	113	2	4	1	24	72	5	5	1	1	0	0	0	1	42	309	241	6.04016e+06	6.04016	15
1085	1.085	AGCACTTTGGGAGGACAAGGNGG	472	226	124	1	1	0	22	91	3	6	0	1	0	0	0	2	38	305	246	5.79924e+06	5.79924	8
1086	1.086	TCTCGCTCTGTTGCCCAGACNGG	472	262	135	1	2	1	23	95	3	10	1	1	0	0	0	1	29	300	210	5.89311e+06	5.89311	10
1087	1.087	GGGGTTTCACCATGTTAACCNGG	472	232	106	1	0	0	7	89	2	7	1	2	0	0	0	1	37	318	240	6.02681e+06	6.02681	7
1088	1.088	AGCACTTTGGGATGCCGAGGNGG	472	233	120	6	4	0	17	80	4	9	0	1	0	0	0	1	45	303	239	5.89731e+06	5.89731	16
1089	1.089	GGGGTTTCACCATGTTGCTCNGG	471	234	137	0	4	0	25	95	2	11	1	0	0	0	0	1	37	290	237	5.86913e+06	5.86913	8
1090	1.09	AATTAGCCGGGCCTGGTGGCNGG	470	230	122	1	0	0	18	97	2	4	0	3	0	0	0	0	33	307	240	5.9434e+06	5.9434	6
1091	1.091	AGCACTTTGGGAGGCTGAGCNGG	470	236	107	0	1	0	26	73	1	6	3	0	0	0	0	0	40	319	234	5.93415e+06	5.93415	5
1092	1.092	AGCACTTTGGGAGGCCAATGNGG	470	232	129	1	1	0	21	98	2	6	0	3	0	0	0	0	15	313	238	6.01088e+06	6.01088	7
1093	1.093	TTTCACCGTGTTAGCCGGGANGG	469	239	101	2	1	0	6	90	0	2	0	1	0	0	0	1	37	324	230	6.27427e+06	6.27427	5
1094	1.094	GGGAGGCTGAGGTGGGAGAANGG	469	231	114	2	2	0	23	81	1	5	0	2	0	0	0	1	29	315	238	5.98154e+06	5.98154	8
1095	1.095	AGCTTGCAGTGAGCCGAGATNGG	468	214	99	1	0	1	12	77	2	6	1	1	0	0	0	1	31	328	254	5.98801e+06	5.98801	7
1096	1.096	CAAAAATTAGCTGGGGGTGGNGG	467	234	118	1	1	0	19	89	3	5	0	0	0	0	0	0	43	302	233	5.83196e+06	5.83196	5
1097	1.097	TCCAGCCTGGGCAACAGAGCNGG	467	246	147	1	3	0	22	112	1	8	1	1	0	0	0	1	29	286	221	5.89953e+06	5.89953	8
1098	1.098	GGGGTTTCACCGTGTTGGTCNGG	466	262	143	6	1	0	14	112	1	9	1	1	0	0	0	0	36	279	204	6.12849e+06	6.12849	10
1099	1.099	TCCCAAAGTGCTGCAATTACNGG	465	258	129	0	3	1	25	86	6	8	0	1	0	0	0	0	34	293	207	6.0747e+06	6.0747	11
1100	1.1	CTCCCAAAGTGTTGGGATTANGG	464	267	135	2	5	0	30	92	2	4	2	2	0	0	0	2	42	272	197	6.06331e+06	6.06331	15
1101	1.101	CGCCTGTAATCCCAGCACGTNGG	464	240	132	3	8	0	18	92	3	8	1	0	0	0	0	0	40	287	224	6.07278e+06	6.07278	15
1102	1.102	GGAGTCTCGCTCTGTCATCCNGG	464	261	121	0	0	0	20	90	3	8	2	0	0	0	0	0	44	290	203	6.09189e+06	6.09189	5
1103	1.103	ACCTCGTGATCTGCCCTCCTNGG	463	237	105	0	2	0	15	80	1	7	0	1	0	0	0	1	32	318	226	5.99136e+06	5.99136	5
1104	1.104	AGCACTTTGGGAGGCCGATGNGG	463	232	114	0	1	0	23	79	4	7	1	1	0	0	0	1	40	303	231	6.05032e+06	6.05032	8
1105	1.105	GCCTCAGCCTCCCAAAGAGCNGG	463	244	116	0	1	0	18	90	1	6	1	3	0	0	0	3	39	297	219	6.07007e+06	6.07007	9
1106	1.106	GCGCCACTGCACTCCATCCTNGG	462	269	154	5	4	0	29	106	1	9	0	3	0	0	0	0	22	279	193	6.13561e+06	6.13561	13
1107	1.107	GTAGAGACGGGGTTTCACCANGG	462	247	131	5	1	1	19	98	3	4	1	1	0	0	0	0	39	285	215	6.15337e+06	6.15337	12
1108	1.108	AATGGCGTGAACCCGGGAGANGG	460	206	95	1	1	0	15	72	3	3	0	0	0	0	0	0	26	330	254	6.22648e+06	6.22648	5
1109	1.109	GAGTAGCTGGGACTACAGGCNGG	459	209	115	4	3	0	18	78	1	11	0	0	0	0	0	2	39	292	250	6.18487e+06	6.18487	10
1110	1.11	TGGAGTGCAGTGGCATGATCNGG	459	233	117	0	3	0	20	85	2	7	1	2	0	0	0	0	28	309	226	6.03062e+06	6.03062	8
1111	1.111	TTTCACCGTGTCAGCCAGGANGG	458	222	98	1	0	1	13	76	4	3	1	0	0	0	0	0	27	328	236	6.35193e+06	6.35193	7
1112	1.112	TCACTGCAAGCTCTGCCTTCNGG	458	229	118	2	0	0	23	86	3	4	0	6	0	0	0	1	30	301	229	6.22764e+06	6.22764	12
1113	1.113	CCTCGGCCTCCCATAGTGCTNGG	458	252	131	3	0	0	25	94	3	6	1	0	0	0	0	3	32	277	206	6.25956e+06	6.25956	10
1114	1.114	CCTCAGCCTCCCGAGTAGCANGG	458	245	133	2	1	0	16	107	0	7	2	2	0	0	0	2	32	281	213	6.17046e+06	6.17046	9
1115	1.115	TGCCTCAGCCTCCTGAGTAGNGG	457	225	104	0	1	0	17	76	1	9	1	0	0	0	0	1	34	303	232	6.12727e+06	6.12727	4
1116	1.116	GGGGTTTCACCGCGTTAGCCNGG	456	198	99	4	1	0	13	76	1	4	0	3	0	0	0	1	34	315	258	6.30155e+06	6.30155	10
1117	1.117	AATGGCGTGAACTCGGGAGGNGG	455	198	105	3	0	0	17	81	1	3	1	0	0	0	0	0	16	331	257	6.17129e+06	6.17129	5
1118	1.118	TGGAGTGCAGTGGCACGATCNGG	455	243	123	6	2	0	23	86	2	4	0	0	0	0	0	0	29	301	212	6.1086e+06	6.1086	10
1119	1.119	CCCAGCTACTCGGGAGGATGNGG	452	232	122	4	5	1	17	80	4	11	0	2	0	0	0	1	28	293	220	6.16484e+06	6.16484	17
1120	1.12	AATTAGCCGGGCACGGTGGCNGG	451	242	123	3	0	0	17	96	1	6	1	1	0	0	0	0	35	286	209	6.36477e+06	6.36477	6
1121	1.121	GCCTGTAGTCCCAGCCACTTNGG	451	249	111	3	0	0	14	85	4	5	0	1	0	0	0	1	32	302	202	6.44336e+06	6.44336	9
1122	1.122	GCACTTTGGGATGCCGAGGCNGG	451	220	104	5	4	0	16	71	3	5	0	1	0	0	0	1	29	314	231	6.33493e+06	6.33493	14
1123	1.123	CAGGCTGGAGTGCAATGGTGNGG	451	228	125	0	1	0	19	93	5	7	2	3	0	0	0	1	36	277	223	5.99831e+06	5.99831	12
1124	1.124	GGAGTCTCGCTCTGTAGCCCNGG	450	233	105	3	1	1	14	82	1	3	0	2	0	0	0	1	24	312	217	5.84281e+06	5.84281	9
1125	1.125	GGGGTTTCACCATGTTAGCTNGG	450	209	100	1	2	0	20	72	0	5	0	2	0	0	0	0	24	312	241	6.20871e+06	6.20871	5
1126	1.126	GCGCCACTGCACTCCAGACTNGG	449	213	113	4	0	1	13	84	3	8	0	2	0	0	0	1	24	305	236	6.30919e+06	6.30919	11
1127	1.127	CCCAGCACTTTGGTAGGCTGNGG	448	234	121	3	3	1	15	92	1	6	2	0	0	0	0	1	32	275	214	6.32261e+06	6.32261	11
1128	1.128	TCCCAAAGTGCTAGGATTGCNGG	448	228	104	1	1	0	13	83	1	5	1	1	0	0	0	1	32	302	220	6.38269e+06	6.38269	6
1129	1.129	CAGGCTGGAGTGCAATGGCGNGG	448	237	142	4	4	0	17	103	3	11	1	1	0	0	0	1	29	273	211	6.41823e+06	6.41823	14
1130	1.13	CCCAGCACTTTGGGTGGCTGNGG	448	215	108	0	0	0	13	90	3	2	0	1	0	0	0	2	28	304	233	6.12469e+06	6.12469	6
1131	1.131	GTAGTCCCAGCTACTCAGGANGG	447	237	123	1	3	0	17	93	2	7	0	0	0	0	0	2	39	278	210	6.15014e+06	6.15014	8
1132	1.132	TCCCGAGTAGCTGGGATTAGNGG	447	245	138	4	2	0	19	103	4	6	1	0	0	0	0	0	31	274	202	6.38364e+06	6.38364	11
1133	1.133	TTTCACCGTGTTAGCCAGGCNGG	447	223	137	5	0	0	15	108	3	6	0	0	0	0	0	0	32	273	224	6.39568e+06	6.39568	8
1134	1.134	AAATTAGCCGGGCCTGGTGGNGG	446	211	99	2	1	0	16	73	2	5	1	1	0	0	0	0	27	314	235	6.20308e+06	6.20308	7
1135	1.135	GCACTTTGGGAGGCCGAGTTNGG	445	220	115	1	1	1	18	87	2	5	1	2	0	0	0	2	37	283	225	6.45827e+06	6.45827	10
1136	1.136	GCTTGCAGTGAGCCGAGATCNGG	445	198	75	5	0	1	9	56	0	4	0	1	0	0	0	0	32	331	247	6.21044e+06	6.21044	7
1137	1.137	AGCACTTTGGGGGGCCAAGGNGG	445	239	119	0	0	0	21	92	0	6	0	1	0	0	0	1	31	290	206	6.40433e+06	6.40433	2
1138	1.138	CGCCTGTAATCCCAGCACTANGG	444	239	118	5	2	0	22	80	2	7	2	0	0	0	0	2	28	286	205	6.2656e+06	6.2656	13
1139	1.139	AAATTAGCCGGACGTGGTGGNGG	443	234	136	5	2	2	16	104	2	5	1	1	0	0	0	0	32	268	209	6.48309e+06	6.48309	13
1140	1.14	GGAGTGCAGTGGAGTGATCTNGG	442	218	98	1	0	0	15	76	0	6	3	2	0	0	0	1	30	306	224	6.3576e+06	6.3576	7
1141	1.141	TTCACGCCATTCTCCTGCCTNGG	442	226	97	6	2	0	9	74	1	5	0	1	0	0	0	1	28	307	216	6.57974e+06	6.57974	11
1142	1.142	CACTTTGGGAGGCTGAGGTGNGG	442	238	119	1	0	0	20	92	1	5	0	2	0	0	0	1	43	275	204	6.4249e+06	6.4249	5
1143	1.143	CACTTTGGGAGGCCGAGGTGNGG	442	254	125	2	1	1	18	88	3	12	0	1	0	0	0	2	37	275	188	6.40735e+06	6.40735	10
1144	1.144	GGAGTGCAGTGGGGCGATCTNGG	441	211	103	13	2	0	14	71	2	1	1	1	0	0	0	3	36	285	230	6.48239e+06	6.48239	22
1145	1.145	GTAGTCCCAGCTACTTGGGANGG	441	275	132	0	1	0	26	95	2	8	0	2	0	0	0	1	38	263	166	6.14619e+06	6.14619	6
1146	1.146	ATCTCGGCTCACTGCAACCTNGG	440	235	125	6	1	1	21	92	1	3	2	3	0	0	0	0	28	276	205	6.27705e+06	6.27705	14
1147	1.147	GCCTCAGCCTCCTGATTAGCNGG	438	224	88	1	1	0	16	68	2	0	0	2	0	0	0	0	28	298	214	6.64169e+06	6.64169	6
1148	1.148	TGTAATCCCAGCTCCTTGGGNGG	438	241	122	0	1	1	23	89	1	7	1	1	0	0	0	2	25	282	197	6.38083e+06	6.38083	7
1149	1.149	CGAGACCATCCCGGCTAACANGG	437	229	87	1	1	0	11	74	0	0	0	1	0	0	0	2	28	316	208	6.63817e+06	6.63817	5
1150	1.15	GTAGCTGGGACTACAGGCACNGG	437	226	105	2	3	0	16	77	1	6	0	4	0	0	0	0	29	296	211	6.44294e+06	6.44294	10
1151	1.151	ATCACGAGGTCAGGAGATCGNGG	437	199	88	7	1	0	16	62	1	1	0	2	0	0	0	1	23	316	238	6.50328e+06	6.50328	12
1152	1.152	CGCCTGTAATCCTGGCACTTNGG	437	241	131	2	0	1	32	89	2	5	1	2	0	0	0	0	36	266	196	6.32191e+06	6.32191	8
1153	1.153	CCCAGCTACTCAGGAGGCTCNGG	435	235	116	2	1	0	21	87	1	4	1	1	0	0	0	0	30	281	200	6.70548e+06	6.70548	6
1154	1.154	CAAAAATTAGCCAGGGGTGGNGG	435	229	100	1	1	0	18	76	1	3	0	2	0	0	0	3	41	289	206	6.33134e+06	6.33134	8
1155	1.155	CCTCAGCCTCCCGATTAGCTNGG	435	233	112	3	2	0	22	82	0	3	0	1	0	0	0	0	36	280	202	6.50658e+06	6.50658	6
1156	1.156	CCCAGCACTTTGGTAGGCCANGG	434	244	106	2	1	0	22	75	2	4	0	2	0	0	0	1	24	299	190	6.33717e+06	6.33717	8
1157	1.157	TGTAATCCCAGCAACTTGGGNGG	434	229	104	1	2	1	13	82	0	5	1	0	0	0	0	2	31	295	205	6.33541e+06	6.33541	7
1158	1.158	GCCTGTAATCCTAGCACTTCNGG	433	225	116	4	2	0	15	88	3	4	2	1	0	0	0	0	28	281	208	6.43871e+06	6.43871	12
1159	1.159	CCCAGCACTTTGGTAGGCCGNGG	433	224	114	1	2	0	22	84	2	3	2	0	0	0	0	0	20	290	209	6.42255e+06	6.42255	7
1160	1.16	TGCCTCAGCCTCCCAAGTAGNGG	433	236	112	3	1	2	20	79	3	4	0	2	0	0	0	1	24	293	197	6.43818e+06	6.43818	12
1161	1.161	CAAAAATTAGCCGGGCCTGGNGG	433	239	132	2	0	0	23	95	0	12	2	2	0	0	0	0	34	257	194	6.4886e+06	6.4886	6
1162	1.162	TCGCCCAGGCTGGAGTGAAGNGG	432	226	125	4	3	0	11	96	1	10	0	0	0	0	0	1	25	279	206	6.46986e+06	6.46986	9
1163	1.163	CAGGAGAATGGCGGGAACCCNGG	432	216	77	1	1	0	11	61	0	3	0	2	0	0	0	1	35	317	216	6.55777e+06	6.55777	5
1164	1.164	CGAGACCATCCTGGCTAAAANGG	431	197	73	3	0	0	6	59	0	5	0	1	0	0	0	0	28	317	234	6.55201e+06	6.55201	4
1165	1.165	AGCACTTTGGGAGGGCGAGGNGG	431	238	122	2	7	0	22	86	2	3	2	1	0	0	0	0	30	274	193	6.46809e+06	6.46809	14
1166	1.166	AGCACTTTGGGAGGCCATGGNGG	428	229	112	0	2	0	24	83	0	3	0	2	0	0	0	1	31	266	199	6.57402e+06	6.57402	5
1167	1.167	AGCTACTCGGGAGGCTGAAGNGG	428	238	126	2	2	0	19	91	3	9	0	2	0	0	0	1	37	259	190	6.48278e+06	6.48278	10
1168	1.168	TGTAGTCCCAGCTTCTTGGGNGG	428	212	103	0	0	0	14	80	1	8	2	3	0	0	0	1	33	278	216	6.52322e+06	6.52322	7
1169	1.169	GCACTTTGGGAGCCCAAGGCNGG	427	221	118	2	2	0	20	83	3	8	1	1	0	0	0	0	38	258	206	6.54723e+06	6.54723	9
1170	1.17	TGTAATCCCAGCATGTTGGGNGG	427	225	102	2	0	2	16	76	2	4	1	5	0	0	0	1	31	277	202	6.84539e+06	6.84539	13
1171	1.171	GGAGTGCAGTGGCACAATTTNGG	426	196	87	0	0	0	13	67	0	7	1	2	0	0	0	0	33	287	230	6.57212e+06	6.57212	3
1172	1.172	AGCACTTTGGGAGCCCAAGGNGG	426	227	110	3	2	0	21	74	2	8	1	0	0	0	0	1	32	277	199	6.32769e+06	6.32769	9
1173	1.173	TCTCGCTCTGTTGCCCAGGTNGG	426	246	119	2	1	0	17	91	1	7	2	1	0	0	0	1	26	277	180	6.45277e+06	6.45277	8
1174	1.174	AGCACTTTGGGAGGCTGACGNGG	426	232	126	4	3	0	18	92	2	7	0	1	0	0	0	0	30	264	194	6.37257e+06	6.37257	10
1175	1.175	CAAAAATTAGCCGGGTGTGANGG	426	237	113	5	1	0	18	82	2	5	3	1	0	0	0	1	31	267	189	6.34122e+06	6.34122	13
1176	1.176	GGAGTGCAGTGGAGCAATCTNGG	424	207	91	0	1	0	16	68	2	4	0	1	0	0	0	1	34	290	217	6.44927e+06	6.44927	5
1177	1.177	CGAGACCATCCTGGCTGACANGG	424	212	97	1	1	1	11	76	3	4	1	0	0	0	0	0	30	293	212	6.68331e+06	6.68331	7
1178	1.178	TCCCAAAGTGCTGGGACTATNGG	424	243	123	0	1	0	27	86	2	7	4	0	0	0	0	0	27	269	181	6.53136e+06	6.53136	7
1179	1.179	CTGTAATCCCAGCACTTTGANGG	424	224	133	3	5	0	21	96	2	6	0	1	0	0	0	1	29	260	200	6.55895e+06	6.55895	12
1180	1.18	AGCACTTTGGGAGGCAAAGGNGG	423	225	110	1	3	1	23	77	0	5	7	0	0	0	0	1	27	270	198	6.47066e+06	6.47066	13
1181	1.181	TGTAGTCCCAGCTACACAGGNGG	423	231	113	1	0	0	19	88	1	4	1	2	0	0	0	0	31	274	192	6.77848e+06	6.77848	5
1182	1.182	TCACTGCAAGCTCTGCTTCCNGG	422	212	91	1	0	0	10	74	1	5	1	2	0	0	0	0	26	296	210	6.71132e+06	6.71132	5
1183	1.183	AAATTAGCCGGGCACGGTGGNGG	422	232	115	1	0	0	21	87	0	6	1	1	0	0	0	0	33	267	190	6.77729e+06	6.77729	3
1184	1.184	GTAGTCCCAGCTACTCGGGANGG	422	232	140	4	1	0	15	111	5	4	1	0	0	0	0	0	25	251	190	6.73048e+06	6.73048	11
1185	1.185	GCACTTTGGGAGGCAAAGGCNGG	422	218	97	1	1	0	18	71	2	4	5	4	0	0	0	2	30	277	204	6.61332e+06	6.61332	15
1186	1.186	CCTCGGCCTCCCAAAATGTTNGG	420	227	118	0	3	2	19	81	2	11	1	3	0	0	0	2	31	262	193	6.76835e+06	6.76835	13
1187	1.187	GCGCCACTGCACTACAGCCTNGG	420	225	121	6	3	1	15	87	3	5	0	2	0	0	1	2	30	254	195	6.58525e+06	6.58525	18
1188	1.188	TCACTGCAAGCTCCTCCTCCNGG	419	197	92	3	3	0	9	67	2	8	0	0	0	0	0	0	23	301	222	6.9195e+06	6.9195	8
1189	1.189	GCCTGTAGTCCCAGCTAGTCNGG	419	212	111	2	3	0	10	90	3	3	0	1	0	0	0	1	26	276	207	6.79046e+06	6.79046	10
1190	1.19	GCCTCGGCCTCACAAAGTGCNGG	419	219	116	2	3	0	10	82	6	13	2	0	0	0	0	0	33	263	200	6.67518e+06	6.67518	13
1191	1.191	TGTAGTCCCAGCTACTTGTGNGG	419	228	103	2	0	0	18	78	0	5	1	1	0	0	0	0	35	271	191	6.86197e+06	6.86197	4
1192	1.192	AAATTAGCCGGGCATAGTGGNGG	418	211	98	2	0	0	13	81	0	2	0	1	0	0	0	1	25	278	207	6.64915e+06	6.64915	4
1193	1.193	GATTACAGGCGTGAGCCACTNGG	418	223	123	2	2	0	24	84	2	9	4	2	0	0	0	2	26	260	195	6.63552e+06	6.63552	14
1194	1.194	GCCTCAGCCTCCCGATTAGCNGG	418	219	112	3	2	0	20	82	0	5	0	0	0	0	0	0	32	261	199	6.71415e+06	6.71415	5
1195	1.195	GCCTGTAGTCCCAGCTTCTCNGG	417	210	109	4	2	1	20	76	0	6	2	3	0	0	0	1	31	268	207	6.58426e+06	6.58426	13
1196	1.196	CCCAGCACTTTGGGAGGCTTNGG	416	215	105	1	2	0	29	70	0	3	1	1	0	0	0	1	30	277	201	6.56736e+06	6.56736	6
1197	1.197	GAGAATGGCGTGAACCCGAGNGG	416	192	82	1	0	0	18	58	0	5	0	1	0	0	0	1	32	296	224	6.88163e+06	6.88163	3
1198	1.198	AATTAGCCGGGCATAGTGGCNGG	415	220	117	3	1	0	20	88	0	5	1	2	0	0	0	1	26	250	195	6.78585e+06	6.78585	8
1199	1.199	GCCTGTAGTCCCAGCTACATNGG	415	207	100	2	4	1	15	70	1	7	3	1	0	0	0	1	39	254	208	6.88986e+06	6.88986	13
1200	1.2	GCCTGTAGTCCCAGCAACTCNGG	415	221	113	3	0	0	20	83	2	5	2	1	0	0	0	2	32	255	194	6.68818e+06	6.68818	10
1201	1.201	ACCTCGTGATCCACCCGTCTNGG	415	228	120	6	1	0	19	88	2	4	0	1	0	0	0	1	22	266	187	6.86584e+06	6.86584	11
1202	1.202	CCTCAGCCTCCCTGGTAGCTNGG	415	221	124	5	2	0	21	87	1	8	1	4	0	0	0	0	29	254	194	6.8471e+06	6.8471	13
1203	1.203	ATACAAAAATTAGCCGGGCCNGG	415	240	137	2	0	0	21	100	2	12	2	1	0	0	0	0	34	235	175	6.71413e+06	6.71413	7
1204	1.204	CACTGCAAGCTCCGCCTCCANGG	414	172	75	3	0	0	8	58	1	5	0	3	0	0	0	2	23	305	242	6.82455e+06	6.82455	9
1205	1.205	CCTCAGCCTCCAGAATAGCTNGG	414	210	114	1	3	0	16	83	2	9	1	0	0	0	0	1	29	259	204	6.62884e+06	6.62884	8
1206	1.206	TGTAATCCCAGCATTCTGGGNGG	411	241	140	2	1	0	23	105	1	8	0	1	0	0	0	1	24	245	170	6.78501e+06	6.78501	6
1207	1.207	GCACTTTGGGAGGCTGGGGTNGG	411	209	95	0	2	1	12	73	1	6	0	0	0	0	0	0	37	247	202	7.05445e+06	7.05445	4
1208	1.208	GCACTTTGGGAGGCCAACGCNGG	411	240	122	2	0	0	22	92	0	6	2	2	0	0	0	2	35	242	171	6.79357e+06	6.79357	8
1209	1.209	CAGGCGTGAGCCACTGTACCNGG	410	227	119	1	1	0	25	83	4	5	0	1	0	0	0	2	39	246	183	6.69104e+06	6.69104	9
1210	1.21	CAAAAATTAGCCGGGAGTGGNGG	409	205	118	7	0	0	14	89	1	7	1	2	0	0	0	0	35	252	204	6.71318e+06	6.71318	11
1211	1.211	TGCCTCAGCCTCCCGAGTAGNGG	409	207	112	1	2	0	18	81	3	7	1	0	0	0	0	0	37	257	202	6.87207e+06	6.87207	7
1212	1.212	GGAGTCTCGCTCTGTCACCTNGG	409	224	110	1	0	0	23	79	3	4	1	0	0	0	0	1	33	262	185	6.77549e+06	6.77549	6
1213	1.213	CAAAAATTAGCCGGGCGTGANGG	409	200	123	11	4	0	10	86	1	11	0	0	0	0	0	1	30	245	209	7.16479e+06	7.16479	17
1214	1.214	GTAATCCCAGCACTTTGGGGNGG	409	246	165	3	5	0	29	118	4	6	2	1	0	0	0	0	17	223	163	6.77572e+06	6.77572	15
1215	1.215	TCTCGCTCTGTCGCCCAAGCNGG	408	219	130	4	4	0	22	89	1	10	0	1	0	0	0	1	23	249	189	7.05938e+06	7.05938	11
1216	1.216	GGAGTGCAGTGGCATGGTCTNGG	408	219	91	0	1	0	9	79	1	1	0	3	0	0	0	3	29	273	189	6.92431e+06	6.92431	8
1217	1.217	GCAGGAGAATGGCGGGAACCNGG	407	196	74	1	1	0	9	60	0	3	1	1	0	0	0	1	32	297	211	7.00011e+06	7.00011	5
1218	1.218	CGAGACCATCCTGGCCAATANGG	407	192	102	0	2	1	14	80	1	4	0	0	0	0	0	2	30	273	215	6.80883e+06	6.80883	6
1219	1.219	GGAGTCTCGCTTTGTTGCCCNGG	404	235	119	0	4	0	13	96	2	4	2	3	0	0	0	0	37	243	169	6.94238e+06	6.94238	11
1220	1.22	CACTGCAAGCTCTGCCTTCCNGG	404	216	121	2	0	0	23	90	2	4	1	4	0	0	0	1	22	254	188	7.00678e+06	7.00678	10
1221	1.221	GGAGTGCAGTGGCACGATTTNGG	404	231	118	4	1	0	18	89	1	5	1	3	0	0	0	2	36	239	173	6.94437e+06	6.94437	12
1222	1.222	CAGGCGTGAGCCACCATACCNGG	403	234	127	0	0	0	27	95	1	4	2	0	0	0	0	1	26	243	169	6.65916e+06	6.65916	4
1223	1.223	CACTGCAAGCTTCGCCTCCCNGG	402	212	92	2	0	0	11	77	0	2	1	1	0	0	0	0	29	277	190	7.01081e+06	7.01081	4
1224	1.224	TCCCGAGTAGCTGTGATTACNGG	402	225	122	4	1	0	19	87	3	8	2	0	0	0	0	0	26	251	177	6.91641e+06	6.91641	10
1225	1.225	CACTGCAAGCTCCTCCTCCCNGG	402	188	90	2	2	0	10	71	2	3	0	0	0	0	0	0	29	281	214	7.28529e+06	7.28529	6
1226	1.226	CAGGAGAATGGCGTGAACCANGG	402	180	75	2	1	0	13	56	2	1	1	1	0	0	0	0	26	286	222	6.87378e+06	6.87378	7
1227	1.227	TCACTGCAAGCTTCGCCTCCNGG	401	204	96	2	1	0	12	78	0	3	1	1	0	0	0	1	29	266	197	7.03243e+06	7.03243	6
1228	1.228	GGGAGGCTGAGGAAGGAGAANGG	401	182	81	0	0	0	18	59	1	3	0	3	0	0	0	0	24	289	219	7.12794e+06	7.12794	4
1229	1.229	CTTTGGGAGGCTGAGGCCAGNGG	400	209	104	0	1	0	19	74	3	7	0	3	0	0	0	0	26	266	191	7.07296e+06	7.07296	7
1230	1.23	TCGCCCAGGCTGGAATGCAANGG	399	211	122	2	1	0	20	92	1	6	1	0	0	0	0	0	27	247	188	6.95496e+06	6.95496	5
1231	1.231	CGGAGTCTCGCTCTGTTGCCNGG	399	216	126	4	0	0	24	89	1	8	1	0	0	0	0	0	25	246	183	7.27363e+06	7.27363	6
1232	1.232	TGTAGTCCCAGCTCCTCGGGNGG	399	250	124	5	2	0	15	95	3	4	2	1	0	0	0	1	18	251	149	7.06857e+06	7.06857	14
1233	1.233	CGCCTGTAGTCCCAGGTACTNGG	398	205	102	2	3	0	14	78	1	4	1	1	0	0	0	0	30	259	193	7.16042e+06	7.16042	8
1234	1.234	CCGAGTAGCTGGGATTACAGNGG	398	210	117	2	1	2	18	88	1	5	0	0	0	0	0	0	38	239	188	7.14335e+06	7.14335	6
1235	1.235	GGAGTGCAGTGGGGTGATCTNGG	398	213	95	2	2	0	15	70	1	5	0	0	0	0	0	1	33	269	185	6.89913e+06	6.89913	6
1236	1.236	CCCAAAGTGCTGGGATTTACNGG	397	243	133	3	4	0	18	98	3	7	3	3	0	0	0	0	31	227	154	7.06248e+06	7.06248	16
1237	1.237	AGCACTTTGGGTGGCCGAGGNGG	397	195	109	4	3	0	18	70	3	11	0	1	0	0	0	0	37	243	202	6.74462e+06	6.74462	11
1238	1.238	CAAAAATTAGCCGGACGTGGNGG	396	219	130	8	3	2	18	91	4	4	0	1	0	0	0	4	31	227	177	7.23828e+06	7.23828	22
1239	1.239	TCCCGAGTAGCTGGGATGACNGG	395	192	113	3	1	0	11	90	3	5	0	0	0	0	0	2	39	236	203	7.15855e+06	7.15855	9
1240	1.24	TGTAGTCCCAGCTCCTCAGGNGG	395	214	128	0	1	0	21	94	3	9	0	1	0	0	0	1	27	237	181	7.15857e+06	7.15857	6
1241	1.241	CCCAGCACTTTGGGTGGCCANGG	395	208	96	1	3	0	20	63	3	6	4	2	0	0	0	0	28	262	187	7.12057e+06	7.12057	13
1242	1.242	CAAAAATTAGCCGAGCGTGGNGG	395	217	118	10	3	0	18	75	3	9	1	0	0	0	0	0	36	233	178	7.08396e+06	7.08396	17
1243	1.243	GCCTGTAATCCCAACAGTTTNGG	394	209	111	2	6	0	19	80	0	4	1	0	0	0	0	0	35	240	185	6.94904e+06	6.94904	9
1244	1.244	GCTACTCGGGAGGCTGAAGTNGG	394	222	114	2	1	0	16	86	2	7	0	3	0	0	0	0	30	244	172	7.03039e+06	7.03039	8
1245	1.245	ACTTTGGGAGGCTGAGGCGGNGG	394	210	119	4	5	0	18	88	0	4	0	1	0	0	0	0	27	241	184	7.18367e+06	7.18367	10
1246	1.246	TCCCGAGTAGCTGGTATTACNGG	394	194	90	1	0	0	19	61	1	8	0	2	0	0	0	0	31	265	200	6.72118e+06	6.72118	4
1247	1.247	CCCAGCACTTTGGCAGGCTGNGG	393	217	111	0	2	0	22	77	1	9	3	1	0	0	0	0	25	250	176	7.14567e+06	7.14567	7
1248	1.248	AATTAGCCGGGAGTGGTGGCNGG	393	172	97	5	0	0	11	78	0	3	1	1	0	0	0	0	25	267	221	7.25441e+06	7.25441	7
1249	1.249	TGTAGTCCCAGCTACTTTGGNGG	392	201	90	1	2	0	17	68	1	1	0	2	0	0	0	1	30	267	191	7.00758e+06	7.00758	7
1250	1.25	GAGAATGGCGTGAACCCCAGNGG	392	178	77	2	0	0	9	66	0	0	0	0	0	0	0	0	22	290	214	6.95101e+06	6.95101	2
1251	1.251	GCTACTCGGGAGGATGAGGCNGG	392	199	102	4	2	1	15	69	4	7	1	1	0	0	0	1	23	258	193	7.05393e+06	7.05393	14
1252	1.252	GCACTTTGGGAGGCCAATGCNGG	391	209	115	0	0	0	22	85	2	6	0	3	0	0	0	1	16	253	182	7.038e+06	7.038	6
1253	1.253	CCAGGATGGTCTCGATCTCCNGG	391	195	98	3	1	0	13	73	2	6	0	0	0	0	0	0	26	252	196	7.31751e+06	7.31751	6
1254	1.254	TGGAGTGCAGTGGTGCAATCNGG	390	174	74	1	1	0	11	54	0	7	0	3	0	0	0	0	28	267	216	7.37759e+06	7.37759	5
1255	1.255	GGAGTCTCGCTCTGTCGTCCNGG	389	198	102	11	2	0	17	67	2	3	1	2	0	0	0	1	23	258	191	7.40851e+06	7.40851	19
1256	1.256	CACTGCAAGCTCTGCTTCCCNGG	388	171	82	0	0	0	12	64	2	4	1	0	0	0	0	0	23	275	217	7.08927e+06	7.08927	3
1257	1.257	GGAGTGCAGTGGCGTGACCTNGG	388	206	110	1	0	0	21	80	1	7	0	1	0	0	0	2	33	238	182	7.30539e+06	7.30539	5
1258	1.258	GGAGTCTCGCTGTGTTGCCCNGG	388	238	131	0	4	1	32	85	3	6	3	3	0	0	0	0	20	230	150	7.15565e+06	7.15565	14
1259	1.259	CCTGCCTCAGCCTCCCAAAGNGG	387	201	132	0	3	1	26	95	2	5	1	0	0	0	0	0	24	227	186	7.23444e+06	7.23444	7
1260	1.26	CGCCTGTAATCCCAGCCACTNGG	387	189	113	5	2	1	20	77	1	7	4	1	0	0	0	1	18	244	198	6.99607e+06	6.99607	15
1261	1.261	AGTAGCTGGGACTACAGGCANGG	387	206	102	1	3	0	13	76	1	8	1	1	0	0	0	0	26	255	181	7.13313e+06	7.13313	7
1262	1.262	GCACTTTGGGAGGACAAGGCNGG	386	192	105	0	1	0	21	77	2	4	1	2	0	0	0	1	32	240	194	7.21536e+06	7.21536	7
1263	1.263	AAATTAGCCGGGAGTGGTGGNGG	386	168	91	4	0	0	7	78	0	2	0	2	0	0	0	1	20	271	218	7.25318e+06	7.25318	7
1264	1.264	GGAGTGCAGTGGCACAACCTNGG	385	213	100	3	0	0	23	68	0	6	0	1	0	0	0	1	27	253	172	7.30745e+06	7.30745	5
1265	1.265	GCCCAGGCTGGAGTGCAATGNGG	385	193	96	1	3	0	12	74	2	4	1	1	0	0	0	0	28	255	192	7.11227e+06	7.11227	8
1266	1.266	AATGGCGTGAATCCGGGAGGNGG	385	184	98	5	0	0	15	72	1	5	1	0	0	0	0	3	26	249	201	7.45796e+06	7.45796	10
1267	1.267	CCCAGCTACTCAGGAGGCTTNGG	385	217	100	1	0	0	11	75	4	9	0	1	0	0	0	0	30	251	168	7.2197e+06	7.2197	6
1268	1.268	CCCAGCACTTTGGCAGGCCANGG	384	203	106	0	0	1	22	78	0	5	0	3	0	0	0	0	24	248	181	7.31461e+06	7.31461	4
1269	1.269	CAAAAATTAGCCGGGCGTAGNGG	383	179	112	12	3	0	9	76	3	9	1	2	0	0	0	0	35	230	204	7.56433e+06	7.56433	21
1270	1.27	TGTAGTCCCAGATACTCGGGNGG	381	186	76	0	0	0	12	61	0	3	0	3	0	0	0	0	29	269	195	7.30108e+06	7.30108	3
1271	1.271	ACCTCGTGATCCGCCCATCTNGG	381	197	100	3	1	0	17	77	1	1	0	0	0	0	0	0	31	245	184	7.45629e+06	7.45629	5
1272	1.272	GGAGTGCAGTGGCGCGATTTNGG	380	212	120	9	3	1	20	83	0	4	0	1	0	0	0	1	26	229	168	7.03876e+06	7.03876	15
1273	1.273	GGAGTCTCGCTCTGTCGCCTNGG	380	230	129	7	0	0	23	94	2	3	1	2	0	0	0	0	24	223	150	7.28618e+06	7.28618	12
1274	1.274	CGCCTGTAGTCCCACCTACTNGG	380	214	100	3	0	0	18	73	2	4	1	0	0	0	0	0	20	254	166	7.33149e+06	7.33149	6
1275	1.275	GGAGTGCAGTGGCACGACCTNGG	379	194	91	1	1	0	17	60	5	7	0	1	0	0	0	2	30	248	185	7.45502e+06	7.45502	10
1276	1.276	GCACTTTGGGAGGCTGATGCNGG	379	205	87	0	1	0	13	69	1	3	3	1	0	0	0	2	30	251	174	7.21652e+06	7.21652	8
1277	1.277	TGGAGTGCAGTGGTGCGATCNGG	379	198	108	2	3	1	16	75	2	9	2	2	0	0	0	1	22	240	181	7.6848e+06	7.6848	13
1278	1.278	GCACTTTGGGAGGCTGAGTTNGG	379	180	87	0	0	0	14	67	3	3	0	1	0	0	0	0	29	256	199	7.56281e+06	7.56281	4
1279	1.279	GGCAGGAGAATGGCGTGAACNGG	379	167	71	0	0	0	6	62	0	3	2	2	0	0	0	0	27	271	212	7.43592e+06	7.43592	4
1280	1.28	GAGACGGGGTTTCACCCTGTNGG	379	195	98	1	2	0	14	73	2	6	0	2	0	0	0	1	29	247	184	7.6496e+06	7.6496	8
1281	1.281	GGAGTGCAGTGGTGTGATTTNGG	379	199	107	1	1	0	13	81	4	7	1	3	0	0	0	0	25	235	180	7.48176e+06	7.48176	10
1282	1.282	TCCCAAAGTGCTGAGATTGCNGG	378	180	97	3	0	0	24	69	0	1	1	0	0	0	0	0	35	241	198	7.41914e+06	7.41914	4
1283	1.283	GCGCCACTGCACTCCAGCATNGG	378	201	106	3	3	0	13	78	3	6	0	0	0	0	0	0	30	242	177	7.49929e+06	7.49929	9
1284	1.284	TCACTGCAAGCTCCATCTCCNGG	377	169	71	0	0	0	15	53	1	2	0	0	0	0	0	0	29	261	208	7.59251e+06	7.59251	1
1285	1.285	GCCTGTAGTCCCAGATACTTNGG	377	200	95	2	1	1	19	65	1	6	1	1	0	0	0	1	33	241	177	7.47337e+06	7.47337	8
1286	1.286	GCACTTTGGGAGTCTGAGGTNGG	376	182	91	1	0	0	12	71	2	5	0	0	0	0	0	0	30	247	194	7.31847e+06	7.31847	3
1287	1.287	GGAGTGCAGTGACGCAATCTNGG	376	200	116	1	2	0	15	83	3	12	1	0	0	0	0	0	19	234	176	7.43146e+06	7.43146	7
1288	1.288	TGTAGTCCCAGCTACGCGGGNGG	376	201	92	1	0	0	11	77	1	2	0	0	0	0	0	1	25	257	175	7.5605e+06	7.5605	3
1289	1.289	GGGGTTTCACCATGTTGGTTNGG	374	204	115	4	0	0	14	92	1	4	1	1	0	0	0	0	26	228	170	7.56166e+06	7.56166	7
1290	1.29	AGCACTTTGGGGGGCTGAGGNGG	372	190	101	1	1	0	15	75	2	7	1	1	0	0	0	1	29	234	182	7.69698e+06	7.69698	7
1291	1.291	GAGAATGGCGTGAACCAGGGNGG	371	172	72	2	1	0	12	54	2	1	1	1	0	0	0	0	25	259	199	7.3513e+06	7.3513	7
1292	1.292	AGCACTTTGGGAGGCTCAGGNGG	371	201	109	1	0	0	23	78	2	5	2	1	0	0	0	3	22	228	170	7.48744e+06	7.48744	9
1293	1.293	CAGGAGAATGGCGTGAGCCCNGG	371	184	97	2	1	0	19	68	2	5	0	0	0	0	0	0	26	242	187	7.61353e+06	7.61353	5
1294	1.294	CCAGGATGGTCTTGAACTCCNGG	370	202	109	0	2	1	22	78	3	3	0	0	0	0	0	1	25	232	168	7.37261e+06	7.37261	7
1295	1.295	CTGTAATCCCAGCACTTTGTNGG	369	194	103	1	2	0	20	75	2	3	1	4	0	0	0	1	34	222	175	7.66109e+06	7.66109	11
1296	1.296	CTTTGGGAGGCCAAGGAAGGNGG	369	193	96	0	1	0	22	66	3	4	0	1	0	0	0	2	27	241	176	7.50419e+06	7.50419	7
1297	1.297	GGGGTTTCACCGTGTCAGCCNGG	369	184	81	1	0	1	8	66	3	2	0	0	0	0	0	0	27	259	185	7.7824e+06	7.7824	5
1298	1.298	GCCTGTAGTCCCAGGTACTTNGG	369	209	98	0	0	0	15	74	3	6	1	1	0	0	0	0	24	244	160	7.4733e+06	7.4733	5
1299	1.299	TCCCGAGTAGCTGGGACAACNGG	368	191	107	6	3	1	18	72	2	5	1	0	0	0	0	1	33	220	177	7.48207e+06	7.48207	14
1300	1.3	CTTTGGGAGGCCAAGGCCAGNGG	368	201	97	1	1	0	14	77	1	3	1	2	0	0	0	0	29	225	167	7.46143e+06	7.46143	6
1301	1.301	GCCTGTAATCCCAGCAACTTNGG	367	213	104	1	0	1	14	83	1	4	0	0	0	0	0	1	25	237	154	7.45903e+06	7.45903	4
1302	1.302	GCACTTTGGGAGGCCGATGCNGG	366	183	102	2	0	0	26	66	2	6	1	0	0	0	0	2	22	235	183	7.87431e+06	7.87431	7
1303	1.303	TCAGGAGATCGACACCATCCNGG	366	193	85	1	0	1	18	61	0	3	0	0	1	0	0	0	26	249	173	7.79175e+06	7.79175	3
1304	1.304	CGAGTAGCTGGGACTACAGGNGG	366	191	97	2	1	0	18	69	2	5	1	0	0	0	0	0	18	248	175	7.60059e+06	7.60059	6
1305	1.305	GGAGTGCAGTGGTGCAATTTNGG	366	185	83	0	0	0	7	72	1	3	1	0	0	0	0	0	15	265	181	7.45163e+06	7.45163	2
1306	1.306	TGTAATCCCAGAGCTTTGGGNGG	366	184	88	1	1	0	16	66	0	4	0	2	0	0	0	2	36	237	182	7.43895e+06	7.43895	6
1307	1.307	GCACTTTGGGAGGCCAAGTTNGG	365	179	89	0	0	0	22	60	2	5	2	1	0	0	0	2	25	246	186	7.68437e+06	7.68437	7
1308	1.308	TGTAGTCCCAGCTCCTTGGGNGG	365	200	100	1	1	0	15	80	2	1	2	0	0	0	0	1	37	222	165	7.68251e+06	7.68251	7
1309	1.309	TTTGGGAGGCCGAGGTGGGTNGG	364	195	82	0	1	1	16	54	4	6	1	0	0	0	0	3	30	246	169	7.63996e+06	7.63996	10
1310	1.31	TCCCAAAGTGCTAGGGTTACNGG	364	208	114	4	1	0	16	84	2	7	3	1	0	0	0	2	32	209	156	7.5293e+06	7.5293	13
1311	1.311	GGGGTTTCACCATGTTGCCTNGG	363	200	104	1	1	0	18	76	1	7	1	1	0	0	0	2	30	221	163	7.54456e+06	7.54456	7
1312	1.312	GGAGTGCAGTGGCACGGTCTNGG	363	213	115	3	1	0	20	82	1	8	1	0	0	0	0	2	26	218	150	7.58187e+06	7.58187	8
1313	1.313	CCCAGCTACTCTGGAGGCTANGG	363	183	83	5	1	1	15	55	2	4	1	0	0	0	0	1	21	256	180	7.45059e+06	7.45059	11
1314	1.314	TGTAGTCCCAGCTACTAAGGNGG	363	203	93	3	2	0	15	62	3	8	0	0	0	0	0	0	22	243	160	7.56972e+06	7.56972	8
1315	1.315	CTCCCAAAGTGCTAGGATTANGG	361	200	108	1	3	0	21	75	4	4	1	1	0	0	0	0	26	221	161	7.54742e+06	7.54742	10
1316	1.316	CCAGGATGGTCTCAAACTCCNGG	361	184	100	2	2	0	22	67	1	6	0	2	0	0	0	1	30	224	177	7.64235e+06	7.64235	8
1317	1.317	TCTCGCTCTGTTGCCCAAGCNGG	360	190	97	1	1	0	18	73	1	3	0	0	0	0	0	2	30	230	170	7.74237e+06	7.74237	5
1318	1.318	GCCTCAGCCTCCCAATTAGCNGG	360	180	72	1	0	0	14	53	1	3	1	0	0	0	0	0	18	267	180	7.79183e+06	7.79183	3
1319	1.319	CCCAAAGTGCTGGGATTATANGG	360	192	93	0	2	0	17	69	1	4	0	1	0	0	0	2	35	227	168	7.67656e+06	7.67656	6
1320	1.32	CACTTTGGGAGGCTGAGGCGNGG	359	190	108	2	3	0	16	82	1	4	0	1	0	0	0	2	26	217	169	7.94344e+06	7.94344	9
1321	1.321	GCACTTTGGGATGCCAAGGTNGG	359	165	90	0	1	0	23	59	1	6	0	3	0	0	0	1	27	234	194	7.78191e+06	7.78191	6
1322	1.322	GCACTTTGGGAGGGCAAGGCNGG	359	192	101	3	1	0	15	75	2	5	1	0	0	0	0	2	39	215	167	7.63672e+06	7.63672	9
1323	1.323	GGAGTCTCGCTCTGTCACTCNGG	359	187	98	1	2	0	21	64	0	10	0	1	0	0	0	0	27	231	172	7.64023e+06	7.64023	4
1324	1.324	GAGAATGGCGTGAACCCAGANGG	357	190	93	0	0	0	12	74	2	5	1	1	0	0	0	0	29	231	167	7.82314e+06	7.82314	4
1325	1.325	ACTTTGGGAGGCCAAGGCGGNGG	357	180	85	1	0	0	16	65	0	3	1	1	0	0	0	1	22	241	177	7.9257e+06	7.9257	4
1326	1.326	CAGGCGTGAGCCACTGCATCNGG	356	196	109	1	2	0	26	71	4	5	1	1	0	0	0	2	19	222	160	7.97287e+06	7.97287	11
1327	1.327	CGCCTGTAGTCCCAGCTACGNGG	356	198	90	1	0	0	12	69	2	6	0	1	0	0	0	1	18	246	158	7.68531e+06	7.68531	5
1328	1.328	TGTAGTCCCAGCTACGTGGGNGG	356	199	104	0	0	0	17	78	2	7	0	2	0	0	0	0	18	232	157	7.83318e+06	7.83318	4
1329	1.329	GGAGTCTCGCTCTGTCGCTCNGG	356	190	96	4	3	0	14	72	0	3	0	0	0	0	0	1	23	231	166	7.77241e+06	7.77241	8
1330	1.33	GCACTTTGGGAGGCCATGGCNGG	354	210	92	0	0	0	20	68	2	2	0	0	0	0	0	0	26	236	144	7.53656e+06	7.53656	2
1331	1.331	TGTAATCCCAGCTCCTCGGGNGG	354	199	115	4	0	0	23	77	3	8	0	2	0	0	0	1	31	199	155	7.64814e+06	7.64814	10
1332	1.332	TCCCGAGTAGCTGGCATTACNGG	354	197	89	1	1	0	18	63	0	6	0	1	0	0	0	2	27	226	157	7.6699e+06	7.6699	5
1333	1.333	GCCTGTAATCCCAGCTTCTTNGG	353	202	85	2	0	1	10	65	3	4	2	1	0	0	0	0	31	233	151	7.29764e+06	7.29764	9
1334	1.334	CCTGTAATCCCAACACTTTGNGG	352	201	116	2	0	0	17	90	5	2	0	2	0	0	0	0	20	205	151	7.85856e+06	7.85856	9
1335	1.335	CCCAGCTACTCAGGACGCTGNGG	352	187	92	1	1	0	23	64	2	1	3	1	0	0	0	0	25	229	165	7.69547e+06	7.69547	8
1336	1.336	GGAGAATGGCGTGAACCCGGNGG	352	166	68	1	0	1	12	50	3	1	0	0	0	0	0	0	28	253	186	8.17095e+06	8.17095	5
1337	1.337	ACCTCGTGATCTGCCCGTCTNGG	351	177	81	1	0	0	11	64	2	3	3	1	0	0	0	3	27	235	174	7.83675e+06	7.83675	10
1338	1.338	CTCGCTCTGTCACCCAGGCTNGG	351	207	104	1	2	0	15	78	3	5	2	0	0	0	0	2	20	219	144	8.08451e+06	8.08451	10
1339	1.339	TTTGGGAGGCCGAGGCAGGTNGG	351	180	95	1	0	0	23	63	0	8	1	0	0	0	0	0	22	227	171	7.72337e+06	7.72337	2
1340	1.34	TGTAGTCCCAGCTACTCGGCNGG	351	178	87	3	1	0	18	58	2	5	1	0	0	0	0	0	32	227	173	7.97488e+06	7.97488	7
1341	1.341	CCTCAGCCTCCAGAGCAGCTNGG	350	168	98	5	0	1	15	65	2	10	0	0	0	0	0	0	34	215	182	8.22099e+06	8.22099	8
1342	1.342	CGCCTGTAATCCCAATACTTNGG	350	209	110	2	4	1	19	78	2	4	2	1	0	0	0	2	19	208	141	7.84194e+06	7.84194	14
1343	1.343	GCCTGTAGTCCCATCTACTCNGG	350	169	83	2	0	0	16	61	1	3	0	0	0	0	0	0	18	248	181	7.80949e+06	7.80949	3
1344	1.344	GGGAGGCTGAGGCAGCAGAANGG	350	172	80	1	0	0	14	64	1	0	1	1	0	0	0	0	22	244	178	7.74463e+06	7.74463	4
1345	1.345	AATGGCGTGAACCCTGGAGGNGG	350	151	64	1	0	0	9	49	1	4	1	2	0	0	0	0	17	263	199	7.94927e+06	7.94927	5
1346	1.346	GCAGGAGAATGGCGTGAGCCNGG	350	177	93	2	1	0	16	66	3	5	0	0	0	0	0	0	18	235	173	8.06131e+06	8.06131	6
1347	1.347	AGCTACTCGGGAAGCTGAGGNGG	350	186	97	2	3	0	15	68	2	7	0	0	0	0	0	1	25	225	164	7.76431e+06	7.76431	8
1348	1.348	TCAGGAGATCGAGAACATCCNGG	349	163	69	0	1	0	15	48	0	5	1	0	0	0	0	0	22	255	186	8.05406e+06	8.05406	2
1349	1.349	GGGGTTTCACCATATTGCCCNGG	349	170	88	0	0	0	9	73	3	3	1	0	0	0	0	0	26	234	179	7.60736e+06	7.60736	4
1350	1.35	TCCCGAGTAGCTGGGACTAGNGG	349	182	89	3	3	0	8	67	2	6	1	1	0	0	0	0	30	225	167	7.92442e+06	7.92442	10
1351	1.351	TCACTGCAAGCTCCACTTCCNGG	348	163	74	0	0	0	14	50	3	7	3	0	0	0	0	0	28	240	185	7.91227e+06	7.91227	6
1352	1.352	CGGGGTTTCACCGTGTTAGCNGG	348	181	80	2	1	0	7	68	1	1	0	2	0	0	0	1	27	236	167	8.07007e+06	8.07007	7
1353	1.353	CAGGCGTGAGCCACTATGCCNGG	347	202	105	2	0	1	23	71	3	5	1	0	0	0	0	0	19	218	145	8.29103e+06	8.29103	7
1354	1.354	AGCACTTTGGGAGGGCAAGGNGG	347	191	81	3	0	0	15	55	3	5	0	1	0	0	0	2	37	226	156	7.76668e+06	7.76668	9
1355	1.355	GGAGTGCAGTGGCGTGGTCTNGG	346	207	102	6	0	0	14	77	2	3	0	1	0	0	0	0	28	214	139	8.06749e+06	8.06749	9
1356	1.356	ATTACAGGCGTGAGCCACCGNGG	346	185	115	6	3	0	19	82	0	5	0	0	0	0	0	1	23	204	161	8.18e+06	8.18	10
1357	1.357	TTTGGGAGGCCAAGGCAGGCNGG	345	174	89	1	1	1	19	58	1	8	0	1	0	0	0	1	26	225	171	7.90239e+06	7.90239	6
1358	1.358	TGTAGTCCCAGCTTCTCAGGNGG	345	172	89	0	2	0	11	72	0	4	1	2	0	0	0	2	24	225	173	7.93322e+06	7.93322	7
1359	1.359	TCTCGGCTCACTGCAACCTCNGG	344	180	97	4	1	0	10	77	1	4	1	0	0	0	0	1	24	220	164	8.15806e+06	8.15806	8
1360	1.36	CGAGACCATCCTGGCCAACGNGG	344	184	98	1	1	0	18	74	2	2	0	1	0	0	0	1	23	206	160	7.89123e+06	7.89123	6
1361	1.361	TGTAGTCCCAGCTACTCATGNGG	344	189	97	2	2	1	15	72	0	5	0	1	0	0	0	2	23	214	155	7.95553e+06	7.95553	8
1362	1.362	ACCTCGTGATCCTCCTGCCTNGG	344	182	87	1	1	0	23	54	3	5	2	0	0	0	0	0	22	227	162	8.25191e+06	8.25191	7
1363	1.363	GCCTGTAGTCCAAGCTACTCNGG	343	163	80	1	1	0	11	62	3	2	0	1	0	0	0	0	27	219	180	8.42229e+06	8.42229	6
1364	1.364	TCCCAAAGTGCTCAGATTACNGG	343	170	81	1	0	1	17	58	0	4	1	3	0	0	0	0	28	224	173	8.03982e+06	8.03982	6
1365	1.365	AGCACTTTGGGAGGCTGTGGNGG	343	192	97	0	0	0	19	70	0	8	0	2	0	0	0	1	31	209	151	8.01543e+06	8.01543	3
1366	1.366	GCCTGTAGTCCCAGCTAATCNGG	342	185	78	0	2	0	15	54	2	5	0	0	0	0	0	0	22	231	157	8.28695e+06	8.28695	4
1367	1.367	CGCCTGTAATCCTAGCATTTNGG	342	186	94	1	4	1	17	63	3	5	2	1	0	0	0	0	26	218	156	8.21097e+06	8.21097	12
1368	1.368	GGGAGGCTGAGGCAGGACAANGG	341	161	80	0	0	1	15	61	1	2	1	1	0	0	0	1	23	231	180	8.04905e+06	8.04905	5
1369	1.369	TCCCGAGTAGCCGGGACTACNGG	341	182	114	7	1	0	19	78	3	6	2	1	0	0	0	1	23	200	159	8.45818e+06	8.45818	15
1370	1.37	TGTAGTCCCAGCTACTCAGTNGG	340	170	86	1	0	1	16	64	0	4	1	2	0	0	0	1	24	208	170	8.26319e+06	8.26319	6
1371	1.371	CAGGCGTGAGCCACTGCACTNGG	340	190	102	2	0	0	16	75	2	7	0	2	0	0	0	1	27	208	150	8.12483e+06	8.12483	7
1372	1.372	GGGGTTTCACCATGTCAGCCNGG	339	167	90	1	0	0	16	65	1	7	1	1	0	0	0	0	29	215	172	8.28902e+06	8.28902	4
1373	1.373	CTGTAATCCCAGCATTTGGGNGG	338	173	85	1	3	0	16	57	1	7	2	1	0	0	0	0	23	227	165	7.90779e+06	7.90779	8
1374	1.374	GCTACTCGGGAAGCTGAGGTNGG	338	182	96	0	3	0	22	66	1	4	0	0	0	0	0	2	28	212	156	8.15781e+06	8.15781	6
1375	1.375	TGTAATCCCAGCACTCTGAGNGG	338	195	112	2	2	2	21	74	5	6	1	0	0	0	0	0	24	198	143	8.12809e+06	8.12809	12
1376	1.376	TCCCAAAGTGCTAGGACTACNGG	338	177	94	3	0	0	18	65	5	3	0	3	0	0	0	0	33	202	161	7.81533e+06	7.81533	11
1377	1.377	CACTGCAAGCTCCATCTCCCNGG	338	174	72	1	1	0	11	56	2	1	1	0	0	0	0	0	30	231	164	8.48731e+06	8.48731	5
1378	1.378	CCCAGCTACTCTGGAAGCTGNGG	338	166	84	0	2	1	12	65	2	2	0	1	0	0	0	1	28	213	172	8.04088e+06	8.04088	7
1379	1.379	GGAGTGCAGTGGGGCAATCTNGG	338	180	99	1	1	0	20	73	3	1	0	0	0	0	0	1	29	209	158	7.96089e+06	7.96089	6
1380	1.38	GGAGTGCAGTGGTGCGATTTNGG	338	178	90	3	2	0	12	65	3	5	0	0	0	0	0	0	25	221	160	8.07332e+06	8.07332	8
1381	1.381	GCACTTTGGGAGCCTGAGGTNGG	337	172	78	1	1	0	21	54	1	0	1	0	0	0	0	0	29	222	165	8.31914e+06	8.31914	4
1382	1.382	GCACTTTGGGAGGCCAAGCCNGG	337	177	104	0	0	1	20	76	1	6	0	1	0	0	0	2	22	208	160	7.88964e+06	7.88964	5
1383	1.383	AGCACTTTGGGAGGCCACGGNGG	337	195	106	0	0	0	19	74	6	7	2	1	0	0	0	0	16	212	142	8.07195e+06	8.07195	9
1384	1.384	ACTCGGGAGGCTGAGGTAGGNGG	337	182	88	1	0	0	21	59	3	4	1	0	0	0	0	0	29	217	155	8.11709e+06	8.11709	5
1385	1.385	CCCAAAGTGCTAGGATTACANGG	336	174	94	3	2	0	11	74	1	3	0	1	0	0	0	0	24	209	162	7.93162e+06	7.93162	7
1386	1.386	TGGAGTGCAGTGGCGTGATCNGG	336	165	85	4	0	0	10	64	1	6	1	0	0	0	0	2	22	221	171	8.57897e+06	8.57897	8
1387	1.387	GGGGTTTCACCATGTGGGCCNGG	336	189	87	1	3	0	9	66	3	5	0	2	0	0	0	1	32	212	147	8.36608e+06	8.36608	10
1388	1.388	GGAGTCTCGCTCTATCGCCCNGG	335	170	86	4	3	0	6	65	3	5	0	0	0	0	0	1	25	216	165	8.02679e+06	8.02679	11
1389	1.389	GCCTGTAGTCCCACCTACTTNGG	335	192	90	2	1	0	17	65	3	2	0	0	0	0	0	0	27	216	143	7.86206e+06	7.86206	6
1390	1.39	TTAGTAGAGACGGGGTTTCANGG	335	156	74	1	0	0	7	64	2	0	1	1	0	0	0	1	22	232	179	8.14521e+06	8.14521	6
1391	1.391	AATGGCGTGAACCCGAGAGGNGG	334	151	59	0	0	0	14	40	0	5	0	0	0	0	0	1	21	248	183	8.53788e+06	8.53788	1
1392	1.392	AGGCGGAGCTTGCAGTGAGCNGG	334	156	70	4	0	1	10	50	0	5	0	0	0	0	0	0	24	239	178	7.98767e+06	7.98767	5
1393	1.393	GGAGTGCAGTGGTGTGACCTNGG	333	181	91	1	1	0	13	72	0	4	0	2	0	0	0	0	26	207	152	8.26009e+06	8.26009	4
1394	1.394	CTGTAATCCCAACACTTTGGNGG	333	179	99	1	2	0	12	74	5	5	0	1	0	0	0	0	26	207	154	8.19392e+06	8.19392	9
1395	1.395	GCACTTTGGGAGGCTGACGCNGG	333	189	89	3	1	0	10	74	0	1	0	0	0	0	0	0	32	209	144	8.44086e+06	8.44086	4
1396	1.396	ATCCCAGCACTTTGGGAGGTNGG	332	179	102	2	1	0	22	70	0	7	1	2	0	0	0	0	25	199	153	8.46833e+06	8.46833	6
1397	1.397	TGTAGTCCCAGCTACTTGGCNGG	332	180	87	2	2	0	13	66	1	3	0	1	0	0	0	0	22	220	152	8.32636e+06	8.32636	6
1398	1.398	ACCTCGTGATCCTCCCACCTNGG	332	161	80	1	0	0	12	65	0	2	0	1	0	0	0	0	25	225	171	8.10023e+06	8.10023	2
1399	1.399	TGGAGTGCAGTGGTGTGATCNGG	331	171	92	0	1	1	16	61	3	10	0	1	0	0	0	0	29	208	160	8.21907e+06	8.21907	6
1400	1.4	TGTAATCCCAGCTAGTTGGGNGG	331	193	103	1	0	0	9	84	2	7	2	3	0	0	0	1	12	208	138	8.35588e+06	8.35588	9
1401	1.401	TTTGGGAGGCCAAGGCAGGTNGG	330	157	88	1	1	0	29	53	0	4	1	0	0	0	0	2	25	211	173	7.86803e+06	7.86803	5
1402	1.402	AGAATGGCGTGAACCCCAGGNGG	330	150	67	2	0	0	9	56	0	0	0	0	0	0	0	0	19	241	180	8.19541e+06	8.19541	2
1403	1.403	TCCCGAGTAGCTGGTACTACNGG	330	163	80	3	1	1	8	60	3	4	0	3	0	0	0	0	29	216	167	8.32663e+06	8.32663	11
1404	1.404	GCAGGAGAATGGCATGAACTNGG	330	159	65	2	0	0	13	47	2	1	2	0	0	0	0	0	9	248	171	8.41778e+06	8.41778	6
1405	1.405	AAATTAGCCGGGTATGGTGGNGG	329	192	104	1	0	0	17	78	2	6	0	3	0	0	0	1	17	201	137	8.1917e+06	8.1917	7
1406	1.406	TCACTGCAAGCTCTGTCTCCNGG	328	154	82	2	1	0	15	61	0	3	0	1	0	0	0	0	20	223	174	8.56782e+06	8.56782	4
1407	1.407	ATTACAGGCGTGAGCCACCANGG	328	181	100	1	2	0	23	65	1	8	0	2	0	0	0	1	24	199	147	8.46893e+06	8.46893	7
1408	1.408	GCACTTTGGGAGGTGGAGGTNGG	328	173	93	1	2	0	19	64	2	5	0	0	0	0	0	1	26	204	155	7.60621e+06	7.60621	6
1409	1.409	AAATTAGCCGGGCGTGGTGANGG	328	161	101	3	3	0	14	72	4	5	0	1	0	0	0	0	17	208	167	8.31399e+06	8.31399	11
1410	1.41	CAGGCGTGAGCCACTGTGCTNGG	328	178	90	0	1	0	17	67	2	3	0	0	0	0	0	0	23	214	150	8.31835e+06	8.31835	3
1411	1.411	GCACTTTGGGAGGGTGAGGTNGG	328	191	88	2	1	1	16	58	3	7	2	1	0	0	0	0	19	212	137	8.48034e+06	8.48034	10
1412	1.412	CAGGAGAATGGCGCGAACCCNGG	328	169	77	2	0	0	17	53	0	5	1	1	0	0	0	0	18	228	159	8.65479e+06	8.65479	4
1413	1.413	TGTAATCCCAGCACTTTGCANGG	326	171	87	0	2	0	16	63	4	2	4	2	0	0	0	0	27	205	155	8.2721e+06	8.2721	12
1414	1.414	GGGAGGCTGAGGGAGGAGAANGG	326	153	63	0	0	0	5	55	0	3	0	0	0	0	0	1	26	232	173	8.32705e+06	8.32705	1
1415	1.415	TGTAATCCCAGCACTCTGGANGG	325	177	113	3	2	0	18	80	3	7	3	3	0	0	0	0	24	172	148	8.75367e+06	8.75367	14
1416	1.416	GGGGTTTCACCATTTTAGCCNGG	325	150	46	2	0	0	8	35	0	1	0	1	0	0	0	0	13	261	175	8.38904e+06	8.38904	3
1417	1.417	GGAGTGCAGTGGCGTGATTTNGG	325	167	94	4	0	0	19	66	1	4	0	1	0	0	0	0	21	208	158	8.38693e+06	8.38693	6
1418	1.418	GGGGTTTCACCATGATGGCCNGG	325	157	76	1	2	0	10	59	0	4	1	2	0	0	0	1	28	216	168	8.46866e+06	8.46866	7
1419	1.419	TCCCAGCACTTTGGGAGGCGNGG	325	180	100	2	5	0	17	65	1	9	1	0	0	1	0	1	30	192	145	8.57034e+06	8.57034	11
1420	1.42	CACTTTGGGAGGCCAAGGCGNGG	324	169	82	2	0	0	17	55	1	7	0	0	0	0	0	0	27	209	155	8.86098e+06	8.86098	3
1421	1.421	GTAGCTGGGACTACAGGTGCNGG	324	172	77	2	0	0	12	54	2	7	1	0	0	0	0	0	28	211	152	8.57464e+06	8.57464	5
1422	1.422	GCTACTCGGGAGGCTGATGCNGG	324	149	71	2	0	0	8	52	2	7	2	3	0	0	0	1	24	219	175	8.8015e+06	8.8015	10
1423	1.423	CAAAAATTAGCCAGCCATGGNGG	323	169	88	0	1	0	13	67	4	3	1	0	0	0	0	0	30	203	154	8.27136e+06	8.27136	6
1424	1.424	TCAGGAGATCGAGACCAACCNGG	323	170	81	1	0	0	10	67	1	2	1	0	0	0	0	0	24	209	153	8.61838e+06	8.61838	3
1425	1.425	CAGGAGAATGGGGTGAACCCNGG	323	156	64	3	0	0	10	49	0	2	0	0	0	0	0	1	18	238	167	8.4921e+06	8.4921	4
1426	1.426	GCAGGAGAATGGGGTGAACCNGG	323	151	66	1	1	1	11	50	1	1	0	0	0	0	0	0	18	235	172	8.55695e+06	8.55695	4
1427	1.427	GCAGGAGAATGGCGCGAACCNGG	323	158	70	1	0	0	16	48	0	5	1	1	0	0	0	0	19	231	165	8.72599e+06	8.72599	3
1428	1.428	GAGACGGGGTTTCTCCACGTNGG	322	146	94	3	1	0	20	66	2	2	1	0	0	0	0	0	22	187	176	8.8697e+06	8.8697	7
1429	1.429	GGAGTGCAGTGGCGCAATCANGG	321	184	121	1	4	0	19	85	2	10	1	0	0	0	0	0	25	173	137	8.61839e+06	8.61839	8
1430	1.43	AAAAATTAGCCAGGCGTGGTNGG	321	174	99	2	3	0	19	68	5	2	0	1	0	0	0	1	24	193	147	8.56313e+06	8.56313	12
1431	1.431	TTTGGGAGGCCAAGGTGGGTNGG	321	180	92	0	0	1	18	69	1	3	0	1	0	0	0	0	30	195	141	8.87156e+06	8.87156	3
1432	1.432	GGGGTTTCACCATATTGACCNGG	321	147	56	1	0	0	7	45	0	3	1	2	0	0	0	1	29	229	174	8.12848e+06	8.12848	5
1433	1.433	AGCACTTTGGGTGGCTGAGGNGG	321	162	85	0	0	0	9	74	1	1	0	0	0	0	0	2	25	209	159	8.53322e+06	8.53322	3
1434	1.434	CTTTGGGAGGCTGAGGAAGGNGG	320	166	76	0	1	0	21	50	2	2	0	0	0	0	0	0	26	212	154	8.674e+06	8.674	3
1435	1.435	GGAGTCTCGCTCTGTTACCCNGG	320	181	92	0	1	1	16	69	2	3	0	0	0	0	0	0	26	197	139	8.53348e+06	8.53348	4
1436	1.436	CCTCAGCCTCCCTAGCAGCTNGG	319	152	66	2	0	0	12	51	0	1	0	0	0	0	0	0	24	220	167	8.69935e+06	8.69935	2
1437	1.437	GCAGGAGAATGGCGTAAACCNGG	319	153	77	1	0	0	6	63	1	6	1	1	0	0	0	1	21	214	166	8.82805e+06	8.82805	5
1438	1.438	TCCCGAGTAGCCGGGATTACNGG	318	187	117	5	2	0	18	85	1	6	0	1	0	0	0	0	21	177	131	8.89443e+06	8.89443	9
1439	1.439	TTTGGGAGGCCAAGGTGGGCNGG	317	176	94	1	1	0	9	76	4	3	1	2	0	0	0	0	19	185	141	8.9374e+06	8.9374	9
1440	1.44	GCACTTTGGGAGGCCAACGTNGG	317	164	77	2	0	0	17	53	1	4	0	2	0	0	0	1	21	212	153	9.18041e+06	9.18041	6
1441	1.441	TCCCAAAGTGCTGGGATCATNGG	316	188	87	0	1	0	18	64	0	4	0	2	0	0	0	0	33	192	128	8.63525e+06	8.63525	3
1442	1.442	CGAGACCATCCTGGTCAACANGG	316	157	74	0	0	1	16	54	0	3	1	1	0	0	0	0	26	210	159	8.97956e+06	8.97956	3
1443	1.443	GCCTCAGCCTCTCTAGTAGCNGG	316	153	77	0	2	0	12	60	2	1	0	0	0	0	0	1	28	203	163	8.98566e+06	8.98566	5
1444	1.444	GCACTTTGGGAGGCTGAGCCNGG	316	177	101	0	2	0	22	69	1	7	1	0	0	0	0	0	32	181	139	8.63305e+06	8.63305	4
1445	1.445	CAGGCGTGAGCCACCATGTCNGG	316	170	94	1	3	0	19	67	0	4	1	2	0	0	0	0	18	201	146	8.83288e+06	8.83288	7
1446	1.446	CCCAGCTACTCTGGAGACTGNGG	315	143	59	1	0	0	13	41	1	3	0	1	0	0	0	0	27	221	172	8.64627e+06	8.64627	3
1447	1.447	GAGACGGGGTTTCAGCATGTNGG	315	159	72	2	2	0	11	54	0	3	0	1	0	0	0	1	15	223	156	8.74625e+06	8.74625	6
1448	1.448	GAGATCGCGCCACTGCACTCNGG	314	148	87	8	0	0	8	66	2	3	1	0	0	0	0	0	14	207	166	8.76309e+06	8.76309	11
1449	1.449	CAAAAATTAGCCCGGCATGGNGG	314	136	64	1	0	0	3	52	2	6	1	0	0	0	0	1	23	221	178	8.48041e+06	8.48041	5
1450	1.45	CAAAAATTAGCCAGGTGCGGNGG	314	167	91	1	0	0	14	72	2	2	0	0	0	0	0	0	28	193	147	9.10119e+06	9.10119	3
1451	1.451	CAAAAATTAGCTGGGTGCGGNGG	314	164	67	0	0	0	9	54	3	1	3	0	0	0	0	0	29	212	150	8.88951e+06	8.88951	6
1452	1.452	GCCTCAGCCTCCAGAATAGCNGG	314	155	82	0	2	0	9	66	2	3	1	0	0	0	0	1	18	204	159	8.68865e+06	8.68865	6
1453	1.453	GCCTCGGCCTCCCAAAGTGANGG	314	154	78	3	2	0	12	60	0	1	0	1	0	0	0	1	27	206	160	8.70479e+06	8.70479	7
1454	1.454	TCACTGCAAGCTCTGCCTCTNGG	314	142	70	1	1	0	10	56	1	1	2	1	0	0	0	1	19	220	172	8.82518e+06	8.82518	7
1455	1.455	TGTAATCCCAGCACACTGGGNGG	313	163	83	0	1	0	14	64	2	2	0	0	0	0	0	0	24	201	150	8.78326e+06	8.78326	3
1456	1.456	CAGGAGAATGGCATGAACTCNGG	313	159	59	1	0	0	12	45	0	1	0	0	0	0	0	0	12	239	154	8.83965e+06	8.83965	1
1457	1.457	AGCTACTCGGGAGACTGAGGNGG	313	145	94	1	5	1	11	69	1	6	1	0	0	0	0	0	18	197	168	8.36718e+06	8.36718	9
1458	1.458	AATTAGCCGGGTATGGTGGCNGG	312	189	107	1	0	0	11	90	1	4	0	2	0	0	0	1	26	173	123	8.74382e+06	8.74382	5
1459	1.459	GGAGTCTCGCTCTGTTGCCTNGG	311	182	96	2	1	0	22	67	1	3	0	0	0	0	0	1	23	188	129	8.33809e+06	8.33809	5
1460	1.46	GGGGTTTCACCATGTTACCCNGG	311	162	82	0	1	0	9	66	2	4	1	1	0	0	0	1	18	202	149	8.91952e+06	8.91952	6
1461	1.461	CACTGCAAGCTCCACTTCCCNGG	311	142	59	0	0	0	12	41	2	4	2	0	0	0	0	0	27	217	169	8.91811e+06	8.91811	4
1462	1.462	CAGGCGTGAGCCACCATGCTNGG	310	162	73	3	1	0	12	54	1	2	1	3	0	0	0	0	26	203	148	8.69638e+06	8.69638	9
1463	1.463	GGAGTGCAGTGGTGCGACCTNGG	310	158	83	4	1	0	15	58	0	5	2	0	0	0	0	0	30	193	152	9.3184e+06	9.3184	7
1464	1.464	TTTCACCGTGTTATCCAGGANGG	310	159	68	5	0	0	8	51	2	2	0	0	0	0	0	0	15	220	151	8.68464e+06	8.68464	7
1465	1.465	CCCAGCTACTCTAGAGGCTGNGG	309	161	85	1	0	0	11	66	1	6	1	0	0	0	0	0	30	191	148	8.57337e+06	8.57337	3
1466	1.466	CCCAGCACTTTCAGAGGCCANGG	309	163	92	3	2	0	21	60	2	4	2	3	0	0	0	0	19	185	146	8.97053e+06	8.97053	12
1467	1.467	CCCAGCACTTTGCGAGGCCANGG	309	168	92	1	0	0	20	63	2	6	1	1	0	0	0	0	19	187	141	8.84772e+06	8.84772	5
1468	1.468	AGATCGCGCCACTGCACTCCNGG	309	148	94	4	1	0	11	74	0	4	1	1	0	0	0	1	20	188	161	9.33954e+06	9.33954	8
1469	1.469	GAGACGGGGTTTCAACATGTNGG	308	161	82	1	1	0	15	61	1	3	2	0	0	0	0	1	21	200	147	8.81594e+06	8.81594	6
1470	1.47	GCCTGTAATCCCAGCTCCTTNGG	308	176	86	0	1	1	16	62	2	4	0	0	0	0	0	1	21	196	132	9.02891e+06	9.02891	5
1471	1.471	CAGGAGATCGAGACCATCCTNGG	308	156	72	2	0	0	6	62	0	2	1	0	0	0	0	0	28	202	152	9.34003e+06	9.34003	3
1472	1.472	GGAGTCTCGCTCTTTCACCCNGG	308	162	72	1	1	0	6	61	1	2	0	1	0	0	0	1	24	207	146	9.05717e+06	9.05717	5
1473	1.473	TCCAGCCTGGGCAACAGAGTNGG	307	173	85	0	2	0	14	65	2	2	0	0	0	0	0	0	29	192	134	9.17703e+06	9.17703	4
1474	1.474	CAGGCGTGAGCCACTGTGTCNGG	307	171	93	2	0	1	17	65	1	7	1	1	0	0	0	0	21	187	136	8.97893e+06	8.97893	6
1475	1.475	CCTCAGCCTCCCACATAGCTNGG	307	148	85	0	0	1	11	68	2	3	0	3	0	0	0	1	14	202	159	8.73279e+06	8.73279	7
1476	1.476	CTTTGGGAGGCCGAGTTGGGNGG	306	152	81	1	1	1	14	59	1	4	0	2	0	0	0	2	21	195	154	9.40836e+06	9.40836	8
1477	1.477	GGAGTGCAGTGGTGCCATCANGG	305	162	81	0	3	0	16	57	0	5	0	0	0	0	0	0	32	192	143	9.30274e+06	9.30274	3
1478	1.478	CGAGTAGCTGGGATTACAGGNGG	305	182	82	4	2	0	13	59	1	3	0	1	0	0	0	2	26	187	123	8.7413e+06	8.7413	10
1479	1.479	TCGCCCAGGCTGGAGTGCATNGG	304	158	83	3	3	1	10	59	2	5	2	0	0	0	0	1	25	190	146	9.61246e+06	9.61246	12
1480	1.48	TGTAGTCCCAGCTACTCAGCNGG	304	178	82	0	0	0	18	62	1	1	1	1	0	0	0	1	23	194	126	8.829e+06	8.829	4
1481	1.481	TCAGGAGATCGAGACAATCCNGG	304	122	49	0	0	0	7	40	1	1	0	4	0	0	0	1	14	230	182	9.19626e+06	9.19626	6
1482	1.482	CACTGCAAGCTCCGCTTCCTNGG	304	153	66	3	1	0	9	52	0	1	0	0	0	0	0	1	16	216	151	8.61825e+06	8.61825	5
1483	1.483	AGCACTTTGGGAGGCAGAGANGG	303	158	78	1	0	0	14	56	2	5	0	1	0	0	0	0	28	184	145	9.03665e+06	9.03665	4
1484	1.484	GGAGTGCAGTGGCACAATCCNGG	303	154	72	4	1	0	9	49	1	8	2	0	0	0	0	1	25	200	149	9.39762e+06	9.39762	9
1485	1.485	CAAAAATTAGCCGGGTGTAGNGG	303	158	74	1	0	0	11	53	2	7	1	1	0	0	0	0	24	200	145	9.1197e+06	9.1197	5
1486	1.486	GCCTGTAATCCCAGCATTCTNGG	303	182	102	2	2	0	20	71	1	6	0	1	0	0	0	1	19	179	121	9.04945e+06	9.04945	7
1487	1.487	AAATTAGCCGGGCGTGTTGGNGG	302	160	74	0	0	0	5	65	0	4	1	1	0	0	0	0	19	205	142	9.23952e+06	9.23952	2
1488	1.488	CGCCTGTAATCCCAACACTCNGG	302	162	114	5	1	0	19	80	0	9	0	1	0	0	0	2	32	151	140	8.91428e+06	8.91428	9
1489	1.489	ACGCCTGTAATCCCAGCTACNGG	302	182	104	3	3	0	13	75	2	8	0	0	0	0	0	1	14	180	120	9.05993e+06	9.05993	9
1490	1.49	TGTAGTCCCAGCTACTTGGTNGG	301	168	85	0	1	0	13	69	0	2	0	0	0	0	0	0	17	194	133	8.89957e+06	8.89957	1
1491	1.491	TGTAGTCCCAGCTACTCGGTNGG	301	167	74	1	3	0	12	54	1	3	0	1	0	0	0	2	26	197	134	8.88385e+06	8.88385	8
1492	1.492	AGGAGAATGGCGTGAACCCGNGG	301	146	57	0	0	0	10	43	3	1	0	0	0	0	0	0	27	215	155	9.34053e+06	9.34053	3
1493	1.493	CACTGCAAGCTCTACCTCCCNGG	300	160	78	0	1	0	15	61	0	1	0	1	0	0	0	0	14	205	140	9.33162e+06	9.33162	2	0
1494	1.494	TGGAGTGCAGTGGCGCAATCNGG	300	151	87	2	0	0	10	72	1	2	0	1	0	0	0	0	16	192	149	9.17707e+06	9.17707	4	0.01
1495	1.495	CAGGAGAATGGCATGAATCCNGG	299	143	72	1	1	0	5	62	1	2	0	0	0	0	0	0	13	206	156	8.90379e+06	8.90379	3	0.02
1496	1.496	CAGGAGAATGGCGTAAACCCNGG	299	142	75	1	0	0	15	51	1	7	0	0	0	0	0	1	18	202	157	9.25521e+06	9.25521	3	0.03
1497	1.497	TCCCAAAGTGCTGAGGTTACNGG	298	158	80	1	4	0	16	52	4	3	0	1	0	0	0	1	20	195	140	9.16566e+06	9.16566	11	0.04
1498	1.498	GCACTTTGGGATGCTGAGGTNGG	298	148	54	2	0	0	11	40	1	0	1	1	0	0	0	0	34	206	150	9.09247e+06	9.09247	5	0.05
1499	1.499	GCACTTTGGGAGGCTGTGGCNGG	298	163	89	0	0	0	18	64	1	6	1	0	0	0	0	1	28	177	135	9.17516e+06	9.17516	3	0.06
1500	1.5	AATTAGCCGGGTGCGGTGGCNGG	298	153	67	2	0	0	8	52	2	3	1	2	0	0	0	0	20	206	145	9.35588e+06	9.35588	7	0.07
1501	1.501	CCCAGCACTTTGGGAGGCGANGG	297	163	78	1	0	0	14	59	1	3	0	3	0	0	0	0	24	190	134	9.27532e+06	9.27532	5	0.08
1502	1.502	TCCCAGCACTTTGGGAGGCANGG	297	163	72	0	0	0	14	48	4	6	0	3	0	0	0	0	16	203	134	8.57385e+06	8.57385	7	0.09
1503	1.503	CACTGCAAGCTCCGCCTTCTNGG	297	148	76	1	0	1	13	57	0	4	0	1	0	0	0	0	32	185	149	9.05675e+06	9.05675	3	0.1
1504	1.504	GGAGTCTCGCTCTATCACCCNGG	297	147	64	2	0	0	9	46	1	6	1	1	0	0	0	1	23	205	150	9.13778e+06	9.13778	6	0.11
1505	1.505	GAGACGGGGTTTCACCAGGTNGG	296	162	73	1	0	0	8	58	2	4	3	0	0	0	0	1	19	186	134	9.34912e+06	9.34912	7	0.12
1506	1.506	TGTAGTCCCAGCAACTCGGGNGG	296	151	76	5	0	0	17	51	0	3	2	1	0	0	0	0	26	183	145	9.26446e+06	9.26446	8	0.13
1507	1.507	TCCCGAGTAGCTGTGACTACNGG	295	148	63	5	1	0	12	43	0	2	1	3	0	0	0	0	14	212	147	9.3922e+06	9.3922	10	0.14
1508	1.508	TGTAGTCCCAGCAACTCAGGNGG	295	162	76	1	1	0	11	55	3	5	1	0	0	0	0	0	23	194	133	8.9105e+06	8.9105	6	0.15
1509	1.509	GCTACTCGGGAGGCTAAGGTNGG	295	162	89	1	2	0	18	61	3	4	1	1	0	0	0	3	26	174	133	9.34254e+06	9.34254	11	0.16
1510	1.51	CGAGACCATCCTGGCTAGCANGG	294	141	72	0	0	0	11	56	0	5	1	0	0	0	0	0	20	200	153	9.23379e+06	9.23379	1	0.17
1511	1.511	AGCACTTTGGGAGGCTTAGGNGG	294	151	80	0	0	0	17	59	0	4	0	1	0	0	0	1	18	192	143	9.3987e+06	9.3987	2	0.18
1512	1.512	CCAGCCTGGGCAACATAGTGNGG	294	169	75	1	4	0	13	51	0	6	1	1	0	0	0	0	25	188	125	9.44186e+06	9.44186	7	0.19
1513	1.513	GGAGTGCAGTGGTGCAACCTNGG	293	143	87	1	0	0	15	64	4	3	1	0	0	0	0	0	27	172	150	9.22405e+06	9.22405	6	0.2
1514	1.514	GGAGAATGGCGTGAACCCCANGG	293	129	58	1	0	0	7	50	0	0	0	0	0	0	0	0	16	217	164	9.30439e+06	9.30439	1	0.21
1515	1.515	GCCTGTAATCCCAGCATGTTNGG	293	147	76	1	0	3	12	57	0	3	0	3	0	0	0	2	28	183	146	9.82617e+06	9.82617	9	0.22
1516	1.516	CGCCTGTAATCTTAGCACTTNGG	293	140	82	1	2	1	6	63	2	7	0	2	0	0	0	0	16	191	153	8.87992e+06	8.87992	8	0.23
1517	1.517	GGAGTCTCGCTCTATTGCCCNGG	292	157	82	0	1	0	18	58	0	5	1	0	0	0	0	1	24	176	135	8.81862e+06	8.81862	3	0.24
1518	1.518	CAAAAATTAGCCCGGTGTGGNGG	292	145	83	5	2	0	8	63	0	5	0	1	0	0	0	2	17	186	147	9.33672e+06	9.33672	10	0.25
1519	1.519	TGTAGTCCCAGCTAGTCGGGNGG	292	138	68	1	3	0	7	54	1	2	0	1	0	0	0	0	23	194	154	9.36022e+06	9.36022	6	0.26
1520	1.52	TCCCGAGTAGCTGGGACTAANGG	291	154	68	1	2	0	10	53	0	2	1	2	0	0	0	0	14	205	137	8980576	8.98058	6	0.27
1521	1.521	AAATTAGCCGGGTGCGGTGGNGG	291	148	66	1	0	0	11	49	2	3	1	1	0	0	0	0	22	199	143	9.50202e+06	9.50202	5	0.28
1522	1.522	TCCCAAAGTGCTGAGACTACNGG	291	141	68	1	1	0	12	47	1	6	1	0	0	0	0	2	20	195	150	9.63695e+06	9.63695	6	0.29
1523	1.523	CCCAGCTACTCACGAGGCTGNGG	291	159	85	1	2	0	15	60	2	5	1	1	0	0	0	0	21	182	132	9.40004e+06	9.40004	7	0.3
1524	1.524	CAGGCGTGAGCCACCACACTNGG	291	161	85	0	1	0	17	64	1	2	1	2	0	0	0	0	22	180	130	9.07575e+06	9.07575	5	0.31
1525	1.525	CGCCTGTAATCCGAGCACTTNGG	291	157	84	6	1	0	22	49	3	3	0	0	0	0	0	1	18	188	134	9.23843e+06	9.23843	11	0.32
1526	1.526	GGAGTGCAGTGGTGTGGTCTNGG	291	147	81	1	0	0	11	64	0	5	1	1	0	0	0	0	21	180	144	9.23553e+06	9.23553	3	0.33
1527	1.527	CCTCGGCCTCCCAAAGTATTNGG	291	163	84	3	1	0	15	55	1	9	1	1	0	0	0	1	16	181	128	9.41633e+06	9.41633	8	0.34
1528	1.528	TCACTGCAAGCTCCACCTTCNGG	290	155	76	1	0	0	12	61	1	1	0	2	0	0	0	0	19	189	135	9.53597e+06	9.53597	4	0.35
1529	1.529	AATTAGCCGGGCGTGTTGGCNGG	290	159	77	0	0	0	8	68	0	1	1	1	0	0	0	0	16	193	131	9.35674e+06	9.35674	2	0.36
1530	1.53	CTCCCAAAGTGCTGAGATTANGG	289	163	73	1	2	0	14	53	2	1	1	1	0	0	0	0	34	179	126	9.72667e+06	9.72667	7	0.37
1531	1.531	GCACTTTGGGAGGACAAGGTNGG	289	149	74	1	0	0	14	52	2	5	0	2	0	0	0	0	21	192	140	9.01071e+06	9.01071	5	0.38
1532	1.532	GCTACTCGGGAGACTGAGGTNGG	289	141	79	0	3	1	11	58	3	3	1	0	0	0	0	0	21	187	148	9.34115e+06	9.34115	8	0.39
1533	1.533	GCACTTTGGGAGGCCAATGTNGG	288	144	78	1	1	0	12	60	0	4	0	1	0	0	0	0	14	189	144	9.66151e+06	9.66151	3	0.4
1534	1.534	ACCTCGTGATCCACCCATCTNGG	288	132	54	0	0	0	9	44	0	1	1	3	0	0	0	1	22	203	156	9.15692e+06	9.15692	5	0.41
1535	1.535	GCACTTTGGGAGGCTCAGGCNGG	288	158	91	1	0	0	17	67	1	5	2	0	0	0	0	2	25	168	130	9.09185e+06	9.09185	6	0.42
1536	1.536	GCCTGTAATCCCCACACTTTNGG	288	154	84	1	0	0	21	57	0	5	1	0	0	0	0	3	22	178	134	9.65534e+06	9.65534	5	0.43
1537	1.537	CCCAGCACTTTCAGAGGCTGNGG	288	154	75	0	0	0	13	58	1	3	0	2	0	0	0	0	22	185	134	9.61981e+06	9.61981	3	0.44
1538	1.538	TCCCGAGTAGCTTGGATTACNGG	287	166	77	3	0	0	12	60	1	1	1	1	0	0	0	0	21	185	121	9.4378e+06	9.4378	6	0.45
1539	1.539	GAGACGGGGTTTCTCTATGTNGG	287	154	91	2	0	0	20	67	1	1	2	1	0	0	0	1	15	173	133	9.28688e+06	9.28688	7	0.46
1540	1.54	CGAGACCATCCTGGATAACANGG	287	147	57	3	1	0	7	43	1	2	0	1	0	0	0	0	14	210	140	9.14183e+06	9.14183	6	0.47
1541	1.541	AATGGCGTGAACCCAGGAAGNGG	287	158	62	2	1	0	11	46	0	2	0	0	0	0	0	1	12	209	129	9.24255e+06	9.24255	4	0.48
1542	1.542	CAGGCGTGAGCCACCACATCNGG	287	154	91	1	0	1	12	71	2	4	1	0	0	0	0	0	20	173	133	9.67996e+06	9.67996	5	0.49
1543	1.543	GCCTGTAGTCCCAGCTCCTTNGG	286	159	82	0	1	0	9	71	0	1	0	0	0	0	0	0	21	177	127	9.45778e+06	9.45778	1	0.5
1544	1.544	TGAGGCAGGAGGATCGCTTGNGG	286	160	84	2	5	0	18	50	3	6	1	1	0	0	0	0	20	178	126	9.30012e+06	9.30012	12	0.51
1545	1.545	GGGGTTTCACCTTGTTGGTCNGG	286	144	100	3	0	1	10	79	2	5	1	0	0	0	0	2	20	159	142	9.19937e+06	9.19937	9	0.52
1546	1.546	CGCCTGTAATCTCAGCATTTNGG	286	146	58	0	1	0	9	45	2	1	0	0	0	0	0	0	21	203	140	9.56589e+06	9.56589	3	0.53
1547	1.547	TCCCAAAGTGCTGAGATGACNGG	285	152	76	1	0	0	10	54	3	8	1	0	0	0	0	1	20	178	133	9.75725e+06	9.75725	6	0.54
1548	1.548	CCCAGCACTTTGCGAGGCTGNGG	285	155	79	2	2	0	17	54	0	4	3	0	0	0	0	0	22	180	130	9.40557e+06	9.40557	7	0.55
1549	1.549	TGTAGTCCCAGCAACTTGGGNGG	285	147	81	2	2	0	16	54	2	5	0	2	0	0	0	1	20	179	138	9.09354e+06	9.09354	9	0.56
1550	1.55	AGCACTTTGGGAGGCCGTGGNGG	285	145	86	1	0	0	18	62	0	5	0	0	0	0	0	0	15	183	140	9.25608e+06	9.25608	1	0.57
1551	1.551	TCAGGAGATCGAGACCATACNGG	285	147	58	3	0	0	13	36	5	1	1	0	0	0	0	1	16	206	138	9.55813e+06	9.55813	10	0.58
1552	1.552	CGCCTGTAGTCCCAGCTCCTNGG	285	176	93	4	3	0	10	72	1	3	0	0	0	0	0	0	13	174	109	9.60809e+06	9.60809	8	0.59
1553	1.553	TCACTGCAAGCTCTACCTCCNGG	284	145	68	0	0	0	13	53	1	1	1	1	0	0	0	0	13	201	139	9.68672e+06	9.68672	3	0.6
1554	1.554	AGCTACTCGGGAGGCTAAGGNGG	284	168	95	0	5	0	18	62	4	6	1	1	0	0	0	3	24	159	116	9.28497e+06	9.28497	14	0.61
1555	1.555	GGAGTGCAGTGGCATGATCCNGG	284	153	66	2	0	0	9	50	1	4	0	1	0	0	0	0	26	187	131	9.67987e+06	9.67987	4	0.62
1556	1.556	CCTCAGCCTCCTGAGTAGCGNGG	283	145	65	2	0	0	11	48	0	4	0	2	0	0	0	0	19	188	138	9.5903e+06	9.5903	4	0.63
1557	1.557	CCTCCCAAAGTGCTGGGATTNGG	282	124	55	0	0	0	5	38	2	10	1	0	0	0	0	1	21	177	158	9.63693e+06	9.63693	4	0.64
1558	1.558	TGTAGTCCCAGCTAGTTGGGNGG	282	149	82	1	4	0	8	63	1	5	0	0	0	0	0	1	24	173	133	9.6904e+06	9.6904	7	0.65
1559	1.559	CTTTGGGAGGCCGAGGAAGGNGG	282	130	65	4	2	0	9	45	4	1	0	0	0	0	0	0	22	193	152	8.88956e+06	8.88956	10	0.66
1560	1.56	CCTCAGCCTCCAGAGTAACTNGG	282	139	72	3	1	1	9	52	2	4	1	0	0	0	0	1	22	183	143	9.40811e+06	9.40811	9	0.67
1561	1.561	GCACTTTGGGAGGATGAGGTNGG	281	140	63	0	0	0	13	45	2	3	2	0	0	0	0	1	24	190	141	9.32648e+06	9.32648	5	0.68
1562	1.562	CACTCCAGCCTGGGTGACAANGG	281	146	73	2	0	0	8	57	0	6	2	0	0	0	0	0	29	177	135	9.76081e+06	9.76081	4	0.69
1563	1.563	GAGACGGGGTTTCATCATATNGG	281	146	88	2	2	0	11	62	4	7	0	1	0	0	0	1	22	167	135	9.78606e+06	9.78606	10	0.7
1564	1.564	GCACTTTGGGAGGCTGATGTNGG	281	146	67	1	1	0	11	49	1	4	0	0	0	0	0	0	29	183	135	9.77574e+06	9.77574	3	0.71
1565	1.565	GCACTTTGGGAGTCCGAGGTNGG	281	130	55	0	0	0	10	39	1	5	0	2	0	0	0	0	21	202	151	9.62237e+06	9.62237	3	0.72
1566	1.566	AGTCCCAGCTACTCAGGAGGNGG	281	148	85	1	2	1	13	63	0	5	1	3	0	0	0	0	26	163	133	9.52887e+06	9.52887	8	0.73
1567	1.567	TGTAATCCCAGCAACTCGGGNGG	281	158	82	3	1	0	12	56	4	6	0	0	0	0	0	0	26	171	123	9.01248e+06	9.01248	8	0.74
1568	1.568	CAAAAATTAGCGGGGCATGGNGG	280	147	65	2	3	0	12	47	0	1	0	1	0	0	0	0	27	186	133	9.12836e+06	9.12836	6	0.75
1569	1.569	AATGGCGTGAACCAGGGAGGNGG	280	131	57	2	0	0	10	44	1	0	0	1	0	0	0	0	21	188	149	9.52021e+06	9.52021	4	0.76
1570	1.57	TGTAGTCCCAGCTACTGGAGNGG	280	128	72	0	0	0	9	56	2	5	1	1	0	0	0	2	17	185	152	9.96015e+06	9.96015	6	0.77
1571	1.571	GCAGGAGAATGGCATGAATCNGG	279	129	51	1	0	0	3	46	0	1	1	0	0	0	0	1	13	210	150	9.81771e+06	9.81771	3	0.78
1572	1.572	TGTAGTCCCAGCTACTCGTGNGG	279	145	67	1	1	0	10	48	2	5	1	1	0	0	0	1	27	178	134	9.78866e+06	9.78866	7	0.79
1573	1.573	GCCTGTAGTCCCTGCTACTCNGG	278	129	61	1	0	0	7	49	0	4	1	1	0	0	0	2	22	189	149	1.00674e+07	10.0674	5	0.8
1574	1.574	GGCTGAGGCAGGAGGATCACNGG	278	144	71	1	2	0	16	48	1	3	0	0	0	0	0	1	18	187	134	1.00423e+07	10.0423	5	0.81
1575	1.575	AATTAGCCGGGCGTGGTGACNGG	278	136	91	4	1	0	6	69	2	9	0	0	0	0	0	0	12	169	142	9.7059e+06	9.7059	7	0.82
1576	1.576	GCCTCGGCCTCCCAAAATGTNGG	277	141	75	0	4	1	14	50	1	5	1	2	0	0	0	1	20	176	136	1.00639e+07	10.0639	10	0.83
1577	1.577	CTTTGGGAGGCTGAGTTGGGNGG	276	134	65	0	1	0	7	52	3	2	0	0	0	0	0	1	16	192	142	9.85033e+06	9.85033	5	0.84
1578	1.578	TCAGGAGATCGAGACCATGCNGG	276	140	73	1	1	0	11	57	0	3	0	2	0	0	0	0	10	183	136	9.35358e+06	9.35358	4	0.85
1579	1.579	GCCTGTAGTCCCAGCTTCTTNGG	275	140	75	0	1	0	10	56	2	6	1	2	0	0	0	0	17	175	135	9.58442e+06	9.58442	6	0.86
1580	1.58	AAATTAGCCGGACATGGTGGNGG	275	134	67	1	0	0	6	57	0	3	0	0	0	0	0	1	18	184	141	9.34018e+06	9.34018	2	0.87
1581	1.581	ACCTCGTGATCTGCCCATCTNGG	274	130	56	0	1	0	12	37	1	5	0	2	0	0	0	0	18	196	144	9.99007e+06	9.99007	4	0.88
1582	1.582	CTGTAATCCCAGCACTTTGCNGG	274	131	71	3	4	0	13	44	2	5	2	1	0	0	0	0	19	181	143	9.64575e+06	9.64575	12	0.89
1583	1.583	GGAGTGCAGTGGCACCATCANGG	274	139	67	0	2	0	16	45	3	1	0	0	0	0	0	2	26	178	135	9.74671e+06	9.74671	7	0.9
1584	1.584	CAAAAATTAGCTGGCTGTGGNGG	274	147	63	0	0	0	11	48	3	1	0	0	0	0	0	1	18	192	127	1.04178e+07	10.4178	4	0.91
1585	1.585	GGAGTCTCGCTCTGTTGTCCNGG	274	147	78	1	3	1	12	60	0	1	0	1	0	0	0	2	20	169	127	1.03636e+07	10.3636	8	0.92
1586	1.586	AAATTAGCCGGGTGTAGTGGNGG	274	141	63	1	0	0	8	49	1	4	0	1	0	0	0	1	22	186	133	1.02675e+07	10.2675	4	0.93
1587	1.587	GAGACGGGGTTTCTCCGTGTNGG	273	149	94	3	0	0	14	71	1	5	1	2	0	0	0	1	19	154	124	1.02801e+07	10.2801	8	0.94
1588	1.588	TCCCGAGTAGCTGGGATTAANGG	273	133	83	3	0	0	12	59	3	6	2	0	0	0	0	2	15	168	140	1.00273e+07	10.0273	10	0.95
1589	1.589	GGGAGGCTGAGTCAGGAGAANGG	273	133	60	0	0	0	8	46	1	5	0	2	0	0	0	0	10	199	140	1.01211e+07	10.1211	3	0.96
1590	1.59	CGCCTGTAATCCCCGCACTTNGG	273	146	74	4	4	0	7	53	1	5	0	0	0	0	0	0	18	181	127	9.8941e+06	9.8941	9	0.97
1591	1.591	CAAAAATTAGCTGGCCATGGNGG	272	147	64	0	0	0	12	50	0	2	1	1	0	0	0	0	25	181	125	9.7337e+06	9.7337	2	0.98
1592	1.592	CCCAGCACTTTGGGACGCCANGG	272	151	83	2	2	1	13	59	1	5	0	0	0	0	0	1	14	172	121	9.83152e+06	9.83152	7	0.99
1593	1.593	CAAAAATTAGCCAGGCGCGGNGG	272	157	81	0	1	0	13	57	1	9	2	1	0	0	0	2	13	164	115	9.7156e+06	9.7156	7	1
1594	1.594	CCAGGCTGGAGTGCAATGGTNGG	271	129	62	0	0	0	5	53	1	3	0	0	0	0	0	0	16	188	142	9.56784e+06	9.56784	1	1.01
1595	1.595	AGTCCCAGCTACTTGGGAGGNGG	271	158	76	0	1	0	13	59	0	3	0	1	0	0	0	0	24	170	113	9.69484e+06	9.69484	2	1.02
1596	1.596	AATTAGCCGGGCATGGTAGCNGG	270	145	72	1	1	0	12	52	0	5	1	1	1	0	0	0	24	171	125	1.00283e+07	10.0283	5	1.03
1597	1.597	GGGGTTTCACCATGGTGGCCNGG	270	157	66	1	0	1	14	47	2	1	1	0	0	0	0	0	25	178	113	1.01296e+07	10.1296	5	1.04
1598	1.598	GGGGTTTCACCATGTTCGCCNGG	270	157	84	5	0	0	14	58	0	7	0	0	0	0	0	0	10	175	113	9.83968e+06	9.83968	5	1.05
1599	1.599	TCCCGAGTAGCTGGCACTACNGG	270	145	79	5	1	0	5	67	0	1	2	0	0	0	0	0	24	163	125	9.70858e+06	9.70858	8	1.06
1600	1.6	AAATTAGCCGGGCATGGTAGNGG	269	152	74	3	0	0	12	52	1	5	0	1	1	0	0	1	15	175	117	1.01267e+07	10.1267	7	1.07
1601	1.601	CTTTGGGAGGCCAAGGTGTGNGG	269	141	62	0	0	0	11	46	1	4	1	1	0	0	0	0	23	176	128	9.8117e+06	9.8117	3	1.08
1602	1.602	TGTAGTCCCAGCTACTTCGGNGG	269	132	61	1	2	0	6	50	1	1	0	1	0	0	0	1	27	177	137	1.00085e+07	10.0085	6	1.09
1603	1.603	GCCTCAGCCTCGTGAGTAGCNGG	269	142	72	1	2	0	12	51	3	3	1	1	0	0	0	0	19	175	127	1.00507e+07	10.0507	8	1.1
1604	1.604	AGCACTTTGGGTGGCCAAGGNGG	269	143	67	1	2	0	15	45	0	4	3	2	0	0	0	0	14	176	126	9.91719e+06	9.91719	8	1.11
1605	1.605	GGAGTGCAGTGGCTCCATCTNGG	268	133	72	1	0	0	7	61	1	2	0	2	0	0	0	1	18	173	135	1.02527e+07	10.2527	5	1.12
1606	1.606	CACTGCAAGCTCCACCTTCCNGG	268	143	64	1	0	0	10	49	2	2	0	3	0	0	0	0	16	179	125	1.03493e+07	10.3493	6	1.13
1607	1.607	CTTTGGGAGGCCAAGTTGGGNGG	268	142	74	0	0	0	18	50	2	4	2	0	0	0	0	2	15	175	126	1.00738e+07	10.0738	6	1.14
1608	1.608	CAAAAATTAGCCGGGCACGGNGG	268	140	82	1	2	0	9	64	1	5	0	0	0	0	0	0	30	154	128	1.0061e+07	10.061	4	1.15
1609	1.609	AAAAATTAGCCGGGCGTGGTNGG	268	156	84	8	1	0	11	60	2	2	0	0	0	0	0	0	18	163	112	9.73666e+06	9.73666	11	1.16
1610	1.61	CCTCAGCCTCCCTAATAGCTNGG	268	130	60	0	0	0	13	45	1	1	0	1	0	0	0	0	11	194	138	1.011e+07	10.11	2	1.17
1611	1.611	TGTAATCCCAGCTAATTGGGNGG	267	139	66	0	0	0	14	51	0	1	0	1	0	0	0	0	17	180	128	1.04391e+07	10.4391	1	1.18
1612	1.612	CCCAGCTACTCGGGAGGCTTNGG	267	138	80	4	1	0	11	60	3	1	1	2	0	0	0	2	20	162	129	1.03824e+07	10.3824	13	1.19
1613	1.613	TCAGGAGATCGAGAGCATCCNGG	267	124	55	1	0	0	6	44	1	3	0	1	0	0	0	0	16	189	143	1.07369e+07	10.7369	3	1.2
1614	1.614	GGGGTTTCACCATGTTGTTCNGG	267	152	77	1	0	0	15	54	1	6	1	1	0	0	0	3	17	163	115	1.03061e+07	10.3061	7	1.21
1615	1.615	CGCCTGTAGTCCCGGCTACTNGG	266	124	86	7	1	0	11	61	2	4	1	0	0	0	0	0	12	167	142	1.02318e+07	10.2318	11	1.22
1616	1.616	TGTAGTCCCAGCTTCTCGGGNGG	266	149	64	2	0	1	7	50	1	3	1	1	0	0	0	0	19	180	117	1.02649e+07	10.2649	6	1.23
1617	1.617	ACCTCGTGATCTACCCGCCTNGG	266	154	67	2	0	0	12	52	0	1	1	1	0	0	0	1	13	182	112	1.04459e+07	10.4459	5	1.24
1618	1.618	GGAGTGCAGTGGCGCAATTTNGG	266	157	82	2	0	0	17	59	2	2	0	0	0	0	0	0	18	165	109	1.04474e+07	10.4474	4	1.25
1619	1.619	CAGGCTGGAGTGCAGTGCAGNGG	266	133	64	1	1	1	17	36	3	5	0	0	0	0	0	1	21	176	133	9.57403e+06	9.57403	7	1.26
1620	1.62	GGAGTGCAGTGGTGCGGTCTNGG	266	136	69	2	1	0	11	50	2	3	1	0	0	0	0	1	22	169	130	1.02598e+07	10.2598	7	1.27
1621	1.621	CACTCCAGCCTGGGAGACAGNGG	265	111	51	1	0	0	5	40	2	3	0	2	0	0	0	0	25	182	154	1.07654e+07	10.7654	5	1.28
1622	1.622	GGGGTTTCACCATGTTGGCGNGG	265	131	70	1	1	0	11	53	2	2	0	0	0	0	0	2	20	171	134	1.03593e+07	10.3593	6	1.29
1623	1.623	CCTCAGCCTCCAGAGTAGTTNGG	265	142	64	0	2	0	7	49	0	6	0	0	0	0	0	0	17	184	123	9.27409e+06	9.27409	2	1.3
1624	1.624	CAAAAATTAGCCAGCTGTGGNGG	265	121	55	0	0	0	3	46	1	5	0	1	0	0	0	1	13	190	144	1.01675e+07	10.1675	3	1.31
1625	1.625	TCCCAAAGTGCTAGGATCACNGG	265	128	85	1	3	0	19	55	2	5	1	1	0	0	0	1	16	159	137	9.74891e+06	9.74891	9	1.32
1626	1.626	CTCCTGACCTCGTGATCCGCNGG	265	133	60	2	1	0	6	45	0	6	0	0	0	0	0	0	13	191	132	1.06913e+07	10.6913	3	1.33
1627	1.627	ACCTCGTGATCCACCAGCCTNGG	264	128	68	0	5	0	6	54	0	3	1	0	0	0	0	0	17	177	136	1.03858e+07	10.3858	6	1.34
1628	1.628	GTCAGGAGATCGAGACCATCNGG	264	142	60	0	1	0	10	47	0	2	2	3	0	0	0	0	18	174	122	1.04544e+07	10.4544	6	1.35
1629	1.629	CAAAAATTAGCCCAGCATGGNGG	263	121	57	0	0	0	10	43	1	3	0	0	0	0	0	0	21	181	142	1.03006e+07	10.3006	1	1.36
1630	1.63	CCCAGCACTTTGGGAGACAGNGG	263	133	69	1	2	0	13	47	0	6	0	0	0	0	0	1	24	167	130	1.01846e+07	10.1846	4	1.37
1631	1.631	CCTCAGCCTCCCAAGTAGCGNGG	263	152	85	3	0	0	22	54	2	4	0	0	0	0	0	0	14	158	111	1.01047e+07	10.1047	5	1.38
1632	1.632	CAAAAATTAGCTGGGCGCGGNGG	263	139	68	2	0	0	12	49	0	5	0	0	0	0	0	1	16	178	124	9.73495e+06	9.73495	3	1.39
1633	1.633	GAGACGGGGTTTCACAATGTNGG	262	132	83	1	2	0	14	63	0	3	1	2	0	0	0	0	19	152	130	9.5558e+06	9.5558	6	1.4
1634	1.634	TCCCAAAGTGCCGGGATTATNGG	262	150	72	0	0	0	13	57	1	1	2	0	0	0	0	1	28	157	112	1.01177e+07	10.1177	4	1.41
1635	1.635	AATGGCGTGAACCCAGAAGGNGG	262	141	76	0	0	0	12	59	1	4	0	1	0	0	0	0	26	156	121	1.03549e+07	10.3549	2	1.42
1636	1.636	GCCTGTAATCCCAGAGCTTTNGG	261	121	64	1	2	0	11	42	1	7	0	2	0	0	0	3	25	166	140	1.00678e+07	10.0678	9	1.43
1637	1.637	TGTAGTCCCAGCTAGTCAGGNGG	261	141	70	1	2	0	8	54	1	4	1	0	0	0	0	0	17	172	120	1.01588e+07	10.1588	5	1.44
1638	1.638	TCACTGCAAGCTCCGCCTGCNGG	261	121	52	1	1	0	4	43	0	3	1	0	0	0	0	1	16	188	140	9985307	9.98531	4	1.45
1639	1.639	GCCTCAGCCTCTAGAGTAGCNGG	261	133	67	1	0	0	9	52	0	5	1	0	0	0	0	0	30	158	128	1.0686e+07	10.686	2	1.46
1640	1.64	CTTTGGGAGGCCAACGTGGGNGG	260	127	62	2	0	0	12	45	1	2	1	2	0	0	0	0	20	171	133	1.11456e+07	11.1456	6	1.47
1641	1.641	GGAGAATGGCGTGAACCCCGNGG	260	121	52	2	0	0	5	42	2	1	0	0	0	0	0	0	15	181	139	9.45693e+06	9.45693	4	1.48
1642	1.642	CCCAGCTACTCTGAAGGCTGNGG	260	133	61	1	1	0	11	46	1	1	0	3	0	0	0	1	16	179	127	1.01533e+07	10.1533	7	1.49
1643	1.643	GATCACGAGGTCAGGAGATCNGG	260	114	60	1	0	0	6	49	2	2	0	0	0	0	0	1	17	179	146	1.05191e+07	10.5191	4	1.5
1644	1.644	CAGGAGAATGGTGTGAATCCNGG	260	108	49	1	0	0	7	38	1	2	0	0	0	0	0	1	16	190	152	1.06684e+07	10.6684	3	1.51
1645	1.645	CTTTGGGAGGCTGAGGCAGTNGG	259	131	59	0	3	0	11	43	0	2	1	0	0	0	0	0	21	174	128	1.01743e+07	10.1743	4	1.52
1646	1.646	AGCACTTTGGGAGGCAGAAGNGG	258	120	52	1	1	0	11	34	1	4	1	0	0	0	0	1	19	169	138	1.0253e+07	10.253	5	1.53
1647	1.647	AAATTAGCCGGATGTGGTGGNGG	258	138	75	2	0	0	15	50	1	7	0	1	0	0	0	0	24	151	120	1.0918e+07	10.918	4	1.54
1648	1.648	CCCAGCACTTTCAGAGGCCGNGG	257	134	84	1	3	0	12	60	4	4	1	1	0	0	0	1	18	152	123	9.73151e+06	9.73151	11	1.55
1649	1.649	GCACTTTGGGAGTCCAAGGTNGG	257	130	61	0	6	0	4	45	3	3	0	2	0	0	0	0	15	173	127	1.0909e+07	10.909	11	1.56
1650	1.65	TCCCAAAGTGCTGGAGTTACNGG	257	124	62	1	0	0	13	42	3	3	1	0	0	0	0	0	16	177	133	1.10346e+07	11.0346	5	1.57
1651	1.651	ACTCGGGAGGCTGAGATGGGNGG	257	129	74	0	3	0	10	50	4	7	0	0	0	0	0	3	32	147	128	1.0443e+07	10.443	10	1.58
1652	1.652	TGTAATCCCAGCATTTGGGGNGG	257	127	62	0	1	0	10	47	0	4	1	0	0	0	0	1	25	167	130	1.05212e+07	10.5212	3	1.59
1653	1.653	CACTGCAAGCTCTGTCTCCCNGG	257	129	73	1	1	0	12	56	1	2	0	1	0	0	0	0	18	161	128	1.05854e+07	10.5854	4	1.6
1654	1.654	GCCTGTAATCCCAACGCTTTNGG	257	139	74	2	2	0	13	53	1	3	0	1	0	0	0	0	16	165	118	1.05523e+07	10.5523	6	1.61
1655	1.655	ATACAAAAATTGGCTGGGCGNGG	256	145	77	2	2	0	9	57	3	4	1	1	0	0	0	0	23	150	111	1.05491e+07	10.5491	9	1.62
1656	1.656	GCACTTTGGGAGGCCATGGTNGG	256	125	61	0	1	0	12	46	0	2	0	0	0	0	0	1	18	160	131	1.06159e+07	10.6159	2	1.63
1657	1.657	TCGCCCAGGCTTGAGTGCAGNGG	256	143	78	2	2	0	15	56	0	3	0	1	0	0	0	0	16	159	113	1.08477e+07	10.8477	5	1.64
1658	1.658	GAGACGGGGTTTCTTCATGTNGG	255	131	70	0	2	1	10	50	2	5	0	0	0	0	0	0	21	155	124	1.09696e+07	10.9696	5	1.65
1659	1.659	TCACTGCAAGCTCAGCCTCCNGG	255	113	42	0	0	0	5	37	0	0	0	1	0	0	0	0	22	188	142	1.01646e+07	10.1646	1	1.66
1660	1.66	CCCAGCACTTTGGAAGGCAGNGG	255	123	62	1	2	1	9	46	0	3	0	1	0	0	0	1	20	163	132	1.08503e+07	10.8503	6	1.67
1661	1.661	GAGAATGGCGTGAACCTGGANGG	255	132	58	0	0	0	10	46	0	2	0	1	0	0	0	0	16	179	123	1.08529e+07	10.8529	1	1.68
1662	1.662	AGAATGGCGTGAACCCCGGGNGG	255	120	62	2	0	0	9	49	1	1	0	0	0	0	0	0	17	168	135	9765767	9.76577	3	1.69
1663	1.663	CAAAAATTAGCTGGGCATGCNGG	254	101	43	1	2	0	9	28	0	3	2	1	0	0	0	0	20	187	153	1.02486e+07	10.2486	6	1.7
1664	1.664	ACAGGCGTGAGCCACTGCACNGG	254	125	62	0	0	0	12	41	3	6	0	1	0	0	0	0	25	164	129	1.05564e+07	10.5564	4	1.71
1665	1.665	GCTGAGGCAGGAGAATGGCGNGG	254	134	66	1	0	0	9	55	0	1	1	1	0	0	0	0	26	160	120	1.04004e+07	10.4004	3	1.72
1666	1.666	CAAAAATTAGCTGGGCGTGTNGG	254	136	79	1	0	0	12	61	0	5	1	1	0	0	0	0	18	154	118	1.04469e+07	10.4469	3	1.73
1667	1.667	CCCAGCACTTTGGGAAGCAGNGG	254	133	65	1	1	1	8	50	4	0	2	0	0	0	0	0	13	174	121	1.03997e+07	10.3997	9	1.74
1668	1.668	CTTTGGGAGGCCAAGGCAGTNGG	254	122	63	0	0	0	13	43	4	3	0	1	0	0	0	0	25	165	132	1.02252e+07	10.2252	5	1.75
1669	1.669	TCTCGCTCTGTCACCCAGCCNGG	254	141	60	0	1	0	8	47	0	4	1	1	0	0	0	0	15	176	113	1.00913e+07	10.0913	3	1.76
1670	1.67	TCCCGAGTAGCTGCGACTACNGG	253	127	64	3	1	0	10	47	1	2	1	1	0	0	0	0	16	168	126	1.06985e+07	10.6985	7	1.77
1671	1.671	CACTGCAAGCTCTGCCTCTCNGG	253	128	54	1	1	0	7	44	0	1	0	1	0	0	0	1	20	176	125	1.07859e+07	10.7859	4	1.78
1672	1.672	GCACTTTGGGAGGCAAAGGTNGG	253	135	76	0	2	1	17	53	0	3	3	0	0	0	0	0	12	156	118	1.01329e+07	10.1329	6	1.79
1673	1.673	TCCCAAAGTGCTGGCATTATNGG	252	140	73	0	2	1	12	53	1	4	1	0	0	0	0	1	20	156	112	1.03149e+07	10.3149	6	1.8
1674	1.674	CGCCTGTAGTCCCAGATACTNGG	252	127	52	1	1	0	7	42	1	0	0	0	0	0	0	1	27	170	125	1.06181e+07	10.6181	4	1.81
1675	1.675	CAAAAATTAGCTGGGCGCAGNGG	251	134	67	3	0	0	12	47	1	4	3	1	0	0	0	0	19	159	117	1.08359e+07	10.8359	8	1.82
1676	1.676	CCCAGCTACTCAGGAAGCTANGG	251	137	77	0	0	0	16	56	2	3	1	0	0	0	0	0	12	152	114	1.075e+07	10.75	3	1.83
1677	1.677	CCTCAGCCTCCCAAACAGCTNGG	251	156	81	0	1	1	23	52	0	4	3	0	0	0	0	0	16	151	95	1.04308e+07	10.4308	5	1.84
1678	1.678	CAGGCGTGAGCTACCATGCCNGG	251	151	79	0	1	1	14	60	1	2	0	2	0	0	0	0	17	152	100	9.94136e+06	9.94136	5	1.85
1679	1.679	GCACTTTGGGAGGCCGACGTNGG	250	124	74	1	1	0	9	55	5	3	1	1	0	0	0	2	15	156	126	1.03385e+07	10.3385	11	1.86
1680	1.68	TGCACTCCAGCCTGGGCAATNGG	250	132	67	1	1	0	20	41	2	2	0	1	0	0	0	2	19	152	118	1.0692e+07	10.692	7	1.87
1681	1.681	TCCCGAGTAGCTGCGATTACNGG	250	131	76	3	2	0	11	56	0	4	1	0	0	0	0	0	12	161	119	1.07196e+07	10.7196	6	1.88
1682	1.682	CCTCAGCCTCCTGCATAGCTNGG	250	135	69	0	0	0	13	54	0	2	0	0	0	0	0	1	23	157	115	1.06662e+07	10.6662	1	1.89
1683	1.683	TCACGCCATTCTCCTGCCTCNGG	250	133	64	2	1	1	13	40	2	5	1	0	0	0	0	0	16	166	117	1.0848e+07	10.848	7	1.9
1684	1.684	GCACTTTGGGAGGCCGATGTNGG	249	126	50	0	0	0	7	38	1	4	1	1	0	0	0	1	26	167	123	1.08948e+07	10.8948	4	1.91
1685	1.685	AATTAGCCGGGCGCGGTGGTNGG	249	130	50	1	0	0	8	41	0	0	0	1	0	0	0	0	14	181	119	1.07118e+07	10.7118	2	1.92
1686	1.686	GGGGTTTCACCATGTAGGCCNGG	249	121	53	1	0	0	7	40	2	3	1	1	0	0	0	0	16	176	128	1.08816e+07	10.8816	5	1.93
1687	1.687	TTTGGGAGGCCAAGGCGGGTNGG	248	124	62	1	0	0	11	46	1	3	0	0	0	0	0	1	20	163	124	1.05039e+07	10.5039	3	1.94
1688	1.688	GCCTCAGCCTCCCACATAGCNGG	248	110	61	0	0	0	7	50	2	2	0	2	0	0	0	1	12	170	138	1.06555e+07	10.6555	5	1.95
1689	1.689	CTTTGGGAGGCTGAGGTTGGNGG	248	130	61	2	1	0	5	45	4	4	1	0	0	0	0	1	15	170	118	1.12282e+07	11.2282	9	1.96
1690	1.69	GCACTTTGGGAGGACGAGGTNGG	248	129	62	4	1	0	6	43	2	6	0	1	0	0	0	0	20	164	119	1.07062e+07	10.7062	8	1.97
1691	1.691	TGCACTCCAGCCTGGGAGACNGG	248	126	55	0	0	0	5	44	4	2	0	2	0	0	0	0	20	170	122	1.10296e+07	11.0296	6	1.98
1692	1.692	TTTCACCGTGTTAGGCAGGANGG	248	121	53	2	1	0	6	43	0	1	0	1	0	0	0	0	16	174	127	1.06871e+07	10.6871	4	1.99
1693	1.693	AATTAGCCGGGTGTAGTGGCNGG	247	130	56	1	0	0	11	41	0	3	0	0	0	0	0	1	19	171	117	1.10833e+07	11.0833	2	2
1694	1.694	ACCTCGTGATCCGCCAGCCTNGG	247	125	76	4	0	0	16	55	0	1	0	0	0	0	0	0	16	154	122	1.06978e+07	10.6978	4	2.01
1695	1.695	GGAGTGCAGTGGCACGATCCNGG	247	165	86	0	0	0	18	65	0	3	0	1	0	0	0	0	12	146	82	1.02556e+07	10.2556	1	2.02
1696	1.696	GCACTTTGGGAGCCCGAGGTNGG	247	106	62	2	1	0	11	45	0	3	1	0	0	0	0	0	14	168	141	1.04883e+07	10.4883	4	2.03
1697	1.697	CTTTGGGAGGCTGAGGCATGNGG	246	121	61	1	0	0	8	44	1	7	0	0	0	0	0	1	13	166	125	1.06046e+07	10.6046	3	2.04
1698	1.698	CCCAGCTACTCAAAAGGCTGNGG	246	119	64	1	1	0	14	44	1	3	2	0	0	0	0	1	22	155	127	1.09894e+07	10.9894	6	2.05
1699	1.699	GTAGTCCCAGCTACTCGGAGNGG	246	125	69	3	0	0	10	55	0	1	1	1	0	0	0	0	17	154	121	1.06055e+07	10.6055	5	2.06
1700	1.7	GCAGGAGAATGGTGTGAACTNGG	246	107	45	0	0	0	6	38	0	1	0	0	0	0	0	0	24	172	139	1.12553e+07	11.2553	0	2.07
1701	1.701	AATGGCGTGAACCCAGGAGANGG	246	129	62	0	0	0	8	54	0	0	0	3	0	0	0	1	20	156	117	1.07615e+07	10.7615	4	2.08
1702	1.702	ACCTCGTGATCCACCTGTCTNGG	245	123	66	1	0	1	6	56	2	0	0	0	0	0	0	0	15	164	122	1.08536e+07	10.8536	4	2.09
1703	1.703	GCCTGTAGTCCTGGCTACTCNGG	245	133	73	0	1	0	14	50	1	7	3	0	0	0	0	0	15	148	112	1.04186e+07	10.4186	5	2.1
1704	1.704	TCCCGAGTAGCTGGGATAACNGG	245	117	69	1	2	0	10	43	2	11	0	0	0	0	0	0	13	161	128	1.10932e+07	11.0932	5	2.11
1705	1.705	GGGGTTTCACCGTGTTATCCNGG	245	119	50	4	0	0	5	38	1	2	0	0	0	0	0	0	13	178	126	1.10216e+07	11.0216	5	2.12
1706	1.706	ATTACAGGCGTGAGCCACTGNGG	244	135	61	1	2	0	13	35	2	8	2	2	0	0	0	0	19	151	109	1.08746e+07	10.8746	9	2.13
1707	1.707	GCCTGTAATCCTACCACTTTNGG	244	137	89	2	4	0	16	61	3	3	1	1	0	0	0	0	6	144	107	1.08966e+07	10.8966	11	2.14
1708	1.708	CTTTGGGAGGCCAAGTCAGGNGG	244	116	65	0	3	0	11	47	2	2	0	0	0	0	0	1	15	158	128	1.06725e+07	10.6725	6	2.15
1709	1.709	CCCAGCACTTTGAGAGGCAGNGG	244	128	53	1	0	0	6	41	0	5	1	0	0	0	0	0	26	159	116	1.09324e+07	10.9324	2	2.16
1710	1.71	GGAGTGCAGTGGCATCATCTNGG	244	118	64	3	0	0	12	46	1	2	1	0	0	0	0	0	17	158	126	1.14929e+07	11.4929	5	2.17
1711	1.711	GCAGGAGAATGACTTGAACCNGG	243	120	56	1	2	0	5	45	1	2	0	0	0	0	0	1	19	161	123	1.10816e+07	11.0816	5	2.18
1712	1.712	AAAATTAGCCGGGCGTGGTGNGG	243	136	65	6	0	0	9	46	2	2	0	0	0	0	0	0	16	158	107	1.07721e+07	10.7721	8	2.19
1713	1.713	CCAAAGTGCTGGGATTATAGNGG	243	126	66	0	3	0	14	46	1	2	0	1	0	0	0	2	26	147	117	1.13797e+07	11.3797	7	2.2
1714	1.714	GCACTTTGGGAGGCCAAGCTNGG	243	112	56	1	1	0	11	39	2	2	0	0	0	0	0	2	10	175	131	1.07668e+07	10.7668	6	2.21
1715	1.715	GTCTCGATCTCCTGACCTCGNGG	243	114	57	1	1	0	11	43	0	1	0	0	0	0	0	0	16	165	129	1.15869e+07	11.5869	2	2.22
1716	1.716	GAGACCATCCTGGCTAACACNGG	243	127	53	2	0	0	11	38	0	2	0	1	0	0	0	0	12	174	116	1.09812e+07	10.9812	3	2.23
1717	1.717	CAGGAGAATGGTGTGAACTCNGG	242	109	50	0	0	0	10	38	0	2	0	0	0	0	0	0	20	166	133	1.12568e+07	11.2568	0	2.24
1718	1.718	AGTCCCAGCTACTCGGGAGGNGG	242	142	79	4	0	0	17	53	1	4	0	1	0	0	0	0	10	150	100	1.11146e+07	11.1146	6	2.25
1719	1.719	GGGAGGCTGAGCCAGGAGAANGG	242	112	82	4	1	0	9	62	0	6	1	2	0	0	0	1	13	140	130	1.11945e+07	11.1945	9	2.26
1720	1.72	ACGCCTGTAATCCCAACACTNGG	242	133	92	5	2	0	10	65	3	7	1	0	0	0	0	0	8	135	109	1.07513e+07	10.7513	11	2.27
1721	1.721	GCACTTTGGGAGCCCAAGGTNGG	242	126	47	1	0	0	7	36	1	2	1	0	0	0	0	1	17	172	116	1.06556e+07	10.6556	4	2.28
1722	1.722	CTCCCAAAGTGCTGGGATACNGG	241	124	81	0	2	1	12	64	0	2	1	1	0	0	0	0	16	142	117	1.10908e+07	11.0908	5	2.29
1723	1.723	CCTGTAATCCCAGCACTTTANGG	241	132	54	2	1	0	11	40	0	0	2	0	0	0	0	0	15	168	109	1.06219e+07	10.6219	5	2.3
1724	1.724	CCCAAAGTGCTGAGATTACANGG	241	120	56	0	1	0	9	37	4	5	2	0	0	0	0	0	21	161	121	1.16556e+07	11.6556	7	2.31
1725	1.725	GAGACGGGGTTTCTCCATATNGG	241	130	74	2	0	0	7	61	0	4	3	2	0	0	0	0	17	145	111	1.06457e+07	10.6457	7	2.32
1726	1.726	CCTGTAATCCCAACACTGGGNGG	241	137	97	5	2	0	14	70	2	4	1	0	0	0	0	0	12	131	104	1.0546e+07	10.546	10	2.33
1727	1.727	CCCAGCACTTTGAAAGGCTGNGG	240	126	65	0	2	0	14	48	0	1	0	0	0	0	0	0	14	161	114	1.11324e+07	11.1324	2	2.34
1728	1.728	ACCTCGTGATCCGTCCGCCTNGG	240	124	63	4	0	0	12	41	2	4	0	2	0	0	0	1	15	158	116	1.14753e+07	11.4753	9	2.35
1729	1.729	GGAGTGCAGTGGTGTGATCCNGG	240	134	75	1	1	0	20	52	0	1	0	1	0	0	0	0	16	147	106	1.08401e+07	10.8401	3	2.36
1730	1.73	GCAGGAGAATGGTGTGAATCNGG	239	113	50	1	0	0	6	42	1	0	0	0	0	0	0	1	19	165	126	1.11672e+07	11.1672	3	2.37
1731	1.731	CCCAGCACTTTGGGAAGCTANGG	239	135	57	0	1	0	12	41	1	2	4	0	0	0	0	0	19	157	104	1.11211e+07	11.1211	6	2.38
1732	1.732	GGAGTCTCGCTCTGTTGCTCNGG	239	131	68	1	1	0	13	52	0	1	1	1	0	0	0	0	19	148	108	1.13825e+07	11.3825	4	2.39
1733	1.733	CCTCAGCCTCCACAGTAGCTNGG	239	127	64	0	0	0	10	49	2	3	2	1	0	0	0	0	21	150	112	1.13729e+07	11.3729	5	2.4
1734	1.734	CACTGCAAGCTCCGTCTCCTNGG	239	135	66	0	0	0	8	57	0	1	2	2	0	0	0	1	18	148	104	1.0981e+07	10.981	5	2.41
1735	1.735	CAGGAGAATGGCGTGAATCTNGG	239	109	52	0	0	0	12	39	0	1	0	0	0	0	0	0	15	165	130	1.08976e+07	10.8976	0	2.42
1736	1.736	CACTGCAAGCTCTGCCTCCANGG	238	118	41	1	0	0	4	32	1	3	0	1	0	0	0	0	15	180	120	1.10409e+07	11.0409	3	2.43
1737	1.737	CTTTGGGAGGCTGAGGCAGCNGG	238	126	51	0	2	0	12	33	1	3	1	0	0	0	0	0	19	162	112	1.1199e+07	11.199	4	2.44
1738	1.738	CCTCAGCCTCCTGAGTCGCTNGG	238	131	65	1	1	0	8	55	0	0	1	1	0	0	0	0	20	151	107	1.14428e+07	11.4428	4	2.45
1739	1.739	ACAGGCGTGAGCCACCATGCNGG	238	122	62	2	0	1	10	44	2	3	0	2	0	0	0	0	11	158	116	1.15425e+07	11.5425	7	2.46
1740	1.74	CAAAAATTAGCCAGGCATGCNGG	238	129	61	1	2	0	13	42	1	2	0	3	0	0	0	0	14	154	109	1.12484e+07	11.2484	7	2.47
1741	1.741	TGTAGTCCCAGCTACTGGGANGG	237	113	56	1	2	0	9	41	2	1	0	1	0	0	0	0	17	156	124	1.22448e+07	12.2448	6	2.48
1742	1.742	GCACTTTGGGAGGCTGACGTNGG	237	131	74	1	1	0	11	55	2	4	0	0	0	0	0	0	14	146	106	1.0613e+07	10.613	4	2.49
1743	1.743	GGAGTGCAGTGGCGCAACCTNGG	237	126	81	0	1	0	16	59	3	2	0	0	0	0	0	0	19	137	111	1.10151e+07	11.0151	4	2.5
1744	1.744	GAGTAGCTGGGATTACAGGTNGG	237	116	58	1	2	0	10	38	3	4	0	2	0	0	0	0	14	160	121	1.08513e+07	10.8513	8	2.51
1745	1.745	CCCAGCACTTTGAGAAGCCANGG	236	108	65	0	0	0	8	53	0	4	2	0	0	0	0	0	17	148	128	1.10087e+07	11.0087	2	2.52
1746	1.746	ACCTCGTGATCCGCCTGTCTNGG	236	126	65	1	0	0	12	48	2	2	1	2	0	0	0	0	13	154	110	1.11634e+07	11.1634	6	2.53
1747	1.747	GCACTTTGGGAGGGCGAGGTNGG	236	129	56	0	3	0	11	39	2	1	2	1	0	0	0	0	17	158	107	1.08579e+07	10.8579	8	2.54
1748	1.748	AATCCCAGCACTTTGGGAGANGG	236	125	64	0	0	0	7	48	6	3	0	0	0	0	0	3	17	150	111	1.15512e+07	11.5512	9	2.55
1749	1.749	GCCTGTAATCCCAGCTAGTTNGG	236	133	72	1	1	0	8	57	1	4	1	2	0	0	0	1	9	150	103	1.09352e+07	10.9352	7	2.56
1750	1.75	CTTTGGGAGGCCGAGGCAGTNGG	235	123	55	3	1	0	13	34	1	3	1	2	0	0	0	0	19	155	112	1.07982e+07	10.7982	8	2.57
1751	1.751	GCCTGTAATCCTAGCAGTTTNGG	235	128	67	1	2	1	14	45	0	4	2	0	0	0	0	0	16	149	107	1.11619e+07	11.1619	6	2.58
1752	1.752	GGAGTGCAGTGGTGCAATCCNGG	235	132	77	1	0	0	13	57	1	5	0	1	0	0	0	0	18	138	103	1.12039e+07	11.2039	3	2.59
1753	1.753	CCTCAGCCTCCTAAATAGCTNGG	235	123	64	1	2	0	12	43	1	5	0	0	0	0	0	1	14	154	112	1.15881e+07	11.5881	5	2.6
1754	1.754	ATACAAAAATTGGCCAGGCGNGG	235	135	75	1	1	0	15	55	2	1	2	1	0	0	0	0	15	141	100	1.12053e+07	11.2053	7	2.61
1755	1.755	CCTCGGCCTCCCAGAGTGTTNGG	235	122	80	3	0	0	19	52	0	6	1	1	0	0	0	0	25	127	113	1.16392e+07	11.6392	5	2.62
1756	1.756	GAGAATGGCGTGAACCCGGCNGG	235	103	41	1	1	0	1	37	0	1	0	1	0	0	0	1	10	179	132	1.17082e+07	11.7082	4	2.63
1757	1.757	CAGGAGAATGGCCTGAACCTNGG	235	101	56	0	0	0	7	45	1	3	0	2	0	0	0	1	13	159	134	1.1355e+07	11.355	4	2.64
1758	1.758	TGTAATCCCAGCACTTCGGANGG	235	130	75	1	4	0	14	49	1	6	2	1	0	0	0	0	20	136	105	1.13716e+07	11.3716	9	2.65
1759	1.759	ACTCGGGAGGCTGAAGTGGGNGG	234	131	72	0	2	0	8	51	2	9	1	2	0	0	0	0	20	138	103	1.12183e+07	11.2183	7	2.66
1760	1.76	GAGAATGGCGTGAATCCAGGNGG	234	119	60	1	0	0	7	48	2	2	0	0	0	0	0	0	9	161	115	1.22867e+07	12.2867	3	2.67
1761	1.761	GAGAATGGCGTGAATCTGGGNGG	233	111	56	0	0	0	12	43	0	1	0	1	0	0	0	0	16	153	122	1.15192e+07	11.5192	1	2.68
1762	1.762	TCAGGAGATCGAGACCATCGNGG	233	121	64	1	0	0	9	50	1	3	0	0	0	0	0	0	15	150	112	1.13322e+07	11.3322	2	2.69
1763	1.763	GAGAATGGCGTGAACTCAGGNGG	233	116	55	0	0	1	10	41	3	0	0	0	0	0	0	0	13	154	117	1.09885e+07	10.9885	4	2.7
1764	1.764	TGTAGTCCCAGCTACGCAGGNGG	233	122	68	0	3	0	12	50	1	2	0	2	0	0	0	0	12	150	111	1.13184e+07	11.3184	6	2.71
1765	1.765	AAAAATTAGCCGGGCATGGTNGG	233	121	54	2	0	0	13	38	0	1	0	0	0	0	0	0	11	164	112	1.18182e+07	11.8182	2	2.72
1766	1.766	TCCCGAGTAGCAGGGATTACNGG	233	131	79	2	1	0	9	61	0	6	1	0	0	0	0	1	14	135	102	1.10684e+07	11.0684	5	2.73
1767	1.767	GCACTTTGGGAGGCAGAAGCNGG	233	115	53	1	2	0	11	37	0	2	1	0	0	0	0	1	22	140	118	1.12961e+07	11.2961	5	2.74
1768	1.768	TGTAGTCCCAGCTAATCAGGNGG	233	129	57	0	3	0	10	37	3	4	0	1	0	0	0	0	13	154	104	1.20778e+07	12.0778	7	2.75
1769	1.769	CAAAAATTAGCCAGGCGCAGNGG	232	117	56	0	0	0	9	45	1	1	1	1	0	0	0	0	21	150	115	1.18717e+07	11.8717	3	2.76
1770	1.77	CTTTGGGAGGCAAAGGCAGGNGG	232	124	66	0	0	0	16	46	1	3	1	3	0	0	0	1	11	145	108	1.15374e+07	11.5374	6	2.77
1771	1.771	AATTAGCCGGGCTTGGTGGTNGG	232	123	75	1	0	0	6	61	1	6	2	0	0	0	0	0	16	135	109	1.11449e+07	11.1449	4	2.78
1772	1.772	GCCTCAGCCTCGCAAGTAGCNGG	232	127	74	1	1	1	14	51	1	5	1	1	0	0	0	0	11	143	105	1.14277e+07	11.4277	6	2.79
1773	1.773	CTTTGGGAGGCTGAGGTGTGNGG	232	138	53	0	1	0	10	36	1	5	0	1	0	0	0	1	15	161	94	1.17082e+07	11.7082	4	2.8
1774	1.774	GCACTTTGGGAGGCTCAGGTNGG	232	137	70	1	0	0	13	51	1	4	1	2	0	0	0	1	12	140	95	1.16029e+07	11.6029	6	2.81
1775	1.775	TGTAATCCCAGAACTCTGGGNGG	231	115	59	2	2	0	17	36	0	2	2	1	0	0	0	1	17	143	116	1.13405e+07	11.3405	8	2.82
1776	1.776	ACCTCGTGATCCACTCGCCTNGG	231	110	50	1	0	0	9	39	0	1	1	0	0	0	0	2	8	160	121	1.18195e+07	11.8195	4	2.83
1777	1.777	CTTTGGGAGGCCAAGGCATGNGG	231	109	58	0	1	0	9	44	0	4	0	1	0	0	0	0	18	153	122	1.0888e+07	10.888	2	2.84
1778	1.778	AAATTAGCCGGGCATGGTGANGG	231	127	69	2	1	0	14	46	2	4	0	0	0	0	0	0	17	144	104	1.04795e+07	10.4795	5	2.85
1779	1.779	TCGCCCAGGCTGGAGTGTAANGG	231	123	61	1	0	0	10	49	0	1	0	2	0	0	0	0	18	147	108	1.19277e+07	11.9277	3	2.86
1780	1.78	GAGACGGGGTTTCGCCGTGTNGG	230	121	65	6	0	0	6	50	1	2	1	0	0	0	0	0	15	149	109	1.18849e+07	11.8849	8	2.87
1781	1.781	GAGTAGCTGGGACTACAGGTNGG	230	122	58	0	0	1	9	45	2	1	0	1	0	0	0	0	14	154	108	1.16474e+07	11.6474	4	2.88
1782	1.782	ACTCCAGCCTGGGAGACAGANGG	230	99	42	1	1	0	3	33	2	2	0	0	0	0	0	0	17	167	131	1.21279e+07	12.1279	4	2.89
1783	1.783	GAGCTTGCAGTGAGCAGAGANGG	230	104	41	1	0	0	6	31	1	2	0	0	0	0	0	0	15	174	126	1.18378e+07	11.8378	2	2.9
1784	1.784	CCTCAGCCTCCCCAGTAACTNGG	230	128	62	0	0	0	8	51	0	3	0	4	0	0	0	1	17	142	102	1.15869e+07	11.5869	5	2.91
1785	1.785	GCCTCAGCCTCCCTAATAGCNGG	229	110	54	0	1	0	11	40	1	1	0	0	0	0	0	0	7	166	119	1.12647e+07	11.2647	2	2.92
1786	1.786	AGAGACGGGGTTTCACCATGNGG	229	119	63	2	2	0	5	48	2	4	1	0	0	0	0	1	14	150	110	1.25851e+07	12.5851	8	2.93
1787	1.787	GCACTTTGGGAGGCCAAGAANGG	229	114	59	1	1	0	9	47	0	1	0	0	0	0	0	0	18	150	115	1.17938e+07	11.7938	2	2.94
1788	1.788	GGGGTTTCACCATCTTGGTCNGG	229	124	67	2	0	0	6	51	3	5	0	1	0	0	0	1	12	145	105	1.24534e+07	12.4534	7	2.95
1789	1.789	GGGGTTTCACCACGTTGCCCNGG	228	120	74	0	3	0	12	51	2	6	0	1	0	0	0	0	18	134	108	1.23161e+07	12.3161	6	2.96
1790	1.79	GCACTTTGGGAGGCTTAGGCNGG	228	115	61	1	1	0	11	46	0	2	0	1	0	0	0	1	7	155	113	1.13581e+07	11.3581	4	2.97
1791	1.791	GGAGTGCAGTGGCGTGATCCNGG	228	136	68	2	1	0	9	55	0	1	0	0	0	0	0	0	19	140	92	1.1813e+07	11.813	3	2.98
1792	1.792	TGTAGTCCCAGCTAATCGGGNGG	228	127	56	0	0	0	11	41	1	3	0	1	0	0	0	0	13	155	101	1.23397e+07	12.3397	2	2.99
1793	1.793	CCACTGCACTCCAGCCTGGANGG	227	97	37	0	1	0	6	26	0	4	1	1	0	0	0	1	16	161	130	1.16006e+07	11.6006	4	3
1794	1.794	CCTCAGCCTCCAGGGTAGCTNGG	227	115	68	3	0	1	15	42	1	6	0	1	0	0	0	1	21	130	112	1.22009e+07	12.2009	7	3.01
1795	1.795	GCACTTTGGGAGGCCGAGCTNGG	227	127	47	2	0	0	5	35	0	5	0	4	0	0	0	0	14	159	100	1.11027e+07	11.1027	6	3.02
1796	1.796	AATTAGCCGGGCGTGATGGTNGG	227	100	50	1	0	0	9	38	2	0	0	1	0	0	0	0	12	159	127	1.20444e+07	12.0444	4	3.03
1797	1.797	CGAGACCATCCTGCCTAACANGG	227	112	43	1	0	0	5	35	0	2	0	2	0	0	0	0	18	160	115	1.05114e+07	10.5114	3	3.04
1798	1.798	GCCTCAGCCTCTGAAGTAGCNGG	227	126	54	1	0	0	4	45	1	3	0	0	0	0	0	1	19	147	101	1.15957e+07	11.5957	3	3.05
1799	1.799	GAGACGGGGTTTCACCAAGTNGG	227	114	62	2	0	0	5	51	0	4	1	1	0	0	0	0	17	144	113	1.16916e+07	11.6916	4	3.06
1800	1.8	GCAGGAGAATGGCGTGAACANGG	226	120	51	0	0	0	7	40	1	3	1	0	0	0	0	0	15	158	106	1.24296e+07	12.4296	2	3.07
1801	1.801	CTCCGCCTCCCAGGTTCAAGNGG	226	139	77	2	3	0	17	47	1	7	1	0	0	0	0	0	19	128	87	1.13029e+07	11.3029	7	3.08
1802	1.802	CAGGAGAATGGCGTCAACCCNGG	226	129	58	4	0	0	6	46	0	2	0	0	0	0	0	0	10	151	97	1.06614e+07	10.6614	4	3.09
1803	1.803	TCCCAAAGTGCTAGGATGACNGG	226	127	70	1	3	0	13	48	3	2	2	2	0	0	0	2	19	124	99	1.2825e+07	12.825	13	3.1
1804	1.804	CCTCAGCCTCCCTAGTAGTTNGG	226	133	64	0	0	0	17	43	2	2	0	1	0	0	0	0	15	145	93	1.14389e+07	11.4389	3	3.11
1805	1.805	AATTAGCCGGGCATGATGGTNGG	226	127	58	0	0	0	12	43	2	1	0	0	0	0	0	1	16	147	99	1.20856e+07	12.0856	3	3.12
1806	1.806	TTTCACCGTGTTAGCCAGGTNGG	226	113	54	3	0	0	8	42	1	0	1	0	0	0	0	0	12	152	113	1.17299e+07	11.7299	5	3.13
1807	1.807	TCCCAAAGTGCTGGAATTGCNGG	226	110	58	0	1	0	12	38	2	5	1	1	0	0	0	2	16	146	116	1.20286e+07	12.0286	7	3.14
1808	1.808	GCAGGAGAATGGCGTCAACCNGG	226	122	50	2	0	0	4	41	1	2	1	0	0	0	0	0	18	149	104	1.16033e+07	11.6033	4	3.15
1809	1.809	TCCCAAAGTGCTGGGACTGCNGG	226	123	72	1	1	0	10	54	1	5	0	0	0	0	0	1	18	134	103	1.27183e+07	12.7183	4	3.16
1810	1.81	TCGCCCAGGCTGAAGTGCAANGG	225	117	62	2	1	0	13	43	1	2	0	0	0	0	0	0	17	145	108	1.24679e+07	12.4679	4	3.17
1811	1.811	GCCTGTAGTCCCAGCTACGTNGG	225	135	68	0	1	0	10	50	1	6	0	1	0	0	0	0	13	143	90	1.21174e+07	12.1174	3	3.18
1812	1.812	CTGTAATCCCAGCATTTTGGNGG	225	111	46	1	0	0	11	27	2	5	1	0	0	0	0	0	20	157	114	1.21022e+07	12.1022	4	3.19
1813	1.813	CGAGACCATCCTGGCAAACANGG	224	110	59	1	0	1	15	38	0	4	0	0	0	0	0	0	13	145	114	1.20637e+07	12.0637	2	3.2
1814	1.814	CTTTGGGAGGCTGAGGGAGGNGG	224	128	70	0	1	0	14	52	2	1	0	0	0	0	0	0	13	139	96	1.2436e+07	12.436	3	3.21
1815	1.815	GGGGTTTCACCATACTGGCCNGG	223	126	66	0	2	0	12	49	1	2	0	0	0	0	0	1	16	139	97	1.24401e+07	12.4401	4	3.22
1816	1.816	TCAGGAGATCGGGACCATCCNGG	223	109	60	1	1	0	11	45	1	1	0	0	0	0	0	0	12	150	114	1.23086e+07	12.3086	3	3.23
1817	1.817	AGCACTTTGGGAAGCTGAGANGG	223	106	53	1	0	0	8	39	3	2	1	1	0	0	0	0	14	154	117	1.15841e+07	11.5841	6	3.24
1818	1.818	ATACAAAAATTAGCCCGGCGNGG	223	112	75	3	1	1	8	51	1	10	0	1	0	0	0	1	22	124	111	1.19354e+07	11.9354	8	3.25
1819	1.819	TCCCAAAGTGCAGGGATTATNGG	222	130	60	0	1	0	12	43	1	3	1	0	0	0	0	2	19	136	92	1.19953e+07	11.9953	5	3.26
1820	1.82	GCCTCAGCCTCCAGAGTAACNGG	222	106	55	2	1	0	6	42	1	3	0	0	0	0	0	1	20	144	116	1.1612e+07	11.612	5	3.27
1821	1.821	CTGTAGTCCCAGCTACTGGGNGG	222	119	64	1	1	0	11	49	0	2	0	1	0	0	0	0	9	145	103	1.25562e+07	12.5562	3	3.28
1822	1.822	TCAGGAGATCGAGACCATCANGG	222	113	49	1	1	0	3	39	1	4	0	1	0	0	0	1	13	156	109	1.21812e+07	12.1812	5	3.29
1823	1.823	AATTAGCCGGGCGTAGTGGTNGG	222	111	52	0	1	0	7	40	3	1	1	0	0	0	0	1	9	156	111	1.22607e+07	12.2607	6	3.3
1824	1.824	GCACTTTGGGATGCCGAGGTNGG	222	114	60	2	1	0	9	41	2	5	0	0	0	0	0	0	21	141	108	1.17479e+07	11.7479	5	3.31
1825	1.825	TCTCGCTCTGTCACCCATGCNGG	221	121	60	0	0	0	6	47	0	7	1	0	0	0	0	0	17	138	100	1.16835e+07	11.6835	1	3.32
1826	1.826	GGAGTCTCGCTCTTTTGCCCNGG	221	113	58	3	0	0	8	47	0	0	0	0	0	0	0	1	15	145	108	1.20201e+07	12.0201	4	3.33
1827	1.827	CAAAAATTAGCCCGGCGTGGNGG	221	112	73	1	1	1	7	54	1	8	0	0	0	0	0	0	20	128	109	1.17645e+07	11.7645	4	3.34
1828	1.828	CGAGACCATCCTAGCCAACANGG	221	118	56	1	0	0	8	45	0	2	0	1	0	0	0	1	13	148	103	1.2039e+07	12.039	3	3.35
1829	1.829	GCACTCCAGCCTGGGAGACANGG	221	111	51	0	0	0	6	40	4	1	1	1	0	0	0	0	19	148	110	1.23127e+07	12.3127	6	3.36
1830	1.83	TTTCACCGTGTTCGCCAGGANGG	220	100	41	0	0	0	9	31	0	1	0	1	0	0	0	0	13	160	120	1.13518e+07	11.3518	1	3.37
1831	1.831	GCGCCACTGCACTCAAGCCTNGG	220	118	62	0	1	0	13	44	1	3	0	2	0	0	0	0	16	137	102	1.20118e+07	12.0118	4	3.38
1832	1.832	CTTTGGGAGGCCGAGGTGTGNGG	220	104	49	1	0	0	4	40	0	4	1	0	0	0	0	1	21	147	116	1.23495e+07	12.3495	3	3.39
1833	1.833	CCTCGGCCTCCTAAAGTGTTNGG	220	125	63	1	1	0	9	50	0	2	0	1	0	0	0	1	10	142	95	1.1939e+07	11.939	4	3.4
1834	1.834	CAGGCGTGAGCCATTGTGCCNGG	219	116	55	0	1	0	7	44	1	2	1	2	0	0	0	0	16	142	103	1.21969e+07	12.1969	5	3.41
1835	1.835	CAGGCGTGAGCCATTGCACCNGG	219	120	65	0	1	0	13	43	3	5	0	0	0	0	0	0	20	133	99	1.23618e+07	12.3618	4	3.42
1836	1.836	TCTCGCTCTGTTTCCCAGGCNGG	219	121	72	2	1	0	9	54	2	4	0	1	0	0	0	0	15	129	98	1.1908e+07	11.908	6	3.43
1837	1.837	GCCTGTAATCCCAGCACACTNGG	219	113	59	0	1	0	9	45	1	3	0	0	0	0	0	0	17	141	106	1.22141e+07	12.2141	2	3.44
1838	1.838	CTTTGGGAGGCTGATGTGGGNGG	219	119	57	1	0	0	11	42	1	2	1	0	0	0	0	0	26	132	100	1.24947e+07	12.4947	3	3.45
1839	1.839	CTCCTGACCTCGTGATCCACNGG	219	98	41	0	1	0	3	36	1	0	0	1	0	0	0	1	11	159	121	12681552	12.6816	4	3.46
1840	1.84	TCAGGAGATCGAGACCTTCCNGG	219	103	44	0	0	0	5	32	1	6	0	1	0	0	0	1	11	161	116	1.23561e+07	12.3561	3	3.47
1841	1.841	AGTAGCTGGGATTACAGGTGNGG	219	115	73	0	0	0	10	60	0	3	0	0	0	0	0	0	12	132	104	1.22354e+07	12.2354	0	3.48
1842	1.842	CTGTAATCCCAGCACTTTAGNGG	218	115	43	0	1	0	12	29	0	1	2	0	0	0	0	0	12	160	103	1.17593e+07	11.7593	3	3.49
1843	1.843	CCTCAGCCTCCCCAGTAGTTNGG	218	121	65	2	0	0	11	47	2	3	0	2	0	0	0	0	12	136	97	1.22702e+07	12.2702	6	3.5
1844	1.844	CAAAAATTAGCCCAGTGTGGNGG	218	106	43	1	0	0	5	34	0	3	0	1	0	0	0	0	16	156	112	1.21291e+07	12.1291	2	3.51
1845	1.845	GTAGCTGGGACTACAGGCATNGG	218	123	55	0	1	0	8	42	0	4	1	0	0	0	0	0	18	140	95	1.25952e+07	12.5952	2	3.52
1846	1.846	AAAGTGCTGGGATTATAGGCNGG	218	117	61	1	2	2	11	38	1	6	1	1	0	0	0	0	13	141	101	1.25707e+07	12.5707	8	3.53
1847	1.847	TCTCGCTCTGTCACCCAGGANGG	217	132	62	0	0	0	16	40	2	4	0	2	0	0	0	3	12	137	85	1.1598e+07	11.598	7	3.54
1848	1.848	TCCAGCCTGGGCGACAGAGTNGG	217	113	63	0	2	0	10	46	2	3	0	0	0	0	0	2	18	131	104	1.22756e+07	12.2756	6	3.55
1849	1.849	TCGCCCAGGCTGGATTGCAGNGG	217	121	65	1	0	1	13	46	1	3	0	1	0	0	0	2	16	129	96	1.19837e+07	11.9837	6	3.56
1850	1.85	GGAGTGCAGTGGCGCGATCANGG	216	131	70	11	4	0	5	41	1	8	0	1	0	0	0	1	28	115	85	1.23938e+07	12.3938	18	3.57
1851	1.851	CCCAGCACTTTGGGACGCTGNGG	216	122	57	2	1	0	12	40	2	0	1	0	0	0	0	1	14	141	94	1.22344e+07	12.2344	7	3.58
1852	1.852	TCCCAAAGTGCTAGGATTAGNGG	216	109	55	0	2	0	8	39	2	4	0	0	0	0	0	0	18	143	107	1.2071e+07	12.071	4	3.59
1853	1.853	CAGGAGAATGGCGAGAACCCNGG	216	87	49	2	0	0	7	35	0	5	0	0	0	0	0	0	9	153	129	1.16886e+07	11.6886	2	3.6
1854	1.854	GGATCACGAGGTCAGGAGATNGG	216	105	59	4	1	0	9	41	2	2	1	0	0	0	0	0	10	141	111	1.19546e+07	11.9546	8	3.61
1855	1.855	GAGACGGGGTTTCACTATATNGG	216	106	64	2	0	0	10	46	1	5	1	0	0	0	0	1	20	127	110	1.18712e+07	11.8712	5	3.62
1856	1.856	CGAGACCATCCTGGCGAACANGG	216	100	42	2	0	0	11	27	0	2	0	2	0	0	0	0	14	153	116	1.23684e+07	12.3684	4	3.63
1857	1.857	CAAAAATTAGCTGGCCGTGGNGG	215	111	57	0	0	0	12	42	0	3	1	0	0	0	0	0	12	145	104	1.11612e+07	11.1612	1	3.64
1858	1.858	GCCTGTAATCCCAACACCTTNGG	215	122	70	0	3	0	11	50	2	4	0	1	0	0	0	0	15	128	93	1.20043e+07	12.0043	6	3.65
1859	1.859	CCCAGCTACTCAAGAGGCTANGG	215	116	60	0	1	0	11	43	0	5	0	0	0	0	0	0	23	132	99	1.13919e+07	11.3919	1	3.66
1860	1.86	CAGGAGAATGGCGTGAACACNGG	215	109	50	0	0	0	7	38	1	4	0	0	0	0	0	0	12	152	106	1.27462e+07	12.7462	1	3.67
1861	1.861	GAGACGGGGTTTCGCCATATNGG	215	120	70	2	2	0	11	49	2	4	1	0	0	0	0	0	16	128	95	1.15738e+07	11.5738	7	3.68
1862	1.862	TGCACTCCAGCCTGGGTGATNGG	215	116	57	0	1	0	13	38	1	4	1	1	0	0	0	1	20	135	99	1.13774e+07	11.3774	5	3.69
1863	1.863	CCCAGCACTTTGAAAGGCCANGG	214	105	45	1	2	0	6	28	3	5	1	2	0	0	0	2	16	148	109	1.22543e+07	12.2543	11	3.7
1864	1.864	TGTAATCCCAGTACTCTGGGNGG	214	116	68	1	0	0	15	48	0	4	1	0	0	0	0	0	14	130	98	1.32662e+07	13.2662	2	3.71
1865	1.865	GGGGTTTCACCATGTTATCCNGG	214	120	52	1	1	0	8	41	1	0	1	0	0	0	0	0	9	149	94	1.24041e+07	12.4041	4	3.72
1866	1.866	CTTTGGGAGGCCGAGGCATGNGG	214	105	47	0	0	0	8	38	0	1	0	0	0	0	0	1	10	155	109	1.16551e+07	11.6551	1	3.73
1867	1.867	CTTTGGGAGGCCATGGTGGGNGG	214	111	48	0	0	0	14	33	0	1	0	0	0	0	0	1	14	131	103	1.19055e+07	11.9055	1	3.74
1868	1.868	CACTGCAAGCTCCGCCTCTTNGG	213	101	36	0	0	0	4	30	0	2	0	2	0	0	0	1	8	166	112	1.27267e+07	12.7267	3	3.75
1869	1.869	GGGGTTTCACCATATTGGCTNGG	212	106	53	0	0	0	6	43	1	3	1	0	0	0	0	0	19	139	106	1.27789e+07	12.7789	2	3.76
1870	1.87	GCACTTTGGGAGGCCGAGAANGG	212	120	60	1	0	0	7	47	2	3	0	1	0	0	0	0	9	142	92	1.22274e+07	12.2274	4	3.77
1871	1.871	ACCTCGTGATCCACCCGCTTNGG	212	115	59	4	3	0	7	44	0	1	0	0	0	0	0	0	16	136	97	1.18816e+07	11.8816	7	3.78
1872	1.872	CCTCAGCCTCCTGAACAGCTNGG	211	114	54	0	1	0	8	44	1	0	1	1	0	0	0	1	15	139	97	1.1792e+07	11.792	5	3.79
1873	1.873	CTTTGGGAGGCCGAGGTGGTNGG	211	112	61	1	0	0	11	46	1	2	1	0	0	0	0	0	13	134	99	1.25938e+07	12.5938	3	3.8
1874	1.874	CTGGGCGACAGAGCGAGACTNGG	211	100	55	5	2	0	9	35	1	3	0	0	0	0	0	0	11	143	111	1.14366e+07	11.4366	8	3.81
1875	1.875	CACTGCAAGCTCAGCCTCCCNGG	211	94	38	0	0	0	4	34	0	0	0	2	0	0	0	0	22	149	117	1.14813e+07	11.4813	2	3.82
1876	1.876	AGCTACTCGGGAGGTTGAGGNGG	210	128	74	4	2	0	14	49	2	3	0	0	0	0	0	0	13	115	82	1.23482e+07	12.3482	8	3.83
1877	1.877	GCCTGTAGTCCCGGCTACTTNGG	210	110	65	4	0	0	7	48	2	4	0	0	0	0	0	1	8	135	100	1.23453e+07	12.3453	7	3.84
1878	1.878	CAGGCGTGAGCTACTGTGCCNGG	210	139	68	0	0	0	13	53	0	2	0	0	0	0	0	1	16	124	71	1.30601e+07	13.0601	1	3.85
1879	1.879	GCAGGAGAATGGCGAGAACCNGG	210	96	54	2	0	0	9	38	0	5	0	0	0	0	0	0	9	142	114	1.22407e+07	12.2407	2	3.86
1880	1.88	CCTCAGCCTCCCAAGTCGCTNGG	210	110	53	1	0	0	6	42	0	4	1	1	0	0	0	0	14	140	100	1.20976e+07	12.0976	3	3.87
1881	1.881	ACCTCGTGATCCATCCGCCTNGG	210	106	44	2	0	0	8	33	0	1	0	0	0	0	0	0	14	151	104	1.22158e+07	12.2158	2	3.88
1882	1.882	TGTAATCCCAGCACTTCGAGNGG	209	107	52	0	0	0	12	37	1	2	0	0	0	0	0	0	19	129	102	1.28964e+07	12.8964	1	3.89
1883	1.883	CTTTGGGAGGCTGAGTCAGGNGG	209	118	54	0	1	0	10	38	2	3	0	2	0	0	0	0	12	140	91	1.1876e+07	11.876	5	3.9
1884	1.884	CAGGAGAATGGCGTGAACCGNGG	209	105	40	0	0	0	4	36	0	0	2	2	0	0	0	0	18	145	104	1.24085e+07	12.4085	4	3.91
1885	1.885	TCTCGCTCTGTCACACAGGCNGG	209	122	55	1	2	0	10	39	1	2	0	0	0	0	0	0	12	139	87	1.22686e+07	12.2686	4	3.92
1886	1.886	CAGGAGAATGGTATGAACCCNGG	209	111	46	1	0	0	7	37	1	0	0	2	0	0	0	0	13	147	98	1.26634e+07	12.6634	4	3.93
1887	1.887	CGCCTGTAATCCTAGCACTCNGG	209	123	71	3	1	0	11	52	0	4	0	1	0	0	0	0	15	119	86	1.16663e+07	11.6663	5	3.94
1888	1.888	ACTCGGGAGGCTGAGGTGGANGG	208	111	64	0	2	0	11	46	2	3	0	0	0	0	0	0	17	126	97	1.29483e+07	12.9483	4	3.95
1889	1.889	GAGACGGGGTTTCGCTATGTNGG	208	124	53	2	1	0	9	35	1	5	1	0	0	0	0	0	15	139	84	1.23041e+07	12.3041	5	3.96
1890	1.89	CTTTGGGAGGCCAAGGTTGGNGG	208	115	63	0	0	0	12	48	0	3	0	0	0	0	0	0	16	124	93	1.31659e+07	13.1659	0	3.97
1891	1.891	GCACTTTGGGAGGCTGTGGTNGG	208	118	60	0	0	0	12	42	0	6	0	2	0	0	0	0	17	126	90	1.17299e+07	11.7299	2	3.98
1892	1.892	CTGTAATCCCAGCACTCTGGNGG	208	98	58	0	0	0	7	46	1	4	0	1	0	0	0	0	12	132	110	1.22639e+07	12.2639	2	3.99
1893	1.893	TCCCGAGTAGCTGGGTTTACNGG	208	124	59	0	1	0	11	43	2	2	0	0	0	0	0	0	8	139	84	1.1997e+07	11.997	3	4
1894	1.894	AATTAGCCGGGCATGGTGACNGG	207	118	57	2	0	0	9	41	2	3	0	0	0	0	0	0	24	123	89	1.24068e+07	12.4068	4	4.01
1895	1.895	ATACAAAAATTAGCCGGGGGNGG	207	105	62	3	3	0	7	39	1	9	0	1	0	0	0	1	19	123	102	1.30987e+07	13.0987	9	4.02
1896	1.896	CCTGTAATCCCAGCACTCTGNGG	207	106	62	0	0	1	12	45	1	3	0	1	0	0	0	0	15	129	101	1.22714e+07	12.2714	3	4.03
1897	1.897	GGGAGGCTGAGGCTGGAGAANGG	207	99	42	2	0	0	5	33	0	2	0	0	0	0	0	0	7	157	108	1.24388e+07	12.4388	2	4.04
1898	1.898	CTTTGGGAGGCAAAGGTGGGNGG	207	118	63	0	3	2	12	42	1	3	2	0	0	0	0	0	13	122	89	1.18261e+07	11.8261	8	4.05
1899	1.899	AGTAGCTGGGACTACAGGTGNGG	206	108	57	1	1	0	8	43	0	4	1	0	0	0	0	2	27	113	98	1.29158e+07	12.9158	5	4.06
1900	1.9	TGAGGCAGGAGAATCACTTGNGG	206	113	52	0	1	0	10	35	3	3	1	0	0	0	0	0	14	139	93	1.26312e+07	12.6312	5	4.07
1901	1.901	CCCAGCTACTCTGGAGGTTGNGG	206	103	53	1	0	0	10	37	1	4	1	1	0	0	0	0	15	136	103	1.23016e+07	12.3016	4	4.08
1902	1.902	TCCTGCCTCAGCCTCCCAAANGG	206	117	63	1	1	0	11	44	1	5	0	1	0	0	0	1	11	130	89	1.34766e+07	13.4766	5	4.09
1903	1.903	CGCCTGTAATCCTAGTACTTNGG	206	111	61	2	1	0	10	45	1	2	0	1	0	0	0	0	15	129	95	1.29354e+07	12.9354	5	4.1
1904	1.904	AATGGCGTGAACCTGGGAAGNGG	205	107	46	0	0	0	3	43	0	0	0	1	0	0	0	1	14	138	98	1.26684e+07	12.6684	2	4.11
1905	1.905	CGCCTGTAATCCCAACAGTTNGG	205	114	59	2	4	0	9	40	0	4	1	0	0	0	0	0	17	123	91	1.25084e+07	12.5084	7	4.12
1906	1.906	GGAGTGCAGTGGCATGATATNGG	205	104	46	1	0	0	13	32	0	0	0	0	0	0	0	0	16	137	101	1.24697e+07	12.4697	1	4.13
1907	1.907	AGCACTTTGGGACGCCGAGGNGG	205	106	63	3	0	0	15	40	2	3	1	0	0	0	0	1	16	122	99	1.28501e+07	12.8501	7	4.14
1908	1.908	GAGAATGGCGTAAACCCGGGNGG	205	88	46	1	0	0	3	35	1	6	0	0	0	0	0	1	18	137	117	1.33869e+07	13.3869	3	4.15
1909	1.909	GCAGGAGAATGATGTGAACCNGG	205	108	49	0	0	0	6	39	1	3	0	0	0	0	0	0	13	142	97	1.34017e+07	13.4017	1	4.16
1910	1.91	GAGACGGGGTTTCGTCATGTNGG	205	107	55	2	1	0	7	39	2	4	0	0	0	0	0	0	15	134	98	1.2672e+07	12.672	5	4.17
1911	1.911	CCTCAGCCTCCCTAGTAACTNGG	205	108	57	2	0	0	13	40	2	0	1	1	0	0	0	0	19	126	97	1.20182e+07	12.0182	6	4.18
1912	1.912	CTTTGGGAGGCCAATGTGGGNGG	205	105	63	1	1	0	9	48	0	4	0	1	0	0	0	0	9	126	100	1.27621e+07	12.7621	3	4.19
1913	1.913	TCCCGAGTAGCTGGGTCTACNGG	205	99	56	1	1	0	10	41	1	2	0	0	0	0	0	1	15	133	106	1.23701e+07	12.3701	4	4.2
1914	1.914	AAATTAGCCGGGTGTGGTAGNGG	204	102	42	0	0	0	10	31	1	0	0	0	0	0	0	0	23	133	102	1.22283e+07	12.2283	1	4.21
1915	1.915	ACTCGGGAGGCTGAGGTGAGNGG	204	105	59	2	2	0	11	39	1	4	2	0	0	0	0	0	20	123	99	1.25722e+07	12.5722	7	4.22
1916	1.916	AAATTAGCCGGGTGTGATGGNGG	204	106	55	2	0	0	8	42	0	3	3	0	0	0	0	0	24	119	98	1.2452e+07	12.452	5	4.23
1917	1.917	CGAGACCATCCTGGCTAATGNGG	204	92	41	0	1	0	8	30	0	2	1	0	0	0	0	0	12	146	112	1.27353e+07	12.7353	2	4.24
1918	1.918	CGCCTGTAATCCCAAAACTTNGG	204	107	56	1	3	0	8	41	2	1	0	0	0	0	0	1	23	123	97	1.24853e+07	12.4853	7	4.25
1919	1.919	CAGGCGTGAGCCATCATGCCNGG	203	109	73	0	1	0	10	57	2	3	1	0	0	0	0	0	13	115	94	1.30951e+07	13.0951	4	4.26
1920	1.92	CAAAAATTAGCCCAGCGTGGNGG	203	110	46	2	1	0	7	32	0	4	0	0	0	0	0	0	18	136	93	1.30257e+07	13.0257	3	4.27
1921	1.921	CCAGCCTGGGCAACATAGCANGG	203	114	47	1	0	0	9	31	1	5	1	0	0	0	0	0	27	128	89	1.28306e+07	12.8306	3	4.28
1922	1.922	GCACTTTGGGAGGCTGAGCTNGG	203	96	44	0	0	0	9	34	0	1	2	0	0	0	0	0	15	142	107	1.32212e+07	13.2212	2	4.29
1923	1.923	GCAGGAGAATGACATGAACCNGG	203	98	45	0	0	0	4	38	1	2	1	2	0	0	0	0	12	140	105	1.28647e+07	12.8647	4	4.3
1924	1.924	TCCCAAAGTGCTGAGATCACNGG	203	121	60	1	1	0	14	41	0	3	1	0	0	0	0	1	12	127	82	1.29154e+07	12.9154	4	4.31
1925	1.925	AGCACTTTGGGAGGCCAAAANGG	203	99	62	0	3	0	10	46	1	2	2	2	0	0	0	0	14	122	104	1.2493e+07	12.493	8	4.32
1926	1.926	CTCACTGCAAGCTCTGCCTCNGG	203	98	48	1	0	0	2	43	1	1	0	0	0	0	0	0	10	144	105	1.35012e+07	13.5012	2	4.33
1927	1.927	GGGGTTTCACCATTTTGGTCNGG	202	101	58	2	2	0	11	37	0	6	1	0	0	0	0	0	14	129	101	1.2991e+07	12.991	5	4.34
1928	1.928	CCAGCACTTTGGGAGGCAGGNGG	202	120	71	4	0	0	14	48	2	3	1	1	0	0	0	0	14	114	82	1.31431e+07	13.1431	8	4.35
1929	1.929	CAAAAATTAGCCAGGCGTGTNGG	202	103	43	2	2	0	7	26	1	5	0	0	0	0	0	0	15	141	99	1.29186e+07	12.9186	5	4.36
1930	1.93	AGCACTTTGGGAGGCTGCGGNGG	202	111	62	0	2	0	10	45	1	4	0	0	0	0	0	1	14	125	91	1.30166e+07	13.0166	4	4.37
1931	1.931	GCACTTTGGGAGGCCCAGGANGG	202	102	47	2	0	0	9	32	1	3	1	1	0	0	0	1	15	121	100	1.30596e+07	13.0596	6	4.38
1932	1.932	GCCTCAGCCTCCCAAACAGCNGG	202	124	65	0	2	1	17	44	0	1	3	0	0	0	0	0	13	121	78	1.22106e+07	12.2106	6	4.39
1933	1.933	GGGGTTTCACCATGTTAGGCNGG	202	109	52	1	0	0	8	39	2	2	0	2	0	0	0	0	17	131	93	1.13992e+07	11.3992	5	4.4
1934	1.934	AATGGCGTGAACCCCGGAGGNGG	202	85	46	0	0	0	6	36	1	3	0	1	0	0	0	1	10	140	117	1.40159e+07	14.0159	3	4.41
1935	1.935	CCAGGCTGGAGTACAGTGGCNGG	202	100	43	3	0	0	3	32	2	3	0	1	0	0	0	0	10	146	102	1.33733e+07	13.3733	6	4.42
1936	1.936	GCACTTTGGGAGGGCAAGGTNGG	202	112	45	1	0	0	15	26	1	2	0	1	0	0	0	0	23	133	90	1.1986e+07	11.986	3	4.43
1937	1.937	GGGGTTTCACCGTGTTACCCNGG	201	104	46	2	1	0	3	39	1	0	0	0	0	0	0	0	13	139	97	1.30058e+07	13.0058	4	4.44
1938	1.938	TCACTGCAAGCTCCACCTCTNGG	201	107	56	2	0	0	8	43	0	3	0	1	0	0	0	0	12	130	94	1.43286e+07	14.3286	3	4.45
1939	1.939	GCACTTTGGGACGCCAAGGCNGG	201	110	55	1	0	1	8	39	1	5	0	0	0	0	0	2	11	133	91	1.32824e+07	13.2824	5	4.46
1940	1.94	CGCCTGTAGTCCCAGCTTCTNGG	201	101	50	2	0	0	7	39	1	1	1	2	0	0	0	0	11	134	100	1.30264e+07	13.0264	6	4.47
1941	1.941	GCACTTTGGGAGGCAGAGACNGG	201	100	53	1	0	0	10	37	2	3	0	0	0	0	0	0	14	131	101	1.37468e+07	13.7468	3	4.48
1942	1.942	CCTGTAATCCCAGCACTGGGNGG	201	122	63	3	4	1	12	42	0	1	2	0	0	0	0	1	9	126	79	1.30572e+07	13.0572	11	4.49
1943	1.943	TGTAGTCCCAGCTACCAGGGNGG	201	108	53	1	0	0	11	38	0	3	0	3	0	0	0	1	11	131	93	1.35987e+07	13.5987	5	4.5
1944	1.944	GCAGGAGAATGGTATGAACCNGG	200	100	49	1	0	0	10	38	0	0	0	1	0	0	0	0	12	137	100	1.35889e+07	13.5889	2	4.51
1945	1.945	GCACTTTGGGAGGCCACGGTNGG	200	116	63	0	0	0	14	40	6	3	0	1	0	0	0	0	16	120	84	1.29951e+07	12.9951	7	4.52
1946	1.946	TCCCAAAGTGCTGAGATTAGNGG	200	89	45	0	0	0	10	33	0	2	1	0	0	0	0	1	10	141	111	1.35719e+07	13.5719	2	4.53
1947	1.947	TGTAGTCCCAGCTACTAGAGNGG	200	95	46	0	0	0	8	35	3	0	0	0	0	0	0	1	14	136	105	1.23241e+07	12.3241	4	4.54
1948	1.948	CTTTGGGAGGCTGAGGTGGCNGG	200	111	54	0	1	0	6	42	0	5	0	0	0	0	0	1	24	117	89	1.33066e+07	13.3066	2	4.55
1949	1.949	CAGGCGTGAGCTACTGCACCNGG	200	119	63	2	1	1	11	46	1	1	0	1	0	0	0	0	11	125	81	1.30701e+07	13.0701	6	4.56
1950	1.95	ACAGGCGTGAGCCACCACACNGG	200	109	60	0	2	0	12	40	2	4	0	1	0	0	0	0	15	120	91	1.24564e+07	12.4564	5	4.57
1951	1.951	CAAAAATTAGCCGGGGGTGGNGG	200	96	53	2	1	1	4	35	1	9	0	0	0	0	0	1	23	122	104	1.31889e+07	13.1889	6	4.58
1952	1.952	TCCCAAAGTGCTGGGACCACNGG	200	86	48	1	2	0	5	36	0	4	0	0	0	0	0	0	12	133	114	1.39758e+07	13.9758	3	4.59
1953	1.953	TCGCCCAGGCTAGAGTACAGNGG	199	109	60	1	0	0	17	42	0	0	0	0	0	0	0	1	10	128	90	1.29466e+07	12.9466	2	4.6
1954	1.954	CACTCCAGCCTGGATGACAGNGG	199	98	48	1	2	0	8	31	1	5	1	2	0	0	0	1	16	130	101	1.32063e+07	13.2063	8	4.61
1955	1.955	AGCACTTTGGGAAGCCAAGANGG	199	106	52	0	0	0	12	38	0	2	1	0	0	0	0	0	12	133	93	1.32516e+07	13.2516	1	4.62
1956	1.956	GAGACGGGGTTTTTCCATGTNGG	199	120	72	1	0	0	18	49	1	3	0	2	0	0	0	1	10	112	79	1.28592e+07	12.8592	5	4.63
1957	1.957	CTTTGGGAGGCCAAGGGAGGNGG	199	115	54	1	2	0	9	37	0	5	0	0	0	0	0	0	12	132	84	1.35044e+07	13.5044	3	4.64
1958	1.958	GCTACTCGGGAGGCTTAGGCNGG	198	105	55	2	1	0	7	42	3	0	1	1	0	0	0	1	17	123	93	1.33375e+07	13.3375	9	4.65
1959	1.959	CTCGGGAGGCTGAGGCAGAANGG	198	96	63	1	0	0	10	47	2	3	0	0	0	0	0	0	11	124	102	1.38478e+07	13.8478	3	4.66
1960	1.96	CCTGTAATCCCAGCATTTTGNGG	198	98	52	0	0	0	12	36	1	3	0	0	0	0	0	0	16	127	100	1.31068e+07	13.1068	1	4.67
1961	1.961	GGAGTGCAGTGGTGCGATCCNGG	198	102	56	1	4	0	14	34	0	3	0	0	0	0	0	0	15	124	96	1.35393e+07	13.5393	5	4.68
1962	1.962	GGAGTGCAGTGGCGCGATGTNGG	198	94	52	7	2	0	11	27	1	4	0	2	0	0	0	0	10	133	104	1.36481e+07	13.6481	12	4.69
1963	1.963	CCCAGCACTTTGAGAAGCTGNGG	197	96	38	0	0	0	5	30	1	2	0	0	0	0	0	1	11	145	101	1.3445e+07	13.445	2	4.7
1964	1.964	CCCAGCTACTCAGGAAACTGNGG	197	102	58	0	1	0	6	44	0	7	0	0	0	0	0	1	13	125	95	1.32921e+07	13.2921	2	4.71
1965	1.965	ACAGGCGTGAGCCACTGTGCNGG	197	100	66	0	3	0	13	44	2	4	0	0	0	0	0	0	13	117	97	1.24552e+07	12.4552	5	4.72
1966	1.966	TCCCGAGTAGCTGGAATTATNGG	197	122	62	4	1	0	16	38	1	2	0	1	0	0	0	0	15	117	75	1.26586e+07	12.6586	7	4.73
1967	1.967	GGGGTTTCACCGTATTGGCCNGG	197	107	58	2	0	0	9	45	1	1	2	0	0	0	0	0	9	125	90	1.3055e+07	13.055	5	4.74
1968	1.968	CTTTGGGAGGCCAAGCTGGGNGG	197	96	43	0	0	0	9	31	1	2	0	0	0	0	0	1	7	146	101	1.34106e+07	13.4106	2	4.75
1969	1.969	GGGAGGCTGAGGCAGGATAANGG	196	98	38	1	0	1	6	29	0	1	0	0	0	0	0	0	20	137	98	1.22345e+07	12.2345	2	4.76
1970	1.97	CAAAAATTAGCTGGGCGTTGNGG	196	105	61	2	0	0	14	42	0	3	0	0	0	0	0	0	13	122	91	1.26752e+07	12.6752	2	4.77
1971	1.971	CCCAGCTACTCAGAAGACTGNGG	196	102	52	1	1	0	4	44	0	2	0	0	0	0	0	0	17	126	94	1.30266e+07	13.0266	2	4.78
1972	1.972	GGAGAATGGCGTGAACCCAGNGG	196	103	46	1	0	0	5	37	2	1	0	1	0	0	0	0	14	132	93	1.27386e+07	12.7386	4	4.79
1973	1.973	TCCCAAAGTGCCGAGATTACNGG	196	101	53	1	1	0	13	35	1	2	1	1	0	0	0	0	11	128	95	1.3201e+07	13.201	5	4.8
1974	1.974	CCCAGCTACTCAGAAGGCTANGG	196	102	50	0	1	0	14	33	0	2	0	1	0	0	0	0	23	122	94	1.27145e+07	12.7145	2	4.81
1975	1.975	GCCTCGGCCTCTCAAAGTGTNGG	195	103	55	1	0	0	13	36	1	4	0	0	0	0	0	0	8	132	92	1.19123e+07	11.9123	2	4.82
1976	1.976	GCCTCAGCCTCCAGAGTAGTNGG	195	103	46	0	2	0	5	35	0	4	0	0	0	0	0	0	11	138	92	1.23284e+07	12.3284	2	4.83
1977	1.977	CGCCTGTAGTCCCAGCTAGTNGG	195	98	58	1	1	0	8	44	0	4	0	0	0	0	0	0	15	121	97	1.37748e+07	13.7748	2	4.84
1978	1.978	GGGGTTTCACCGTGTTAGGCNGG	195	97	45	2	1	0	6	35	0	1	0	0	0	0	0	0	13	135	98	1.31057e+07	13.1057	3	4.85
1979	1.979	GCACTTTGGGAGGCGAAGGCNGG	195	105	55	0	0	0	9	45	0	1	0	3	0	0	0	0	12	123	90	1.38609e+07	13.8609	3	4.86
1980	1.98	CAAAAATTAGCCGGGCGCGGNGG	195	109	63	6	2	0	8	44	0	2	0	0	1	0	0	0	17	115	86	1.38428e+07	13.8428	9	4.87
1981	1.981	AGACGGGGTTTCACCGTGTTNGG	194	99	48	5	1	0	4	38	0	0	0	1	0	0	0	1	9	133	95	1.39067e+07	13.9067	8	4.88
1982	1.982	AAATTAGCCGGGCGTGGCGGNGG	194	94	49	7	0	0	6	33	0	3	1	0	0	0	0	1	14	126	100	1.34127e+07	13.4127	9	4.89
1983	1.983	CCTCAGCCTCCCAGATAGCTNGG	194	111	53	0	0	0	12	38	0	3	0	1	0	0	0	1	13	123	83	1.2124e+07	12.124	2	4.9
1984	1.984	TGGTCTCGATCTCCTGACCTNGG	194	99	51	1	1	0	9	37	0	3	0	1	0	0	0	1	14	122	95	1.41828e+07	14.1828	4	4.91
1985	1.985	TTTCACCGTGTTAGCCAGCANGG	194	90	53	1	0	0	5	41	1	5	0	0	0	0	0	0	8	132	104	1.39294e+07	13.9294	2	4.92
1986	1.986	GAGACGGGGTTTCGCCACGTNGG	193	108	69	1	0	0	11	50	2	5	1	0	0	0	0	0	15	102	85	1.35126e+07	13.5126	4	4.93
1987	1.987	CAAAAATTAGCTGGTCGTGGNGG	193	97	61	1	0	0	7	48	1	4	0	1	0	0	0	0	14	116	96	1.35755e+07	13.5755	3	4.94
1988	1.988	CTCCCAAAGTGCTGGAATTANGG	193	103	50	1	2	0	8	36	0	3	0	0	0	0	0	1	11	131	90	1.3631e+07	13.631	4	4.95
1989	1.989	TCCCGAGTAGCTGGGACGACNGG	193	97	51	3	2	0	7	35	1	3	2	0	0	0	0	0	16	123	96	1.45534e+07	14.5534	8	4.96
1990	1.99	GCCTGTAATCCCAATGCTTTNGG	193	117	67	0	1	0	13	48	1	4	1	0	0	0	0	2	13	110	76	1.29893e+07	12.9893	5	4.97
1991	1.991	GCCTGTAATCCCAGCTAATTNGG	192	101	51	0	0	0	11	38	0	2	0	0	0	0	0	0	14	125	91	1.27599e+07	12.7599	0	4.98
1992	1.992	CAGGAGAATGGCGTGAAGCCNGG	192	101	48	0	0	0	7	40	0	1	2	0	0	0	0	0	8	130	91	1.35364e+07	13.5364	2	4.99
1993	1.993	GCAGGAGAATGGCTTGAACTNGG	192	99	43	1	0	0	5	32	1	4	0	0	0	0	0	1	12	128	93	1.37687e+07	13.7687	3	5
1994	1.994	CAAAAATTAGCTGTGCGTGGNGG	192	104	55	2	0	0	9	40	1	3	0	0	0	0	0	0	10	124	88	1.35278e+07	13.5278	3	5.01
1995	1.995	GCTACTCGGGAGGTTGAGGTNGG	192	114	62	5	0	0	10	43	1	3	0	1	0	0	0	0	13	114	78	1.30283e+07	13.0283	7	5.02
1996	1.996	TCCCAAAGTGCTGGGATAATNGG	191	106	56	0	0	2	10	40	1	3	0	0	0	0	0	0	7	125	85	1.40604e+07	14.0604	3	5.03
1997	1.997	TCTCGCTCTGTCACCCAGGGNGG	191	113	48	2	1	0	9	35	0	1	0	0	0	0	0	0	14	123	78	1.34994e+07	13.4994	3	5.04
1998	1.998	GCCTGTAGTCCCAGCTAGTTNGG	191	94	53	1	1	0	7	39	0	5	0	0	0	0	0	0	16	121	97	1.41271e+07	14.1271	2	5.05
[truncated: 73,626 more rows]

## Sheet: 36bp_Alu_hg38
				PE 36bp raw			SE_1 36bp raw			SE_2 36bp raw			PE 36bp percent			SE 36bp percent			PE 36bp percent		SE 36bp percent
		sequence	# target sites	multiple	unique	total	multiple	unique	total	multiple	unique	total	multiple	unique	single	multiple	unique	single	ambiguous	unique	ambiguous	unique
0	0	GAGGTCAGGAGTTCCAGACGNGG	7	700	0	700	700	0	700	700	0	700	1	0	0	1	0	0	1	0	1	0
1	0.001	GTGAGCCGAGATTGCTCCATNGG	5	200	0	200	200	0	200	200	0	200	1	0	0	1	0	0	1	0	1	0
2	0.002	TGAGCCGAGATTGCTCCATTNGG	5	200	0	200	200	0	200	200	0	200	1	0	0	1	0	0	1	0	1	0
3	0.003	AGACGGAGTCTCGCTCTGGGNGG	5	300	0	300	300	0	300	300	0	300	1	0	0	1	0	0	1	0	1	0
4	0.004	CGCCTGTAGTCGCGGCTACTNGG	5	299	1	300	300	0	300	300	0	300	0.996667	0.00333333	0	1	0	0	0.996667	0.00333333	1	0
5	0.005	AATCCCAGCACTTTGGTAAGNGG	6	496	4	500	500	0	500	500	0	500	0.992	0.008	0	1	0	0	0.992	0.008	1	0
6	0.006	CGCCTGTAGTCTCAGGTAATNGG	5	294	6	300	300	0	300	299	1	300	0.98	0.02	0	0.998333	0.00166667	0	0.98	0.02	0.998333	0.00166667
7	0.007	GCGCCTGTAGTCTCAGGTAANGG	5	293	7	300	300	0	300	298	2	300	0.976667	0.0233333	0	0.996667	0.00333333	0	0.976667	0.0233333	0.996667	0.00333333
8	0.008	CTGCACTCCAGCCGAGGAGANGG	8	731	69	800	788	12	800	742	58	800	0.91375	0.08625	0	0.95625	0.04375	0	0.91375	0.08625	0.95625	0.04375
9	0.009	AGTGAGCCGAGATTGCACCTNGG	40	3580	158	4000	3390	243	4000	3319	328	4000	0.895	0.0395	0.0655	0.838625	0.071375	0.09	0.895	0.105	0.838625	0.161375
10	0.01	GGCGCGATCTCACCTCACTGNGG	6	536	64	600	569	25	600	567	26	600	0.893333	0.106667	0	0.946667	0.0425	0.0108333	0.893333	0.106667	0.946667	0.0533333
11	0.011	TGTAGTCCCAGCTACGCGCGNGG	6	445	55	500	484	16	500	475	20	500	0.89	0.11	0	0.959	0.036	0.005	0.89	0.11	0.959	0.041
12	0.012	GGAGTCTCGCTCTGAAGACCNGG	11	977	121	1100	1092	8	1100	995	67	1100	0.888182	0.11	0.00181818	0.948636	0.0340909	0.0172727	0.888182	0.111818	0.948636	0.0513636
13	0.013	TGCACTCCAGCTTAGGGGACNGG	10	882	118	1000	967	31	1000	959	41	1000	0.882	0.118	0	0.963	0.036	0.001	0.882	0.118	0.963	0.037
14	0.014	GCACTCCAGCCTGCGTGATANGG	8	704	94	800	742	45	800	739	54	800	0.88	0.1175	0.0025	0.925625	0.061875	0.0125	0.88	0.12	0.925625	0.074375
15	0.015	AGATCGCGCCATTGGACTCCNGG	12	1055	119	1200	1136	56	1200	1140	48	1200	0.879167	0.0991667	0.0216667	0.948333	0.0433333	0.00833333	0.879167	0.120833	0.948333	0.0516667
16	0.016	TTCACCGTGTTGCCAAGGCTNGG	5	203	31	234	271	6	277	206	28	234	0.867521	0.132479	0	0.933464	0.0665362	0	0.867521	0.132479	0.933464	0.0665362
17	0.017	CGGGGTTTCACAATATTGGCNGG	7	607	48	700	686	14	700	678	20	700	0.867143	0.0685714	0.0642857	0.974286	0.0242857	0.00142857	0.867143	0.132857	0.974286	0.0257143
18	0.018	ATCCCAGCACTTCCGGAGGCNGG	6	344	50	400	312	54	400	343	38	400	0.86	0.125	0.015	0.81875	0.115	0.06625	0.86	0.14	0.81875	0.18125
19	0.019	TGGCTCACGCCTGTAATCATNGG	5	423	77	500	484	16	500	466	34	500	0.846	0.154	0	0.95	0.05	0	0.846	0.154	0.95	0.05
20	0.02	CAAAGTGCTGGAGTTACAGGNGG	7	591	18	700	610	68	700	627	5	700	0.844286	0.0257143	0.13	0.883571	0.0521429	0.0642857	0.844286	0.155714	0.883571	0.116429
21	0.021	CAGGAGATCGAGATCATTCCNGG	5	421	65	500	471	23	500	457	37	500	0.842	0.13	0.028	0.928	0.06	0.012	0.842	0.158	0.928	0.072
22	0.022	CCCAGCACTTTGGTAAGCGGNGG	7	501	24	600	532	45	600	530	46	600	0.835	0.04	0.125	0.885	0.0758333	0.0391667	0.835	0.165	0.885	0.115
23	0.023	TCCCAAAGTGCTGAGAGTAGNGG	7	500	8	600	509	70	600	529	12	600	0.833333	0.0133333	0.153333	0.865	0.0683333	0.0666667	0.833333	0.166667	0.865	0.135
24	0.024	GTGGCTCACGCCTTAAATCCNGG	6	332	36	400	371	18	400	382	18	400	0.83	0.09	0.08	0.94125	0.045	0.01375	0.83	0.17	0.94125	0.05875
25	0.025	AGTAGAGACGGATTTTCACCNGG	9	577	121	700	626	74	700	627	73	700	0.824286	0.172857	0.00285714	0.895	0.105	0	0.824286	0.175714	0.895	0.105
26	0.026	GACCATCCTGGCTAAAACGGNGG	8	657	84	800	735	33	800	737	45	800	0.82125	0.105	0.07375	0.92	0.04875	0.03125	0.82125	0.17875	0.92	0.08
27	0.027	TGTAATCCCAGTACCTTTGGNGG	8	574	31	700	588	23	700	620	62	700	0.82	0.0442857	0.135714	0.862857	0.0607143	0.0764286	0.82	0.18	0.862857	0.137143
28	0.028	CGACAGAGCGAGAGTTTGTCNGG	12	982	154	1200	1159	30	1200	1040	125	1200	0.818333	0.128333	0.0533333	0.91625	0.0645833	0.0191667	0.818333	0.181667	0.91625	0.08375
29	0.029	CAAAAATTAGCCCGTCGTAGNGG	7	568	119	700	623	71	700	642	50	700	0.811429	0.17	0.0185714	0.903571	0.0864286	0.01	0.811429	0.188571	0.903571	0.0964286
30	0.03	TCTCCTGCCTCAACCTACAGNGG	10	648	151	800	745	55	800	730	69	800	0.81	0.18875	0.00125	0.921875	0.0775	0.000625	0.81	0.19	0.921875	0.078125
31	0.031	TCCTGCCTCAGTCTCCGGAGNGG	7	566	45	700	619	33	700	617	51	700	0.808571	0.0642857	0.127143	0.882857	0.06	0.0571429	0.808571	0.191429	0.882857	0.117143
32	0.032	CTCACGCCTGTGATCCCAGCNGG	11	889	114	1100	946	72	1100	1006	34	1100	0.808182	0.103636	0.0881818	0.887273	0.0481818	0.0645455	0.808182	0.191818	0.887273	0.112727
33	0.033	TCAGGAGATCGAGACTGTTCNGG	24	1922	251	2400	2053	271	2400	2174	140	2400	0.800833	0.104583	0.0945833	0.880625	0.085625	0.03375	0.800833	0.199167	0.880625	0.119375
34	0.034	TCCCAAAGTGCTGGCATTCTNGG	8	640	159	800	745	52	800	696	95	800	0.8	0.19875	0.00125	0.900625	0.091875	0.0075	0.8	0.2	0.900625	0.099375
35	0.035	CTGGGATTACAGGAGTAATCNGG	29	1837	461	2300	2109	180	2300	2021	240	2300	0.798696	0.200435	0.000869565	0.897826	0.0913043	0.0108696	0.798696	0.201304	0.897826	0.102174
36	0.036	GGAGTCTCGCTCTGAAGCCCNGG	10	711	188	900	828	71	900	826	72	900	0.79	0.208889	0.00111111	0.918889	0.0794444	0.00166667	0.79	0.21	0.918889	0.0811111
37	0.037	CCAGGATGGTCCCAAACTCCNGG	6	474	24	600	490	34	600	484	76	600	0.79	0.04	0.17	0.811667	0.0916667	0.0966667	0.79	0.21	0.811667	0.188333
38	0.038	AGGTCAGGAGATCGCGATCANGG	6	314	83	400	359	41	400	386	14	400	0.785	0.2075	0.0075	0.93125	0.06875	0	0.785	0.215	0.93125	0.06875
39	0.039	TCGCCCAGGCTGAAGTCCTGNGG	12	783	217	1000	935	65	1000	856	133	1000	0.783	0.217	0	0.8955	0.099	0.0055	0.783	0.217	0.8955	0.1045
40	0.04	GAGACGGAGTCTCGCTCTGCNGG	16	1251	345	1600	1134	453	1600	786	469	1600	0.781875	0.215625	0.0025	0.6	0.288125	0.111875	0.781875	0.218125	0.6	0.4
41	0.041	AGTGCTGGGATTACTGGCGTNGG	13	1012	115	1300	1166	49	1300	1058	110	1300	0.778462	0.0884615	0.133077	0.855385	0.0611538	0.0834615	0.778462	0.221538	0.855385	0.144615
42	0.042	CGAGACCATCCTGTCCAATCNGG	5	389	111	500	457	43	500	459	40	500	0.778	0.222	0	0.916	0.083	0.001	0.778	0.222	0.916	0.084
43	0.043	CATTCTCCTGCTTGAGCCTCNGG	6	465	135	600	536	58	600	545	52	600	0.775	0.225	0	0.900833	0.0916667	0.0075	0.775	0.225	0.900833	0.0991667
44	0.044	AGACGGGGTTTCTCTATGTTNGG	6	464	56	600	515	64	600	531	16	600	0.773333	0.0933333	0.133333	0.871667	0.0666667	0.0616667	0.773333	0.226667	0.871667	0.128333
45	0.045	ACCTCGTGATCACCCTGCCTNGG	18	1390	409	1800	1682	117	1800	1635	164	1800	0.772222	0.227222	0.000555556	0.921389	0.0780556	0.000555556	0.772222	0.227778	0.921389	0.0786111
46	0.046	TCACGCCATTCCCCTGCCTCNGG	6	386	50	500	408	68	500	425	47	500	0.772	0.1	0.128	0.833	0.115	0.052	0.772	0.228	0.833	0.167
47	0.047	GGAGTCTCGCTCTGTGGTGCNGG	5	385	37	500	394	59	500	425	57	500	0.77	0.074	0.156	0.819	0.116	0.065	0.77	0.23	0.819	0.181
48	0.048	TGAGGCAGGAGAATCGCCTCNGG	14	1076	158	1400	1186	162	1400	1197	124	1400	0.768571	0.112857	0.118571	0.851071	0.102143	0.0467857	0.768571	0.231429	0.851071	0.148929
49	0.049	TCCCGAGTAGCCGCGACTACNGG	6	306	45	400	325	60	400	367	27	400	0.765	0.1125	0.1225	0.865	0.10875	0.02625	0.765	0.235	0.865	0.135
50	0.05	TCGGCTCACTGCAACCTCTTNGG	5	382	30	500	388	53	500	431	37	500	0.764	0.06	0.176	0.819	0.09	0.091	0.764	0.236	0.819	0.181
51	0.051	CAGTGAGCCGAGATTGCACCNGG	47	3582	244	4700	3588	469	4700	3539	469	4700	0.762128	0.0519149	0.185957	0.758191	0.0997872	0.142021	0.762128	0.237872	0.758191	0.241809
52	0.052	TTTCACCGTGTCGGCCCGGANGG	6	304	25	400	322	48	400	348	10	400	0.76	0.0625	0.1775	0.8375	0.0725	0.09	0.76	0.24	0.8375	0.1625
53	0.053	CGCCTGTAATCTCAACACGTNGG	5	380	27	500	396	44	500	404	56	500	0.76	0.054	0.186	0.8	0.1	0.1	0.76	0.24	0.8	0.2
54	0.054	CTGTAATCCCAGCACTGTTTNGG	5	379	60	500	402	76	500	420	66	500	0.758	0.12	0.122	0.822	0.142	0.036	0.758	0.242	0.822	0.178
55	0.055	AGTCTCGCTCTGTGGCCCAGNGG	17	1286	188	1700	1332	252	1700	1128	281	1700	0.756471	0.110588	0.132941	0.723529	0.156765	0.119706	0.756471	0.243529	0.723529	0.276471
56	0.056	GCCACTGCACTCCAGGCTTGNGG	5	376	51	500	418	26	500	429	65	500	0.752	0.102	0.146	0.847	0.091	0.062	0.752	0.248	0.847	0.153
57	0.057	CTCCCGAGTAGATGGGACTANGG	5	376	26	500	391	56	500	438	11	500	0.752	0.052	0.196	0.829	0.067	0.104	0.752	0.248	0.829	0.171
58	0.058	TCTCGCTCTGTCGCACAGTCNGG	11	826	202	1100	979	118	1100	943	97	1100	0.750909	0.183636	0.0654545	0.873636	0.0977273	0.0286364	0.750909	0.249091	0.873636	0.126364
59	0.059	ACCCCGTCTCTACTGAAAATNGG	6	300	47	400	303	53	400	341	39	400	0.75	0.1175	0.1325	0.805	0.115	0.08	0.75	0.25	0.805	0.195
60	0.06	TTTGGGAGGCCGAGGTTGGTNGG	10	749	112	1000	809	136	1000	791	139	1000	0.749	0.112	0.139	0.8	0.1375	0.0625	0.749	0.251	0.8	0.2
61	0.061	TCCCAAAGTGCTAGCATAACNGG	10	598	39	800	628	83	800	633	105	800	0.7475	0.04875	0.20375	0.788125	0.1175	0.094375	0.7475	0.2525	0.788125	0.211875
62	0.062	AACCCGGGAGGAGAAGTTTGNGG	5	372	47	500	394	94	500	417	59	500	0.744	0.094	0.162	0.811	0.153	0.036	0.744	0.256	0.811	0.189
63	0.063	TTTCACCGTGTTACCCACGANGG	6	446	150	600	550	48	600	553	43	600	0.743333	0.25	0.00666667	0.919167	0.0758333	0.005	0.743333	0.256667	0.919167	0.0808333
64	0.064	GCCTGTAGTCCAGGCTAATCNGG	5	371	60	500	425	61	500	408	39	500	0.742	0.12	0.138	0.833	0.1	0.067	0.742	0.258	0.833	0.167
65	0.065	CCTCAGCCTCCCTAGTAGGANGG	8	593	206	800	689	105	800	711	86	800	0.74125	0.2575	0.00125	0.875	0.119375	0.005625	0.74125	0.25875	0.875	0.125
66	0.066	CGCCTGTAATCTTAGCTCTTNGG	6	441	57	600	466	49	600	486	45	600	0.735	0.095	0.17	0.793333	0.0783333	0.128333	0.735	0.265	0.793333	0.206667
67	0.067	TGCCTCAGCCTCCCGATTAGNGG	21	1172	235	1600	1339	183	1600	1287	218	1600	0.7325	0.146875	0.120625	0.820625	0.125312	0.0540625	0.7325	0.2675	0.820625	0.179375
68	0.068	CTGAGGCAGGAGAATTGTGGNGG	6	439	66	600	503	48	600	498	70	600	0.731667	0.11	0.158333	0.834167	0.0983333	0.0675	0.731667	0.268333	0.834167	0.165833
69	0.069	AGACGGGGTTTCTCCATGCTNGG	6	438	116	600	535	41	600	530	50	600	0.73	0.193333	0.0766667	0.8875	0.0758333	0.0366667	0.73	0.27	0.8875	0.1125
70	0.07	AGCTTGCAGTGAGCCCAGAANGG	7	508	182	700	603	90	700	598	88	700	0.725714	0.26	0.0142857	0.857857	0.127143	0.015	0.725714	0.274286	0.857857	0.142143
71	0.071	TAATCCCAGCATTTTGGGCANGG	9	504	83	700	566	80	700	585	35	700	0.72	0.118571	0.161429	0.822143	0.0821429	0.0957143	0.72	0.28	0.822143	0.177857
72	0.072	GGAGTCTCGCTCTCTTGACCNGG	5	360	137	500	450	49	500	418	72	500	0.72	0.274	0.006	0.868	0.121	0.011	0.72	0.28	0.868	0.132
73	0.073	ACTCGGGAGGCTAAGGCAGCNGG	8	575	132	800	677	65	800	615	107	800	0.71875	0.165	0.11625	0.8075	0.1075	0.085	0.71875	0.28125	0.8075	0.1925
74	0.074	TCTCGCTCTGTAGACCAGGCNGG	10	714	133	1000	764	195	1000	816	139	1000	0.714	0.133	0.153	0.79	0.167	0.043	0.714	0.286	0.79	0.21
75	0.075	GGGATTACAGGCGTGCGCCTNGG	10	641	162	900	713	105	900	730	108	900	0.712222	0.18	0.107778	0.801667	0.118333	0.08	0.712222	0.287778	0.801667	0.198333
76	0.076	GTCGCCCAGGCTGAAGTGTANGG	16	1068	333	1500	1302	118	1500	1256	212	1500	0.712	0.222	0.066	0.852667	0.11	0.0373333	0.712	0.288	0.852667	0.147333
77	0.077	TCCCAAAGTGCTGTAAGTACNGG	7	498	202	700	612	80	700	587	105	700	0.711429	0.288571	0	0.856429	0.132143	0.0114286	0.711429	0.288571	0.856429	0.143571
78	0.078	AATCCCAGCACGTTAGGAGGNGG	9	632	168	900	760	109	900	734	96	900	0.702222	0.186667	0.111111	0.83	0.113889	0.0561111	0.702222	0.297778	0.83	0.17
79	0.079	GACCATCCTGGCAAACACAGNGG	6	421	83	600	473	64	600	519	38	600	0.701667	0.138333	0.16	0.826667	0.085	0.0883333	0.701667	0.298333	0.826667	0.173333
80	0.08	ACTGCAAGCTCCACGTCCCGNGG	5	280	37	400	317	69	400	333	44	400	0.7	0.0925	0.2075	0.8125	0.14125	0.04625	0.7	0.3	0.8125	0.1875
81	0.081	GGAGAATGGCGTGAAGCCGGNGG	7	486	37	700	526	113	700	551	50	700	0.694286	0.0528571	0.252857	0.769286	0.116429	0.114286	0.694286	0.305714	0.769286	0.230714
82	0.082	AGGAGAATGGCGTGAAGCCGNGG	8	552	77	800	615	126	800	634	83	800	0.69	0.09625	0.21375	0.780625	0.130625	0.08875	0.69	0.31	0.780625	0.219375
83	0.083	TCAGGAGATCGAGAACCTCCNGG	5	345	87	500	437	61	500	425	41	500	0.69	0.174	0.136	0.862	0.102	0.036	0.69	0.31	0.862	0.138
84	0.084	TCAGGAGATCGAAATCAGCCNGG	25	1655	732	2400	2090	296	2400	2055	318	2400	0.689583	0.305	0.00541667	0.863542	0.127917	0.00854167	0.689583	0.310417	0.863542	0.136458
85	0.085	CGGATCACGAGATCAGGAGTNGG	32	2066	602	3000	2540	340	3000	2471	335	3000	0.688667	0.200667	0.110667	0.835167	0.1125	0.0523333	0.688667	0.311333	0.835167	0.164833
86	0.086	GGATGGTCTCGATCTCCTGGNGG	7	482	128	700	587	51	700	594	45	700	0.688571	0.182857	0.128571	0.843571	0.0685714	0.0878571	0.688571	0.311429	0.843571	0.156429
87	0.087	AGCTTGCAGTGAGCCGACATNGG	9	619	107	900	677	110	900	764	68	900	0.687778	0.118889	0.193333	0.800556	0.0988889	0.100556	0.687778	0.312222	0.800556	0.199444
88	0.088	TGTAGTCCCAGATAGTCGGGNGG	9	618	199	900	723	156	900	738	94	900	0.686667	0.221111	0.0922222	0.811667	0.138889	0.0494444	0.686667	0.313333	0.811667	0.188333
89	0.089	GTAGTCCCAGCACCTTGGGANGG	10	684	232	1000	868	109	1000	823	158	1000	0.684	0.232	0.084	0.8455	0.1335	0.021	0.684	0.316	0.8455	0.1545
90	0.09	AAAGTGCTGGGATGACAGGANGG	8	547	98	800	632	92	800	651	61	800	0.68375	0.1225	0.19375	0.801875	0.095625	0.1025	0.68375	0.31625	0.801875	0.198125
91	0.091	TCTCCTGCCTCAGCCTCTAANGG	9	614	229	900	766	116	900	706	181	900	0.682222	0.254444	0.0633333	0.817778	0.165	0.0172222	0.682222	0.317778	0.817778	0.182222
92	0.092	TGTAATCCCAGCATTTGTGGNGG	5	341	68	500	401	70	500	399	46	500	0.682	0.136	0.182	0.8	0.116	0.084	0.682	0.318	0.8	0.2
93	0.093	GCGCCACTGCACTCGAGACTNGG	5	272	33	400	314	40	400	292	64	400	0.68	0.0825	0.2375	0.7575	0.13	0.1125	0.68	0.32	0.7575	0.2425
94	0.094	TCCCAAAGTGCTGGGGTTCTNGG	16	1086	323	1600	1327	199	1600	1241	233	1600	0.67875	0.201875	0.119375	0.8025	0.135	0.0625	0.67875	0.32125	0.8025	0.1975
95	0.095	GGAGTCTCGCTCTGTTTCCANGG	5	338	111	500	403	84	500	403	56	500	0.676	0.222	0.102	0.806	0.14	0.054	0.676	0.324	0.806	0.194
96	0.096	TCTCGCTCTGTTGAACAGGCNGG	5	337	70	500	389	103	500	404	77	500	0.674	0.14	0.186	0.793	0.18	0.027	0.674	0.326	0.793	0.207
97	0.097	CCAGCACTTTGGGATATCGANGG	5	336	160	500	453	42	500	437	57	500	0.672	0.32	0.008	0.89	0.099	0.011	0.672	0.328	0.89	0.11
98	0.098	ATACAAAAATTTGCCCGGCGNGG	12	798	158	1188	998	128	1200	958	140	1188	0.671717	0.132997	0.195286	0.819095	0.112228	0.0686767	0.671717	0.328283	0.819095	0.180905
99	0.099	CACTGCAAGCTCCGGTTCCTNGG	7	470	224	700	570	127	700	652	45	700	0.671429	0.32	0.00857143	0.872857	0.122857	0.00428571	0.671429	0.328571	0.872857	0.127143
100	0.1	TCAGGAGATCGAGATAGTCCNGG	6	402	67	600	507	67	600	503	55	600	0.67	0.111667	0.218333	0.841667	0.101667	0.0566667	0.67	0.33	0.841667	0.158333
101	0.101	GCTACTCGGGAGACTGAATCNGG	6	335	71	500	375	77	500	422	39	500	0.67	0.142	0.188	0.797	0.116	0.087	0.67	0.33	0.797	0.203
102	0.102	TGTAATCCCAGCATTTGGTGNGG	5	335	67	500	366	109	500	388	51	500	0.67	0.134	0.196	0.754	0.16	0.086	0.67	0.33	0.754	0.246
103	0.103	GCCGAGGCGGGCAGATCATTNGG	17	1138	88	1700	1306	167	1700	1298	143	1700	0.669412	0.0517647	0.278824	0.765882	0.0911765	0.142941	0.669412	0.330588	0.765882	0.234118
104	0.104	CCACGCCCGGCTACTTTTTGNGG	7	468	180	700	662	30	700	536	131	700	0.668571	0.257143	0.0742857	0.855714	0.115	0.0292857	0.668571	0.331429	0.855714	0.144286
105	0.105	AGCACTTTGGGGGATCGAGGNGG	6	401	102	600	487	99	600	449	100	600	0.668333	0.17	0.161667	0.78	0.165833	0.0541667	0.668333	0.331667	0.78	0.22
106	0.106	CCTCAGCCTCCCGATTAGCGNGG	10	400	7	600	440	90	600	440	52	600	0.666667	0.0116667	0.321667	0.733333	0.118333	0.148333	0.666667	0.333333	0.733333	0.266667
107	0.107	TGAGGCAGGAGGGTGGCTTGNGG	15	999	223	1500	1117	190	1500	1153	297	1500	0.666	0.148667	0.185333	0.756667	0.162333	0.081	0.666	0.334	0.756667	0.243333
108	0.108	CACTGCAAGCTCCACCTCGGNGG	10	666	189	1000	762	163	1000	814	139	1000	0.666	0.189	0.145	0.788	0.151	0.061	0.666	0.334	0.788	0.212
109	0.109	GGGATTACAGGCATGAGTCGNGG	11	730	198	1100	916	109	1100	844	134	1100	0.663636	0.18	0.156364	0.8	0.110455	0.0895455	0.663636	0.336364	0.8	0.2
110	0.11	GCCTCCCAAAGTGCTGGGTANGG	17	853	304	1300	1040	190	1300	1055	188	1300	0.656154	0.233846	0.11	0.805769	0.145385	0.0488462	0.656154	0.343846	0.805769	0.194231
111	0.111	CAAAAATTAGCCAGGCGATGNGG	19	1246	414	1900	1497	290	1900	1545	257	1900	0.655789	0.217895	0.126316	0.800526	0.143947	0.0555263	0.655789	0.344211	0.800526	0.199474
112	0.112	CCCGAGTAGCTGGAATTATANGG	18	1170	379	1800	1452	252	1800	1495	197	1800	0.65	0.210556	0.139444	0.818611	0.124722	0.0566667	0.65	0.35	0.818611	0.181389
113	0.113	TGTAGTCCCAGGTAATCAGGNGG	16	969	314	1500	1173	208	1500	1145	251	1500	0.646	0.209333	0.144667	0.772667	0.153	0.0743333	0.646	0.354	0.772667	0.227333
114	0.114	GGAGTGCAGTGGTGCGGTGTNGG	8	516	115	800	612	148	800	607	144	800	0.645	0.14375	0.21125	0.761875	0.1825	0.055625	0.645	0.355	0.761875	0.238125
115	0.115	CTGCACTCCAGCATGGGGGANGG	15	961	444	1500	1246	226	1500	1261	183	1500	0.640667	0.296	0.0633333	0.835667	0.136333	0.028	0.640667	0.359333	0.835667	0.164333
116	0.116	AGTAGCTGGGACTACCTGCGNGG	6	383	137	600	426	154	600	462	71	600	0.638333	0.228333	0.133333	0.74	0.1875	0.0725	0.638333	0.361667	0.74	0.26
117	0.117	CACTTTGGGAGGCAGAAGCANGG	6	255	116	400	343	47	400	300	76	400	0.6375	0.29	0.0725	0.80375	0.15375	0.0425	0.6375	0.3625	0.80375	0.19625
118	0.118	CCAGGCTGGAGTGCAATGTGNGG	12	761	368	1200	988	196	1200	940	232	1200	0.634167	0.306667	0.0591667	0.803333	0.178333	0.0183333	0.634167	0.365833	0.803333	0.196667
119	0.119	GAGACGGAGTCTCTCTCTGTNGG	15	949	217	1500	1121	269	1500	1157	202	1500	0.632667	0.144667	0.222667	0.759333	0.157	0.0836667	0.632667	0.367333	0.759333	0.240667
120	0.12	GCACTTTGGGAGGCGGAGCANGG	5	314	108	500	423	58	500	392	60	500	0.628	0.216	0.156	0.815	0.118	0.067	0.628	0.372	0.815	0.185
121	0.121	AATCCCAGCACCCAGGGAGGNGG	10	627	319	1000	779	212	1000	745	244	1000	0.627	0.319	0.054	0.762	0.228	0.01	0.627	0.373	0.762	0.238
122	0.122	CTGCCTCAGCCTCCTGAGCANGG	11	689	213	1100	848	141	1100	879	114	1100	0.626364	0.193636	0.18	0.785	0.115909	0.0990909	0.626364	0.373636	0.785	0.215
123	0.123	GCCTGTAGTCCCCGCTACTANGG	10	501	49	800	538	172	800	536	190	800	0.62625	0.06125	0.3125	0.67125	0.22625	0.1025	0.62625	0.37375	0.67125	0.32875
124	0.124	CTTTGGGAGGCCGATGCTGGNGG	29	1802	455	2900	2089	532	2900	2147	454	2900	0.621379	0.156897	0.221724	0.730345	0.17	0.0996552	0.621379	0.378621	0.730345	0.269655
125	0.125	GGGATTACAGGCGTGAACAANGG	12	676	312	1100	850	181	1100	882	148	1100	0.614545	0.283636	0.101818	0.787273	0.149545	0.0631818	0.614545	0.385455	0.787273	0.212727
126	0.126	CGAGACCATCCTGCGTAACANGG	7	365	54	600	422	122	600	492	58	600	0.608333	0.09	0.301667	0.761667	0.15	0.0883333	0.608333	0.391667	0.761667	0.238333
127	0.127	TGTAATCCCAGCACTTGCTGNGG	9	547	168	900	647	160	900	649	172	900	0.607778	0.186667	0.205556	0.72	0.184444	0.0955556	0.607778	0.392222	0.72	0.28
128	0.128	AAATTAGCCGGCCCTGGTGGNGG	11	666	193	1100	844	141	1100	898	135	1100	0.605455	0.175455	0.219091	0.791818	0.125455	0.0827273	0.605455	0.394545	0.791818	0.208182
129	0.129	CGCCTGTAGTCTCAGCAATTNGG	5	302	74	500	331	128	500	383	59	500	0.604	0.148	0.248	0.714	0.187	0.099	0.604	0.396	0.714	0.286
130	0.13	AGACCATCCTGGCTAAGACGNGG	5	301	34	500	317	71	500	394	44	500	0.602	0.068	0.33	0.711	0.115	0.174	0.602	0.398	0.711	0.289
131	0.131	ATTAGCCGGGCATCGTGGCGNGG	5	300	183	500	415	68	500	397	84	500	0.6	0.366	0.034	0.812	0.152	0.036	0.6	0.4	0.812	0.188
132	0.132	AGTCCCAGCTACTCGGAATGNGG	7	296	123	500	399	92	500	366	93	500	0.592	0.246	0.162	0.765	0.185	0.05	0.592	0.408	0.765	0.235
133	0.133	TTCTCCTGCCTCGGCCTTCCNGG	5	296	10	500	301	83	500	303	66	500	0.592	0.02	0.388	0.604	0.149	0.247	0.592	0.408	0.604	0.396
134	0.134	GGGAGGCTGAGTCAGGAGACNGG	8	473	116	800	573	160	800	611	139	800	0.59125	0.145	0.26375	0.74	0.186875	0.073125	0.59125	0.40875	0.74	0.26
135	0.135	GCGCCACTGCACTCAAGCTTNGG	9	532	170	900	675	131	900	670	185	900	0.591111	0.188889	0.22	0.747222	0.175556	0.0772222	0.591111	0.408889	0.747222	0.252778
136	0.136	CCCAGCACTTTGTGAGGATGNGG	7	413	204	700	499	161	700	523	150	700	0.59	0.291429	0.118571	0.73	0.222143	0.0478571	0.59	0.41	0.73	0.27
137	0.137	AGGCGGGCGGATCACTAGGTNGG	7	294	26	500	339	102	500	368	38	500	0.588	0.052	0.36	0.707	0.14	0.153	0.588	0.412	0.707	0.293
138	0.138	TAGCTGGGACTGCAGGCACANGG	8	470	39	800	542	115	800	536	70	800	0.5875	0.04875	0.36375	0.67375	0.115625	0.210625	0.5875	0.4125	0.67375	0.32625
139	0.139	CCCAGCACTTTGGGAAGGGGNGG	10	587	153	1000	700	191	1000	725	159	1000	0.587	0.153	0.26	0.7125	0.175	0.1125	0.587	0.413	0.7125	0.2875
140	0.14	TGTAGTCCCAGCTAGCCGGGNGG	12	585	68	1000	663	217	1000	673	160	1000	0.585	0.068	0.347	0.668	0.1885	0.1435	0.585	0.415	0.668	0.332
141	0.141	CAGGCGTGAGCCACTTAGCCNGG	6	351	72	600	410	74	600	413	124	600	0.585	0.12	0.295	0.685833	0.165	0.149167	0.585	0.415	0.685833	0.314167
142	0.142	GTAATCCCAGCCACTTGGGANGG	24	1393	381	2400	1816	450	2400	1764	370	2400	0.580417	0.15875	0.260833	0.745833	0.170833	0.0833333	0.580417	0.419583	0.745833	0.254167
143	0.143	GGCGGAGCTTGCAATGAGCCNGG	7	406	71	700	473	137	700	521	50	700	0.58	0.101429	0.318571	0.71	0.133571	0.156429	0.58	0.42	0.71	0.29
144	0.144	GCTGGAGTGCAGTGGCGAGANGG	5	290	28	500	307	48	500	373	37	500	0.58	0.056	0.364	0.68	0.085	0.235	0.58	0.42	0.68	0.32
145	0.145	GTGCTGGGATTACAGGCACTNGG	8	463	249	800	597	173	800	563	205	800	0.57875	0.31125	0.11	0.725	0.23625	0.03875	0.57875	0.42125	0.725	0.275
146	0.146	TGTAATCCCAGCAACGTGGGNGG	11	635	250	1100	754	295	1100	850	183	1100	0.577273	0.227273	0.195455	0.729091	0.217273	0.0536364	0.577273	0.422727	0.729091	0.270909
147	0.147	TCCCAAAGTGCTTGGTTTACNGG	7	404	22	700	423	127	700	443	74	700	0.577143	0.0314286	0.391429	0.618571	0.143571	0.237857	0.577143	0.422857	0.618571	0.381429
148	0.148	GCCTCAGCCTCCTGACTAGGNGG	21	1207	237	2100	1436	391	2100	1490	281	2100	0.574762	0.112857	0.312381	0.696667	0.16	0.143333	0.574762	0.425238	0.696667	0.303333
149	0.149	CCCAGCACTTTGGGGGATCGNGG	7	401	123	700	502	125	700	468	176	700	0.572857	0.175714	0.251429	0.692857	0.215	0.0921429	0.572857	0.427143	0.692857	0.307143
150	0.15	CACTCCAGCCTAGGCGAAAGNGG	7	401	18	700	417	162	700	448	112	700	0.572857	0.0257143	0.401429	0.617857	0.195714	0.186429	0.572857	0.427143	0.617857	0.382143
151	0.151	AAATTAGCCGGATGTGGTGTNGG	8	457	62	800	509	163	800	624	66	800	0.57125	0.0775	0.35125	0.708125	0.143125	0.14875	0.57125	0.42875	0.708125	0.291875
152	0.152	CGCCTGTAATCCCAGCGCATNGG	6	342	109	600	389	181	600	384	116	600	0.57	0.181667	0.248333	0.644167	0.2475	0.108333	0.57	0.43	0.644167	0.355833
153	0.153	TTTTAGTAGAGACGGGGTTCNGG	10	569	274	1000	749	187	1000	763	162	1000	0.569	0.274	0.157	0.756	0.1745	0.0695	0.569	0.431	0.756	0.244
154	0.154	AAGTGCTGGGACTACAGATGNGG	7	398	300	700	523	168	700	590	51	700	0.568571	0.428571	0.00285714	0.795	0.156429	0.0485714	0.568571	0.431429	0.795	0.205
155	0.155	GCCTGTAATCCTAGAACCTTNGG	13	739	72	1300	824	282	1300	800	184	1300	0.568462	0.0553846	0.376154	0.624615	0.179231	0.196154	0.568462	0.431538	0.624615	0.375385
156	0.156	CCAGGCTGGAGAGCAGTGTTNGG	5	284	216	500	457	43	500	359	138	500	0.568	0.432	0	0.816	0.181	0.003	0.568	0.432	0.816	0.184
157	0.157	ACGCCTGTAATCCCAGGATTNGG	15	849	153	1500	1010	321	1500	999	222	1500	0.566	0.102	0.332	0.669667	0.181	0.149333	0.566	0.434	0.669667	0.330333
158	0.158	CTGTAATCCCAGGATTTGGGNGG	15	849	200	1500	1022	340	1500	1013	322	1500	0.566	0.133333	0.300667	0.678333	0.220667	0.101	0.566	0.434	0.678333	0.321667
159	0.159	TCAGGAGATCGAGACCATAGNGG	5	283	24	500	347	56	500	375	23	500	0.566	0.048	0.386	0.722	0.079	0.199	0.566	0.434	0.722	0.278
160	0.16	ATCCCAGCACTCTGGGAGGGNGG	12	678	98	1200	880	154	1200	746	191	1200	0.565	0.0816667	0.353333	0.6775	0.14375	0.17875	0.565	0.435	0.6775	0.3225
161	0.161	GAGACGGGGTTTCATCGTTTNGG	5	282	33	500	360	54	500	366	48	500	0.564	0.066	0.37	0.726	0.102	0.172	0.564	0.436	0.726	0.274
162	0.162	CTGTAATCCCAGCACTGTGTNGG	6	338	156	600	438	124	600	424	128	600	0.563333	0.26	0.176667	0.718333	0.21	0.0716667	0.563333	0.436667	0.718333	0.281667
163	0.163	GGGTTCACGCCATTCTCCTGNGG	8	394	8	700	491	25	700	454	48	700	0.562857	0.0114286	0.425714	0.675	0.0521429	0.272857	0.562857	0.437143	0.675	0.325
164	0.164	GGCGGGCGGATCACGAGATANGG	5	281	44	500	325	108	500	367	44	500	0.562	0.088	0.35	0.692	0.152	0.156	0.562	0.438	0.692	0.308
165	0.165	AACCCGGGAGGTCGAGGTTGNGG	7	393	83	700	464	176	700	509	46	700	0.561429	0.118571	0.32	0.695	0.158571	0.146429	0.561429	0.438571	0.695	0.305
166	0.166	TCCCGAGTAGCGGGGATTGCNGG	5	280	25	500	317	58	500	347	55	500	0.56	0.05	0.39	0.664	0.113	0.223	0.56	0.44	0.664	0.336
167	0.167	TGTAGTCCCAGCTACTACTGNGG	29	1231	618	2200	1619	369	2200	1507	536	2200	0.559545	0.280909	0.159545	0.710455	0.205682	0.0838636	0.559545	0.440455	0.710455	0.289545
168	0.168	CCCAGCACTTTGGGATATCGNGG	7	391	207	700	522	150	700	523	107	700	0.558571	0.295714	0.145714	0.746429	0.183571	0.07	0.558571	0.441429	0.746429	0.253571
169	0.169	CACTGCAAGCTCCGTGTCCTNGG	7	335	168	600	490	63	600	459	88	600	0.558333	0.28	0.161667	0.790833	0.125833	0.0833333	0.558333	0.441667	0.790833	0.209167
170	0.17	ATACAAAAATTGGCCCAGCGNGG	5	279	129	500	316	136	500	380	97	500	0.558	0.258	0.184	0.696	0.233	0.071	0.558	0.442	0.696	0.304
171	0.171	GGCTGAGGCAGGAGAATAACNGG	21	1165	321	2100	1457	361	2100	1530	334	2100	0.554762	0.152857	0.292381	0.71119	0.165476	0.123333	0.554762	0.445238	0.71119	0.28881
172	0.172	GTCCCAGCTACTTGTGGGGCNGG	5	277	39	500	298	104	500	300	122	500	0.554	0.078	0.368	0.598	0.226	0.176	0.554	0.446	0.598	0.402
173	0.173	CAAAGTGCTGGAAATAGAGGNGG	7	387	313	700	544	153	700	611	88	700	0.552857	0.447143	0	0.825	0.172143	0.00285714	0.552857	0.447143	0.825	0.175
174	0.174	CCTCCCAAAGTGCTGGGTATNGG	19	828	309	1500	1013	321	1500	1022	261	1500	0.552	0.206	0.242	0.678333	0.194	0.127667	0.552	0.448	0.678333	0.321667
175	0.175	TGTAGTCCCAGCAACTAGGANGG	5	276	23	500	312	97	500	321	101	500	0.552	0.046	0.402	0.633	0.198	0.169	0.552	0.448	0.633	0.367
176	0.176	TGGAGTGCAGTGCCATGATCNGG	11	584	200	1064	713	204	1064	777	183	1100	0.548872	0.18797	0.263158	0.68854	0.178835	0.132625	0.548872	0.451128	0.68854	0.31146
177	0.177	CTGAGGCAGGAGAATTGCGGNGG	5	274	38	500	326	92	500	323	107	500	0.548	0.076	0.376	0.649	0.199	0.152	0.548	0.452	0.649	0.351
178	0.178	CCTCAGCCTCCATAGTTGCTNGG	5	273	35	500	318	97	500	319	67	500	0.546	0.07	0.384	0.637	0.164	0.199	0.546	0.454	0.637	0.363
179	0.179	GACTACAGGCGCATGTCACCNGG	5	273	78	500	367	107	500	295	82	500	0.546	0.156	0.298	0.662	0.189	0.149	0.546	0.454	0.662	0.338
180	0.18	GAGACGGGGTTTTTCCTTGTNGG	12	327	199	600	418	161	600	436	146	600	0.545	0.331667	0.123333	0.711667	0.255833	0.0325	0.545	0.455	0.711667	0.288333
181	0.181	ATCTCGGCTCACTGCCAGCTNGG	5	272	114	500	342	112	500	381	110	500	0.544	0.228	0.228	0.723	0.222	0.055	0.544	0.456	0.723	0.277
182	0.182	GCTTGCAGTGAGCCAGGATTNGG	6	326	147	600	456	119	600	456	67	600	0.543333	0.245	0.211667	0.76	0.155	0.085	0.543333	0.456667	0.76	0.24
183	0.183	GCCTGTAGTCCCAGGTAATCNGG	19	969	424	1800	1261	394	1800	1269	440	1800	0.538333	0.235556	0.226111	0.702778	0.231667	0.0655556	0.538333	0.461667	0.702778	0.297222
184	0.184	CCCAGGCTGGAGTGCTATGGNGG	6	323	200	600	425	108	600	462	115	600	0.538333	0.333333	0.128333	0.739167	0.185833	0.075	0.538333	0.461667	0.739167	0.260833
185	0.185	TAGTCCCAGCTACTTGGATGNGG	9	484	55	900	506	205	900	591	123	900	0.537778	0.0611111	0.401111	0.609444	0.182222	0.208333	0.537778	0.462222	0.609444	0.390556
186	0.186	TCGCCCAGGCTGAAGTGTAANGG	21	1074	427	2000	1382	399	2000	1399	380	2000	0.537	0.2135	0.2495	0.69525	0.19475	0.11	0.537	0.463	0.69525	0.30475
187	0.187	GCACTCCAGCCTCAGCAACANGG	19	966	191	1800	1183	331	1800	1212	303	1800	0.536667	0.106111	0.357222	0.665278	0.176111	0.158611	0.536667	0.463333	0.665278	0.334722
188	0.188	GCGCCACTGCACCCTAACCTNGG	5	268	56	500	331	116	500	322	73	500	0.536	0.112	0.352	0.653	0.189	0.158	0.536	0.464	0.653	0.347
189	0.189	GCCTGTAATCCAAGCACTTANGG	23	1177	478	2200	1457	504	2200	1432	499	2200	0.535	0.217273	0.247727	0.656591	0.227955	0.115455	0.535	0.465	0.656591	0.343409
190	0.19	AGGCCGAGGCGTGTGGATCANGG	6	214	114	400	315	42	400	279	92	400	0.535	0.285	0.18	0.7425	0.1675	0.09	0.535	0.465	0.7425	0.2575
191	0.191	CAGGCTGGAGTGCAGTTGCCNGG	5	267	35	500	316	117	500	306	92	500	0.534	0.07	0.396	0.622	0.209	0.169	0.534	0.466	0.622	0.378
192	0.192	TGCACTCCAGCTTGGGGGACNGG	12	639	414	1200	921	201	1200	890	243	1200	0.5325	0.345	0.1225	0.754583	0.185	0.0604167	0.5325	0.4675	0.754583	0.245417
193	0.193	CCTGCCTCAGCCTCCTGACTNGG	23	1206	253	2300	1457	454	2300	1540	293	2300	0.524348	0.11	0.365652	0.651522	0.162391	0.186087	0.524348	0.475652	0.651522	0.348478
194	0.194	TGTAATCCCAGCAGTTGAGGNGG	5	261	109	499	348	94	500	338	89	500	0.523046	0.218437	0.258517	0.686	0.183	0.131	0.523046	0.476954	0.686	0.314
195	0.195	TCACTGCAAGCTCCGGTTCCNGG	9	470	231	900	564	223	900	714	92	900	0.522222	0.256667	0.221111	0.71	0.175	0.115	0.522222	0.477778	0.71	0.29
196	0.196	GCCTGTAATCCCAGCTCGTTNGG	7	362	146	700	467	136	700	443	139	700	0.517143	0.208571	0.274286	0.65	0.196429	0.153571	0.517143	0.482857	0.65	0.35
197	0.197	AGCACTTTGGGAGGCACAGANGG	6	310	218	600	454	108	600	460	104	600	0.516667	0.363333	0.12	0.761667	0.176667	0.0616667	0.516667	0.483333	0.761667	0.238333
198	0.198	AAATTAGCCGGGCCTGCTGGNGG	17	826	253	1600	1084	306	1600	1154	153	1600	0.51625	0.158125	0.325625	0.699375	0.143437	0.157188	0.51625	0.48375	0.699375	0.300625
199	0.199	GGAGAATGGCGTGAACTCAGNGG	11	516	114	1000	705	135	1000	687	84	1000	0.516	0.114	0.37	0.696	0.1095	0.1945	0.516	0.484	0.696	0.304
200	0.2	TCTCGCTCTGTTGCGGAGGCNGG	5	257	101	500	335	143	500	320	111	500	0.514	0.202	0.284	0.655	0.254	0.091	0.514	0.486	0.655	0.345
201	0.201	CAGCACTTTGGTAGGCTGAGNGG	14	616	156	1200	759	315	1200	705	295	1200	0.513333	0.13	0.356667	0.61	0.254167	0.135833	0.513333	0.486667	0.61	0.39
202	0.202	CCTCAGCCTCCTGACTAGGTNGG	24	1223	239	2400	1486	508	2400	1481	436	2400	0.509583	0.0995833	0.390833	0.618125	0.196667	0.185208	0.509583	0.490417	0.618125	0.381875
203	0.203	GCCTGTAATCCCAGCAACGTNGG	13	662	248	1300	795	339	1300	877	293	1300	0.509231	0.190769	0.3	0.643077	0.243077	0.113846	0.509231	0.490769	0.643077	0.356923
204	0.204	TGCTGGGATTACAGGCTTACNGG	10	507	136	1000	672	157	1000	584	256	1000	0.507	0.136	0.357	0.628	0.2065	0.1655	0.507	0.493	0.628	0.372
205	0.205	GCGCCACTGCATTCCATTCTNGG	9	455	253	900	600	221	900	595	214	900	0.505556	0.281111	0.213333	0.663889	0.241667	0.0944444	0.505556	0.494444	0.663889	0.336111
206	0.206	TCCCAAAGTGCTGGGCTGACNGG	18	909	252	1800	1071	328	1800	1154	371	1800	0.505	0.14	0.355	0.618056	0.194167	0.187778	0.505	0.495	0.618056	0.381944
207	0.207	ACAGGCGTGAGCCACTGTGGNGG	14	707	126	1400	862	191	1400	935	146	1400	0.505	0.09	0.405	0.641786	0.120357	0.237857	0.505	0.495	0.641786	0.358214
208	0.208	CTGACCTCGTGATCCCGCCTNGG	7	353	166	700	519	78	700	480	157	700	0.504286	0.237143	0.258571	0.713571	0.167857	0.118571	0.504286	0.495714	0.713571	0.286429
209	0.209	CCTGCCTCAGCCTCCCCAATNGG	8	403	60	800	486	194	800	469	105	800	0.50375	0.075	0.42125	0.596875	0.186875	0.21625	0.50375	0.49625	0.596875	0.403125
210	0.21	GAGTGCAGTGGTGAGATCTTNGG	12	502	65	1000	568	230	1000	640	229	1000	0.502	0.065	0.433	0.604	0.2295	0.1665	0.502	0.498	0.604	0.396
211	0.211	GCTTGCAGTGAGCCGACATCNGG	11	551	152	1100	729	220	1100	754	189	1100	0.500909	0.138182	0.360909	0.674091	0.185909	0.14	0.500909	0.499091	0.674091	0.325909
212	0.212	GGAGTGCAGTGGAAGGATCTNGG	11	500	98	1000	632	250	1000	624	175	1000	0.5	0.098	0.402	0.628	0.2125	0.1595	0.5	0.5	0.628	0.372
213	0.213	TGTAATCCCAGCAGCTTGAGNGG	7	300	50	600	358	181	600	354	85	600	0.5	0.0833333	0.416667	0.593333	0.221667	0.185	0.5	0.5	0.593333	0.406667
214	0.214	TCAGGAGATCGGGGCCATCCNGG	6	300	73	600	382	131	600	388	61	600	0.5	0.121667	0.378333	0.641667	0.16	0.198333	0.5	0.5	0.641667	0.358333
215	0.215	CTCAGCCTCCCGAGTAGTACNGG	6	300	10	600	386	51	600	316	121	600	0.5	0.0166667	0.483333	0.585	0.143333	0.271667	0.5	0.5	0.585	0.415
216	0.216	CTACTCGGGAGGCTGAGACGNGG	8	299	83	600	343	132	600	423	80	600	0.498333	0.138333	0.363333	0.638333	0.176667	0.185	0.498333	0.501667	0.638333	0.361667
217	0.217	GAGTCTCGCTCTGTGGCCCANGG	23	1143	298	2299	1288	592	2300	1173	546	2300	0.497173	0.129622	0.373206	0.535	0.247391	0.217609	0.497173	0.502827	0.535	0.465
218	0.218	AATGGCGTGAACCAGGTAGGNGG	5	149	76	300	215	77	300	209	50	300	0.496667	0.253333	0.25	0.706667	0.211667	0.0816667	0.496667	0.503333	0.706667	0.293333
219	0.219	GATTACAGGCGTGAGCAACCNGG	8	397	197	800	585	98	800	522	152	800	0.49625	0.24625	0.2575	0.691875	0.15625	0.151875	0.49625	0.50375	0.691875	0.308125
220	0.22	GGGATTACAGGCATCAGTCANGG	9	347	179	700	429	169	700	474	137	700	0.495714	0.255714	0.248571	0.645	0.218571	0.136429	0.495714	0.504286	0.645	0.355
221	0.221	GTGCTGGGATTACAGGTGGCNGG	10	495	395	1000	739	214	1000	691	283	1000	0.495	0.395	0.11	0.715	0.2485	0.0365	0.495	0.505	0.715	0.285
222	0.222	GGGGTTTCACCTTGTTGGTANGG	11	544	315	1100	733	303	1100	715	291	1100	0.494545	0.286364	0.219091	0.658182	0.27	0.0718182	0.494545	0.505455	0.658182	0.341818
223	0.223	CCCAGGCTGGAGTACAGCAGNGG	23	1137	606	2300	1568	588	2300	1388	579	2300	0.494348	0.263478	0.242174	0.642609	0.253696	0.103696	0.494348	0.505652	0.642609	0.357391
224	0.224	TGAGGCAGGAGGATGGCTCGNGG	5	247	54	500	295	98	500	291	120	500	0.494	0.108	0.398	0.586	0.218	0.196	0.494	0.506	0.586	0.414
225	0.225	GGCTGAGGCAGGAGGATTGANGG	8	395	61	800	435	224	800	439	197	800	0.49375	0.07625	0.43	0.54625	0.263125	0.190625	0.49375	0.50625	0.54625	0.45375
226	0.226	GGGACTACAGGTGCCCACCANGG	8	394	142	798	589	156	800	535	158	800	0.493734	0.177945	0.328321	0.7025	0.19625	0.10125	0.493734	0.506266	0.7025	0.2975
227	0.227	TCCCGAGTAGCAGGGAGTACNGG	8	394	63	800	443	203	800	563	99	800	0.4925	0.07875	0.42875	0.62875	0.18875	0.1825	0.4925	0.5075	0.62875	0.37125
228	0.228	GGGGTTTCACCGTATTAGACNGG	6	295	20	600	346	107	600	391	73	600	0.491667	0.0333333	0.475	0.614167	0.15	0.235833	0.491667	0.508333	0.614167	0.385833
229	0.229	CCAGCACTTTGGGTGGCCAANGG	16	784	371	1600	972	396	1600	1027	380	1600	0.49	0.231875	0.278125	0.624687	0.2425	0.132812	0.49	0.51	0.624687	0.375312
230	0.23	CCCAGCACTTTAAGAGACCGNGG	13	490	145	1000	587	307	1000	615	209	1000	0.49	0.145	0.365	0.601	0.258	0.141	0.49	0.51	0.601	0.399
231	0.231	CATTCTCCTGCCTCAACTTCNGG	6	98	102	200	182	18	200	141	59	200	0.49	0.51	0	0.8075	0.1925	0	0.49	0.51	0.8075	0.1925
232	0.232	TCCCGAGTAGCTGAAAGTACNGG	5	245	70	500	338	74	500	274	117	500	0.49	0.14	0.37	0.612	0.191	0.197	0.49	0.51	0.612	0.388
233	0.233	TCACTGCAAGCTCCTCCTCGNGG	5	244	65	500	333	93	500	326	77	500	0.488	0.13	0.382	0.659	0.17	0.171	0.488	0.512	0.659	0.341
234	0.234	CTCGGGAGGCTGAGTGAGGTNGG	8	341	85	700	408	184	700	435	129	700	0.487143	0.121429	0.391429	0.602143	0.223571	0.174286	0.487143	0.512857	0.602143	0.397857
235	0.235	TCCCGAGTAGCTGGGACTTANGG	8	389	98	800	545	136	800	456	146	800	0.48625	0.1225	0.39125	0.625625	0.17625	0.198125	0.48625	0.51375	0.625625	0.374375
236	0.236	AGGCTGGAGTGCAGTAGCGCNGG	6	291	119	600	355	130	600	393	155	600	0.485	0.198333	0.316667	0.623333	0.2375	0.139167	0.485	0.515	0.623333	0.376667
237	0.237	TCAGCCTCCCGAGTAGCAGGNGG	6	291	137	600	366	157	600	384	157	600	0.485	0.228333	0.286667	0.625	0.261667	0.113333	0.485	0.515	0.625	0.375
238	0.238	GGAGTGCAGTGGTCCGATCANGG	13	630	255	1300	842	253	1300	850	244	1300	0.484615	0.196154	0.319231	0.650769	0.191154	0.158077	0.484615	0.515385	0.650769	0.349231
239	0.239	ACTGCACTCCAGCTTGGGTGNGG	6	290	148	600	387	159	600	353	155	600	0.483333	0.246667	0.27	0.616667	0.261667	0.121667	0.483333	0.516667	0.616667	0.383333
240	0.24	AATGGCGTGAACCTGAGAAGNGG	9	386	224	800	530	230	800	593	99	800	0.4825	0.28	0.2375	0.701875	0.205625	0.0925	0.4825	0.5175	0.701875	0.298125
241	0.241	CCTGCCTCAGCCTCACAAATNGG	5	241	157	500	360	81	500	300	105	500	0.482	0.314	0.204	0.66	0.186	0.154	0.482	0.518	0.66	0.34
242	0.242	TGCCTCAGCCTCCCGAGTGTNGG	6	289	86	600	365	140	600	442	23	600	0.481667	0.143333	0.375	0.6725	0.135833	0.191667	0.481667	0.518333	0.6725	0.3275
243	0.243	TCTCGCTCTGTTTCCAAGGCNGG	7	337	98	700	413	168	700	376	153	700	0.481429	0.14	0.378571	0.563571	0.229286	0.207143	0.481429	0.518571	0.563571	0.436429
244	0.244	GGGGTTTCACCCTGTTGCTCNGG	9	431	91	900	476	218	900	529	197	900	0.478889	0.101111	0.42	0.558333	0.230556	0.211111	0.478889	0.521111	0.558333	0.441667
245	0.245	TGGGATTACAGGCGTGCGCCNGG	30	1101	705	2300	1618	461	2300	1572	454	2300	0.478696	0.306522	0.214783	0.693478	0.198913	0.107609	0.478696	0.521304	0.693478	0.306522
246	0.246	GCCTGTAGTCCTGGCTAGTCNGG	5	238	70	500	310	93	500	341	50	500	0.476	0.14	0.384	0.651	0.143	0.206	0.476	0.524	0.651	0.349
247	0.247	TGCACTCCAGCTTGGGCAAGNGG	12	568	359	1200	829	271	1200	694	346	1200	0.473333	0.299167	0.2275	0.634583	0.257083	0.108333	0.473333	0.526667	0.634583	0.365417
248	0.248	GGAGTCTCGCTCTCTCAGCCNGG	6	284	210	600	410	150	600	405	144	600	0.473333	0.35	0.176667	0.679167	0.245	0.0758333	0.473333	0.526667	0.679167	0.320833
249	0.249	TCCTGCCTCAGCGTCCCAAGNGG	7	330	112	700	445	125	700	386	185	700	0.471429	0.16	0.368571	0.593571	0.221429	0.185	0.471429	0.528571	0.593571	0.406429
250	0.25	GGCTGAGGCAGGAGAAGTGCNGG	8	377	138	800	479	143	800	529	84	800	0.47125	0.1725	0.35625	0.63	0.141875	0.228125	0.47125	0.52875	0.63	0.37
251	0.251	GGAGTCTCGCTCTGTTGCGGNGG	5	235	122	500	311	160	500	322	104	500	0.47	0.244	0.286	0.633	0.264	0.103	0.47	0.53	0.633	0.367
252	0.252	GAGGTCAGGAGTTCATGACCNGG	8	375	169	800	497	252	800	533	123	800	0.46875	0.21125	0.32	0.64375	0.234375	0.121875	0.46875	0.53125	0.64375	0.35625
253	0.253	CACTTTGGGAGCCCGAGGTCNGG	6	234	69	500	306	78	500	317	74	500	0.468	0.138	0.394	0.623	0.152	0.225	0.468	0.532	0.623	0.377
254	0.254	CCTCGGCCTCCAAATGTGTTNGG	6	234	183	500	341	132	500	308	172	500	0.468	0.366	0.166	0.649	0.304	0.047	0.468	0.532	0.649	0.351
255	0.255	GTAGTCCCAGCTACTCGGAANGG	25	1169	271	2500	1542	406	2500	1579	421	2500	0.4676	0.1084	0.424	0.6242	0.1654	0.2104	0.4676	0.5324	0.6242	0.3758
256	0.256	CCAGCACTTTGGGAGGAGGTNGG	6	280	47	600	351	139	600	324	116	600	0.466667	0.0783333	0.455	0.5625	0.2125	0.225	0.466667	0.533333	0.5625	0.4375
257	0.257	GCAGTGAGCCGAGATCACACNGG	6	280	50	600	361	97	600	363	135	600	0.466667	0.0833333	0.45	0.603333	0.193333	0.203333	0.466667	0.533333	0.603333	0.396667
258	0.258	GCCTGTAGTCCTAAGTACTCNGG	8	373	251	800	545	147	800	480	190	800	0.46625	0.31375	0.22	0.640625	0.210625	0.14875	0.46625	0.53375	0.640625	0.359375
259	0.259	GACGGAGTCTCGCTCTGTTGNGG	5	233	78	500	268	147	500	305	96	500	0.466	0.156	0.378	0.573	0.243	0.184	0.466	0.534	0.573	0.427
260	0.26	GCGCCACTGCAGTACAGCCTNGG	6	279	71	600	313	183	600	353	175	600	0.465	0.118333	0.416667	0.555	0.298333	0.146667	0.465	0.535	0.555	0.445
261	0.261	CCTGCCTCAGCCTCCAGAATNGG	10	464	248	1000	686	201	1000	601	279	1000	0.464	0.248	0.288	0.6435	0.24	0.1165	0.464	0.536	0.6435	0.3565
262	0.262	AGCTTGCAGTGAGCCTAGATNGG	9	415	117	900	558	161	900	563	186	900	0.461111	0.13	0.408889	0.622778	0.192778	0.184444	0.461111	0.538889	0.622778	0.377222
263	0.263	GGGATTACAGGCATGAGTGANGG	11	506	418	1100	719	288	1100	723	288	1100	0.46	0.38	0.16	0.655455	0.261818	0.0827273	0.46	0.54	0.655455	0.344545
264	0.264	AATCCCAGCACCTTGAGAGGNGG	7	322	96	700	430	183	700	429	96	700	0.46	0.137143	0.402857	0.613571	0.199286	0.187143	0.46	0.54	0.613571	0.386429
265	0.265	GCCTCGGCCTCCAAATGTGTNGG	6	229	192	500	341	133	500	308	176	500	0.458	0.384	0.158	0.649	0.309	0.042	0.458	0.542	0.649	0.351
266	0.266	CCCAGCACTTTGAAAGGTCGNGG	9	411	201	900	513	219	900	495	270	900	0.456667	0.223333	0.32	0.56	0.271667	0.168333	0.456667	0.543333	0.56	0.44
267	0.267	TCAGGAGATCGGGAGCATCCNGG	9	411	125	900	557	221	900	557	194	900	0.456667	0.138889	0.404444	0.618889	0.230556	0.150556	0.456667	0.543333	0.618889	0.381111
268	0.268	CGCCTGTAATCTCAAGACTTNGG	9	408	157	900	505	277	900	537	203	900	0.453333	0.174444	0.372222	0.578889	0.266667	0.154444	0.453333	0.546667	0.578889	0.421111
269	0.269	GCCTCAGCCTCCCCAATAGGNGG	9	408	68	900	501	246	900	473	182	900	0.453333	0.0755556	0.471111	0.541111	0.237778	0.221111	0.453333	0.546667	0.541111	0.458889
270	0.27	TGAGCCGAGATCGCGCCACTNGG	11	498	155	1100	656	210	1100	669	294	1100	0.452727	0.140909	0.406364	0.602273	0.229091	0.168636	0.452727	0.547273	0.602273	0.397727
271	0.271	AGCACTTTGGGTGGCCAATGNGG	8	360	71	800	452	185	800	423	178	800	0.45	0.08875	0.46125	0.546875	0.226875	0.22625	0.45	0.55	0.546875	0.453125
272	0.272	TCTCGCTCTGTGGCCTAAGCNGG	5	225	81	500	272	135	500	279	128	500	0.45	0.162	0.388	0.551	0.263	0.186	0.45	0.55	0.551	0.449
273	0.273	TTCTCCTGCCTCAGCCTCGTNGG	10	404	42	900	491	217	900	458	232	900	0.448889	0.0466667	0.504444	0.527222	0.249444	0.223333	0.448889	0.551111	0.527222	0.472778
274	0.274	GAGACGGGGTTTCAGCAGGTNGG	7	314	240	700	471	137	700	506	162	700	0.448571	0.342857	0.208571	0.697857	0.213571	0.0885714	0.448571	0.551429	0.697857	0.302143
275	0.275	TCTCCTGCCTCTGTCTCCCGNGG	8	268	231	600	375	207	600	442	87	600	0.446667	0.385	0.168333	0.680833	0.245	0.0741667	0.446667	0.553333	0.680833	0.319167
276	0.276	GGATTACAGGCGCGAGCCACNGG	8	357	116	800	492	153	800	466	131	800	0.44625	0.145	0.40875	0.59875	0.1775	0.22375	0.44625	0.55375	0.59875	0.40125
277	0.277	AAATTAGCCGGTCGCGGTGGNGG	7	311	117	700	480	147	700	449	118	700	0.444286	0.167143	0.388571	0.663571	0.189286	0.147143	0.444286	0.555714	0.663571	0.336429
278	0.278	TCCCGAGTAGCGGGAACCACNGG	5	222	108	500	267	123	500	306	143	500	0.444	0.216	0.34	0.573	0.266	0.161	0.444	0.556	0.573	0.427
279	0.279	TCCTGCCTCAGCCTTCCTAGNGG	9	398	161	900	533	202	900	573	107	900	0.442222	0.178889	0.378889	0.614444	0.171667	0.213889	0.442222	0.557778	0.614444	0.385556
280	0.28	GGAGTGCAGTGGAGTGACCTNGG	15	661	145	1500	865	307	1500	907	263	1500	0.440667	0.0966667	0.462667	0.590667	0.19	0.219333	0.440667	0.559333	0.590667	0.409333
281	0.281	AAAAATTAGCCGGGTGTGTGNGG	5	220	118	500	283	180	500	348	124	500	0.44	0.236	0.324	0.631	0.304	0.065	0.44	0.56	0.631	0.369
282	0.282	GGATTACAGGCATGAGCCTTNGG	6	262	155	600	378	161	600	312	139	600	0.436667	0.258333	0.305	0.575	0.25	0.175	0.436667	0.563333	0.575	0.425
283	0.283	GAGATCGCGCCACTGCACTANGG	9	303	119	700	363	202	700	507	120	700	0.432857	0.17	0.397143	0.621429	0.23	0.148571	0.432857	0.567143	0.621429	0.378571
284	0.284	GCACTTTGGGAGGCCTAGCGNGG	8	346	106	800	406	234	800	470	197	800	0.4325	0.1325	0.435	0.5475	0.269375	0.183125	0.4325	0.5675	0.5475	0.4525
285	0.285	AGCACTTTGGGAGGTCGGGGNGG	49	2031	992	4700	2810	1251	4700	2979	923	4700	0.432128	0.211064	0.356809	0.615851	0.231277	0.152872	0.432128	0.567872	0.615851	0.384149
286	0.286	CTTTGGGAGGCCCAGACGAGNGG	11	473	157	1100	548	314	1100	625	283	1100	0.43	0.142727	0.427273	0.533182	0.271364	0.195455	0.43	0.57	0.533182	0.466818
287	0.287	TGTAATCCCAGCTCGTTGGGNGG	9	387	179	900	553	230	900	556	132	900	0.43	0.198889	0.371111	0.616111	0.201111	0.182778	0.43	0.57	0.616111	0.383889
288	0.288	GCCTGTAGTCCAAGCTACTANGG	17	726	225	1700	927	421	1700	984	357	1700	0.427059	0.132353	0.440588	0.562059	0.228824	0.209118	0.427059	0.572941	0.562059	0.437941
289	0.289	CTTTGGGAGGCCCAGGCATGNGG	9	384	124	900	483	211	900	535	217	900	0.426667	0.137778	0.435556	0.565556	0.237778	0.196667	0.426667	0.573333	0.565556	0.434444
290	0.29	AGCACTTTGGGATCCTGAGGNGG	14	595	242	1400	749	325	1400	753	366	1400	0.425	0.172857	0.402143	0.536429	0.246786	0.216786	0.425	0.575	0.536429	0.463571
291	0.291	CAAAAATTAGCCGGGCTCAGNGG	13	510	310	1200	715	280	1200	813	216	1200	0.425	0.258333	0.316667	0.636667	0.206667	0.156667	0.425	0.575	0.636667	0.363333
292	0.292	ACTCCAGCCTGGGGGAGAGANGG	7	297	153	700	430	167	700	470	98	700	0.424286	0.218571	0.357143	0.642857	0.189286	0.167857	0.424286	0.575714	0.642857	0.357143
293	0.293	GGAGTCTCGCTGTGTTGACCNGG	6	254	83	600	326	124	600	407	92	600	0.423333	0.138333	0.438333	0.610833	0.18	0.209167	0.423333	0.576667	0.610833	0.389167
294	0.294	CGCCTGTAGTCCCAGCTAGCNGG	16	592	94	1400	783	334	1400	843	216	1400	0.422857	0.0671429	0.51	0.580714	0.196429	0.222857	0.422857	0.577143	0.580714	0.419286
295	0.295	CCACTGCACTCAAGCCTGGGNGG	47	1987	598	4700	2589	1305	4700	2542	1034	4700	0.422766	0.127234	0.45	0.545851	0.24883	0.205319	0.422766	0.577234	0.545851	0.454149
296	0.296	TCCCAAAGTGCTAGGATCATNGG	26	1098	215	2600	1350	749	2600	1430	459	2600	0.422308	0.0826923	0.495	0.534615	0.232308	0.233077	0.422308	0.577692	0.534615	0.465385
297	0.297	GAGACGGGGTTTCTTCGTGTNGG	13	549	159	1300	779	251	1300	804	219	1300	0.422308	0.122308	0.455385	0.608846	0.180769	0.210385	0.422308	0.577692	0.608846	0.391154
298	0.298	GCCTGTAGTCCCAGCTAGCCNGG	16	591	111	1400	766	338	1400	772	280	1400	0.422143	0.0792857	0.498571	0.549286	0.220714	0.23	0.422143	0.577857	0.549286	0.450714
299	0.299	CCCAGCACTTTGTTAGGCTGNGG	6	253	121	600	381	124	600	401	132	600	0.421667	0.201667	0.376667	0.651667	0.213333	0.135	0.421667	0.578333	0.651667	0.348333
300	0.3	CCCAAAGTGCTCAGATTACANGG	8	337	113	800	463	213	800	417	185	800	0.42125	0.14125	0.4375	0.55	0.24875	0.20125	0.42125	0.57875	0.55	0.45
301	0.301	TAGTCCCAGCTACTCAGGGTNGG	9	379	250	900	563	192	900	510	249	900	0.421111	0.277778	0.301111	0.596111	0.245	0.158889	0.421111	0.578889	0.596111	0.403889
302	0.302	TCGCCCAGGCTGGATTCCAGNGG	17	589	465	1400	921	324	1400	1065	233	1400	0.420714	0.332143	0.247143	0.709286	0.198929	0.0917857	0.420714	0.579286	0.709286	0.290714
303	0.303	CAGGCTGGAGTGCAGTCGTGNGG	8	252	103	600	334	147	600	306	210	600	0.42	0.171667	0.408333	0.533333	0.2975	0.169167	0.42	0.58	0.533333	0.466667
304	0.304	GTGAGCCGAGATCAGGCCACNGG	15	544	237	1300	759	317	1300	831	265	1300	0.418462	0.182308	0.399231	0.611538	0.223846	0.164615	0.418462	0.581538	0.611538	0.388462
305	0.305	CTGGGCGACAGACCAAGACTNGG	5	209	105	500	302	126	500	323	109	500	0.418	0.21	0.372	0.625	0.235	0.14	0.418	0.582	0.625	0.375
306	0.306	AGTGGCGCGATCTTAGCTCANGG	5	209	114	500	281	146	500	301	139	500	0.418	0.228	0.354	0.582	0.285	0.133	0.418	0.582	0.582	0.418
307	0.307	GCTCTGTCGCCCAGGCTTGANGG	8	292	61	700	422	126	700	420	102	700	0.417143	0.0871429	0.495714	0.601429	0.162857	0.235714	0.417143	0.582857	0.601429	0.398571
308	0.308	ATACAAAAATTGGCCGGACGNGG	8	333	181	800	425	237	800	539	172	800	0.41625	0.22625	0.3575	0.6025	0.255625	0.141875	0.41625	0.58375	0.6025	0.3975
309	0.309	AGTCCCAGCTACTCAGGGTGNGG	9	374	248	900	529	195	900	504	267	900	0.415556	0.275556	0.308889	0.573889	0.256667	0.169444	0.415556	0.584444	0.573889	0.426111
310	0.31	CCTGTAGTCCCAGCTACATTNGG	23	746	602	1800	1121	419	1800	1097	486	1800	0.414444	0.334444	0.251111	0.616111	0.251389	0.1325	0.414444	0.585556	0.616111	0.383889
311	0.311	CAGGCGTGAGCCATCGTGACNGG	9	287	63	693	377	101	700	365	125	693	0.414141	0.0909091	0.494949	0.532663	0.16224	0.305097	0.414141	0.585859	0.532663	0.467337
312	0.312	CAGGAGAATGGCTTGAACATNGG	22	911	341	2200	1353	556	2200	1332	416	2200	0.414091	0.155	0.430909	0.610227	0.220909	0.168864	0.414091	0.585909	0.610227	0.389773
313	0.313	GCGCCACTGCACACCAGTCTNGG	10	413	170	1000	542	267	1000	567	245	1000	0.413	0.17	0.417	0.5545	0.256	0.1895	0.413	0.587	0.5545	0.4455
314	0.314	AGCACTTTGGGAGGCTGTCGNGG	6	247	67	600	320	105	600	300	138	600	0.411667	0.111667	0.476667	0.516667	0.2025	0.280833	0.411667	0.588333	0.516667	0.483333
315	0.315	GGAGTGCAGTGGTGCGACTTNGG	9	370	100	900	473	260	900	490	184	900	0.411111	0.111111	0.477778	0.535	0.246667	0.218333	0.411111	0.588889	0.535	0.465
316	0.316	CCTCAGCCTCCTGATTAGCCNGG	9	369	47	900	441	221	900	410	184	900	0.41	0.0522222	0.537778	0.472778	0.225	0.302222	0.41	0.59	0.472778	0.527222
317	0.317	CTTTGGGAGGCCCAGAAGGGNGG	7	287	54	700	399	149	700	372	112	700	0.41	0.0771429	0.512857	0.550714	0.186429	0.262857	0.41	0.59	0.550714	0.449286
318	0.318	GAGACGGGGTTTCCCTCTGTNGG	5	205	223	500	349	123	500	336	139	500	0.41	0.446	0.144	0.685	0.262	0.053	0.41	0.59	0.685	0.315
319	0.319	CCTCAGCCTCCTGATTACCTNGG	26	1024	488	2500	1323	723	2500	1430	533	2500	0.4096	0.1952	0.3952	0.5506	0.2512	0.1982	0.4096	0.5904	0.5506	0.4494
320	0.32	GCCTGTAATCCCAGCCATGTNGG	9	286	220	700	429	166	700	386	169	700	0.408571	0.314286	0.277143	0.582143	0.239286	0.178571	0.408571	0.591429	0.582143	0.417857
321	0.321	ACTTTGGGAGGCTAAGGAGGNGG	5	204	119	500	301	141	500	241	159	500	0.408	0.238	0.354	0.542	0.3	0.158	0.408	0.592	0.542	0.458
322	0.322	TCAGGAGATCGAGACACTCCNGG	5	204	24	500	265	141	500	277	90	500	0.408	0.048	0.544	0.542	0.231	0.227	0.408	0.592	0.542	0.458
323	0.323	GCTTGCAGTGAGCCAGGATCNGG	5	204	100	500	333	41	500	364	78	500	0.408	0.2	0.392	0.697	0.119	0.184	0.408	0.592	0.697	0.303
324	0.324	GCCTGTAGTCCCTGCTACATNGG	9	367	115	900	475	239	900	527	202	900	0.407778	0.127778	0.464444	0.556667	0.245	0.198333	0.407778	0.592222	0.556667	0.443333
325	0.325	CCCAGCTACTCGCAAGGCTANGG	7	285	62	700	361	180	700	368	165	700	0.407143	0.0885714	0.504286	0.520714	0.246429	0.232857	0.407143	0.592857	0.520714	0.479286
326	0.326	AGATCGCGCCATTGCATTCCNGG	5	203	47	500	267	114	500	272	117	500	0.406	0.094	0.5	0.539	0.231	0.23	0.406	0.594	0.539	0.461
327	0.327	CTCAGCCTCCCAAGTACCTTNGG	7	283	250	700	462	186	700	406	211	700	0.404286	0.357143	0.238571	0.62	0.283571	0.0964286	0.404286	0.595714	0.62	0.38
328	0.328	CACTGCAAGCTCCGACTCTCNGG	10	404	120	1000	581	215	1000	593	135	1000	0.404	0.12	0.476	0.587	0.175	0.238	0.404	0.596	0.587	0.413
329	0.329	GCCTCGGCCTCCCAAAAGGTNGG	10	404	175	1000	548	290	1000	567	270	1000	0.404	0.175	0.421	0.5575	0.28	0.1625	0.404	0.596	0.5575	0.4425
330	0.33	GCCTGTAATCCCAGCAGCTGNGG	5	202	22	500	211	138	500	246	150	500	0.404	0.044	0.552	0.457	0.288	0.255	0.404	0.596	0.457	0.543
331	0.331	CCCAGCTACTCCGGTGGTTGNGG	5	202	43	500	236	122	500	260	101	500	0.404	0.086	0.51	0.496	0.223	0.281	0.404	0.596	0.496	0.504
332	0.332	AACCCGGGAGGCAGAATTTGNGG	5	202	66	500	254	203	500	256	145	500	0.404	0.132	0.464	0.51	0.348	0.142	0.404	0.596	0.51	0.49
333	0.333	TCACTGCAAGCTCCGACTCTNGG	10	403	127	1000	575	237	1000	594	155	1000	0.403	0.127	0.47	0.5845	0.196	0.2195	0.403	0.597	0.5845	0.4155
334	0.334	CACTGCAAGCTCTGTCTCCANGG	12	483	330	1200	869	172	1200	907	134	1200	0.4025	0.275	0.3225	0.74	0.1275	0.1325	0.4025	0.5975	0.74	0.26
335	0.335	GGAGTGCAGTGGGCCAATCTNGG	10	402	112	1000	546	253	1000	637	220	1000	0.402	0.112	0.486	0.5915	0.2365	0.172	0.402	0.598	0.5915	0.4085
336	0.336	GCTACTCGGGAGGGTGAGATNGG	6	201	43	500	218	164	500	287	121	500	0.402	0.086	0.512	0.505	0.285	0.21	0.402	0.598	0.505	0.495
337	0.337	GCCTGTAATCCCAGAGCCTTNGG	5	201	72	500	233	190	500	341	81	500	0.402	0.144	0.454	0.574	0.271	0.155	0.402	0.598	0.574	0.426
338	0.338	CCCAGCTACTCAGCACGCTGNGG	5	201	38	500	253	151	500	243	89	500	0.402	0.076	0.522	0.496	0.24	0.264	0.402	0.598	0.496	0.504
339	0.339	CTACTCGGGAGGTTGAGGCCNGG	5	201	54	500	267	102	500	287	65	500	0.402	0.108	0.49	0.554	0.167	0.279	0.402	0.598	0.554	0.446
340	0.34	ACTTTGGGAGGCTGAGACTGNGG	11	441	222	1100	590	265	1100	570	298	1100	0.400909	0.201818	0.397273	0.527273	0.255909	0.216818	0.400909	0.599091	0.527273	0.472727
341	0.341	CCTCGGCCTCCTAACGTGCTNGG	18	720	273	1800	998	483	1800	1015	431	1800	0.4	0.151667	0.448333	0.559167	0.253889	0.186944	0.4	0.6	0.559167	0.440833
342	0.342	TGGAGTGCAGTGGTGTCATCNGG	10	400	175	1000	560	275	1000	567	261	1000	0.4	0.175	0.425	0.5635	0.268	0.1685	0.4	0.6	0.5635	0.4365
343	0.343	GCCTGTAGTCCAAGGTACTCNGG	7	280	48	700	326	230	700	340	172	700	0.4	0.0685714	0.531429	0.475714	0.287143	0.237143	0.4	0.6	0.475714	0.524286
344	0.344	GCCTGTAATCCGATCACTTTNGG	5	200	51	500	258	205	500	287	91	500	0.4	0.102	0.498	0.545	0.296	0.159	0.4	0.6	0.545	0.455
345	0.345	CCCAGCACTTTGAGAAGTCGNGG	5	200	60	500	229	152	500	249	151	500	0.4	0.12	0.48	0.478	0.303	0.219	0.4	0.6	0.478	0.522
346	0.346	GCTGAGGCAGGAGAATCGCANGG	5	200	24	500	259	104	500	238	93	500	0.4	0.048	0.552	0.497	0.197	0.306	0.4	0.6	0.497	0.503
347	0.347	CTGCACTCCAGCCTTGGAGANGG	5	200	40	500	249	84	500	222	103	500	0.4	0.08	0.52	0.471	0.187	0.342	0.4	0.6	0.471	0.529
348	0.348	CCTCAGCCTCCCTAAAAGCTNGG	5	200	3	500	224	109	500	211	117	500	0.4	0.006	0.594	0.435	0.226	0.339	0.4	0.6	0.435	0.565
349	0.349	GCCTGTAGTCCCACCTCCTCNGG	13	479	249	1200	622	394	1200	653	312	1200	0.399167	0.2075	0.393333	0.53125	0.294167	0.174583	0.399167	0.600833	0.53125	0.46875
350	0.35	CAAAAATTAGCCCGGCATGCNGG	5	199	9	500	235	112	500	283	80	500	0.398	0.018	0.584	0.518	0.192	0.29	0.398	0.602	0.518	0.482
351	0.351	GAGAATGGCGTGAACCAGGTNGG	6	159	96	400	219	140	400	245	88	400	0.3975	0.24	0.3625	0.58	0.285	0.135	0.3975	0.6025	0.58	0.42
352	0.352	CCTCGGCCTCCCAAAAGGTTNGG	15	596	270	1500	783	457	1500	840	436	1500	0.397333	0.18	0.422667	0.541	0.297667	0.161333	0.397333	0.602667	0.541	0.459
353	0.353	TTCTCCTGCCTCAGCCTCAGNGG	8	316	164	798	457	201	800	418	197	800	0.39599	0.205514	0.398496	0.546875	0.24875	0.204375	0.39599	0.60401	0.546875	0.453125
354	0.354	CGGATCACGAGGTTAGGAGTNGG	5	197	53	500	274	107	500	313	77	500	0.394	0.106	0.5	0.587	0.184	0.229	0.394	0.606	0.587	0.413
355	0.355	CAGGAGAATGGTTTGAACTCNGG	13	431	133	1095	560	308	1100	673	227	1100	0.393607	0.121461	0.484932	0.560455	0.243182	0.196364	0.393607	0.606393	0.560455	0.439545
356	0.356	GCCTCAGCCTCCAGAATAGGNGG	12	471	270	1200	698	315	1200	696	321	1200	0.3925	0.225	0.3825	0.580833	0.265	0.154167	0.3925	0.6075	0.580833	0.419167
357	0.357	GGGAGGCTGAGGTAAAAGAANGG	5	196	149	500	283	157	500	338	117	500	0.392	0.298	0.31	0.621	0.274	0.105	0.392	0.608	0.621	0.379
358	0.358	TCCCGAGTAGCTAGGAGTATNGG	5	196	67	500	260	165	500	259	108	500	0.392	0.134	0.474	0.519	0.273	0.208	0.392	0.608	0.519	0.481
359	0.359	CTCCGCCTCCCAAGTTCAAGNGG	15	587	473	1500	1088	217	1500	870	428	1500	0.391333	0.315333	0.293333	0.652667	0.215	0.132333	0.391333	0.608667	0.652667	0.347333
360	0.36	CGCCTGTAGTCTGAGCTACTNGG	44	1721	693	4400	2324	1208	4400	2636	878	4400	0.391136	0.1575	0.451364	0.563636	0.237045	0.199318	0.391136	0.608864	0.563636	0.436364
361	0.361	GTCTCGCTCTGTCACCAAGTNGG	10	390	349	1000	676	224	1000	564	232	1000	0.39	0.349	0.261	0.62	0.228	0.152	0.39	0.61	0.62	0.38
362	0.362	CCAGCACTTTGGTAGGCTGANGG	18	622	184	1600	848	477	1600	802	398	1600	0.38875	0.115	0.49625	0.515625	0.273438	0.210938	0.38875	0.61125	0.515625	0.484375
363	0.363	GAATGGCGTGAACCCAGGGGNGG	6	233	110	600	301	191	600	349	140	600	0.388333	0.183333	0.428333	0.541667	0.275833	0.1825	0.388333	0.611667	0.541667	0.458333
364	0.364	CCCAGCACTTTCAGAGCCCGNGG	5	194	113	500	279	208	500	244	173	500	0.388	0.226	0.386	0.523	0.381	0.096	0.388	0.612	0.523	0.477
365	0.365	CACTGCAAGCTCTGCCCCTCNGG	5	194	34	500	309	126	500	263	125	500	0.388	0.068	0.544	0.572	0.251	0.177	0.388	0.612	0.572	0.428
366	0.366	GAGACGGGGTTTCGTCTTGTNGG	7	271	73	699	321	203	700	442	130	700	0.387697	0.104435	0.507868	0.545	0.237857	0.217143	0.387697	0.612303	0.545	0.455
367	0.367	CCCAGCACTTTGGTAGTCCANGG	10	386	176	1000	521	329	1000	525	245	1000	0.386	0.176	0.438	0.523	0.287	0.19	0.386	0.614	0.523	0.477
368	0.368	GAGACCATCCTAGGCAACATNGG	5	193	23	500	228	155	500	207	160	500	0.386	0.046	0.568	0.435	0.315	0.25	0.386	0.614	0.435	0.565
369	0.369	GCCTCAGCCTCCAGAGTAAANGG	5	193	46	500	253	106	500	292	85	500	0.386	0.092	0.522	0.545	0.191	0.264	0.386	0.614	0.545	0.455
370	0.37	CCTCAGCCTCCAGAGTAAATNGG	5	193	32	500	247	97	500	282	91	500	0.386	0.064	0.55	0.529	0.188	0.283	0.386	0.614	0.529	0.471
371	0.371	GCCTCAGCCTCCCGAGTATTNGG	54	2083	694	5400	2652	1575	5400	2946	1289	5400	0.385741	0.128519	0.485741	0.518333	0.265185	0.216481	0.385741	0.614259	0.518333	0.481667
372	0.372	CCGAGTAGCTGGAATTACAANGG	7	270	49	700	343	177	700	391	92	700	0.385714	0.07	0.544286	0.524286	0.192143	0.283571	0.385714	0.614286	0.524286	0.475714
373	0.373	CCTGTAATCCCAGCACTGTTNGG	10	385	139	1000	582	288	1000	465	276	1000	0.385	0.139	0.476	0.5235	0.282	0.1945	0.385	0.615	0.5235	0.4765
374	0.374	ACCTCGTGATCCACACGTCTNGG	6	231	156	600	357	181	600	419	127	600	0.385	0.26	0.355	0.646667	0.256667	0.0966667	0.385	0.615	0.646667	0.353333
375	0.375	TCCCAAAGTGCAGAGGTTACNGG	9	346	75	900	398	302	900	427	206	900	0.384444	0.0833333	0.532222	0.458333	0.282222	0.259444	0.384444	0.615556	0.458333	0.541667
376	0.376	CCTCAGCCTCCCCAATAGCANGG	5	192	16	500	209	175	500	265	84	500	0.384	0.032	0.584	0.474	0.259	0.267	0.384	0.616	0.474	0.526
377	0.377	AATCCCAGCACTTTGGAACGNGG	5	153	165	400	258	121	400	239	118	400	0.3825	0.4125	0.205	0.62125	0.29875	0.08	0.3825	0.6175	0.62125	0.37875
378	0.378	ACCTCGTGATCTGCGCGCCTNGG	6	229	196	600	341	215	600	411	76	600	0.381667	0.326667	0.291667	0.626667	0.2425	0.130833	0.381667	0.618333	0.626667	0.373333
379	0.379	ACAAAAATTAGCCGGGTGGGNGG	9	305	221	800	442	261	800	485	129	800	0.38125	0.27625	0.3425	0.579375	0.24375	0.176875	0.38125	0.61875	0.579375	0.420625
380	0.38	GCTCACTGCAAGCTCCACCTNGG	19	723	354	1900	1019	494	1900	1189	371	1900	0.380526	0.186316	0.433158	0.581053	0.227632	0.191316	0.380526	0.619474	0.581053	0.418947
381	0.381	TGCACTCCAGCCTGGCTGATNGG	12	456	250	1200	591	343	1200	660	343	1200	0.38	0.208333	0.411667	0.52125	0.285833	0.192917	0.38	0.62	0.52125	0.47875
382	0.382	TAGCTGGGACTACAGATGCANGG	7	266	162	700	423	119	700	354	216	700	0.38	0.231429	0.388571	0.555	0.239286	0.205714	0.38	0.62	0.555	0.445
383	0.383	TCCCAGCACTTTGGGAGTTTNGG	5	190	80	500	286	128	500	274	125	500	0.38	0.16	0.46	0.56	0.253	0.187	0.38	0.62	0.56	0.44
384	0.384	TGTAGTCCCAGCTGCTATGGNGG	8	303	174	800	417	220	800	508	126	800	0.37875	0.2175	0.40375	0.578125	0.21625	0.205625	0.37875	0.62125	0.578125	0.421875
385	0.385	TTTCACCGTGTTGTCCAGCCNGG	5	188	106	500	248	170	500	264	119	500	0.376	0.212	0.412	0.512	0.289	0.199	0.376	0.624	0.512	0.488
386	0.386	TCTCCTGCCTCAGCCACCTGNGG	7	263	207	700	421	140	700	441	183	700	0.375714	0.295714	0.328571	0.615714	0.230714	0.153571	0.375714	0.624286	0.615714	0.384286
387	0.387	GCCTCAGCCTCCTGACTATCNGG	17	636	333	1700	993	401	1700	841	457	1700	0.374118	0.195882	0.43	0.539412	0.252353	0.208235	0.374118	0.625882	0.539412	0.460588
388	0.388	CTCGGGAGGCTGAGGCAAAANGG	6	187	95	500	254	156	500	254	125	500	0.374	0.19	0.436	0.508	0.281	0.211	0.374	0.626	0.508	0.492
389	0.389	GCCTGTAATCCCAGCTCTATNGG	5	187	82	500	242	135	500	255	143	500	0.374	0.164	0.462	0.497	0.278	0.225	0.374	0.626	0.497	0.503
390	0.39	CCTCAGCCTCCCGAGTATTTNGG	56	2085	670	5600	2666	1689	5600	2998	1224	5600	0.372321	0.119643	0.508036	0.505714	0.260089	0.234196	0.372321	0.627679	0.505714	0.494286
391	0.391	TCGCCCAGGCTGTACTGCAGNGG	9	335	133	900	462	202	900	555	165	900	0.372222	0.147778	0.48	0.565	0.203889	0.231111	0.372222	0.627778	0.565	0.435
392	0.392	TCACTGCAAGCTCCACCTTGNGG	10	372	263	1000	648	224	1000	648	210	1000	0.372	0.263	0.365	0.648	0.217	0.135	0.372	0.628	0.648	0.352
393	0.393	CCCAGCACTTTGGGTGGCTTNGG	7	260	113	700	313	202	700	392	222	700	0.371429	0.161429	0.467143	0.503571	0.302857	0.193571	0.371429	0.628571	0.503571	0.496429
394	0.394	CTTTGGGAGGCCGAGGTTGANGG	8	297	42	800	346	153	800	405	196	800	0.37125	0.0525	0.57625	0.469375	0.218125	0.3125	0.37125	0.62875	0.469375	0.530625
395	0.395	GGGAGGCTGAGCCAGAAGAANGG	12	445	119	1200	665	253	1200	718	158	1200	0.370833	0.0991667	0.53	0.57625	0.17125	0.2525	0.370833	0.629167	0.57625	0.42375
396	0.396	ACAGAGCGAGACTTTGTCTCNGG	9	333	159	900	512	250	900	492	196	900	0.37	0.176667	0.453333	0.557778	0.247778	0.194444	0.37	0.63	0.557778	0.442222
397	0.397	AGCTACTCGGGGGGCTGAAGNGG	6	222	114	600	306	193	600	302	110	600	0.37	0.19	0.44	0.506667	0.2525	0.240833	0.37	0.63	0.506667	0.493333
398	0.398	TTCACCGTGTTGGCCAGGATNGG	11	406	127	1100	670	126	1100	587	237	1100	0.369091	0.115455	0.515455	0.571364	0.165	0.263636	0.369091	0.630909	0.571364	0.428636
399	0.399	AGTGCTGGGATTACAGCTGANGG	11	369	461	1000	642	270	1000	613	277	1000	0.369	0.461	0.17	0.6275	0.2735	0.099	0.369	0.631	0.6275	0.3725
400	0.4	CTCGGCCTCCCAAAGTACTANGG	9	331	124	900	496	162	900	480	227	900	0.367778	0.137778	0.494444	0.542222	0.216111	0.241667	0.367778	0.632222	0.542222	0.457778
401	0.401	CCCAGCTACTCATGAGTCTGNGG	16	586	196	1600	745	494	1600	820	327	1600	0.36625	0.1225	0.51125	0.489063	0.256563	0.254375	0.36625	0.63375	0.489063	0.510938
402	0.402	TCCCGAGTAGCTGGGTTTGCNGG	5	183	91	500	244	132	500	288	152	500	0.366	0.182	0.452	0.532	0.284	0.184	0.366	0.634	0.532	0.468
403	0.403	CTCAGCCTCCCAAGTCGCTGNGG	7	256	107	700	389	120	700	328	173	700	0.365714	0.152857	0.481429	0.512143	0.209286	0.278571	0.365714	0.634286	0.512143	0.487857
404	0.404	CCTCAGCCTCCTGCGTAGTTNGG	16	584	150	1600	738	507	1600	850	362	1600	0.365	0.09375	0.54125	0.49625	0.271562	0.232187	0.365	0.635	0.49625	0.50375
405	0.405	CCCAAAGTGCTGTGATAACANGG	6	219	110	600	302	223	600	309	130	600	0.365	0.183333	0.451667	0.509167	0.294167	0.196667	0.365	0.635	0.509167	0.490833
406	0.406	TCTCGCTCTGTCACGCAGGANGG	5	182	57	500	237	139	500	276	124	500	0.364	0.114	0.522	0.513	0.263	0.224	0.364	0.636	0.513	0.487
407	0.407	ACTCCAGCCTGGGAGGCAGANGG	11	400	277	1100	593	265	1100	666	296	1100	0.363636	0.251818	0.384545	0.572273	0.255	0.172727	0.363636	0.636364	0.572273	0.427727
408	0.408	CCTCAGCCTCCTGAGGAGCANGG	11	400	92	1100	465	358	1100	559	309	1100	0.363636	0.0836364	0.552727	0.465455	0.303182	0.231364	0.363636	0.636364	0.465455	0.534545
409	0.409	CTGTAATCCCAGAACTTTGCNGG	5	181	79	500	227	182	500	213	135	500	0.362	0.158	0.48	0.44	0.317	0.243	0.362	0.638	0.44	0.56
410	0.41	GGATTACAGGCAAGAGCCACNGG	6	217	97	600	310	125	600	260	196	600	0.361667	0.161667	0.476667	0.475	0.2675	0.2575	0.361667	0.638333	0.475	0.525
411	0.411	TAGTCCCAGCTACTCAGGCANGG	7	253	131	700	356	143	700	308	198	700	0.361429	0.187143	0.451429	0.474286	0.243571	0.282143	0.361429	0.638571	0.474286	0.525714
412	0.412	CCAGCCTGGGCAACAGAAGGNGG	9	289	75	800	369	229	800	426	234	800	0.36125	0.09375	0.545	0.496875	0.289375	0.21375	0.36125	0.63875	0.496875	0.503125
413	0.413	GAGACGGGGTTTCTCAGTGTNGG	8	289	112	800	447	266	800	460	167	800	0.36125	0.14	0.49875	0.566875	0.270625	0.1625	0.36125	0.63875	0.566875	0.433125
414	0.414	CCCAAAGTGCTGAGATTGCANGG	10	361	247	1000	563	237	1000	536	256	1000	0.361	0.247	0.392	0.5495	0.2465	0.204	0.361	0.639	0.5495	0.4505
415	0.415	AGTGAGCCGAGATTGAGCCANGG	14	469	267	1300	718	391	1300	744	298	1300	0.360769	0.205385	0.433846	0.562308	0.265	0.172692	0.360769	0.639231	0.562308	0.437692
416	0.416	GGGGTTTCACCATCTAGGCCNGG	16	576	165	1600	870	392	1600	877	309	1600	0.36	0.103125	0.536875	0.545937	0.219062	0.235	0.36	0.64	0.545937	0.454063
417	0.417	CGAGACCATCCTGCCTAATANGG	12	432	231	1200	676	307	1200	734	211	1200	0.36	0.1925	0.4475	0.5875	0.215833	0.196667	0.36	0.64	0.5875	0.4125
418	0.418	AGGAGAATGGCGTGAGCCCCNGG	5	180	29	500	296	50	500	297	59	500	0.36	0.058	0.582	0.593	0.109	0.298	0.36	0.64	0.593	0.407
419	0.419	GGGGTTTCACCCTTTTGGCCNGG	18	647	327	1800	1002	417	1800	991	433	1800	0.359444	0.181667	0.458889	0.553611	0.236111	0.210278	0.359444	0.640556	0.553611	0.446389
420	0.42	CCCAGCACTTTGGGATCCTGNGG	17	609	360	1700	901	445	1700	901	438	1700	0.358235	0.211765	0.43	0.53	0.259706	0.210294	0.358235	0.641765	0.53	0.47
421	0.421	CGCCTGTAATCTCAGCATTCNGG	11	394	91	1100	465	386	1100	536	263	1100	0.358182	0.0827273	0.559091	0.455	0.295	0.25	0.358182	0.641818	0.455	0.545
422	0.422	GCACTCCAGCCTAGGCAACGNGG	8	286	101	800	353	231	800	434	254	800	0.3575	0.12625	0.51625	0.491875	0.303125	0.205	0.3575	0.6425	0.491875	0.508125
423	0.423	CCTCAGCCTCCGGAACAGCTNGG	13	462	265	1300	641	366	1300	776	321	1300	0.355385	0.203846	0.440769	0.545	0.264231	0.190769	0.355385	0.644615	0.545	0.455
424	0.424	TAATCCCAGCACTTTGGGAANGG	17	602	266	1700	864	440	1700	858	431	1700	0.354118	0.156471	0.489412	0.506471	0.256176	0.237353	0.354118	0.645882	0.506471	0.493529
425	0.425	CTTTGGGAGGCCGAAGAGAGNGG	5	177	68	500	282	145	500	246	129	500	0.354	0.136	0.51	0.528	0.274	0.198	0.354	0.646	0.528	0.472
426	0.426	GCCTGTAGTCCCAGCTAGATNGG	6	212	232	600	324	179	600	372	161	600	0.353333	0.386667	0.26	0.58	0.283333	0.136667	0.353333	0.646667	0.58	0.42
427	0.427	CGCCTGTAATCCCTACATTTNGG	7	247	88	700	299	195	700	328	167	700	0.352857	0.125714	0.521429	0.447857	0.258571	0.293571	0.352857	0.647143	0.447857	0.552143
428	0.428	GTAGTCCCAGCTGCTGGGGANGG	11	388	116	1100	621	230	1100	587	208	1100	0.352727	0.105455	0.541818	0.549091	0.199091	0.251818	0.352727	0.647273	0.549091	0.450909
429	0.429	GCCTGTAGTCCGAGCTACTGNGG	16	528	276	1500	786	413	1500	849	386	1500	0.352	0.184	0.464	0.545	0.266333	0.188667	0.352	0.648	0.545	0.455
430	0.43	GGGGTTTCACCGCGTTATCCNGG	5	176	238	500	373	119	500	355	95	500	0.352	0.476	0.172	0.728	0.214	0.058	0.352	0.648	0.728	0.272
431	0.431	ACTGCACTCCAGCCTCAGCCNGG	13	457	360	1300	762	372	1300	731	318	1300	0.351538	0.276923	0.371538	0.574231	0.265385	0.160385	0.351538	0.648462	0.574231	0.425769
432	0.432	GCCACTGCACTCCACTCTGGNGG	20	315	525	900	629	252	900	623	249	900	0.35	0.583333	0.0666667	0.695556	0.278333	0.0261111	0.35	0.65	0.695556	0.304444
433	0.433	TGTAGTCCCAGCTGCTCCTGNGG	7	245	110	700	332	248	700	404	116	700	0.35	0.157143	0.492857	0.525714	0.26	0.214286	0.35	0.65	0.525714	0.474286
434	0.434	TGGCGCGATCTCGGCTCACTNGG	5	175	92	500	323	84	500	315	88	500	0.35	0.184	0.466	0.638	0.172	0.19	0.35	0.65	0.638	0.362
435	0.435	GCCTGTAATCCGAGCACTTCNGG	19	663	292	1900	974	610	1900	932	519	1900	0.348947	0.153684	0.497368	0.501579	0.297105	0.201316	0.348947	0.651053	0.501579	0.498421
436	0.436	ACCTCGTGATCTGCCCACCGNGG	17	593	401	1700	935	441	1700	1101	325	1700	0.348824	0.235882	0.415294	0.598824	0.225294	0.175882	0.348824	0.651176	0.598824	0.401176
437	0.437	CAAAAATTAGCCGGGGATGANGG	16	523	315	1500	746	477	1500	795	383	1500	0.348667	0.21	0.441333	0.513667	0.286667	0.199667	0.348667	0.651333	0.513667	0.486333
438	0.438	CAGCACTTTGGGAGGCCTAANGG	6	209	145	600	356	182	600	286	154	600	0.348333	0.241667	0.41	0.535	0.28	0.185	0.348333	0.651667	0.535	0.465
439	0.439	CAGGAGAATGGAGTAAACCCNGG	5	174	55	500	295	76	500	306	54	500	0.348	0.11	0.542	0.601	0.13	0.269	0.348	0.652	0.601	0.399
440	0.44	AAAATTAGCCGGGCATGGGCNGG	9	313	163	900	431	252	900	543	215	900	0.347778	0.181111	0.471111	0.541111	0.259444	0.199444	0.347778	0.652222	0.541111	0.458889
441	0.441	GCTCTGTCGCCCAGTCTGGANGG	10	347	137	1000	521	310	1000	478	237	1000	0.347	0.137	0.516	0.4995	0.2735	0.227	0.347	0.653	0.4995	0.5005
442	0.442	CCCAGCTACTCGGAAGGGTGNGG	34	1178	418	3398	1735	884	3400	1872	741	3400	0.346675	0.123014	0.530312	0.530441	0.238971	0.230588	0.346675	0.653325	0.530441	0.469559
443	0.443	TCAGGAGATCGACACCTTCCNGG	5	173	57	500	255	111	500	309	65	500	0.346	0.114	0.54	0.564	0.176	0.26	0.346	0.654	0.564	0.436
444	0.444	GACCATCCTGGCTAACATAGNGG	6	207	200	600	398	135	600	324	195	600	0.345	0.333333	0.321667	0.601667	0.275	0.123333	0.345	0.655	0.601667	0.398333
445	0.445	CAAAAATTAGCTGGCCGTTGNGG	6	207	76	600	266	217	600	321	77	600	0.345	0.126667	0.528333	0.489167	0.245	0.265833	0.345	0.655	0.489167	0.510833
446	0.446	AAATTAGCCGGGCGGGGTGANGG	6	206	100	600	254	175	600	385	104	600	0.343333	0.166667	0.49	0.5325	0.2325	0.235	0.343333	0.656667	0.5325	0.4675
447	0.447	GTCTCGCTCTGTTGCCCAGTNGG	6	206	130	600	345	211	600	266	184	600	0.343333	0.216667	0.44	0.509167	0.329167	0.161667	0.343333	0.656667	0.509167	0.490833
448	0.448	CGCCTGTAATCCTAGGATTTNGG	7	240	170	700	367	189	700	376	124	700	0.342857	0.242857	0.414286	0.530714	0.223571	0.245714	0.342857	0.657143	0.530714	0.469286
449	0.449	AGTCCCAGCTACTGAGGAGGNGG	8	274	46	800	324	280	800	362	211	800	0.3425	0.0575	0.6	0.42875	0.306875	0.264375	0.3425	0.6575	0.42875	0.57125
450	0.45	CCAGGATGGTCTCAAACTACNGG	8	274	107	800	348	304	800	364	219	800	0.3425	0.13375	0.52375	0.445	0.326875	0.228125	0.3425	0.6575	0.445	0.555
451	0.451	GGAGTGCAGTGGCCCGATGTNGG	16	547	197	1600	767	506	1600	933	285	1600	0.341875	0.123125	0.535	0.53125	0.247188	0.221562	0.341875	0.658125	0.53125	0.46875
452	0.452	AGCTTGCAGTGAGCCAGGATNGG	10	341	237	1000	618	159	1000	679	147	1000	0.341	0.237	0.422	0.6485	0.153	0.1985	0.341	0.659	0.6485	0.3515
453	0.453	GATTACAGGCGCGAGCCACCNGG	11	375	182	1100	594	240	1100	584	268	1100	0.340909	0.165455	0.493636	0.535455	0.230909	0.233636	0.340909	0.659091	0.535455	0.464545
454	0.454	TGGAGTGCAGTGGCATTATCNGG	6	203	23	600	284	160	600	285	123	600	0.338333	0.0383333	0.623333	0.474167	0.235833	0.29	0.338333	0.661667	0.474167	0.525833
455	0.455	CCTCAGCCTCCTGACGAGCTNGG	6	203	74	600	289	231	600	290	136	600	0.338333	0.123333	0.538333	0.4825	0.305833	0.211667	0.338333	0.661667	0.4825	0.5175
456	0.456	TTTCACCGTGTTAGCTAGGTNGG	9	304	63	900	554	57	900	540	141	900	0.337778	0.07	0.592222	0.607778	0.11	0.282222	0.337778	0.662222	0.607778	0.392222
457	0.457	AATGGCGTGAACCCCAGAGANGG	5	135	155	400	217	146	400	268	112	400	0.3375	0.3875	0.275	0.60625	0.3225	0.07125	0.3375	0.6625	0.60625	0.39375
458	0.458	AGCACTTTGGGAGGTGGAGTNGG	13	438	143	1300	614	360	1300	625	273	1300	0.336923	0.11	0.553077	0.476538	0.243462	0.28	0.336923	0.663077	0.476538	0.523462
459	0.459	TCTCGCTCTGTTACCAAGGCNGG	6	202	159	600	266	180	600	372	120	600	0.336667	0.265	0.398333	0.531667	0.25	0.218333	0.336667	0.663333	0.531667	0.468333
460	0.46	CCTCAGCCTCCCTAGCACCTNGG	6	202	22	600	249	172	600	243	105	600	0.336667	0.0366667	0.626667	0.41	0.230833	0.359167	0.336667	0.663333	0.41	0.59
461	0.461	GCCACTGCACTCCAGTCTCTNGG	20	605	292	1800	1086	358	1800	1140	266	1800	0.336111	0.162222	0.501667	0.618333	0.173333	0.208333	0.336111	0.663889	0.618333	0.381667
462	0.462	TCACTGCAAGCTCTGCATTCNGG	5	168	76	500	228	189	500	284	116	500	0.336	0.152	0.512	0.512	0.305	0.183	0.336	0.664	0.512	0.488
463	0.463	CCTGTAATCCCAGCCCTTTTNGG	12	403	120	1200	570	385	1200	606	291	1200	0.335833	0.1	0.564167	0.49	0.281667	0.228333	0.335833	0.664167	0.49	0.51
464	0.464	TCTCGCTCTGTCCCCCAGGANGG	12	403	257	1200	733	264	1200	705	268	1200	0.335833	0.214167	0.45	0.599167	0.221667	0.179167	0.335833	0.664167	0.599167	0.400833
465	0.465	GGAGTGCAGTGGCGTTTTCTNGG	6	201	148	600	331	148	600	389	112	600	0.335	0.246667	0.418333	0.6	0.216667	0.183333	0.335	0.665	0.6	0.4
466	0.466	CGGGGTTTCACCATGTAGGCNGG	6	201	130	600	298	190	600	301	150	600	0.335	0.216667	0.448333	0.499167	0.283333	0.2175	0.335	0.665	0.499167	0.500833
467	0.467	GCCTGTAATCCCCACACTCTNGG	9	301	288	900	459	328	900	475	258	900	0.334444	0.32	0.345556	0.518889	0.325556	0.155556	0.334444	0.665556	0.518889	0.481111
468	0.468	CAGGAGATCGAGGCCATCCTNGG	8	234	173	700	365	223	700	397	167	700	0.334286	0.247143	0.418571	0.544286	0.278571	0.177143	0.334286	0.665714	0.544286	0.455714
469	0.469	CCTCAGCCTCCAGAATAGGTNGG	14	467	282	1400	718	412	1400	700	403	1400	0.333571	0.201429	0.465	0.506429	0.291071	0.2025	0.333571	0.666429	0.506429	0.493571
470	0.47	AGGCGTGAGCCACAGTGCCTNGG	10	100	10	300	136	34	300	138	38	300	0.333333	0.0333333	0.633333	0.456667	0.12	0.423333	0.333333	0.666667	0.456667	0.543333
471	0.471	CTGTAGTCCCAGTTACTCATNGG	6	200	27	600	253	172	600	228	125	600	0.333333	0.045	0.621667	0.400833	0.2475	0.351667	0.333333	0.666667	0.400833	0.599167
472	0.472	AGATCGCGCCACTGGACTCCNGG	6	200	109	600	333	175	600	321	117	600	0.333333	0.181667	0.485	0.545	0.243333	0.211667	0.333333	0.666667	0.545	0.455
473	0.473	GCTCTGTCGCCAAGGCTGGANGG	6	200	54	600	230	198	600	297	191	600	0.333333	0.09	0.576667	0.439167	0.324167	0.236667	0.333333	0.666667	0.439167	0.560833
474	0.474	GAGACGGGGTTTCCCCAGGTNGG	6	200	52	600	276	167	600	300	124	600	0.333333	0.0866667	0.58	0.48	0.2425	0.2775	0.333333	0.666667	0.48	0.52
475	0.475	TCCCAAAGTGCTGTAGTTACNGG	6	200	35	600	236	217	600	257	106	600	0.333333	0.0583333	0.608333	0.410833	0.269167	0.32	0.333333	0.666667	0.410833	0.589167
476	0.476	CTGCACTCCAGCCTGGACAGNGG	15	499	115	1500	597	401	1500	710	441	1500	0.332667	0.0766667	0.590667	0.435667	0.280667	0.283667	0.332667	0.667333	0.435667	0.564333
477	0.477	TGTAGTCCCAGGTGCTAGGGNGG	6	199	15	600	224	184	600	246	131	600	0.331667	0.025	0.643333	0.391667	0.2625	0.345833	0.331667	0.668333	0.391667	0.608333
478	0.478	GCACTTTGGGAGTCGGAGGCNGG	20	629	406	1900	988	588	1900	1126	354	1900	0.331053	0.213684	0.455263	0.556316	0.247895	0.195789	0.331053	0.668947	0.556316	0.443684
479	0.479	GGGGTTTCACCTTGTTAGACNGG	11	363	142	1100	634	204	1100	695	116	1100	0.33	0.129091	0.540909	0.604091	0.145455	0.250455	0.33	0.67	0.604091	0.395909
480	0.48	TCTCGCTCTGTCACCCATACNGG	17	527	326	1600	817	411	1600	777	343	1600	0.329375	0.20375	0.466875	0.498125	0.235625	0.26625	0.329375	0.670625	0.498125	0.501875
481	0.481	AATTAGCCGGGCTTGGTGCCNGG	6	194	376	589	399	174	600	462	120	589	0.329372	0.63837	0.0322581	0.724138	0.247267	0.0285955	0.329372	0.670628	0.724138	0.275862
482	0.482	TCTCGCTCTGTCACCTAAGCNGG	38	1250	913	3800	1961	1186	3800	2049	1037	3800	0.328947	0.240263	0.430789	0.527632	0.2925	0.179868	0.328947	0.671053	0.527632	0.472368
483	0.483	GGCAGGAGAATGGCATGAATNGG	6	197	58	600	286	105	600	322	87	600	0.328333	0.0966667	0.575	0.506667	0.16	0.333333	0.328333	0.671667	0.506667	0.493333
484	0.484	GTGCTGGGATTACAGACCTGNGG	6	197	81	600	320	120	600	267	98	600	0.328333	0.135	0.536667	0.489167	0.181667	0.329167	0.328333	0.671667	0.489167	0.510833
485	0.485	AGACGGGGTTTCAACGTGTTNGG	5	164	274	500	369	108	500	331	126	500	0.328	0.548	0.124	0.7	0.234	0.066	0.328	0.672	0.7	0.3
486	0.486	GCTACTCGGGAGTCTGATACNGG	9	295	581	900	598	274	900	512	346	900	0.327778	0.645556	0.0266667	0.616667	0.344444	0.0388889	0.327778	0.672222	0.616667	0.383333
487	0.487	CCAAAGTGCTGAGATTGCAGNGG	11	360	272	1100	534	302	1100	571	351	1100	0.327273	0.247273	0.425455	0.502273	0.296818	0.200909	0.327273	0.672727	0.502273	0.497727
488	0.488	TGCAGTGAGCCGAGATTGCGNGG	6	196	65	600	276	151	600	317	104	600	0.326667	0.108333	0.565	0.494167	0.2125	0.293333	0.326667	0.673333	0.494167	0.505833
489	0.489	TGTAATCCCAGGGCTCTGGGNGG	5	163	61	500	212	187	500	248	125	500	0.326	0.122	0.552	0.46	0.312	0.228	0.326	0.674	0.46	0.54
490	0.49	GGGGTTTCACCGTATGAGCCNGG	6	195	37	600	336	147	600	266	149	600	0.325	0.0616667	0.613333	0.501667	0.246667	0.251667	0.325	0.675	0.501667	0.498333
491	0.491	CAAAAATTAGCCGTGGGTGGNGG	9	292	142	900	377	328	900	455	213	900	0.324444	0.157778	0.517778	0.462222	0.300556	0.237222	0.324444	0.675556	0.462222	0.537778
492	0.492	TGTAGTCCCAGCCACTCAGCNGG	8	259	117	800	349	249	800	523	169	800	0.32375	0.14625	0.53	0.545	0.26125	0.19375	0.32375	0.67625	0.545	0.455
493	0.493	TGGGATTACAGGTGTAAGCCNGG	8	259	105	800	396	151	800	401	176	800	0.32375	0.13125	0.545	0.498125	0.204375	0.2975	0.32375	0.67625	0.498125	0.501875
494	0.494	AAAAATTAGCCGGGCGGGCGNGG	11	356	183	1100	560	423	1100	551	311	1100	0.323636	0.166364	0.51	0.505	0.333636	0.161364	0.323636	0.676364	0.505	0.495
495	0.495	CGAGACCATCCTGGCTCATANGG	6	194	37	600	339	119	600	335	78	600	0.323333	0.0616667	0.615	0.561667	0.164167	0.274167	0.323333	0.676667	0.561667	0.438333
496	0.496	CAAAAATTAGCTGAGCGAGGNGG	6	194	141	600	244	256	600	357	172	600	0.323333	0.235	0.441667	0.500833	0.356667	0.1425	0.323333	0.676667	0.500833	0.499167
497	0.497	GCCTGTAATCCCAACATTTGNGG	20	613	163	1900	768	613	1900	802	456	1900	0.322632	0.0857895	0.591579	0.413158	0.281316	0.305526	0.322632	0.677368	0.413158	0.586842
498	0.498	TTTCACCGTGTTCGCCAGAANGG	9	290	154	900	451	304	900	520	134	900	0.322222	0.171111	0.506667	0.539444	0.243333	0.217222	0.322222	0.677778	0.539444	0.460556
499	0.499	CTTTGGGAGGCCCAGGAAGGNGG	29	772	183	2400	1079	788	2400	1098	649	2400	0.321667	0.07625	0.602083	0.453542	0.299375	0.247083	0.321667	0.678333	0.453542	0.546458
500	0.5	CCTGTAATCCCAACACTTGTNGG	6	193	46	600	214	220	600	237	153	600	0.321667	0.0766667	0.601667	0.375833	0.310833	0.313333	0.321667	0.678333	0.375833	0.624167
501	0.501	AACCCGGGAGGTAGAGATTGNGG	14	418	205	1300	679	399	1300	687	250	1300	0.321538	0.157692	0.520769	0.525385	0.249615	0.225	0.321538	0.678462	0.525385	0.474615
502	0.502	AATGGCGTGAACCTGAGGGGNGG	7	225	121	700	373	178	700	400	169	700	0.321429	0.172857	0.505714	0.552143	0.247857	0.2	0.321429	0.678571	0.552143	0.447857
503	0.503	GCTACTCGGGAGTATGAGGCNGG	8	257	290	800	431	234	800	405	241	800	0.32125	0.3625	0.31625	0.5225	0.296875	0.180625	0.32125	0.67875	0.5225	0.4775
504	0.504	AGTAGAGACGGGGTTTCAGCNGG	10	320	251	1000	501	281	1000	566	280	1000	0.32	0.251	0.429	0.5335	0.2805	0.186	0.32	0.68	0.5335	0.4665
505	0.505	CCCAGGCTGGAGTTCAGTGANGG	7	224	342	700	367	285	700	383	283	700	0.32	0.488571	0.191429	0.535714	0.405714	0.0585714	0.32	0.68	0.535714	0.464286
506	0.506	TCCCAAAGTGCTGGGACTTTNGG	6	192	58	600	228	203	600	253	138	600	0.32	0.0966667	0.583333	0.400833	0.284167	0.315	0.32	0.68	0.400833	0.599167
507	0.507	CTCAGCCTCCCAAGTAACTTNGG	9	255	147	800	338	255	800	350	204	800	0.31875	0.18375	0.4975	0.43	0.286875	0.283125	0.31875	0.68125	0.43	0.57
508	0.508	TGCCTCAGCCTCCCAAGAAGNGG	7	223	197	700	327	284	700	378	183	700	0.318571	0.281429	0.4	0.503571	0.333571	0.162857	0.318571	0.681429	0.503571	0.496429
509	0.509	TGTAATCCCAGCTCTATGGGNGG	6	191	44	600	220	224	600	251	201	600	0.318333	0.0733333	0.608333	0.3925	0.354167	0.253333	0.318333	0.681667	0.3925	0.6075
510	0.51	CACTCCAGCCTGGGTGAGAANGG	6	191	99	600	257	209	600	328	165	600	0.318333	0.165	0.516667	0.4875	0.311667	0.200833	0.318333	0.681667	0.4875	0.5125
511	0.511	GCGCCACTGCACTATAGTCTNGG	5	159	172	500	284	159	500	211	217	500	0.318	0.344	0.338	0.495	0.376	0.129	0.318	0.682	0.495	0.505
512	0.512	TGGAGTGCAGTGGCAGGATCNGG	44	1398	954	4400	2243	1203	4400	2192	1246	4400	0.317727	0.216818	0.465455	0.503977	0.278295	0.217727	0.317727	0.682273	0.503977	0.496023
513	0.513	GCCTGTAGTCCTGGCCACTCNGG	6	190	71	600	254	204	600	304	155	600	0.316667	0.118333	0.565	0.465	0.299167	0.235833	0.316667	0.683333	0.465	0.535
514	0.514	TTTCACCGTGTAAGCCAAGANGG	8	253	104	800	442	194	800	431	96	800	0.31625	0.13	0.55375	0.545625	0.18125	0.273125	0.31625	0.68375	0.545625	0.454375
515	0.515	TCCCAGCTACTCAGAAAGCTNGG	5	158	50	500	201	141	500	189	152	500	0.316	0.1	0.584	0.39	0.293	0.317	0.316	0.684	0.39	0.61
516	0.516	AAATTAGCCGGACTTGGTGGNGG	18	568	297	1800	966	424	1800	998	339	1800	0.315556	0.165	0.519444	0.545556	0.211944	0.2425	0.315556	0.684444	0.545556	0.454444
517	0.517	AAGCTCCGCCTTCTGGGTTCNGG	13	410	281	1300	756	294	1300	795	203	1300	0.315385	0.216154	0.468462	0.596538	0.191154	0.212308	0.315385	0.684615	0.596538	0.403462
518	0.518	TCCCGAGTAGCTGGCTTTACNGG	8	252	273	800	477	240	800	476	169	800	0.315	0.34125	0.34375	0.595625	0.255625	0.14875	0.315	0.685	0.595625	0.404375
519	0.519	CCCAGCACTTTGGAAAGCCCNGG	6	189	38	600	236	191	600	217	113	600	0.315	0.0633333	0.621667	0.3775	0.253333	0.369167	0.315	0.685	0.3775	0.6225
520	0.52	GGGCGACAGAGTGAGACTCCNGG	6	189	49	600	314	76	600	263	111	600	0.315	0.0816667	0.603333	0.480833	0.155833	0.363333	0.315	0.685	0.480833	0.519167
521	0.521	AGGAGAATGGCGTGAACCGGNGG	7	220	171	700	397	220	700	395	97	700	0.314286	0.244286	0.441429	0.565714	0.226429	0.207857	0.314286	0.685714	0.565714	0.434286
522	0.522	CCCAGCTACTCTGGTGGCTANGG	11	314	121	1000	402	352	1000	556	188	1000	0.314	0.121	0.565	0.479	0.27	0.251	0.314	0.686	0.479	0.521
523	0.523	AGCACTTTGGGATGCAGAAGNGG	8	251	254	800	405	238	800	411	243	800	0.31375	0.3175	0.36875	0.51	0.300625	0.189375	0.31375	0.68625	0.51	0.49
524	0.524	ATCACGAGGTCAAGAGTTCANGG	6	188	56	600	248	158	600	351	100	600	0.313333	0.0933333	0.593333	0.499167	0.215	0.285833	0.313333	0.686667	0.499167	0.500833
525	0.525	AAATTAGCCGGTCGTGGGGGNGG	6	188	220	600	323	189	600	343	142	600	0.313333	0.366667	0.32	0.555	0.275833	0.169167	0.313333	0.686667	0.555	0.445
526	0.526	TCTCGCTCTGTTGCCAAGACNGG	6	188	192	600	338	157	600	310	172	600	0.313333	0.32	0.366667	0.54	0.274167	0.185833	0.313333	0.686667	0.54	0.46
527	0.527	CTGTAATCCCAGTACTCTGGNGG	7	219	191	700	378	291	700	346	176	700	0.312857	0.272857	0.414286	0.517143	0.333571	0.149286	0.312857	0.687143	0.517143	0.482857
528	0.528	CACTGCAAGCTCCACCTCATNGG	18	562	505	1799	990	514	1800	1077	410	1800	0.312396	0.280712	0.406893	0.574167	0.256667	0.169167	0.312396	0.687604	0.574167	0.425833
529	0.529	GCCTCAGCCTCCATAGCAGCNGG	9	281	212	900	425	266	900	599	144	900	0.312222	0.235556	0.452222	0.568889	0.227778	0.203333	0.312222	0.687778	0.568889	0.431111
530	0.53	CAAAAATTAGCCGAGTGCGGNGG	20	624	334	2000	975	581	2000	1030	428	2000	0.312	0.167	0.521	0.50125	0.25225	0.2465	0.312	0.688	0.50125	0.49875
531	0.531	CGAGACCATCCTGGCTAATTNGG	11	343	309	1100	648	315	1100	667	252	1100	0.311818	0.280909	0.407273	0.597727	0.257727	0.144545	0.311818	0.688182	0.597727	0.402273
532	0.532	CACGGTGAAACCCCGTCTCTNGG	7	218	143	700	365	159	700	329	139	700	0.311429	0.204286	0.484286	0.495714	0.212857	0.291429	0.311429	0.688571	0.495714	0.504286
533	0.533	CTGAGGCAGGAGAATGAGGCNGG	18	560	619	1800	1227	412	1800	1115	393	1800	0.311111	0.343889	0.345	0.650556	0.223611	0.125833	0.311111	0.688889	0.650556	0.349444
534	0.534	GGTCTCGATCTCCTGACCTGNGG	15	434	214	1400	723	315	1400	779	216	1400	0.31	0.152857	0.537143	0.536429	0.189643	0.273929	0.31	0.69	0.536429	0.463571
535	0.535	GTCCCAGCTACTTGGGTGGCNGG	14	434	146	1400	614	478	1400	550	455	1400	0.31	0.104286	0.585714	0.415714	0.333214	0.251071	0.31	0.69	0.415714	0.584286
536	0.536	GCACTTTGGGATGATGAGGCNGG	9	279	107	900	409	271	900	473	223	900	0.31	0.118889	0.571111	0.49	0.274444	0.235556	0.31	0.69	0.49	0.51
537	0.537	AGCACTTTGGGAGGAGAAGGNGG	6	186	48	600	275	199	600	274	146	600	0.31	0.08	0.61	0.4575	0.2875	0.255	0.31	0.69	0.4575	0.5425
538	0.538	GGGATTACAGGTGTGAGGCANGG	32	896	784	2900	1490	828	2900	1567	695	2900	0.308966	0.270345	0.42069	0.527069	0.262586	0.210345	0.308966	0.691034	0.527069	0.472931
539	0.539	GCACTTTGGGAGTCCGACGCNGG	8	247	148	800	423	195	800	437	215	800	0.30875	0.185	0.50625	0.5375	0.25625	0.20625	0.30875	0.69125	0.5375	0.4625
540	0.54	GGAGTGCAGTGGTACGAGCTNGG	7	216	127	700	327	201	700	369	169	700	0.308571	0.181429	0.51	0.497143	0.264286	0.238571	0.308571	0.691429	0.497143	0.502857
541	0.541	TGCACTCCAGCCTGAGGAACNGG	6	185	46	600	271	215	600	200	174	600	0.308333	0.0766667	0.615	0.3925	0.324167	0.283333	0.308333	0.691667	0.3925	0.6075
542	0.542	CCAAAGTGCTGGGATTATGTNGG	6	185	195	600	343	195	600	288	180	600	0.308333	0.325	0.366667	0.525833	0.3125	0.161667	0.308333	0.691667	0.525833	0.474167
543	0.543	CAGGAGAATGGTGTGTACCTNGG	9	277	230	900	478	215	900	580	168	900	0.307778	0.255556	0.436667	0.587778	0.212778	0.199444	0.307778	0.692222	0.587778	0.412222
544	0.544	GCCTCAGCCTCTCCAATAGCNGG	9	277	115	900	362	333	900	531	133	900	0.307778	0.127778	0.564444	0.496111	0.258889	0.245	0.307778	0.692222	0.496111	0.503889
545	0.545	GGGGTTTCACCGAATTAGCCNGG	11	338	178	1100	593	259	1100	626	197	1100	0.307273	0.161818	0.530909	0.554091	0.207273	0.238636	0.307273	0.692727	0.554091	0.445909
546	0.546	CACTCCAGCCTGGATGACACNGG	18	552	718	1800	891	648	1800	978	593	1800	0.306667	0.398889	0.294444	0.519167	0.344722	0.136111	0.306667	0.693333	0.519167	0.480833
547	0.547	TACAGGCGTGAGCCACTGTTNGG	6	184	390	600	236	229	600	107	416	600	0.306667	0.65	0.0433333	0.285833	0.5375	0.176667	0.306667	0.693333	0.285833	0.714167
548	0.548	AAATTAGCCGGGCATGGCAGNGG	44	1346	894	4400	2208	1317	4400	2524	950	4400	0.305909	0.203182	0.490909	0.537727	0.257614	0.204659	0.305909	0.694091	0.537727	0.462273
549	0.549	CCTGTAGTCCCTGCTACTCGNGG	7	214	114	700	353	222	700	306	222	700	0.305714	0.162857	0.531429	0.470714	0.317143	0.212143	0.305714	0.694286	0.470714	0.529286
550	0.55	GGGGTTTCACCTGGTTGGCCNGG	7	214	47	700	340	213	700	316	170	700	0.305714	0.0671429	0.627143	0.468571	0.273571	0.257857	0.305714	0.694286	0.468571	0.531429
551	0.551	GGGGTTTCACCCTGTTTGCCNGG	21	396	188	1300	660	288	1300	706	289	1300	0.304615	0.144615	0.550769	0.525385	0.221923	0.252692	0.304615	0.695385	0.525385	0.474615
552	0.552	CTGCACTCCAGCCTGGTCAANGG	13	396	200	1300	611	347	1300	603	331	1300	0.304615	0.153846	0.541538	0.466923	0.260769	0.272308	0.304615	0.695385	0.466923	0.533077
553	0.553	TGTAATCCCAGCTATTTGCGNGG	5	152	118	500	222	172	500	282	114	500	0.304	0.236	0.46	0.504	0.286	0.21	0.304	0.696	0.504	0.496
554	0.554	TGTAATCCCAGCAATTCTGGNGG	5	152	54	500	185	174	500	221	94	500	0.304	0.108	0.588	0.406	0.268	0.326	0.304	0.696	0.406	0.594
555	0.555	CAGGATGGTCTTTAACTCCTNGG	5	152	172	500	226	181	500	257	158	500	0.304	0.344	0.352	0.483	0.339	0.178	0.304	0.696	0.483	0.517
556	0.556	GCACTTTGGGAGGTCGAGTTNGG	13	395	178	1300	583	430	1300	619	293	1300	0.303846	0.136923	0.559231	0.462308	0.278077	0.259615	0.303846	0.696154	0.462308	0.537692
557	0.557	GCCTGTAATCCCAGTGCTGTNGG	21	607	231	2000	774	768	2000	824	501	2000	0.3035	0.1155	0.581	0.3995	0.31725	0.28325	0.3035	0.6965	0.3995	0.6005
558	0.558	AATGGCGTGAACCCACAAGGNGG	7	182	175	600	381	152	600	404	131	600	0.303333	0.291667	0.405	0.654167	0.235833	0.11	0.303333	0.696667	0.654167	0.345833
559	0.559	CGGATCACGAGGTCAGGAGCNGG	6	182	40	600	274	164	600	292	90	600	0.303333	0.0666667	0.63	0.471667	0.211667	0.316667	0.303333	0.696667	0.471667	0.528333
560	0.56	CCCAGCACTTTGGCAAGCTGNGG	13	394	150	1300	548	512	1300	565	346	1300	0.303077	0.115385	0.581538	0.428077	0.33	0.241923	0.303077	0.696923	0.428077	0.571923
561	0.561	GCACTTTGGGAGGCCTAAGGNGG	7	212	108	700	308	198	700	343	182	700	0.302857	0.154286	0.542857	0.465	0.271429	0.263571	0.302857	0.697143	0.465	0.535
562	0.562	CCCGAGTAGCTGGAACTACANGG	30	906	327	3000	1417	865	3000	1537	629	3000	0.302	0.109	0.589	0.492333	0.249	0.258667	0.302	0.698	0.492333	0.507667
563	0.563	CCAGGCTGGAGTACAGTAGCNGG	10	302	271	1000	515	281	1000	506	264	1000	0.302	0.271	0.427	0.5105	0.2725	0.217	0.302	0.698	0.5105	0.4895
564	0.564	CAGGCGTGAGCTACCGCATCNGG	12	362	266	1200	660	242	1200	522	320	1200	0.301667	0.221667	0.476667	0.4925	0.234167	0.273333	0.301667	0.698333	0.4925	0.5075
565	0.565	TCCCAAAGTGCTCAGATTGCNGG	10	301	102	1000	425	318	1000	452	159	1000	0.301	0.102	0.597	0.4385	0.2385	0.323	0.301	0.699	0.4385	0.5615
566	0.566	TCACTGCAAGCTCCACTTCTNGG	14	420	196	1400	738	334	1400	839	162	1400	0.3	0.14	0.56	0.563214	0.177143	0.259643	0.3	0.7	0.563214	0.436786
567	0.567	CTGTAATCCCAGCACTAGGGNGG	10	300	312	1000	410	453	1000	614	262	1000	0.3	0.312	0.388	0.512	0.3575	0.1305	0.3	0.7	0.512	0.488
568	0.568	ACCTCGTGATCCATCCCCCTNGG	10	300	130	1000	495	250	1000	553	162	1000	0.3	0.13	0.57	0.524	0.206	0.27	0.3	0.7	0.524	0.476
569	0.569	AGCACTTTGGGAGGCTCAGCNGG	7	210	148	700	365	251	700	342	173	700	0.3	0.211429	0.488571	0.505	0.302857	0.192143	0.3	0.7	0.505	0.495
570	0.57	GAGGCAGGAGAATAGCTTGANGG	6	180	179	600	305	165	600	344	132	600	0.3	0.298333	0.401667	0.540833	0.2475	0.211667	0.3	0.7	0.540833	0.459167
571	0.571	TCTCGCTCTGTTACCCTGGCNGG	6	180	57	600	255	250	600	273	148	600	0.3	0.095	0.605	0.44	0.331667	0.228333	0.3	0.7	0.44	0.56
572	0.572	CCCAGGCTGGAGTGGAATGGNGG	5	150	180	500	274	173	500	246	179	500	0.3	0.36	0.34	0.52	0.352	0.128	0.3	0.7	0.52	0.48
573	0.573	TGTAGTCCCAGCTACCTGGTNGG	11	329	121	1100	446	376	1100	498	311	1100	0.299091	0.11	0.590909	0.429091	0.312273	0.258636	0.299091	0.700909	0.429091	0.570909
574	0.574	TCCCAGCACTTTGGAAAGCCNGG	8	239	169	800	367	258	800	395	228	800	0.29875	0.21125	0.49	0.47625	0.30375	0.22	0.29875	0.70125	0.47625	0.52375
575	0.575	CGCCTGTAATCAGAGCACTTNGG	13	388	157	1300	555	356	1300	561	368	1300	0.298462	0.120769	0.580769	0.429231	0.278462	0.292308	0.298462	0.701538	0.429231	0.570769
576	0.576	TGTAATCCCAGCACTTGCCGNGG	6	179	231	600	380	135	600	349	162	600	0.298333	0.385	0.316667	0.6075	0.2475	0.145	0.298333	0.701667	0.6075	0.3925
577	0.577	TCCCGAGTAGCTCGGATTATNGG	21	554	427	1857	916	577	1900	1066	435	1857	0.298331	0.229941	0.471729	0.527549	0.269364	0.203088	0.298331	0.701669	0.527549	0.472451
578	0.578	TCACTGCAAGCTCCACCCGCNGG	7	208	139	700	305	260	700	363	134	700	0.297143	0.198571	0.504286	0.477143	0.281429	0.241429	0.297143	0.702857	0.477143	0.522857
579	0.579	AGCACTTTGGGAGTCCGACGNGG	8	237	126	800	414	232	800	408	164	800	0.29625	0.1575	0.54625	0.51375	0.2475	0.23875	0.29625	0.70375	0.51375	0.48625
580	0.58	AGGCTGAGGCAGGAGAATTGNGG	25	740	286	2499	1196	590	2500	1165	739	2500	0.296118	0.114446	0.589436	0.4722	0.2658	0.262	0.296118	0.703882	0.4722	0.5278
581	0.581	TCCCGAGTAGCTGGTATTGCNGG	9	266	177	900	405	259	900	459	262	900	0.295556	0.196667	0.507778	0.48	0.289444	0.230556	0.295556	0.704444	0.48	0.52
582	0.582	TCACTGCAAGCTCCATTTCCNGG	12	325	198	1100	487	447	1100	593	344	1100	0.295455	0.18	0.524545	0.490909	0.359545	0.149545	0.295455	0.704545	0.490909	0.509091
583	0.583	GCTACTCGGGAGACTGTGGCNGG	13	384	223	1300	549	467	1300	737	218	1300	0.295385	0.171538	0.533077	0.494615	0.263462	0.241923	0.295385	0.704615	0.494615	0.505385
584	0.584	GCACTTTGGGATGTCAAGGCNGG	19	502	115	1700	677	628	1700	719	463	1700	0.295294	0.0676471	0.637059	0.410588	0.320882	0.268529	0.295294	0.704706	0.410588	0.589412
585	0.585	TCCCAGCACTTTAGGAGGCGNGG	9	236	192	800	401	218	800	404	265	800	0.295	0.24	0.465	0.503125	0.301875	0.195	0.295	0.705	0.503125	0.496875
586	0.586	CCAGGATGGTCTTGAACTACNGG	6	177	85	600	233	188	600	298	173	600	0.295	0.141667	0.563333	0.4425	0.300833	0.256667	0.295	0.705	0.4425	0.5575
587	0.587	TGTAATCCCAGCACATTCAGNGG	14	412	230	1400	636	513	1400	582	422	1400	0.294286	0.164286	0.541429	0.435	0.333929	0.231071	0.294286	0.705714	0.435	0.565
588	0.588	AAATTAGCCGGCAGTGGTGGNGG	7	206	132	700	337	203	700	446	47	700	0.294286	0.188571	0.517143	0.559286	0.178571	0.262143	0.294286	0.705714	0.559286	0.440714
589	0.589	CACTGCACTCCAGCTTGGGTNGG	10	294	97	1000	448	308	1000	389	382	1000	0.294	0.097	0.609	0.4185	0.345	0.2365	0.294	0.706	0.4185	0.5815
590	0.59	CCTCAGCCTCCATAGCAGCTNGG	10	293	198	1000	424	304	1000	580	172	1000	0.293	0.198	0.509	0.502	0.238	0.26	0.293	0.707	0.502	0.498
591	0.591	CCAGCACTTTGGAAGGCAGGNGG	10	292	95	1000	399	273	1000	464	253	1000	0.292	0.095	0.613	0.4315	0.263	0.3055	0.292	0.708	0.4315	0.5685
592	0.592	CTGTAGTCCCAGCTAATGGGNGG	5	146	158	500	218	168	500	289	133	500	0.292	0.316	0.392	0.507	0.301	0.192	0.292	0.708	0.507	0.493
593	0.593	GCCTGTAATCCCACTACTCTNGG	7	204	122	700	314	269	700	327	181	700	0.291429	0.174286	0.534286	0.457857	0.321429	0.220714	0.291429	0.708571	0.457857	0.542143
594	0.594	TGTAGTCCCAGCTAGGCGGGNGG	7	204	186	700	407	208	700	338	205	700	0.291429	0.265714	0.442857	0.532143	0.295	0.172857	0.291429	0.708571	0.532143	0.467857
595	0.595	GTAGTCCCAGCTACTTGCAANGG	7	204	108	700	266	256	700	320	261	700	0.291429	0.154286	0.554286	0.418571	0.369286	0.212143	0.291429	0.708571	0.418571	0.581429
596	0.596	CCTCAGCCTCCTGACTATCTNGG	22	641	379	2200	1058	598	2200	956	664	2200	0.291364	0.172273	0.536364	0.457727	0.286818	0.255455	0.291364	0.708636	0.457727	0.542273
597	0.597	GCACTTTGGGAGGTGGAGTCNGG	15	437	196	1500	615	430	1500	584	485	1500	0.291333	0.130667	0.578	0.399667	0.305	0.295333	0.291333	0.708667	0.399667	0.600333
598	0.598	CGAGTAGCTGGGACTACAGANGG	24	699	498	2400	1325	503	2400	1122	621	2400	0.29125	0.2075	0.50125	0.509792	0.234167	0.256042	0.29125	0.70875	0.509792	0.490208
599	0.599	CCTCGGCCTCCCAAAGTTCGNGG	8	232	233	800	429	252	800	449	187	800	0.29	0.29125	0.41875	0.54875	0.274375	0.176875	0.29	0.71	0.54875	0.45125
600	0.6	TCTCGCTCTGTCACCCAGAGNGG	7	203	76	700	314	184	700	295	134	700	0.29	0.108571	0.601429	0.435	0.227143	0.337857	0.29	0.71	0.435	0.565
601	0.601	CCCAGCTACTCGAGAGGTTTNGG	5	145	175	500	248	159	500	256	183	500	0.29	0.35	0.36	0.504	0.342	0.154	0.29	0.71	0.504	0.496
602	0.602	GGGGTTTCACCGAGTTACCCNGG	5	145	223	500	360	95	500	302	119	500	0.29	0.446	0.264	0.662	0.214	0.124	0.29	0.71	0.662	0.338
603	0.603	CGCCTGTAATCCCAGCACAANGG	16	462	300	1600	772	441	1600	722	408	1600	0.28875	0.1875	0.52375	0.466875	0.265313	0.267813	0.28875	0.71125	0.466875	0.533125
604	0.604	TCTCGCTCTGTCGCCCAGTGNGG	7	202	96	700	325	208	700	354	153	700	0.288571	0.137143	0.574286	0.485	0.257857	0.257143	0.288571	0.711429	0.485	0.515
605	0.605	TGTAATCCCAGCACCTCTGGNGG	6	173	59	600	233	234	600	252	138	600	0.288333	0.0983333	0.613333	0.404167	0.31	0.285833	0.288333	0.711667	0.404167	0.595833
606	0.606	TGTAATCCCAGCACTGTGGCNGG	33	951	730	3300	1823	880	3300	1740	731	3300	0.288182	0.221212	0.490606	0.539848	0.244091	0.216061	0.288182	0.711818	0.539848	0.460152
607	0.607	TCCCGAGTAGCCGGGGTTACNGG	9	259	221	900	422	302	900	510	171	900	0.287778	0.245556	0.466667	0.517778	0.262778	0.219444	0.287778	0.712222	0.517778	0.482222
608	0.608	CTGGGCGACAGAGCAAGACCNGG	15	431	252	1500	731	318	1500	717	316	1500	0.287333	0.168	0.544667	0.482667	0.211333	0.306	0.287333	0.712667	0.482667	0.517333
609	0.609	TTCTCCTGCCTCAGCTTCCANGG	7	201	60	700	347	155	700	360	168	700	0.287143	0.0857143	0.627143	0.505	0.230714	0.264286	0.287143	0.712857	0.505	0.495
610	0.61	GAGTAGCTGGGACTACCTACNGG	7	201	60	700	271	192	700	320	139	700	0.287143	0.0857143	0.627143	0.422143	0.236429	0.341429	0.287143	0.712857	0.422143	0.577857
611	0.611	AGTAGAGACGGGGTTTCCCCNGG	7	201	68	700	317	184	700	343	161	700	0.287143	0.0971429	0.615714	0.471429	0.246429	0.282143	0.287143	0.712857	0.471429	0.528571
612	0.612	ACCTCGTGATCCTTCCACCTNGG	18	344	278	1200	679	289	1200	723	194	1200	0.286667	0.231667	0.481667	0.584167	0.20125	0.214583	0.286667	0.713333	0.584167	0.415833
613	0.613	GGAGTGCAGTGGATTGATCTNGG	6	172	109	600	256	251	600	242	179	600	0.286667	0.181667	0.531667	0.415	0.358333	0.226667	0.286667	0.713333	0.415	0.585
614	0.614	GAGACGGGGTTTCGCTGTGANGG	14	401	490	1400	1058	228	1400	861	268	1400	0.286429	0.35	0.363571	0.685357	0.177143	0.1375	0.286429	0.713571	0.685357	0.314643
615	0.615	TGTAGTCCCAGCTACCCAGCNGG	12	315	149	1100	394	458	1100	456	316	1100	0.286364	0.135455	0.578182	0.386364	0.351818	0.261818	0.286364	0.713636	0.386364	0.613636
616	0.616	CTCCCAAAGTGTTGGGATTCNGG	24	687	537	2400	1180	770	2400	984	729	2400	0.28625	0.22375	0.49	0.450833	0.312292	0.236875	0.28625	0.71375	0.450833	0.549167
617	0.617	CCCAGCTACTCCAGACGCTGNGG	14	400	148	1400	555	531	1400	636	283	1400	0.285714	0.105714	0.608571	0.425357	0.290714	0.283929	0.285714	0.714286	0.425357	0.574643
618	0.618	CGCCTGTAATCACAGCACATNGG	7	200	119	700	258	288	700	268	269	700	0.285714	0.17	0.544286	0.375714	0.397857	0.226429	0.285714	0.714286	0.375714	0.624286
619	0.619	CCCAGCACTTTGGCAGGACGNGG	7	200	47	700	273	289	700	237	252	700	0.285714	0.0671429	0.647143	0.364286	0.386429	0.249286	0.285714	0.714286	0.364286	0.635714
620	0.62	AGCACTTTGGGAGCCTGATGNGG	7	200	25	700	227	237	700	307	157	700	0.285714	0.0357143	0.678571	0.381429	0.281429	0.337143	0.285714	0.714286	0.381429	0.618571
621	0.621	GCACTTTGGGAGTTGGAGGCNGG	7	200	70	700	249	288	700	285	246	700	0.285714	0.1	0.614286	0.381429	0.381429	0.237143	0.285714	0.714286	0.381429	0.618571
622	0.622	AAATTAGCCGGGTGTATTGGNGG	7	200	86	700	290	233	700	427	59	700	0.285714	0.122857	0.591429	0.512143	0.208571	0.279286	0.285714	0.714286	0.512143	0.487857
623	0.623	TGTAGTCCCAGATACATGGGNGG	7	200	29	700	254	249	700	308	98	700	0.285714	0.0414286	0.672857	0.401429	0.247857	0.350714	0.285714	0.714286	0.401429	0.598571
624	0.624	GGAGTGCAGTGGCGCGATGANGG	7	200	43	700	253	254	700	258	181	700	0.285714	0.0614286	0.652857	0.365	0.310714	0.324286	0.285714	0.714286	0.365	0.635
625	0.625	CCTCAGCCTCCCGAATCGCTNGG	8	228	108	800	376	239	800	391	165	800	0.285	0.135	0.58	0.479375	0.2525	0.268125	0.285	0.715	0.479375	0.520625
626	0.626	GGAGTGCAGTGGCGTCATCCNGG	6	171	119	600	277	200	600	237	233	600	0.285	0.198333	0.516667	0.428333	0.360833	0.210833	0.285	0.715	0.428333	0.571667
627	0.627	TGGAGTGCAGTGGCCCGATCNGG	14	398	239	1400	550	486	1400	674	468	1400	0.284286	0.170714	0.545	0.437143	0.340714	0.222143	0.284286	0.715714	0.437143	0.562857
628	0.628	CAAAAATTAGCCGGTAGTGGNGG	7	199	98	700	299	198	700	346	169	700	0.284286	0.14	0.575714	0.460714	0.262143	0.277143	0.284286	0.715714	0.460714	0.539286
629	0.629	AGCACTTTGGGAGCGCGAGGNGG	5	142	131	500	257	183	500	238	120	500	0.284	0.262	0.454	0.495	0.303	0.202	0.284	0.716	0.495	0.505
630	0.63	CCCAGGCTGGAGTGCAATCGNGG	5	142	121	500	249	162	500	267	61	500	0.284	0.242	0.474	0.516	0.223	0.261	0.284	0.716	0.516	0.484
631	0.631	CCAGGCTGGAGTGGAATGGCNGG	5	142	159	500	239	163	500	227	187	500	0.284	0.318	0.398	0.466	0.35	0.184	0.284	0.716	0.466	0.534
632	0.632	TCCCAAAGTGCCAGGAATACNGG	19	539	280	1900	835	572	1900	808	478	1900	0.283684	0.147368	0.568947	0.432368	0.276316	0.291316	0.283684	0.716316	0.432368	0.567632
633	0.633	ACTGCAAGCTCTGCCTCCTGNGG	30	851	536	3000	1579	774	3000	1711	650	3000	0.283667	0.178667	0.537667	0.548333	0.237333	0.214333	0.283667	0.716333	0.548333	0.451667
634	0.634	GAGGCTGAGGCAGGAAAATGNGG	10	283	126	1000	505	194	1000	519	138	1000	0.283	0.126	0.591	0.512	0.166	0.322	0.283	0.717	0.512	0.488
635	0.635	TGGAGTGCAGTGGCGCGATGNGG	8	226	114	800	373	201	800	403	192	800	0.2825	0.1425	0.575	0.485	0.245625	0.269375	0.2825	0.7175	0.485	0.515
636	0.636	TTCTCCTGCCTCAGCCTACCNGG	32	903	312	3200	1398	889	3200	1627	593	3200	0.282187	0.0975	0.620313	0.472656	0.231563	0.295781	0.282187	0.717813	0.472656	0.527344
637	0.637	CGCCTGTAGTCACAGCTACCNGG	7	197	77	700	310	157	700	370	156	700	0.281429	0.11	0.608571	0.485714	0.223571	0.290714	0.281429	0.718571	0.485714	0.514286
638	0.638	GGGGTTTCACCTTGTTGATCNGG	9	253	97	900	384	276	900	441	219	900	0.281111	0.107778	0.611111	0.458333	0.275	0.266667	0.281111	0.718889	0.458333	0.541667
639	0.639	TGTAGTCCCAGCTACTTGCCNGG	10	280	137	1000	367	316	1000	508	217	1000	0.28	0.137	0.583	0.4375	0.2665	0.296	0.28	0.72	0.4375	0.5625
640	0.64	GCCTGTAGTCCAAGATACTCNGG	8	224	80	800	294	292	800	351	166	800	0.28	0.1	0.62	0.403125	0.28625	0.310625	0.28	0.72	0.403125	0.596875
641	0.641	ACTTTGGGAGGCTGAGGTGCNGG	9	251	200	900	422	252	900	344	233	900	0.278889	0.222222	0.498889	0.425556	0.269444	0.305	0.278889	0.721111	0.425556	0.574444
642	0.642	TCCCAAAGTGCTAGGACCACNGG	12	333	98	1200	434	386	1200	468	271	1200	0.2775	0.0816667	0.640833	0.375833	0.27375	0.350417	0.2775	0.7225	0.375833	0.624167
643	0.643	ACCTCGTGATCTGCTCTCCTNGG	17	443	513	1600	829	455	1600	997	270	1600	0.276875	0.320625	0.4025	0.570625	0.226562	0.202812	0.276875	0.723125	0.570625	0.429375
644	0.644	GGAGTGCAGTGTGGCAATCTNGG	6	166	109	600	250	238	600	309	126	600	0.276667	0.181667	0.541667	0.465833	0.303333	0.230833	0.276667	0.723333	0.465833	0.534167
645	0.645	TCCCAAAGTGCTGGGCCTACNGG	22	605	485	2200	1079	639	2200	1024	596	2200	0.275	0.220455	0.504545	0.477955	0.280682	0.241364	0.275	0.725	0.477955	0.522045
646	0.646	GGCTGAGGCAGGAGAATTCCNGG	18	495	300	1800	799	544	1800	915	428	1800	0.275	0.166667	0.558333	0.476111	0.27	0.253889	0.275	0.725	0.476111	0.523889
647	0.647	CGCCTGTAATCCCACCGCTTNGG	14	385	246	1400	561	424	1400	680	333	1400	0.275	0.175714	0.549286	0.443214	0.270357	0.286429	0.275	0.725	0.443214	0.556786
648	0.648	ACTTTGGGAGGGTGAGGTGGNGG	12	330	328	1200	631	394	1200	652	237	1200	0.275	0.273333	0.451667	0.534583	0.262917	0.2025	0.275	0.725	0.534583	0.465417
649	0.649	GCCTGTAATCCCAGTATTTCNGG	6	165	66	600	209	198	600	233	157	600	0.275	0.11	0.615	0.368333	0.295833	0.335833	0.275	0.725	0.368333	0.631667
650	0.65	TCGAGACCATCCTGGGCAACNGG	7	192	122	700	309	202	700	333	214	700	0.274286	0.174286	0.551429	0.458571	0.297143	0.244286	0.274286	0.725714	0.458571	0.541429
651	0.651	GCCTGTAGTCCCGGGTACTCNGG	5	137	145	500	239	151	500	310	110	500	0.274	0.29	0.436	0.549	0.261	0.19	0.274	0.726	0.549	0.451
652	0.652	CCTCGGCCTCCAAAACTGCTNGG	28	767	428	2800	1288	857	2800	1151	910	2800	0.273929	0.152857	0.573214	0.435536	0.315536	0.248929	0.273929	0.726071	0.435536	0.564464
653	0.653	TGTAGTCCCAGCAAGTTGGGNGG	9	246	193	900	370	322	900	384	318	900	0.273333	0.214444	0.512222	0.418889	0.355556	0.225556	0.273333	0.726667	0.418889	0.581111
654	0.654	CCTGCCTCAGCCTACCGAGTNGG	6	164	47	600	335	87	600	254	157	600	0.273333	0.0783333	0.648333	0.490833	0.203333	0.305833	0.273333	0.726667	0.490833	0.509167
655	0.655	TCCCGAGTAGCTGGTTTTACNGG	6	164	139	600	317	156	600	321	121	600	0.273333	0.231667	0.495	0.531667	0.230833	0.2375	0.273333	0.726667	0.531667	0.468333
656	0.656	GTGCTGGGATTACAGGCGCGNGG	17	464	260	1700	864	304	1700	726	342	1700	0.272941	0.152941	0.574118	0.467647	0.19	0.342353	0.272941	0.727059	0.467647	0.532353
657	0.657	AGCACTTTGGGAGACCTGGGNGG	8	191	226	700	299	308	700	364	182	700	0.272857	0.322857	0.404286	0.473571	0.35	0.176429	0.272857	0.727143	0.473571	0.526429
658	0.658	TGAGGCAGGAGAATGGGAGGNGG	9	245	167	900	444	236	900	426	236	900	0.272222	0.185556	0.542222	0.483333	0.262222	0.254444	0.272222	0.727778	0.483333	0.516667
659	0.659	CGCCTGTAGTCCCGGGTACTNGG	5	136	100	500	225	178	500	291	94	500	0.272	0.2	0.528	0.516	0.272	0.212	0.272	0.728	0.516	0.484
660	0.66	AGACGGGGTTTCACCATGCCNGG	5	136	133	500	264	142	500	221	163	500	0.272	0.266	0.462	0.485	0.305	0.21	0.272	0.728	0.485	0.515
661	0.661	AGCACTTTGGGATGCTGTGGNGG	7	190	42	700	241	259	700	290	177	700	0.271429	0.06	0.668571	0.379286	0.311429	0.309286	0.271429	0.728571	0.379286	0.620714
662	0.662	TCGCGCCACTGCACTCTAGCNGG	8	217	177	800	405	253	800	396	206	800	0.27125	0.22125	0.5075	0.500625	0.286875	0.2125	0.27125	0.72875	0.500625	0.499375
663	0.663	GCACTTTGGGAGGCCAAACCNGG	29	786	336	2900	1328	804	2900	1267	616	2900	0.271034	0.115862	0.613103	0.447414	0.244828	0.307759	0.271034	0.728966	0.447414	0.552586
664	0.664	GAGGTCAGGAGTTTGAGAGCNGG	10	271	234	1000	448	332	1000	557	256	1000	0.271	0.234	0.495	0.5025	0.294	0.2035	0.271	0.729	0.5025	0.4975
665	0.665	CGAGACCATCCTGACCAGCANGG	12	325	542	1200	630	395	1200	745	306	1200	0.270833	0.451667	0.2775	0.572917	0.292083	0.135	0.270833	0.729167	0.572917	0.427083
666	0.666	GAGGTCAGGAGTTTGGGACCNGG	7	189	123	699	315	175	700	386	176	700	0.270386	0.175966	0.553648	0.500714	0.250714	0.248571	0.270386	0.729614	0.500714	0.499286
667	0.667	TGTAGTCCCAGCTACACGGCNGG	7	189	192	700	334	253	700	378	177	700	0.27	0.274286	0.455714	0.508571	0.307143	0.184286	0.27	0.73	0.508571	0.491429
668	0.668	AGTAGAGACGGAGTTTCTCCNGG	6	162	206	600	288	196	600	328	163	600	0.27	0.343333	0.386667	0.513333	0.299167	0.1875	0.27	0.73	0.513333	0.486667
669	0.669	TTTTAGTAGAGATGGGGGTGNGG	5	135	81	500	219	134	500	186	166	500	0.27	0.162	0.568	0.405	0.3	0.295	0.27	0.73	0.405	0.595
670	0.67	AGTGCTGGGATTACATGTGTNGG	15	404	228	1500	636	463	1500	617	250	1500	0.269333	0.152	0.578667	0.417667	0.237667	0.344667	0.269333	0.730667	0.417667	0.582333
671	0.671	GGAGTGCAGTGGCTAGATCANGG	13	323	123	1200	419	464	1200	454	392	1200	0.269167	0.1025	0.628333	0.36375	0.356667	0.279583	0.269167	0.730833	0.36375	0.63625
672	0.672	TCCCAGCTACTTGGAAGACTNGG	11	296	771	1100	654	406	1100	669	357	1100	0.269091	0.700909	0.03	0.601364	0.346818	0.0518182	0.269091	0.730909	0.601364	0.398636
673	0.673	CTGTCGCCCAGGCTTGAGTGNGG	10	269	94	1000	356	330	1000	408	251	1000	0.269	0.094	0.637	0.382	0.2905	0.3275	0.269	0.731	0.382	0.618
674	0.674	AGGAGAATGGCACGAACCCCNGG	8	215	150	800	388	244	800	411	233	800	0.26875	0.1875	0.54375	0.499375	0.298125	0.2025	0.26875	0.73125	0.499375	0.500625
675	0.675	CCAGGATGGTCACAAACTCCNGG	5	134	87	500	196	174	500	172	197	500	0.268	0.174	0.558	0.368	0.371	0.261	0.268	0.732	0.368	0.632
676	0.676	AAAATTAGCCGGACATGGTGNGG	11	294	254	1100	546	292	1100	587	332	1100	0.267273	0.230909	0.501818	0.515	0.283636	0.201364	0.267273	0.732727	0.515	0.485
677	0.677	TTTCACCGTGTTAGCCGGGGNGG	11	294	124	1100	556	276	1100	552	223	1100	0.267273	0.112727	0.62	0.503636	0.226818	0.269545	0.267273	0.732727	0.503636	0.496364
678	0.678	GCCTCGGCCTCGCAAAATGCNGG	9	160	169	600	220	214	600	296	210	600	0.266667	0.281667	0.451667	0.43	0.353333	0.216667	0.266667	0.733333	0.43	0.57
679	0.679	GAGGTCAGGAGTTCAAGTCCNGG	6	160	152	600	231	224	600	320	171	600	0.266667	0.253333	0.48	0.459167	0.329167	0.211667	0.266667	0.733333	0.459167	0.540833
680	0.68	TGTAGTCCCAGCTTCCCAGGNGG	6	160	86	600	232	224	600	301	174	600	0.266667	0.143333	0.59	0.444167	0.331667	0.224167	0.266667	0.733333	0.444167	0.555833
681	0.681	AAATTAGCCGGGCGAGGTGTNGG	5	133	116	500	251	143	500	242	95	500	0.266	0.232	0.502	0.493	0.238	0.269	0.266	0.734	0.493	0.507
682	0.682	AGGCTGAGGCAGGAGAACTGNGG	5	133	86	500	264	82	500	214	137	500	0.266	0.172	0.562	0.478	0.219	0.303	0.266	0.734	0.478	0.522
683	0.683	GAGTGCAGTGGCGCAGTCTCNGG	5	133	209	500	374	83	500	260	169	500	0.266	0.418	0.316	0.634	0.252	0.114	0.266	0.734	0.634	0.366
684	0.684	TCGCCCAGGCTAGAGTACAANGG	39	1037	511	3900	1732	1190	3900	1709	1123	3900	0.265897	0.131026	0.603077	0.441154	0.296538	0.262308	0.265897	0.734103	0.441154	0.558846
685	0.685	TTACAGGCGTGAGCCACTGTNGG	7	186	427	700	276	226	700	117	470	700	0.265714	0.61	0.124286	0.280714	0.497143	0.222143	0.265714	0.734286	0.280714	0.719286
686	0.686	CACTCCAGCCTGAGAGACAGNGG	16	425	171	1600	608	577	1600	669	467	1600	0.265625	0.106875	0.6275	0.399062	0.32625	0.274687	0.265625	0.734375	0.399062	0.600937
687	0.687	TCCTGCCTCAGCCTCCCAGANGG	11	292	147	1100	424	335	1100	452	391	1100	0.265455	0.133636	0.600909	0.398182	0.33	0.271818	0.265455	0.734545	0.398182	0.601818
688	0.688	CTTTGGGAGGCAGAGGTTGGNGG	13	345	186	1300	560	410	1300	503	377	1300	0.265385	0.143077	0.591538	0.408846	0.302692	0.288462	0.265385	0.734615	0.408846	0.591154
689	0.689	GCCTGTAGTCCCAACTAATCNGG	15	371	265	1400	548	469	1400	639	396	1400	0.265	0.189286	0.545714	0.423929	0.308929	0.267143	0.265	0.735	0.423929	0.576071
690	0.69	AGCACTTTGGGACGATGAGGNGG	6	159	122	600	261	175	600	305	156	600	0.265	0.203333	0.531667	0.471667	0.275833	0.2525	0.265	0.735	0.471667	0.528333
691	0.691	TCAGGAGATCGACAGCATCCNGG	6	159	123	600	301	175	600	386	108	600	0.265	0.205	0.53	0.5725	0.235833	0.191667	0.265	0.735	0.5725	0.4275
692	0.692	TGTAGTCCCAGCTACCCGGANGG	26	688	324	2600	1100	877	2600	1193	581	2600	0.264615	0.124615	0.610769	0.440962	0.280385	0.278654	0.264615	0.735385	0.440962	0.559038
693	0.693	TGTAGTCCCAGCTAATCAGANGG	13	344	122	1300	464	460	1300	443	543	1300	0.264615	0.0938462	0.641538	0.348846	0.385769	0.265385	0.264615	0.735385	0.348846	0.651154
694	0.694	GGGGTTTCACCGCTTTAGCCNGG	21	553	404	2094	1215	435	2100	1270	393	2100	0.264088	0.192932	0.54298	0.591667	0.197143	0.21119	0.264088	0.735912	0.591667	0.408333
695	0.695	TCACTGCAAGCTCCGTGTCCNGG	14	343	307	1300	716	344	1300	703	277	1300	0.263846	0.236154	0.5	0.545769	0.238846	0.215385	0.263846	0.736154	0.545769	0.454231
696	0.696	GAGACGGGGTTACACTATGTNGG	8	211	245	800	425	251	800	465	174	800	0.26375	0.30625	0.43	0.55625	0.265625	0.178125	0.26375	0.73625	0.55625	0.44375
697	0.697	GCAGGAGAATGACGGGAACCNGG	11	290	273	1100	712	193	1100	671	186	1100	0.263636	0.248182	0.488182	0.628636	0.172273	0.199091	0.263636	0.736364	0.628636	0.371364
698	0.698	CGAGACCATCCTGGCTAAAGNGG	23	606	544	2299	1320	525	2300	1389	410	2300	0.263593	0.236625	0.499783	0.588913	0.203261	0.207826	0.263593	0.736407	0.588913	0.411087
699	0.699	CCTCAGCCTCCCGACAAGCTNGG	6	158	99	600	250	206	600	235	167	600	0.263333	0.165	0.571667	0.404167	0.310833	0.285	0.263333	0.736667	0.404167	0.595833
700	0.7	TCACTGCAAGCTCTGTCTCTNGG	7	184	79	700	357	167	700	335	130	700	0.262857	0.112857	0.624286	0.494286	0.212143	0.293571	0.262857	0.737143	0.494286	0.505714
701	0.701	GGAGTGCAGTGCCTCGATCTNGG	14	341	266	1300	562	473	1300	647	325	1300	0.262308	0.204615	0.533077	0.465	0.306923	0.228077	0.262308	0.737692	0.465	0.535
702	0.702	GGAGTGCAGTGTCGGGATCTNGG	10	262	284	1000	489	337	1000	521	230	1000	0.262	0.284	0.454	0.505	0.2835	0.2115	0.262	0.738	0.505	0.495
703	0.703	AGCACTTTGGGAGGGTGGGGNGG	12	314	217	1200	549	405	1200	491	373	1200	0.261667	0.180833	0.5575	0.433333	0.324167	0.2425	0.261667	0.738333	0.433333	0.566667
704	0.704	AGTAGCTGGGATTAGAGGCGNGG	6	157	239	600	347	184	600	300	229	600	0.261667	0.398333	0.34	0.539167	0.344167	0.116667	0.261667	0.738333	0.539167	0.460833
705	0.705	GGCTGAGGCAGGAGAATGAANGG	9	183	67	700	341	196	700	286	188	700	0.261429	0.0957143	0.642857	0.447857	0.274286	0.277857	0.261429	0.738571	0.447857	0.552143
706	0.706	TGTAATCCCAGAGCCTTGGGNGG	9	235	270	900	375	398	900	460	269	900	0.261111	0.3	0.438889	0.463889	0.370556	0.165556	0.261111	0.738889	0.463889	0.536111
707	0.707	GCACTTTGGGAGACCACGGCNGG	11	287	165	1100	403	394	1100	584	298	1100	0.260909	0.15	0.589091	0.448636	0.314545	0.236818	0.260909	0.739091	0.448636	0.551364
708	0.708	AGTGCTGGGATTACCGGCGTNGG	10	260	141	1000	404	324	1000	427	265	1000	0.26	0.141	0.599	0.4155	0.2945	0.29	0.26	0.74	0.4155	0.5845
709	0.709	TCGGCTCACTGCAGCCTCCTNGG	8	208	114	800	320	279	800	397	96	800	0.26	0.1425	0.5975	0.448125	0.234375	0.3175	0.26	0.74	0.448125	0.551875
710	0.71	GTGAGCCGAGATAGTGCCACNGG	7	182	58	700	342	146	700	301	153	700	0.26	0.0828571	0.657143	0.459286	0.213571	0.327143	0.26	0.74	0.459286	0.540714
711	0.711	GCCTGTAGTCCTGTCTACTCNGG	5	130	76	500	202	161	500	223	106	500	0.26	0.152	0.588	0.425	0.267	0.308	0.26	0.74	0.425	0.575
712	0.712	GTAGCTGGGACCATAGGCACNGG	5	130	176	500	259	185	500	241	176	500	0.26	0.352	0.388	0.5	0.361	0.139	0.26	0.74	0.5	0.5
713	0.713	CCCAGCTACTCAGGAGCATGNGG	12	311	251	1200	517	338	1200	619	364	1200	0.259167	0.209167	0.531667	0.473333	0.2925	0.234167	0.259167	0.740833	0.473333	0.526667
714	0.714	AAATTAGCCGGTCTTGGTGGNGG	8	207	149	800	326	261	800	465	160	800	0.25875	0.18625	0.555	0.494375	0.263125	0.2425	0.25875	0.74125	0.494375	0.505625
715	0.715	CTGGGCGACAGAGCAAAACTNGG	8	207	130	800	343	301	800	347	227	800	0.25875	0.1625	0.57875	0.43125	0.33	0.23875	0.25875	0.74125	0.43125	0.56875
716	0.716	GGGGTTTCACCGTGTTAAGCNGG	8	207	99	800	328	266	800	424	117	800	0.25875	0.12375	0.6175	0.47	0.239375	0.290625	0.25875	0.74125	0.47	0.53
717	0.717	CCTCAGCCTCCCGAGGAGTTNGG	20	516	309	2000	845	648	2000	919	502	2000	0.258	0.1545	0.5875	0.441	0.2875	0.2715	0.258	0.742	0.441	0.559
718	0.718	GGAGAATGGCGTGAACCTGANGG	9	232	144	900	440	272	900	435	252	900	0.257778	0.16	0.582222	0.486111	0.291111	0.222778	0.257778	0.742222	0.486111	0.513889
719	0.719	CAAAAATTAGCCCGATGTGGNGG	25	644	501	2500	1141	853	2500	1245	636	2500	0.2576	0.2004	0.542	0.4772	0.2978	0.225	0.2576	0.7424	0.4772	0.5228
720	0.72	TCCCAGCACTTTCAGAGGCCNGG	16	412	432	1600	708	610	1600	729	502	1600	0.2575	0.27	0.4725	0.449062	0.3475	0.203438	0.2575	0.7425	0.449062	0.550938
721	0.721	TCACGAGGTCAGGAGATCGANGG	10	206	162	800	433	224	800	401	170	800	0.2575	0.2025	0.54	0.52125	0.24625	0.2325	0.2575	0.7425	0.52125	0.47875
722	0.722	GTAGAGACGGGGTTTTACCANGG	9	206	124	800	377	214	800	345	226	800	0.2575	0.155	0.5875	0.45125	0.275	0.27375	0.2575	0.7425	0.45125	0.54875
723	0.723	AAAGTGCTGGGATTACTGGTNGG	8	206	162	800	339	309	800	314	217	800	0.2575	0.2025	0.54	0.408125	0.32875	0.263125	0.2575	0.7425	0.408125	0.591875
724	0.724	ATCCCAGCACTTCAGAAGGCNGG	7	180	228	700	300	278	700	325	207	700	0.257143	0.325714	0.417143	0.446429	0.346429	0.207143	0.257143	0.742857	0.446429	0.553571
725	0.725	TCCCAAAGTGCTGGCAATACNGG	15	385	150	1500	467	481	1500	602	456	1500	0.256667	0.1	0.643333	0.356333	0.312333	0.331333	0.256667	0.743333	0.356333	0.643667
726	0.726	TGCCTCAGCCTCCTGAGGAGNGG	13	308	358	1200	589	355	1200	652	294	1200	0.256667	0.298333	0.445	0.517083	0.270417	0.2125	0.256667	0.743333	0.517083	0.482917
727	0.727	CTTTGGGAGGCCCAGGTTGGNGG	9	231	162	900	415	342	900	419	249	900	0.256667	0.18	0.563333	0.463333	0.328333	0.208333	0.256667	0.743333	0.463333	0.536667
728	0.728	AATTAGCCGGGAGTGGTTGCNGG	9	231	170	900	468	277	900	545	141	900	0.256667	0.188889	0.554444	0.562778	0.232222	0.205	0.256667	0.743333	0.562778	0.437222
729	0.729	GTGAGCCGAGATCGAGCCACNGG	8	205	172	800	381	247	800	528	172	800	0.25625	0.215	0.52875	0.568125	0.261875	0.17	0.25625	0.74375	0.568125	0.431875
730	0.73	CCCAGCACTTTGGATGGCAGNGG	7	179	109	700	255	329	700	283	257	700	0.255714	0.155714	0.588571	0.384286	0.418571	0.197143	0.255714	0.744286	0.384286	0.615714
731	0.731	CAAAAATTAGCCATGCCTGGNGG	29	741	921	2900	1445	907	2900	1648	661	2900	0.255517	0.317586	0.426897	0.533276	0.270345	0.196379	0.255517	0.744483	0.533276	0.466724
732	0.732	ATACAAAAATTGGCCAGGGGNGG	11	281	268	1100	499	351	1100	643	215	1100	0.255455	0.243636	0.500909	0.519091	0.257273	0.223636	0.255455	0.744545	0.519091	0.480909
733	0.733	GAGACGGGGTTTCACAATATNGG	24	612	199	2400	1122	586	2400	1254	402	2400	0.255	0.0829167	0.662083	0.495	0.205833	0.299167	0.255	0.745	0.495	0.505
734	0.734	GCAGGAGAATGGGATGAACCNGG	21	535	326	2100	1037	472	2100	1102	393	2100	0.254762	0.155238	0.59	0.509286	0.205952	0.284762	0.254762	0.745238	0.509286	0.490714
735	0.735	TGTAGTCCCAGCTATTGGAGNGG	11	280	125	1100	390	377	1100	547	262	1100	0.254545	0.113636	0.631818	0.425909	0.290455	0.283636	0.254545	0.745455	0.425909	0.574091
736	0.736	ACCTCGTGATCTGCCCACCANGG	21	534	563	2100	1174	462	2100	1255	410	2100	0.254286	0.268095	0.477619	0.578333	0.207619	0.214048	0.254286	0.745714	0.578333	0.421667
737	0.737	TCCCAAAGTGCGGGCATTACNGG	7	178	84	700	277	284	700	311	174	700	0.254286	0.12	0.625714	0.42	0.327143	0.252857	0.254286	0.745714	0.42	0.58
738	0.738	CTGGGATTACAGGCGTGAACNGG	10	254	525	1000	560	327	1000	480	353	1000	0.254	0.525	0.221	0.52	0.34	0.14	0.254	0.746	0.52	0.48
739	0.739	CAGGAGAATGGTGTGCACCTNGG	11	203	188	800	416	213	800	468	153	800	0.25375	0.235	0.51125	0.5525	0.22875	0.21875	0.25375	0.74625	0.5525	0.4475
740	0.74	GAGACGGGGTTTCACCACGGNGG	8	203	60	800	339	225	800	383	78	800	0.25375	0.075	0.67125	0.45125	0.189375	0.359375	0.25375	0.74625	0.45125	0.54875
741	0.741	CAGGAGAATGGATTGAACCCNGG	27	685	551	2700	1254	914	2700	1303	658	2700	0.253704	0.204074	0.542222	0.473519	0.291111	0.23537	0.253704	0.746296	0.473519	0.526481
742	0.742	CACTTTGGGAGGCTGAGACTNGG	9	228	241	900	375	298	900	386	317	900	0.253333	0.267778	0.478889	0.422778	0.341667	0.235556	0.253333	0.746667	0.422778	0.577222
743	0.743	TGTAATCCCAGTATTTCGGGNGG	6	152	87	600	225	182	600	218	202	600	0.253333	0.145	0.601667	0.369167	0.32	0.310833	0.253333	0.746667	0.369167	0.630833
744	0.744	TCACTGCAAGCTCCACCTCANGG	35	886	754	3500	1744	967	3500	1906	708	3500	0.253143	0.215429	0.531429	0.521429	0.239286	0.239286	0.253143	0.746857	0.521429	0.478571
745	0.745	GCCTGTAATCCCAGCATCCTNGG	7	177	63	700	247	224	700	265	166	700	0.252857	0.09	0.657143	0.365714	0.278571	0.355714	0.252857	0.747143	0.365714	0.634286
746	0.746	TTTCACCGTGTAGCCCAGGCNGG	7	177	105	700	271	217	700	284	236	700	0.252857	0.15	0.597143	0.396429	0.323571	0.28	0.252857	0.747143	0.396429	0.603571
747	0.747	GAGTAGCTGGGATTACAGGGNGG	14	303	201	1200	534	368	1200	550	299	1200	0.2525	0.1675	0.58	0.451667	0.277917	0.270417	0.2525	0.7475	0.451667	0.548333
748	0.748	AATGGCGTGAACCCGACAGGNGG	8	202	186	800	342	304	800	344	202	800	0.2525	0.2325	0.515	0.42875	0.31625	0.255	0.2525	0.7475	0.42875	0.57125
749	0.749	ACAGGCGTGAGCCATTGCGCNGG	8	202	89	800	382	176	800	288	200	800	0.2525	0.11125	0.63625	0.41875	0.235	0.34625	0.2525	0.7475	0.41875	0.58125
750	0.75	CCCAGCTACTCCGGTGACTGNGG	5	101	46	400	134	147	400	220	57	400	0.2525	0.115	0.6325	0.4425	0.255	0.3025	0.2525	0.7475	0.4425	0.5575
751	0.751	TAGTCCCAGCTACTCCGGAGNGG	6	126	164	500	295	85	500	299	95	500	0.252	0.328	0.42	0.594	0.18	0.226	0.252	0.748	0.594	0.406
752	0.752	GCCTGTAATCCTACCACTGTNGG	5	126	69	500	129	169	500	186	183	500	0.252	0.138	0.61	0.315	0.352	0.333	0.252	0.748	0.315	0.685
753	0.753	CCCAGCTACTCGGGAGTATGNGG	11	277	290	1100	507	382	1100	464	366	1100	0.251818	0.263636	0.484545	0.441364	0.34	0.218636	0.251818	0.748182	0.441364	0.558636
754	0.754	GCTGGGATTACAGGCGTGCTNGG	11	277	295	1100	511	304	1100	464	349	1100	0.251818	0.268182	0.48	0.443182	0.296818	0.26	0.251818	0.748182	0.443182	0.556818
755	0.755	GCAGTGAGCCGAGATGGCAGNGG	7	176	190	699	385	148	700	418	209	700	0.251788	0.271817	0.476395	0.573571	0.255	0.171429	0.251788	0.748212	0.573571	0.426429
756	0.756	TCACTGCAAGCTGTGTCTCCNGG	6	151	180	600	256	198	600	445	85	600	0.251667	0.3	0.448333	0.584167	0.235833	0.18	0.251667	0.748333	0.584167	0.415833
757	0.757	GGGGTTTCACCGTGTTGCCANGG	6	151	87	600	245	149	600	254	172	600	0.251667	0.145	0.603333	0.415833	0.2675	0.316667	0.251667	0.748333	0.415833	0.584167
758	0.758	CACTTTGGGAGGCCAGGGTGNGG	15	352	290	1400	683	384	1400	646	350	1400	0.251429	0.207143	0.541429	0.474643	0.262143	0.263214	0.251429	0.748571	0.474643	0.525357
759	0.759	GCCTGTAGTCCAAGTTACTCNGG	8	201	37	800	264	298	800	262	215	800	0.25125	0.04625	0.7025	0.32875	0.320625	0.350625	0.25125	0.74875	0.32875	0.67125
760	0.76	ACTCCAGCCTGAGAGACAGANGG	17	425	241	1700	631	657	1700	698	502	1700	0.25	0.141765	0.608235	0.390882	0.340882	0.268235	0.25	0.75	0.390882	0.609118
761	0.761	GGGTTTCACCGTGTTAGCCGNGG	12	300	193	1200	654	244	1200	546	334	1200	0.25	0.160833	0.589167	0.5	0.240833	0.259167	0.25	0.75	0.5	0.5
762	0.762	TGTAGTCCCAGCTACAGGGANGG	10	250	193	1000	438	337	1000	420	267	1000	0.25	0.193	0.557	0.429	0.302	0.269	0.25	0.75	0.429	0.571
763	0.763	AGTCCCAGCTACTTGGCAGGNGG	8	200	64	800	288	272	800	274	223	800	0.25	0.08	0.67	0.35125	0.309375	0.339375	0.25	0.75	0.35125	0.64875
764	0.764	TGCACTCCAGCCTGGACGATNGG	8	200	66	800	340	290	800	260	251	800	0.25	0.0825	0.6675	0.375	0.338125	0.286875	0.25	0.75	0.375	0.625
765	0.765	GCTACTCGGGAGGCTATGGTNGG	6	150	89	600	216	257	600	220	187	600	0.25	0.148333	0.601667	0.363333	0.37	0.266667	0.25	0.75	0.363333	0.636667
766	0.766	TCGCTCTGTCGCCCAGGCTTNGG	5	100	121	400	201	127	400	219	88	400	0.25	0.3025	0.4475	0.525	0.26875	0.20625	0.25	0.75	0.525	0.475
767	0.767	TGGAGTGCAGTGGTGGAATCNGG	5	125	99	500	281	115	500	220	162	500	0.25	0.198	0.552	0.501	0.277	0.222	0.25	0.75	0.501	0.499
768	0.768	TGGGATTACAGGTATGAGCCNGG	16	399	150	1600	621	504	1600	508	406	1600	0.249375	0.09375	0.656875	0.352812	0.284375	0.362812	0.249375	0.750625	0.352812	0.647188
769	0.769	TGGAGTGCAGTGGCGTCATCNGG	12	299	202	1200	546	378	1200	546	363	1200	0.249167	0.168333	0.5825	0.455	0.30875	0.23625	0.249167	0.750833	0.455	0.545
770	0.77	GCACTCCAGCCTGGGCTATANGG	10	249	141	1000	357	343	1000	397	301	1000	0.249	0.141	0.61	0.377	0.322	0.301	0.249	0.751	0.377	0.623
771	0.771	CGGAGTCTCGCTCTGTCACANGG	10	249	194	1000	535	244	1000	478	195	1000	0.249	0.194	0.557	0.5065	0.2195	0.274	0.249	0.751	0.5065	0.4935
772	0.772	TTTCACCGTGTTAGCGAGAANGG	8	199	221	800	382	262	800	484	122	800	0.24875	0.27625	0.475	0.54125	0.24	0.21875	0.24875	0.75125	0.54125	0.45875
773	0.773	TGCCTCAGCCTCCCTAGTGCNGG	10	248	154	1000	333	360	1000	479	280	1000	0.248	0.154	0.598	0.406	0.32	0.274	0.248	0.752	0.406	0.594
774	0.774	TGTAATCCCAGCACTTGGGCNGG	10	247	267	1000	579	256	1000	433	280	1000	0.247	0.267	0.486	0.506	0.268	0.226	0.247	0.753	0.506	0.494
775	0.775	GCCTCAGCCTCATGAGAAGCNGG	8	197	102	800	282	307	800	316	199	800	0.24625	0.1275	0.62625	0.37375	0.31625	0.31	0.24625	0.75375	0.37375	0.62625
776	0.776	CCAGCACTTTGGGAGGTCCANGG	9	221	175	900	274	331	900	349	368	900	0.245556	0.194444	0.56	0.346111	0.388333	0.265556	0.245556	0.754444	0.346111	0.653889
777	0.777	GAGAATGGCGTGAACCCGACNGG	9	221	210	900	420	309	900	396	265	900	0.245556	0.233333	0.521111	0.453333	0.318889	0.227778	0.245556	0.754444	0.453333	0.546667
778	0.778	TGGAGTGCAGTGCTGCAATCNGG	6	147	88	599	227	249	600	275	153	600	0.245409	0.146912	0.607679	0.418333	0.335	0.246667	0.245409	0.754591	0.418333	0.581667
779	0.779	CTGGGCGACAGAGTGAGACCNGG	27	613	467	2500	1011	752	2500	1121	666	2500	0.2452	0.1868	0.568	0.4264	0.2836	0.29	0.2452	0.7548	0.4264	0.5736
780	0.78	CGCCCAGGCTGGAATGCAATNGG	10	245	175	1000	409	352	1000	410	341	1000	0.245	0.175	0.58	0.4095	0.3465	0.244	0.245	0.755	0.4095	0.5905
781	0.781	TGTAATCCCAGCACTTGAGANGG	7	171	90	700	248	210	700	257	272	700	0.244286	0.128571	0.627143	0.360714	0.344286	0.295	0.244286	0.755714	0.360714	0.639286
782	0.782	ACCCGGGAGGCAGAGATTGCNGG	12	293	181	1200	641	259	1200	590	314	1200	0.244167	0.150833	0.605	0.512917	0.23875	0.248333	0.244167	0.755833	0.512917	0.487083
783	0.783	ACGCCTGTAATCCCAGCAGGNGG	10	243	123	1000	454	339	1000	350	235	1000	0.243	0.123	0.634	0.402	0.287	0.311	0.243	0.757	0.402	0.598
784	0.784	GCTACTCGGGAGACTGATGCNGG	10	243	265	1000	434	317	1000	532	209	1000	0.243	0.265	0.492	0.483	0.263	0.254	0.243	0.757	0.483	0.517
785	0.785	CACTCCAGCCTAGGGGACAGNGG	8	194	131	800	369	286	800	335	152	800	0.2425	0.16375	0.59375	0.44	0.27375	0.28625	0.2425	0.7575	0.44	0.56
786	0.786	CTCACTGCAAGCTCCACCCCNGG	13	315	230	1300	464	506	1300	706	273	1300	0.242308	0.176923	0.580769	0.45	0.299615	0.250385	0.242308	0.757692	0.45	0.55
787	0.787	GCCTGTAATCCTAGCCCTTCNGG	10	242	227	1000	369	320	1000	458	225	1000	0.242	0.227	0.531	0.4135	0.2725	0.314	0.242	0.758	0.4135	0.5865
788	0.788	GATCACGAGGTCAGGAGATGNGG	22	532	261	2200	1010	503	2200	1143	382	2200	0.241818	0.118636	0.639545	0.489318	0.201136	0.309545	0.241818	0.758182	0.489318	0.510682
789	0.789	AGCTACTCGGGAGGCTATGGNGG	6	145	104	600	225	250	600	209	267	600	0.241667	0.173333	0.585	0.361667	0.430833	0.2075	0.241667	0.758333	0.361667	0.638333
790	0.79	AATTAGCCGGGAGTTGTGGCNGG	7	169	78	700	311	191	700	411	111	700	0.241429	0.111429	0.647143	0.515714	0.215714	0.268571	0.241429	0.758571	0.515714	0.484286
791	0.791	GGAGTGCAGTGGAGCAATCCNGG	15	362	292	1500	763	465	1500	620	453	1500	0.241333	0.194667	0.564	0.461	0.306	0.233	0.241333	0.758667	0.461	0.539
792	0.792	GGGATTACAGGCATGAGCCGNGG	46	1108	562	4600	2031	1162	4600	1796	849	4600	0.24087	0.122174	0.636957	0.415978	0.218587	0.365435	0.24087	0.75913	0.415978	0.584022
793	0.793	GAGCTTGCAGTGAGCCAACANGG	13	313	467	1300	655	389	1300	767	373	1300	0.240769	0.359231	0.4	0.546923	0.293077	0.16	0.240769	0.759231	0.546923	0.453077
794	0.794	GCCTGTAATCCTAACACTTGNGG	14	337	210	1400	535	496	1400	526	348	1400	0.240714	0.15	0.609286	0.378929	0.301429	0.319643	0.240714	0.759286	0.378929	0.621071
795	0.795	GGAGTCTCGCTCTGTCGTGCNGG	14	336	310	1400	700	338	1400	587	465	1400	0.24	0.221429	0.538571	0.459643	0.286786	0.253571	0.24	0.76	0.459643	0.540357
796	0.796	GTAGTCCCAGCTACTCGTGGNGG	8	192	171	800	311	281	800	369	268	800	0.24	0.21375	0.54625	0.425	0.343125	0.231875	0.24	0.76	0.425	0.575
797	0.797	GGGATTACAGGAGTGAACCANGG	7	144	124	600	318	124	600	274	86	600	0.24	0.206667	0.553333	0.493333	0.175	0.331667	0.24	0.76	0.493333	0.506667
798	0.798	GGGAGGCTGAGTCAGAAGAANGG	6	144	102	600	236	201	600	303	123	600	0.24	0.17	0.59	0.449167	0.27	0.280833	0.24	0.76	0.449167	0.550833
799	0.799	TGAACCCGGGAGGTGGAGCTNGG	32	766	595	3198	1609	705	3200	1658	763	3200	0.239525	0.186054	0.574422	0.510469	0.229375	0.260156	0.239525	0.760475	0.510469	0.489531
800	0.8	AATTAGCCGGGCGTAGCGGCNGG	30	718	512	2999	1671	646	3000	1726	445	3000	0.239413	0.170724	0.589863	0.566167	0.181833	0.252	0.239413	0.760587	0.566167	0.433833
801	0.801	CAAAAATTAGCAGGTCGTGGNGG	9	215	301	900	406	372	900	444	285	900	0.238889	0.334444	0.426667	0.472222	0.365	0.162778	0.238889	0.761111	0.472222	0.527778
802	0.802	ACAGAGCGAGACACTGTCTCNGG	8	191	107	800	397	118	800	347	171	800	0.23875	0.13375	0.6275	0.465	0.180625	0.354375	0.23875	0.76125	0.465	0.535
803	0.803	GCCCAGGCTGGAGTGCAATCNGG	6	143	110	600	224	173	600	314	141	600	0.238333	0.183333	0.578333	0.448333	0.261667	0.29	0.238333	0.761667	0.448333	0.551667
804	0.804	CACTGCAAGCTCCCTCTCCTNGG	11	262	126	1100	448	313	1100	665	107	1100	0.238182	0.114545	0.647273	0.505909	0.190909	0.303182	0.238182	0.761818	0.505909	0.494091
805	0.805	ATGGCGTGAACCCGGGAAGGNGG	9	214	265	900	518	203	900	537	194	900	0.237778	0.294444	0.467778	0.586111	0.220556	0.193333	0.237778	0.762222	0.586111	0.413889
806	0.806	CACTTTGGGAGGGTGAGGTGNGG	13	309	363	1300	609	416	1300	669	394	1300	0.237692	0.279231	0.483077	0.491538	0.311538	0.196923	0.237692	0.762308	0.491538	0.508462
807	0.807	TTTGGGAGGCCGAGGCGGATNGG	12	285	291	1200	580	367	1200	628	290	1200	0.2375	0.2425	0.52	0.503333	0.27375	0.222917	0.2375	0.7625	0.503333	0.496667
808	0.808	GCTACTCGGGAGGCTGATGGNGG	12	285	185	1200	524	402	1200	561	304	1200	0.2375	0.154167	0.608333	0.452083	0.294167	0.25375	0.2375	0.7625	0.452083	0.547917
809	0.809	TCCCGAGTAGCTGGGATGGCNGG	8	190	138	800	324	231	800	396	205	800	0.2375	0.1725	0.59	0.45	0.2725	0.2775	0.2375	0.7625	0.45	0.55
810	0.81	GAGTAGCTGGGAATACAGGCNGG	11	261	152	1100	445	403	1100	449	300	1100	0.237273	0.138182	0.624545	0.406364	0.319545	0.274091	0.237273	0.762727	0.406364	0.593636
811	0.811	TGTAATCCCAGCATTTGGAGNGG	16	379	216	1600	555	485	1600	587	526	1600	0.236875	0.135	0.628125	0.356875	0.315937	0.327187	0.236875	0.763125	0.356875	0.643125
812	0.812	GCCTCGGCCTCCTGAAATGCNGG	15	355	299	1500	665	538	1500	667	415	1500	0.236667	0.199333	0.564	0.444	0.317667	0.238333	0.236667	0.763333	0.444	0.556
813	0.813	CCCAGCTACTCGGTATGCTGNGG	6	142	166	600	226	208	600	306	159	600	0.236667	0.276667	0.486667	0.443333	0.305833	0.250833	0.236667	0.763333	0.443333	0.556667
814	0.814	GCCTCAGCCTCCCTAATTGCNGG	8	189	239	800	317	279	800	436	249	800	0.23625	0.29875	0.465	0.470625	0.33	0.199375	0.23625	0.76375	0.470625	0.529375
815	0.815	CCTCGGCCTCCCAAATCGCTNGG	13	307	214	1300	523	447	1300	568	381	1300	0.236154	0.164615	0.599231	0.419615	0.318462	0.261923	0.236154	0.763846	0.419615	0.580385
816	0.816	GGGGTTTCACCATCTTCGCCNGG	11	259	95	1100	498	225	1100	480	262	1100	0.235455	0.0863636	0.678182	0.444545	0.221364	0.334091	0.235455	0.764545	0.444545	0.555455
817	0.817	GTAATCCCAGCACTTTCAGANGG	15	353	250	1500	633	522	1500	520	515	1500	0.235333	0.166667	0.598	0.384333	0.345667	0.27	0.235333	0.764667	0.384333	0.615667
818	0.818	GCTTGCAGTGAACTGAGATCNGG	5	94	84	400	181	123	400	232	82	400	0.235	0.21	0.555	0.51625	0.25625	0.2275	0.235	0.765	0.51625	0.48375
819	0.819	TGGGATTACAGGCATGCGCCNGG	22	516	626	2200	1028	636	2200	1061	629	2200	0.234545	0.284545	0.480909	0.474773	0.2875	0.237727	0.234545	0.765455	0.474773	0.525227
820	0.82	CCCAGCTACTCTGATGGCTGNGG	11	258	130	1100	374	465	1100	450	278	1100	0.234545	0.118182	0.647273	0.374545	0.337727	0.287727	0.234545	0.765455	0.374545	0.625455
821	0.821	GCCTCCCAAAGTGCTGAGATNGG	18	422	508	1800	771	575	1800	808	620	1800	0.234444	0.282222	0.483333	0.438611	0.331944	0.229444	0.234444	0.765556	0.438611	0.561389
822	0.822	GCCTCGGCCTCCCAAAGAACNGG	9	211	174	900	350	286	900	358	324	900	0.234444	0.193333	0.572222	0.393333	0.338889	0.267778	0.234444	0.765556	0.393333	0.606667
823	0.823	TGTAGTCCCAGCTACTTGTCNGG	10	234	70	1000	263	372	1000	361	310	1000	0.234	0.07	0.696	0.312	0.341	0.347	0.234	0.766	0.312	0.688
824	0.824	CCCAGCTACTCGCAAAGCTGNGG	7	139	101	595	195	252	600	325	131	600	0.233613	0.169748	0.596639	0.433333	0.319167	0.2475	0.233613	0.766387	0.433333	0.566667
825	0.825	CCTCGGCCTCCCAAATTGCCNGG	21	490	387	2100	1011	581	2100	886	692	2100	0.233333	0.184286	0.582381	0.451667	0.303095	0.245238	0.233333	0.766667	0.451667	0.548333
826	0.826	ATTCTCCTGCCTCAGCCTCGNGG	19	420	214	1800	703	586	1800	647	602	1800	0.233333	0.118889	0.647778	0.375	0.33	0.295	0.233333	0.766667	0.375	0.625
827	0.827	TCAGGAGATCGAAAACATCCNGG	6	140	120	600	249	219	600	354	122	600	0.233333	0.2	0.566667	0.5025	0.284167	0.213333	0.233333	0.766667	0.5025	0.4975
828	0.828	AAATTAGCCGGGCTTGGTGCNGG	8	185	438	793	473	247	800	515	207	793	0.233291	0.552333	0.214376	0.620213	0.284997	0.0947897	0.233291	0.766709	0.620213	0.379787
829	0.829	TGTAATCCCAGAATCTTGGGNGG	7	163	248	700	290	311	700	299	272	700	0.232857	0.354286	0.412857	0.420714	0.416429	0.162857	0.232857	0.767143	0.420714	0.579286
830	0.83	GCACTTTGGGACGATGAGGCNGG	8	186	88	800	279	301	800	301	201	800	0.2325	0.11	0.6575	0.3625	0.31375	0.32375	0.2325	0.7675	0.3625	0.6375
831	0.831	GGGGTTTCACCTTGCTAGCCNGG	23	488	753	2100	1069	646	2100	1097	507	2100	0.232381	0.358571	0.409048	0.515714	0.274524	0.209762	0.232381	0.767619	0.515714	0.484286
832	0.832	AAATTAGCCGGGCTTGGTAGNGG	24	557	357	2400	1139	591	2400	1334	408	2400	0.232083	0.14875	0.619167	0.515208	0.208125	0.276667	0.232083	0.767917	0.515208	0.484792
833	0.833	GCCTGTAGTCCCAGCTTCCCNGG	7	162	56	700	276	195	700	324	100	700	0.231429	0.08	0.688571	0.428571	0.210714	0.360714	0.231429	0.768571	0.428571	0.571429
834	0.834	GTCCCAGCTACTGAGGAGGCNGG	17	393	259	1700	585	617	1700	780	476	1700	0.231176	0.152353	0.616471	0.401471	0.321471	0.277059	0.231176	0.768824	0.401471	0.598529
835	0.835	CGCCTGTAATCACAGCACCTNGG	21	485	442	2100	691	1046	2100	479	793	2100	0.230952	0.210476	0.558571	0.278571	0.437857	0.283571	0.230952	0.769048	0.278571	0.721429
836	0.836	GAGACGGGGTTTCACCAGATNGG	25	575	368	2500	1254	614	2500	1175	441	2500	0.23	0.1472	0.6228	0.4858	0.211	0.3032	0.23	0.77	0.4858	0.5142
837	0.837	GCACTTTGGGAGGACGAGTTNGG	11	253	196	1100	477	288	1100	556	238	1100	0.23	0.178182	0.591818	0.469545	0.239091	0.291364	0.23	0.77	0.469545	0.530455
838	0.838	TTTCACCGTGTTATCCAGGCNGG	9	207	141	900	354	297	900	430	225	900	0.23	0.156667	0.613333	0.435556	0.29	0.274444	0.23	0.77	0.435556	0.564444
839	0.839	AATTAGCCGGGCGAGGTGTCNGG	6	138	141	600	333	167	600	246	153	600	0.23	0.235	0.535	0.4825	0.266667	0.250833	0.23	0.77	0.4825	0.5175
840	0.84	GGAGTGCAGTGGCGTCATCANGG	23	528	375	2300	843	789	2300	815	809	2300	0.229565	0.163043	0.607391	0.360435	0.347391	0.292174	0.229565	0.770435	0.360435	0.639565
841	0.841	AATTAGCCGGGCGTACTGGCNGG	17	390	401	1700	960	343	1700	986	163	1700	0.229412	0.235882	0.534706	0.572353	0.148824	0.278824	0.229412	0.770588	0.572353	0.427647
842	0.842	ACGGGGTTTCACCATGTTGCNGG	12	275	92	1200	529	364	1200	437	344	1200	0.229167	0.0766667	0.694167	0.4025	0.295	0.3025	0.229167	0.770833	0.4025	0.5975
843	0.843	GTTTCACCGTGTTGGCCAGANGG	12	275	209	1200	507	313	1200	616	219	1200	0.229167	0.174167	0.596667	0.467917	0.221667	0.310417	0.229167	0.770833	0.467917	0.532083
844	0.844	CCCAGCACTTTGTTAGGCCANGG	9	206	34	900	316	348	900	295	284	900	0.228889	0.0377778	0.733333	0.339444	0.351111	0.309444	0.228889	0.771111	0.339444	0.660556
845	0.845	CAGGAGAATGGCATGAACATNGG	23	525	459	2300	1237	541	2300	1271	377	2300	0.228261	0.199565	0.572174	0.545217	0.199565	0.255217	0.228261	0.771739	0.545217	0.454783
846	0.846	CTCGGCTCACTGCAACCTCTNGG	17	388	255	1700	704	540	1700	816	422	1700	0.228235	0.15	0.621765	0.447059	0.282941	0.27	0.228235	0.771765	0.447059	0.552941
847	0.847	TCGCCCAGGCTGGAGTGCTANGG	58	1323	1109	5800	2564	1839	5800	2745	1520	5800	0.228103	0.191207	0.58069	0.457672	0.289569	0.252759	0.228103	0.771897	0.457672	0.542328
848	0.848	GCTGAGGCAGGAGAATAACCNGG	5	114	181	500	237	194	500	195	181	500	0.228	0.362	0.41	0.432	0.375	0.193	0.228	0.772	0.432	0.568
849	0.849	TGTAGTCCCAGATACTTGGTNGG	8	182	160	800	361	256	800	335	266	800	0.2275	0.2	0.5725	0.435	0.32625	0.23875	0.2275	0.7725	0.435	0.565
850	0.85	AGCTTGCAGTGAACTGAGATNGG	5	91	62	400	199	102	400	221	63	400	0.2275	0.155	0.6175	0.525	0.20625	0.26875	0.2275	0.7725	0.525	0.475
851	0.851	CACTGCAAGCTCCGTCTCCGNGG	7	159	129	700	334	194	700	401	158	700	0.227143	0.184286	0.588571	0.525	0.251429	0.223571	0.227143	0.772857	0.525	0.475
852	0.852	CCTCAGCCTCCCAACTAGCCNGG	9	204	63	900	309	333	900	419	183	900	0.226667	0.07	0.703333	0.404444	0.286667	0.308889	0.226667	0.773333	0.404444	0.595556
853	0.853	GAGACGGGGTTCCAACATGTNGG	5	113	94	500	194	172	500	215	155	500	0.226	0.188	0.586	0.409	0.327	0.264	0.226	0.774	0.409	0.591
854	0.854	GCCTGTAGTCCCAGGTAGTTNGG	9	203	150	900	351	281	900	433	209	900	0.225556	0.166667	0.607778	0.435556	0.272222	0.292222	0.225556	0.774444	0.435556	0.564444
855	0.855	CCAGGATGGTCTCGACCTCCNGG	9	203	221	900	418	267	900	416	298	900	0.225556	0.245556	0.528889	0.463333	0.313889	0.222778	0.225556	0.774444	0.463333	0.536667
856	0.856	CTTTGGGAGGCTGAGGCTGCNGG	13	293	191	1300	410	447	1300	597	319	1300	0.225385	0.146923	0.627692	0.387308	0.294615	0.318077	0.225385	0.774615	0.387308	0.612692
857	0.857	TCCAGCCTGGGCCACAGAGTNGG	24	495	520	2200	963	802	2200	939	682	2200	0.225	0.236364	0.538636	0.432273	0.337273	0.230455	0.225	0.775	0.432273	0.567727
858	0.858	AGTAGAGACGGGGTTTCGCCNGG	52	1169	977	5200	2529	1284	5200	2401	1303	5200	0.224808	0.187885	0.587308	0.474038	0.24875	0.277212	0.224808	0.775192	0.474038	0.525962
859	0.859	CGCCTGTAGTCCCAGCTCTTNGG	38	854	486	3800	1529	1271	3800	1556	1000	3800	0.224737	0.127895	0.647368	0.405921	0.298816	0.295263	0.224737	0.775263	0.405921	0.594079
860	0.86	AAATTAGCCGGGCGTACTGGNGG	17	382	423	1700	1011	319	1700	991	200	1700	0.224706	0.248824	0.526471	0.588824	0.152647	0.258529	0.224706	0.775294	0.588824	0.411176
861	0.861	GAGACGGGGTTTCACCAAATNGG	22	494	453	2200	1035	659	2200	1061	557	2200	0.224545	0.205909	0.569545	0.476364	0.276364	0.247273	0.224545	0.775455	0.476364	0.523636
862	0.862	GAGTGCAGTGGCACTATCTCNGG	26	471	451	2100	793	675	2100	1047	589	2100	0.224286	0.214762	0.560952	0.438095	0.300952	0.260952	0.224286	0.775714	0.438095	0.561905
863	0.863	GTCCCAGCTACTTGGCAGGCNGG	7	157	88	700	278	223	700	268	201	700	0.224286	0.125714	0.65	0.39	0.302857	0.307143	0.224286	0.775714	0.39	0.61
864	0.864	GGAGTGCAGTGGCGCTTTCTNGG	18	403	368	1800	690	609	1800	818	532	1800	0.223889	0.204444	0.571667	0.418889	0.316944	0.264167	0.223889	0.776111	0.418889	0.581111
865	0.865	CCTCAGCCTCCCAAGTAGAANGG	9	201	103	900	361	343	900	334	235	900	0.223333	0.114444	0.662222	0.386111	0.321111	0.292778	0.223333	0.776667	0.386111	0.613889
866	0.866	GCCTGTAATCCCAGAATCTTNGG	7	156	242	700	268	309	700	322	253	700	0.222857	0.345714	0.431429	0.421429	0.401429	0.177143	0.222857	0.777143	0.421429	0.578571
867	0.867	GTAGCTGGGACTGTAGGTGCNGG	7	156	189	700	288	256	700	291	243	700	0.222857	0.27	0.507143	0.413571	0.356429	0.23	0.222857	0.777143	0.413571	0.586429
868	0.868	CGCCTGTAATCCCAACACACNGG	18	401	147	1800	652	594	1800	571	599	1800	0.222778	0.0816667	0.695556	0.339722	0.331389	0.328889	0.222778	0.777222	0.339722	0.660278
869	0.869	TGCTGGGATTACAGGCGTGCNGG	12	267	241	1200	533	335	1200	451	377	1200	0.2225	0.200833	0.576667	0.41	0.296667	0.293333	0.2225	0.7775	0.41	0.59
870	0.87	CACTGCACTCCAGCCTGGTGNGG	17	378	428	1700	882	466	1700	698	540	1700	0.222353	0.251765	0.525882	0.464706	0.295882	0.239412	0.222353	0.777647	0.464706	0.535294
871	0.871	GTAATCCCAGCACTGTGGGANGG	23	510	346	2300	814	757	2300	857	834	2300	0.221739	0.150435	0.627826	0.363261	0.34587	0.29087	0.221739	0.778261	0.363261	0.636739
872	0.872	TCACTGCAAGCTCCTACTCCNGG	6	133	198	600	306	154	600	294	189	600	0.221667	0.33	0.448333	0.5	0.285833	0.214167	0.221667	0.778333	0.5	0.5
873	0.873	ACTCCAGCCTGGATGACACANGG	14	310	458	1400	569	539	1400	585	560	1400	0.221429	0.327143	0.451429	0.412143	0.3925	0.195357	0.221429	0.778571	0.412143	0.587857
874	0.874	CTCCCGAGTAGCTAGGACTANGG	26	575	357	2600	959	870	2600	983	829	2600	0.221154	0.137308	0.641538	0.373462	0.326731	0.299808	0.221154	0.778846	0.373462	0.626538
875	0.875	GAGTAGCTGGGACTAGAGGCNGG	10	221	221	1000	484	239	1000	405	340	1000	0.221	0.221	0.558	0.4445	0.2895	0.266	0.221	0.779	0.4445	0.5555
876	0.876	CAAAAATTAGCCCAGCTTGGNGG	25	552	303	2500	1111	680	2500	1057	551	2500	0.2208	0.1212	0.658	0.4336	0.2462	0.3202	0.2208	0.7792	0.4336	0.5664
877	0.877	CAAAAATTAGCCGGGCCTGANGG	26	550	343	2500	1006	886	2500	1168	572	2500	0.22	0.1372	0.6428	0.4348	0.2916	0.2736	0.22	0.78	0.4348	0.5652
878	0.878	CACTCCAGCCTGGACCACAGNGG	6	132	136	600	270	175	600	257	170	600	0.22	0.226667	0.553333	0.439167	0.2875	0.273333	0.22	0.78	0.439167	0.560833
879	0.879	TCTCCTGCCTCAGCTTCCCTNGG	5	110	125	500	198	213	500	220	130	500	0.22	0.25	0.53	0.418	0.343	0.239	0.22	0.78	0.418	0.582
880	0.88	CGTGTTGGCCAGGATGGTCTNGG	12	263	263	1200	616	252	1200	527	360	1200	0.219167	0.219167	0.561667	0.47625	0.255	0.26875	0.219167	0.780833	0.47625	0.52375
881	0.881	CCCAGCACTTTAGGAAGCCCNGG	8	175	266	800	321	255	800	361	321	800	0.21875	0.3325	0.44875	0.42625	0.36	0.21375	0.21875	0.78125	0.42625	0.57375
882	0.882	GGCGGGCGGATAATGAGGTCNGG	21	458	363	2100	814	765	2100	1177	434	2100	0.218095	0.172857	0.609048	0.474048	0.285476	0.240476	0.218095	0.781905	0.474048	0.525952
883	0.883	AAATTAGCCGGGCGTAGCGGNGG	23	501	403	2299	1195	557	2300	1358	418	2300	0.217921	0.175294	0.606786	0.555	0.211957	0.233043	0.217921	0.782079	0.555	0.445
884	0.884	CGCCTGTAATCCGAGTACTTNGG	9	196	97	900	393	246	900	360	275	900	0.217778	0.107778	0.674444	0.418333	0.289444	0.292222	0.217778	0.782222	0.418333	0.581667
885	0.885	TCCCAGCACTTTGAGAGGTGNGG	9	196	144	900	372	402	900	295	289	900	0.217778	0.16	0.622222	0.370556	0.383889	0.245556	0.217778	0.782222	0.370556	0.629444
886	0.886	AATGGCGTGAACCCAGGAGTNGG	37	805	1121	3700	2117	920	3700	2165	649	3700	0.217568	0.302973	0.479459	0.578649	0.212027	0.209324	0.217568	0.782432	0.578649	0.421351
887	0.887	CAGGCTGGAGTACAGTGGTANGG	19	413	401	1900	665	689	1900	808	616	1900	0.217368	0.211053	0.571579	0.387632	0.343421	0.268947	0.217368	0.782632	0.387632	0.612368
888	0.888	CTTGCAGTGAGCCGAGATCANGG	46	978	790	4500	2402	918	4500	2208	924	4500	0.217333	0.175556	0.607111	0.512222	0.204667	0.283111	0.217333	0.782667	0.512222	0.487778
889	0.889	TGTAGTCCCAGCAACACAGGNGG	11	239	170	1100	380	445	1100	405	321	1100	0.217273	0.154545	0.628182	0.356818	0.348182	0.295	0.217273	0.782727	0.356818	0.643182
890	0.89	GCCTGTAGTCCCATGTACTTNGG	8	173	85	800	285	297	800	273	245	800	0.21625	0.10625	0.6775	0.34875	0.33875	0.3125	0.21625	0.78375	0.34875	0.65125
891	0.891	CCAGGATGGTCTCAACCTCCNGG	5	108	124	500	236	152	500	169	219	500	0.216	0.248	0.536	0.405	0.371	0.224	0.216	0.784	0.405	0.595
892	0.892	GTAGCTGGGACTATAGGCGCNGG	35	755	502	3500	1444	998	3500	1708	759	3500	0.215714	0.143429	0.640857	0.450286	0.251	0.298714	0.215714	0.784286	0.450286	0.549714
893	0.893	TGTAATCCCAGAACTCCGGGNGG	7	151	139	700	284	262	700	331	205	700	0.215714	0.198571	0.585714	0.439286	0.333571	0.227143	0.215714	0.784286	0.439286	0.560714
894	0.894	GGAGTGCAGTGGCGTGCTCANGG	7	151	106	700	212	283	700	263	183	700	0.215714	0.151429	0.632857	0.339286	0.332857	0.327857	0.215714	0.784286	0.339286	0.660714
895	0.895	CTCAGCCTCCCAAGAAGCTANGG	7	151	137	700	317	205	700	235	223	700	0.215714	0.195714	0.588571	0.394286	0.305714	0.3	0.215714	0.784286	0.394286	0.605714
896	0.896	GGAGTGCAGTGACGCAATTTNGG	9	194	182	900	360	407	900	411	311	900	0.215556	0.202222	0.582222	0.428333	0.398889	0.172778	0.215556	0.784444	0.428333	0.571667
897	0.897	GAGACGGGGTTTTGCTGTGTNGG	157	3382	4478	15695	8994	3648	15700	8540	3637	15700	0.215483	0.285314	0.499204	0.558408	0.232006	0.209586	0.215483	0.784517	0.558408	0.441592
898	0.898	GAGGTCAGGAGTTCGAGGCCNGG	31	666	449	3100	1257	891	3100	1252	929	3100	0.214839	0.144839	0.640323	0.404677	0.293548	0.301774	0.214839	0.785161	0.404677	0.595323
899	0.899	CCTCGGCCTCCCCAAGTTCTNGG	11	236	202	1099	484	383	1100	401	344	1100	0.214741	0.183803	0.601456	0.402273	0.330455	0.267273	0.214741	0.785259	0.402273	0.597727
900	0.9	CGCCACTGCACTCCATCCTGNGG	19	408	406	1900	873	605	1900	887	524	1900	0.214737	0.213684	0.571579	0.463158	0.297105	0.239737	0.214737	0.785263	0.463158	0.536842
901	0.901	CCTCAGCCTCCCTAGTGTCTNGG	11	236	161	1100	376	439	1100	469	320	1100	0.214545	0.146364	0.639091	0.384091	0.345	0.270909	0.214545	0.785455	0.384091	0.615909
902	0.902	CCTCGGCCTCCCAAACTGGTNGG	9	193	215	900	333	370	900	320	283	900	0.214444	0.238889	0.546667	0.362778	0.362778	0.274444	0.214444	0.785556	0.362778	0.637222
903	0.903	ACCTCGTGATCTGCCCGCCANGG	21	450	511	2100	966	638	2100	1120	359	2100	0.214286	0.243333	0.542381	0.496667	0.237381	0.265952	0.214286	0.785714	0.496667	0.503333
904	0.904	GGAGGCTGAGGCCAGAGAATNGG	5	107	101	500	190	145	500	154	185	500	0.214	0.202	0.584	0.344	0.33	0.326	0.214	0.786	0.344	0.656
905	0.905	GCCTGTAGTCCCAGCAACACNGG	11	235	167	1100	429	419	1100	410	261	1100	0.213636	0.151818	0.634545	0.381364	0.309091	0.309545	0.213636	0.786364	0.381364	0.618636
906	0.906	GCACTTTGGGAGGACAAGGGNGG	7	149	75	700	210	216	700	243	278	700	0.212857	0.107143	0.68	0.323571	0.352857	0.323571	0.212857	0.787143	0.323571	0.676429
907	0.907	ACCTCGTGATCCGCTCGTCTNGG	22	465	426	2185	1177	442	2200	1122	493	2200	0.212815	0.194966	0.59222	0.5225	0.2125	0.265	0.212815	0.787185	0.5225	0.4775
908	0.908	CTGTAATCCCAGCACGTGGGNGG	8	170	106	800	216	318	800	317	261	800	0.2125	0.1325	0.655	0.333125	0.361875	0.305	0.2125	0.7875	0.333125	0.666875
909	0.909	TCCCAAAGTGCTTGGATTTCNGG	13	276	151	1300	411	437	1300	469	416	1300	0.212308	0.116154	0.671538	0.338462	0.328077	0.333462	0.212308	0.787692	0.338462	0.661538
910	0.91	GCTGGAGTGCAGTGGCGTGANGG	19	403	205	1900	718	626	1900	728	449	1900	0.212105	0.107895	0.68	0.380526	0.282895	0.336579	0.212105	0.787895	0.380526	0.619474
911	0.911	AATGGCGTGAACCTTGGAGGNGG	29	615	875	2900	1623	652	2900	1696	546	2900	0.212069	0.301724	0.486207	0.572241	0.206552	0.221207	0.212069	0.787931	0.572241	0.427759
912	0.912	AAATTAGCCGGGCGTGCTAGNGG	5	106	204	500	221	180	500	297	118	500	0.212	0.408	0.38	0.518	0.298	0.184	0.212	0.788	0.518	0.482
913	0.913	CGGGGTTTCACCATATTGACNGG	5	106	76	500	333	77	500	323	54	500	0.212	0.152	0.636	0.656	0.131	0.213	0.212	0.788	0.656	0.344
914	0.914	CCTCAGCCTCCCGTATAGCTNGG	17	360	297	1700	581	657	1700	675	433	1700	0.211765	0.174706	0.613529	0.369412	0.320588	0.31	0.211765	0.788235	0.369412	0.630588
915	0.915	TAGAGACGGGGTTTCCATGTNGG	29	614	624	2900	1243	878	2900	1386	731	2900	0.211724	0.215172	0.573103	0.453276	0.277414	0.26931	0.211724	0.788276	0.453276	0.546724
916	0.916	GGAGTCTCGCTCTATCGTCCNGG	12	254	250	1200	483	435	1200	568	265	1200	0.211667	0.208333	0.58	0.437917	0.291667	0.270417	0.211667	0.788333	0.437917	0.562083
917	0.917	CAAAAATTAGCCTGGCGTGCNGG	16	296	347	1400	540	585	1400	707	427	1400	0.211429	0.247857	0.540714	0.445357	0.361429	0.193214	0.211429	0.788571	0.445357	0.554643
918	0.918	TGCCTCAGCCTCCCAAGCAGNGG	22	464	313	2200	914	693	2200	879	679	2200	0.210909	0.142273	0.646818	0.4075	0.311818	0.280682	0.210909	0.789091	0.4075	0.5925
919	0.919	GGGAGGCGGAGGTTACAGTGNGG	13	274	154	1300	491	447	1300	522	344	1300	0.210769	0.118462	0.670769	0.389615	0.304231	0.306154	0.210769	0.789231	0.389615	0.610385
920	0.92	TGCCTCAGCCTCCTGAGCAGNGG	32	673	472	3200	1241	991	3200	1386	757	3200	0.210313	0.1475	0.642188	0.410469	0.273125	0.316406	0.210313	0.789687	0.410469	0.589531
921	0.921	CGAGGCGGGCGGATAACTTGNGG	10	210	187	1000	419	290	1000	379	297	1000	0.21	0.187	0.603	0.399	0.2935	0.3075	0.21	0.79	0.399	0.601
922	0.922	CCCAGCACTTTCGGAGCCTGNGG	8	168	94	800	271	344	800	316	241	800	0.21	0.1175	0.6725	0.366875	0.365625	0.2675	0.21	0.79	0.366875	0.633125
923	0.923	ACTTTGGGAGGCCAAGGAGANGG	12	251	191	1200	423	363	1200	528	355	1200	0.209167	0.159167	0.631667	0.39625	0.299167	0.304583	0.209167	0.790833	0.39625	0.60375
924	0.924	CGAGACCATCCTGCTTAACANGG	10	209	194	1000	496	307	1000	499	220	1000	0.209	0.194	0.597	0.4975	0.2635	0.239	0.209	0.791	0.4975	0.5025
925	0.925	TGCACTCCAGCTTGGGCAATNGG	10	209	59	1000	327	406	1000	331	293	1000	0.209	0.059	0.732	0.329	0.3495	0.3215	0.209	0.791	0.329	0.671
926	0.926	CCACTGCACTCTAGCATGGGNGG	6	125	124	600	211	280	600	253	209	600	0.208333	0.206667	0.585	0.386667	0.4075	0.205833	0.208333	0.791667	0.386667	0.613333
927	0.927	CTTTGGGAGGCCGAAGTGTGNGG	11	229	180	1100	371	342	1100	498	309	1100	0.208182	0.163636	0.628182	0.395	0.295909	0.309091	0.208182	0.791818	0.395	0.605
928	0.928	GCTACTCGGGAAGCTCAGGCNGG	16	333	272	1600	573	552	1600	832	369	1600	0.208125	0.17	0.621875	0.439063	0.287813	0.273125	0.208125	0.791875	0.439063	0.560937
929	0.929	TTTCACCGTGTTAAGCAGGANGG	10	208	205	1000	389	355	1000	543	181	1000	0.208	0.205	0.587	0.466	0.268	0.266	0.208	0.792	0.466	0.534
930	0.93	CCTGTAGTCCCTGCTACTTGNGG	14	291	226	1400	470	566	1400	500	481	1400	0.207857	0.161429	0.630714	0.346429	0.373929	0.279643	0.207857	0.792143	0.346429	0.653571
931	0.931	CGGAGTCTCGCTCTGTTTCCNGG	9	187	172	900	325	290	900	436	186	900	0.207778	0.191111	0.601111	0.422778	0.264444	0.312778	0.207778	0.792222	0.422778	0.577222
932	0.932	GCTGAGGCAGGAGAATAGCTNGG	53	1100	697	5300	2283	1371	5300	2020	1577	5300	0.207547	0.131509	0.660943	0.405943	0.278113	0.315943	0.207547	0.792453	0.405943	0.594057
933	0.933	GGGAGGCTGAGGCTGAAGAANGG	11	228	250	1100	531	303	1100	448	321	1100	0.207273	0.227273	0.565455	0.445	0.283636	0.271364	0.207273	0.792727	0.445	0.555
934	0.934	CGCCTGTAATCGGAGCACTTNGG	6	124	155	600	192	212	600	248	252	600	0.206667	0.258333	0.535	0.366667	0.386667	0.246667	0.206667	0.793333	0.366667	0.633333
935	0.935	CAGGAGAATGGTTTAAACCCNGG	8	165	171	800	326	330	800	285	320	800	0.20625	0.21375	0.58	0.381875	0.40625	0.211875	0.20625	0.79375	0.381875	0.618125
936	0.936	GTAATCCCAGCACTCTGGGANGG	81	1666	1307	8099	3316	2544	8100	2853	2577	8100	0.205704	0.161378	0.632918	0.380802	0.316111	0.303086	0.205704	0.794296	0.380802	0.619198
937	0.937	CGCCTGTAATCCTAACACATNGG	9	185	201	900	359	430	900	378	253	900	0.205556	0.223333	0.571111	0.409444	0.379444	0.211111	0.205556	0.794444	0.409444	0.590556
938	0.938	CACTGCAAGCTTCTCCTCCCNGG	10	205	123	1000	325	407	1000	509	217	1000	0.205	0.123	0.672	0.417	0.312	0.271	0.205	0.795	0.417	0.583
939	0.939	TGGGATTACAGGTGTGCGCCNGG	12	225	315	1100	529	272	1100	461	320	1100	0.204545	0.286364	0.509091	0.45	0.269091	0.280909	0.204545	0.795455	0.45	0.55
940	0.94	AAATTAGCCGGGTATGGTTGNGG	7	143	437	700	414	216	700	474	151	700	0.204286	0.624286	0.171429	0.634286	0.262143	0.103571	0.204286	0.795714	0.634286	0.365714
941	0.941	GCTACTCGGGAGGCTGACTCNGG	10	204	66	1000	284	341	1000	448	237	1000	0.204	0.066	0.73	0.366	0.289	0.345	0.204	0.796	0.366	0.634
942	0.942	AATTAGCCGGGCGTGCTAGCNGG	5	102	202	500	226	177	500	249	163	500	0.204	0.404	0.392	0.475	0.34	0.185	0.204	0.796	0.475	0.525
943	0.943	GAGTAGCTGGGACTGTAGGTNGG	5	102	291	500	239	226	500	232	172	500	0.204	0.582	0.214	0.471	0.398	0.131	0.204	0.796	0.471	0.529
944	0.944	CAGGAGAATGGGATGAACCCNGG	28	571	459	2800	1272	709	2800	1430	473	2800	0.203929	0.163929	0.632143	0.4825	0.211071	0.306429	0.203929	0.796071	0.4825	0.5175
945	0.945	TCCTGCCTCAGCCTCTCTAGNGG	6	122	89	600	284	153	600	250	147	600	0.203333	0.148333	0.648333	0.445	0.25	0.305	0.203333	0.796667	0.445	0.555
946	0.946	CTGTAGTCCCAGCTACAGGCNGG	17	345	324	1700	615	592	1700	806	311	1700	0.202941	0.190588	0.606471	0.417941	0.265588	0.316471	0.202941	0.797059	0.417941	0.582059
947	0.947	TCCCAAAGTGCCGGAATTATNGG	15	304	187	1500	458	580	1500	546	483	1500	0.202667	0.124667	0.672667	0.334667	0.354333	0.311	0.202667	0.797333	0.334667	0.665333
948	0.948	GCCTGTAGTCCCAGCTGCGTNGG	13	263	121	1300	466	430	1300	566	334	1300	0.202308	0.0930769	0.704615	0.396923	0.293846	0.309231	0.202308	0.797692	0.396923	0.603077
949	0.949	CAGGCGTGAGCCATCGTACCNGG	14	283	272	1400	652	294	1400	556	266	1400	0.202143	0.194286	0.603571	0.431429	0.2	0.368571	0.202143	0.797857	0.431429	0.568571
950	0.95	GAGAATGGCGTGAACCCACANGG	11	202	212	1000	512	245	1000	590	179	1000	0.202	0.212	0.586	0.551	0.212	0.237	0.202	0.798	0.551	0.449
951	0.951	TGTAGTCCCAGGTAGTTGGGNGG	10	202	178	1000	344	368	1000	416	278	1000	0.202	0.178	0.62	0.38	0.323	0.297	0.202	0.798	0.38	0.62
952	0.952	TCCCAAAGTGCTCAGATGACNGG	6	101	39	500	147	202	500	157	221	500	0.202	0.078	0.72	0.304	0.423	0.273	0.202	0.798	0.304	0.696
953	0.953	CAGGCGTGAGCCATCACTCCNGG	26	525	453	2600	1025	820	2600	1005	766	2600	0.201923	0.174231	0.623846	0.390385	0.305	0.304615	0.201923	0.798077	0.390385	0.609615
954	0.954	GCCACCACGCCCAGCTAATTNGG	23	464	586	2300	1283	575	2300	1094	583	2300	0.201739	0.254783	0.543478	0.516739	0.251739	0.231522	0.201739	0.798261	0.516739	0.483261
955	0.955	CCTGTAATCCCAACACTTCGNGG	20	363	289	1800	692	639	1800	636	569	1800	0.201667	0.160556	0.637778	0.368889	0.335556	0.295556	0.201667	0.798333	0.368889	0.631111
956	0.956	CCCAGCTACTCAGGAGGAGGNGG	18	363	178	1800	670	603	1800	688	475	1800	0.201667	0.0988889	0.699444	0.377222	0.299444	0.323333	0.201667	0.798333	0.377222	0.622778
957	0.957	CTTTGGGAGGCCGAATTGGGNGG	12	242	267	1200	486	489	1200	602	305	1200	0.201667	0.2225	0.575833	0.453333	0.330833	0.215833	0.201667	0.798333	0.453333	0.546667
958	0.958	TCAGGAGATCGAAGCCATCCNGG	12	242	247	1200	480	363	1200	624	225	1200	0.201667	0.205833	0.5925	0.46	0.245	0.295	0.201667	0.798333	0.46	0.54
959	0.959	CGGGAGGCGGAGGTTGCAATNGG	6	121	171	600	283	196	600	287	157	600	0.201667	0.285	0.513333	0.475	0.294167	0.230833	0.201667	0.798333	0.475	0.525
960	0.96	TCTCGCTCTGTTGCCAAAGCNGG	6	121	123	600	185	237	600	275	123	600	0.201667	0.205	0.593333	0.383333	0.3	0.316667	0.201667	0.798333	0.383333	0.616667
961	0.961	CCTCGGCCTCCCGAAGTTCTNGG	42	846	826	4200	1805	1315	4200	1740	1102	4200	0.201429	0.196667	0.601905	0.422024	0.287738	0.290238	0.201429	0.798571	0.422024	0.577976
962	0.962	AAGTGCTGGGATCACAGGCANGG	21	423	323	2100	735	805	2100	781	597	2100	0.201429	0.15381	0.644762	0.360952	0.33381	0.305238	0.201429	0.798571	0.360952	0.639048
963	0.963	CCCAGCACTTTGGGACGATGNGG	8	161	143	800	314	287	800	307	223	800	0.20125	0.17875	0.62	0.388125	0.31875	0.293125	0.20125	0.79875	0.388125	0.611875
964	0.964	TCTCGCTCTGTCACACAGACNGG	10	201	197	1000	393	388	1000	358	367	1000	0.201	0.197	0.602	0.3755	0.3775	0.247	0.201	0.799	0.3755	0.6245
965	0.965	GCACTTTGGGAGGCCCAGAANGG	14	280	279	1400	553	501	1400	617	375	1400	0.2	0.199286	0.600714	0.417857	0.312857	0.269286	0.2	0.8	0.417857	0.582143
966	0.966	GGAGTGCAGTGGCGAGGTCTNGG	14	280	332	1400	492	539	1400	707	327	1400	0.2	0.237143	0.562857	0.428214	0.309286	0.2625	0.2	0.8	0.428214	0.571786
967	0.967	GCCTGTAATCCCCACACTTCNGG	10	200	57	1000	276	420	1000	264	304	1000	0.2	0.057	0.743	0.27	0.362	0.368	0.2	0.8	0.27	0.73
968	0.968	CAGTGAGCCGAGATGGCAGCNGG	7	140	195	700	400	256	700	368	179	700	0.2	0.278571	0.521429	0.548571	0.310714	0.140714	0.2	0.8	0.548571	0.451429
969	0.969	TCGCCCAGGCTGAAGAGCAGNGG	7	140	109	700	243	285	700	282	189	700	0.2	0.155714	0.644286	0.375	0.338571	0.286429	0.2	0.8	0.375	0.625
970	0.97	CAGGAGAATGGGGTGAACACNGG	5	100	63	500	171	156	500	246	86	500	0.2	0.126	0.674	0.417	0.242	0.341	0.2	0.8	0.417	0.583
971	0.971	CACTGCAAGCTCCACCTCACNGG	39	779	734	3900	1644	1240	3900	2012	978	3900	0.199744	0.188205	0.612051	0.468718	0.284359	0.246923	0.199744	0.800256	0.468718	0.531282
972	0.972	CCAGCCTGGGCAATAGAGTGNGG	50	998	667	4999	2024	1633	5000	1714	1504	5000	0.19964	0.133427	0.666933	0.3738	0.3137	0.3125	0.19964	0.80036	0.3738	0.6262
973	0.973	CGCCTGTAATCCCAGGATTTNGG	64	1277	1093	6400	2773	2166	6400	2571	1647	6400	0.199531	0.170781	0.629687	0.4175	0.297891	0.284609	0.199531	0.800469	0.4175	0.5825
974	0.974	TCGCCCAGGCTGGAGTGATGNGG	12	219	295	1100	441	444	1100	497	322	1100	0.199091	0.268182	0.532727	0.426364	0.348182	0.225455	0.199091	0.800909	0.426364	0.573636
975	0.975	AATCCCAGCACTTCGGAAGGNGG	10	199	101	1000	323	351	1000	333	321	1000	0.199	0.101	0.7	0.328	0.336	0.336	0.199	0.801	0.328	0.672
976	0.976	GCCTCAGCCTCTGGTGTAGCNGG	39	667	645	3353	1247	1154	3400	1411	880	3353	0.198926	0.192365	0.608709	0.393603	0.301199	0.305198	0.198926	0.801074	0.393603	0.606397
977	0.977	AATCCCAGCACTCTGGGAGANGG	11	218	219	1100	460	293	1100	346	388	1100	0.198182	0.199091	0.602727	0.366364	0.309545	0.324091	0.198182	0.801818	0.366364	0.633636
978	0.978	TCCAGCCTGGGTAACAGAGCNGG	36	693	562	3500	1400	1135	3500	1252	987	3500	0.198	0.160571	0.641429	0.378857	0.303143	0.318	0.198	0.802	0.378857	0.621143
979	0.979	GACTACAGGCGTGAGCCACCNGG	15	297	283	1500	674	411	1500	485	354	1500	0.198	0.188667	0.613333	0.386333	0.255	0.358667	0.198	0.802	0.386333	0.613667
980	0.98	AGCTACTCGGGAAGCTGAAANGG	5	99	112	500	199	153	500	162	200	500	0.198	0.224	0.578	0.361	0.353	0.286	0.198	0.802	0.361	0.639
981	0.981	AATTAGCCGGGCTTGGTAGCNGG	29	574	419	2900	1217	871	2900	1448	588	2900	0.197931	0.144483	0.657586	0.459483	0.251552	0.288966	0.197931	0.802069	0.459483	0.540517
982	0.982	GGAGTGCAGTGGGGCCATCTNGG	57	1127	787	5700	2426	1706	5700	2557	1273	5700	0.197719	0.13807	0.664211	0.437105	0.261316	0.301579	0.197719	0.802281	0.437105	0.562895
983	0.983	TGGAGTGCAGTGGCAAAATCNGG	12	237	359	1200	481	390	1200	513	440	1200	0.1975	0.299167	0.503333	0.414167	0.345833	0.24	0.1975	0.8025	0.414167	0.585833
984	0.984	GCCTGTAATCCCACCACTATNGG	8	158	175	800	300	329	800	303	328	800	0.1975	0.21875	0.58375	0.376875	0.410625	0.2125	0.1975	0.8025	0.376875	0.623125
985	0.985	ACCTCGTGATCTACCCGCTTNGG	7	138	196	700	382	174	700	381	112	700	0.197143	0.28	0.522857	0.545	0.204286	0.250714	0.197143	0.802857	0.545	0.455
986	0.986	CTCAGCCTCCCGAGTACCTGNGG	30	591	669	3000	1313	1054	3000	1240	897	3000	0.197	0.223	0.58	0.4255	0.325167	0.249333	0.197	0.803	0.4255	0.5745
987	0.987	TCCCAGCACTTTGTGAGGCTNGG	10	197	129	1000	414	286	1000	338	319	1000	0.197	0.129	0.674	0.376	0.3025	0.3215	0.197	0.803	0.376	0.624
988	0.988	TCCCGAGTAGCTGAAACTATNGG	10	197	25	1000	227	398	1000	302	295	1000	0.197	0.025	0.778	0.2645	0.3465	0.389	0.197	0.803	0.2645	0.7355
989	0.989	GAGACGGGGTTTAACCACGTNGG	10	197	181	1000	385	425	1000	452	242	1000	0.197	0.181	0.622	0.4185	0.3335	0.248	0.197	0.803	0.4185	0.5815
990	0.99	CACTCCAGCCTAGGCAACAANGG	30	571	433	2900	1078	985	2900	1003	1050	2900	0.196897	0.14931	0.653793	0.358793	0.350862	0.290345	0.196897	0.803103	0.358793	0.641207
991	0.991	CAGGCTGGAGTGCAATGATGNGG	25	492	694	2500	1154	798	2500	1276	723	2500	0.1968	0.2776	0.5256	0.486	0.3042	0.2098	0.1968	0.8032	0.486	0.514
992	0.992	CGAGTAGCTGGGACTGCAGGNGG	15	295	159	1500	591	465	1500	610	352	1500	0.196667	0.106	0.697333	0.400333	0.272333	0.327333	0.196667	0.803333	0.400333	0.599667
993	0.993	CTTTGGGAGGCCCAGGATGGNGG	9	177	226	900	335	419	900	365	313	900	0.196667	0.251111	0.552222	0.388889	0.406667	0.204444	0.196667	0.803333	0.388889	0.611111
994	0.994	ACTCGGGAGGCTGAAGAGGGNGG	9	177	88	900	294	305	900	282	291	900	0.196667	0.0977778	0.705556	0.32	0.331111	0.348889	0.196667	0.803333	0.32	0.68
995	0.995	TCGCCCAGGCTAGAGTGCCANGG	14	275	130	1400	494	472	1400	560	403	1400	0.196429	0.0928571	0.710714	0.376429	0.3125	0.311071	0.196429	0.803571	0.376429	0.623571
996	0.996	GTGCTGGGATTACTGGCGTGNGG	11	216	274	1100	501	336	1100	431	257	1100	0.196364	0.249091	0.554545	0.423636	0.269545	0.306818	0.196364	0.803636	0.423636	0.576364
997	0.997	CTCCAGCCTGGGGAACAGAGNGG	10	196	197	1000	458	294	1000	399	380	1000	0.196	0.197	0.607	0.4285	0.337	0.2345	0.196	0.804	0.4285	0.5715
998	0.998	TGTAGTCCCAGGTACTCATGNGG	6	98	46	500	145	188	500	137	174	500	0.196	0.092	0.712	0.282	0.362	0.356	0.196	0.804	0.282	0.718
999	0.999	CAGGCTGGAGTTCAATGGCANGG	28	548	1298	2800	1382	1022	2800	1298	1023	2800	0.195714	0.463571	0.340714	0.478571	0.365179	0.15625	0.195714	0.804286	0.478571	0.521429
1000	1	CTGTAATCCCAGCGCTTTGANGG	7	137	122	700	254	271	700	150	287	700	0.195714	0.174286	0.63	0.288571	0.398571	0.312857	0.195714	0.804286	0.288571	0.711429
1001	1.001	GCACTTTGGGAGGCCTCGGTNGG	9	176	81	900	311	321	900	377	154	900	0.195556	0.09	0.714444	0.382222	0.263889	0.353889	0.195556	0.804444	0.382222	0.617778
1002	1.002	ACTTTGGGAGGCTGAGGTGTNGG	17	332	296	1700	665	630	1700	650	554	1700	0.195294	0.174118	0.630588	0.386765	0.348235	0.265	0.195294	0.804706	0.386765	0.613235
1003	1.003	CCCAGCACTTTGGGAGACAANGG	54	1054	982	5400	2130	1954	5400	2005	1807	5400	0.195185	0.181852	0.622963	0.38287	0.348241	0.268889	0.195185	0.804815	0.38287	0.61713
1004	1.004	TGTAATCCCAGTGCTGTGGGNGG	32	605	288	3100	890	1165	3100	1012	903	3100	0.195161	0.0929032	0.711935	0.306774	0.333548	0.359677	0.195161	0.804839	0.306774	0.693226
1005	1.005	AACCCGGGAGGCGAAGCTTGNGG	6	117	139	600	254	189	600	376	62	600	0.195	0.231667	0.573333	0.525	0.209167	0.265833	0.195	0.805	0.525	0.475
1006	1.006	ACTCCAGCCTGAACGACAGANGG	6	117	250	600	294	193	600	181	313	600	0.195	0.416667	0.388333	0.395833	0.421667	0.1825	0.195	0.805	0.395833	0.604167
1007	1.007	GGCTGAGGCAGGGGAATCACNGG	31	604	504	3099	1285	1010	3100	1349	773	3100	0.194902	0.162633	0.642465	0.424839	0.287581	0.287581	0.194902	0.805098	0.424839	0.575161
1008	1.008	GCTACTCGGGAGGCCAAGACNGG	22	389	424	2000	779	731	2000	873	604	2000	0.1945	0.212	0.5935	0.413	0.33375	0.25325	0.1945	0.8055	0.413	0.587
1009	1.009	GCTACTCGGGAGGCCAAAGCNGG	19	368	244	1900	572	753	1900	756	475	1900	0.193684	0.128421	0.677895	0.349474	0.323158	0.327368	0.193684	0.806316	0.349474	0.650526
1010	1.01	TGTAGTCCCAGGTACTCGAGNGG	36	697	508	3600	1403	1314	3600	1531	1058	3600	0.193611	0.141111	0.665278	0.4075	0.329444	0.263056	0.193611	0.806389	0.4075	0.5925
1011	1.011	GCTACTCGGGAGGTTGAAGTNGG	17	329	260	1700	643	627	1700	628	549	1700	0.193529	0.152941	0.653529	0.373824	0.345882	0.280294	0.193529	0.806471	0.373824	0.626176
1012	1.012	GAGACGGGGTTTCAATATGTNGG	26	503	526	2600	1194	747	2600	1107	631	2600	0.193462	0.202308	0.604231	0.4425	0.265	0.2925	0.193462	0.806538	0.4425	0.5575
1013	1.013	TGGGATTACAGGTGTGACCCNGG	7	135	158	700	273	165	700	215	192	700	0.192857	0.225714	0.581429	0.348571	0.255	0.396429	0.192857	0.807143	0.348571	0.651429
1014	1.014	CTGTAATCCCAGCTCCTCGGNGG	22	424	422	2200	847	826	2200	807	634	2200	0.192727	0.191818	0.615455	0.375909	0.331818	0.292273	0.192727	0.807273	0.375909	0.624091
1015	1.015	AGTGCTGGGATTACAGGCAANGG	23	443	298	2300	889	717	2300	778	591	2300	0.192609	0.129565	0.677826	0.362391	0.284348	0.353261	0.192609	0.807391	0.362391	0.637609
1016	1.016	GCCACTGCACTCCAACCTGCNGG	8	154	487	800	423	353	800	394	311	800	0.1925	0.60875	0.19875	0.510625	0.415	0.074375	0.1925	0.8075	0.510625	0.489375
1017	1.017	GACCTCGTGATCCACCAGCCNGG	8	154	131	800	353	214	800	366	205	800	0.1925	0.16375	0.64375	0.449375	0.261875	0.28875	0.1925	0.8075	0.449375	0.550625
1018	1.018	GCACTTTGGGAGTCCGAGATNGG	17	327	369	1700	656	574	1700	571	630	1700	0.192353	0.217059	0.590588	0.360882	0.354118	0.285	0.192353	0.807647	0.360882	0.639118
1019	1.019	GCACTTTGGGAGATAGAGGCNGG	19	365	235	1900	679	678	1900	759	536	1900	0.192105	0.123684	0.684211	0.378421	0.319474	0.302105	0.192105	0.807895	0.378421	0.621579
1020	1.02	TAATCCCAGCATTTTGGGGGNGG	5	96	120	500	224	169	500	178	166	500	0.192	0.24	0.568	0.402	0.335	0.263	0.192	0.808	0.402	0.598
1021	1.021	GCCTCAGCCTCCTGAGCAGANGG	22	403	258	2100	716	842	2100	893	488	2100	0.191905	0.122857	0.685238	0.383095	0.316667	0.300238	0.191905	0.808095	0.383095	0.616905
1022	1.022	GAGCTTGCAGTGAGGCGAGANGG	16	307	212	1600	700	436	1600	775	266	1600	0.191875	0.1325	0.675625	0.460938	0.219375	0.319688	0.191875	0.808125	0.460938	0.539062
1023	1.023	AAAAATTAGCCGGGCCTGGTNGG	18	345	486	1800	771	520	1800	745	547	1800	0.191667	0.27	0.538333	0.421111	0.296389	0.2825	0.191667	0.808333	0.421111	0.578889
1024	1.024	ACTCCAGCCTGTGCGACAGANGG	19	364	673	1900	805	715	1900	870	652	1900	0.191579	0.354211	0.454211	0.440789	0.359737	0.199474	0.191579	0.808421	0.440789	0.559211
1025	1.025	TCCCGAGTAGCTGGGAGCACNGG	19	364	465	1900	709	703	1900	800	613	1900	0.191579	0.244737	0.563684	0.397105	0.346316	0.256579	0.191579	0.808421	0.397105	0.602895
1026	1.026	GCACTTTGGGAGGCCGAACCNGG	15	287	263	1500	553	537	1500	612	473	1500	0.191333	0.175333	0.633333	0.388333	0.336667	0.275	0.191333	0.808667	0.388333	0.611667
1027	1.027	TGTAATCCCAGTGCTATGGGNGG	24	459	757	2400	934	950	2400	929	913	2400	0.19125	0.315417	0.493333	0.388125	0.388125	0.22375	0.19125	0.80875	0.388125	0.611875
1028	1.028	ATCACGAGGTCAGGAAATCGNGG	16	306	204	1600	849	349	1600	663	348	1600	0.19125	0.1275	0.68125	0.4725	0.217812	0.309688	0.19125	0.80875	0.4725	0.5275
1029	1.029	GCCTGTAATCCCCGCAATTTNGG	9	172	111	900	265	378	900	363	166	900	0.191111	0.123333	0.685556	0.348889	0.302222	0.348889	0.191111	0.808889	0.348889	0.651111
1030	1.03	GGAGTGCAGTGGCGTGAGCTNGG	46	879	871	4600	1757	1521	4600	2107	1215	4600	0.191087	0.189348	0.619565	0.42	0.297391	0.282609	0.191087	0.808913	0.42	0.58
1031	1.031	CAAAAATTAGCCGGTCTTGGNGG	11	210	85	1100	348	381	1100	425	272	1100	0.190909	0.0772727	0.731818	0.351364	0.296818	0.351818	0.190909	0.809091	0.351364	0.648636
1032	1.032	GCGGAGCTTGCAGTGAGCAGNGG	24	456	323	2400	1185	514	2400	973	603	2400	0.19	0.134583	0.675417	0.449583	0.232708	0.317708	0.19	0.81	0.449583	0.550417
1033	1.033	CGCCTGTAATCCGGGCACTTNGG	11	209	208	1100	423	454	1100	473	266	1100	0.19	0.189091	0.620909	0.407273	0.327273	0.265455	0.19	0.81	0.407273	0.592727
1034	1.034	GTAGAGACGGGGTTTTACCGNGG	7	133	185	700	391	137	700	401	178	700	0.19	0.264286	0.545714	0.565714	0.225	0.209286	0.19	0.81	0.565714	0.434286
1035	1.035	TCTCGCTCTGTCATCCTGGCNGG	5	95	135	500	204	173	500	189	194	500	0.19	0.27	0.54	0.393	0.367	0.24	0.19	0.81	0.393	0.607
1036	1.036	CCTCAGCCTCCACAGTGGCTNGG	5	95	165	500	207	244	500	165	206	500	0.19	0.33	0.48	0.372	0.45	0.178	0.19	0.81	0.372	0.628
1037	1.037	CTCGGCCTCCCAAAGTGCAGNGG	20	379	474	2000	954	550	2000	799	622	2000	0.1895	0.237	0.5735	0.43825	0.293	0.26875	0.1895	0.8105	0.43825	0.56175
1038	1.038	CGCCTGTAATCCCCGCATTTNGG	14	265	392	1400	583	551	1400	579	419	1400	0.189286	0.28	0.530714	0.415	0.346429	0.238571	0.189286	0.810714	0.415	0.585
1039	1.039	CTCAGCCTCCCTGGTAGCTGNGG	13	246	136	1300	414	544	1300	423	424	1300	0.189231	0.104615	0.706154	0.321923	0.372308	0.305769	0.189231	0.810769	0.321923	0.678077
1040	1.04	CAGGCTGGAGTGCCATGGTGNGG	10	189	152	1000	365	243	1000	404	205	1000	0.189	0.152	0.659	0.3845	0.224	0.3915	0.189	0.811	0.3845	0.6155
1041	1.041	CCTCAGCCTCCTCAGTAGCANGG	10	189	82	1000	291	315	1000	312	351	1000	0.189	0.082	0.729	0.3015	0.333	0.3655	0.189	0.811	0.3015	0.6985
1042	1.042	TTCTCCTGCCTCAGTTTCCCNGG	9	170	148	900	347	281	900	353	307	900	0.188889	0.164444	0.646667	0.388889	0.326667	0.284444	0.188889	0.811111	0.388889	0.611111
1043	1.043	ACCTCGTGATCCACCCTCCCNGG	8	151	231	800	366	165	800	478	107	800	0.18875	0.28875	0.5225	0.5275	0.17	0.3025	0.18875	0.81125	0.5275	0.4725
1044	1.044	CACGCCTGTAATCCCAGCACNGG	127	2396	1925	12700	5517	3765	12700	4355	3434	12700	0.188661	0.151575	0.659764	0.388661	0.283425	0.327913	0.188661	0.811339	0.388661	0.611339
1045	1.045	AGGTCAGGAGATCGAGAACANGG	7	132	176	700	350	201	700	376	141	700	0.188571	0.251429	0.56	0.518571	0.244286	0.237143	0.188571	0.811429	0.518571	0.481429
1046	1.046	GCCTCAGCCTCCCGTATAGCNGG	19	358	250	1900	589	706	1900	830	452	1900	0.188421	0.131579	0.68	0.373421	0.304737	0.321842	0.188421	0.811579	0.373421	0.626579
1047	1.047	ACCTCGTGATCCTCCCACCCNGG	6	113	147	600	311	136	600	281	178	600	0.188333	0.245	0.566667	0.493333	0.261667	0.245	0.188333	0.811667	0.493333	0.506667
1048	1.048	CGAGACCATCCTGGATAACGNGG	11	207	272	1100	587	265	1100	540	283	1100	0.188182	0.247273	0.564545	0.512273	0.249091	0.238636	0.188182	0.811818	0.512273	0.487727
1049	1.049	GGCTGAGGCAGCAGAATTGCNGG	9	150	133	800	330	255	800	347	204	800	0.1875	0.16625	0.64625	0.423125	0.286875	0.29	0.1875	0.8125	0.423125	0.576875
1050	1.05	TCCCAGCTACTTGGGAGGCCNGG	37	693	535	3700	1374	1243	3700	1426	1118	3700	0.187297	0.144595	0.668108	0.378378	0.319054	0.302568	0.187297	0.812703	0.378378	0.621622
1051	1.051	TTTGGGAGGCCGAGGCAAGCNGG	11	206	118	1100	403	339	1100	383	372	1100	0.187273	0.107273	0.705455	0.357273	0.323182	0.319545	0.187273	0.812727	0.357273	0.642727
1052	1.052	TCGCCCAGGCTAGATTGCAGNGG	11	206	186	1100	520	325	1100	450	361	1100	0.187273	0.169091	0.643636	0.440909	0.311818	0.247273	0.187273	0.812727	0.440909	0.559091
1053	1.053	GCACTTTGGGAGACCGAGAGNGG	7	131	211	700	281	198	700	356	165	700	0.187143	0.301429	0.511429	0.455	0.259286	0.285714	0.187143	0.812857	0.455	0.545
1054	1.054	AGCACTTTGGGAGGCAGTGGNGG	20	374	224	2000	621	781	2000	744	647	2000	0.187	0.112	0.701	0.34125	0.357	0.30175	0.187	0.813	0.34125	0.65875
1055	1.055	ACCTCGTGATCTGCCTGCATNGG	16	299	281	1600	736	346	1600	806	242	1600	0.186875	0.175625	0.6375	0.481875	0.18375	0.334375	0.186875	0.813125	0.481875	0.518125
1056	1.056	TTTCACCGTGTTAGCCAAGGNGG	28	523	786	2800	1445	805	2800	1449	747	2800	0.186786	0.280714	0.5325	0.516786	0.277143	0.206071	0.186786	0.813214	0.516786	0.483214
1057	1.057	CCCAGCACTTTGGGATGATGNGG	15	280	169	1500	548	465	1500	554	562	1500	0.186667	0.112667	0.700667	0.367333	0.342333	0.290333	0.186667	0.813333	0.367333	0.632667
1058	1.058	TGTAGTCCCAGCTACTTCGANGG	15	280	284	1500	601	491	1500	600	488	1500	0.186667	0.189333	0.624	0.400333	0.326333	0.273333	0.186667	0.813333	0.400333	0.599667
1059	1.059	GGAGTCTCGCTCTTCCACCCNGG	9	168	237	900	476	247	900	324	359	900	0.186667	0.263333	0.55	0.444444	0.336667	0.218889	0.186667	0.813333	0.444444	0.555556
1060	1.06	CTGAGGCAGGAGAATGGCTTNGG	7	112	219	600	270	229	600	310	131	600	0.186667	0.365	0.448333	0.483333	0.3	0.216667	0.186667	0.813333	0.483333	0.516667
1061	1.061	TCCAGCCTGGGAAACAGAGCNGG	26	485	537	2600	876	963	2600	912	848	2600	0.186538	0.206538	0.606923	0.343846	0.348269	0.307885	0.186538	0.813462	0.343846	0.656154
1062	1.062	CACTCCAGCCTGGGTGAAAGNGG	48	893	849	4800	2065	1446	4800	1788	1525	4800	0.186042	0.176875	0.637083	0.401354	0.309479	0.289167	0.186042	0.813958	0.401354	0.598646
1063	1.063	ATCCCAGCACTTTGGGAGTTNGG	10	186	136	1000	369	412	1000	333	337	1000	0.186	0.136	0.678	0.351	0.3745	0.2745	0.186	0.814	0.351	0.649
1064	1.064	CAGCACTTTGGGAGGCAGGANGG	10	186	318	1000	437	403	1000	454	311	1000	0.186	0.318	0.496	0.4455	0.357	0.1975	0.186	0.814	0.4455	0.5545
1065	1.065	GTCCCAGCTACTCAGAAGGCNGG	45	781	564	4200	1340	1478	4200	1450	1252	4200	0.185952	0.134286	0.679762	0.332143	0.325	0.342857	0.185952	0.814048	0.332143	0.667857
1066	1.066	CCCAGCACTTTGAGAAGCCTNGG	7	130	91	700	130	297	700	199	315	700	0.185714	0.13	0.684286	0.235	0.437143	0.327857	0.185714	0.814286	0.235	0.765
1067	1.067	GTAGTCCCAGCTGCTCAGGANGG	20	371	345	2000	702	649	2000	596	739	2000	0.1855	0.1725	0.642	0.3245	0.347	0.3285	0.1855	0.8145	0.3245	0.6755
1068	1.068	CTGGGCGACAGAGGGAGACTNGG	13	241	180	1300	482	272	1300	465	312	1300	0.185385	0.138462	0.676154	0.364231	0.224615	0.411154	0.185385	0.814615	0.364231	0.635769
1069	1.069	TAGTCCCAGCTACTCGGGAGNGG	32	592	384	3200	1492	843	3200	1413	598	3200	0.185	0.12	0.695	0.453906	0.225156	0.320937	0.185	0.815	0.453906	0.546094
1070	1.07	CTCAGCCTCCCGAGTATCTGNGG	17	314	159	1700	529	591	1700	672	415	1700	0.184706	0.0935294	0.721765	0.353235	0.295882	0.350882	0.184706	0.815294	0.353235	0.646765
1071	1.071	CCAGGATGGTCTCGAACTCTNGG	13	240	138	1300	512	385	1300	425	372	1300	0.184615	0.106154	0.709231	0.360385	0.291154	0.348462	0.184615	0.815385	0.360385	0.639615
1072	1.072	TTTCACCGTGTTAACCAGGTNGG	9	166	178	900	366	305	900	465	159	900	0.184444	0.197778	0.617778	0.461667	0.257778	0.280556	0.184444	0.815556	0.461667	0.538333
1073	1.073	TTTCACCGTGTTAGCCAACANGG	9	166	239	900	495	235	900	416	226	900	0.184444	0.265556	0.55	0.506111	0.256111	0.237778	0.184444	0.815556	0.506111	0.493889
1074	1.074	ACTCCAGCCTGGACCACAGANGG	7	129	139	700	271	224	700	259	188	700	0.184286	0.198571	0.617143	0.378571	0.294286	0.327143	0.184286	0.815714	0.378571	0.621429
1075	1.075	CAGGAGAATGGTGTGGACCTNGG	12	221	178	1200	578	253	1200	640	221	1200	0.184167	0.148333	0.6675	0.5075	0.1975	0.295	0.184167	0.815833	0.5075	0.4925
1076	1.076	GTAGTCCCAGCTTCTTGGGANGG	5	92	135	500	197	203	500	222	169	500	0.184	0.27	0.546	0.419	0.372	0.209	0.184	0.816	0.419	0.581
1077	1.077	TCTCGCTCTGTTGTCCAGCCNGG	16	294	305	1600	599	626	1600	605	535	1600	0.18375	0.190625	0.625625	0.37625	0.362812	0.260938	0.18375	0.81625	0.37625	0.62375
1078	1.078	CGCCTGTAATCCAAGCGCTTNGG	9	147	131	800	322	299	800	277	215	800	0.18375	0.16375	0.6525	0.374375	0.32125	0.304375	0.18375	0.81625	0.374375	0.625625
1079	1.079	CTTTGGGAGGCCGAGACAGTNGG	8	147	172	800	349	292	800	312	218	800	0.18375	0.215	0.60125	0.413125	0.31875	0.268125	0.18375	0.81625	0.413125	0.586875
1080	1.08	CTTTGGGAGGCAGAAGCGGGNGG	88	1505	1901	8194	3671	2335	8200	3637	2095	8194	0.183671	0.231999	0.58433	0.445773	0.270221	0.284006	0.183671	0.816329	0.445773	0.554227
1081	1.081	CGCCTGTAGTCCTAGCTACCNGG	33	606	538	3300	1097	1248	3300	1242	942	3300	0.183636	0.16303	0.653333	0.354394	0.331818	0.313788	0.183636	0.816364	0.354394	0.645606
1082	1.082	CCTCGGCCTCCGAAAGTCCTNGG	11	202	191	1100	378	449	1100	428	334	1100	0.183636	0.173636	0.642727	0.366364	0.355909	0.277727	0.183636	0.816364	0.366364	0.633636
1083	1.083	GCTCTGTCGCCTAGGCTGGANGG	25	459	350	2500	1046	826	2500	948	753	2500	0.1836	0.14	0.6764	0.3988	0.3158	0.2854	0.1836	0.8164	0.3988	0.6012
1084	1.084	CCTCAGCCTCCCATGTAGCCNGG	20	367	247	2000	676	765	2000	813	524	2000	0.1835	0.1235	0.693	0.37225	0.32225	0.3055	0.1835	0.8165	0.37225	0.62775
1085	1.085	TGTAATCCCAGCACTGTGTGNGG	26	477	658	2600	926	1069	2600	982	821	2600	0.183462	0.253077	0.563462	0.366923	0.363462	0.269615	0.183462	0.816538	0.366923	0.633077
1086	1.086	GCTACTCGGGAGCCTGAAGCNGG	24	440	383	2400	969	783	2400	1087	596	2400	0.183333	0.159583	0.657083	0.428333	0.287292	0.284375	0.183333	0.816667	0.428333	0.571667
1087	1.087	AAATTAGCCGGGCATACTGGNGG	6	110	125	600	245	161	600	274	196	600	0.183333	0.208333	0.608333	0.4325	0.2975	0.27	0.183333	0.816667	0.4325	0.5675
1088	1.088	TCTCCTGCCTCAGTCTCCCGNGG	31	568	465	3100	1345	828	3100	1327	658	3100	0.183226	0.15	0.666774	0.430968	0.239677	0.329355	0.183226	0.816774	0.430968	0.569032
1089	1.089	CCTCAGCCTCCGGAGTAGCANGG	30	549	554	2998	1312	945	3000	1320	708	3000	0.183122	0.18479	0.632088	0.438667	0.2755	0.285833	0.183122	0.816878	0.438667	0.561333
1090	1.09	GGGGTTTCACCATGTTGTCANGG	13	238	328	1300	585	484	1300	531	423	1300	0.183077	0.252308	0.564615	0.429231	0.348846	0.221923	0.183077	0.816923	0.429231	0.570769
1091	1.091	TCCCAGCTACTCGGGAGCCTNGG	10	183	172	1000	364	297	1000	393	261	1000	0.183	0.172	0.645	0.3785	0.279	0.3425	0.183	0.817	0.3785	0.6215
1092	1.092	GGGGTTTCACCGTATTTGCCNGG	10	183	236	1000	440	361	1000	429	258	1000	0.183	0.236	0.581	0.4345	0.3095	0.256	0.183	0.817	0.4345	0.5655
1093	1.093	GGGGTTTCACCGTATTAGCANGG	10	128	185	700	384	171	700	361	138	700	0.182857	0.264286	0.552857	0.532143	0.220714	0.247143	0.182857	0.817143	0.532143	0.467857
1094	1.094	CAGGAGAATGGCTTGAGTCCNGG	11	201	111	1100	279	511	1100	345	280	1100	0.182727	0.100909	0.716364	0.283636	0.359545	0.356818	0.182727	0.817273	0.283636	0.716364
1095	1.095	TCCAGCCTGGGGAACAGAGCNGG	11	201	275	1100	471	315	1100	434	383	1100	0.182727	0.25	0.567273	0.411364	0.317273	0.271364	0.182727	0.817273	0.411364	0.588636
1096	1.096	GCCTCAGCCTCCTGAGTTCCNGG	11	201	57	1100	337	429	1100	425	244	1100	0.182727	0.0518182	0.765455	0.346364	0.305909	0.347727	0.182727	0.817273	0.346364	0.653636
1097	1.097	ACCTCGTGATCGACCCGCCTNGG	11	201	186	1100	387	362	1100	577	232	1100	0.182727	0.169091	0.648182	0.438182	0.27	0.291818	0.182727	0.817273	0.438182	0.561818
1098	1.098	GCACTTTGGGAGACAAAGGCNGG	32	584	645	3200	1185	1276	3200	1336	900	3200	0.1825	0.201563	0.615938	0.393906	0.34	0.266094	0.1825	0.8175	0.393906	0.606094
1099	1.099	CGCCTGTAGTCCTAGCTACGNGG	8	146	132	800	365	198	800	399	135	800	0.1825	0.165	0.6525	0.4775	0.208125	0.314375	0.1825	0.8175	0.4775	0.5225
1100	1.1	CTGTAATCCCAGCATCTGGGNGG	11	200	133	1100	329	467	1100	379	336	1100	0.181818	0.120909	0.697273	0.321818	0.365	0.313182	0.181818	0.818182	0.321818	0.678182
1101	1.101	CAAAGTGCTGGTATTACAGGNGG	11	200	107	1100	383	448	1100	291	376	1100	0.181818	0.0972727	0.720909	0.306364	0.374545	0.319091	0.181818	0.818182	0.306364	0.693636
1102	1.102	GGGATTACAGGCACAAGCCANGG	11	200	85	1100	377	405	1100	311	224	1100	0.181818	0.0772727	0.740909	0.312727	0.285909	0.401364	0.181818	0.818182	0.312727	0.687273
1103	1.103	TCAGGAGATCGAGGCCATCTNGG	20	362	425	2000	885	656	2000	839	571	2000	0.181	0.2125	0.6065	0.431	0.30675	0.26225	0.181	0.819	0.431	0.569
1104	1.104	TCCAGCCTGGGTGATAGAGTNGG	23	416	327	2300	911	711	2300	718	709	2300	0.18087	0.142174	0.676957	0.35413	0.308696	0.337174	0.18087	0.81913	0.35413	0.64587
1105	1.105	CAAAAATTAGCCGGGCGTACNGG	15	271	246	1500	467	610	1500	603	431	1500	0.180667	0.164	0.655333	0.356667	0.347	0.296333	0.180667	0.819333	0.356667	0.643333
1106	1.106	CCTCAGCCTCCCGAACTGCTNGG	16	289	273	1600	548	663	1600	529	581	1600	0.180625	0.170625	0.64875	0.336562	0.38875	0.274687	0.180625	0.819375	0.336562	0.663437
1107	1.107	TGTAATCCCAGCACTTAGTGNGG	18	307	356	1700	501	687	1700	606	534	1700	0.180588	0.209412	0.61	0.325588	0.359118	0.315294	0.180588	0.819412	0.325588	0.674412
1108	1.108	AGCTACTCGGGAGGTTGAAGNGG	19	343	303	1900	763	653	1900	743	518	1900	0.180526	0.159474	0.66	0.396316	0.308158	0.295526	0.180526	0.819474	0.396316	0.603684
1109	1.109	CAGGCGTGAGCTACCACGCTNGG	15	270	382	1500	689	361	1500	533	443	1500	0.18	0.254667	0.565333	0.407333	0.268	0.324667	0.18	0.82	0.407333	0.592667
1110	1.11	AAGTGCTGGGATTACCGGCGNGG	14	252	160	1400	466	447	1400	461	370	1400	0.18	0.114286	0.705714	0.331071	0.291786	0.377143	0.18	0.82	0.331071	0.668929
1111	1.111	GACGGGGTTTCTCCACGTTGNGG	13	234	324	1300	773	260	1300	708	280	1300	0.18	0.249231	0.570769	0.569615	0.207692	0.222692	0.18	0.82	0.569615	0.430385
1112	1.112	TGGGATTACAGGCGTGAGTCNGG	11	198	153	1100	424	230	1100	388	227	1100	0.18	0.139091	0.680909	0.369091	0.207727	0.423182	0.18	0.82	0.369091	0.630909
1113	1.113	GAGACGGGGTTTCGCTGGGTNGG	7	126	363	700	466	203	700	483	128	700	0.18	0.518571	0.301429	0.677857	0.236429	0.0857143	0.18	0.82	0.677857	0.322143
1114	1.114	CCTGTAATCCCAGCCACTTGNGG	17	305	193	1700	515	672	1700	583	556	1700	0.179412	0.113529	0.707059	0.322941	0.361176	0.315882	0.179412	0.820588	0.322941	0.677059
1115	1.115	TGCACTCCAGCATGGGTGACNGG	45	789	737	4400	1631	1563	4400	1549	1364	4400	0.179318	0.1675	0.653182	0.361364	0.332614	0.306023	0.179318	0.820682	0.361364	0.638636
1116	1.116	CGGGGTTTCACTGTGTTGGCNGG	70	1254	2484	6997	4261	1656	7000	3902	1555	7000	0.17922	0.355009	0.465771	0.583071	0.229357	0.187571	0.17922	0.82078	0.583071	0.416929
1117	1.117	AGTGCTGGGATTACAGGTGANGG	10	179	233	1000	317	485	1000	355	368	1000	0.179	0.233	0.588	0.336	0.4265	0.2375	0.179	0.821	0.336	0.664
1118	1.118	TCTCGCTCTGTCGCCTAGACNGG	27	483	499	2700	1091	839	2700	1035	793	2700	0.178889	0.184815	0.636296	0.393704	0.302222	0.304074	0.178889	0.821111	0.393704	0.606296
1119	1.119	TGCCTCAGCCTCCTGGGTAGNGG	9	161	100	900	320	310	900	362	219	900	0.178889	0.111111	0.71	0.378889	0.293889	0.327222	0.178889	0.821111	0.378889	0.621111
1120	1.12	TCCCAGCTACTTGGGTGGCTNGG	24	428	205	2400	746	909	2400	704	934	2400	0.178333	0.0854167	0.73625	0.302083	0.383958	0.313958	0.178333	0.821667	0.302083	0.697917
1121	1.121	CTGTAATCCCAATACTTGGGNGG	12	214	208	1200	382	473	1200	461	373	1200	0.178333	0.173333	0.648333	0.35125	0.3525	0.29625	0.178333	0.821667	0.35125	0.64875
1122	1.122	GCCTGTAATCCTGGCAATTTNGG	15	267	380	1500	504	662	1500	552	507	1500	0.178	0.253333	0.568667	0.352	0.389667	0.258333	0.178	0.822	0.352	0.648
1123	1.123	GCTACTCGGGAGACTGAGTTNGG	6	89	42	500	143	204	500	207	131	500	0.178	0.084	0.738	0.35	0.335	0.315	0.178	0.822	0.35	0.65
1124	1.124	CTTTGGGAGGCAGAGTCAGGNGG	13	231	211	1300	377	470	1300	499	477	1300	0.177692	0.162308	0.66	0.336923	0.364231	0.298846	0.177692	0.822308	0.336923	0.663077
1125	1.125	GGAGTGCAGTGGTGTGCTCTNGG	59	1048	949	5900	2332	1759	5900	2419	1709	5900	0.177627	0.160847	0.661525	0.402627	0.293898	0.303475	0.177627	0.822373	0.402627	0.597373
1126	1.126	CCTCGGCCTCCCAAAATATTNGG	21	373	317	2100	688	810	2100	683	635	2100	0.177619	0.150952	0.671429	0.326429	0.344048	0.329524	0.177619	0.822381	0.326429	0.673571
1127	1.127	TGTAATCCCAGCACTGTCGGNGG	16	284	282	1600	581	533	1600	638	392	1600	0.1775	0.17625	0.64625	0.380937	0.289062	0.33	0.1775	0.8225	0.380937	0.619063
1128	1.128	CCCAGCTACTCAGGAGTATGNGG	16	284	257	1600	494	531	1600	683	359	1600	0.1775	0.160625	0.661875	0.367812	0.278125	0.354062	0.1775	0.8225	0.367812	0.632187
1129	1.129	AGTGCTGGGATTACAGCCGTNGG	12	195	158	1100	338	371	1100	324	262	1100	0.177273	0.143636	0.679091	0.300909	0.287727	0.411364	0.177273	0.822727	0.300909	0.699091
1130	1.13	CCAGGCTGGAGTACAGTTGCNGG	5	88	139	497	186	137	500	263	152	500	0.177062	0.279678	0.54326	0.449	0.289	0.262	0.177062	0.822938	0.449	0.551
1131	1.131	GCCTGTAATCCCAACGCTTCNGG	10	177	213	1000	390	418	1000	350	300	1000	0.177	0.213	0.61	0.37	0.359	0.271	0.177	0.823	0.37	0.63
1132	1.132	GAGACGGGGTTTCACCACGANGG	13	230	276	1300	515	404	1300	607	280	1300	0.176923	0.212308	0.610769	0.431538	0.263077	0.305385	0.176923	0.823077	0.431538	0.568462
1133	1.133	GCAGGAGAATGGTGTGTACCNGG	16	283	291	1600	708	401	1600	814	338	1600	0.176875	0.181875	0.64125	0.475625	0.230937	0.293438	0.176875	0.823125	0.475625	0.524375
1134	1.134	TTTGGGAGGCCAAAGCAGGCNGG	21	371	332	2100	910	502	2100	902	489	2100	0.176667	0.158095	0.665238	0.431429	0.235952	0.332619	0.176667	0.823333	0.431429	0.568571
1135	1.135	GGAGTGCAGTGGCGTGATACNGG	12	212	282	1200	420	444	1200	569	352	1200	0.176667	0.235	0.588333	0.412083	0.331667	0.25625	0.176667	0.823333	0.412083	0.587917
1136	1.136	GTAGTCCCAGCTACTCAGGCNGG	22	388	208	2200	659	748	2200	824	566	2200	0.176364	0.0945455	0.729091	0.337045	0.298636	0.364318	0.176364	0.823636	0.337045	0.662955
1137	1.137	CCCAGCACTTTTGGTGGCTGNGG	11	194	116	1100	404	378	1100	349	284	1100	0.176364	0.105455	0.718182	0.342273	0.300909	0.356818	0.176364	0.823636	0.342273	0.657727
1138	1.138	CACGCCTGTAATCCCAACAGNGG	8	141	453	800	162	375	800	207	472	800	0.17625	0.56625	0.2575	0.230625	0.529375	0.24	0.17625	0.82375	0.230625	0.769375
1139	1.139	GGGGTTTCACCGTGATGGCCNGG	13	229	191	1300	578	395	1300	505	327	1300	0.176154	0.146923	0.676923	0.416538	0.277692	0.305769	0.176154	0.823846	0.416538	0.583462
1140	1.14	GGGGTTTCACCATAGTGGCCNGG	23	405	380	2300	921	689	2300	1040	527	2300	0.176087	0.165217	0.658696	0.426304	0.264348	0.309348	0.176087	0.823913	0.426304	0.573696
1141	1.141	CACTTTGGGAGTCTGAGGCANGG	12	211	105	1200	346	379	1200	346	391	1200	0.175833	0.0875	0.736667	0.288333	0.320833	0.390833	0.175833	0.824167	0.288333	0.711667
1142	1.142	TCTCGCTCTGTCGCCCAAGTNGG	12	211	194	1200	471	432	1200	429	395	1200	0.175833	0.161667	0.6625	0.375	0.344583	0.280417	0.175833	0.824167	0.375	0.625
1143	1.143	TCTCGCTCTGTCGACCAGGCNGG	70	1230	1493	7000	3278	2312	7000	2914	1644	7000	0.175714	0.213286	0.611	0.442286	0.282571	0.275143	0.175714	0.824286	0.442286	0.557714
1144	1.144	TGTAATCCCAGAACACTGGGNGG	28	474	692	2700	877	1053	2700	948	1011	2700	0.175556	0.256296	0.568148	0.337963	0.382222	0.279815	0.175556	0.824444	0.337963	0.662037
1145	1.145	CACTGCAAGCTCCACCACCTNGG	22	386	390	2200	933	713	2200	1065	469	2200	0.175455	0.177273	0.647273	0.454091	0.268636	0.277273	0.175455	0.824545	0.454091	0.545909
1146	1.146	GCCGAGGCGGGAAGATCATGNGG	17	298	333	1700	722	484	1700	854	360	1700	0.175294	0.195882	0.628824	0.463529	0.248235	0.288235	0.175294	0.824706	0.463529	0.536471
1147	1.147	ACCTCGTGATCTGCGTGCCTNGG	16	280	297	1600	793	478	1600	646	423	1600	0.175	0.185625	0.639375	0.449688	0.281562	0.26875	0.175	0.825	0.449688	0.550312
1148	1.148	GCTACTCGGGAGGCTGTTGCNGG	6	105	268	600	322	192	600	290	192	600	0.175	0.446667	0.378333	0.51	0.32	0.17	0.175	0.825	0.51	0.49
1149	1.149	CACTCCAGCCTGGGGAACAANGG	13	227	349	1300	543	485	1300	557	480	1300	0.174615	0.268462	0.556923	0.423077	0.371154	0.205769	0.174615	0.825385	0.423077	0.576923
1150	1.15	CAAAGTGCTGGGATTACAGANGG	155	2705	2231	15500	6148	4522	15500	5162	4070	15500	0.174516	0.143935	0.681548	0.364839	0.277161	0.358	0.174516	0.825484	0.364839	0.635161
1151	1.151	CAGGAGAATGGTTTGAGCCCNGG	9	157	219	900	356	319	900	327	356	900	0.174444	0.243333	0.582222	0.379444	0.375	0.245556	0.174444	0.825556	0.379444	0.620556
1152	1.152	GAGTAGCTGGGACTACAGTTNGG	9	157	113	900	309	287	900	231	329	900	0.174444	0.125556	0.7	0.3	0.342222	0.357778	0.174444	0.825556	0.3	0.7
1153	1.153	CCCAGCACTTTGGGAGATAGNGG	21	366	281	2100	740	680	2100	727	653	2100	0.174286	0.13381	0.691905	0.349286	0.317381	0.333333	0.174286	0.825714	0.349286	0.650714
1154	1.154	ATTTTTAGTAGAGACGGGCCNGG	7	122	132	700	212	280	700	331	173	700	0.174286	0.188571	0.637143	0.387857	0.323571	0.288571	0.174286	0.825714	0.387857	0.612143
1155	1.155	ACTTTGGGAGGCTGAGAGGGNGG	12	209	87	1200	288	493	1200	398	347	1200	0.174167	0.0725	0.753333	0.285833	0.35	0.364167	0.174167	0.825833	0.285833	0.714167
1156	1.156	GAGACGGGGTTTCGTTGTGTNGG	10	174	273	1000	429	365	1000	531	206	1000	0.174	0.273	0.553	0.48	0.2855	0.2345	0.174	0.826	0.48	0.52
1157	1.157	ACTGCACTCCAGCATGGGTGNGG	5	87	132	500	220	165	500	179	174	500	0.174	0.264	0.562	0.399	0.339	0.262	0.174	0.826	0.399	0.601
[truncated: 20,410 more rows]

## Sheet: 75bp_Alu_hg38
				PE 75bp raw			SE_1 75bp raw			SE_2 75bp raw			PE 75bp percent			SE 75bp percent			PE 75bp percent		SE 75bp percent
[truncated: 21,569 more rows]

[truncated: 5 more sheets: parse_TA, ct10-T10-R1, Reps_Indels_Distr, Mut_Curv_ct10, Mut_Curv_NoDox]
