# Supplementary material for: Massively parallel genomic perturbations with multi-target CRISPR interrogates Cas9 activity and DNA repair at endogenous sites
Source: Nat Cell Biol. 2022 Sep 5;24(9):1433–44. doi: 10.1038/s41556-022-00975-z (PMC9481459; doi:10.1038/s41556-022-00975-z)
Supplement: Source Data 2 — Source data for Fig. 2. [file 41556_2022_975_MOESM4_ESM.xlsx]

## Sheet: Figure 2
	Figure 2
											pearson	0.976701
											nsamples	126
											t statistic	50.6799
											p value	9.71309e-85
																MRE11	γH2AX	53BP1
															γH2AX	0.781862
															53BP1	0.847177	0.854769
															Cas9	0.548044	0.387966	0.522409
	0.579362	0.809412			0.518307	0.787048				0.96207				0.986543

## Sheet: FigS2h-m
	FigS2h-m

## Sheet: analysis
			multiple	unique	total				multiple	unique	single			MRE11 GG		MRE11 CT		MRE11 TA
	CCTGTAGTCCCAGCTACTGGNGG	126	18	1037	9808		MRE11	GG	0.00183524	0.10573	0.892435			slope	intercept	slope	intercept	slope	intercept
	CCTGTAGTCCCAGCTACTCTNGG	145	17	1800	10359			CT	0.00164109	0.173762	0.824597			0.829542	0	0.740104	0	0.610281	0
	CCTGTAGTCCCAGCTACTTANGG	117	16	1308	8187			TA	0.00195432	0.159765	0.83828			0.170458		0.259896		0.389719
							Cas9	GG	0.00166412	0.149078	0.849258
	CCTGTAGTCCCAGCTACTGGNGG	126	12	1075	7211			CT	0.00219298	0.234923	0.762884			Cas9 GG		Cas9 CT		Cas9 TA
	CCTGTAGTCCCAGCTACTCTNGG	145	8	857	3648			TA	0.00113849	0.21428	0.784582			slope	intercept	slope	intercept	slope	intercept
	CCTGTAGTCCCAGCTACTTANGG	117	14	2635	12297									1.08184	0	3.30762	0	3.73984	0
														0.0818397		2.30762		2.73984
									multiple	unique	single				MRE11	Cas9
	CCTGGACAAACAGCTACTGGNGG	642	66	3944	27314		MRE11	GG	0.00241634	0.144395	0.853189			GG	0.829542	1.08184
	CCTGTAATCCCAGCTACTCTNGG	209	21	2228	14995			CT	0.00140047	0.148583	0.850017			CT	0.740104	3.30762
	CCTGTAGTCCCAGCTACTCANGG	661	53	3295	20014			TA	0.00264815	0.164635	0.832717			TA	0.610281	3.73984
							Cas9	GG	0.00137664	0.134292	0.864331
	CCTGGACAAACAGCTACTGGNGG	642	49	4780	35594			CT	0.0017585	0.186987	0.811254
	CCTGTAATCCCAGCTACTCTNGG	209	12	1276	6824			TA	0.00156537	0.179341	0.819094							MEDIAN	13202820				MEDIAN	265235
	CCTGTAGTCCCAGCTACTCANGG	661	81	9280	51745													MEAN	1.83511e+07				MEAN	545184
																		MAX	128469460				MAX	30346045
																		MIN	16120				MIN	832
																		Bin	Frequency				Bin	Frequency
																100		100	0		100		100	0
	MRE11-γH2AX															200		200	0		200		200	0
	GG	CT	TA	all												400		400	0		400		400	0
	0.852819	0.805283	0.802905	0.781862												800		800	0		800		800	0
																1600	1.6E3	1600	0		1600	1.6E3	1600	20
	MRE11-53BP1					γH2AX-53BP1										3200	3.2E3	3200	0		3200	3.2E3	3200	26
	GG	CT	TA	all		GG	CT	TA	all							6400	6.4E3	6400	0		6400	6.4E3	6400	55
	0.877747	0.807612	0.823563	0.847177		0.901032	0.943829	0.945315	0.854769							12800	1.3E4	12800	0		12800	1.3E4	12800	114
																25600	2.6E4	25600	1		25600	2.6E4	25600	214
	MRE11-Cas9					γH2AX-Cas9					53BP1-Cas9					51200	5.1E4	51200	0		51200	5.1E4	51200	344
	GG	CT	TA	all		GG	CT	TA	all		GG	CT	TA	all		102400	1.0E5	102400	1		102400	1.0E5	102400	596
	0.727907	0.657066	0.491661	0.548044		0.872222	0.943829	0.945315	0.854769		0.872222	0.943829	0.945315	0.854769		204800	2.0E5	204800	1		204800	2.0E5	204800	888
																409600	4.1E5	409600	2		409600	4.1E5	409600	1070
																819200	8.2E5	819200	3		819200	8.2E5	819200	965
																1638400	1.6E6	1638400	4		1638400	1.6E6	1638400	670
																3276800	3.3E6	3276800	8		3276800	3.3E6	3276800	301
																6553600	6.6E6	6553600	11		6553600	6.6E6	6553600	63
																13107200	1.3E7	13107200	20		13107200	1.3E7	13107200	10
																26214400	2.6E7	26214400	26		26214400	2.6E7	26214400	2
																52428800	5.2E7	52428800	20		52428800	5.2E7	52428800	1
																104857600	1.0E8	104857600	5		104857600	1.0E8	104857600	0
																209715200	2.1E8	209715200	1		209715200	2.1E8	209715200	0
																419430400		419430400	0		419430400		419430400	0
																		More	0				More	0

## Sheet: merged
region string	coordinate of cut site	sense of cut site	target sequence	# mismatches	gene name	gene sense	MRE11 total	MRE11 span	MRE11 end	MRE11 upstream	MRE11 downstream	MRE11 proximal	MRE11 distal	Cas9 total	Cas9 span	Cas9 end	Cas9 upstream	Cas9 downstream	Cas9 proximal	Cas9 distal	MRE11 PAM-proximal bias	Cas9 PAM-distal bias	53BP1	gH2AX	MRE11 prox > dist	Cas9 prox > dist
chr18:46025527-46028027	46026777	+	CCTGTAGTCCCAGCTACTGG	0	NM_024430	-	2.02166	0.0962695	0.481347	0.288808	0.192539	0.288808	0.192539	3.57317	2.24977	0.926377	0.397019	0.529358	0.397019	0.529358	0.0962695	0.13234	68.1447	79.7838	1	0		1.0481	0.130921
chr3:40173783-40176283	40175033	+	CCTGTAGTCCCAGCTACTGG	0	NR_104316	+	9.1456	1.2515	2.98435	0.770156	2.2142	2.2142	0.770156	12.8369	9.39611	2.91147	1.45574	1.45574	1.45574	1.45574	1.44404	0	130.316	121.917	1	0		-0.132345	-0.112553
chr2:70335277-70337777	70336527	+	CCTGTAGTCCCAGCTACTGG	0			10.3008	0.866425	3.4657			2.02166	1.44404	18.3952	14.425	1.85275			0.794038	1.05872	0.577617	0.264679	182.33	244.559	1	0
chr19:51646745-51649245	51647995	+	CCTGTAGTCCCAGCTACTGG	0			0.385078	0.0962695	0			0	0	0.264679	0.13234	0.13234			0.13234	0	0	-0.13234	49.8493	49.928	0	1
chr8:6268984-6271484	6270234	+	CCTGTAGTCCCAGCTACTGG	0			3.36943	0.0962695	1.2515			0.577617	0.673886	4.49955	2.64679	1.58808			0.794038	0.794038	-0.0962695	0	55.0112	56.3032	0	0
chr8:67902293-67904793	67903543	-	CCTGTAGTCCCAGCTACTGG	0			2.98435	0.481347	0.770156			0.288808	0.481347	3.30849	2.11743	0.794038			0.264679	0.529358	-0.192539	0.264679	81.9652	91.7135	0	0
chr11:100046771-100049271	100048021	+	CCTGTAGTCCCAGCTACTGG	0	NM_001243270	+	6.73886	1.2515	1.44404	0.866425	0.577617	0.577617	0.866425	9.52845	6.88166	1.58808	0.794038	0.794038	0.794038	0.794038	-0.288808	0	97.7421	102.034	0	0
chr14:71394303-71396803	71395553	+	CCTGTAGTCCCAGCTACTGG	0	NM_001354288	+	13.3815	1.2515	4.13959	2.11793	2.02166	2.02166	2.11793	9.92547	5.6906	2.77913	1.85275	0.926377	0.926377	1.85275	-0.0962695	0.926377	174.067	195.925	0	0
chrX:100621022-100623522	100622272	+	CCTGTAGTCCCAGCTACTGG	0			6.16125	0.288808	1.92539			1.15523	0.770156	10.5872	7.41102	2.11743			1.45574	0.661698	0.385078	-0.794038	136.144	206.34	1	1
chr9:20743987-20746487	20745237	-	CCTGTAGTCCCAGCTACTGG	0	NM_017794	+	21.9494	1.34777	8.27917	4.33213	3.94705	4.33213	3.94705	16.8071	10.5872	4.49955	1.72041	2.77913	1.72041	2.77913	0.385078	1.05872	249.621	277.634	1	0
chr13:77320800-77323300	77322050	+	CCTGTAGTCCCAGCTACTGG	0	NM_015057	-	23.4897	1.92539	7.99037	4.23586	3.75451	4.23586	3.75451	13.4986	8.33739	4.23487	2.11743	2.11743	2.11743	2.11743	0.481347	0	291.52	313.675	1	0
chr19:43422867-43425367	43424117	-	CCTGTAGTCCCAGCTACTGG	0			5.58363	0.0962695	1.73285			0.962695	0.770156	6.61698	3.70551	2.38211			1.19106	1.19106	0.192539	0	80.8828	107.178	1	0
chr18:27100233-27102733	27101483	+	CCTGTAGTCCCAGCTACTGG	0	NM_031422	-	0.673886	0	0.0962695	0.0962695	0	0.0962695	0	0.661698	0.264679	0	0	0	0	0	0.0962695	0	89.479	72.241	1	0
chr17:50491470-50493970	50492720	+	CCTGTAGTCCCAGCTACTGG	0			6.73886	0.481347	2.40674			1.44404	0.962695	9.39611	7.41102	1.05872			0.529358	0.529358	0.481347	0	94.1829	160.672	1	0
chr4:79308593-79311093	79309843	-	CCTGTAGTCCCAGCTACTGG	0			3.08062	0.385078	0.866425			0.481347	0.385078	4.76423	3.04381	1.45574			0.794038	0.661698	0.0962695	-0.13234	78.6558	71.8938	1	1
chr18:47095760-47098260	47097010	+	CCTGTAGTCCCAGCTACTGG	0	NM_001353901	+	4.23586	0.0962695	1.73285	0.385078	1.34777	1.34777	0.385078	3.44083	1.72041	1.45574	0.926377	0.529358	0.529358	0.926377	0.962695	0.397019	63.4408	66.7811	1	0
chr22:19199482-19201982	19200732	+	CCTGTAGTCCCAGCTACTGG	0	NM_001835	-	18.2912	0.962695	5.6799	3.17689	2.50301	3.17689	2.50301	15.0867	9.66079	4.23487	2.11743	2.11743	2.11743	2.11743	0.673886	0	204.413	276.34	1	0
chr8:102492903-102495403	102494153	-	CCTGTAGTCCCAGCTACTGG	0			4.04332	0.192539	1.44404			0.673886	0.770156	5.0289	3.83785	1.05872			0.661698	0.397019	-0.0962695	-0.264679	76.3246	99.5404	0	1
chr17:7622335-7624835	7623585	-	CCTGTAGTCCCAGCTACTGG	0	NM_001289114	+	14.9218	1.63658	5.39109	2.31047	3.08062	2.31047	3.08062	18.1305	14.425	1.72041	0.397019	1.3234	0.397019	1.3234	-0.770156	0.926377	135.311	187.94	0	0
chr3:186757976-186760476	186759226	+	CCTGTAGTCCCAGCTACTGG	0			6.25752	0.962695	2.02166			1.2515	0.770156	7.54336	4.89656	1.85275			1.19106	0.661698	0.481347	-0.529358	77.5526	102.255	1	1
chr6:43047643-43050143	43048893	-	CCTGTAGTCCCAGCTACTGG	0	NM_001168370	-	8.66425	0.577617	3.27316	1.34777	1.92539	1.92539	1.34777	8.33739	5.42592	2.11743	0.529358	1.58808	1.58808	0.529358	0.577617	-1.05872	96.7847	150.1	1	1
chr13:73087431-73089931	73088681	+	CCTGTAGTCCCAGCTACTGG	0			9.33814	0.577617	3.36943			1.44404	1.92539	10.0578	5.95528	2.91147			1.19106	1.72041	-0.481347	0.529358	174.421	189.203	0	0
chr2:73377954-73380454	73379204	-	CCTGTAGTCCCAGCTACTGG	0			4.62093	0.192539	1.82912			0.673886	1.15523	3.83785	2.24977	1.05872			0.397019	0.661698	-0.481347	0.264679	88.5632	97.4575	0	0
chr2:21660369-21662869	21661619	+	CCTGTAGTCCCAGCTACTGG	0			9.81949	1.05896	3.4657			2.50301	0.962695	15.6161	12.4399	1.85275			1.19106	0.661698	1.54031	-0.529358	120.429	109.64	1	1
chr3:145067060-145069560	145068310	+	CCTGTAGTCCCAGCTACTGG	0			5.87244	0.577617	1.82912			1.2515	0.577617	13.234	10.5872	2.11743			0.661698	1.45574	0.673886	0.794038	98.8244	95.0589	1	0
chr14:72644198-72646698	72645448	-	CCTGTAGTCCCAGCTACTGG	0	NM_001280542	-	6.83513	0.866425	2.79181	1.44404	1.34777	1.34777	1.44404	10.0578	7.14634	2.11743	1.19106	0.926377	0.926377	1.19106	-0.0962695	0.264679	113.165	133.846	0	0
chr5:164698327-164700827	164699577	+	CCTGTAGTCCCAGCTACTGG	0			5.19855	0.0962695	1.44404			0.577617	0.866425	8.99909	4.89656	2.51445			0.794038	1.72041	-0.288808	0.926377	110.189	99.7614	0	0
chr14:59443446-59445946	59444696	+	CCTGTAGTCCCAGCTACTGG	0			7.50902	0.385078	2.11793			0.770156	1.34777	7.27868	5.55826	1.05872			0.397019	0.661698	-0.577617	0.264679	153.44	183.08	0	0
chr2:97845819-97848319	97847069	+	CCTGTAGTCCCAGCTACTGG	0	NM_015348	-	0.962695	0.0962695	0.192539	0	0.192539	0	0.192539	0.529358	0.13234	0.13234	0	0.13234	0	0.13234	-0.192539	0.13234	71.8912	75.1445	0	0
chr7:31243509-31246009	31244759	-	CCTGTAGTCCCAGCTACTGG	0			2.79181	0.577617	0.577617			0.288808	0.288808	4.10253	2.64679	1.05872			0.264679	0.794038	0	0.529358	75.7002	74.4502	0	0
chr19:7222821-7225321	7224071	-	CCTGTAGTCCCAGCTACTGG	0	NM_001079817	-	11.4561	1.2515	5.10228	2.40674	2.69554	2.69554	2.40674	8.86675	6.08762	1.85275	0.661698	1.19106	1.19106	0.661698	0.288808	-0.529358	157.665	189.36	1	1
chrX:71976298-71978798	71977548	-	CCTGTAGTCCCAGCTACTGG	0	NM_001013627	+	9.91575	0.962695	3.17689	1.54031	1.63658	1.54031	1.63658	11.3812	9.52845	1.45574	0.397019	1.05872	0.397019	1.05872	-0.0962695	0.661698	135.27	181.754	0	0
chr5:31325569-31328069	31326819	-	CCTGTAGTCCCAGCTACTGG	0	NM_004932	+	5.29482	0.0962695	1.73285	1.05896	0.673886	1.05896	0.673886	5.55826	3.57317	1.45574	0.529358	0.926377	0.529358	0.926377	0.385078	0.397019	95.1612	97.1419	1	0
chr7:102093877-102096377	102095127	-	CCTGTAGTCCCAGCTACTGG	0	NM_001913	+	3.56197	0.288808	0.577617	0.288808	0.288808	0.288808	0.288808	3.83785	1.58808	1.72041	0.529358	1.19106	0.529358	1.19106	0	0.661698	78.739	94.8064	0	0
chrX:136870081-136872581	136871331	+	CCTGTAGTCCCAGCTACTGG	0	NM_001164803	-	16.077	0.770156	6.73886	3.36943	3.36943	3.36943	3.36943	9.13143	4.76423	3.17615	1.72041	1.45574	1.72041	1.45574	0	-0.264679	206.37	283.346	0	1
chr9:34094265-34096765	34095515	-	CCTGTAGTCCCAGCTACTGG	0	NM_015397	-	7.41275	0.481347	2.2142	1.44404	0.770156	0.770156	1.44404	4.36721	2.64679	1.3234	0.794038	0.529358	0.529358	0.794038	-0.673886	0.264679	91.5604	123.558	0	0
chrX:137189906-137192406	137191156	+	CCTGTAGTCCCAGCTACTGG	0			3.85078	0.385078	0.962695			0.481347	0.481347	4.49955	1.98509	1.58808			0.794038	0.794038	0	0	129.338	180.965	0	0
chr2:219045656-219048156	219046906	-	CCTGTAGTCCCAGCTACTGG	0			10.1083	0.673886	4.13959			1.34777	2.79181	8.33739	6.21996	1.3234			0.529358	0.794038	-1.44404	0.264679	141.847	182.038	0	0
chr16:47370790-47373290	47372040	-	CCTGTAGTCCCAGCTACTGG	0	NM_030790	-	4.90974	0.288808	1.63658	0.866425	0.770156	0.770156	0.866425	3.04381	1.19106	1.05872	0.794038	0.264679	0.264679	0.794038	-0.0962695	0.529358	96.1394	104.874	0	0
chr6:96119148-96121648	96120398	-	CCTGTAGTCCCAGCTACTGG	0	NM_006581	+	3.75451	0.288808	0.962695	0.481347	0.481347	0.481347	0.481347	7.27868	5.0289	1.3234	0.529358	0.794038	0.529358	0.794038	0	0.264679	94.849	86.3799	0	0
chr2:13612756-13615256	13614006	+	CCTGTAGTCCCAGCTACTGG	0			3.65824	0.385078	0.962695			0.385078	0.577617	6.61698	3.97019	1.85275			0.661698	1.19106	-0.192539	0.529358	76.5119	64.6981	0	0
chr2:127668358-127670858	127669608	+	CCTGTAGTCCCAGCTACTGG	0	NM_001161404	-	6.64259	0.192539	1.92539	0.866425	1.05896	0.866425	1.05896	6.61698	4.49955	1.19106	0.13234	1.05872	0.13234	1.05872	-0.192539	0.926377	79.863	105.411	0	0
chr3:172627159-172629659	172628409	+	CCTGTAGTCCCAGCTACTGG	0			5.10228	0.385078	1.34777			0.962695	0.385078	4.76423	1.85275	2.11743			0.926377	1.19106	0.577617	0.264679	90.374	106.799	1	0
chr16:408048-410548	409298	-	CCTGTAGTCCCAGCTACTGG	0	NM_020664	+	13.3815	1.15523	4.23586	2.31047	1.92539	2.31047	1.92539	16.1454	11.7782	3.04381	0.926377	2.11743	0.926377	2.11743	0.385078	1.19106	115.705	178.598	1	0
chrX:54033639-54036139	54034889	+	CCTGTAGTCCCAGCTACTGG	0	NM_015107	-	3.4657	0.192539	0.866425	0.577617	0.288808	0.577617	0.288808	2.64679	1.45574	1.19106	0.397019	0.794038	0.397019	0.794038	0.288808	0.397019	95.5566	122.137	1	0
chr17:48020604-48023104	48021854	-	CCTGTAGTCCCAGCTACTGG	0			15.3068	1.05896	2.31047			1.2515	1.05896	8.20505	5.29358	1.85275			0.661698	1.19106	0.192539	0.529358	164.034	211.768	1	0
chr14:60111822-60114322	60113072	+	CCTGTAGTCCCAGCTACTGG	0	NM_022495	+	4.33213	0.770156	1.44404	0.577617	0.866425	0.866425	0.577617	4.63189	2.64679	1.45574	0.397019	1.05872	1.05872	0.397019	0.288808	-0.661698	112.791	137.791	1	1
chr17:7638455-7640955	7639705	-	CCTGTAGTCCCAGCTACTGG	0			0.577617	0.0962695	0			0	0	0.661698	0.13234	0.264679			0.264679	0	0	-0.264679	135.249	190.875	0	1
chr7:155274495-155276995	155275745	+	CCTGTAGTCCCAGCTACTGG	0			4.13959	0.577617	0.577617			0.288808	0.288808	7.14634	3.97019	2.38211			1.3234	1.05872	0	-0.264679	94.8073	119.613	0	1
chr1:17033024-17035524	17034274	-	CCTGTAGTCCCAGCTACTGG	0	NM_003000	-	8.85679	1.05896	1.82912	1.15523	0.673886	0.673886	1.15523	3.97019	1.85275	1.58808	1.19106	0.397019	0.397019	1.19106	-0.481347	0.794038	93.2671	140.916	0	0
chr11:119330455-119332955	119331705	+	CCTGTAGTCCCAGCTACTGG	0			3.36943	0.192539	0.962695			0.481347	0.481347	5.42592	2.77913	1.72041			0.661698	1.05872	0	0.397019	99.6986	147.228	0	0
chr5:61364772-61367272	61366022	-	CCTGTAGTCCCAGCTACTGG	0	NM_020928	+	6.06498	0.288808	1.82912	0.962695	0.866425	0.962695	0.866425	3.44083	2.24977	0.661698	0	0.661698	0	0.661698	0.0962695	0.661698	82.881	111.028	1	0
chr15:75877231-75879731	75878481	+	CCTGTAGTCCCAGCTACTGG	0	NM_173469	+	26.089	3.27316	7.41275	4.23586	3.17689	3.17689	4.23586	15.0867	10.3225	3.70551	2.11743	1.58808	1.58808	2.11743	-1.05896	0.529358	328.672	373.229	0	0
chr12:123921013-123923513	123922263	+	CCTGTAGTCCCAGCTACTGG	0	NM_207437	+	2.2142	0.0962695	0.577617	0.288808	0.288808	0.288808	0.288808	3.57317	1.72041	1.3234	0.794038	0.529358	0.529358	0.794038	0	0.264679	79.3842	101.15	0	0
chr2:27883124-27885624	27884374	-	CCTGTAGTCCCAGCTACTGG	0	NM_001287580	-	8.08663	0.577617	2.2142	1.54031	0.673886	0.673886	1.54031	10.3225	8.46973	1.3234	0.661698	0.661698	0.661698	0.661698	-0.866425	0	129.317	156.569	0	0
chr5:131387711-131390211	131388961	-	CCTGTAGTCCCAGCTACTGG	0	NM_020240	+	22.7196	2.69554	9.24187	5.00601	4.23586	5.00601	4.23586	10.8518	7.41102	2.11743	1.45574	0.661698	1.45574	0.661698	0.770156	-0.794038	206.89	220.542	1	1
chr6:35525781-35528281	35527031	+	CCTGTAGTCCCAGCTACTGG	0			8.37544	0.962695	2.79181			1.2515	1.54031	12.0429	7.80804	2.91147			1.19106	1.72041	-0.288808	0.529358	110.022	163.67	0	0
chr1:26933535-26936035	26934785	-	CCTGTAGTCCCAGCTACTGG	0	NM_006600	+	17.6173	0.866425	5.87244	3.75451	2.11793	3.75451	2.11793	5.29358	3.57317	1.45574	0.529358	0.926377	0.529358	0.926377	1.63658	0.397019	179.999	236.416	1	0
chr16:21126201-21128701	21127451	+	CCTGTAGTCCCAGCTACTGG	0	NM_001347886	-	9.33814	0.866425	3.17689	1.73285	1.44404	1.73285	1.44404	8.99909	6.74932	1.58808	0.926377	0.661698	0.926377	0.661698	0.288808	-0.264679	141.951	168.404	1	1
chr2:218966344-218968844	218967594	+	CCTGTAGTCCCAGCTACTGG	0			6.64259	0.577617	2.02166			1.05896	0.962695	9.52845	7.41102	1.72041			0.529358	1.19106	0.0962695	0.661698	128.026	175.726	1	0
chr6:58379495-58381995	58380745	+	CCTGTAGTCCCAGCTACTGG	0			2.59928	0.288808	0.866425			0.577617	0.288808	1.72041	0.397019	1.05872			0.264679	0.794038	0.288808	0.529358	45.6033	39.4816	1	0
chr1:160250350-160252850	160251600	-	CCTGTAGTCCCAGCTACTGG	0	NR_028104	-	9.1456	0.962695	2.88808	1.2515	1.63658	1.63658	1.2515	7.014	3.30849	1.98509	1.19106	0.794038	0.794038	1.19106	0.385078	0.397019	142.887	173.328	1	0
chr5:180660666-180663166	180661916	-	CCTGTAGTCCCAGCTACTGG	0			7.50902	0.577617	2.11793			0.962695	1.15523	10.0578	7.27868	2.24977			0.926377	1.3234	-0.192539	0.397019	117.515	143.377	0	0
chr6:19830910-19833410	19832160	-	CCTGTAGTCCCAGCTACTGG	0			2.31047	0.0962695	0.192539			0	0.192539	3.04381	1.19106	1.19106			0	1.19106	-0.192539	1.19106	91.5396	110.586	0	0
chr1:155402995-155405495	155404245	+	CCTGTAGTCCCAGCTACTGG	0	NM_018489	-	12.6113	1.15523	4.04332	2.69554	1.34777	2.69554	1.34777	11.1165	7.014	3.04381	1.58808	1.45574	1.58808	1.45574	1.34777	-0.13234	171.548	208.738	1	1
chr21:28642320-28644820	28643570	+	CCTGTAGTCCCAGCTACTGG	0			4.04332	0.385078	1.05896			0.288808	0.770156	5.6906	3.70551	1.19106			0.661698	0.529358	-0.481347	-0.13234	101.572	85.37	0	1
chr10:110586869-110589369	110588119	-	CCTGTAGTCCCAGCTACTGG	0	NM_005445	+	16.9434	1.63658	6.9314	3.85078	3.08062	3.85078	3.08062	7.14634	4.10253	2.51445	1.45574	1.05872	1.45574	1.05872	0.770156	-0.397019	163.847	278.486	1	1
chr3:179429331-179431831	179430581	-	CCTGTAGTCCCAGCTACTGG	0	NM_021629	-	10.2046	1.44404	3.17689	1.82912	1.34777	1.34777	1.82912	7.14634	3.83785	2.64679	2.11743	0.529358	0.529358	2.11743	-0.481347	1.58808	120.075	127.755	0	0
chr18:12418729-12421229	12419979	+	CCTGTAGTCCCAGCTACTGG	0	NM_006553	+	15.4031	1.15523	7.12394	3.08062	4.04332	4.04332	3.08062	13.4986	10.5872	1.98509	1.3234	0.661698	0.661698	1.3234	0.962695	0.661698	179.811	212.525	1	0
chr1:205294248-205296748	205295498	+	CCTGTAGTCCCAGCTACTGG	0			6.83513	0.385078	1.92539			0.962695	0.962695	10.7195	7.27868	2.51445			1.19106	1.3234	0	0.13234	118.494	191.412	0	0
chrX:18911719-18914219	18912969	+	CCTGTAGTCCCAGCTACTGG	0	NM_000292	-	7.31648	0.385078	2.59928	1.73285	0.866425	1.73285	0.866425	6.48464	3.70551	1.72041	0.661698	1.05872	0.661698	1.05872	0.866425	0.397019	94.9114	117.34	1	0
chr10:103820443-103822943	103821693	-	CCTGTAGTCCCAGCTACTGG	0	NM_014631	-	2.98435	0.385078	0.288808	0.192539	0.0962695	0.0962695	0.192539	3.97019	2.51445	1.05872	0.661698	0.397019	0.397019	0.661698	-0.0962695	0.264679	91.9142	144.229	0	0
chr5:157829668-157832168	157830918	+	CCTGTAGTCCCAGCTACTGG	0	NM_001195555	-	5.77617	0.770156	1.54031	1.34777	0.192539	1.34777	0.192539	5.16124	2.51445	1.72041	1.3234	0.397019	1.3234	0.397019	1.15523	-0.926377	120.846	151.173	1	1
chr14:90408629-90411129	90409879	-	CCTGTAGTCCCAGCTACTGG	0			6.06498	0.385078	1.73285			1.2515	0.481347	12.0429	8.33739	2.64679			0.926377	1.72041	0.770156	0.794038	100.781	143.409	1	0
chr9:19282473-19284973	19283723	-	CCTGTAGTCCCAGCTACTGG	0	NR_073201	+	4.90974	0.288808	1.44404	0.866425	0.577617	0.866425	0.577617	3.17615	0.794038	1.58808	0.661698	0.926377	0.661698	0.926377	0.288808	0.264679	141.431	195.609	1	0
chr6:34157192-34159692	34158442	+	CCTGTAGTCCCAGCTACTGG	0			6.54632	0.288808	1.82912			0.577617	1.2515	6.3523	3.97019	1.58808			0.13234	1.45574	-0.673886	1.3234	80.0711	123.526	0	0
chr3:63110848-63113348	63112098	-	CCTGTAGTCCCAGCTACTGG	0	NR_027104	+	3.85078	0.288808	1.15523	0.481347	0.673886	0.481347	0.673886	6.3523	4.76423	1.19106	0.529358	0.661698	0.529358	0.661698	-0.192539	0.13234	92.9965	83.7288	0	0
chr17:80895901-80898401	80897151	+	CCTGTAGTCCCAGCTACTGG	0	NM_020761	+	4.7172	0.673886	1.2515	0.481347	0.770156	0.770156	0.481347	5.55826	3.44083	1.58808	0.794038	0.794038	0.794038	0.794038	0.288808	0	82.7561	117.94	1	0
chr11:65666784-65669284	65668034	-	CCTGTAGTCCCAGCTACTGG	0			7.99037	0.673886	2.31047			1.2515	1.05896	9.79313	6.3523	2.38211			0.794038	1.58808	0.192539	0.794038	94.1413	126.745	1	0
chr14:24211433-24213933	24212683	-	CCTGTAGTCCCAGCTACTGG	0	NM_014169	-	0.770156	0.192539	0	0	0	0	0	0.794038	0.13234	0.529358	0.397019	0.13234	0.13234	0.397019	0	0.264679	53.575	63.562	0	0
chr2:218524123-218526623	218525373	+	CCTGTAGTCCCAGCTACTGG	0	NM_020935	-	1.73285	0	0.385078	0.192539	0.192539	0.192539	0.192539	1.85275	0.13234	1.19106	0.529358	0.661698	0.529358	0.661698	0	0.13234	91.6228	113.522	0	0
chr12:105957701-105960201	105958951	+	CCTGTAGTCCCAGCTACTGG	0			3.56197	0	1.15523			0.962695	0.192539	3.17615	1.98509	0.926377			0.661698	0.264679	0.770156	-0.397019	80.4874	79.4998	1	1
chr1:224877827-224880327	224879077	+	CCTGTAGTCCCAGCTACTGG	0			17.0397	1.34777	5.29482			2.69554	2.59928	21.1743	16.8071	2.64679			1.3234	1.3234	0.0962695	0	230.639	257.499	1	0
chr20:19324086-19326586	19325336	+	CCTGTAGTCCCAGCTACTGG	0	NM_020689	+	2.02166	0.288808	0.770156	0.385078	0.385078	0.385078	0.385078	3.04381	1.85275	0.794038	0.661698	0.13234	0.13234	0.661698	0	0.529358	66.5004	62.9939	0	0
chr5:93916519-93919019	93917769	+	CCTGTAGTCCCAGCTACTGG	0	NR_028080	-	9.1456	0.962695	3.17689	2.02166	1.15523	2.02166	1.15523	9.13143	4.89656	3.04381	1.05872	1.98509	1.05872	1.98509	0.866425	0.926377	114.705	133.846	1	0
chr5:75703840-75706340	75705090	+	CCTGTAGTCCCAGCTACTGG	0	NM_152408	-	4.04332	0.288808	1.05896	0.288808	0.770156	0.288808	0.770156	3.30849	1.3234	1.45574	0.794038	0.661698	0.794038	0.661698	-0.481347	-0.13234	87.1686	101.276	0	1
chr2:10806089-10808589	10807339	-	CCTGTAGTCCCAGCTACTGG	0	NM_001282705	-	16.9434	1.92539	5.96871	3.17689	2.79181	2.79181	3.17689	6.74932	3.04381	2.64679	1.72041	0.926377	0.926377	1.72041	-0.385078	0.794038	154.939	205.298	0	0
chr13:91009012-91011512	91010262	-	CCTGTAGTCCCAGCTACTGG	0			12.3225	1.05896	3.75451			2.02166	1.73285	19.1892	13.631	3.97019			2.11743	1.85275	0.288808	-0.264679	210.866	219.847	1	1
chr9:127879624-127882124	127880874	-	CCTGTAGTCCCAGCTACTGG	0			6.25752	0.866425	1.54031			0.866425	0.673886	6.48464	4.10253	1.98509			0.529358	1.45574	0.192539	0.926377	106.983	182.733	1	0
chr5:108411174-108413674	108412424	-	CCTGTAGTCCCAGCTACTGG	0			7.8941	0.962695	2.88808			1.44404	1.44404	7.41102	4.76423	1.72041			0.926377	0.794038	0	-0.13234	100.49	105.284	0	1
chr9:97849962-97852462	97851212	-	CCTGTAGTCCCAGCTACTGG	0	NR_147055	-	11.2635	1.63658	2.88808	0.866425	2.02166	2.02166	0.866425	16.8071	13.3663	2.64679	1.19106	1.45574	1.45574	1.19106	1.15523	-0.264679	148.632	175.6	1	1
chr2:131111959-131114459	131113209	-	CCTGTAGTCCCAGCTACTGG	0	NM_001267063	+	10.5896	0.673886	2.79181	0.673886	2.11793	0.673886	2.11793	4.23487	2.11743	1.19106	0.397019	0.794038	0.397019	0.794038	-1.44404	0.397019	110.543	113.143	0	0
chr11:119158127-119160627	119159377	+	CCTGTAGTCCCAGCTACTGG	0	NM_001348192	+	5.77617	0.288808	2.31047	1.2515	1.05896	1.05896	1.2515	8.07271	5.42592	1.98509	0.661698	1.3234	1.3234	0.661698	-0.192539	-0.661698	90.1034	138.959	0	1
chr9:19505366-19507866	19506616	-	CCTGTAGTCCCAGCTACTGG	0			8.85679	0.673886	2.79181			1.82912	0.962695	11.2489	8.60207	1.98509			0.926377	1.05872	0.866425	0.13234	147.737	199.176	1	0
chrX:104571477-104573977	104572727	-	CCTGTAGTCCCAGCTACTGG	0	NM_017416	+	18.8688	1.92539	5.77617	2.69554	3.08062	2.69554	3.08062	19.0569	13.234	4.23487	1.72041	2.51445	1.72041	2.51445	-0.385078	0.794038	192.508	240.614	0	0
chr3:138616859-138619359	138618109	-	CCTGTAGTCCCAGCTACTGG	0	NM_001033032	+	15.5957	1.44404	5.96871	3.75451	2.2142	3.75451	2.2142	18.6599	14.028	3.44083	0.794038	2.64679	0.794038	2.64679	1.54031	1.85275	229.557	237.553	1	0
chr18:67139814-67142314	67141064	-	CCTGTAGTCCCAGCTACTGG	0			2.40674	0.0962695	0.481347			0.385078	0.0962695	1.3234	0.397019	0.529358			0.264679	0.264679	0.288808	0	46.2901	39.671	1	0
chr11:117154829-117157329	117156079	+	CCTGTAGTCCCAGCTACTGG	0	NM_001309431	+	7.70156	0.673886	2.50301	1.2515	1.2515	1.2515	1.2515	3.83785	2.38211	1.05872	0.529358	0.529358	0.529358	0.529358	0	0	95.9729	131.132	0	0
chr1:218262361-218264861	218263611	+	CCTGTAGTCCCAGCTACTGG	0			4.52466	0.288808	0.673886			0.385078	0.288808	4.23487	2.64679	1.3234			0.926377	0.397019	0.0962695	-0.529358	99.3032	102.949	1	1
chr14:81603440-81605940	81604690	+	CCTGTAGTCCCAGCTACTGG	0			3.4657	0.0962695	0.962695			0.673886	0.288808	5.29358	2.24977	2.77913			1.05872	1.72041	0.385078	0.661698	78.968	74.7342	1	0
chr5:141758107-141760607	141759357	-	CCTGTAGTCCCAGCTACTGG	0			1.82912	0.192539	0.192539			0.0962695	0.0962695	4.23487	2.51445	1.3234			0.13234	1.19106	0	1.05872	62.5042	88.6207	0	0
chr10:86580588-86583088	86581838	-	CCTGTAGTCCCAGCTACTGG	0			14.4404	1.44404	5.00601			3.17689	1.82912	17.0718	13.1016	2.38211			1.05872	1.3234	1.34777	0.264679	143.387	201.227	1	0
chr16:3104035-3106535	3105285	+	CCTGTAGTCCCAGCTACTGG	0			6.64259	0.288808	2.50301			1.2515	1.2515	7.94038	5.82294	1.45574			0.397019	1.05872	0	0.661698	68.2696	126.146	0	0
chrX:71353934-71356434	71355184	+	CCTGTAGTCCCAGCTACTGG	0			6.83513	0.577617	2.11793			1.2515	0.866425	8.86675	5.95528	2.11743			1.05872	1.05872	0.385078	0	120.2	161.903	1	0
chr9:76730954-76733454	76732204	+	CCTGTAGTCCCAGCTACTGG	0	NM_001308047	-	10.1083	0.866425	2.79181	1.92539	0.866425	1.92539	0.866425	9.26377	6.74932	1.19106	0.529358	0.661698	0.529358	0.661698	1.05896	0.13234	122.844	150.605	1	0
chrX:38697500-38700000	38698750	-	CCTGTAGTCCCAGCTACTGG	0			9.91575	1.15523	2.79181			1.73285	1.05896	11.1165	8.73441	1.3234			0.661698	0.661698	0.673886	0	115.143	147.89	1	0
chr12:130732114-130734614	130733364	+	CCTGTAGTCCCAGCTACTGG	0			1.15523	0.192539	0.288808			0.0962695	0.192539	3.30849	1.85275	0.661698			0.13234	0.529358	-0.0962695	0.397019	58.945	63.6882	0	0
chr8:97794817-97797317	97796067	-	CCTGTAGTCCCAGCTACTGG	0	NM_018407	+	7.02767	0.481347	2.31047	0.962695	1.34777	0.962695	1.34777	3.83785	2.24977	0.926377	0.13234	0.794038	0.13234	0.794038	-0.385078	0.661698	96.6598	133.562	0	0
chr10:63608092-63610592	63609342	+	CCTGTAGTCCCAGCTACTGG	0	NM_001001330	+	8.08663	0.770156	2.79181	1.15523	1.63658	1.63658	1.15523	5.42592	2.11743	2.38211	1.19106	1.19106	1.19106	1.19106	0.481347	0	124.176	179.798	1	0
chr12:117312172-117314672	117313422	-	CCTGTAGTCCCAGCTACTGG	0	NM_001204218	-	4.33213	0.577617	1.44404	0.481347	0.962695	0.962695	0.481347	5.82294	3.97019	0.794038	0.661698	0.13234	0.13234	0.661698	0.481347	0.529358	81.5489	100.014	1	0
chr5:44536945-44539445	44538195	+	CCTGTAGTCCCAGCTACTGG	0			2.88808	0.192539	0.866425			0.288808	0.577617	4.10253	2.64679	0.926377			0.397019	0.529358	-0.288808	0.13234	72.2451	63.0254	0	0
chr8:144981452-144983952	144982702	+	CCTGTAGTCCCAGCTACTGG	0	NR_023392	-	6.35378	0.770156	2.11793	1.2515	0.866425	1.2515	0.866425	5.82294	3.70551	1.45574	0.794038	0.661698	0.794038	0.661698	0.385078	-0.13234	98.1376	109.734	1	1
chr7:152449923-152452423	152451173	+	CCTGTAGTCCCAGCTACTGG	0			3.85078	0.192539	0.770156			0.385078	0.385078	6.08762	3.83785	1.72041			0.13234	1.58808	0	1.45574	107.275	129.68	0	0
chr5:129083513-129086013	129084763	+	CCTGTAGTCCCAGCTACTGG	0			6.54632	0.577617	2.69554			1.34777	1.34777	9.13143	6.61698	1.85275			0.794038	1.05872	0	0.264679	111.75	119.676	0	0
chr4:57696671-57699171	57697921	+	CCTGTAGTCCCAGCTACTGG	0			4.7172	0.385078	1.34777			0.866425	0.481347	6.74932	4.89656	1.19106			0.529358	0.661698	0.385078	0.13234	88.2302	85.0859	1	0
chr5:69173389-69175889	69174639	+	CCTGTAGTCCCAGCTACTGG	0	NM_031966	+	10.9747	0.962695	2.88808	0.962695	1.92539	1.92539	0.962695	6.3523	1.98509	3.70551	1.3234	2.38211	2.38211	1.3234	0.962695	-1.05872	135.103	162.029	1	1
chr1:13645043-13647543	13646293	+	CCTGTAGTCCCAGCTACTGG	0			3.27316	0.288808	0.770156			0.481347	0.288808	5.42592	3.70551	1.05872			0.397019	0.661698	0.192539	0.264679	85.337	100.329	1	0
chr17:34817784-34820284	34819034	+	CCTGTAGTCCCAGCTACTGG	0			1.82912	0.192539	0.288808			0.288808	0	2.11743	1.19106	0.661698			0	0.661698	0.288808	0.661698	49.2457	57.534	1	0
chr14:63636822-63639322	63638072	-	CCTGTAGTCCCAGCTACTGG	0	NM_080666	-	4.7172	0.673886	1.44404	0.673886	0.770156	0.770156	0.673886	3.17615	1.45574	1.3234	0.926377	0.397019	0.397019	0.926377	0.0962695	0.529358	97.867	127.944	1	0
chr4:144372275-144374775	144373525	-	CCTGTAGTCCCAGCTACTGG	0			4.4284	0.481347	1.2515			0.866425	0.385078	9.92547	7.014	1.45574			0.264679	1.19106	0.481347	0.926377	99.4697	109.671	1	0
chr15:38619442-38621942	38620692	-	CCTGTAGTCCCAGCTACTGG	0			6.83513	0.770156	2.69554			1.05896	1.63658	9.39611	7.94038	0.926377			0.13234	0.794038	-0.577617	0.661698	99.8859	97.5522	0	0
chr12:88059199-88061699	88060449	+	CCTGTAGTCCCAGCTACTGG	0	NM_025114	-	10.4934	0.866425	3.17689	1.92539	1.2515	1.92539	1.2515	5.95528	4.23487	1.05872	0.529358	0.529358	0.529358	0.529358	0.673886	0	127.943	129.87	1	0
chr18:30221051-30223551	30222301	+	CCTGTAGTCCCAGCTACTGG	0			1.05896	0.0962695	0.0962695			0	0.0962695	4.10253	3.30849	0.13234			0.13234	0	-0.0962695	-0.13234	127.131	94.4908	0	1
chrX:47539228-47541728	47540478	+	CCTGTAGTCCCAGCTACTGG	0			5.00601	0.481347	0.962695			0.0962695	0.866425	3.17615	1.45574	1.05872			0.13234	0.926377	-0.770156	0.794038	76.8866	101.087	0	0
chr3:32831098-32833598	32832348	+	CCTGTAGTCCCAGCTACTGG	0	NM_001039111	+	15.6919	1.82912	5.77617	2.98435	2.79181	2.79181	2.98435	15.2191	11.7782	2.11743	0.661698	1.45574	1.45574	0.661698	-0.192539	-0.794038	173.775	223.982	0	1
chr5:555244-557744	556494	-	CCTGTAGTCCCAGCTACTGG	0			4.04332	0	1.15523			0.866425	0.288808	7.014	5.16124	1.3234			0.794038	0.529358	0.577617	-0.264679	64.1901	99.6667	1	1
chr20:46714709-46717209	46715959	-	CCTGTAGTCCCAGCTACTCT	0	NM_030777	+	11.7384	0.891521	3.12032	1.93163	1.18869	1.93163	1.18869	4.76769	2.91359	1.32436	0.132436	1.19192	0.132436	1.19192	0.742934	1.05949	220.442	182.944	1	0
chr11:112043675-112046175	112044925	+	CCTGTAGTCCCAGCTACTCT	0	NM_001372041	+	19.4649	1.48587	7.28075	4.16043	3.12032	3.12032	4.16043	3.57576	1.19192	1.58923	1.19192	0.397307	0.397307	1.19192	-1.04011	0.794614	219.811	184.164	0	0
chr10:31973338-31975838	31974588	+	CCTGTAGTCCCAGCTACTCT	0			17.6818	0.297174	6.83499			5.94347	0.891521	2.64871	2.11897	0.397307			0	0.397307	5.05195	0.397307	222.841	188.998	1	0
chr1:2170243-2172743	2171493	-	CCTGTAGTCCCAGCTACTCT	0	NM_001033581	+	6.6864	0.297174	1.48587	0.297174	1.18869	0.297174	1.18869	1.32436	0.264871	1.05949	0.132436	0.92705	0.132436	0.92705	-0.891521	0.794614	77.8996	123.769	0	0
chr1:208852485-208854985	208853735	-	CCTGTAGTCCCAGCTACTCT	0			5.20054	0.891521	0.891521			0.297174	0.594347	3.7082	1.72166	1.19192			0.132436	1.05949	-0.297174	0.92705	143.3	121.523	0	0
chr11:62783184-62785684	62784434	-	CCTGTAGTCCCAGCTACTCT	0	NM_006473	+	11.4412	0.297174	3.26891	1.63445	1.63445	1.63445	1.63445	1.58923	0.264871	1.19192	0	1.19192	0	1.19192	0	1.19192	129.917	161.119	0	0
chr2:202129557-202132057	202130807	+	CCTGTAGTCCCAGCTACTCT	0	NM_001367720	+	5.05195	0.297174	1.63445	1.04011	0.594347	0.594347	1.04011	3.7082	1.58923	1.32436	1.19192	0.132436	0.132436	1.19192	-0.44576	1.05949	98.7318	147.644	0	0
chr5:138295483-138297983	138296733	-	CCTGTAGTCCCAGCTACTCT	0	NM_001318098	-	6.24064	0	2.97174	1.33728	1.63445	1.63445	1.33728	1.72166	0.529743	1.19192	1.19192	0	0	1.19192	0.297174	1.19192	120.195	143.006	1	0
chr1:22950473-22952973	22951723	+	CCTGTAGTCCCAGCTACTCT	0			6.98358	0.297174	3.56608			1.93163	1.63445	4.63525	1.72166	1.8541			0.264871	1.58923	0.297174	1.32436	572.695	408.657	1	0
chr11:105482266-105484766	105483516	-	CCTGTAGTCCCAGCTACTCT	0			5.79488	0.44576	1.93163			0.742934	1.18869	4.10551	1.58923	2.38384			0.662179	1.72166	-0.44576	1.05949	116.534	87.8832	0	0
chr1:214551791-214554291	214553041	+	CCTGTAGTCCCAGCTACTCT	0			16.7903	1.18869	6.83499			4.01184	2.82315	6.88666	1.72166	4.37038			0.132436	4.23794	1.18869	4.10551	216.907	268.678	1	0
chr4:10559774-10562274	10561024	-	CCTGTAGTCCCAGCTACTCT	0	NM_052964	-	6.6864	0.742934	2.52597	1.48587	1.04011	1.04011	1.48587	2.38384	1.45679	0.529743	0.529743	0	0	0.529743	-0.44576	0.529743	84.8437	81.2431	0	0
chr4:24579906-24582406	24581156	-	CCTGTAGTCCCAGCTACTCT	0	NM_001358	-	22.4366	0.44576	8.46944	3.12032	5.34912	5.34912	3.12032	2.11897	0.529743	1.19192	0.92705	0.264871	0.264871	0.92705	2.2288	0.662179	304.276	209.162	1	0
chr22:18988434-18990934	18989684	-	CCTGTAGTCCCAGCTACTCT	0	NR_110533	+	13.5214	0.742934	4.90336	2.52597	2.37739	2.52597	2.37739	7.15153	3.17846	3.17846	0.662179	2.51628	0.662179	2.51628	0.148587	1.8541	121.458	155.651	1	0
chr8:28545615-28548115	28546865	+	CCTGTAGTCCCAGCTACTCT	0	NM_145866	+	14.5615	0.297174	7.13216	2.67456	4.4576	4.4576	2.67456	2.91359	1.72166	0.794614	0.794614	0	0	0.794614	1.78304	0.794614	230.669	172.886	1	0
chr6:81877801-81880301	81879051	+	CCTGTAGTCCCAGCTACTCT	0	NR_149136	-	4.90336	0.297174	1.04011	0.891521	0.148587	0.891521	0.148587	1.58923	0.662179	0.397307	0	0.397307	0	0.397307	0.742934	0.397307	83.8336	87.9809	1	0
chr3:101646008-101648508	101647258	+	CCTGTAGTCCCAGCTACTCT	0			13.0756	0.742934	3.56608			2.08021	1.48587	4.10551	1.58923	1.45679			0.264871	1.19192	0.594347	0.92705	154.915	171.079	1	0
chr19:44796618-44799118	44797868	-	CCTGTAGTCCCAGCTACTCT	0	NM_001130852	+	9.50955	0.594347	3.26891	1.48587	1.78304	1.48587	1.78304	3.7082	1.58923	1.58923	0.264871	1.32436	0.264871	1.32436	-0.297174	1.05949	121.71	158.092	0	0
chr5:62194893-62197393	62196143	-	CCTGTAGTCCCAGCTACTCT	0			4.4576	0.44576	1.04011			0.44576	0.594347	1.05949	0.264871	0.397307			0	0.397307	-0.148587	0.397307	141.532	133.924	0	0
chr3:196085967-196088467	196087217	+	CCTGTAGTCCCAGCTACTCT	0			5.94347	0.297174	2.37739			1.04011	1.33728	3.17846	1.45679	1.45679			0.132436	1.32436	-0.297174	1.19192	89.2626	94.9139	0	0
chr12:22811068-22813568	22812318	+	CCTGTAGTCCCAGCTACTCT	0			12.0355	1.48587	4.75478			3.56608	1.18869	4.50281	2.64871	1.45679			0.397307	1.05949	2.37739	0.662179	167.667	147.448	1	0
chr15:72021160-72023660	72022410	+	CCTGTAGTCCCAGCTACTCT	0	NM_006901	-	11.4412	0.44576	4.75478	2.37739	2.37739	2.37739	2.37739	2.91359	0.794614	1.8541	0.264871	1.58923	0.264871	1.58923	0	1.32436	209.079	200.96	0	0
chr1:32789153-32791653	32790403	+	CCTGTAGTCCCAGCTACTCT	0	NM_003680	-	29.7174	1.33728	10.9954	8.02368	2.97174	8.02368	2.97174	4.23794	0.397307	3.17846	1.05949	2.11897	1.05949	2.11897	5.05195	1.05949	569.917	508.99	1	0
chr1:211323927-211326427	211325177	+	CCTGTAGTCCCAGCTACTCT	0			23.6253	1.63445	9.36097			4.4576	4.90336	8.21101	2.78115	4.76769			0.92705	3.84064	-0.44576	2.91359	491.008	353.828	0	0
chr11:9320558-9323058	9321808	-	CCTGTAGTCCCAGCTACTCT	0			6.98358	0.742934	2.82315			1.78304	1.04011	3.84064	1.19192	1.8541			0	1.8541	0.742934	1.8541	125.75	157.897	1	0
chrX:10201279-10203779	10202529	+	CCTGTAGTCCCAGCTACTCT	0	NM_001830	+	9.21238	0.891521	4.30902	2.52597	1.78304	1.78304	2.52597	3.7082	1.19192	2.25141	2.11897	0.132436	0.132436	2.11897	-0.742934	1.98654	112.367	128.505	0	0
chr5:143069550-143072050	143070800	+	CCTGTAGTCCCAGCTACTCT	0	NM_001349547	+	1.78304	0.297174	0.44576	0.148587	0.297174	0.297174	0.148587	1.72166	0.397307	0.662179	0.662179	0	0	0.662179	0.148587	0.662179	63.0015	110.733	1	0
chr18:23409117-23411617	23410367	+	CCTGTAGTCCCAGCTACTCT	0	NM_001318834	-	17.5332	0.297174	6.24064	3.71467	2.52597	3.71467	2.52597	5.95961	1.45679	3.84064	0.529743	3.31089	0.529743	3.31089	1.18869	2.78115	296.322	294.799	1	0
chr16:66588963-66591463	66590213	+	CCTGTAGTCCCAGCTACTCT	0			8.46944	0.148587	2.82315			1.04011	1.78304	2.78115	0.794614	1.72166			0	1.72166	-0.742934	1.72166	145.446	166.685	0	0
chr3:47478446-47480946	47479696	+	CCTGTAGTCCCAGCTACTCT	0			21.0993	0.742934	8.32086			4.60619	3.71467	4.76769	1.72166	2.11897			0.662179	1.45679	0.891521	0.794614	348.086	324.387	1	0
chrX:139696780-139699280	139698030	+	CCTGTAGTCCCAGCTACTCT	0	NM_001171876	-	12.0355	1.48587	4.4576	2.2288	2.2288	2.2288	2.2288	4.50281	1.8541	1.45679	0.397307	1.05949	0.397307	1.05949	0	0.662179	177.515	168.199	0	0
chr6:57307000-57309500	57308250	-	CCTGTAGTCCCAGCTACTCT	0			17.3847	2.37739	6.38923			3.12032	3.26891	6.88666	3.44333	2.51628			0.397307	2.11897	-0.148587	1.72166	182.439	198.567	0	0
chr2:54444379-54446879	54445629	+	CCTGTAGTCCCAGCTACTCT	0			8.46944	0.742934	2.37739			1.33728	1.04011	2.64871	1.8541	0.794614			0	0.794614	0.297174	0.794614	162.996	175.864	1	0
chr9:16809858-16812358	16811108	+	CCTGTAGTCCCAGCTACTCT	0	NM_001317939	-	9.06379	0.148587	2.67456	1.78304	0.891521	1.78304	0.891521	3.17846	1.32436	1.72166	0.264871	1.45679	0.264871	1.45679	0.891521	1.19192	140.901	121.425	1	0
chr7:144385079-144387579	144386329	-	CCTGTAGTCCCAGCTACTCT	0			7.28075	0.44576	1.93163			1.33728	0.594347	3.57576	1.58923	1.32436			0.397307	0.92705	0.742934	0.529743	79.6672	68.3048	1	0
chr6:47419848-47422348	47421098	-	CCTGTAGTCCCAGCTACTCT	0			4.75478	0.148587	1.48587			1.04011	0.44576	2.38384	1.45679	0.662179			0	0.662179	0.594347	0.662179	113.756	127.821	1	0
chr2:127920766-127923266	127922016	-	CCTGTAGTCCCAGCTACTCT	0			4.01184	0.297174	0.891521			0.148587	0.742934	3.17846	1.72166	1.32436			0.397307	0.92705	-0.594347	0.529743	84.0861	104.581	0	0
chr14:49846081-49848581	49847331	-	CCTGTAGTCCCAGCTACTCT	0	NM_004713	-	6.24064	0.148587	2.37739	1.33728	1.04011	1.04011	1.33728	1.98654	0.132436	1.58923	1.45679	0.132436	0.132436	1.45679	-0.297174	1.32436	170.319	203.987	0	0
chr4:99956037-99958537	99957287	-	CCTGTAGTCCCAGCTACTCT	0	NR_125923	+	8.91521	1.04011	3.12032	1.93163	1.18869	1.93163	1.18869	3.04602	1.72166	1.19192	0	1.19192	0	1.19192	0.742934	1.19192	136.987	114.199	1	0
chr1:24689149-24691649	24690399	+	CCTGTAGTCCCAGCTACTCT	0			11.5898	0.594347	4.4576			3.12032	1.33728	4.90012	1.8541	1.8541			0.264871	1.58923	1.78304	1.32436	148.098	162.389	1	0
chr12:3046174-3048674	3047424	+	CCTGTAGTCCCAGCTACTCT	0			21.9908	1.33728	8.76662			5.94347	2.82315	4.90012	2.38384	1.72166			0.397307	1.32436	3.12032	0.92705	259.076	239.335	1	0
chr1:61569790-61572290	61571040	-	CCTGTAGTCCCAGCTACTCT	0			12.0355	0.44576	3.71467			2.37739	1.33728	4.23794	1.58923	1.32436			0.397307	0.92705	1.04011	0.529743	179.283	190.316	1	0
chr7:20552186-20554686	20553436	+	CCTGTAGTCCCAGCTACTCT	0			6.53782	0.44576	1.93163			0.742934	1.18869	2.91359	1.98654	0.662179			0.132436	0.529743	-0.44576	0.397307	127.897	112.393	0	0
chr5:17045924-17048424	17047174	+	CCTGTAGTCCCAGCTACTCT	0			13.2242	0.594347	5.6463			2.37739	3.26891	3.57576	1.72166	1.05949			0.132436	0.92705	-0.891521	0.794614	169.056	154.674	0	0
chr14:101408683-101411183	101409933	+	CCTGTAGTCCCAGCTACTCT	0			6.6864	0.297174	1.63445			0.742934	0.891521	2.78115	1.05949	1.19192			0.132436	1.05949	-0.148587	0.92705	133.452	116.689	0	0
chr15:20579178-20581678	20580428	+	CCTGTAGTCCCAGCTACTCT	0			0.594347	0	0			0	0	0.397307	0.132436	0			0	0	0	0	17.1707	16.6978	0	0
chr4:142637423-142639923	142638673	-	CCTGTAGTCCCAGCTACTCT	0	NM_001331040	-	0.742934	0	0.148587	0.148587	0	0	0.148587	0.92705	0.132436	0.662179	0.662179	0	0	0.662179	-0.148587	0.662179	70.198	58.54	0	0
chr20:34794886-34797386	34796136	-	CCTGTAGTCCCAGCTACTCT	0	NM_014071	-	26.0027	1.04011	8.76662	5.20054	3.56608	3.56608	5.20054	4.10551	0.662179	2.91359	2.51628	0.397307	0.397307	2.51628	-1.63445	2.11897	365.762	303.441	0	0
chr6:87202019-87204519	87203269	-	CCTGTAGTCCCAGCTACTCT	0	NM_015021	+	8.02368	0.44576	4.30902	2.08021	2.2288	2.08021	2.2288	2.78115	1.05949	1.45679	0	1.45679	0	1.45679	-0.148587	1.45679	148.35	151.55	0	0
chr7:75835293-75837793	75836543	+	CCTGTAGTCCCAGCTACTCT	0			9.36097	0.594347	2.82315			1.78304	1.04011	4.90012	2.25141	1.8541			0.397307	1.45679	0.742934	1.05949	115.65	138.318	1	0
chr18:1948063-1950563	1949313	-	CCTGTAGTCCCAGCTACTCT	0			5.05195	0.44576	1.78304			1.04011	0.742934	1.58923	0.529743	0.529743			0.264871	0.264871	0.297174	0	76.132	52.8764	1	0
chr21:14610873-14613373	14612123	+	CCTGTAGTCCCAGCTACTCT	0	NM_001256579	-	5.79488	0.594347	1.93163	0.891521	1.04011	0.891521	1.04011	2.25141	0.529743	1.05949	0	1.05949	0	1.05949	-0.148587	1.05949	139.512	109.952	0	0
chr4:164256609-164259109	164257859	+	CCTGTAGTCCCAGCTACTCT	0	NM_001166373	-	3.12032	0.148587	0.891521	0.297174	0.594347	0.297174	0.594347	1.8541	0.529743	0.662179	0.132436	0.529743	0.132436	0.529743	-0.297174	0.397307	77.3946	61.9577	0	0
chr12:17477535-17480035	17478785	+	CCTGTAGTCCCAGCTACTCT	0			2.97174	0	1.18869			0.742934	0.44576	1.32436	0.397307	0.662179			0.264871	0.397307	0.297174	0.132436	69.9455	62.153	1	0
chr16:85470291-85472791	85471541	-	CCTGTAGTCCCAGCTACTCT	0			12.1841	0.742934	4.4576			2.97174	1.48587	5.03256	1.45679	2.38384			0.529743	1.8541	1.48587	1.32436	122.342	196.565	1	0
chr9:92769902-92772402	92771152	+	CCTGTAGTCCCAGCTACTCT	0			4.30902	0.44576	1.33728			0.44576	0.891521	2.51628	0.92705	0.92705			0	0.92705	-0.44576	0.92705	100.373	121.523	0	0
chr20:48100656-48103156	48101906	-	CCTGTAGTCCCAGCTACTCT	0			16.196	1.63445	7.13216			3.71467	3.4175	4.76769	1.32436	2.78115			0.397307	2.38384	0.297174	1.98654	219.937	204.719	1	0
chr1:10964365-10966865	10965615	+	CCTGTAGTCCCAGCTACTCT	0	NM_001170754	-	18.8705	0.742934	5.20054	3.4175	1.78304	3.4175	1.78304	6.22448	2.64871	2.64871	0.264871	2.38384	0.264871	2.38384	1.63445	2.11897	221.073	243.876	1	0
chr1:194726486-194728986	194727736	-	CCTGTAGTCCCAGCTACTCT	0			4.16043	0.44576	1.04011			0.742934	0.297174	2.25141	0.662179	0.662179			0.132436	0.529743	0.44576	0.397307	133.326	117.031	1	0
chr1:23118820-23121320	23120070	-	CCTGTAGTCCCAGCTACTCT	0	NM_033631	-	42.6444	3.71467	16.4931	7.8751	8.61803	8.61803	7.8751	8.47589	3.31089	4.10551	2.78115	1.32436	1.32436	2.78115	0.742934	1.45679	665.998	454.307	1	0
chr4:126109145-126111645	126110395	-	CCTGTAGTCCCAGCTACTCT	0			5.20054	0.148587	1.93163			0.891521	1.04011	2.25141	1.19192	0.794614			0.132436	0.662179	-0.148587	0.529743	94.6916	81.292	0	0
chr7:23646430-23648930	23647680	-	CCTGTAGTCCCAGCTACTCT	0			8.17227	0.44576	1.33728			0.594347	0.742934	3.31089	1.45679	1.32436			0	1.32436	-0.148587	1.32436	159.334	149.06	0	0
chr4:71630589-71633089	71631839	+	CCTGTAGTCCCAGCTACTCT	0			15.6016	0.891521	6.24064			3.86326	2.37739	3.31089	1.32436	1.72166			0.264871	1.45679	1.48587	1.19192	249.102	173.618	1	0
chr5:54590057-54592557	54591307	-	CCTGTAGTCCCAGCTACTCT	0			3.26891	0.44576	0.594347			0.297174	0.297174	2.25141	0.529743	0.92705			0.132436	0.794614	0	0.662179	87.3688	89.2991	0	0
chr4:153508004-153510504	153509254	+	CCTGTAGTCCCAGCTACTCT	0	NM_015196	+	17.6818	2.2288	5.49771	2.82315	2.67456	2.67456	2.82315	3.31089	1.19192	2.11897	1.98654	0.132436	0.132436	1.98654	-0.148587	1.8541	245.567	265.114	0	0
chr17:44334373-44336873	44335623	+	CCTGTAGTCCCAGCTACTCT	0			11.4412	0.44576	3.71467			2.08021	1.63445	5.5623	3.17846	1.72166			0.264871	1.45679	0.44576	1.19192	309.073	311.302	1	0
chr18:58662380-58664880	58663630	+	CCTGTAGTCCCAGCTACTCT	0			11.8869	0.44576	4.01184			1.63445	2.37739	4.10551	2.25141	1.58923			0.264871	1.32436	-0.742934	1.05949	269.934	231.182	0	0
chr13:99176146-99178646	99177396	-	CCTGTAGTCCCAGCTACTCT	0			8.46944	0.44576	2.52597			1.93163	0.594347	1.98654	0.529743	1.32436			0.264871	1.05949	1.33728	0.794614	127.139	148.864	1	0
chr12:104761424-104763924	104762674	-	CCTGTAGTCCCAGCTACTCT	0			4.90336	0.297174	1.18869			0.594347	0.594347	2.38384	0.662179	1.32436			0.132436	1.19192	0	1.05949	104.413	114.736	0	0
chr17:42574660-42577160	42575910	+	CCTGTAGTCCCAGCTACTCT	0	NM_001256014	-	34.9179	0.44576	9.65814	4.60619	5.05195	4.60619	5.05195	3.97307	0.794614	1.8541	0.132436	1.72166	0.132436	1.72166	-0.44576	1.58923	468.408	382.048	0	0
chr1:213586954-213589454	213588204	-	CCTGTAGTCCCAGCTACTCT	0			11.4412	0.44576	4.90336			3.56608	1.33728	3.84064	1.8541	1.45679			0.132436	1.32436	2.2288	1.19192	185.343	171.519	1	0
chr20:16736679-16739179	16737929	+	CCTGTAGTCCCAGCTACTCT	0	NM_198220	+	9.06379	0.891521	3.26891	1.93163	1.33728	1.33728	1.93163	1.72166	0.397307	1.05949	0.92705	0.132436	0.132436	0.92705	-0.594347	0.794614	204.913	167.906	0	0
chr2:215080118-215082618	215081368	+	CCTGTAGTCCCAGCTACTCT	0	NM_173076	-	5.34912	0.297174	2.08021	0.742934	1.33728	0.742934	1.33728	3.17846	0.92705	1.8541	0.264871	1.58923	0.264871	1.58923	-0.594347	1.32436	122.594	93.9374	0	0
chr4:161792486-161794986	161793736	-	CCTGTAGTCCCAGCTACTCT	0	NM_020116	-	5.94347	0.594347	2.08021	0.891521	1.18869	1.18869	0.891521	2.38384	0.397307	1.05949	0.794614	0.264871	0.264871	0.794614	0.297174	0.529743	112.999	75.5307	1	0
chr14:103882581-103885081	103883831	+	CCTGTAGTCCCAGCTACTCT	0			19.6135	1.93163	7.42934			5.34912	2.08021	5.03256	3.57576	1.05949			0.397307	0.662179	3.26891	0.264871	423.966	338.985	1	0
chr14:35484607-35487107	35485857	-	CCTGTAGTCCCAGCTACTCT	0			17.3847	1.04011	8.61803			4.60619	4.01184	4.23794	1.8541	1.98654			0.264871	1.72166	0.594347	1.45679	234.583	208.234	1	0
chr13:95932559-95935059	95933809	-	CCTGTAGTCCCAGCTACTCT	0	NM_020121	-	13.0756	0.44576	5.49771	3.56608	1.93163	1.93163	3.56608	3.31089	0.92705	1.8541	1.58923	0.264871	0.264871	1.58923	-1.63445	1.32436	194.56	147.693	0	0
chr20:35735530-35738030	35736780	-	CCTGTAGTCCCAGCTACTCT	0	NM_001323422	-	20.6536	0.594347	8.02368	2.97174	5.05195	5.05195	2.97174	2.11897	0.264871	1.45679	0.794614	0.662179	0.662179	0.794614	2.08021	0.132436	303.644	285.767	1	0
chr21:17365072-17367572	17366322	+	CCTGTAGTCCCAGCTACTCT	0			5.79488	0.44576	1.18869			0.594347	0.594347	3.7082	0.92705	2.11897			0.264871	1.8541	0	1.58923	109.211	108.438	0	0
chr1:207787158-207789658	207788408	+	CCTGTAGTCCCAGCTACTCT	0	NM_172359	+	15.7502	0.742934	5.05195	2.67456	2.37739	2.37739	2.67456	3.84064	1.05949	2.38384	1.58923	0.794614	0.794614	1.58923	-0.297174	0.794614	246.829	222.784	0	0
chr5:42920613-42923113	42921863	+	CCTGTAGTCCCAGCTACTCT	0			5.6463	0.44576	1.93163			1.33728	0.594347	3.17846	1.45679	1.05949			0.529743	0.529743	0.742934	0	129.538	125.722	1	0
chr19:53792064-53794564	53793314	-	CCTGTAGTCCCAGCTACTCT	0			12.4813	1.04011	5.34912			3.71467	1.63445	5.16499	3.04602	1.72166			0.132436	1.58923	2.08021	1.45679	190.014	159.85	1	0
chr2:198723695-198726195	198724945	-	CCTGTAGTCCCAGCTACTCT	0			4.75478	0.148587	1.48587			0.742934	0.742934	1.8541	0.397307	0.794614			0	0.794614	0	0.794614	106.938	93.0585	0	0
chr20:51196756-51199256	51198006	+	CCTGTAGTCCCAGCTACTCT	0			11.4412	0.44576	3.26891			2.08021	1.18869	5.03256	1.8541	3.04602			0.529743	2.51628	0.891521	1.98654	197.337	174.448	1	0
chr2:194294046-194296546	194295296	+	CCTGTAGTCCCAGCTACTCT	0			3.86326	0.297174	0.594347			0.44576	0.148587	2.38384	1.19192	0.794614			0.264871	0.529743	0.297174	0.264871	88.0001	62.1041	1	0
chr19:8405611-8408111	8406861	+	CCTGTAGTCCCAGCTACTCT	0			21.2479	1.78304	9.65814			6.53782	3.12032	6.22448	1.98654	3.57576			0.529743	3.04602	3.4175	2.51628	186.479	206.672	1	0
chr17:44569930-44572430	44571180	+	CCTGTAGTCCCAGCTACTCT	0			4.75478	0.891521	1.63445			0.891521	0.742934	2.38384	0.662179	1.45679			0.132436	1.32436	0.148587	1.19192	256.425	271.461	1	0
chr6:17878833-17881333	17880083	-	CCTGTAGTCCCAGCTACTCT	0	NM_001105567	-	10.4011	0.594347	4.01184	1.93163	2.08021	2.08021	1.93163	4.10551	1.19192	2.51628	1.8541	0.662179	0.662179	1.8541	0.148587	1.19192	205.165	216.779	1	0
chr5:43548598-43551098	43549848	-	CCTGTAGTCCCAGCTACTCT	0	NM_006451	-	25.8541	0.44576	10.9954	6.38923	4.60619	4.60619	6.38923	3.57576	0.794614	2.38384	1.58923	0.794614	0.794614	1.58923	-1.78304	0.794614	342.531	264.675	0	0
chr5:149533122-149535622	149534372	+	CCTGTAGTCCCAGCTACTCT	0	NM_001025105	-	13.3728	0.742934	4.60619	2.2288	2.37739	2.2288	2.37739	3.04602	0.92705	1.8541	0.397307	1.45679	0.397307	1.45679	-0.148587	1.05949	207.817	255.398	0	0
chr4:31520977-31523477	31522227	-	CCTGTAGTCCCAGCTACTCT	0	NR_149122	+	6.83499	0.297174	2.37739	1.04011	1.33728	1.04011	1.33728	2.11897	0.794614	0.662179	0.132436	0.529743	0.132436	0.529743	-0.297174	0.397307	99.7418	92.5215	0	0
chr15:22418696-22421196	22419946	-	CCTGTAGTCCCAGCTACTCT	0			0.297174	0	0			0	0	0	0	0			0	0	0	0	4.29269	4.78475	0	0
chr5:62196306-62198806	62197556	+	CCTGTAGTCCCAGCTACTCT	0			8.02368	0.297174	2.97174			1.63445	1.33728	2.78115	0.529743	1.98654			0.264871	1.72166	0.297174	1.45679	143.047	134.852	1	0
chr9:19162925-19165425	19164175	+	CCTGTAGTCCCAGCTACTCT	0			13.2242	0.891521	3.56608			2.37739	1.18869	3.7082	1.98654	1.19192			0	1.19192	1.18869	1.19192	188.626	212.629	1	0
chr8:144092957-144095457	144094207	-	CCTGTAGTCCCAGCTACTCT	0			15.1558	0.297174	4.75478			2.52597	2.2288	3.7082	0.794614	2.64871			0.264871	2.38384	0.297174	2.11897	223.22	243.339	1	0
chr12:45174005-45176505	45175255	+	CCTGTAGTCCCAGCTACTCT	0	NR_037144	-	2.67456	0	0.297174	0.297174	0	0.297174	0	0.92705	0.264871	0.397307	0	0.397307	0	0.397307	0.297174	0.397307	78.2784	80.462	1	0
chr6:56734736-56737236	56735986	-	CCTGTAGTCCCAGCTACTCT	0	NM_001374729	-	8.91521	0.594347	3.71467	2.2288	1.48587	1.48587	2.2288	3.7082	1.05949	1.72166	1.58923	0.132436	0.132436	1.58923	-0.742934	1.45679	199.862	222.784	0	0
chr3:74198798-74201298	74200048	-	CCTGTAGTCCCAGCTACTCT	0			7.57792	0.297174	2.37739			0.594347	1.78304	2.11897	0.92705	0.529743			0	0.529743	-1.18869	0.529743	134.21	95.6462	0	0
chr19:52691984-52694484	52693234	+	CCTGTAGTCCCAGCTACTCT	0			4.30902	0.297174	1.18869			0.594347	0.594347	1.58923	0.662179	0.794614			0.132436	0.662179	0	0.529743	90.1464	86.2232	0	0
chr2:121325380-121327880	121326630	-	CCTGTAGTCCCAGCTACTCT	0			3.26891	0.297174	0.44576			0.44576	0	1.19192	0.529743	0.132436			0	0.132436	0.44576	0.132436	64.6428	78.2161	1	0
chr18:5742437-5744937	5743687	+	CCTGTAGTCCCAGCTACTCT	0			3.86326	0	1.18869			0.148587	1.04011	2.11897	0.794614	0.92705			0	0.92705	-0.891521	0.92705	70.8293	69.2813	0	0
chr13:92528724-92531224	92529974	+	CCTGTAGTCCCAGCTACTCT	0	NM_004466	+	7.72651	0.44576	2.67456	1.48587	1.18869	1.18869	1.48587	3.17846	0.92705	1.8541	1.32436	0.529743	0.529743	1.32436	-0.297174	0.794614	193.55	190.072	0	0
chr4:889836-892336	891086	-	CCTGTAGTCCCAGCTACTCT	0	NM_001318134	-	18.5733	1.04011	6.98358	3.4175	3.56608	3.56608	3.4175	2.64871	0.794614	1.58923	0.794614	0.794614	0.794614	0.794614	0.148587	0	150.875	176.255	1	0
chr6:149087995-149090495	149089245	+	CCTGTAGTCCCAGCTACTCT	0			11.144	0.594347	3.56608			1.33728	2.2288	4.76769	2.64871	1.58923			0.264871	1.32436	-0.891521	1.05949	175.243	204.036	0	0
chr5:32549142-32551642	32550392	-	CCTGTAGTCCCAGCTACTCT	0			4.75478	0.148587	1.33728			0.891521	0.44576	1.58923	0.92705	0.397307			0.132436	0.264871	0.44576	0.132436	92.2927	103.263	1	0
chr1:54503721-54506221	54504971	+	CCTGTAGTCCCAGCTACTCT	0			16.3445	1.63445	5.34912			3.12032	2.2288	4.90012	1.98654	2.38384			0.132436	2.25141	0.891521	2.11897	188.499	245.438	1	0
chr10:20594467-20596967	20595717	+	CCTGTAGTCCCAGCTACTCT	0			4.16043	0	1.48587			1.04011	0.44576	1.98654	0.92705	0.662179			0.264871	0.397307	0.594347	0.132436	83.5811	70.6972	1	0
chr19:2836629-2839129	2837879	+	CCTGTAGTCCCAGCTACTCT	0			7.42934	0.148587	2.97174			1.93163	1.04011	2.38384	0.529743	1.58923			0.264871	1.32436	0.891521	1.05949	241.905	219.073	1	0
chr3:11428588-11431088	11429838	+	CCTGTAGTCCCAGCTACTCT	0	NM_001349234	+	18.2762	0.742934	7.42934	5.05195	2.37739	2.37739	5.05195	3.44333	0.92705	1.98654	1.8541	0.132436	0.132436	1.8541	-2.67456	1.72166	236.224	206.33	0	0
chr11:66152421-66154921	66153671	+	CCTGTAGTCCCAGCTACTCT	0	NM_018026	+	6.24064	0.297174	1.78304	0.742934	1.04011	1.04011	0.742934	2.91359	0.662179	1.45679	1.45679	0	0	1.45679	0.297174	1.45679	169.687	175.376	1	0
chr8:51214553-51217053	51215803	+	CCTGTAGTCCCAGCTACTCT	0			7.72651	0.297174	3.26891			1.63445	1.63445	3.84064	1.58923	1.58923			0	1.58923	0	1.58923	115.271	102.482	0	0
chr6:114466413-114468913	114467663	+	CCTGTAGTCCCAGCTACTCT	0			11.5898	0.297174	4.01184			2.97174	1.04011	5.69474	2.64871	2.25141			0.529743	1.72166	1.93163	1.19192	150.749	145.056	1	0
chr6:158209606-158212106	158210856	-	CCTGTAGTCCCAGCTACTCT	0			13.9672	0.891521	4.01184			2.67456	1.33728	4.76769	2.25141	1.8541			0.397307	1.45679	1.33728	1.05949	163.501	193.929	1	0
chr12:67272361-67274861	67273611	-	CCTGTAGTCCCAGCTACTCT	0	NM_018448	+	27.4885	1.33728	11.4412	7.13216	4.30902	7.13216	4.30902	3.17846	0.397307	2.25141	0.397307	1.8541	0.397307	1.8541	2.82315	1.45679	360.712	280.396	1	0
chr18:21656216-21658716	21657466	-	CCTGTAGTCCCAGCTACTCT	0	NM_138340	-	19.6135	0.891521	6.98358	3.26891	3.71467	3.71467	3.26891	4.37038	1.19192	2.38384	1.58923	0.794614	0.794614	1.58923	0.44576	0.794614	247.334	254.764	1	0
chr14:63837009-63839509	63838259	+	CCTGTAGTCCCAGCTACTCT	0			12.3327	1.04011	4.30902			2.37739	1.93163	7.15153	3.17846	3.17846			0.132436	3.04602	0.44576	2.91359	181.429	187.094	1	0
chr6:124125595-124128095	124126845	+	CCTGTAGTCCCAGCTACTCT	0	NM_001300737	+	15.6016	1.18869	7.57792	3.56608	4.01184	4.01184	3.56608	5.16499	2.25141	2.25141	1.72166	0.529743	0.529743	1.72166	0.44576	1.19192	197.464	194.222	1	0
chr8:129972466-129974966	129973716	+	CCTGTAGTCCCAGCTACTCT	0	NM_001353245	-	36.8495	2.08021	11.4412	5.6463	5.79488	5.6463	5.79488	8.47589	3.44333	3.84064	0.662179	3.17846	0.662179	3.17846	-0.148587	2.51628	388.236	322.727	0	0
chr1:86849214-86851714	86850464	-	CCTGTAGTCCCAGCTACTCT	0			4.01184	0.148587	0.594347			0.297174	0.297174	2.38384	0.264871	1.19192			0.132436	1.05949	0	0.92705	92.924	115.518	0	0
chr4:138058515-138061015	138059765	-	CCTGTAGTCCCAGCTACTCT	0	NR_037866	-	5.49771	0.148587	1.63445	0.594347	1.04011	1.04011	0.594347	1.98654	0.794614	0.92705	0.92705	0	0	0.92705	0.44576	0.92705	133.705	129.921	1	0
chr14:39286724-39289224	39287974	-	CCTGTAGTCCCAGCTACTCT	0	NM_001354142	+	9.36097	0.297174	2.52597	1.63445	0.891521	1.63445	0.891521	3.57576	0.92705	1.98654	0.662179	1.32436	0.662179	1.32436	0.742934	0.662179	153.779	157.994	1	0
chr9:94879244-94881744	94880494	-	CCTGTAGTCCCAGCTACTCT	0	NM_001193329	+	7.8751	0.148587	2.82315	0.594347	2.2288	0.594347	2.2288	3.44333	1.32436	1.72166	0.132436	1.58923	0.132436	1.58923	-1.63445	1.45679	125.75	173.911	0	0
chr2:104810801-104813301	104812051	+	CCTGTAGTCCCAGCTACTCT	0	NR_131233	-	7.28075	0.148587	3.26891	2.2288	1.04011	2.2288	1.04011	3.44333	1.32436	1.05949	0.397307	0.662179	0.397307	0.662179	1.18869	0.264871	154.284	152.477	1	0
chr4:173949143-173951643	173950393	-	CCTGTAGTCCCAGCTACTCT	0			3.56608	0	1.04011			0.594347	0.44576	1.98654	0.662179	0.529743			0.132436	0.397307	0.148587	0.264871	86.485	89.5432	1	0
chr6:72023781-72026281	72025031	-	CCTGTAGTCCCAGCTACTCT	0	NM_014989	+	3.4175	0.148587	1.04011	0.44576	0.594347	0.44576	0.594347	1.8541	0.529743	0.662179	0	0.662179	0	0.662179	-0.148587	0.662179	97.7217	74.1637	0	0
chr17:18274533-18277033	18275783	-	CCTGTAGTCCCAGCTACTCT	0	NM_004618	-	22.1394	0.742934	9.36097	3.4175	5.94347	5.94347	3.4175	2.25141	0.92705	1.19192	0.794614	0.397307	0.397307	0.794614	2.52597	0.397307	199.61	223.126	1	0
chrY:14229004-14231504	14230254	+	CCTGTAGTCCCAGCTACTCT	0			0	0	0			0	0	0	0	0			0	0	0	0	0.252511	0.097648	0	0
chr8:41146416-41148916	41147666	+	CCTGTAGTCCCAGCTACTCT	0			2.2288	0.148587	0.297174			0	0.297174	1.05949	0	0.397307			0	0.397307	-0.297174	0.397307	83.0761	106.241	0	0
chrX:49812029-49814529	49813279	+	CCTGTAGTCCCAGCTACTCT	0			7.28075	0.594347	2.52597			1.04011	1.48587	4.50281	1.72166	2.25141			0.397307	1.8541	-0.44576	1.45679	199.862	185.824	0	0
chr14:36981455-36983955	36982705	+	CCTGTAGTCCCAGCTACTCT	0	NM_001171170	-	9.50955	0.297174	3.4175	1.93163	1.48587	1.93163	1.48587	4.10551	2.38384	1.19192	0.264871	0.92705	0.264871	0.92705	0.44576	0.662179	132.568	191.341	1	0
chr12:130359273-130361773	130360523	+	CCTGTAGTCCCAGCTACTCT	0	NM_004764	+	4.60619	0	1.33728	0.742934	0.594347	0.594347	0.742934	3.04602	0.662179	1.58923	1.19192	0.397307	0.397307	1.19192	-0.148587	0.794614	71.8394	76.4096	0	0
chr9:112178167-112180667	112179417	+	CCTGTAGTCCCAGCTACTCT	0			9.80673	0.297174	5.49771			2.82315	2.67456	2.78115	1.32436	1.05949			0.132436	0.92705	0.148587	0.794614	176.884	171.177	1	0
chr14:31510923-31513423	31512173	-	CCTGTAGTCCCAGCTACTCT	0			5.79488	0.44576	1.93163			1.04011	0.891521	2.38384	1.05949	0.529743			0	0.529743	0.148587	0.529743	105.55	105.899	1	0
chr10:37624354-37626854	37625604	+	CCTGTAGTCCCAGCTACTCT	0			1.78304	0	0.297174			0	0.297174	0.662179	0.132436	0.397307			0.132436	0.264871	-0.297174	0.132436	51.2597	37.741	0	0
chr3:41909234-41911734	41910484	+	CCTGTAGTCCCAGCTACTCT	0	NM_017886	-	11.4412	1.04011	5.05195	2.2288	2.82315	2.2288	2.82315	3.57576	1.45679	1.45679	0.662179	0.794614	0.662179	0.794614	-0.594347	0.132436	172.591	176.743	0	0
chr1:20993506-20996006	20994756	-	CCTGTAGTCCCAGCTACTCT	0	NM_001198801	-	18.8705	1.33728	6.6864	4.16043	2.52597	2.52597	4.16043	4.63525	0.794614	3.17846	2.91359	0.264871	0.264871	2.91359	-1.63445	2.64871	339.627	260.964	0	0
chr6:30455348-30457848	30456598	+	CCTGTAGTCCCAGCTACTCT	0			20.6536	0.594347	6.83499			4.30902	2.52597	5.69474	2.11897	2.51628			0.529743	1.98654	1.78304	1.45679	318.416	259.548	1	0
chr11:123006758-123009258	123008008	-	CCTGTAGTCCCAGCTACTCT	0			5.79488	0.297174	2.52597			1.63445	0.891521	3.17846	1.32436	0.794614			0.132436	0.662179	0.742934	0.529743	99.8681	112.393	1	0
chr11:79590322-79592822	79591572	-	CCTGTAGTCCCAGCTACTCT	0			10.9954	1.63445	4.01184			2.37739	1.63445	3.57576	1.05949	2.38384			0.397307	1.98654	0.742934	1.58923	117.923	114.492	1	0
chr7:11001317-11003817	11002567	-	CCTGTAGTCCCAGCTACTCT	0	NM_014660	+	8.61803	0.148587	2.82315	1.04011	1.78304	1.04011	1.78304	1.8541	0.397307	1.45679	0.397307	1.05949	0.397307	1.05949	-0.742934	0.662179	190.898	145.837	0	0
chr17:42335857-42338357	42337107	-	CCTGTAGTCCCAGCTACTCT	0	NM_001369512	-	8.76662	0.742934	2.82315	0.742934	2.08021	2.08021	0.742934	3.44333	0.92705	1.72166	1.58923	0.132436	0.132436	1.58923	1.33728	1.45679	434.824	379.167	1	0
chr18:54796166-54798666	54797416	+	CCTGTAGTCCCAGCTACTCT	0	NM_001375327	+	2.67456	0.297174	0.742934	0.297174	0.44576	0.44576	0.297174	2.11897	0.397307	0.92705	0.794614	0.132436	0.132436	0.794614	0.148587	0.662179	73.6069	66.1077	1	0
chr1:195197458-195199958	195198708	-	CCTGTAGTCCCAGCTACTCT	0			6.24064	0.297174	2.67456			1.33728	1.33728	3.04602	0.794614	1.8541			0.132436	1.72166	0	1.58923	161.986	127.382	0	0
chr4:70904707-70907207	70905957	+	CCTGTAGTCCCAGCTACTCT	0	NM_001244767	+	13.3728	0.742934	4.01184	2.08021	1.93163	1.93163	2.08021	2.38384	0.662179	1.19192	1.19192	0	0	1.19192	-0.148587	1.19192	198.726	198.518	0	0
chr5:128934661-128937161	128935911	+	CCTGTAGTCCCAGCTACTCT	0			4.4576	0.594347	1.33728			0.891521	0.44576	3.04602	1.8541	0.529743			0.132436	0.397307	0.44576	0.264871	102.519	83.1961	1	0
chr15:95236349-95238849	95237599	+	CCTGTAGTCCCAGCTACTTA	0			11.36	1.18333	4.49666			3.07666	1.42	13.7489	9.66955	3.47499			0.604347	2.87065	1.65666	2.2663	306.051	205.749	1	0
chr2:26025459-26027959	26026709	-	CCTGTAGTCCCAGCTACTTA	0			20.3533	1.65666	5.67999			3.78666	1.89333	31.7282	24.7782	5.89238			1.20869	4.68369	1.89333	3.47499	279.565	208.77	1	0
chr17:7962002-7964502	7963252	-	CCTGTAGTCCCAGCTACTTA	0			14.91	1.42	4.73332			3.31333	1.42	18.7348	13.7489	4.98586			0.755433	4.23043	1.89333	3.47499	242.004	175.542	1	0
chr14:61836115-61838615	61837365	-	CCTGTAGTCCCAGCTACTTA	0	NM_001367650	+	39.7599	4.25999	14.91	9.46665	5.44332	9.46665	5.44332	45.7793	33.2391	9.66955	0.90652	8.76303	0.90652	8.76303	4.02333	7.85651	658.393	320.664	1	0
chr7:68896700-68899200	68897950	+	CCTGTAGTCCCAGCTACTTA	0			7.57332	0.473332	2.36666			1.89333	0.473332	9.36738	6.19455	2.56847			0.302173	2.2663	1.42	1.96413	128.385	102.747	1	0
chr4:76386653-76389153	76387903	+	CCTGTAGTCCCAGCTACTTA	0	NM_001042784	-	10.4133	0.709999	3.78666	2.13	1.65666	2.13	1.65666	16.6195	13.5978	2.41739	0.45326	1.96413	0.45326	1.96413	0.473332	1.51087	196.065	133.082	1	0
chr2:159158079-159160579	159159329	+	CCTGTAGTCCCAGCTACTTA	0	NM_033394	+	11.8333	1.18333	4.49666	1.42	3.07666	3.07666	1.42	9.0652	4.98586	3.32391	2.87065	0.45326	0.45326	2.87065	1.65666	2.41739	283.257	215.918	1	0
chr2:182883888-182886388	182885138	+	CCTGTAGTCCCAGCTACTTA	0			30.0566	1.89333	10.4133			7.80999	2.60333	31.426	25.9869	4.68369			0.604347	4.07934	5.20666	3.47499	448.382	270.121	1	0
chr15:33610536-33613036	33611786	-	CCTGTAGTCCCAGCTACTTA	0	NM_001243996	+	4.96999	0	2.60333	1.18333	1.42	1.18333	1.42	10.7272	7.70542	2.56847	0.302173	2.2663	0.302173	2.2663	-0.236666	1.96413	148.308	85.9842	0	0
chr20:36145787-36148287	36147037	+	CCTGTAGTCCCAGCTACTTA	0	NM_001258331	+	15.1466	0.473332	5.67999	2.36666	3.31333	3.31333	2.36666	13.4467	8.76303	3.77717	3.47499	0.302173	0.302173	3.47499	0.946665	3.17282	232.453	180.435	1	0
chr14:97829670-97832170	97830920	-	CCTGTAGTCCCAGCTACTTA	0			9.70332	0.473332	3.78666			1.42	2.36666	11.6337	8.61194	2.56847			0.604347	1.96413	-0.946665	1.35978	154.227	105.853	0	0
chr6:17019122-17021622	17020372	+	CCTGTAGTCCCAGCTACTTA	0			16.8033	1.89333	6.38999			3.78666	2.60333	16.6195	11.0293	4.83477			1.20869	3.62608	1.18333	2.41739	269.721	209.196	1	0
chr13:43605658-43608158	43606908	+	CCTGTAGTCCCAGCTACTTA	0	NM_001347971	-	5.20666	0.236666	2.83999	1.65666	1.18333	1.65666	1.18333	9.51846	7.25216	1.81304	0.151087	1.66195	0.151087	1.66195	0.473332	1.51087	140.046	109.171	1	0
chr18:54471808-54474308	54473058	-	CCTGTAGTCCCAGCTACTTA	0			9.46665	1.65666	3.54999			2.83999	0.709999	12.6913	9.0652	3.32391			0.90652	2.41739	2.13	1.51087	120.651	67.8173	1	0
chr5:154865039-154867539	154866289	-	CCTGTAGTCCCAGCTACTTA	0	NM_001301073	+	23.1933	2.83999	8.51998	4.73332	3.78666	4.73332	3.78666	14.2021	9.36738	4.07934	1.20869	2.87065	1.20869	2.87065	0.946665	1.66195	396.29	225.916	1	0
chr7:32425151-32427651	32426401	-	CCTGTAGTCCCAGCTACTTA	0	NM_001322059	-	5.91666	0.473332	1.65666	0.236666	1.42	1.42	0.236666	6.7989	4.68369	1.05761	0.90652	0.151087	0.151087	0.90652	1.18333	0.755433	107.935	85.5588	1	0
chr4:139067747-139070247	139068997	-	CCTGTAGTCCCAGCTACTTA	0	NM_201999	-	17.75	0.946665	4.96999	1.89333	3.07666	3.07666	1.89333	9.0652	5.13695	3.47499	2.87065	0.604347	0.604347	2.87065	1.18333	2.2663	273.178	201.112	1	0
chr9:110474413-110476913	110475663	-	CCTGTAGTCCCAGCTACTTA	0	NM_153366	-	7.57332	1.18333	3.07666	1.18333	1.89333	1.89333	1.18333	24.325	19.3391	3.92825	3.32391	0.604347	0.604347	3.32391	0.709999	2.71956	271.83	159.035	1	0
chr7:30063183-30065683	30064433	+	CCTGTAGTCCCAGCTACTTA	0	NM_001350974	+	16.5666	0.709999	6.38999	3.31333	3.07666	3.07666	3.31333	5.89238	4.38151	0.90652	0.755433	0.151087	0.151087	0.755433	-0.236666	0.604347	213.058	161.587	0	0
chr19:21568489-21570989	21569739	-	CCTGTAGTCCCAGCTACTTA	0			8.04665	0.473332	2.83999			1.42	1.42	9.82064	7.25216	1.81304			0.302173	1.51087	0	1.20869	96.8018	68.0301	0	0
chr8:66425401-66427901	66426651	+	CCTGTAGTCCCAGCTACTTA	0	NR_040434	-	15.8566	1.18333	5.20666	3.31333	1.89333	3.31333	1.89333	13.9	9.66955	3.32391	0.755433	2.56847	0.755433	2.56847	1.42	1.81304	197.53	162.311	1	0
chr14:19106636-19109136	19107886	+	CCTGTAGTCCCAGCTACTTA	0			9.93998	0.709999	5.67999			5.20666	0.473332	6.64781	5.74129	0.755433			0.302173	0.45326	4.73332	0.151087	75.5898	44.5025	1	0
chr6:159620668-159623168	159621918	-	CCTGTAGTCCCAGCTACTTA	0			11.8333	0.709999	3.31333			1.65666	1.65666	20.2456	14.2021	4.83477			1.20869	3.62608	0	2.41739	199.112	147.292	0	0
chr1:11902418-11904918	11903668	+	CCTGTAGTCCCAGCTACTTA	0			18.46	1.42	6.86332			4.73332	2.13	27.0445	22.0587	3.62608			0.755433	2.87065	2.60333	2.11521	280.444	204.303	1	0
chr2:135085552-135088052	135086802	-	CCTGTAGTCCCAGCTACTTA	0	NM_012233	+	17.04	1.42	7.09999	4.49666	2.60333	4.49666	2.60333	11.7848	6.49673	4.5326	1.51087	3.02173	1.51087	3.02173	1.89333	1.51087	432.971	246.38	1	0
chr12:104126561-104129061	104127811	-	CCTGTAGTCCCAGCTACTTA	0	NM_006166	-	14.4366	0.473332	4.49666	1.42	3.07666	3.07666	1.42	7.25216	3.62608	3.02173	2.41739	0.604347	0.604347	2.41739	1.65666	1.81304	211.944	163.8	1	0
chr1:36232406-36234906	36233656	+	CCTGTAGTCCCAGCTACTTA	0	NM_005119	+	40.4699	3.31333	14.4366	6.15332	8.28332	8.28332	6.15332	15.2598	8.30977	5.89238	4.5326	1.35978	1.35978	4.5326	2.13	3.17282	465.492	269.568	1	0
chr1:16004513-16007013	16005763	+	CCTGTAGTCCCAGCTACTTA	0	NM_178840	+	34.3166	1.65666	11.1233	4.96999	6.15332	6.15332	4.96999	23.4184	16.9217	4.83477	3.47499	1.35978	1.35978	3.47499	1.18333	2.11521	243.411	187.242	1	0
chr3:101554826-101557326	101556076	-	CCTGTAGTCCCAGCTACTTA	0			21.3	1.42	7.33665			4.25999	3.07666	19.6413	14.8065	3.92825			0.604347	3.32391	1.18333	2.71956	1091.72	533.987	1	0
chr19:8188333-8190833	8189583	+	CCTGTAGTCCCAGCTACTTA	0			20.1166	2.13	6.86332			4.02333	2.83999	27.8	21.7565	5.13695			0.45326	4.68369	1.18333	4.23043	330.603	209.153	1	0
chr7:72611627-72614127	72612877	-	CCTGTAGTCCCAGCTACTTA	0	NM_001145440	-	9.46665	0	5.20666	1.89333	3.31333	3.31333	1.89333	8.00759	4.38151	3.02173	2.56847	0.45326	0.45326	2.56847	1.42	2.11521	175.556	110.703	1	0
chr11:17009028-17011528	17010278	+	CCTGTAGTCCCAGCTACTTA	0	NM_001329630	-	11.5966	0.473332	3.31333	1.42	1.89333	1.42	1.89333	14.9576	11.0293	3.17282	1.20869	1.96413	1.20869	1.96413	-0.473332	0.755433	261.224	176.308	0	0
chr4:25723059-25725559	25724309	+	CCTGTAGTCCCAGCTACTTA	0			11.8333	0.709999	3.31333			1.89333	1.42	10.425	7.25216	2.87065			0.302173	2.56847	0.473332	2.2663	230.109	133.805	1	0
chrX:10391448-10393948	10392698	+	CCTGTAGTCCCAGCTACTTA	0			5.44332	0.473332	1.18333			0.709999	0.473332	9.51846	6.64781	2.2663			0.604347	1.66195	0.236666	1.05761	119.362	101.428	1	0
chr5:88409778-88412278	88411028	+	CCTGTAGTCCCAGCTACTTA	0	NR_039993	+	9.46665	0.709999	4.25999	1.42	2.83999	2.83999	1.42	18.4326	13.5978	3.77717	2.71956	1.05761	1.05761	2.71956	1.42	1.66195	180.595	121.552	1	0
chr16:68249520-68252020	68250770	+	CCTGTAGTCCCAGCTACTTA	0	NM_001363551	+	15.62	0.946665	4.49666	0.236666	4.25999	4.25999	0.236666	8.30977	5.59021	1.96413	1.51087	0.45326	0.45326	1.51087	4.02333	1.05761	221.261	155.035	1	0
chr17:44474669-44477169	44475919	+	CCTGTAGTCCCAGCTACTTA	0	NM_001304939	-	56.3266	4.96999	22.4833	14.4366	8.04665	14.4366	8.04665	24.325	16.9217	5.59021	1.05761	4.5326	1.05761	4.5326	6.38999	3.47499	1056.32	446.344	1	0
chr3:25415029-25417529	25416279	+	CCTGTAGTCCCAGCTACTTA	0	NM_001290216	+	22.72	2.13	10.1766	4.49666	5.67999	5.67999	4.49666	30.6706	22.8141	6.7989	5.43912	1.35978	1.35978	5.43912	1.18333	4.07934	335.935	239.871	1	0
chr5:129403121-129405621	129404371	-	CCTGTAGTCCCAGCTACTTA	0			29.5833	4.25999	9.22998			5.44332	3.78666	39.5847	30.8217	7.25216			0.755433	6.49673	1.65666	5.74129	695.953	288.117	1	0
chrX:119797900-119800400	119799150	-	CCTGTAGTCCCAGCTACTTA	0			23.43	1.42	8.51998			5.44332	3.07666	19.3391	13.9	4.5326			0.45326	4.07934	2.36666	3.62608	236.262	203.324	1	0
chr1:211557560-211560060	211558810	+	CCTGTAGTCCCAGCTACTTA	0			16.0933	1.65666	4.96999			3.31333	1.65666	22.9652	17.375	4.68369			0.755433	3.92825	1.65666	3.17282	248.216	211.11	1	0
chr2:136408166-136410666	136409416	-	CCTGTAGTCCCAGCTACTTA	0			20.59	2.60333	7.80999			4.25999	3.54999	16.9217	12.3891	3.62608			0.90652	2.71956	0.709999	1.81304	271.772	159.332	1	0
chr9:122888782-122891282	122890032	+	CCTGTAGTCCCAGCTACTTA	0	NM_001354482	-	29.8199	2.60333	12.78	7.09999	5.67999	7.09999	5.67999	12.3891	7.40325	4.68369	1.35978	3.32391	1.35978	3.32391	1.42	1.96413	423.01	224.81	1	0
chr20:45928823-45931323	45930073	-	CCTGTAGTCCCAGCTACTTA	0			21.0633	1.42	5.44332			3.54999	1.89333	11.0293	5.89238	4.38151			0.302173	4.07934	1.65666	3.77717	557.899	337.683	1	0
chr9:129819472-129821972	129820722	-	CCTGTAGTCCCAGCTACTTA	0	NM_000113	-	27.2166	1.65666	9.46665	2.83999	6.62665	6.62665	2.83999	11.4826	5.74129	4.98586	4.23043	0.755433	0.755433	4.23043	3.78666	3.47499	314.137	213.025	1	0
chr16:83617065-83619565	83618315	+	CCTGTAGTCCCAGCTACTTA	0	NM_001220489	+	8.51998	0.946665	2.60333	0.946665	1.65666	1.65666	0.946665	11.6337	8.30977	2.56847	2.41739	0.151087	0.151087	2.41739	0.709999	2.2663	136.999	105.683	1	0
chr6:71228941-71231441	71230191	-	CCTGTAGTCCCAGCTACTTA	0			13.7266	1.18333	5.67999			2.36666	3.31333	21.9076	16.0152	4.38151			0.45326	3.92825	-0.946665	3.47499	218.566	134.103	0	0
chr7:67197837-67200337	67199087	+	CCTGTAGTCCCAGCTACTTA	0	NR_134540	+	8.51998	0.473332	3.78666	1.89333	1.89333	1.89333	1.89333	6.94999	3.17282	3.17282	2.56847	0.604347	0.604347	2.56847	0	1.96413	156.336	105.853	0	0
chr10:101803914-101806414	101805164	-	CCTGTAGTCCCAGCTACTTA	0	NM_012215	-	28.1633	1.42	8.28332	3.31333	4.96999	4.96999	3.31333	6.04347	2.41739	2.71956	2.11521	0.604347	0.604347	2.11521	1.65666	1.51087	288.999	223.831	1	0
chr20:38344139-38346639	38345389	+	CCTGTAGTCCCAGCTACTTA	0			11.36	0.709999	4.02333			2.60333	1.42	17.8282	12.3891	4.5326			0.604347	3.92825	1.18333	3.32391	194.365	150.908	1	0
chr1:42329278-42331778	42330528	+	CCTGTAGTCCCAGCTACTTA	0	NM_001198852	-	15.3833	0.946665	7.33665	3.78666	3.54999	3.78666	3.54999	8.91411	3.62608	4.38151	1.05761	3.32391	1.05761	3.32391	0.236666	2.2663	298.726	215.62	1	0
chrX:34680964-34683464	34682214	-	CCTGTAGTCCCAGCTACTTA	0			17.75	1.89333	7.33665			4.49666	2.83999	22.9652	17.8282	3.47499			0.604347	2.87065	1.65666	2.2663	228.586	156.482	1	0
chr2:189459382-189461882	189460632	-	CCTGTAGTCCCAGCTACTTA	0	NM_032168	+	21.3	0.236666	7.80999	4.49666	3.31333	4.49666	3.31333	8.46085	4.38151	3.62608	1.05761	2.56847	1.05761	2.56847	1.18333	1.51087	353.748	197.07	1	0
chr3:101680481-101682981	101681731	+	CCTGTAGTCCCAGCTACTTA	0	NM_000986	-	85.6732	3.78666	37.6299	23.6666	13.9633	23.6666	13.9633	15.713	9.82064	4.83477	0.302173	4.5326	0.302173	4.5326	9.70332	4.23043	1117.32	515.522	1	0
chr19:1602245-1604745	1603495	+	CCTGTAGTCCCAGCTACTTA	0	NM_006830	-	15.62	0.709999	5.91666	4.73332	1.18333	4.73332	1.18333	8.61194	6.49673	1.35978	0.151087	1.20869	0.151087	1.20869	3.54999	1.05761	158.563	153.376	1	0
chr12:115067174-115069674	115068424	-	CCTGTAGTCCCAGCTACTTA	0			5.20666	0.946665	2.36666			1.42	0.946665	11.7848	7.10107	3.32391			0.90652	2.41739	0.473332	1.51087	111.92	102.066	1	0
chr11:46886655-46889155	46887905	+	CCTGTAGTCCCAGCTACTTA	0	NM_002334	-	14.91	1.42	4.96999	2.83999	2.13	2.83999	2.13	15.2598	11.0293	3.32391	0.90652	2.41739	0.90652	2.41739	0.709999	1.51087	230.344	163.63	1	0
chr5:10321965-10324465	10323215	+	CCTGTAGTCCCAGCTACTTA	0			15.3833	1.18333	5.67999			3.07666	2.60333	22.663	17.5261	4.38151			0.604347	3.77717	0.473332	3.17282	210.655	161.162	1	0
chr1:173723445-173725945	173724695	+	CCTGTAGTCCCAGCTACTTA	0	NM_014458	+	19.17	0.946665	6.15332	2.60333	3.54999	3.54999	2.60333	19.7924	12.3891	6.34564	5.28803	1.05761	1.05761	5.28803	0.946665	4.23043	420.959	238.382	1	0
chr5:19246095-19248595	19247345	+	CCTGTAGTCCCAGCTACTTA	0			9.22998	1.89333	3.78666			2.13	1.65666	10.1228	7.40325	1.66195			0.151087	1.51087	0.473332	1.35978	119.713	73.2631	1	0
chr17:9356336-9358836	9357586	+	CCTGTAGTCCCAGCTACTTA	0	NM_004853	-	11.5966	1.42	3.54999	2.13	1.42	2.13	1.42	19.0369	15.2598	3.02173	0.604347	2.41739	0.604347	2.41739	0.709999	1.81304	267.318	157.546	1	0
chr2:24365704-24368204	24366954	-	CCTGTAGTCCCAGCTACTTA	0			12.78	0.473332	6.15332			3.07666	3.07666	18.8858	12.5402	5.28803			0.755433	4.5326	0	3.77717	288.179	192.05	0	0
chr3:136081891-136084391	136083141	-	CCTGTAGTCCCAGCTACTTA	0	NM_001190447	+	13.0166	0.946665	4.25999	3.07666	1.18333	3.07666	1.18333	12.9935	8.46085	3.62608	0.755433	2.87065	0.755433	2.87065	1.89333	2.11521	239.836	175.883	1	0
chr3:26283883-26286383	26285133	+	CCTGTAGTCCCAGCTACTTA	0			4.73332	0	1.42			1.18333	0.236666	6.64781	3.02173	2.71956			0.45326	2.2663	0.946665	1.81304	101.49	77.8155	1	0
chr11:66935720-66938220	66936970	-	CCTGTAGTCCCAGCTACTTA	0	NM_000920	-	12.78	0.946665	4.73332	1.89333	2.83999	2.83999	1.89333	16.4684	9.97172	5.59021	3.92825	1.66195	1.66195	3.92825	0.946665	2.2663	193.252	177.457	1	0
chr1:86285710-86288210	86286960	-	CCTGTAGTCCCAGCTACTTA	0			14.6733	0.236666	6.62665			5.20666	1.42	19.7924	13.1445	5.74129			1.20869	4.5326	3.78666	3.32391	254.193	149.547	1	0
chr2:127472583-127475083	127473833	+	CCTGTAGTCCCAGCTACTTA	0			20.8266	2.36666	5.67999			3.31333	2.36666	15.4108	11.0293	3.47499			0.604347	2.87065	0.946665	2.2663	301.187	217.364	1	0
chr12:71390906-71393406	71392156	+	CCTGTAGTCCCAGCTACTTA	0			1.18333	0	0.236666			0	0.236666	2.56847	1.51087	0.755433			0.151087	0.604347	-0.236666	0.45326	54.2606	54.1177	0	0
chr14:35321119-35323619	35322369	+	CCTGTAGTCCCAGCTACTTA	0			12.07	0.709999	3.78666			2.13	1.65666	10.5761	6.94999	3.02173			0.90652	2.11521	0.473332	1.20869	173.153	146.484	1	0
chr3:66235714-66238214	66236964	-	CCTGTAGTCCCAGCTACTTA	0	NM_173471	+	20.59	1.65666	8.51998	5.67999	2.83999	5.67999	2.83999	13.1445	8.00759	3.62608	0.604347	3.02173	0.604347	3.02173	2.83999	2.41739	243.587	181.584	1	0
chr16:12699869-12702369	12701119	+	CCTGTAGTCCCAGCTACTTA	0	NM_001099455	-	6.38999	0.236666	2.13	0.946665	1.18333	0.946665	1.18333	10.425	7.85651	2.41739	0.151087	2.2663	0.151087	2.2663	-0.236666	2.11521	144.968	96.3227	0	0
chr17:49953568-49956068	49954818	-	CCTGTAGTCCCAGCTACTTA	0			14.91	0.236666	6.38999			4.25999	2.13	17.375	11.4826	4.98586			0.45326	4.5326	2.13	4.07934	272.826	219.619	1	0
chr20:47453145-47455645	47454395	-	CCTGTAGTCCCAGCTACTTA	0			3.78666	0.236666	0.946665			0.473332	0.473332	9.36738	4.23043	4.23043			0.302173	3.92825	0	3.62608	100.552	119.808	0	0
chr16:69687917-69690417	69689167	+	CCTGTAGTCCCAGCTACTTA	0	NM_001367709	+	20.8266	1.89333	7.33665	3.78666	3.54999	3.54999	3.78666	11.0293	7.10107	3.32391	3.02173	0.302173	0.302173	3.02173	-0.236666	2.71956	372.616	211.876	0	0
chr16:82550308-82552808	82551558	+	CCTGTAGTCCCAGCTACTTA	0			12.07	1.89333	4.96999			4.02333	0.946665	16.4684	12.238	2.87065			0.302173	2.56847	3.07666	2.2663	234.973	119.765	1	0
chr4:139663605-139666105	139664855	-	CCTGTAGTCCCAGCTACTTA	0			16.33	1.42	6.15332			3.78666	2.36666	18.7348	12.5402	5.13695			1.20869	3.92825	1.42	2.71956	308.16	221.491	1	0
chr7:139539697-139542197	139540947	+	CCTGTAGTCCCAGCTACTTA	0	NM_001353368	+	20.1166	0.946665	8.28332	3.54999	4.73332	4.73332	3.54999	22.0587	16.3174	4.68369	3.47499	1.20869	1.20869	3.47499	1.18333	2.2663	334.06	232.638	1	0
chr17:56908325-56910825	56909575	+	CCTGTAGTCCCAGCTACTTA	0	NM_005082	-	10.1766	1.18333	2.83999	2.13	0.709999	2.13	0.709999	9.51846	6.7989	2.11521	0.151087	1.96413	0.151087	1.96413	1.42	1.81304	250.267	195.241	1	0
chr14:96367056-96369556	96368306	-	CCTGTAGTCCCAGCTACTTA	0	NM_001271905	+	35.2633	2.83999	13.0166	8.28332	4.73332	8.28332	4.73332	22.9652	17.5261	4.98586	1.35978	3.62608	1.35978	3.62608	3.54999	2.2663	511.901	251.996	1	0
chr22:35523119-35525619	35524369	+	CCTGTAGTCCCAGCTACTTA	0			18.9333	0.946665	7.80999			4.73332	3.07666	23.8717	18.2815	4.5326			0.90652	3.62608	1.65666	2.71956	264.857	230.553	1	0
chr2:159725140-159727640	159726390	-	CCTGTAGTCCCAGCTACTTA	0	NM_001376245	+	17.5133	1.65666	6.86332	2.83999	4.02333	2.83999	4.02333	6.19455	2.71956	2.71956	0.604347	2.11521	0.604347	2.11521	-1.18333	1.51087	286.597	205.749	0	0
chr16:20993813-20996313	20995063	-	CCTGTAGTCCCAGCTACTTA	0	NM_001347886	-	9.70332	0.946665	2.13	0.709999	1.42	1.42	0.709999	17.6771	13.5978	2.87065	2.71956	0.151087	0.151087	2.71956	0.709999	2.56847	251.263	164.055	1	0
chr2:140756521-140759021	140757771	+	CCTGTAGTCCCAGCTACTTA	0	NM_018557	-	23.1933	3.78666	7.57332	2.83999	4.73332	2.83999	4.73332	24.7782	18.1304	6.19455	1.20869	4.98586	1.20869	4.98586	-1.89333	3.77717	399.981	213.535	0	0
chr17:67646168-67648668	67647418	-	CCTGTAGTCCCAGCTACTTA	0	NM_012417	+	15.62	1.18333	7.57332	4.25999	3.31333	4.25999	3.31333	18.7348	12.8424	5.28803	0.755433	4.5326	0.755433	4.5326	0.946665	3.77717	443.987	246.295	1	0
chr8:72835551-72838051	72836801	+	CCTGTAGTCCCAGCTACTTA	0	NM_004770	+	9.93998	0.709999	2.13	0.946665	1.18333	1.18333	0.946665	10.7272	6.64781	3.17282	2.56847	0.604347	0.604347	2.56847	0.236666	1.96413	140.632	106.108	1	0
chr1:180076307-180078807	180077557	+	CCTGTAGTCCCAGCTACTTA	0	NM_014810	+	29.5833	2.83999	9.22998	2.36666	6.86332	6.86332	2.36666	19.3391	10.8782	6.49673	5.13695	1.35978	1.35978	5.13695	4.49666	3.77717	549.461	321.983	1	0
chr13:46862263-46864763	46863513	+	CCTGTAGTCCCAGCTACTTA	0	NM_001165947	-	15.62	2.36666	4.49666	1.89333	2.60333	1.89333	2.60333	16.4684	11.7848	3.77717	0.302173	3.47499	0.302173	3.47499	-0.709999	3.17282	218.566	129.636	0	0
chr7:22114256-22116756	22115506	+	CCTGTAGTCCCAGCTACTTA	0			6.86332	0	1.89333			1.65666	0.236666	8.76303	4.83477	2.87065			0.604347	2.2663	1.42	1.66195	141.57	126.232	1	0
chrX:23171863-23174363	23173113	+	CCTGTAGTCCCAGCTACTTA	0	NR_073010	-	6.38999	0.473332	1.18333	0.946665	0.236666	0.946665	0.236666	10.5761	7.25216	2.41739	0.302173	2.11521	0.302173	2.11521	0.709999	1.81304	232.688	161.162	1	0
chr6:10502458-10504958	10503708	+	CCTGTAGTCCCAGCTACTTA	0			23.1933	3.07666	9.46665			5.91666	3.54999	26.4402	20.2456	5.13695			1.51087	3.62608	2.36666	2.11521	240.071	172.777	1	0
chr6:18315589-18318089	18316839	+	CCTGTAGTCCCAGCTACTTA	0			23.43	0.946665	8.99332			5.44332	3.54999	25.2315	16.4684	7.10107			1.05761	6.04347	1.89333	4.98586	300.367	208.515	1	0
chr12:126354929-126357429	126356179	-	CCTGTAGTCCCAGCTACTTA	0			4.96999	0	1.89333			1.18333	0.709999	5.74129	3.17282	1.96413			0.45326	1.51087	0.473332	1.05761	77.5234	63.4777	1	0
chr2:231675650-231678150	231676900	-	CCTGTAGTCCCAGCTACTTA	0			31.0033	1.18333	10.65			6.86332	3.78666	29.3108	20.3967	8.00759			1.20869	6.7989	3.07666	5.59021	356.502	215.705	1	0
chr4:89982470-89984970	89983720	+	CCTGTAGTCCCAGCTACTTA	0			11.5966	1.42	3.78666			2.60333	1.18333	13.7489	9.97172	3.62608			1.05761	2.56847	1.42	1.51087	188.623	135.805	1	0
chr9:69954128-69956628	69955378	-	CCTGTAGTCCCAGCTACTTA	0			17.2766	1.42	5.20666			3.78666	1.42	15.8641	11.0293	4.23043			0.604347	3.62608	2.36666	3.02173	206.436	124.871	1	0
chr16:5140131-5142631	5141381	-	CCTGTAGTCCCAGCTACTTA	0			2.83999	0.473332	0.946665			0.709999	0.236666	1.96413	0.604347	0.604347			0	0.604347	0.473332	0.604347	61.6437	72.5399	1	0
chr10:7280722-7283222	7281972	-	CCTGTAGTCCCAGCTACTTA	0	NM_001018039	-	33.1333	4.25999	12.07	6.15332	5.91666	5.91666	6.15332	16.7706	11.0293	4.23043	2.56847	1.66195	1.66195	2.56847	-0.236666	0.90652	394.825	255.23	0	0
chr2:206207548-206210048	206208798	-	CCTGTAGTCCCAGCTACTTA	0	NM_001261455	-	31.2399	3.07666	13.0166	5.91666	7.09999	7.09999	5.91666	36.4119	29.613	5.74129	4.5326	1.20869	1.20869	4.5326	1.18333	3.32391	387.734	215.96	1	0
chr10:30298026-30300526	30299276	+	CCTGTAGTCCCAGCTACTTA	0			3.07666	0.236666	0.946665			0.709999	0.236666	4.23043	2.87065	0.604347			0	0.604347	0.473332	0.604347	64.7494	65.5624	1	0
chr15:25689121-25691621	25690371	-	CCTGTAGTCCCAGCTACTTA	0	NM_024490	-	5.44332	0.236666	2.13	1.18333	0.946665	0.946665	1.18333	9.36738	6.34564	2.71956	2.2663	0.45326	0.45326	2.2663	-0.236666	1.81304	96.3916	59.9039	0	0
chr16:10819685-10822185	10820935	-	CCTGTAGTCCCAGCTACTTA	0			11.5966	0.709999	3.78666			1.65666	2.13	14.3532	10.1228	3.62608			0.604347	3.02173	-0.473332	2.41739	175.497	125.509	0	0
chr11:108581105-108583605	108582355	+	CCTGTAGTCCCAGCTACTTA	0	NM_001308019	-	32.6599	3.31333	11.5966	7.57332	4.02333	7.57332	4.02333	31.2749	24.325	5.74129	1.05761	4.68369	1.05761	4.68369	3.54999	3.62608	525.73	292.031	1	0
chr16:84630493-84632993	84631743	+	CCTGTAGTCCCAGCTACTTA	0			16.0933	0.709999	4.73332			2.36666	2.36666	20.0945	13.5978	5.13695			1.81304	3.32391	0	1.51087	191.846	180.733	0	0
chr22:29899591-29902091	29900841	-	CCTGTAGTCCCAGCTACTTA	0	NM_021090	+	13.7266	1.65666	5.44332	2.83999	2.60333	2.83999	2.60333	14.0511	9.82064	3.17282	0.45326	2.71956	0.45326	2.71956	0.236666	2.2663	276.166	252.464	1	0
chr15:96298949-96301449	96300199	+	CCTGTAGTCCCAGCTACTTA	0	NR_125738	-	21.3	1.42	8.04665	3.78666	4.25999	3.78666	4.25999	31.8793	24.325	6.04347	1.05761	4.98586	1.05761	4.98586	-0.473332	3.92825	301.832	240.892	0	0
chr5:124564912-124567412	124566162	+	CCTGTAGTCCCAGCTACTTA	0			17.5133	2.36666	5.67999			2.83999	2.83999	31.5771	25.2315	5.28803			0.755433	4.5326	0	3.77717	234.738	219.619	0	0
chr7:100744867-100747367	100746117	+	CCTGTAGTCCCAGCTACTTA	0	NM_003386	+	5.20666	0.236666	1.65666	0.709999	0.946665	0.946665	0.709999	11.7848	7.10107	3.77717	3.47499	0.302173	0.302173	3.47499	0.236666	3.17282	126.979	129.763	1	0
chr10:96603055-96605555	96604305	-	CCTGTAGTCCCAGCTACTTA	0	NM_152309	-	13.9633	1.65666	5.20666	1.42	3.78666	3.78666	1.42	21.7565	17.5261	3.47499	3.17282	0.302173	0.302173	3.17282	2.36666	2.87065	257.943	178.478	1	0
chr11:125461640-125464140	125462890	+	CCTGTAGTCCCAGCTACTTA	0	NM_005103	-	7.33665	0.946665	1.42	0.473332	0.946665	0.473332	0.946665	11.7848	6.7989	3.92825	0.302173	3.62608	0.302173	3.62608	-0.473332	3.32391	137.058	117.766	0	0
chr12:117049565-117052065	117050815	+	CCTGTAGTCCCAGCTACTTA	0	NM_001168325	-	18.2233	1.89333	5.91666	3.54999	2.36666	3.54999	2.36666	14.6554	11.7848	2.11521	0.302173	1.81304	0.302173	1.81304	1.18333	1.51087	234.563	201.963	1	0
chr8:27804488-27806988	27805738	-	CCTGTAGTCCCAGCTACTTA	0			20.59	0.946665	8.99332			5.67999	3.31333	10.1228	7.25216	2.56847			0.302173	2.2663	2.36666	1.96413	278.979	159.715	1	0
chr6:87248004-87250504	87249254	-	CCTGTAGTCCCAGCTACTTA	0	NM_015021	+	17.75	0.946665	7.57332	5.67999	1.89333	5.67999	1.89333	10.8782	8.30977	2.41739	0.302173	2.11521	0.302173	2.11521	3.78666	1.81304	221.73	145.463	1	0
chr2:172933817-172936317	172935067	+	CCTGTAGTCCCAGCTACTTA	0	NM_007023	+	6.15332	0.236666	1.65666	0.709999	0.946665	0.946665	0.709999	6.94999	4.23043	1.96413	1.96413	0	0	1.96413	0.236666	1.96413	162.254	137.847	1	0
chr12:107545834-107548334	107547084	+	CCTGTAGTCCCAGCTACTTA	0	NM_001347944	+	9.70332	1.18333	3.07666	1.89333	1.18333	1.18333	1.89333	10.8782	7.10107	2.56847	2.2663	0.302173	0.302173	2.2663	-0.709999	1.96413	223.781	162.523	0	0
chr2:81969057-81971557	81970307	-	CCTGTAGTCCCAGCTACTTA	0			4.25999	0	2.13			1.42	0.709999	4.23043	2.2663	1.35978			0.151087	1.20869	0.709999	1.05761	69.2027	46.2043	1	0
chr7:104897743-104900243	104898993	+	CCTGTAGTCCCAGCTACTTA	0	NM_199000	+	24.3766	2.13	11.36	4.73332	6.62665	6.62665	4.73332	28.8576	22.5119	5.74129	4.38151	1.35978	1.35978	4.38151	1.89333	3.02173	398.106	247.401	1	0
chr11:33961484-33963984	33962734	+	CCTGTAGTCCCAGCTACTTA	0			9.70332	1.65666	2.60333			0.946665	1.65666	16.4684	11.7848	4.07934			0.90652	3.17282	-0.709999	2.2663	158.973	142.059	0	0

## Sheet: targCas3h_dist
chr1:13645043-13647543	chr1:17033024-17035524	3387981
chr1:17033024-17035524	chr1:26933535-26936035	9900511
chr1:26933535-26936035	chr1:155402995-155405495	128469460
chr1:155402995-155405495	chr1:160250350-160252850	4847355
chr1:160250350-160252850	chr1:205294248-205296748	45043898
chr1:205294248-205296748	chr1:218262361-218264861	12968113
chr1:218262361-218264861	chr1:224877827-224880327	6615466
chr10:63608092-63610592	chr10:86580588-86583088	22972496
chr10:86580588-86583088	chr10:103820443-103822943	17239855
chr10:103820443-103822943	chr10:110586869-110589369	6766426
chr11:65666784-65669284	chr11:100046771-100049271	34379987
chr11:100046771-100049271	chr11:117154829-117157329	17108058
chr11:117154829-117157329	chr11:119158127-119160627	2003298
chr11:119158127-119160627	chr11:119330455-119332955	172328
chr12:88059199-88061699	chr12:105957701-105960201	17898502
chr12:105957701-105960201	chr12:117312172-117314672	11354471
chr12:117312172-117314672	chr12:123921013-123923513	6608841
chr12:123921013-123923513	chr12:130732114-130734614	6811101
chr13:73087431-73089931	chr13:77320800-77323300	4233369
chr13:77320800-77323300	chr13:91009012-91011512	13688212
chr14:24211433-24213933	chr14:59443446-59445946	35232013
chr14:59443446-59445946	chr14:60111822-60114322	668376
chr14:60111822-60114322	chr14:63636822-63639322	3525000
chr14:63636822-63639322	chr14:71394303-71396803	7757481
chr14:71394303-71396803	chr14:72644198-72646698	1249895
chr14:72644198-72646698	chr14:81603440-81605940	8959242
chr14:81603440-81605940	chr14:90408629-90411129	8805189
chr15:38619442-38621942	chr15:75877231-75879731	37257789
chr16:408048-410548	chr16:3104035-3106535	2695987
chr16:3104035-3106535	chr16:21126201-21128701	18022166
chr16:21126201-21128701	chr16:47370790-47373290	26244589
chr17:7622335-7624835	chr17:7638455-7640955	16120
chr17:7638455-7640955	chr17:34817784-34820284	27179329
chr17:34817784-34820284	chr17:48020604-48023104	13202820
chr17:48020604-48023104	chr17:50491470-50493970	2470866
chr17:50491470-50493970	chr17:80895901-80898401	30404431
chr18:12418729-12421229	chr18:27100233-27102733	14681504
chr18:27100233-27102733	chr18:30221051-30223551	3120818
chr18:30221051-30223551	chr18:46025527-46028027	15804476
chr18:46025527-46028027	chr18:47095760-47098260	1070233
chr18:47095760-47098260	chr18:67139814-67142314	20044054
chr19:7222821-7225321	chr19:43422867-43425367	36200046
chr19:43422867-43425367	chr19:51646745-51649245	8223878
chr2:10806089-10808589	chr2:13612756-13615256	2806667
chr2:13612756-13615256	chr2:21660369-21662869	8047613
chr2:21660369-21662869	chr2:27883124-27885624	6222755
chr2:27883124-27885624	chr2:70335277-70337777	42452153
chr2:70335277-70337777	chr2:73377954-73380454	3042677
chr2:73377954-73380454	chr2:97845819-97848319	24467865
chr2:97845819-97848319	chr2:127668358-127670858	29822539
chr2:127668358-127670858	chr2:131111959-131114459	3443601
chr2:131111959-131114459	chr2:218524123-218526623	87412164
chr2:218524123-218526623	chr2:218966344-218968844	442221
chr2:218966344-218968844	chr2:219045656-219048156	79312
chr3:32831098-32833598	chr3:40173783-40176283	7342685
chr3:40173783-40176283	chr3:63110848-63113348	22937065
chr3:63110848-63113348	chr3:138616859-138619359	75506011
chr3:138616859-138619359	chr3:145067060-145069560	6450201
chr3:145067060-145069560	chr3:172627159-172629659	27560099
chr3:172627159-172629659	chr3:179429331-179431831	6802172
chr3:179429331-179431831	chr3:186757976-186760476	7328645
chr4:57696671-57699171	chr4:79308593-79311093	21611922
chr4:79308593-79311093	chr4:144372275-144374775	65063682
chr5:555244-557744	chr5:31325569-31328069	30770325
chr5:31325569-31328069	chr5:44536945-44539445	13211376
chr5:44536945-44539445	chr5:61364772-61367272	16827827
chr5:61364772-61367272	chr5:69173389-69175889	7808617
chr5:69173389-69175889	chr5:75703840-75706340	6530451
chr5:75703840-75706340	chr5:93916519-93919019	18212679
chr5:93916519-93919019	chr5:108411174-108413674	14494655
chr5:108411174-108413674	chr5:129083513-129086013	20672339
chr5:129083513-129086013	chr5:131387711-131390211	2304198
chr5:131387711-131390211	chr5:141758107-141760607	10370396
chr5:141758107-141760607	chr5:157829668-157832168	16071561
chr5:157829668-157832168	chr5:164698327-164700827	6868659
chr5:164698327-164700827	chr5:180660666-180663166	15962339
chr6:19830910-19833410	chr6:34157192-34159692	14326282
chr6:34157192-34159692	chr6:35525781-35528281	1368589
chr6:35525781-35528281	chr6:43047643-43050143	7521862
chr6:43047643-43050143	chr6:58379495-58381995	15331852
chr6:58379495-58381995	chr6:96119148-96121648	37739653
chr7:31243509-31246009	chr7:102093877-102096377	70850368
chr7:102093877-102096377	chr7:152449923-152452423	50356046
chr7:152449923-152452423	chr7:155274495-155276995	2824572
chr8:6268984-6271484	chr8:67902293-67904793	61633309
chr8:67902293-67904793	chr8:97794817-97797317	29892524
chr8:97794817-97797317	chr8:102492903-102495403	4698086
chr8:102492903-102495403	chr8:144981452-144983952	42488549
chr9:19282473-19284973	chr9:19505366-19507866	222893
chr9:19505366-19507866	chr9:20743987-20746487	1238621
chr9:20743987-20746487	chr9:34094265-34096765	13350278
chr9:34094265-34096765	chr9:76730954-76733454	42636689
chr9:76730954-76733454	chr9:97849962-97852462	21119008
chr9:97849962-97852462	chr9:127879624-127882124	30029662
chrX:18911719-18914219	chrX:38697500-38700000	19785781
chrX:38697500-38700000	chrX:47539228-47541728	8841728
chrX:47539228-47541728	chrX:54033639-54036139	6494411
chrX:54033639-54036139	chrX:71353934-71356434	17320295
chrX:71353934-71356434	chrX:71976298-71978798	622364
chrX:71976298-71978798	chrX:100621022-100623522	28644724
chrX:100621022-100623522	chrX:104571477-104573977	3950455
chrX:104571477-104573977	chrX:136870081-136872581	32298604
chrX:136870081-136872581	chrX:137189906-137192406	319825

## Sheet: macsCas3h_dist
chr1:1637647-1639147	chr1:1952032-1953532	314385
chr1:1952032-1953532	chr1:3563600-3565100	1611568
chr1:3563600-3565100	chr1:3747146-3748646	183546
chr1:3747146-3748646	chr1:3995084-3996584	247938
chr1:3995084-3996584	chr1:4359716-4361216	364632
chr1:4359716-4361216	chr1:4620791-4622291	261075
chr1:4620791-4622291	chr1:5130845-5132345	510054
chr1:5130845-5132345	chr1:6087601-6089101	956756
chr1:6087601-6089101	chr1:6709714-6711214	622113
chr1:6709714-6711214	chr1:7530194-7531694	820480
chr1:7530194-7531694	chr1:7622876-7624376	92682
chr1:7622876-7624376	chr1:7758291-7759791	135415
chr1:7758291-7759791	chr1:7924448-7925948	166157
chr1:7924448-7925948	chr1:7992509-7994009	68061
chr1:7992509-7994009	chr1:8277573-8279073	285064
chr1:8277573-8279073	chr1:8478914-8480414	201341
chr1:8478914-8480414	chr1:8553827-8555327	74913
chr1:8553827-8555327	chr1:8800399-8801899	246572
chr1:8800399-8801899	chr1:8849751-8851251	49352
chr1:8849751-8851251	chr1:8936552-8938052	86801
chr1:8936552-8938052	chr1:9007112-9008612	70560
chr1:9007112-9008612	chr1:9165059-9166559	157947
chr1:9165059-9166559	chr1:9247803-9249303	82744
chr1:9247803-9249303	chr1:9304050-9305550	56247
chr1:9304050-9305550	chr1:9484504-9486004	180454
chr1:9484504-9486004	chr1:9666241-9667741	181737
chr1:9666241-9667741	chr1:9695349-9696849	29108
chr1:9695349-9696849	chr1:9947717-9949217	252368
chr1:9947717-9949217	chr1:10034376-10035876	86659
chr1:10034376-10035876	chr1:10224491-10225991	190115
chr1:10224491-10225991	chr1:10240488-10241988	15997
chr1:10240488-10241988	chr1:10315878-10317378	75390
chr1:10315878-10317378	chr1:10568814-10570314	252936
chr1:10568814-10570314	chr1:10691222-10692722	122408
chr1:10691222-10692722	chr1:11072510-11074010	381288
chr1:11072510-11074010	chr1:11229117-11230617	156607
chr1:11229117-11230617	chr1:11273987-11275487	44870
chr1:11273987-11275487	chr1:11496766-11498266	222779
chr1:11496766-11498266	chr1:11902918-11904418	406152
chr1:11902918-11904418	chr1:11962735-11964235	59817
chr1:11962735-11964235	chr1:12049528-12051028	86793
chr1:12049528-12051028	chr1:12183672-12185172	134144
chr1:12183672-12185172	chr1:12529310-12530810	345638
chr1:12529310-12530810	chr1:12880860-12882360	351550
chr1:12880860-12882360	chr1:13319447-13320947	438587
chr1:13319447-13320947	chr1:13418176-13419676	98729
chr1:13418176-13419676	chr1:13471977-13473477	53801
chr1:13471977-13473477	chr1:13645543-13647043	173566
chr1:13645543-13647043	chr1:14034847-14036347	389304
chr1:14034847-14036347	chr1:15632306-15633806	1597459
chr1:15632306-15633806	chr1:15875856-15877356	243550
chr1:15875856-15877356	chr1:15966516-15968016	90660
chr1:15966516-15968016	chr1:16005013-16006513	38497
chr1:16005013-16006513	chr1:16011115-16012615	6102
chr1:16011115-16012615	chr1:16323957-16325457	312842
chr1:16323957-16325457	chr1:16464751-16466251	140794
chr1:16464751-16466251	chr1:16610620-16612120	145869
chr1:16610620-16612120	chr1:17023268-17024768	412648
chr1:17023268-17024768	chr1:17033524-17035024	10256
chr1:17033524-17035024	chr1:17065537-17067037	32013
chr1:17065537-17067037	chr1:17390955-17392455	325418
chr1:17390955-17392455	chr1:17471956-17473456	81001
chr1:17471956-17473456	chr1:17543025-17544525	71069
chr1:17543025-17544525	chr1:17739650-17741150	196625
chr1:17739650-17741150	chr1:17819945-17821445	80295
chr1:17819945-17821445	chr1:17948058-17949558	128113
chr1:17948058-17949558	chr1:17953214-17954714	5156
chr1:17953214-17954714	chr1:18565157-18566657	611943
chr1:18565157-18566657	chr1:19056369-19057869	491212
chr1:19056369-19057869	chr1:19714374-19715874	658005
chr1:19714374-19715874	chr1:19839168-19840668	124794
chr1:19839168-19840668	chr1:19869036-19870536	29868
chr1:19869036-19870536	chr1:20711704-20713204	842668
chr1:20711704-20713204	chr1:20788391-20789891	76687
chr1:20788391-20789891	chr1:21184633-21186133	396242
chr1:21184633-21186133	chr1:21441592-21443092	256959
chr1:21441592-21443092	chr1:21600025-21601525	158433
chr1:21600025-21601525	chr1:21798302-21799802	198277
chr1:21798302-21799802	chr1:22046881-22048381	248579
chr1:22046881-22048381	chr1:22669625-22671125	622744
chr1:22669625-22671125	chr1:23153679-23155179	484054
chr1:23153679-23155179	chr1:23234032-23235532	80353
chr1:23234032-23235532	chr1:23235266-23236766	1234
chr1:23235266-23236766	chr1:23247084-23248584	11818
chr1:23247084-23248584	chr1:23274658-23276158	27574
chr1:23274658-23276158	chr1:23821564-23823064	546906
chr1:23821564-23823064	chr1:24005139-24006639	183575
chr1:24005139-24006639	chr1:24511489-24512989	506350
chr1:24511489-24512989	chr1:24768285-24769785	256796
chr1:24768285-24769785	chr1:25255835-25257335	487550
chr1:25255835-25257335	chr1:25375168-25376668	119333
chr1:25375168-25376668	chr1:25579886-25581386	204718
chr1:25579886-25581386	chr1:26145746-26147246	565860
chr1:26145746-26147246	chr1:26346867-26348367	201121
chr1:26346867-26348367	chr1:26359735-26361235	12868
chr1:26359735-26361235	chr1:26435539-26437039	75804
chr1:26435539-26437039	chr1:26482838-26484338	47299
chr1:26482838-26484338	chr1:26642178-26643678	159340
chr1:26642178-26643678	chr1:26662420-26663920	20242
chr1:26662420-26663920	chr1:26792980-26794480	130560
chr1:26792980-26794480	chr1:26934035-26935535	141055
chr1:26934035-26935535	chr1:27318508-27320008	384473
chr1:27318508-27320008	chr1:27453031-27454531	134523
chr1:27453031-27454531	chr1:27678654-27680154	225623
chr1:27678654-27680154	chr1:27728104-27729604	49450
chr1:27728104-27729604	chr1:27938961-27940461	210857
chr1:27938961-27940461	chr1:28022094-28023594	83133
chr1:28022094-28023594	chr1:28253578-28255078	231484
chr1:28253578-28255078	chr1:28264771-28266271	11193
chr1:28264771-28266271	chr1:28291482-28292982	26711
chr1:28291482-28292982	chr1:28341545-28343045	50063
chr1:28341545-28343045	chr1:28426666-28428166	85121
chr1:28426666-28428166	chr1:28436607-28438107	9941
chr1:28436607-28438107	chr1:28766209-28767709	329602
chr1:28766209-28767709	chr1:28805565-28807065	39356
chr1:28805565-28807065	chr1:28860822-28862322	55257
chr1:28860822-28862322	chr1:28877758-28879258	16936
chr1:28877758-28879258	chr1:28929862-28931362	52104
chr1:28929862-28931362	chr1:29272047-29273547	342185
chr1:29272047-29273547	chr1:29483552-29485052	211505
chr1:29483552-29485052	chr1:29978847-29980347	495295
chr1:29978847-29980347	chr1:30216686-30218186	237839
chr1:30216686-30218186	chr1:30858698-30860198	642012
chr1:30858698-30860198	chr1:31114065-31115565	255367
chr1:31114065-31115565	chr1:31125701-31127201	11636
chr1:31125701-31127201	chr1:31478301-31479801	352600
chr1:31478301-31479801	chr1:31493543-31495043	15242
chr1:31493543-31495043	chr1:31978953-31980453	485410
chr1:31978953-31980453	chr1:31987748-31989248	8795
chr1:31987748-31989248	chr1:32106871-32108371	119123
chr1:32106871-32108371	chr1:32264733-32266233	157862
chr1:32264733-32266233	chr1:32477360-32478860	212627
chr1:32477360-32478860	chr1:32500651-32502151	23291
chr1:32500651-32502151	chr1:32556839-32558339	56188
chr1:32556839-32558339	chr1:32574155-32575655	17316
chr1:32574155-32575655	chr1:32574992-32576492	837
chr1:32574992-32576492	chr1:32687960-32689460	112968
chr1:32687960-32689460	chr1:32716048-32717548	28088
chr1:32716048-32717548	chr1:32896256-32897756	180208
chr1:32896256-32897756	chr1:32985137-32986637	88881
chr1:32985137-32986637	chr1:33484785-33486285	499648
chr1:33484785-33486285	chr1:35164076-35165576	1679291
chr1:35164076-35165576	chr1:35168931-35170431	4855
chr1:35168931-35170431	chr1:35216147-35217647	47216
chr1:35216147-35217647	chr1:35345791-35347291	129644
chr1:35345791-35347291	chr1:35424810-35426310	79019
chr1:35424810-35426310	chr1:35895738-35897238	470928
chr1:35895738-35897238	chr1:35985829-35987329	90091
chr1:35985829-35987329	chr1:36103334-36104834	117505
chr1:36103334-36104834	chr1:36215926-36217426	112592
chr1:36215926-36217426	chr1:36395363-36396863	179437
chr1:36395363-36396863	chr1:36423322-36424822	27959
chr1:36423322-36424822	chr1:37444685-37446185	1021363
chr1:37444685-37446185	chr1:37706160-37707660	261475
chr1:37706160-37707660	chr1:37796946-37798446	90786
chr1:37796946-37798446	chr1:37816002-37817502	19056
chr1:37816002-37817502	chr1:38313067-38314567	497065
chr1:38313067-38314567	chr1:38886593-38888093	573526
chr1:38886593-38888093	chr1:39066408-39067908	179815
chr1:39066408-39067908	chr1:39155759-39157259	89351
chr1:39155759-39157259	chr1:39217017-39218517	61258
chr1:39217017-39218517	chr1:39415947-39417447	198930
chr1:39415947-39417447	chr1:40028725-40030225	612778
chr1:40028725-40030225	chr1:40093025-40094525	64300
chr1:40093025-40094525	chr1:40266742-40268242	173717
chr1:40266742-40268242	chr1:42597658-42599158	2330916
chr1:42597658-42599158	chr1:42867627-42869127	269969
chr1:42867627-42869127	chr1:42999160-43000660	131533
chr1:42999160-43000660	chr1:43039750-43041250	40590
chr1:43039750-43041250	chr1:43895921-43897421	856171
chr1:43895921-43897421	chr1:43917046-43918546	21125
chr1:43917046-43918546	chr1:44211334-44212834	294288
chr1:44211334-44212834	chr1:44734574-44736074	523240
chr1:44734574-44736074	chr1:44966587-44968087	232013
chr1:44966587-44968087	chr1:45194615-45196115	228028
chr1:45194615-45196115	chr1:45295737-45297237	101122
chr1:45295737-45297237	chr1:45338141-45339641	42404
chr1:45338141-45339641	chr1:45601130-45602630	262989
chr1:45601130-45602630	chr1:45705827-45707327	104697
chr1:45705827-45707327	chr1:46239309-46240809	533482
chr1:46239309-46240809	chr1:46518574-46520074	279265
chr1:46518574-46520074	chr1:46748415-46749915	229841
chr1:46748415-46749915	chr1:47354984-47356484	606569
chr1:47354984-47356484	chr1:48505378-48506878	1150394
chr1:48505378-48506878	chr1:48562990-48564490	57612
chr1:48562990-48564490	chr1:49672062-49673562	1109072
chr1:49672062-49673562	chr1:50158749-50160249	486687
chr1:50158749-50160249	chr1:50712302-50713802	553553
chr1:50712302-50713802	chr1:51352952-51354452	640650
chr1:51352952-51354452	chr1:51359257-51360757	6305
chr1:51359257-51360757	chr1:51545393-51546893	186136
chr1:51545393-51546893	chr1:51639201-51640701	93808
chr1:51639201-51640701	chr1:51979183-51980683	339982
chr1:51979183-51980683	chr1:52662090-52663590	682907
chr1:52662090-52663590	chr1:52687620-52689120	25530
chr1:52687620-52689120	chr1:52939544-52941044	251924
chr1:52939544-52941044	chr1:53131986-53133486	192442
chr1:53131986-53133486	chr1:53397093-53398593	265107
chr1:53397093-53398593	chr1:53761126-53762626	364033
chr1:53761126-53762626	chr1:54530136-54531636	769010
chr1:54530136-54531636	chr1:54844354-54845854	314218
chr1:54844354-54845854	chr1:56444538-56446038	1600184
chr1:56444538-56446038	chr1:58017539-58019039	1573001
chr1:58017539-58019039	chr1:58146758-58148258	129219
chr1:58146758-58148258	chr1:58645250-58646750	498492
chr1:58645250-58646750	chr1:60246929-60248429	1601679
chr1:60246929-60248429	chr1:60658436-60659936	411507
chr1:60658436-60659936	chr1:61025269-61026769	366833
chr1:61025269-61026769	chr1:61042386-61043886	17117
chr1:61042386-61043886	chr1:61211074-61212574	168688
chr1:61211074-61212574	chr1:61622112-61623612	411038
chr1:61622112-61623612	chr1:61830327-61831827	208215
chr1:61830327-61831827	chr1:62187406-62188906	357079
chr1:62187406-62188906	chr1:62215148-62216648	27742
chr1:62215148-62216648	chr1:62228834-62230334	13686
chr1:62228834-62230334	chr1:62987006-62988506	758172
chr1:62987006-62988506	chr1:63545743-63547243	558737
chr1:63545743-63547243	chr1:64384254-64385754	838511
chr1:64384254-64385754	chr1:64880698-64882198	496444
chr1:64880698-64882198	chr1:65075487-65076987	194789
chr1:65075487-65076987	chr1:66467298-66468798	1391811
chr1:66467298-66468798	chr1:66952019-66953519	484721
chr1:66952019-66953519	chr1:67291031-67292531	339012
chr1:67291031-67292531	chr1:67614913-67616413	323882
chr1:67614913-67616413	chr1:67684452-67685952	69539
chr1:67684452-67685952	chr1:68266653-68268153	582201
chr1:68266653-68268153	chr1:68702677-68704177	436024
chr1:68702677-68704177	chr1:70209534-70211034	1506857
chr1:70209534-70211034	chr1:70212192-70213692	2658
chr1:70212192-70213692	chr1:72564636-72566136	2352444
chr1:72564636-72566136	chr1:74459445-74460945	1894809
chr1:74459445-74460945	chr1:75465796-75467296	1006351
chr1:75465796-75467296	chr1:75882382-75883882	416586
chr1:75882382-75883882	chr1:76197414-76198914	315032
chr1:76197414-76198914	chr1:79931547-79933047	3734133
chr1:79931547-79933047	chr1:80003203-80004703	71656
chr1:80003203-80004703	chr1:80347109-80348609	343906
chr1:80347109-80348609	chr1:81136470-81137970	789361
chr1:81136470-81137970	chr1:81441211-81442711	304741
chr1:81441211-81442711	chr1:81931009-81932509	489798
chr1:81931009-81932509	chr1:82389835-82391335	458826
chr1:82389835-82391335	chr1:83633452-83634952	1243617
chr1:83633452-83634952	chr1:83936579-83938079	303127
chr1:83936579-83938079	chr1:84420231-84421731	483652
chr1:84420231-84421731	chr1:84807208-84808708	386977
chr1:84807208-84808708	chr1:84911316-84912816	104108
chr1:84911316-84912816	chr1:85166354-85167854	255038
chr1:85166354-85167854	chr1:85500841-85502341	334487
chr1:85500841-85502341	chr1:86512387-86513887	1011546
chr1:86512387-86513887	chr1:86709642-86711142	197255
chr1:86709642-86711142	chr1:87676394-87677894	966752
chr1:87676394-87677894	chr1:88460730-88462230	784336
chr1:88460730-88462230	chr1:89384910-89386410	924180
chr1:89384910-89386410	chr1:89397509-89399009	12599
chr1:89397509-89399009	chr1:89988562-89990062	591053
chr1:89988562-89990062	chr1:90326752-90328252	338190
chr1:90326752-90328252	chr1:90626054-90627554	299302
chr1:90626054-90627554	chr1:91082999-91084499	456945
chr1:91082999-91084499	chr1:91095087-91096587	12088
chr1:91095087-91096587	chr1:91114503-91116003	19416
chr1:91114503-91116003	chr1:91282621-91284121	168118
chr1:91282621-91284121	chr1:91461725-91463225	179104
chr1:91461725-91463225	chr1:91672798-91674298	211073
chr1:91672798-91674298	chr1:91933615-91935115	260817
chr1:91933615-91935115	chr1:92008926-92010426	75311
chr1:92008926-92010426	chr1:92046549-92048049	37623
chr1:92046549-92048049	chr1:92291788-92293288	245239
chr1:92291788-92293288	chr1:92709484-92710984	417696
chr1:92709484-92710984	chr1:92781095-92782595	71611
chr1:92781095-92782595	chr1:92782952-92784452	1857
chr1:92782952-92784452	chr1:92845135-92846635	62183
chr1:92845135-92846635	chr1:93299058-93300558	453923
chr1:93299058-93300558	chr1:93394737-93396237	95679
chr1:93394737-93396237	chr1:93481300-93482800	86563
chr1:93481300-93482800	chr1:93924244-93925744	442944
chr1:93924244-93925744	chr1:95027583-95029083	1103339
chr1:95027583-95029083	chr1:95049011-95050511	21428
chr1:95049011-95050511	chr1:95251115-95252615	202104
chr1:95251115-95252615	chr1:97153884-97155384	1902769
chr1:97153884-97155384	chr1:97566032-97567532	412148
chr1:97566032-97567532	chr1:99592481-99593981	2026449
chr1:99592481-99593981	chr1:99809386-99810886	216905
chr1:99809386-99810886	chr1:99961295-99962795	151909
chr1:99961295-99962795	chr1:100327141-100328641	365846
chr1:100327141-100328641	chr1:100619238-100620738	292097
chr1:100619238-100620738	chr1:101186203-101187703	566965
chr1:101186203-101187703	chr1:104559641-104561141	3373438
chr1:104559641-104561141	chr1:108831004-108832504	4271363
chr1:108831004-108832504	chr1:108868510-108870010	37506
chr1:108868510-108870010	chr1:109053489-109054989	184979
chr1:109053489-109054989	chr1:109387091-109388591	333602
chr1:109387091-109388591	chr1:109435052-109436552	47961
chr1:109435052-109436552	chr1:111281242-111282742	1846190
chr1:111281242-111282742	chr1:112374180-112375680	1092938
chr1:112374180-112375680	chr1:112573292-112574792	199112
chr1:112573292-112574792	chr1:112864984-112866484	291692
chr1:112864984-112866484	chr1:112971057-112972557	106073
chr1:112971057-112972557	chr1:113137597-113139097	166540
chr1:113137597-113139097	chr1:113616267-113617767	478670
chr1:113616267-113617767	chr1:113720246-113721746	103979
chr1:113720246-113721746	chr1:114003298-114004798	283052
chr1:114003298-114004798	chr1:114236100-114237600	232802
chr1:114236100-114237600	chr1:115054127-115055627	818027
chr1:115054127-115055627	chr1:116580957-116582457	1526830
chr1:116580957-116582457	chr1:116899573-116901073	318616
chr1:116899573-116901073	chr1:117177317-117178817	277744
chr1:117177317-117178817	chr1:117242722-117244222	65405
chr1:117242722-117244222	chr1:118908960-118910460	1666238
chr1:118908960-118910460	chr1:119421014-119422514	512054
chr1:119421014-119422514	chr1:119714008-119715508	292994
chr1:119714008-119715508	chr1:121165591-121167091	1451583
chr1:121165591-121167091	chr1:144458632-144460132	23293041
chr1:144458632-144460132	chr1:145619155-145620655	1160523
chr1:145619155-145620655	chr1:145939015-145940515	319860
chr1:145939015-145940515	chr1:145988874-145990374	49859
chr1:145988874-145990374	chr1:146037983-146039483	49109
chr1:146037983-146039483	chr1:146472258-146473758	434275
chr1:146472258-146473758	chr1:147898972-147900472	1426714
chr1:147898972-147900472	chr1:147939543-147941043	40571
chr1:147939543-147941043	chr1:150080950-150082450	2141407
chr1:150080950-150082450	chr1:150212121-150213621	131171
chr1:150212121-150213621	chr1:150313805-150315305	101684
chr1:150313805-150315305	chr1:150337892-150339392	24087
chr1:150337892-150339392	chr1:150725788-150727288	387896
chr1:150725788-150727288	chr1:150752231-150753731	26443
chr1:150752231-150753731	chr1:150860512-150862012	108281
chr1:150860512-150862012	chr1:150868040-150869540	7528
chr1:150868040-150869540	chr1:150907380-150908880	39340
chr1:150907380-150908880	chr1:151005759-151007259	98379
chr1:151005759-151007259	chr1:151173356-151174856	167597
chr1:151173356-151174856	chr1:151189834-151191334	16478
chr1:151189834-151191334	chr1:151433614-151435114	243780
chr1:151433614-151435114	chr1:151594109-151595609	160495
chr1:151594109-151595609	chr1:151759717-151761217	165608
chr1:151759717-151761217	chr1:151908841-151910341	149124
chr1:151908841-151910341	chr1:153586543-153588043	1677702
chr1:153586543-153588043	chr1:153602552-153604052	16009
chr1:153602552-153604052	chr1:153701662-153703162	99110
chr1:153701662-153703162	chr1:153791659-153793159	89997
chr1:153791659-153793159	chr1:153987096-153988596	195437
chr1:153987096-153988596	chr1:154124762-154126262	137666
chr1:154124762-154126262	chr1:154361002-154362502	236240
chr1:154361002-154362502	chr1:154618250-154619750	257248
chr1:154618250-154619750	chr1:154680919-154682419	62669
chr1:154680919-154682419	chr1:154687549-154689049	6630
chr1:154687549-154689049	chr1:154890198-154891698	202649
chr1:154890198-154891698	chr1:155032816-155034316	142618
chr1:155032816-155034316	chr1:155196951-155198451	164135
chr1:155196951-155198451	chr1:155366049-155367549	169098
chr1:155366049-155367549	chr1:155403495-155404995	37446
chr1:155403495-155404995	chr1:155604015-155605515	200520
chr1:155604015-155605515	chr1:155685413-155686913	81398
chr1:155685413-155686913	chr1:155742447-155743947	57034
chr1:155742447-155743947	chr1:156258906-156260406	516459
chr1:156258906-156260406	chr1:156350076-156351576	91170
chr1:156350076-156351576	chr1:156360578-156362078	10502
chr1:156360578-156362078	chr1:156380277-156381777	19699
chr1:156380277-156381777	chr1:156567900-156569400	187623
chr1:156567900-156569400	chr1:156892134-156893634	324234
chr1:156892134-156893634	chr1:156893949-156895449	1815
chr1:156893949-156895449	chr1:156962019-156963519	68070
chr1:156962019-156963519	chr1:157016188-157017688	54169
chr1:157016188-157017688	chr1:157073685-157075185	57497
chr1:157073685-157075185	chr1:158033120-158034620	959435
chr1:158033120-158034620	chr1:158125900-158127400	92780
chr1:158125900-158127400	chr1:158553718-158555218	427818
chr1:158553718-158555218	chr1:158689838-158691338	136120
chr1:158689838-158691338	chr1:158797943-158799443	108105
chr1:158797943-158799443	chr1:159905838-159907338	1107895
chr1:159905838-159907338	chr1:160246096-160247596	340258
chr1:160246096-160247596	chr1:160250850-160252350	4754
chr1:160250850-160252350	chr1:160920816-160922316	669966
chr1:160920816-160922316	chr1:161312160-161313660	391344
chr1:161312160-161313660	chr1:161332781-161334281	20621
chr1:161332781-161334281	chr1:161432602-161434102	99821
chr1:161432602-161434102	chr1:161506496-161507996	73894
chr1:161506496-161507996	chr1:162401651-162403151	895155
chr1:162401651-162403151	chr1:162724756-162726256	323105
chr1:162724756-162726256	chr1:162826492-162827992	101736
chr1:162826492-162827992	chr1:163936042-163937542	1109550
chr1:163936042-163937542	chr1:167274402-167275902	3338360
chr1:167274402-167275902	chr1:167723417-167724917	449015
chr1:167723417-167724917	chr1:167917971-167919471	194554
chr1:167917971-167919471	chr1:167920599-167922099	2628
chr1:167920599-167922099	chr1:170595967-170597467	2675368
chr1:170595967-170597467	chr1:170636894-170638394	40927
chr1:170636894-170638394	chr1:171356083-171357583	719189
chr1:171356083-171357583	chr1:171484040-171485540	127957
chr1:171484040-171485540	chr1:171742047-171743547	258007
chr1:171742047-171743547	chr1:173425970-173427470	1683923
chr1:173425970-173427470	chr1:173801584-173803084	375614
chr1:173801584-173803084	chr1:174922311-174923811	1120727
chr1:174922311-174923811	chr1:175542391-175543891	620080
chr1:175542391-175543891	chr1:175751386-175752886	208995
chr1:175751386-175752886	chr1:175767116-175768616	15730
chr1:175767116-175768616	chr1:176347466-176348966	580350
chr1:176347466-176348966	chr1:176385951-176387451	38485
chr1:176385951-176387451	chr1:176623218-176624718	237267
chr1:176623218-176624718	chr1:179009743-179011243	2386525
chr1:179009743-179011243	chr1:179198219-179199719	188476
chr1:179198219-179199719	chr1:179669530-179671030	471311
chr1:179669530-179671030	chr1:181601049-181602549	1931519
chr1:181601049-181602549	chr1:181835318-181836818	234269
chr1:181835318-181836818	chr1:182169436-182170936	334118
chr1:182169436-182170936	chr1:182810605-182812105	641169
chr1:182810605-182812105	chr1:183458303-183459803	647698
chr1:183458303-183459803	chr1:183586734-183588234	128431
chr1:183586734-183588234	chr1:183924106-183925606	337372
chr1:183924106-183925606	chr1:184774483-184775983	850377
chr1:184774483-184775983	chr1:184997824-184999324	223341
chr1:184997824-184999324	chr1:185081727-185083227	83903
chr1:185081727-185083227	chr1:185319610-185321110	237883
chr1:185319610-185321110	chr1:185457410-185458910	137800
chr1:185457410-185458910	chr1:185693141-185694641	235731
chr1:185693141-185694641	chr1:185859822-185861322	166681
chr1:185859822-185861322	chr1:187728830-187730330	1869008
chr1:187728830-187730330	chr1:188574932-188576432	846102
chr1:188574932-188576432	chr1:189344228-189345728	769296
chr1:189344228-189345728	chr1:189924981-189926481	580753
chr1:189924981-189926481	chr1:192899463-192900963	2974482
chr1:192899463-192900963	chr1:194642115-194643615	1742652
chr1:194642115-194643615	chr1:196014673-196016173	1372558
chr1:196014673-196016173	chr1:196797406-196798906	782733
chr1:196797406-196798906	chr1:196922327-196923827	124921
chr1:196922327-196923827	chr1:199528894-199530394	2606567
chr1:199528894-199530394	chr1:199747476-199748976	218582
chr1:199747476-199748976	chr1:199826087-199827587	78611
chr1:199826087-199827587	chr1:200024939-200026439	198852
chr1:200024939-200026439	chr1:200255257-200256757	230318
chr1:200255257-200256757	chr1:200483116-200484616	227859
chr1:200483116-200484616	chr1:200552321-200553821	69205
chr1:200552321-200553821	chr1:200904108-200905608	351787
chr1:200904108-200905608	chr1:201112618-201114118	208510
chr1:201112618-201114118	chr1:201260726-201262226	148108
chr1:201260726-201262226	chr1:201464191-201465691	203465
chr1:201464191-201465691	chr1:201733027-201734527	268836
chr1:201733027-201734527	chr1:201805063-201806563	72036
chr1:201805063-201806563	chr1:202094405-202095905	289342
chr1:202094405-202095905	chr1:202346539-202348039	252134
chr1:202346539-202348039	chr1:202358921-202360421	12382
chr1:202358921-202360421	chr1:202475066-202476566	116145
chr1:202475066-202476566	chr1:202759454-202760954	284388
chr1:202759454-202760954	chr1:202814301-202815801	54847
chr1:202814301-202815801	chr1:203312054-203313554	497753
chr1:203312054-203313554	chr1:203772053-203773553	459999
chr1:203772053-203773553	chr1:203882626-203884126	110573
chr1:203882626-203884126	chr1:204446023-204447523	563397
chr1:204446023-204447523	chr1:204906061-204907561	460038
chr1:204906061-204907561	chr1:205158467-205159967	252406
chr1:205158467-205159967	chr1:205294748-205296248	136281
chr1:205294748-205296248	chr1:205413802-205415302	119054
chr1:205413802-205415302	chr1:205711390-205712890	297588
chr1:205711390-205712890	chr1:206072215-206073715	360825
chr1:206072215-206073715	chr1:206623550-206625050	551335
chr1:206623550-206625050	chr1:208858863-208860363	2235313
chr1:208858863-208860363	chr1:209439798-209441298	580935
chr1:209439798-209441298	chr1:209886749-209888249	446951
chr1:209886749-209888249	chr1:210652662-210654162	765913
chr1:210652662-210654162	chr1:210671683-210673183	19021
chr1:210671683-210673183	chr1:211069964-211071464	398281
chr1:211069964-211071464	chr1:213079942-213081442	2009978
chr1:213079942-213081442	chr1:214092204-214093704	1012262
chr1:214092204-214093704	chr1:215627660-215629160	1535456
chr1:215627660-215629160	chr1:215650017-215651517	22357
chr1:215650017-215651517	chr1:217746620-217748120	2096603
chr1:217746620-217748120	chr1:218201980-218203480	455360
chr1:218201980-218203480	chr1:218262861-218264361	60881
chr1:218262861-218264361	chr1:220546942-220548442	2284081
chr1:220546942-220548442	chr1:220549730-220551230	2788
chr1:220549730-220551230	chr1:221471865-221473365	922135
chr1:221471865-221473365	chr1:222188413-222189913	716548
chr1:222188413-222189913	chr1:222451312-222452812	262899
chr1:222451312-222452812	chr1:223501052-223502552	1049740
chr1:223501052-223502552	chr1:224179902-224181402	678850
chr1:224179902-224181402	chr1:224310746-224312246	130844
chr1:224310746-224312246	chr1:224671801-224673301	361055
chr1:224671801-224673301	chr1:224878327-224879827	206526
chr1:224878327-224879827	chr1:225118023-225119523	239696
chr1:225118023-225119523	chr1:225430290-225431790	312267
chr1:225430290-225431790	chr1:225546809-225548309	116519
chr1:225546809-225548309	chr1:225599998-225601498	53189
chr1:225599998-225601498	chr1:225728026-225729526	128028
chr1:225728026-225729526	chr1:225806339-225807839	78313
chr1:225806339-225807839	chr1:225930490-225931990	124151
chr1:225930490-225931990	chr1:226007343-226008843	76853
chr1:226007343-226008843	chr1:226025642-226027142	18299
chr1:226025642-226027142	chr1:226026647-226028147	1005
chr1:226026647-226028147	chr1:226752595-226754095	725948
chr1:226752595-226754095	chr1:227045183-227046683	292588
chr1:227045183-227046683	chr1:227666421-227667921	621238
chr1:227666421-227667921	chr1:227784529-227786029	118108
chr1:227784529-227786029	chr1:228106141-228107641	321612
chr1:228106141-228107641	chr1:228252987-228254487	146846
chr1:228252987-228254487	chr1:228832051-228833551	579064
chr1:228832051-228833551	chr1:230113537-230115037	1281486
chr1:230113537-230115037	chr1:230403133-230404633	289596
chr1:230403133-230404633	chr1:231129250-231130750	726117
chr1:231129250-231130750	chr1:231310242-231311742	180992
chr1:231310242-231311742	chr1:231873535-231875035	563293
chr1:231873535-231875035	chr1:232419975-232421475	546440
chr1:232419975-232421475	chr1:232731381-232732881	311406
chr1:232731381-232732881	chr1:232791824-232793324	60443
chr1:232791824-232793324	chr1:234440324-234441824	1648500
chr1:234440324-234441824	chr1:234467594-234469094	27270
chr1:234467594-234469094	chr1:234624709-234626209	157115
chr1:234624709-234626209	chr1:235168618-235170118	543909
chr1:235168618-235170118	chr1:235425372-235426872	256754
chr1:235425372-235426872	chr1:235636793-235638293	211421
chr1:235636793-235638293	chr1:236253990-236255490	617197
chr1:236253990-236255490	chr1:236389695-236391195	135705
chr1:236389695-236391195	chr1:236396550-236398050	6855
chr1:236396550-236398050	chr1:236791993-236793493	395443
chr1:236791993-236793493	chr1:238628074-238629574	1836081
chr1:238628074-238629574	chr1:240048553-240050053	1420479
chr1:240048553-240050053	chr1:240168842-240170342	120289
chr1:240168842-240170342	chr1:240569602-240571102	400760
chr1:240569602-240571102	chr1:240597134-240598634	27532
chr1:240597134-240598634	chr1:240652931-240654431	55797
chr1:240652931-240654431	chr1:241047117-241048617	394186
chr1:241047117-241048617	chr1:241657779-241659279	610662
chr1:241657779-241659279	chr1:241966282-241967782	308503
chr1:241966282-241967782	chr1:242012059-242013559	45777
chr1:242012059-242013559	chr1:243237045-243238545	1224986
chr1:243237045-243238545	chr1:243294615-243296115	57570
chr1:243294615-243296115	chr1:243855935-243857435	561320
chr1:243855935-243857435	chr1:243905186-243906686	49251
chr1:243905186-243906686	chr1:244078070-244079570	172884
chr1:244078070-244079570	chr1:244283535-244285035	205465
chr1:244283535-244285035	chr1:244403971-244405471	120436
chr1:244403971-244405471	chr1:244440436-244441936	36465
chr1:244440436-244441936	chr1:244547625-244549125	107189
chr1:244547625-244549125	chr1:244802695-244804195	255070
chr1:244802695-244804195	chr1:244844982-244846482	42287
chr1:244844982-244846482	chr1:244867545-244869045	22563
chr1:244867545-244869045	chr1:244870503-244872003	2958
chr1:244870503-244872003	chr1:245050244-245051744	179741
chr1:245050244-245051744	chr1:245193754-245195254	143510
chr1:245193754-245195254	chr1:245300207-245301707	106453
chr1:245300207-245301707	chr1:245660191-245661691	359984
chr1:245660191-245661691	chr1:246492458-246493958	832267
chr1:246492458-246493958	chr1:246656072-246657572	163614
chr1:246656072-246657572	chr1:247246452-247247952	590380
chr1:247246452-247247952	chr1:247430145-247431645	183693
chr10:349459-350959	chr10:581723-583223	232264
chr10:581723-583223	chr10:633892-635392	52169
chr10:633892-635392	chr10:642344-643844	8452
chr10:642344-643844	chr10:1331544-1333044	689200
chr10:1331544-1333044	chr10:3078296-3079796	1746752
chr10:3078296-3079796	chr10:4847415-4848915	1769119
chr10:4847415-4848915	chr10:5940664-5942164	1093249
chr10:5940664-5942164	chr10:6689947-6691447	749283
chr10:6689947-6691447	chr10:7369238-7370738	679291
chr10:7369238-7370738	chr10:8450860-8452360	1081622
chr10:8450860-8452360	chr10:8494556-8496056	43696
chr10:8494556-8496056	chr10:9136264-9137764	641708
chr10:9136264-9137764	chr10:11109401-11110901	1973137
chr10:11109401-11110901	chr10:12363619-12365119	1254218
chr10:12363619-12365119	chr10:12462073-12463573	98454
chr10:12462073-12463573	chr10:13093634-13095134	631561
chr10:13093634-13095134	chr10:13211859-13213359	118225
chr10:13211859-13213359	chr10:14346953-14348453	1135094
chr10:14346953-14348453	chr10:14675298-14676798	328345
chr10:14675298-14676798	chr10:18097340-18098840	3422042
chr10:18097340-18098840	chr10:19042320-19043820	944980
chr10:19042320-19043820	chr10:20622669-20624169	1580349
chr10:20622669-20624169	chr10:21069209-21070709	446540
chr10:21069209-21070709	chr10:21170769-21172269	101560
chr10:21170769-21172269	chr10:21254026-21255526	83257
chr10:21254026-21255526	chr10:21422578-21424078	168552
chr10:21422578-21424078	chr10:21651948-21653448	229370
chr10:21651948-21653448	chr10:22197166-22198666	545218
chr10:22197166-22198666	chr10:22711268-22712768	514102
chr10:22711268-22712768	chr10:22817348-22818848	106080
chr10:22817348-22818848	chr10:23007244-23008744	189896
chr10:23007244-23008744	chr10:23187951-23189451	180707
chr10:23187951-23189451	chr10:23414618-23416118	226667
chr10:23414618-23416118	chr10:23790112-23791612	375494
chr10:23790112-23791612	chr10:24154016-24155516	363904
chr10:24154016-24155516	chr10:24221887-24223387	67871
chr10:24221887-24223387	chr10:24247811-24249311	25924
chr10:24247811-24249311	chr10:24329992-24331492	82181
chr10:24329992-24331492	chr10:24880444-24881944	550452
chr10:24880444-24881944	chr10:25153661-25155161	273217
chr10:25153661-25155161	chr10:25709052-25710552	555391
chr10:25709052-25710552	chr10:25777451-25778951	68399
chr10:25777451-25778951	chr10:25827697-25829197	50246
chr10:25827697-25829197	chr10:26188574-26190074	360877
chr10:26188574-26190074	chr10:26506639-26508139	318065
chr10:26506639-26508139	chr10:26856783-26858283	350144
chr10:26856783-26858283	chr10:27182661-27184161	325878
chr10:27182661-27184161	chr10:27987714-27989214	805053
chr10:27987714-27989214	chr10:28432065-28433565	444351
chr10:28432065-28433565	chr10:28497777-28499277	65712
chr10:28497777-28499277	chr10:28706859-28708359	209082
chr10:28706859-28708359	chr10:28787126-28788626	80267
chr10:28787126-28788626	chr10:29510019-29511519	722893
chr10:29510019-29511519	chr10:29904973-29906473	394954
chr10:29904973-29906473	chr10:30672917-30674417	767944
chr10:30672917-30674417	chr10:31117254-31118754	444337
chr10:31117254-31118754	chr10:31182201-31183701	64947
chr10:31182201-31183701	chr10:31920426-31921926	738225
chr10:31920426-31921926	chr10:32348977-32350477	428551
chr10:32348977-32350477	chr10:32356836-32358336	7859
chr10:32356836-32358336	chr10:33143425-33144925	786589
chr10:33143425-33144925	chr10:33438448-33439948	295023
chr10:33438448-33439948	chr10:33923998-33925498	485550
chr10:33923998-33925498	chr10:34318466-34319966	394468
chr10:34318466-34319966	chr10:34460746-34462246	142280
chr10:34460746-34462246	chr10:34755831-34757331	295085
chr10:34755831-34757331	chr10:35246725-35248225	490894
chr10:35246725-35248225	chr10:35258076-35259576	11351
chr10:35258076-35259576	chr10:35380701-35382201	122625
chr10:35380701-35382201	chr10:35456958-35458458	76257
chr10:35456958-35458458	chr10:35582500-35584000	125542
chr10:35582500-35584000	chr10:42794697-42796197	7212197
chr10:42794697-42796197	chr10:43403135-43404635	608438
chr10:43403135-43404635	chr10:43596997-43598497	193862
chr10:43596997-43598497	chr10:44040023-44041523	443026
chr10:44040023-44041523	chr10:45190524-45192024	1150501
chr10:45190524-45192024	chr10:45807644-45809144	617120
chr10:45807644-45809144	chr10:46034146-46035646	226502
chr10:46034146-46035646	chr10:47180547-47182047	1146401
chr10:47180547-47182047	chr10:47408479-47409979	227932
chr10:47408479-47409979	chr10:47586345-47587845	177866
chr10:47586345-47587845	chr10:48664521-48666021	1078176
chr10:48664521-48666021	chr10:49407246-49408746	742725
chr10:49407246-49408746	chr10:49506420-49507920	99174
chr10:49506420-49507920	chr10:49696333-49697833	189913
chr10:49696333-49697833	chr10:49843285-49844785	146952
chr10:49843285-49844785	chr10:50615498-50616998	772213
chr10:50615498-50616998	chr10:51044700-51046200	429202
chr10:51044700-51046200	chr10:52195390-52196890	1150690
chr10:52195390-52196890	chr10:52310001-52311501	114611
chr10:52310001-52311501	chr10:55582811-55584311	3272810
chr10:55582811-55584311	chr10:58268130-58269630	2685319
chr10:58268130-58269630	chr10:59693941-59695441	1425811
chr10:59693941-59695441	chr10:61684938-61686438	1990997
chr10:61684938-61686438	chr10:61904246-61905746	219308
chr10:61904246-61905746	chr10:63139791-63141291	1235545
chr10:63139791-63141291	chr10:63361375-63362875	221584
chr10:63361375-63362875	chr10:63453808-63455308	92433
chr10:63453808-63455308	chr10:63509381-63510881	55573
chr10:63509381-63510881	chr10:63541457-63542957	32076
chr10:63541457-63542957	chr10:63608592-63610092	67135
chr10:63608592-63610092	chr10:63768181-63769681	159589
chr10:63768181-63769681	chr10:63776913-63778413	8732
chr10:63776913-63778413	chr10:64413390-64414890	636477
chr10:64413390-64414890	chr10:65804002-65805502	1390612
chr10:65804002-65805502	chr10:68179041-68180541	2375039
chr10:68179041-68180541	chr10:68368625-68370125	189584
chr10:68368625-68370125	chr10:68501336-68502836	132711
chr10:68501336-68502836	chr10:68611995-68613495	110659
chr10:68611995-68613495	chr10:68760004-68761504	148009
chr10:68760004-68761504	chr10:68844482-68845982	84478
chr10:68844482-68845982	chr10:68887478-68888978	42996
chr10:68887478-68888978	chr10:68894103-68895603	6625
chr10:68894103-68895603	chr10:69324914-69326414	430811
chr10:69324914-69326414	chr10:69811499-69812999	486585
chr10:69811499-69812999	chr10:70297172-70298672	485673
chr10:70297172-70298672	chr10:70346959-70348459	49787
chr10:70346959-70348459	chr10:70456442-70457942	109483
chr10:70456442-70457942	chr10:70664635-70666135	208193
chr10:70664635-70666135	chr10:70805852-70807352	141217
chr10:70805852-70807352	chr10:71314686-71316186	508834
chr10:71314686-71316186	chr10:71860465-71861965	545779
chr10:71860465-71861965	chr10:72286526-72288026	426061
chr10:72286526-72288026	chr10:73114554-73116054	828028
chr10:73114554-73116054	chr10:73239852-73241352	125298
chr10:73239852-73241352	chr10:73256043-73257543	16191
chr10:73256043-73257543	chr10:73578343-73579843	322300
chr10:73578343-73579843	chr10:73717477-73718977	139134
chr10:73717477-73718977	chr10:73951562-73953062	234085
chr10:73951562-73953062	chr10:74051754-74053254	100192
chr10:74051754-74053254	chr10:74185657-74187157	133903
chr10:74185657-74187157	chr10:74955301-74956801	769644
chr10:74955301-74956801	chr10:75054217-75055717	98916
chr10:75054217-75055717	chr10:75226964-75228464	172747
chr10:75226964-75228464	chr10:75253742-75255242	26778
chr10:75253742-75255242	chr10:77508496-77509996	2254754
chr10:77508496-77509996	chr10:77913611-77915111	405115
chr10:77913611-77915111	chr10:78963041-78964541	1049430
chr10:78963041-78964541	chr10:79073683-79075183	110642
chr10:79073683-79075183	chr10:79390966-79392466	317283
chr10:79390966-79392466	chr10:80105366-80106866	714400
chr10:80105366-80106866	chr10:80303168-80304668	197802
chr10:80303168-80304668	chr10:80452325-80453825	149157
chr10:80452325-80453825	chr10:80577348-80578848	125023
chr10:80577348-80578848	chr10:83144479-83145979	2567131
chr10:83144479-83145979	chr10:84049614-84051114	905135
chr10:84049614-84051114	chr10:84764703-84766203	715089
chr10:84764703-84766203	chr10:85232741-85234241	468038
chr10:85232741-85234241	chr10:86581088-86582588	1348347
chr10:86581088-86582588	chr10:86703956-86705456	122868
chr10:86703956-86705456	chr10:86862355-86863855	158399
chr10:86862355-86863855	chr10:86908732-86910232	46377
chr10:86908732-86910232	chr10:88031998-88033498	1123266
chr10:88031998-88033498	chr10:88309357-88310857	277359
chr10:88309357-88310857	chr10:89468269-89469769	1158912
chr10:89468269-89469769	chr10:89528925-89530425	60656
chr10:89528925-89530425	chr10:90425035-90426535	896110
chr10:90425035-90426535	chr10:91337112-91338612	912077
chr10:91337112-91338612	chr10:91747506-91749006	410394
chr10:91747506-91749006	chr10:92013605-92015105	266099
chr10:92013605-92015105	chr10:92087604-92089104	73999
chr10:92087604-92089104	chr10:92105093-92106593	17489
chr10:92105093-92106593	chr10:92152921-92154421	47828
chr10:92152921-92154421	chr10:92213860-92215360	60939
chr10:92213860-92215360	chr10:92256672-92258172	42812
chr10:92256672-92258172	chr10:92337330-92338830	80658
chr10:92337330-92338830	chr10:92365141-92366641	27811
chr10:92365141-92366641	chr10:92519244-92520744	154103
chr10:92519244-92520744	chr10:92725238-92726738	205994
chr10:92725238-92726738	chr10:92751533-92753033	26295
chr10:92751533-92753033	chr10:92901140-92902640	149607
chr10:92901140-92902640	chr10:93227878-93229378	326738
chr10:93227878-93229378	chr10:93275644-93277144	47766
chr10:93275644-93277144	chr10:93981949-93983449	706305
chr10:93981949-93983449	chr10:94684411-94685911	702462
chr10:94684411-94685911	chr10:94820224-94821724	135813
chr10:94820224-94821724	chr10:95332912-95334412	512688
chr10:95332912-95334412	chr10:95709153-95710653	376241
chr10:95709153-95710653	chr10:95971691-95973191	262538
chr10:95971691-95973191	chr10:96871825-96873325	900134
chr10:96871825-96873325	chr10:97032426-97033926	160601
chr10:97032426-97033926	chr10:97196023-97197523	163597
chr10:97196023-97197523	chr10:97310496-97311996	114473
chr10:97310496-97311996	chr10:97406346-97407846	95850
chr10:97406346-97407846	chr10:99442264-99443764	2035918
chr10:99442264-99443764	chr10:99588303-99589803	146039
chr10:99588303-99589803	chr10:99607602-99609102	19299
chr10:99607602-99609102	chr10:99626818-99628318	19216
chr10:99626818-99628318	chr10:99700665-99702165	73847
chr10:99700665-99702165	chr10:99898333-99899833	197668
chr10:99898333-99899833	chr10:100143709-100145209	245376
chr10:100143709-100145209	chr10:100296435-100297935	152726
chr10:100296435-100297935	chr10:100305997-100307497	9562
chr10:100305997-100307497	chr10:100741309-100742809	435312
chr10:100741309-100742809	chr10:100848647-100850147	107338
chr10:100848647-100850147	chr10:100980178-100981678	131531
chr10:100980178-100981678	chr10:101212830-101214330	232652
chr10:101212830-101214330	chr10:101278143-101279643	65313
chr10:101278143-101279643	chr10:101303447-101304947	25304
chr10:101303447-101304947	chr10:101339859-101341359	36412
chr10:101339859-101341359	chr10:101402968-101404468	63109
chr10:101402968-101404468	chr10:101589192-101590692	186224
chr10:101589192-101590692	chr10:101628661-101630161	39469
chr10:101628661-101630161	chr10:101716567-101718067	87906
chr10:101716567-101718067	chr10:101804414-101805914	87847
chr10:101804414-101805914	chr10:101810843-101812343	6429
chr10:101810843-101812343	chr10:101970711-101972211	159868
chr10:101970711-101972211	chr10:101994176-101995676	23465
chr10:101994176-101995676	chr10:102056003-102057503	61827
chr10:102056003-102057503	chr10:102081958-102083458	25955
chr10:102081958-102083458	chr10:102093879-102095379	11921
chr10:102093879-102095379	chr10:102317564-102319064	223685
chr10:102317564-102319064	chr10:102888268-102889768	570704
chr10:102888268-102889768	chr10:103233866-103235366	345598
chr10:103233866-103235366	chr10:103369372-103370872	135506
chr10:103369372-103370872	chr10:103392234-103393734	22862
chr10:103392234-103393734	chr10:103429368-103430868	37134
chr10:103429368-103430868	chr10:103711201-103712701	281833
chr10:103711201-103712701	chr10:103820943-103822443	109742
chr10:103820943-103822443	chr10:104849725-104851225	1028782
chr10:104849725-104851225	chr10:105595279-105596779	745554
chr10:105595279-105596779	chr10:106480273-106481773	884994
chr10:106480273-106481773	chr10:106878290-106879790	398017
chr10:106878290-106879790	chr10:109712649-109714149	2834359
chr10:109712649-109714149	chr10:110515686-110517186	803037
chr10:110515686-110517186	chr10:110587369-110588869	71683
chr10:110587369-110588869	chr10:112881970-112883470	2294601
chr10:112881970-112883470	chr10:112912929-112914429	30959
chr10:112912929-112914429	chr10:113180565-113182065	267636
chr10:113180565-113182065	chr10:113330647-113332147	150082
chr10:113330647-113332147	chr10:114762764-114764264	1432117
chr10:114762764-114764264	chr10:116083431-116084931	1320667
chr10:116083431-116084931	chr10:116284144-116285644	200713
chr10:116284144-116285644	chr10:116406843-116408343	122699
chr10:116406843-116408343	chr10:116824328-116825828	417485
chr10:116824328-116825828	chr10:117497524-117499024	673196
chr10:117497524-117499024	chr10:118506514-118508014	1008990
chr10:118506514-118508014	chr10:118724608-118726108	218094
chr10:118724608-118726108	chr10:118731863-118733363	7255
chr10:118731863-118733363	chr10:119141341-119142841	409478
chr10:119141341-119142841	chr10:119261716-119263216	120375
chr10:119261716-119263216	chr10:119590545-119592045	328829
chr10:119590545-119592045	chr10:119609348-119610848	18803
chr10:119609348-119610848	chr10:119728955-119730455	119607
chr10:119728955-119730455	chr10:119878964-119880464	150009
chr10:119878964-119880464	chr10:119942732-119944232	63768
chr10:119942732-119944232	chr10:121865987-121867487	1923255
chr10:121865987-121867487	chr10:122065485-122066985	199498
chr10:122065485-122066985	chr10:123646171-123647671	1580686
chr10:123646171-123647671	chr10:124158246-124159746	512075
chr10:124158246-124159746	chr10:124361021-124362521	202775
chr10:124361021-124362521	chr10:124428827-124430327	67806
chr10:124428827-124430327	chr10:124440574-124442074	11747
chr10:124440574-124442074	chr10:124484978-124486478	44404
chr10:124484978-124486478	chr10:124503740-124505240	18762
chr10:124503740-124505240	chr10:124705316-124706816	201576
chr10:124705316-124706816	chr10:124730913-124732413	25597
chr10:124730913-124732413	chr10:125780325-125781825	1049412
chr10:125780325-125781825	chr10:126001452-126002952	221127
chr10:126001452-126002952	chr10:127165443-127166943	1163991
chr10:127165443-127166943	chr10:130183800-130185300	3018357
chr10:130183800-130185300	chr10:133260205-133261705	3076405
chr11:650340-651840	chr11:667962-669462	17622
chr11:667962-669462	chr11:885599-887099	217637
chr11:885599-887099	chr11:945546-947046	59947
chr11:945546-947046	chr11:1316174-1317674	370628
chr11:1316174-1317674	chr11:1810788-1812288	494614
chr11:1810788-1812288	chr11:2182493-2183993	371705
chr11:2182493-2183993	chr11:2875773-2877273	693280
chr11:2875773-2877273	chr11:3463164-3464664	587391
chr11:3463164-3464664	chr11:3874867-3876367	411703
chr11:3874867-3876367	chr11:4662493-4663993	787626
chr11:4662493-4663993	chr11:4782393-4783893	119900
chr11:4782393-4783893	chr11:5744053-5745553	961660
chr11:5744053-5745553	chr11:6111957-6113457	367904
chr11:6111957-6113457	chr11:6316742-6318242	204785
chr11:6316742-6318242	chr11:6448281-6449781	131539
chr11:6448281-6449781	chr11:7500527-7502027	1052246
chr11:7500527-7502027	chr11:8813058-8814558	1312531
chr11:8813058-8814558	chr11:8915199-8916699	102141
chr11:8915199-8916699	chr11:8921020-8922520	5821
chr11:8921020-8922520	chr11:9196835-9198335	275815
chr11:9196835-9198335	chr11:9306361-9307861	109526
chr11:9306361-9307861	chr11:9525282-9526782	218921
chr11:9525282-9526782	chr11:9563718-9565218	38436
chr11:9563718-9565218	chr11:9849374-9850874	285656
chr11:9849374-9850874	chr11:10787635-10789135	938261
chr11:10787635-10789135	chr11:11007512-11009012	219877
chr11:11007512-11009012	chr11:11627205-11628705	619693
chr11:11627205-11628705	chr11:12647384-12648884	1020179
chr11:12647384-12648884	chr11:13542967-13544467	895583
chr11:13542967-13544467	chr11:13671696-13673196	128729
chr11:13671696-13673196	chr11:15419503-15421003	1747807
chr11:15419503-15421003	chr11:16409898-16411398	990395
chr11:16409898-16411398	chr11:16691448-16692948	281550
chr11:16691448-16692948	chr11:16710664-16712164	19216
chr11:16710664-16712164	chr11:19879495-19880995	3168831
chr11:19879495-19880995	chr11:20002002-20003502	122507
chr11:20002002-20003502	chr11:22030686-22032186	2028684
chr11:22030686-22032186	chr11:27698357-27699857	5667671
chr11:27698357-27699857	chr11:28455818-28457318	757461
chr11:28455818-28457318	chr11:29921850-29923350	1466032
chr11:29921850-29923350	chr11:31515873-31517373	1594023
chr11:31515873-31517373	chr11:33122056-33123556	1606183
chr11:33122056-33123556	chr11:33306776-33308276	184720
chr11:33306776-33308276	chr11:33509563-33511063	202787
chr11:33509563-33511063	chr11:33961984-33963484	452421
chr11:33961984-33963484	chr11:34191433-34192933	229449
chr11:34191433-34192933	chr11:34356064-34357564	164631
chr11:34356064-34357564	chr11:34836734-34838234	480670
chr11:34836734-34838234	chr11:35576520-35578020	739786
chr11:35576520-35578020	chr11:36037274-36038774	460754
chr11:36037274-36038774	chr11:36155466-36156966	118192
chr11:36155466-36156966	chr11:41442649-41444149	5287183
chr11:41442649-41444149	chr11:43133011-43134511	1690362
chr11:43133011-43134511	chr11:43688924-43690424	555913
chr11:43688924-43690424	chr11:44086615-44088115	397691
chr11:44086615-44088115	chr11:44396845-44398345	310230
chr11:44396845-44398345	chr11:44548076-44549576	151231
chr11:44548076-44549576	chr11:45151444-45152944	603368
chr11:45151444-45152944	chr11:45237124-45238624	85680
chr11:45237124-45238624	chr11:46351517-46353017	1114393
chr11:46351517-46353017	chr11:46534051-46535551	182534
chr11:46534051-46535551	chr11:46606405-46607905	72354
chr11:46606405-46607905	chr11:46658328-46659828	51923
chr11:46658328-46659828	chr11:46763213-46764713	104885
chr11:46763213-46764713	chr11:46794469-46795969	31256
chr11:46794469-46795969	chr11:46953258-46954758	158789
chr11:46953258-46954758	chr11:47225651-47227151	272393
chr11:47225651-47227151	chr11:47611708-47613208	386057
chr11:47611708-47613208	chr11:47673707-47675207	61999
chr11:47673707-47675207	chr11:47675146-47676646	1439
chr11:47675146-47676646	chr11:47696306-47697806	21160
chr11:47696306-47697806	chr11:47703065-47704565	6759
chr11:47703065-47704565	chr11:47776889-47778389	73824
chr11:47776889-47778389	chr11:47921954-47923454	145065
chr11:47921954-47923454	chr11:48029883-48031383	107929
chr11:48029883-48031383	chr11:56639059-56640559	8609176
chr11:56639059-56640559	chr11:56753430-56754930	114371
chr11:56753430-56754930	chr11:57259397-57260897	505967
chr11:57259397-57260897	chr11:57571980-57573480	312583
chr11:57571980-57573480	chr11:57843351-57844851	271371
chr11:57843351-57844851	chr11:59157904-59159404	1314553
chr11:59157904-59159404	chr11:59640312-59641812	482408
chr11:59640312-59641812	chr11:59974521-59976021	334209
chr11:59974521-59976021	chr11:60826710-60828210	852189
chr11:60826710-60828210	chr11:61406155-61407655	579445
chr11:61406155-61407655	chr11:61997420-61998920	591265
chr11:61997420-61998920	chr11:62466344-62467844	468924
chr11:62466344-62467844	chr11:62573484-62574984	107140
chr11:62573484-62574984	chr11:62850805-62852305	277321
chr11:62850805-62852305	chr11:62922188-62923688	71383
chr11:62922188-62923688	chr11:63697502-63699002	775314
chr11:63697502-63699002	chr11:63802737-63804237	105235
chr11:63802737-63804237	chr11:64174887-64176387	372150
chr11:64174887-64176387	chr11:64182419-64183919	7532
chr11:64182419-64183919	chr11:64212271-64213771	29852
chr11:64212271-64213771	chr11:64548954-64550454	336683
chr11:64548954-64550454	chr11:64673775-64675275	124821
chr11:64673775-64675275	chr11:64920333-64921833	246558
chr11:64920333-64921833	chr11:64938307-64939807	17974
chr11:64938307-64939807	chr11:65148356-65149856	210049
chr11:65148356-65149856	chr11:65311699-65313199	163343
chr11:65311699-65313199	chr11:65667284-65668784	355585
chr11:65667284-65668784	chr11:66348073-66349573	680789
chr11:66348073-66349573	chr11:66373649-66375149	25576
chr11:66373649-66375149	chr11:66452230-66453730	78581
chr11:66452230-66453730	chr11:66583373-66584873	131143
chr11:66583373-66584873	chr11:66764109-66765609	180736
chr11:66764109-66765609	chr11:66835586-66837086	71477
chr11:66835586-66837086	chr11:66936220-66937720	100634
chr11:66936220-66937720	chr11:66980069-66981569	43849
chr11:66980069-66981569	chr11:66986720-66988220	6651
chr11:66986720-66988220	chr11:67742159-67743659	755439
chr11:67742159-67743659	chr11:67863365-67864865	121206
chr11:67863365-67864865	chr11:68098071-68099571	234706
chr11:68098071-68099571	chr11:68219680-68221180	121609
chr11:68219680-68221180	chr11:68604480-68605980	384800
chr11:68604480-68605980	chr11:68798895-68800395	194415
chr11:68798895-68800395	chr11:70145077-70146577	1346182
chr11:70145077-70146577	chr11:70783554-70785054	638477
chr11:70783554-70785054	chr11:70874995-70876495	91441
chr11:70874995-70876495	chr11:71729688-71731188	854693
chr11:71729688-71731188	chr11:71758293-71759793	28605
chr11:71758293-71759793	chr11:73316987-73318487	1558694
chr11:73316987-73318487	chr11:73536701-73538201	219714
chr11:73536701-73538201	chr11:73670928-73672428	134227
chr11:73670928-73672428	chr11:74009592-74011092	338664
chr11:74009592-74011092	chr11:74056276-74057776	46684
chr11:74056276-74057776	chr11:74606959-74608459	550683
chr11:74606959-74608459	chr11:75185586-75187086	578627
chr11:75185586-75187086	chr11:76463877-76465377	1278291
chr11:76463877-76465377	chr11:77570027-77571527	1106150
chr11:77570027-77571527	chr11:77716318-77717818	146291
chr11:77716318-77717818	chr11:77914563-77916063	198245
chr11:77914563-77916063	chr11:78006735-78008235	92172
chr11:78006735-78008235	chr11:78605662-78607162	598927
chr11:78605662-78607162	chr11:78622277-78623777	16615
chr11:78622277-78623777	chr11:82742159-82743659	4119882
chr11:82742159-82743659	chr11:83016479-83017979	274320
chr11:83016479-83017979	chr11:83936647-83938147	920168
chr11:83936647-83938147	chr11:85948679-85950179	2012032
chr11:85948679-85950179	chr11:86026902-86028402	78223
chr11:86026902-86028402	chr11:86515765-86517265	488863
chr11:86515765-86517265	chr11:86785660-86787160	269895
chr11:86785660-86787160	chr11:86792233-86793733	6573
chr11:86792233-86793733	chr11:86898659-86900159	106426
chr11:86898659-86900159	chr11:87415425-87416925	516766
chr11:87415425-87416925	chr11:88263032-88264532	847607
chr11:88263032-88264532	chr11:88378103-88379603	115071
chr11:88378103-88379603	chr11:88480584-88482084	102481
chr11:88480584-88482084	chr11:93528982-93530482	5048398
chr11:93528982-93530482	chr11:93549815-93551315	20833
chr11:93549815-93551315	chr11:93775757-93777257	225942
chr11:93775757-93777257	chr11:94312378-94313878	536621
chr11:94312378-94313878	chr11:94833727-94835227	521349
chr11:94833727-94835227	chr11:96362333-96363833	1528606
chr11:96362333-96363833	chr11:97074682-97076182	712349
chr11:97074682-97076182	chr11:99884422-99885922	2809740
chr11:99884422-99885922	chr11:100047271-100048771	162849
chr11:100047271-100048771	chr11:101997715-101999215	1950444
chr11:101997715-101999215	chr11:102098007-102099507	100292
chr11:102098007-102099507	chr11:102191048-102192548	93041
chr11:102191048-102192548	chr11:105417278-105418778	3226230
chr11:105417278-105418778	chr11:105423240-105424740	5962
chr11:105423240-105424740	chr11:105931516-105933016	508276
chr11:105931516-105933016	chr11:107983794-107985294	2052278
chr11:107983794-107985294	chr11:107996813-107998313	13019
chr11:107996813-107998313	chr11:108601924-108603424	605111
chr11:108601924-108603424	chr11:108611011-108612511	9087
chr11:108611011-108612511	chr11:108884517-108886017	273506
chr11:108884517-108886017	chr11:110336578-110338078	1452061
chr11:110336578-110338078	chr11:110872522-110874022	535944
chr11:110872522-110874022	chr11:111460854-111462354	588332
chr11:111460854-111462354	chr11:111856247-111857747	395393
chr11:111856247-111857747	chr11:111999276-112000776	143029
chr11:111999276-112000776	chr11:112301123-112302623	301847
chr11:112301123-112302623	chr11:113758315-113759815	1457192
chr11:113758315-113759815	chr11:114263794-114265294	505479
chr11:114263794-114265294	chr11:115186818-115188318	923024
chr11:115186818-115188318	chr11:115569155-115570655	382337
chr11:115569155-115570655	chr11:115663981-115665481	94826
chr11:115663981-115665481	chr11:117074067-117075567	1410086
chr11:117074067-117075567	chr11:117155329-117156829	81262
chr11:117155329-117156829	chr11:117269825-117271325	114496
chr11:117269825-117271325	chr11:117332390-117333890	62565
chr11:117332390-117333890	chr11:117377238-117378738	44848
chr11:117377238-117378738	chr11:118073887-118075387	696649
chr11:118073887-118075387	chr11:118176916-118178416	103029
chr11:118176916-118178416	chr11:118561580-118563080	384664
chr11:118561580-118563080	chr11:118727806-118729306	166226
chr11:118727806-118729306	chr11:118810424-118811924	82618
chr11:118810424-118811924	chr11:118994945-118996445	184521
chr11:118994945-118996445	chr11:119036597-119038097	41652
chr11:119036597-119038097	chr11:119158627-119160127	122030
chr11:119158627-119160127	chr11:119200068-119201568	41441
chr11:119200068-119201568	chr11:119244249-119245749	44181
chr11:119244249-119245749	chr11:119330955-119332455	86706
chr11:119330955-119332455	chr11:119382108-119383608	51153
chr11:119382108-119383608	chr11:120816044-120817544	1433936
chr11:120816044-120817544	chr11:120994321-120995821	178277
chr11:120994321-120995821	chr11:121013538-121015038	19217
chr11:121013538-121015038	chr11:121428494-121429994	414956
chr11:121428494-121429994	chr11:121645509-121647009	217015
chr11:121645509-121647009	chr11:121693027-121694527	47518
chr11:121693027-121694527	chr11:122607472-122608972	914445
chr11:122607472-122608972	chr11:122850405-122851905	242933
chr11:122850405-122851905	chr11:122996392-122997892	145987
chr11:122996392-122997892	chr11:123101324-123102824	104932
chr11:123101324-123102824	chr11:123650741-123652241	549417
chr11:123650741-123652241	chr11:125289525-125291025	1638784
chr11:125289525-125291025	chr11:125479516-125481016	189991
chr11:125479516-125481016	chr11:126894941-126896441	1415425
chr11:126894941-126896441	chr11:126974767-126976267	79826
chr11:126974767-126976267	chr11:127791969-127793469	817202
chr11:127791969-127793469	chr11:129211295-129212795	1419326
chr11:129211295-129212795	chr11:129251074-129252574	39779
chr11:129251074-129252574	chr11:129991123-129992623	740049
chr11:129991123-129992623	chr11:129995086-129996586	3963
chr11:129995086-129996586	chr11:130203952-130205452	208866
chr11:130203952-130205452	chr11:131001204-131002704	797252
chr11:131001204-131002704	chr11:131500782-131502282	499578
chr11:131500782-131502282	chr11:131598292-131599792	97510
chr11:131598292-131599792	chr11:133212307-133213807	1614015
chr11:133212307-133213807	chr11:134537531-134539031	1325224
chr11:134537531-134539031	chr11:134731347-134732847	193816
chr11:134731347-134732847	chr11:134803168-134804668	71821
chr11:134803168-134804668	chr11:134999200-135000700	196032
chr12:537699-539199	chr12:596064-597564	58365
chr12:596064-597564	chr12:633637-635137	37573
chr12:633637-635137	chr12:714584-716084	80947
chr12:714584-716084	chr12:935444-936944	220860
chr12:935444-936944	chr12:1092457-1093957	157013
chr12:1092457-1093957	chr12:1362932-1364432	270475
chr12:1362932-1364432	chr12:1888840-1890340	525908
chr12:1888840-1890340	chr12:2290702-2292202	401862
chr12:2290702-2292202	chr12:2790067-2791567	499365
chr12:2790067-2791567	chr12:2921223-2922723	131156
chr12:2921223-2922723	chr12:2923120-2924620	1897
chr12:2923120-2924620	chr12:2935108-2936608	11988
chr12:2935108-2936608	chr12:3228434-3229934	293326
chr12:3228434-3229934	chr12:4186765-4188265	958331
chr12:4186765-4188265	chr12:4604112-4605612	417347
chr12:4604112-4605612	chr12:6299476-6300976	1695364
chr12:6299476-6300976	chr12:6717905-6719405	418429
chr12:6717905-6719405	chr12:7017495-7018995	299590
chr12:7017495-7018995	chr12:7222615-7224115	205120
chr12:7222615-7224115	chr12:8034345-8035845	811730
chr12:8034345-8035845	chr12:8299746-8301246	265401
chr12:8299746-8301246	chr12:8361835-8363335	62089
chr12:8361835-8363335	chr12:8609406-8610906	247571
chr12:8609406-8610906	chr12:8838054-8839554	228648
chr12:8838054-8839554	chr12:8841596-8843096	3542
chr12:8841596-8843096	chr12:9161339-9162839	319743
chr12:9161339-9162839	chr12:10117343-10118843	956004
chr12:10117343-10118843	chr12:12057326-12058826	1939983
chr12:12057326-12058826	chr12:12324624-12326124	267298
chr12:12324624-12326124	chr12:12709914-12711414	385290
chr12:12709914-12711414	chr12:14694741-14696241	1984827
chr12:14694741-14696241	chr12:15931790-15933290	1237049
chr12:15931790-15933290	chr12:17654272-17655772	1722482
chr12:17654272-17655772	chr12:19156199-19157699	1501927
chr12:19156199-19157699	chr12:19896209-19897709	740010
chr12:19896209-19897709	chr12:22230951-22232451	2334742
chr12:22230951-22232451	chr12:22830767-22832267	599816
chr12:22830767-22832267	chr12:23490937-23492437	660170
chr12:23490937-23492437	chr12:23568331-23569831	77394
chr12:23568331-23569831	chr12:24343423-24344923	775092
chr12:24343423-24344923	chr12:24345830-24347330	2407
chr12:24345830-24347330	chr12:24487725-24489225	141895
chr12:24487725-24489225	chr12:24921542-24923042	433817
chr12:24921542-24923042	chr12:25065047-25066547	143505
chr12:25065047-25066547	chr12:25688269-25689769	623222
chr12:25688269-25689769	chr12:25741146-25742646	52877
chr12:25741146-25742646	chr12:25867199-25868699	126053
chr12:25867199-25868699	chr12:26375239-26376739	508040
chr12:26375239-26376739	chr12:27138884-27140384	763645
chr12:27138884-27140384	chr12:27989283-27990783	850399
chr12:27989283-27990783	chr12:28981113-28982613	991830
chr12:28981113-28982613	chr12:30407900-30409400	1426787
chr12:30407900-30409400	chr12:31243230-31244730	835330
chr12:31243230-31244730	chr12:31337996-31339496	94766
chr12:31337996-31339496	chr12:31376531-31378031	38535
chr12:31376531-31378031	chr12:32113758-32115258	737227
chr12:32113758-32115258	chr12:33191513-33193013	1077755
chr12:33191513-33193013	chr12:33682899-33684399	491386
chr12:33682899-33684399	chr12:34335866-34337366	652967
chr12:34335866-34337366	chr12:38980026-38981526	4644160
chr12:38980026-38981526	chr12:42760202-42761702	3780176
chr12:42760202-42761702	chr12:42818476-42819976	58274
chr12:42818476-42819976	chr12:44765260-44766760	1946784
chr12:44765260-44766760	chr12:45917493-45918993	1152233
chr12:45917493-45918993	chr12:46810497-46811997	893004
chr12:46810497-46811997	chr12:46965385-46966885	154888
chr12:46965385-46966885	chr12:47119105-47120605	153720
chr12:47119105-47120605	chr12:47211411-47212911	92306
chr12:47211411-47212911	chr12:47665018-47666518	453607
chr12:47665018-47666518	chr12:47866130-47867630	201112
chr12:47866130-47867630	chr12:47910754-47912254	44624
chr12:47910754-47912254	chr12:48152143-48153643	241389
chr12:48152143-48153643	chr12:48187384-48188884	35241
chr12:48187384-48188884	chr12:48570117-48571617	382733
chr12:48570117-48571617	chr12:48744411-48745911	174294
chr12:48744411-48745911	chr12:48911400-48912900	166989
chr12:48911400-48912900	chr12:49317870-49319370	406470
chr12:49317870-49319370	chr12:49581152-49582652	263282
chr12:49581152-49582652	chr12:50110956-50112456	529804
chr12:50110956-50112456	chr12:50232127-50233627	121171
chr12:50232127-50233627	chr12:50328259-50329759	96132
chr12:50328259-50329759	chr12:50381100-50382600	52841
chr12:50381100-50382600	chr12:50431278-50432778	50178
chr12:50431278-50432778	chr12:50550564-50552064	119286
chr12:50550564-50552064	chr12:50928375-50929875	377811
chr12:50928375-50929875	chr12:50949881-50951381	21506
chr12:50949881-50951381	chr12:50961549-50963049	11668
chr12:50961549-50963049	chr12:50968434-50969934	6885
chr12:50968434-50969934	chr12:51026480-51027980	58046
chr12:51026480-51027980	chr12:51348264-51349764	321784
chr12:51348264-51349764	chr12:51741082-51742582	392818
chr12:51741082-51742582	chr12:53238435-53239935	1497353
chr12:53238435-53239935	chr12:53651361-53652861	412926
chr12:53651361-53652861	chr12:53686006-53687506	34645
chr12:53686006-53687506	chr12:53721957-53723457	35951
chr12:53721957-53723457	chr12:53734004-53735504	12047
chr12:53734004-53735504	chr12:53973071-53974571	239067
chr12:53973071-53974571	chr12:54297647-54299147	324576
chr12:54297647-54299147	chr12:54759897-54761397	462250
chr12:54759897-54761397	chr12:55808346-55809846	1048449
chr12:55808346-55809846	chr12:56127682-56129182	319336
chr12:56127682-56129182	chr12:56626607-56628107	498925
chr12:56626607-56628107	chr12:56670538-56672038	43931
chr12:56670538-56672038	chr12:56681702-56683202	11164
chr12:56681702-56683202	chr12:56797547-56799047	115845
chr12:56797547-56799047	chr12:57075529-57077029	277982
chr12:57075529-57077029	chr12:57304860-57306360	229331
chr12:57304860-57306360	chr12:57428853-57430353	123993
chr12:57428853-57430353	chr12:57774245-57775745	345392
chr12:57774245-57775745	chr12:57855803-57857303	81558
chr12:57855803-57857303	chr12:59832306-59833806	1976503
chr12:59832306-59833806	chr12:60256632-60258132	424326
chr12:60256632-60258132	chr12:60271117-60272617	14485
chr12:60271117-60272617	chr12:60962618-60964118	691501
chr12:60962618-60964118	chr12:61649999-61651499	687381
chr12:61649999-61651499	chr12:62773719-62775219	1123720
chr12:62773719-62775219	chr12:63849808-63851308	1076089
chr12:63849808-63851308	chr12:64564853-64566353	715045
chr12:64564853-64566353	chr12:65671823-65673323	1106970
chr12:65671823-65673323	chr12:66450781-66452281	778958
chr12:66450781-66452281	chr12:66904032-66905532	453251
chr12:66904032-66905532	chr12:66949146-66950646	45114
chr12:66949146-66950646	chr12:67368536-67370036	419390
chr12:67368536-67370036	chr12:68186349-68187849	817813
chr12:68186349-68187849	chr12:68460002-68461502	273653
chr12:68460002-68461502	chr12:68617141-68618641	157139
chr12:68617141-68618641	chr12:68828906-68830406	211765
chr12:68828906-68830406	chr12:69248400-69249900	419494
chr12:69248400-69249900	chr12:69360338-69361838	111938
chr12:69360338-69361838	chr12:70183210-70184710	822872
chr12:70183210-70184710	chr12:70226141-70227641	42931
chr12:70226141-70227641	chr12:70232195-70233695	6054
chr12:70232195-70233695	chr12:70388834-70390334	156639
chr12:70388834-70390334	chr12:70655358-70656858	266524
chr12:70655358-70656858	chr12:71391406-71392906	736048
chr12:71391406-71392906	chr12:71704668-71706168	313262
chr12:71704668-71706168	chr12:71731403-71732903	26735
chr12:71731403-71732903	chr12:71976434-71977934	245031
chr12:71976434-71977934	chr12:72024519-72026019	48085
chr12:72024519-72026019	chr12:72518849-72520349	494330
chr12:72518849-72520349	chr12:75934517-75936017	3415668
chr12:75934517-75936017	chr12:76053788-76055288	119271
chr12:76053788-76055288	chr12:76130085-76131585	76297
chr12:76130085-76131585	chr12:76839718-76841218	709633
chr12:76839718-76841218	chr12:79101047-79102547	2261329
chr12:79101047-79102547	chr12:79538309-79539809	437262
chr12:79538309-79539809	chr12:79722379-79723879	184070
chr12:79722379-79723879	chr12:80866329-80867829	1143950
chr12:80866329-80867829	chr12:81054003-81055503	187674
chr12:81054003-81055503	chr12:81144278-81145778	90275
chr12:81144278-81145778	chr12:81765574-81767074	621296
chr12:81765574-81767074	chr12:82382086-82383586	616512
chr12:82382086-82383586	chr12:82616749-82618249	234663
chr12:82616749-82618249	chr12:84514443-84515943	1897694
chr12:84514443-84515943	chr12:85156474-85157974	642031
chr12:85156474-85157974	chr12:85871033-85872533	714559
chr12:85871033-85872533	chr12:85942389-85943889	71356
chr12:85942389-85943889	chr12:86012619-86014119	70230
chr12:86012619-86014119	chr12:86304119-86305619	291500
chr12:86304119-86305619	chr12:88059699-88061199	1755580
chr12:88059699-88061199	chr12:88560108-88561608	500409
chr12:88560108-88561608	chr12:90012866-90014366	1452758
chr12:90012866-90014366	chr12:91776538-91778038	1763672
chr12:91776538-91778038	chr12:92022542-92024042	246004
chr12:92022542-92024042	chr12:92159225-92160725	136683
chr12:92159225-92160725	chr12:93003348-93004848	844123
chr12:93003348-93004848	chr12:93095471-93096971	92123
chr12:93095471-93096971	chr12:93619792-93621292	524321
chr12:93619792-93621292	chr12:93922270-93923770	302478
chr12:93922270-93923770	chr12:94571377-94572877	649107
chr12:94571377-94572877	chr12:94667938-94669438	96561
chr12:94667938-94669438	chr12:94795398-94796898	127460
chr12:94795398-94796898	chr12:95111740-95113240	316342
chr12:95111740-95113240	chr12:95371511-95373011	259771
chr12:95371511-95373011	chr12:95557948-95559448	186437
chr12:95557948-95559448	chr12:96213103-96214603	655155
chr12:96213103-96214603	chr12:96311419-96312919	98316
chr12:96311419-96312919	chr12:96365047-96366547	53628
chr12:96365047-96366547	chr12:98480760-98482260	2115713
chr12:98480760-98482260	chr12:98640139-98641639	159379
chr12:98640139-98641639	chr12:98663396-98664896	23257
chr12:98663396-98664896	chr12:98667148-98668648	3752
chr12:98667148-98668648	chr12:99707809-99709309	1040661
chr12:99707809-99709309	chr12:99957760-99959260	249951
chr12:99957760-99959260	chr12:100693710-100695210	735950
chr12:100693710-100695210	chr12:101433825-101435325	740115
chr12:101433825-101435325	chr12:102028498-102029998	594673
chr12:102028498-102029998	chr12:103598563-103600063	1570065
chr12:103598563-103600063	chr12:104642466-104643966	1043903
chr12:104642466-104643966	chr12:105360406-105361906	717940
chr12:105360406-105361906	chr12:105784458-105785958	424052
chr12:105784458-105785958	chr12:105958201-105959701	173743
chr12:105958201-105959701	chr12:106250592-106252092	292391
chr12:106250592-106252092	chr12:106477283-106478783	226691
chr12:106477283-106478783	chr12:106502871-106504371	25588
chr12:106502871-106504371	chr12:106635530-106637030	132659
chr12:106635530-106637030	chr12:107221952-107223452	586422
chr12:107221952-107223452	chr12:108558173-108559673	1336221
chr12:108558173-108559673	chr12:108851606-108853106	293433
chr12:108851606-108853106	chr12:109105540-109107040	253934
chr12:109105540-109107040	chr12:109285243-109286743	179703
chr12:109285243-109286743	chr12:109418925-109420425	133682
chr12:109418925-109420425	chr12:109784399-109785899	365474
chr12:109784399-109785899	chr12:109820908-109822408	36509
chr12:109820908-109822408	chr12:110355783-110357283	534875
chr12:110355783-110357283	chr12:110598228-110599728	242445
chr12:110598228-110599728	chr12:111299498-111300998	701270
chr12:111299498-111300998	chr12:111477163-111478663	177665
chr12:111477163-111478663	chr12:112107285-112108785	630122
chr12:112107285-112108785	chr12:112684314-112685814	577029
chr12:112684314-112685814	chr12:112817440-112818940	133126
chr12:112817440-112818940	chr12:113230759-113232259	413319
chr12:113230759-113232259	chr12:113593728-113595228	362969
chr12:113593728-113595228	chr12:113975597-113977097	381869
chr12:113975597-113977097	chr12:114631223-114632723	655626
chr12:114631223-114632723	chr12:114670846-114672346	39623
chr12:114670846-114672346	chr12:114722653-114724153	51807
chr12:114722653-114724153	chr12:116078916-116080416	1356263
chr12:116078916-116080416	chr12:116530603-116532103	451687
chr12:116530603-116532103	chr12:116701388-116702888	170785
chr12:116701388-116702888	chr12:116900759-116902259	199371
chr12:116900759-116902259	chr12:116915903-116917403	15144
chr12:116915903-116917403	chr12:117050065-117051565	134162
chr12:117050065-117051565	chr12:117312672-117314172	262607
chr12:117312672-117314172	chr12:117694851-117696351	382179
chr12:117694851-117696351	chr12:118272117-118273617	577266
chr12:118272117-118273617	chr12:119379028-119380528	1106911
chr12:119379028-119380528	chr12:119693944-119695444	314916
chr12:119693944-119695444	chr12:119891394-119892894	197450
chr12:119891394-119892894	chr12:120006379-120007879	114985
chr12:120006379-120007879	chr12:120224766-120226266	218387
chr12:120224766-120226266	chr12:120259643-120261143	34877
chr12:120259643-120261143	chr12:120272632-120274132	12989
chr12:120272632-120274132	chr12:120295227-120296727	22595
chr12:120295227-120296727	chr12:120594929-120596429	299702
chr12:120594929-120596429	chr12:120599283-120600783	4354
chr12:120599283-120600783	chr12:120655553-120657053	56270
chr12:120655553-120657053	chr12:120727324-120728824	71771
chr12:120727324-120728824	chr12:120747362-120748862	20038
chr12:120747362-120748862	chr12:120845274-120846774	97912
chr12:120845274-120846774	chr12:120947442-120948942	102168
chr12:120947442-120948942	chr12:120958374-120959874	10932
chr12:120958374-120959874	chr12:121159525-121161025	201151
chr12:121159525-121161025	chr12:121660046-121661546	500521
chr12:121660046-121661546	chr12:122433987-122435487	773941
chr12:122433987-122435487	chr12:122507688-122509188	73701
chr12:122507688-122509188	chr12:122602870-122604370	95182
chr12:122602870-122604370	chr12:122666506-122668006	63636
chr12:122666506-122668006	chr12:122673036-122674536	6530
chr12:122673036-122674536	chr12:122699238-122700738	26202
chr12:122699238-122700738	chr12:122733919-122735419	34681
chr12:122733919-122735419	chr12:122938312-122939812	204393
chr12:122938312-122939812	chr12:122960565-122962065	22253
chr12:122960565-122962065	chr12:122987970-122989470	27405
chr12:122987970-122989470	chr12:123082360-123083860	94390
chr12:123082360-123083860	chr12:123176330-123177830	93970
chr12:123176330-123177830	chr12:123223511-123225011	47181
chr12:123223511-123225011	chr12:123340899-123342399	117388
chr12:123340899-123342399	chr12:123374917-123376417	34018
chr12:123374917-123376417	chr12:123462438-123463938	87521
chr12:123462438-123463938	chr12:123708187-123709687	245749
chr12:123708187-123709687	chr12:123723668-123725168	15481
chr12:123723668-123725168	chr12:123780843-123782343	57175
chr12:123780843-123782343	chr12:123921513-123923013	140670
chr12:123921513-123923013	chr12:124183400-124184900	261887
chr12:124183400-124184900	chr12:124201889-124203389	18489
chr12:124201889-124203389	chr12:124748380-124749880	546491
chr12:124748380-124749880	chr12:125166645-125168145	418265
chr12:125166645-125168145	chr12:126599798-126601298	1433153
chr12:126599798-126601298	chr12:127805558-127807058	1205760
chr12:127805558-127807058	chr12:128423186-128424686	617628
chr12:128423186-128424686	chr12:128479716-128481216	56530
chr12:128479716-128481216	chr12:128827761-128829261	348045
chr12:128827761-128829261	chr12:128912040-128913540	84279
chr12:128912040-128913540	chr12:129718400-129719900	806360
chr12:129718400-129719900	chr12:130732614-130734114	1014214
chr12:130732614-130734114	chr12:130762610-130764110	29996
chr12:130762610-130764110	chr12:130866808-130868308	104198
chr12:130866808-130868308	chr12:131143297-131144797	276489
chr12:131143297-131144797	chr12:132274503-132276003	1131206
chr12:132274503-132276003	chr12:132951601-132953101	677098
chr12:132951601-132953101	chr12:132957118-132958618	5517
chr12:132957118-132958618	chr12:133215342-133216842	258224
chr13:19773945-19775445	chr13:19995131-19996631	221186
chr13:19995131-19996631	chr13:21396802-21398302	1401671
chr13:21396802-21398302	chr13:23228247-23229747	1831445
chr13:23228247-23229747	chr13:24235735-24237235	1007488
chr13:24235735-24237235	chr13:24465559-24467059	229824
chr13:24465559-24467059	chr13:24916390-24917890	450831
chr13:24916390-24917890	chr13:25210777-25212277	294387
chr13:25210777-25212277	chr13:25884490-25885990	673713
chr13:25884490-25885990	chr13:26517921-26519421	633431
chr13:26517921-26519421	chr13:26733606-26735106	215685
chr13:26733606-26735106	chr13:26984316-26985816	250710
chr13:26984316-26985816	chr13:27132768-27134268	148452
chr13:27132768-27134268	chr13:28006116-28007616	873348
chr13:28006116-28007616	chr13:28252987-28254487	246871
chr13:28252987-28254487	chr13:28257188-28258688	4201
chr13:28257188-28258688	chr13:28570032-28571532	312844
chr13:28570032-28571532	chr13:29555756-29557256	985724
chr13:29555756-29557256	chr13:29734485-29735985	178729
chr13:29734485-29735985	chr13:30396757-30398257	662272
chr13:30396757-30398257	chr13:30411283-30412783	14526
chr13:30411283-30412783	chr13:30474584-30476084	63301
chr13:30474584-30476084	chr13:30730750-30732250	256166
chr13:30730750-30732250	chr13:31023208-31024708	292458
chr13:31023208-31024708	chr13:33011055-33012555	1987847
chr13:33011055-33012555	chr13:33013360-33014860	2305
chr13:33013360-33014860	chr13:33078743-33080243	65383
chr13:33078743-33080243	chr13:33368211-33369711	289468
chr13:33368211-33369711	chr13:36114306-36115806	2746095
chr13:36114306-36115806	chr13:36735540-36737040	621234
chr13:36735540-36737040	chr13:36873997-36875497	138457
chr13:36873997-36875497	chr13:39129745-39131245	2255748
chr13:39129745-39131245	chr13:39498238-39499738	368493
chr13:39498238-39499738	chr13:40125503-40127003	627265
chr13:40125503-40127003	chr13:40424548-40426048	299045
chr13:40424548-40426048	chr13:40726759-40728259	302211
chr13:40726759-40728259	chr13:41102486-41103986	375727
chr13:41102486-41103986	chr13:41839899-41841399	737413
chr13:41839899-41841399	chr13:42145242-42146742	305343
chr13:42145242-42146742	chr13:42841014-42842514	695772
chr13:42841014-42842514	chr13:44346567-44348067	1505553
chr13:44346567-44348067	chr13:44664323-44665823	317756
chr13:44664323-44665823	chr13:45172995-45174495	508672
chr13:45172995-45174495	chr13:45309344-45310844	136349
chr13:45309344-45310844	chr13:45731721-45733221	422377
chr13:45731721-45733221	chr13:45850308-45851808	118587
chr13:45850308-45851808	chr13:46301156-46302656	450848
chr13:46301156-46302656	chr13:49643112-49644612	3341956
chr13:49643112-49644612	chr13:50101922-50103422	458810
chr13:50101922-50103422	chr13:51580533-51582033	1478611
chr13:51580533-51582033	chr13:51824973-51826473	244440
chr13:51824973-51826473	chr13:51850474-51851974	25501
chr13:51850474-51851974	chr13:52087305-52088805	236831
chr13:52087305-52088805	chr13:54232852-54234352	2145547
chr13:54232852-54234352	chr13:55861806-55863306	1628954
chr13:55861806-55863306	chr13:58063724-58065224	2201918
chr13:58063724-58065224	chr13:59796254-59797754	1732530
chr13:59796254-59797754	chr13:60181910-60183410	385656
chr13:60181910-60183410	chr13:60640094-60641594	458184
chr13:60640094-60641594	chr13:62139907-62141407	1499813
chr13:62139907-62141407	chr13:62565434-62566934	425527
chr13:62565434-62566934	chr13:63480883-63482383	915449
chr13:63480883-63482383	chr13:64366326-64367826	885443
chr13:64366326-64367826	chr13:66079124-66080624	1712798
chr13:66079124-66080624	chr13:68027529-68029029	1948405
chr13:68027529-68029029	chr13:68820039-68821539	792510
chr13:68820039-68821539	chr13:69361337-69362837	541298
chr13:69361337-69362837	chr13:71591635-71593135	2230298
chr13:71591635-71593135	chr13:72894264-72895764	1302629
chr13:72894264-72895764	chr13:73087931-73089431	193667
chr13:73087931-73089431	chr13:73210866-73212366	122935
chr13:73210866-73212366	chr13:73509225-73510725	298359
chr13:73509225-73510725	chr13:77041565-77043065	3532340
chr13:77041565-77043065	chr13:77053978-77055478	12413
chr13:77053978-77055478	chr13:77056871-77058371	2893
chr13:77056871-77058371	chr13:77321300-77322800	264429
chr13:77321300-77322800	chr13:78137255-78138755	815955
chr13:78137255-78138755	chr13:80074698-80076198	1937443
chr13:80074698-80076198	chr13:80293119-80294619	218421
chr13:80293119-80294619	chr13:80743137-80744637	450018
chr13:80743137-80744637	chr13:80935579-80937079	192442
chr13:80935579-80937079	chr13:81713533-81715033	777954
chr13:81713533-81715033	chr13:84298243-84299743	2584710
chr13:84298243-84299743	chr13:86277428-86278928	1979185
chr13:86277428-86278928	chr13:86331024-86332524	53596
chr13:86331024-86332524	chr13:86661397-86662897	330373
chr13:86661397-86662897	chr13:88158108-88159608	1496711
chr13:88158108-88159608	chr13:88323498-88324998	165390
chr13:88323498-88324998	chr13:89524219-89525719	1200721
chr13:89524219-89525719	chr13:90015588-90017088	491369
chr13:90015588-90017088	chr13:90277717-90279217	262129
chr13:90277717-90279217	chr13:91009512-91011012	731795
chr13:91009512-91011012	chr13:92620960-92622460	1611448
chr13:92620960-92622460	chr13:93226082-93227582	605122
chr13:93226082-93227582	chr13:94354401-94355901	1128319
chr13:94354401-94355901	chr13:95290495-95291995	936094
chr13:95290495-95291995	chr13:97265382-97266882	1974887
chr13:97265382-97266882	chr13:97945242-97946742	679860
chr13:97945242-97946742	chr13:98120652-98122152	175410
chr13:98120652-98122152	chr13:99096251-99097751	975599
chr13:99096251-99097751	chr13:99675231-99676731	578980
chr13:99675231-99676731	chr13:99699134-99700634	23903
chr13:99699134-99700634	chr13:100074787-100076287	375653
chr13:100074787-100076287	chr13:100234451-100235951	159664
chr13:100234451-100235951	chr13:100427444-100428944	192993
chr13:100427444-100428944	chr13:101297699-101299199	870255
chr13:101297699-101299199	chr13:101368146-101369646	70447
chr13:101368146-101369646	chr13:102387107-102388607	1018961
chr13:102387107-102388607	chr13:103544875-103546375	1157768
chr13:103544875-103546375	chr13:104992394-104993894	1447519
chr13:104992394-104993894	chr13:105699031-105700531	706637
chr13:105699031-105700531	chr13:108994231-108995731	3295200
chr13:108994231-108995731	chr13:110714681-110716181	1720450
chr13:110714681-110716181	chr13:112775974-112777474	2061293
chr13:112775974-112777474	chr13:113074703-113076203	298729
chr13:113074703-113076203	chr13:114129470-114130970	1054767
chr14:22234568-22236068	chr14:22472452-22473952	237884
chr14:22472452-22473952	chr14:22570454-22571954	98002
chr14:22570454-22571954	chr14:22981549-22983049	411095
chr14:22981549-22983049	chr14:23109496-23110996	127947
chr14:23109496-23110996	chr14:23133577-23135077	24081
chr14:23133577-23135077	chr14:23330080-23331580	196503
chr14:23330080-23331580	chr14:24211933-24213433	881853
chr14:24211933-24213433	chr14:24459821-24461321	247888
chr14:24459821-24461321	chr14:24983372-24984872	523551
chr14:24983372-24984872	chr14:29571035-29572535	4587663
chr14:29571035-29572535	chr14:30479893-30481393	908858
chr14:30479893-30481393	chr14:30758126-30759626	278233
chr14:30758126-30759626	chr14:30887928-30889428	129802
chr14:30887928-30889428	chr14:30923666-30925166	35738
chr14:30923666-30925166	chr14:31044279-31045779	120613
chr14:31044279-31045779	chr14:31056214-31057714	11935
chr14:31056214-31057714	chr14:31076307-31077807	20093
chr14:31076307-31077807	chr14:31472134-31473634	395827
chr14:31472134-31473634	chr14:31531283-31532783	59149
chr14:31531283-31532783	chr14:34664854-34666354	3133571
chr14:34664854-34666354	chr14:34911538-34913038	246684
chr14:34911538-34913038	chr14:34995205-34996705	83667
chr14:34995205-34996705	chr14:35002123-35003623	6918
chr14:35002123-35003623	chr14:35215686-35217186	213563
chr14:35215686-35217186	chr14:35508555-35510055	292869
chr14:35508555-35510055	chr14:35718468-35719968	209913
chr14:35718468-35719968	chr14:35796494-35797994	78026
chr14:35796494-35797994	chr14:37228529-37230029	1432035
chr14:37228529-37230029	chr14:37525747-37527247	297218
chr14:37525747-37527247	chr14:39042354-39043854	1516607
chr14:39042354-39043854	chr14:39170877-39172377	128523
chr14:39170877-39172377	chr14:39561989-39563489	391112
chr14:39561989-39563489	chr14:48133860-48135360	8571871
chr14:48133860-48135360	chr14:49503888-49505388	1370028
chr14:49503888-49505388	chr14:49533171-49534671	29283
chr14:49533171-49534671	chr14:49742212-49743712	209041
chr14:49742212-49743712	chr14:49756550-49758050	14338
chr14:49756550-49758050	chr14:49835787-49837287	79237
chr14:49835787-49837287	chr14:50245595-50247095	409808
chr14:50245595-50247095	chr14:50295514-50297014	49919
chr14:50295514-50297014	chr14:50346026-50347526	50512
chr14:50346026-50347526	chr14:50414284-50415784	68258
chr14:50414284-50415784	chr14:50928427-50929927	514143
chr14:50928427-50929927	chr14:51393259-51394759	464832
chr14:51393259-51394759	chr14:51407537-51409037	14278
chr14:51407537-51409037	chr14:51550877-51552377	143340
chr14:51550877-51552377	chr14:51941937-51943437	391060
chr14:51941937-51943437	chr14:52931169-52932669	989232
chr14:52931169-52932669	chr14:53781956-53783456	850787
chr14:53781956-53783456	chr14:54206409-54207909	424453
chr14:54206409-54207909	chr14:54645890-54647390	439481
chr14:54645890-54647390	chr14:54866728-54868228	220838
chr14:54866728-54868228	chr14:54937894-54939394	71166
chr14:54937894-54939394	chr14:55536196-55537696	598302
chr14:55536196-55537696	chr14:55848173-55849673	311977
chr14:55848173-55849673	chr14:55849470-55850970	1297
chr14:55849470-55850970	chr14:56342812-56344312	493342
chr14:56342812-56344312	chr14:56448249-56449749	105437
chr14:56448249-56449749	chr14:56536791-56538291	88542
chr14:56536791-56538291	chr14:57129519-57131019	592728
chr14:57129519-57131019	chr14:58637762-58639262	1508243
chr14:58637762-58639262	chr14:59209276-59210776	571514
chr14:59209276-59210776	chr14:59443946-59445446	234670
chr14:59443946-59445446	chr14:60112322-60113822	668376
chr14:60112322-60113822	chr14:61175291-61176791	1062969
chr14:61175291-61176791	chr14:61290707-61292207	115416
chr14:61290707-61292207	chr14:61388490-61389990	97783
chr14:61388490-61389990	chr14:61860782-61862282	472292
chr14:61860782-61862282	chr14:63256378-63257878	1395596
chr14:63256378-63257878	chr14:63432415-63433915	176037
chr14:63432415-63433915	chr14:63637322-63638822	204907
chr14:63637322-63638822	chr14:63653055-63654555	15733
chr14:63653055-63654555	chr14:64003707-64005207	350652
chr14:64003707-64005207	chr14:64289449-64290949	285742
chr14:64289449-64290949	chr14:64480019-64481519	190570
chr14:64480019-64481519	chr14:65264444-65265944	784425
chr14:65264444-65265944	chr14:65484874-65486374	220430
chr14:65484874-65486374	chr14:67257676-67259176	1772802
chr14:67257676-67259176	chr14:68183232-68184732	925556
chr14:68183232-68184732	chr14:68370991-68372491	187759
chr14:68370991-68372491	chr14:69030112-69031612	659121
chr14:69030112-69031612	chr14:69194575-69196075	164463
chr14:69194575-69196075	chr14:69210822-69212322	16247
chr14:69210822-69212322	chr14:69387738-69389238	176916
chr14:69387738-69389238	chr14:69469099-69470599	81361
chr14:69469099-69470599	chr14:69752965-69754465	283866
chr14:69752965-69754465	chr14:70092202-70093702	339237
chr14:70092202-70093702	chr14:70359426-70360926	267224
chr14:70359426-70360926	chr14:70409564-70411064	50138
chr14:70409564-70411064	chr14:70989704-70991204	580140
chr14:70989704-70991204	chr14:71293771-71295271	304067
chr14:71293771-71295271	chr14:71394803-71396303	101032
chr14:71394803-71396303	chr14:71754380-71755880	359577
chr14:71754380-71755880	chr14:72644698-72646198	890318
chr14:72644698-72646198	chr14:73387259-73388759	742561
chr14:73387259-73388759	chr14:73446326-73447826	59067
chr14:73446326-73447826	chr14:73492978-73494478	46652
chr14:73492978-73494478	chr14:73534159-73535659	41181
chr14:73534159-73535659	chr14:73651431-73652931	117272
chr14:73651431-73652931	chr14:73661713-73663213	10282
chr14:73661713-73663213	chr14:73767300-73768800	105587
chr14:73767300-73768800	chr14:73830899-73832399	63599
chr14:73830899-73832399	chr14:73882863-73884363	51964
chr14:73882863-73884363	chr14:74058835-74060335	175972
chr14:74058835-74060335	chr14:74085794-74087294	26959
chr14:74085794-74087294	chr14:74199553-74201053	113759
chr14:74199553-74201053	chr14:74617184-74618684	417631
chr14:74617184-74618684	chr14:74723662-74725162	106478
chr14:74723662-74725162	chr14:77381314-77382814	2657652
chr14:77381314-77382814	chr14:77492373-77493873	111059
chr14:77492373-77493873	chr14:77748907-77750407	256534
chr14:77748907-77750407	chr14:79029225-79030725	1280318
chr14:79029225-79030725	chr14:80507293-80508793	1478068
chr14:80507293-80508793	chr14:81440741-81442241	933448
chr14:81440741-81442241	chr14:81547042-81548542	106301
chr14:81547042-81548542	chr14:81603940-81605440	56898
chr14:81603940-81605440	chr14:84706304-84707804	3102364
chr14:84706304-84707804	chr14:87869654-87871154	3163350
chr14:87869654-87871154	chr14:87982480-87983980	112826
chr14:87982480-87983980	chr14:90005757-90007257	2023277
chr14:90005757-90007257	chr14:90409129-90410629	403372
chr14:90409129-90410629	chr14:90710799-90712299	301670
chr14:90710799-90712299	chr14:91024422-91025922	313623
chr14:91024422-91025922	chr14:92031973-92033473	1007551
chr14:92031973-92033473	chr14:92132836-92134336	100863
chr14:92132836-92134336	chr14:92537214-92538714	404378
chr14:92537214-92538714	chr14:92688702-92690202	151488
chr14:92688702-92690202	chr14:93123558-93125058	434856
chr14:93123558-93125058	chr14:93240521-93242021	116963
chr14:93240521-93242021	chr14:93500465-93501965	259944
chr14:93500465-93501965	chr14:93688866-93690366	188401
chr14:93688866-93690366	chr14:93846010-93847510	157144
chr14:93846010-93847510	chr14:93927166-93928666	81156
chr14:93927166-93928666	chr14:93984156-93985656	56990
chr14:93984156-93985656	chr14:94513664-94515164	529508
chr14:94513664-94515164	chr14:96132736-96134236	1619072
chr14:96132736-96134236	chr14:96187751-96189251	55015
chr14:96187751-96189251	chr14:96618235-96619735	430484
chr14:96618235-96619735	chr14:98739711-98741211	2121476
chr14:98739711-98741211	chr14:99073456-99074956	333745
chr14:99073456-99074956	chr14:99189629-99191129	116173
chr14:99189629-99191129	chr14:99375542-99377042	185913
chr14:99375542-99377042	chr14:99469144-99470644	93602
chr14:99469144-99470644	chr14:99850685-99852185	381541
chr14:99850685-99852185	chr14:100456334-100457834	605649
chr14:100456334-100457834	chr14:100816280-100817780	359946
chr14:100816280-100817780	chr14:101285577-101287077	469297
chr14:101285577-101287077	chr14:101686731-101688231	401154
chr14:101686731-101688231	chr14:101870621-101872121	183890
chr14:101870621-101872121	chr14:102050397-102051897	179776
chr14:102050397-102051897	chr14:102118232-102119732	67835
chr14:102118232-102119732	chr14:102132861-102134361	14629
chr14:102132861-102134361	chr14:102149614-102151114	16753
chr14:102149614-102151114	chr14:102541379-102542879	391765
chr14:102541379-102542879	chr14:102613602-102615102	72223
chr14:102613602-102615102	chr14:102628271-102629771	14669
chr14:102628271-102629771	chr14:102638690-102640190	10419
chr14:102638690-102640190	chr14:102743710-102745210	105020
chr14:102743710-102745210	chr14:102815480-102816980	71770
chr14:102815480-102816980	chr14:102921104-102922604	105624
chr14:102921104-102922604	chr14:103382556-103384056	461452
chr14:103382556-103384056	chr14:103423348-103424848	40792
chr14:103423348-103424848	chr14:103606158-103607658	182810
chr14:103606158-103607658	chr14:105364073-105365573	1757915
chr14:105364073-105365573	chr14:106653392-106654892	1289319
chr15:22960756-22962256	chr15:24352001-24353501	1391245
chr15:24352001-24353501	chr15:24498434-24499934	146433
chr15:24498434-24499934	chr15:24900237-24901737	401803
chr15:24900237-24901737	chr15:27832191-27833691	2931954
chr15:27832191-27833691	chr15:28091731-28093231	259540
chr15:28091731-28093231	chr15:28873588-28875088	781857
chr15:28873588-28875088	chr15:29536975-29538475	663387
chr15:29536975-29538475	chr15:30656663-30658163	1119688
chr15:30656663-30658163	chr15:31532074-31533574	875411
chr15:31532074-31533574	chr15:31821443-31822943	289369
chr15:31821443-31822943	chr15:34042796-34044296	2221353
chr15:34042796-34044296	chr15:38616521-38618021	4573725
chr15:38616521-38618021	chr15:38619942-38621442	3421
chr15:38619942-38621442	chr15:39476037-39477537	856095
chr15:39476037-39477537	chr15:39654572-39656072	178535
chr15:39654572-39656072	chr15:39888687-39890187	234115
chr15:39888687-39890187	chr15:40284865-40286365	396178
chr15:40284865-40286365	chr15:40328275-40329775	43410
chr15:40328275-40329775	chr15:40422316-40423816	94041
chr15:40422316-40423816	chr15:40614907-40616407	192591
chr15:40614907-40616407	chr15:41197164-41198664	582257
chr15:41197164-41198664	chr15:41259131-41260631	61967
chr15:41259131-41260631	chr15:41282779-41284279	23648
chr15:41282779-41284279	chr15:41392502-41394002	109723
chr15:41392502-41394002	chr15:41641687-41643187	249185
chr15:41641687-41643187	chr15:41985894-41987394	344207
chr15:41985894-41987394	chr15:42442870-42444370	456976
chr15:42442870-42444370	chr15:43178404-43179904	735534
chr15:43178404-43179904	chr15:43537567-43539067	359163
chr15:43537567-43539067	chr15:44000984-44002484	463417
chr15:44000984-44002484	chr15:44321508-44323008	320524
chr15:44321508-44323008	chr15:44344184-44345684	22676
chr15:44344184-44345684	chr15:44580584-44582084	236400
chr15:44580584-44582084	chr15:45182940-45184440	602356
chr15:45182940-45184440	chr15:45244212-45245712	61272
chr15:45244212-45245712	chr15:45473397-45474897	229185
chr15:45473397-45474897	chr15:45577271-45578771	103874
chr15:45577271-45578771	chr15:48613068-48614568	3035797
chr15:48613068-48614568	chr15:48835333-48836833	222265
chr15:48835333-48836833	chr15:48855292-48856792	19959
chr15:48855292-48856792	chr15:48901342-48902842	46050
chr15:48901342-48902842	chr15:50453240-50454740	1551898
chr15:50453240-50454740	chr15:50534281-50535781	81041
chr15:50534281-50535781	chr15:50681718-50683218	147437
chr15:50681718-50683218	chr15:51060516-51062016	378798
chr15:51060516-51062016	chr15:51981007-51982507	920491
chr15:51981007-51982507	chr15:52033690-52035190	52683
chr15:52033690-52035190	chr15:52042264-52043764	8574
chr15:52042264-52043764	chr15:52377661-52379161	335397
chr15:52377661-52379161	chr15:52456571-52458071	78910
chr15:52456571-52458071	chr15:56073605-56075105	3617034
chr15:56073605-56075105	chr15:56898757-56900257	825152
chr15:56898757-56900257	chr15:57278372-57279872	379615
chr15:57278372-57279872	chr15:57394252-57395752	115880
chr15:57394252-57395752	chr15:58349858-58351358	955606
chr15:58349858-58351358	chr15:58814727-58816227	464869
chr15:58814727-58816227	chr15:59593158-59594658	778431
chr15:59593158-59594658	chr15:59775924-59777424	182766
chr15:59775924-59777424	chr15:60408865-60410365	632941
chr15:60408865-60410365	chr15:62215127-62216627	1806262
chr15:62215127-62216627	chr15:62322023-62323523	106896
chr15:62322023-62323523	chr15:62461375-62462875	139352
chr15:62461375-62462875	chr15:62470477-62471977	9102
chr15:62470477-62471977	chr15:62587258-62588758	116781
chr15:62587258-62588758	chr15:62948785-62950285	361527
chr15:62948785-62950285	chr15:63753314-63754814	804529
chr15:63753314-63754814	chr15:65437011-65438511	1683697
chr15:65437011-65438511	chr15:65656247-65657747	219236
chr15:65656247-65657747	chr15:65813778-65815278	157531
chr15:65813778-65815278	chr15:65855982-65857482	42204
chr15:65855982-65857482	chr15:66566234-66567734	710252
chr15:66566234-66567734	chr15:66782543-66784043	216309
chr15:66782543-66784043	chr15:66857869-66859369	75326
chr15:66857869-66859369	chr15:67245521-67247021	387652
chr15:67245521-67247021	chr15:67495457-67496957	249936
chr15:67495457-67496957	chr15:68166203-68167703	670746
chr15:68166203-68167703	chr15:68487663-68489163	321460
chr15:68487663-68489163	chr15:68547311-68548811	59648
chr15:68547311-68548811	chr15:68676149-68677649	128838
chr15:68676149-68677649	chr15:68746306-68747806	70157
chr15:68746306-68747806	chr15:69455975-69457475	709669
chr15:69455975-69457475	chr15:70519058-70520558	1063083
chr15:70519058-70520558	chr15:71806583-71808083	1287525
chr15:71806583-71808083	chr15:71989896-71991396	183313
chr15:71989896-71991396	chr15:72037294-72038794	47398
chr15:72037294-72038794	chr15:72067843-72069343	30549
chr15:72067843-72069343	chr15:72294475-72295975	226632
chr15:72294475-72295975	chr15:72324964-72326464	30489
chr15:72324964-72326464	chr15:72391266-72392766	66302
chr15:72391266-72392766	chr15:72520221-72521721	128955
chr15:72520221-72521721	chr15:73624709-73626209	1104488
chr15:73624709-73626209	chr15:73899784-73901284	275075
chr15:73899784-73901284	chr15:73967174-73968674	67390
chr15:73967174-73968674	chr15:74527748-74529248	560574
chr15:74527748-74529248	chr15:74700695-74702195	172947
chr15:74700695-74702195	chr15:74822084-74823584	121389
chr15:74822084-74823584	chr15:75162900-75164400	340816
chr15:75162900-75164400	chr15:75505887-75507387	342987
chr15:75505887-75507387	chr15:75655866-75657366	149979
chr15:75655866-75657366	chr15:75829722-75831222	173856
chr15:75829722-75831222	chr15:75877731-75879231	48009
chr15:75877731-75879231	chr15:75920803-75922303	43072
chr15:75920803-75922303	chr15:76271598-76273098	350795
chr15:76271598-76273098	chr15:76388958-76390458	117360
chr15:76388958-76390458	chr15:76591200-76592700	202242
chr15:76591200-76592700	chr15:76870549-76872049	279349
chr15:76870549-76872049	chr15:77358580-77360080	488031
chr15:77358580-77360080	chr15:77849999-77851499	491419
chr15:77849999-77851499	chr15:78083011-78084511	233012
chr15:78083011-78084511	chr15:78131651-78133151	48640
chr15:78131651-78133151	chr15:78481370-78482870	349719
chr15:78481370-78482870	chr15:78792740-78794240	311370
chr15:78792740-78794240	chr15:78821428-78822928	28688
chr15:78821428-78822928	chr15:78872932-78874432	51504
chr15:78872932-78874432	chr15:78990583-78992083	117651
chr15:78990583-78992083	chr15:79424417-79425917	433834
chr15:79424417-79425917	chr15:79792263-79793763	367846
chr15:79792263-79793763	chr15:79871245-79872745	78982
chr15:79871245-79872745	chr15:80079028-80080528	207783
chr15:80079028-80080528	chr15:80096377-80097877	17349
chr15:80096377-80097877	chr15:81324742-81326242	1228365
chr15:81324742-81326242	chr15:82301847-82303347	977105
chr15:82301847-82303347	chr15:82668311-82669811	366464
chr15:82668311-82669811	chr15:82930166-82931666	261855
chr15:82930166-82931666	chr15:83023246-83024746	93080
chr15:83023246-83024746	chr15:83032955-83034455	9709
chr15:83032955-83034455	chr15:83377400-83378900	344445
chr15:83377400-83378900	chr15:85338755-85340255	1961355
chr15:85338755-85340255	chr15:85575126-85576626	236371
chr15:85575126-85576626	chr15:85798286-85799786	223160
chr15:85798286-85799786	chr15:88437122-88438622	2638836
chr15:88437122-88438622	chr15:88642375-88643875	205253
chr15:88642375-88643875	chr15:89052344-89053844	409969
chr15:89052344-89053844	chr15:89596664-89598164	544320
chr15:89596664-89598164	chr15:89693612-89695112	96948
chr15:89693612-89695112	chr15:89809711-89811211	116099
chr15:89809711-89811211	chr15:89881198-89882698	71487
chr15:89881198-89882698	chr15:90052725-90054225	171527
chr15:90052725-90054225	chr15:90444263-90445763	391538
chr15:90444263-90445763	chr15:90936864-90938364	492601
chr15:90936864-90938364	chr15:93805663-93807163	2868799
chr15:93805663-93807163	chr15:94903802-94905302	1098139
chr15:94903802-94905302	chr15:95387578-95389078	483776
chr15:95387578-95389078	chr15:96176470-96177970	788892
chr15:96176470-96177970	chr15:96299449-96300949	122979
chr15:96299449-96300949	chr15:96842933-96844433	543484
chr15:96842933-96844433	chr15:98253710-98255210	1410777
chr15:98253710-98255210	chr15:98522325-98523825	268615
chr15:98522325-98523825	chr15:99262458-99263958	740133
chr15:99262458-99263958	chr15:99263415-99264915	957
chr15:99263415-99264915	chr15:99865061-99866561	601646
chr15:99865061-99866561	chr15:99866819-99868319	1758
chr15:99866819-99868319	chr15:100210241-100211741	343422
chr15:100210241-100211741	chr15:100933942-100935442	723701
chr15:100933942-100935442	chr15:100997322-100998822	63380
chr16:96622-98122	chr16:408548-410048	311926
chr16:408548-410048	chr16:568027-569527	159479
chr16:568027-569527	chr16:943267-944767	375240
chr16:943267-944767	chr16:1245776-1247276	302509
chr16:1245776-1247276	chr16:1846602-1848102	600826
chr16:1846602-1848102	chr16:2257865-2259365	411263
chr16:2257865-2259365	chr16:2519097-2520597	261232
chr16:2519097-2520597	chr16:2532351-2533851	13254
chr16:2532351-2533851	chr16:2722275-2723775	189924
chr16:2722275-2723775	chr16:3103521-3105021	381246
chr16:3103521-3105021	chr16:3104535-3106035	1014
chr16:3104535-3106035	chr16:3196254-3197754	91719
chr16:3196254-3197754	chr16:3395138-3396638	198884
chr16:3395138-3396638	chr16:3629559-3631059	234421
chr16:3629559-3631059	chr16:3904989-3906489	275430
chr16:3904989-3906489	chr16:3994568-3996068	89579
chr16:3994568-3996068	chr16:4248370-4249870	253802
chr16:4248370-4249870	chr16:4597491-4598991	349121
chr16:4597491-4598991	chr16:4723201-4724701	125710
chr16:4723201-4724701	chr16:4786024-4787524	62823
chr16:4786024-4787524	chr16:4940972-4942472	154948
chr16:4940972-4942472	chr16:5003753-5005253	62781
chr16:5003753-5005253	chr16:5127094-5128594	123341
chr16:5127094-5128594	chr16:5156817-5158317	29723
chr16:5156817-5158317	chr16:6568150-6569650	1411333
chr16:6568150-6569650	chr16:6821355-6822855	253205
chr16:6821355-6822855	chr16:6907352-6908852	85997
chr16:6907352-6908852	chr16:7947041-7948541	1039689
chr16:7947041-7948541	chr16:8039197-8040697	92156
chr16:8039197-8040697	chr16:8325025-8326525	285828
chr16:8325025-8326525	chr16:8913126-8914626	588101
chr16:8913126-8914626	chr16:8970143-8971643	57017
chr16:8970143-8971643	chr16:9053315-9054815	83172
chr16:9053315-9054815	chr16:10083242-10084742	1029927
chr16:10083242-10084742	chr16:11019922-11021422	936680
chr16:11019922-11021422	chr16:11639152-11640652	619230
chr16:11639152-11640652	chr16:11888885-11890385	249733
chr16:11888885-11890385	chr16:11923334-11924834	34449
chr16:11923334-11924834	chr16:12058170-12059670	134836
chr16:12058170-12059670	chr16:13605524-13607024	1547354
chr16:13605524-13607024	chr16:13754256-13755756	148732
chr16:13754256-13755756	chr16:13778506-13780006	24250
chr16:13778506-13780006	chr16:13898848-13900348	120342
chr16:13898848-13900348	chr16:14373199-14374699	474351
chr16:14373199-14374699	chr16:14577045-14578545	203846
chr16:14577045-14578545	chr16:14823662-14825162	246617
chr16:14823662-14825162	chr16:15074710-15076210	251048
chr16:15074710-15076210	chr16:15411569-15413069	336859
chr16:15411569-15413069	chr16:15671573-15673073	260004
chr16:15671573-15673073	chr16:15789445-15790945	117872
chr16:15789445-15790945	chr16:15802654-15804154	13209
chr16:15802654-15804154	chr16:16222427-16223927	419773
chr16:16222427-16223927	chr16:17059583-17061083	837156
chr16:17059583-17061083	chr16:17504001-17505501	444418
chr16:17504001-17505501	chr16:18570783-18572283	1066782
chr16:18570783-18572283	chr16:18957793-18959293	387010
chr16:18957793-18959293	chr16:18996747-18998247	38954
chr16:18996747-18998247	chr16:19162148-19163648	165401
chr16:19162148-19163648	chr16:19269694-19271194	107546
chr16:19269694-19271194	chr16:19490387-19491887	220693
chr16:19490387-19491887	chr16:19755324-19756824	264937
chr16:19755324-19756824	chr16:19877339-19878839	122015
chr16:19877339-19878839	chr16:20156760-20158260	279421
chr16:20156760-20158260	chr16:20437203-20438703	280443
chr16:20437203-20438703	chr16:20589174-20590674	151971
chr16:20589174-20590674	chr16:20629463-20630963	40289
chr16:20629463-20630963	chr16:20942301-20943801	312838
chr16:20942301-20943801	chr16:21126701-21128201	184400
chr16:21126701-21128201	chr16:21151374-21152874	24673
chr16:21151374-21152874	chr16:21185615-21187115	34241
chr16:21185615-21187115	chr16:21308528-21310028	122913
chr16:21308528-21310028	chr16:21342686-21344186	34158
chr16:21342686-21344186	chr16:21557876-21559376	215190
chr16:21557876-21559376	chr16:21590989-21592489	33113
chr16:21590989-21592489	chr16:22376325-22377825	785336
chr16:22376325-22377825	chr16:22814922-22816422	438597
chr16:22814922-22816422	chr16:22858306-22859806	43384
chr16:22858306-22859806	chr16:22998061-22999561	139755
chr16:22998061-22999561	chr16:23359973-23361473	361912
chr16:23359973-23361473	chr16:23382892-23384392	22919
chr16:23382892-23384392	chr16:23604214-23605714	221322
chr16:23604214-23605714	chr16:23697965-23699465	93751
chr16:23697965-23699465	chr16:23914831-23916331	216866
chr16:23914831-23916331	chr16:24627560-24629060	712729
chr16:24627560-24629060	chr16:24715809-24717309	88249
chr16:24715809-24717309	chr16:24814995-24816495	99186
chr16:24814995-24816495	chr16:26263787-26265287	1448792
chr16:26263787-26265287	chr16:26524932-26526432	261145
chr16:26524932-26526432	chr16:27185796-27187296	660864
chr16:27185796-27187296	chr16:27314512-27316012	128716
chr16:27314512-27316012	chr16:27498156-27499656	183644
chr16:27498156-27499656	chr16:27525510-27527010	27354
chr16:27525510-27527010	chr16:27553603-27555103	28093
chr16:27553603-27555103	chr16:27601696-27603196	48093
chr16:27601696-27603196	chr16:28089647-28091147	487951
chr16:28089647-28091147	chr16:28266118-28267618	176471
chr16:28266118-28267618	chr16:28267287-28268787	1169
chr16:28267287-28268787	chr16:28896221-28897721	628934
chr16:28896221-28897721	chr16:28920241-28921741	24020
chr16:28920241-28921741	chr16:29025238-29026738	104997
chr16:29025238-29026738	chr16:29650545-29652045	625307
chr16:29650545-29652045	chr16:29669629-29671129	19084
chr16:29669629-29671129	chr16:29751284-29752784	81655
chr16:29751284-29752784	chr16:29827757-29829257	76473
chr16:29827757-29829257	chr16:30427910-30429410	600153
chr16:30427910-30429410	chr16:30994868-30996368	566958
chr16:30994868-30996368	chr16:31208641-31210141	213773
chr16:31208641-31210141	chr16:31235539-31237039	26898
chr16:31235539-31237039	chr16:46526461-46527961	15290922
chr16:46526461-46527961	chr16:46596549-46598049	70088
chr16:46596549-46598049	chr16:47087483-47088983	490934
chr16:47087483-47088983	chr16:47288038-47289538	200555
chr16:47288038-47289538	chr16:47371290-47372790	83252
chr16:47371290-47372790	chr16:48189741-48191241	818451
chr16:48189741-48191241	chr16:48412325-48413825	222584
chr16:48412325-48413825	chr16:49388563-49390063	976238
chr16:49388563-49390063	chr16:49437514-49439014	48951
chr16:49437514-49439014	chr16:49580776-49582276	143262
chr16:49580776-49582276	chr16:49764125-49765625	183349
chr16:49764125-49765625	chr16:49950326-49951826	186201
chr16:49950326-49951826	chr16:50239852-50241352	289526
chr16:50239852-50241352	chr16:50481221-50482721	241369
chr16:50481221-50482721	chr16:51159162-51160662	677941
chr16:51159162-51160662	chr16:51404138-51405638	244976
chr16:51404138-51405638	chr16:52893959-52895459	1489821
chr16:52893959-52895459	chr16:53077214-53078714	183255
chr16:53077214-53078714	chr16:53535432-53536932	458218
chr16:53535432-53536932	chr16:53592267-53593767	56835
chr16:53592267-53593767	chr16:53616212-53617712	23945
chr16:53616212-53617712	chr16:54158868-54160368	542656
chr16:54158868-54160368	chr16:54409817-54411317	250949
chr16:54409817-54411317	chr16:54626048-54627548	216231
chr16:54626048-54627548	chr16:54818206-54819706	192158
chr16:54818206-54819706	chr16:55502806-55504306	684600
chr16:55502806-55504306	chr16:56723914-56725414	1221108
chr16:56723914-56725414	chr16:56760088-56761588	36174
chr16:56760088-56761588	chr16:56950711-56952211	190623
chr16:56950711-56952211	chr16:57085921-57087421	135210
chr16:57085921-57087421	chr16:57315485-57316985	229564
chr16:57315485-57316985	chr16:57585490-57586990	270005
chr16:57585490-57586990	chr16:57784797-57786297	199307
chr16:57784797-57786297	chr16:57798306-57799806	13509
chr16:57798306-57799806	chr16:58129402-58130902	331096
chr16:58129402-58130902	chr16:58734075-58735575	604673
chr16:58734075-58735575	chr16:58757201-58758701	23126
chr16:58757201-58758701	chr16:58909435-58910935	152234
chr16:58909435-58910935	chr16:63146778-63148278	4237343
chr16:63146778-63148278	chr16:64978587-64980087	1831809
chr16:64978587-64980087	chr16:65956487-65957987	977900
chr16:65956487-65957987	chr16:66221693-66223193	265206
chr16:66221693-66223193	chr16:66685393-66686893	463700
chr16:66685393-66686893	chr16:66736411-66737911	51018
chr16:66736411-66737911	chr16:66876514-66878014	140103
chr16:66876514-66878014	chr16:66891177-66892677	14663
chr16:66891177-66892677	chr16:67293746-67295246	402569
chr16:67293746-67295246	chr16:67312488-67313988	18742
chr16:67312488-67313988	chr16:67324590-67326090	12102
chr16:67324590-67326090	chr16:67576557-67578057	251967
chr16:67576557-67578057	chr16:68195497-68196997	618940
chr16:68195497-68196997	chr16:68218702-68220202	23205
chr16:68218702-68220202	chr16:69451091-69452591	1232389
chr16:69451091-69452591	chr16:69543689-69545189	92598
chr16:69543689-69545189	chr16:69706818-69708318	163129
chr16:69706818-69708318	chr16:69723842-69725342	17024
chr16:69723842-69725342	chr16:69733144-69734644	9302
chr16:69733144-69734644	chr16:69800612-69802112	67468
chr16:69800612-69802112	chr16:69877185-69878685	76573
chr16:69877185-69878685	chr16:69919171-69920671	41986
chr16:69919171-69920671	chr16:70120055-70121555	200884
chr16:70120055-70121555	chr16:70770957-70772457	650902
chr16:70770957-70772457	chr16:71714500-71716000	943543
chr16:71714500-71716000	chr16:71793087-71794587	78587
chr16:71793087-71794587	chr16:71903791-71905291	110704
chr16:71903791-71905291	chr16:71964224-71965724	60433
chr16:71964224-71965724	chr16:71984809-71986309	20585
chr16:71984809-71986309	chr16:73919853-73921353	1935044
chr16:73919853-73921353	chr16:73921895-73923395	2042
chr16:73921895-73923395	chr16:74585203-74586703	663308
chr16:74585203-74586703	chr16:74766919-74768419	181716
chr16:74766919-74768419	chr16:74852220-74853720	85301
chr16:74852220-74853720	chr16:75080014-75081514	227794
chr16:75080014-75081514	chr16:75096227-75097727	16213
chr16:75096227-75097727	chr16:75161500-75163000	65273
chr16:75161500-75163000	chr16:75252635-75254135	91135
chr16:75252635-75254135	chr16:75314473-75315973	61838
chr16:75314473-75315973	chr16:75571053-75572553	256580
chr16:75571053-75572553	chr16:75595405-75596905	24352
chr16:75595405-75596905	chr16:75807483-75808983	212078
chr16:75807483-75808983	chr16:76201775-76203275	394292
chr16:76201775-76203275	chr16:77236186-77237686	1034411
chr16:77236186-77237686	chr16:77426154-77427654	189968
chr16:77426154-77427654	chr16:77431952-77433452	5798
chr16:77431952-77433452	chr16:77697754-77699254	265802
chr16:77697754-77699254	chr16:77891212-77892712	193458
chr16:77891212-77892712	chr16:78347835-78349335	456623
chr16:78347835-78349335	chr16:78431094-78432594	83259
chr16:78431094-78432594	chr16:78721824-78723324	290730
chr16:78721824-78723324	chr16:79413235-79414735	691411
chr16:79413235-79414735	chr16:79998461-79999961	585226
chr16:79998461-79999961	chr16:80949046-80950546	950585
chr16:80949046-80950546	chr16:81308635-81310135	359589
chr16:81308635-81310135	chr16:81400101-81401601	91466
chr16:81400101-81401601	chr16:81522304-81523804	122203
chr16:81522304-81523804	chr16:81654184-81655684	131880
chr16:81654184-81655684	chr16:81925027-81926527	270843
chr16:81925027-81926527	chr16:83626430-83627930	1701403
chr16:83626430-83627930	chr16:83905531-83907031	279101
chr16:83905531-83907031	chr16:84204844-84206344	299313
chr16:84204844-84206344	chr16:84232844-84234344	28000
chr16:84232844-84234344	chr16:84429781-84431281	196937
chr16:84429781-84431281	chr16:84433896-84435396	4115
chr16:84433896-84435396	chr16:84592889-84594389	158993
chr16:84592889-84594389	chr16:84630993-84632493	38104
chr16:84630993-84632493	chr16:84719518-84721018	88525
chr16:84719518-84721018	chr16:84830774-84832274	111256
chr16:84830774-84832274	chr16:84864533-84866033	33759
chr16:84864533-84866033	chr16:84865613-84867113	1080
chr16:84865613-84867113	chr16:85271375-85272875	405762
chr16:85271375-85272875	chr16:85399189-85400689	127814
chr16:85399189-85400689	chr16:86740687-86742187	1341498
chr16:86740687-86742187	chr16:86967592-86969092	226905
chr16:86967592-86969092	chr16:87312875-87314375	345283
chr16:87312875-87314375	chr16:87499754-87501254	186879
chr16:87499754-87501254	chr16:87912356-87913856	412602
chr16:87912356-87913856	chr16:88287522-88289022	375166
chr16:88287522-88289022	chr16:88620602-88622102	333080
chr16:88620602-88622102	chr16:88756216-88757716	135614
chr16:88756216-88757716	chr16:89392701-89394201	636485
chr16:89392701-89394201	chr16:89931409-89932909	538708
chr17:194351-195851	chr17:405708-407208	211357
chr17:405708-407208	chr17:749361-750861	343653
chr17:749361-750861	chr17:1194031-1195531	444670
chr17:1194031-1195531	chr17:1367518-1369018	173487
chr17:1367518-1369018	chr17:1403441-1404941	35923
chr17:1403441-1404941	chr17:1431917-1433417	28476
chr17:1431917-1433417	chr17:1815760-1817260	383843
chr17:1815760-1817260	chr17:1981755-1983255	165995
chr17:1981755-1983255	chr17:1991504-1993004	9749
chr17:1991504-1993004	chr17:2242821-2244321	251317
chr17:2242821-2244321	chr17:2403472-2404972	160651
chr17:2403472-2404972	chr17:2411739-2413239	8267
chr17:2411739-2413239	chr17:2451277-2452777	39538
chr17:2451277-2452777	chr17:2464687-2466187	13410
chr17:2464687-2466187	chr17:2478544-2480044	13857
chr17:2478544-2480044	chr17:2646490-2647990	167946
chr17:2646490-2647990	chr17:2914608-2916108	268118
chr17:2914608-2916108	chr17:2938467-2939967	23859
chr17:2938467-2939967	chr17:3045981-3047481	107514
chr17:3045981-3047481	chr17:3737170-3738670	691189
chr17:3737170-3738670	chr17:3983802-3985302	246632
chr17:3983802-3985302	chr17:4192805-4194305	209003
[truncated: 3,339 more rows]

## Sheet: mre11_GG_rep2
region string	coordinate of cut site	sense of cut site	target sequence	# mismatches	gene name	gene sense
chr18:46025527-46028027	46026777	+	CCTGTAGTCCCAGCTACTGG	0	NM_024430	-	14.5028	1.22129	3.51121	1.9846	1.52661	1.9846	1.52661
chr3:40173783-40176283	40175033	+	CCTGTAGTCCCAGCTACTGG	0	NR_104316	+	31.7535	2.28992	7.93838	3.20589	4.7325	4.7325	3.20589
chr2:70335277-70337777	70336527	+	CCTGTAGTCCCAGCTACTGG	0			36.3334	3.66387	10.381			6.71709	3.66387
chr19:51646745-51649245	51647995	+	CCTGTAGTCCCAGCTACTGG	0			0.457984	0	0			0	0
chr8:6268984-6271484	6270234	+	CCTGTAGTCCCAGCTACTGG	0			11.2969	1.37395	4.12185			3.05322	1.06863
chr8:67902293-67904793	67903543	-	CCTGTAGTCCCAGCTACTGG	0			11.9076	1.06863	3.51121			1.83193	1.67927
chr11:100046771-100049271	100048021	+	CCTGTAGTCCCAGCTACTGG	0	NM_001243270	+	32.5168	3.96919	10.5336	4.88516	5.64847	5.64847	4.88516
chr14:71394303-71396803	71395553	+	CCTGTAGTCCCAGCTACTGG	0	NM_001354288	+	49.6149	4.27451	15.7241	5.19048	10.5336	10.5336	5.19048
chrX:100621022-100623522	100622272	+	CCTGTAGTCCCAGCTACTGG	0			28.2423	1.9846	6.86975			3.66387	3.20589
chr9:20743987-20746487	20745237	-	CCTGTAGTCCCAGCTACTGG	0	NM_017794	+	80.7578	8.85435	25.6471	13.8922	11.7549	13.8922	11.7549
chr13:77320800-77323300	77322050	+	CCTGTAGTCCCAGCTACTGG	0	NM_015057	-	85.9483	10.6863	24.2731	14.8081	9.465	14.8081	9.465
chr19:43422867-43425367	43424117	-	CCTGTAGTCCCAGCTACTGG	0			18.1667	0.915967	4.42718			1.9846	2.44258
chr18:27100233-27102733	27101483	+	CCTGTAGTCCCAGCTACTGG	0	NM_031422	-	1.9846	0	0	0	0	0	0
chr17:50491470-50493970	50492720	+	CCTGTAGTCCCAGCTACTGG	0			27.021	1.67927	7.17508			4.57984	2.59524
chr4:79308593-79311093	79309843	-	CCTGTAGTCCCAGCTACTGG	0			10.8389	0.763306	2.44258			0.915967	1.52661
chr18:47095760-47098260	47097010	+	CCTGTAGTCCCAGCTACTGG	0	NM_001353901	+	12.6709	1.22129	2.90056	1.9846	0.915967	0.915967	1.9846
chr22:19199482-19201982	19200732	+	CCTGTAGTCCCAGCTACTGG	0	NM_001835	-	73.888	5.80113	21.5252	12.8235	8.70169	12.8235	8.70169
chr8:102492903-102495403	102494153	-	CCTGTAGTCCCAGCTACTGG	0			14.3502	1.52661	3.20589			1.22129	1.9846
chr17:7622335-7624835	7623585	-	CCTGTAGTCCCAGCTACTGG	0	NM_001289114	+	61.2171	4.27451	16.3348	7.63306	8.70169	7.63306	8.70169
chr3:186757976-186760476	186759226	+	CCTGTAGTCCCAGCTACTGG	0			27.7843	2.59524	8.39637			5.03782	3.35855
chr6:43047643-43050143	43048893	-	CCTGTAGTCCCAGCTACTGG	0	NM_001168370	-	38.1653	2.59524	9.465	3.20589	6.25911	6.25911	3.20589
chr13:73087431-73089931	73088681	+	CCTGTAGTCCCAGCTACTGG	0			35.4174	3.66387	10.5336			6.41177	4.12185
chr2:73377954-73380454	73379204	-	CCTGTAGTCCCAGCTACTGG	0			15.4188	0.610645	5.03782			2.28992	2.7479
chr2:21660369-21662869	21661619	+	CCTGTAGTCCCAGCTACTGG	0			43.0505	4.7325	14.3502			8.54903	5.80113
chr3:145067060-145069560	145068310	+	CCTGTAGTCCCAGCTACTGG	0			22.4412	1.52661	7.17508			4.88516	2.28992
chr14:72644198-72646698	72645448	-	CCTGTAGTCCCAGCTACTGG	0	NM_001280542	-	27.6317	2.59524	7.32774	3.66387	3.66387	3.66387	3.66387
chr5:164698327-164700827	164699577	+	CCTGTAGTCCCAGCTACTGG	0			16.3348	0.915967	6.71709			4.57984	2.13726
chr14:59443446-59445946	59444696	+	CCTGTAGTCCCAGCTACTGG	0			36.6387	1.37395	7.4804			2.90056	4.57984
chr2:97845819-97848319	97847069	+	CCTGTAGTCCCAGCTACTGG	0	NM_015348	-	3.96919	0	0.763306	0	0.763306	0	0.763306
chr7:31243509-31246009	31244759	-	CCTGTAGTCCCAGCTACTGG	0			12.3656	1.37395	2.13726			1.52661	0.610645
chr19:7222821-7225321	7224071	-	CCTGTAGTCCCAGCTACTGG	0	NM_001079817	-	40.1499	3.96919	12.5182	4.88516	7.63306	7.63306	4.88516
chrX:71976298-71978798	71977548	-	CCTGTAGTCCCAGCTACTGG	0	NM_001013627	+	35.4174	2.13726	9.31233	4.42718	4.88516	4.42718	4.88516
chr5:31325569-31328069	31326819	-	CCTGTAGTCCCAGCTACTGG	0	NM_004932	+	21.8306	1.22129	4.57984	2.59524	1.9846	2.59524	1.9846
chr7:102093877-102096377	102095127	-	CCTGTAGTCCCAGCTACTGG	0	NM_001913	+	16.1821	0.915967	5.64847	2.28992	3.35855	2.28992	3.35855
chrX:136870081-136872581	136871331	+	CCTGTAGTCCCAGCTACTGG	0	NM_001164803	-	69.6135	4.7325	22.1359	11.9076	10.2283	11.9076	10.2283
chr9:34094265-34096765	34095515	-	CCTGTAGTCCCAGCTACTGG	0	NM_015397	-	26.4104	1.22129	9.465	3.51121	5.95379	5.95379	3.51121
chrX:137189906-137192406	137191156	+	CCTGTAGTCCCAGCTACTGG	0			11.6023	1.22129	4.12185			2.59524	1.52661
chr2:219045656-219048156	219046906	-	CCTGTAGTCCCAGCTACTGG	0			31.1429	1.67927	9.31233			4.57984	4.7325
chr16:47370790-47373290	47372040	-	CCTGTAGTCCCAGCTACTGG	0	NM_030790	-	16.6401	2.13726	3.96919	1.52661	2.44258	2.44258	1.52661
chr6:96119148-96121648	96120398	-	CCTGTAGTCCCAGCTACTGG	0	NM_006581	+	15.8768	0.457984	3.81653	1.9846	1.83193	1.9846	1.83193
chr2:13612756-13615256	13614006	+	CCTGTAGTCCCAGCTACTGG	0			15.1135	2.13726	3.81653			1.9846	1.83193
chr2:127668358-127670858	127669608	+	CCTGTAGTCCCAGCTACTGG	0	NM_001161404	-	19.6933	2.13726	5.80113	3.81653	1.9846	3.81653	1.9846
chr3:172627159-172629659	172628409	+	CCTGTAGTCCCAGCTACTGG	0			21.8306	1.9846	5.64847			4.42718	1.22129
chr16:408048-410548	409298	-	CCTGTAGTCCCAGCTACTGG	0	NM_020664	+	49.6149	4.12185	14.0448	9.00701	5.03782	9.00701	5.03782
chrX:54033639-54036139	54034889	+	CCTGTAGTCCCAGCTACTGG	0	NM_015107	-	14.0448	0.610645	3.05322	1.52661	1.52661	1.52661	1.52661
chr17:48020604-48023104	48021854	-	CCTGTAGTCCCAGCTACTGG	0			61.9805	2.7479	7.93838			3.35855	4.57984
chr14:60111822-60114322	60113072	+	CCTGTAGTCCCAGCTACTGG	0	NM_022495	+	22.5939	2.59524	6.86975	3.05322	3.81653	3.81653	3.05322
chr17:7638455-7640955	7639705	-	CCTGTAGTCCCAGCTACTGG	0			1.06863	0.152661	0.152661			0.152661	0
chr7:155274495-155276995	155275745	+	CCTGTAGTCCCAGCTACTGG	0			11.7549	0.763306	2.28992			1.22129	1.06863
chr1:17033024-17035524	17034274	-	CCTGTAGTCCCAGCTACTGG	0	NM_003000	-	34.8068	1.37395	7.78572	3.20589	4.57984	4.57984	3.20589
chr11:119330455-119332955	119331705	+	CCTGTAGTCCCAGCTACTGG	0			12.5182	0.457984	2.90056			1.37395	1.52661
chr5:61364772-61367272	61366022	-	CCTGTAGTCCCAGCTACTGG	0	NM_020928	+	19.6933	0.610645	5.95379	3.20589	2.7479	3.20589	2.7479
chr15:75877231-75879731	75878481	+	CCTGTAGTCCCAGCTACTGG	0	NM_173469	+	99.5351	8.54903	24.5785	12.5182	12.0602	12.0602	12.5182
chr12:123921013-123923513	123922263	+	CCTGTAGTCCCAGCTACTGG	0	NM_207437	+	9.00701	0.457984	1.52661	0.915967	0.610645	0.610645	0.915967
chr2:27883124-27885624	27884374	-	CCTGTAGTCCCAGCTACTGG	0	NM_001287580	-	28.853	2.28992	9.465	5.03782	4.42718	4.42718	5.03782
chr5:131387711-131390211	131388961	-	CCTGTAGTCCCAGCTACTGG	0	NM_020240	+	87.4749	7.78572	24.4258	13.2815	11.1443	13.2815	11.1443
chr6:35525781-35528281	35527031	+	CCTGTAGTCCCAGCTACTGG	0			35.1121	3.05322	10.5336			5.4958	5.03782
chr1:26933535-26936035	26934785	-	CCTGTAGTCCCAGCTACTGG	0	NM_006600	+	79.9945	5.64847	19.9986	12.6709	7.32774	12.6709	7.32774
chr16:21126201-21128701	21127451	+	CCTGTAGTCCCAGCTACTGG	0	NM_001347886	-	41.0659	3.81653	9.61766	5.4958	4.12185	5.4958	4.12185
chr2:218966344-218968844	218967594	+	CCTGTAGTCCCAGCTACTGG	0			22.8992	2.90056	6.10645			3.05322	3.05322
chr6:58379495-58381995	58380745	+	CCTGTAGTCCCAGCTACTGG	0			10.381	0.915967	2.59524			1.06863	1.52661
chr1:160250350-160252850	160251600	-	CCTGTAGTCCCAGCTACTGG	0	NR_028104	-	37.7073	3.20589	11.1443	4.42718	6.71709	6.71709	4.42718
chr5:180660666-180663166	180661916	-	CCTGTAGTCCCAGCTACTGG	0			19.388	1.9846	6.25911			2.44258	3.81653
chr6:19830910-19833410	19832160	-	CCTGTAGTCCCAGCTACTGG	0			6.25911	0.305322	1.06863			0.610645	0.457984
chr1:155402995-155405495	155404245	+	CCTGTAGTCCCAGCTACTGG	0	NM_018489	-	49.9202	3.96919	16.4874	9.92298	6.56443	9.92298	6.56443
chr21:28642320-28644820	28643570	+	CCTGTAGTCCCAGCTACTGG	0			18.6247	1.52661	4.88516			2.59524	2.28992
chr10:110586869-110589369	110588119	-	CCTGTAGTCCCAGCTACTGG	0	NM_005445	+	70.9875	4.88516	21.3726	11.4496	9.92298	11.4496	9.92298
chr3:179429331-179431831	179430581	-	CCTGTAGTCCCAGCTACTGG	0	NM_021629	-	46.867	5.64847	14.3502	6.56443	7.78572	7.78572	6.56443
chr18:12418729-12421229	12419979	+	CCTGTAGTCCCAGCTACTGG	0	NM_006553	+	72.2088	7.63306	23.3572	8.85435	14.5028	14.5028	8.85435
chr1:205294248-205296748	205295498	+	CCTGTAGTCCCAGCTACTGG	0			28.5476	2.28992	7.02242			3.96919	3.05322
chrX:18911719-18914219	18912969	+	CCTGTAGTCCCAGCTACTGG	0	NM_000292	-	26.7157	2.28992	7.4804	5.4958	1.9846	5.4958	1.9846
chr10:103820443-103822943	103821693	-	CCTGTAGTCCCAGCTACTGG	0	NM_014631	-	12.0602	0.763306	4.57984	2.44258	2.13726	2.13726	2.44258
chr5:157829668-157832168	157830918	+	CCTGTAGTCCCAGCTACTGG	0	NM_001195555	-	28.0897	1.06863	9.31233	6.56443	2.7479	6.56443	2.7479
chr14:90408629-90411129	90409879	-	CCTGTAGTCCCAGCTACTGG	0			28.395	2.44258	8.09104			2.90056	5.19048
chr9:19282473-19284973	19283723	-	CCTGTAGTCCCAGCTACTGG	0	NR_073201	+	14.1975	0.763306	4.57984	2.13726	2.44258	2.13726	2.44258
chr6:34157192-34159692	34158442	+	CCTGTAGTCCCAGCTACTGG	0			26.4104	0.763306	7.32774			4.42718	2.90056
chr3:63110848-63113348	63112098	-	CCTGTAGTCCCAGCTACTGG	0	NR_027104	+	13.4342	1.9846	2.59524	1.52661	1.06863	1.52661	1.06863
chr17:80895901-80898401	80897151	+	CCTGTAGTCCCAGCTACTGG	0	NM_020761	+	22.2885	2.28992	7.32774	2.90056	4.42718	4.42718	2.90056
chr11:65666784-65669284	65668034	-	CCTGTAGTCCCAGCTACTGG	0			29.4636	1.9846	8.70169			4.42718	4.27451
chr14:24211433-24213933	24212683	-	CCTGTAGTCCCAGCTACTGG	0	NM_014169	-	1.83193	0	0	0	0	0	0
chr2:218524123-218526623	218525373	+	CCTGTAGTCCCAGCTACTGG	0	NM_020935	-	10.2283	0.915967	2.28992	1.22129	1.06863	1.22129	1.06863
chr12:105957701-105960201	105958951	+	CCTGTAGTCCCAGCTACTGG	0			11.2969	0.457984	3.96919			2.90056	1.06863
chr1:224877827-224880327	224879077	+	CCTGTAGTCCCAGCTACTGG	0			53.7367	5.4958	16.3348			9.00701	7.32774
chr20:19324086-19326586	19325336	+	CCTGTAGTCCCAGCTACTGG	0	NM_020689	+	5.4958	0.305322	1.06863	0.457984	0.610645	0.610645	0.457984
chr5:93916519-93919019	93917769	+	CCTGTAGTCCCAGCTACTGG	0	NR_028080	-	38.4706	4.27451	11.6023	5.95379	5.64847	5.95379	5.64847
chr5:75703840-75706340	75705090	+	CCTGTAGTCCCAGCTACTGG	0	NM_152408	-	19.388	1.22129	5.64847	2.28992	3.35855	2.28992	3.35855
chr2:10806089-10808589	10807339	-	CCTGTAGTCCCAGCTACTGG	0	NM_001282705	-	68.2396	3.66387	22.8992	10.9916	11.9076	11.9076	10.9916
chr13:91009012-91011512	91010262	-	CCTGTAGTCCCAGCTACTGG	0			41.2185	4.88516	12.0602			6.56443	5.4958
chr9:127879624-127882124	127880874	-	CCTGTAGTCCCAGCTACTGG	0			25.6471	2.28992	7.93838			5.4958	2.44258
chr5:108411174-108413674	108412424	-	CCTGTAGTCCCAGCTACTGG	0			26.1051	2.13726	7.17508			3.51121	3.66387
chr9:97849962-97852462	97851212	-	CCTGTAGTCCCAGCTACTGG	0	NR_147055	-	38.9286	3.20589	13.1289	4.12185	9.00701	9.00701	4.12185
chr2:131111959-131114459	131113209	-	CCTGTAGTCCCAGCTACTGG	0	NM_001267063	+	46.867	1.9846	12.0602	5.03782	7.02242	5.03782	7.02242
chr11:119158127-119160627	119159377	+	CCTGTAGTCCCAGCTACTGG	0	NM_001348192	+	19.388	1.83193	4.88516	1.9846	2.90056	2.90056	1.9846
chr9:19505366-19507866	19506616	-	CCTGTAGTCCCAGCTACTGG	0			29.1583	2.59524	10.5336			6.56443	3.96919
chrX:104571477-104573977	104572727	-	CCTGTAGTCCCAGCTACTGG	0	NM_017416	+	63.6597	5.34314	19.6933	10.0756	9.61766	10.0756	9.61766
chr3:138616859-138619359	138618109	-	CCTGTAGTCCCAGCTACTGG	0	NM_001033032	+	60.3012	7.17508	19.6933	11.6023	8.09104	11.6023	8.09104
chr18:67139814-67142314	67141064	-	CCTGTAGTCCCAGCTACTGG	0			6.10645	0	2.13726			1.06863	1.06863
chr11:117154829-117157329	117156079	+	CCTGTAGTCCCAGCTACTGG	0	NM_001309431	+	32.3642	2.28992	9.15967	3.66387	5.4958	5.4958	3.66387
chr1:218262361-218264861	218263611	+	CCTGTAGTCCCAGCTACTGG	0			15.1135	0.915967	3.81653			0.763306	3.05322
chr14:81603440-81605940	81604690	+	CCTGTAGTCCCAGCTACTGG	0			14.1975	0.763306	3.96919			2.59524	1.37395
chr5:141758107-141760607	141759357	-	CCTGTAGTCCCAGCTACTGG	0			8.70169	1.06863	2.13726			0.763306	1.37395
chr10:86580588-86583088	86581838	-	CCTGTAGTCCCAGCTACTGG	0			45.7984	3.35855	12.5182			9.15967	3.35855
chr16:3104035-3106535	3105285	+	CCTGTAGTCCCAGCTACTGG	0			23.0518	0.610645	6.71709			3.20589	3.51121
chrX:71353934-71356434	71355184	+	CCTGTAGTCCCAGCTACTGG	0			27.7843	2.90056	6.86975			3.35855	3.51121
chr9:76730954-76733454	76732204	+	CCTGTAGTCCCAGCTACTGG	0	NM_001308047	-	32.3642	2.7479	7.02242	4.42718	2.59524	4.42718	2.59524
chrX:38697500-38700000	38698750	-	CCTGTAGTCCCAGCTACTGG	0			33.8908	2.59524	9.61766			6.10645	3.51121
chr12:130732114-130734614	130733364	+	CCTGTAGTCCCAGCTACTGG	0			5.34314	0.305322	1.06863			1.06863	0
chr8:97794817-97797317	97796067	-	CCTGTAGTCCCAGCTACTGG	0	NM_018407	+	27.3264	2.44258	9.61766	5.19048	4.42718	5.19048	4.42718
chr10:63608092-63610592	63609342	+	CCTGTAGTCCCAGCTACTGG	0	NM_001001330	+	18.1667	1.83193	5.80113	1.67927	4.12185	4.12185	1.67927
chr12:117312172-117314672	117313422	-	CCTGTAGTCCCAGCTACTGG	0	NM_001204218	-	18.6247	2.44258	4.42718	1.37395	3.05322	3.05322	1.37395
chr5:44536945-44539445	44538195	+	CCTGTAGTCCCAGCTACTGG	0			10.8389	0.763306	2.28992			0.915967	1.37395
chr8:144981452-144983952	144982702	+	CCTGTAGTCCCAGCTACTGG	0	NR_023392	-	23.6625	1.9846	6.41177	3.35855	3.05322	3.35855	3.05322
chr7:152449923-152452423	152451173	+	CCTGTAGTCCCAGCTACTGG	0			11.9076	0.610645	2.7479			1.06863	1.67927
chr5:129083513-129086013	129084763	+	CCTGTAGTCCCAGCTACTGG	0			21.2199	2.7479	4.27451			2.28992	1.9846
chr4:57696671-57699171	57697921	+	CCTGTAGTCCCAGCTACTGG	0			15.2661	1.52661	5.95379			3.81653	2.13726
chr5:69173389-69175889	69174639	+	CCTGTAGTCCCAGCTACTGG	0	NM_031966	+	39.0813	3.05322	11.2969	5.34314	5.95379	5.95379	5.34314
chr1:13645043-13647543	13646293	+	CCTGTAGTCCCAGCTACTGG	0			18.014	1.37395	3.66387			2.44258	1.22129
chr17:34817784-34820284	34819034	+	CCTGTAGTCCCAGCTACTGG	0			7.78572	0.763306	1.83193			0.457984	1.37395
chr14:63636822-63639322	63638072	-	CCTGTAGTCCCAGCTACTGG	0	NM_080666	-	17.7087	0.610645	4.27451	1.83193	2.44258	2.44258	1.83193
chr4:144372275-144374775	144373525	-	CCTGTAGTCCCAGCTACTGG	0			20.3039	2.44258	7.02242			4.12185	2.90056
chr15:38619442-38621942	38620692	-	CCTGTAGTCCCAGCTACTGG	0			28.2423	1.52661	9.92298			5.4958	4.42718
chr12:88059199-88061699	88060449	+	CCTGTAGTCCCAGCTACTGG	0	NM_025114	-	39.9972	1.9846	11.4496	5.64847	5.80113	5.64847	5.80113
chr18:30221051-30223551	30222301	+	CCTGTAGTCCCAGCTACTGG	0			1.83193	0.457984	0.152661			0.152661	0
chrX:47539228-47541728	47540478	+	CCTGTAGTCCCAGCTACTGG	0			15.7241	1.52661	4.27451			1.83193	2.44258
chr3:32831098-32833598	32832348	+	CCTGTAGTCCCAGCTACTGG	0	NM_001039111	+	58.7746	6.10645	17.0981	6.86975	10.2283	10.2283	6.86975
chr5:555244-557744	556494	-	CCTGTAGTCCCAGCTACTGG	0			27.6317	1.06863	7.02242			3.05322	3.96919

## Sheet: ALL_mre11
		-1500	-1499	-1498	-1497	-1496	-1495	-1494	-1493	-1492	-1491	-1490	-1489	-1488	-1487	-1486	-1485	-1484	-1483	-1482	-1481	-1480	-1479	-1478	-1477	-1476	-1475	-1474	-1473	-1472	-1471	-1470	-1469	-1468	-1467	-1466	-1465	-1464	-1463	-1462	-1461	-1460	-1459	-1458	-1457	-1456	-1455	-1454	-1453
chromosome	coordinate	0.0147432	0.0153637	0.0155552	0.0158033	0.0161188	0.0161188	0.0164344	0.0165584	0.0171221	0.0173136	0.0175617	0.0180013	0.0183168	0.0185083	0.0187564	0.0187564	0.0192634	0.0192634	0.0192634	0.0196925	0.020008	0.020008	0.0208661	0.0211142	0.0215432	0.0217914	0.0224119	0.0232239	0.0235394	0.0235394	0.0235394	0.0239224	0.0240464	0.0245534	0.0249825	0.0253654	0.0256704	0.0257945	0.0259185	0.0262235	0.02672	0.0269114	0.027227	0.0274185	0.0275425	0.0275425	0.0275425	0.027734
chr18	46025277	0	0	0	0	0	0	0	0	0	0	0	0	0	0	0	0	0	0	0	0	0	0	0	0	0	0	0	0	0	0	0	0	0	0	0	0	0	0	0	0	0	0	0	0	0	0	0	0
chr3	40173533	0	0	0	0	0	0	0	0	0	0	0	0	0	0	0	0	0	0	0	0	0	0	0	0	0	0	0	0	0	0	0	0	0	0	0	0	0	0	0	0	0	0	0	0	0	0	0	0
chr2	70335027	0.0481347	0.0481347	0.0481347	0.0481347	0.0481347	0.0481347	0.0481347	0.0481347	0.0481347	0.0481347	0.0481347	0.0481347	0.0481347	0.0481347	0.0481347	0.0481347	0.0481347	0.0481347	0.0481347	0.0962695	0.0962695	0.0962695	0.0962695	0.0962695	0.0962695	0.0962695	0.0962695	0.0962695	0.0962695	0.0962695	0.0962695	0.0962695	0.0962695	0.0962695	0.0962695	0.0962695	0.0962695	0.0962695	0.0962695	0.0962695	0.0962695	0.0962695	0.0962695	0.0962695	0.0962695	0.0962695	0.0962695	0.0962695
chr19	51646495	0	0	0	0	0	0	0	0	0	0	0	0	0	0	0	0	0	0	0	0	0	0	0	0	0	0	0	0	0	0	0	0	0	0	0	0	0	0	0	0	0	0	0	0	0	0	0	0
chr8	6268734	0	0	0	0	0	0	0	0	0	0	0	0	0	0	0	0	0	0	0	0	0	0	0	0	0	0	0	0	0	0	0	0	0	0	0	0	0	0	0	0	0	0	0	0	0	0	0	0
chr8	67902043	0	0	0	0	0	0	0	0	0	0	0	0	0	0	0	0	0	0	0	0	0	0	0	0	0	0	0	0	0	0	0	0	0	0	0	0	0	0	0	0	0	0	0	0	0	0	0	0
chr11	100046521	0.0481347	0.0481347	0.0481347	0.0481347	0.0481347	0.0481347	0.0481347	0.0481347	0.0481347	0.0481347	0.0481347	0.0481347	0.0481347	0.0481347	0.0481347	0.0481347	0.0481347	0.0481347	0.0481347	0.0481347	0.0481347	0.0481347	0.0481347	0.0481347	0.0481347	0.0481347	0.0481347	0.0481347	0.0481347	0.0481347	0.0481347	0.0481347	0.0481347	0.0481347	0.0481347	0.0481347	0.0481347	0.0481347	0.0481347	0.0481347	0.0481347	0.0481347	0.0481347	0.0481347	0.0481347	0.0481347	0.0481347	0.0481347
chr14	71394053	0	0	0	0	0	0	0	0	0	0	0	0	0	0	0	0	0	0	0	0	0	0	0	0	0	0	0	0	0	0	0	0	0	0	0	0	0	0	0	0	0	0	0	0	0	0	0	0
chrX	100620772	0	0	0	0	0	0	0	0	0	0	0	0	0	0	0	0	0	0	0	0	0	0	0	0	0	0	0	0	0	0	0	0	0	0	0	0	0	0	0	0	0	0	0	0	0	0	0	0
chr9	20743737	0	0	0	0.0481347	0.0481347	0.0481347	0.0481347	0.0481347	0.0481347	0.0481347	0.0481347	0.0481347	0.0481347	0.0481347	0.0481347	0.0481347	0.0481347	0.0481347	0.0481347	0.0481347	0.0481347	0.0481347	0.0481347	0.0481347	0.0481347	0.0481347	0.0481347	0.0481347	0.0481347	0.0481347	0.0481347	0.0481347	0.0481347	0.0481347	0.0481347	0.0481347	0.0481347	0.0962695	0.0962695	0.0962695	0.0962695	0.0962695	0.0962695	0.0962695	0.0962695	0.0962695	0.0962695	0.0962695
chr13	77320550	0	0	0	0	0	0	0	0	0	0	0	0	0	0	0	0	0	0	0	0	0	0	0	0	0	0	0	0	0	0	0	0	0	0	0	0	0	0	0	0	0	0	0	0	0	0	0	0
chr19	43422617	0	0	0	0	0	0	0	0	0	0	0	0	0	0	0	0	0	0	0	0	0	0	0	0	0	0	0	0	0	0	0	0	0	0	0	0	0	0	0	0	0	0	0	0	0	0	0	0
chr18	27099983	0	0	0	0	0	0	0	0	0	0	0	0	0	0	0	0	0.0481347	0.0481347	0.0481347	0.0481347	0.0481347	0.0481347	0.0481347	0.0481347	0.0481347	0.0481347	0.0481347	0.0481347	0.0481347	0.0481347	0.0481347	0.0481347	0.0481347	0.0481347	0.0481347	0.0481347	0.0481347	0.0481347	0.0481347	0.0481347	0.0481347	0.0481347	0.0481347	0.0481347	0.0481347	0.0481347	0.0481347	0.0481347
chr17	50491220	0	0	0	0	0	0	0	0	0	0	0	0	0	0	0	0	0	0	0	0	0	0	0	0	0	0	0	0	0	0	0	0	0	0	0	0	0	0	0	0	0	0	0	0	0	0	0	0
chr4	79308343	0	0	0	0	0	0	0	0	0	0	0	0	0	0	0	0	0	0	0	0	0	0	0	0	0	0.0481347	0.0481347	0.0481347	0.0481347	0.0481347	0.0481347	0.0481347	0.0481347	0.0481347	0.0481347	0.0481347	0.0481347	0.0481347	0.0481347	0.0481347	0.0481347	0.0481347	0.0481347	0.0481347	0.0481347	0.0481347	0.0481347	0.0481347
chr18	47095510	0	0	0	0	0	0	0	0	0	0	0	0	0	0	0	0	0	0	0	0	0	0	0	0	0	0	0	0	0	0	0	0	0	0	0	0	0	0	0	0	0	0	0	0	0	0	0	0
chr22	19199232	0.0481347	0.0481347	0.0481347	0.0481347	0.0481347	0.0481347	0.0481347	0.0481347	0.0481347	0.0481347	0.0481347	0.0481347	0.0481347	0.0481347	0.0481347	0.0481347	0.0481347	0.0481347	0.0481347	0.0481347	0.0481347	0.0481347	0.0481347	0.0481347	0.0481347	0.0481347	0.0962695	0.0962695	0.0962695	0.0962695	0.0962695	0.0962695	0.0962695	0.0962695	0.0962695	0.0962695	0.0962695	0.0962695	0.0962695	0.0962695	0.0962695	0.0962695	0.0962695	0.0962695	0.0962695	0.0962695	0.0962695	0.0962695
chr8	102492653	0	0	0	0	0	0	0	0	0	0	0	0	0	0	0	0	0	0	0	0	0	0	0	0	0	0	0	0	0	0	0	0	0	0	0	0	0	0	0	0	0	0	0	0	0	0	0	0
chr17	7622085	0.0481347	0.0481347	0.0481347	0.0481347	0.0481347	0.0481347	0.0481347	0.0481347	0.0481347	0.0481347	0.0481347	0.0962695	0.0962695	0.0962695	0.0962695	0.0962695	0.0962695	0.0962695	0.0962695	0.0962695	0.0962695	0.0962695	0.0962695	0.0962695	0.0962695	0.0962695	0.0962695	0.0962695	0.0962695	0.0962695	0.0962695	0.0962695	0.0962695	0.0962695	0.0962695	0.0962695	0.0962695	0.0962695	0.0962695	0.0962695	0.0962695	0.0962695	0.0962695	0.0962695	0.0962695	0.0962695	0.0962695	0.0962695
chr3	186757726	0	0	0	0	0	0	0	0	0	0	0	0	0	0	0	0	0	0	0	0	0	0	0	0	0	0	0	0	0	0	0	0	0	0	0	0	0	0	0	0	0	0	0	0	0	0	0	0
chr6	43047393	0.0481347	0.0481347	0.0481347	0.0481347	0.0481347	0.0481347	0.0481347	0.0481347	0.0481347	0.0481347	0.0481347	0.0481347	0.0481347	0.0481347	0.0481347	0.0481347	0.0481347	0.0481347	0.0481347	0.0481347	0.0481347	0.0481347	0.0481347	0.0481347	0.0481347	0.0481347	0.0481347	0.0481347	0.0481347	0.0481347	0.0481347	0.0481347	0.0481347	0.0481347	0.0481347	0.0481347	0.0481347	0.0481347	0.0481347	0.0481347	0.0481347	0.0481347	0.0481347	0.0481347	0.0481347	0.0481347	0.0481347	0.0481347
chr13	73087181	0.0481347	0.0481347	0.0481347	0.0481347	0.0481347	0.0481347	0.0481347	0.0481347	0.0481347	0.0481347	0.0481347	0.0481347	0.0481347	0.0481347	0.0481347	0.0481347	0.0481347	0.0481347	0.0481347	0.0481347	0.0481347	0.0481347	0.0481347	0.0481347	0.0481347	0.0481347	0.0481347	0.0481347	0.0481347	0.0481347	0.0481347	0.0481347	0.0481347	0.0481347	0.0481347	0.0481347	0.0481347	0.0481347	0.0481347	0.0481347	0.0481347	0.0481347	0.0481347	0.0481347	0.0481347	0.0481347	0.0481347	0.0481347
chr2	73377704	0	0	0	0	0	0	0	0	0	0	0	0	0	0	0	0	0	0	0	0	0	0	0	0	0	0	0	0	0	0	0	0	0	0	0	0	0	0	0	0	0	0	0	0	0	0	0	0
chr2	21660119	0	0	0	0	0	0	0	0	0	0	0	0	0	0	0	0	0	0	0	0	0	0	0	0	0	0	0	0	0	0	0	0	0	0	0	0	0	0	0	0	0	0	0	0	0	0	0	0
chr3	145066810	0	0	0	0	0	0	0	0	0	0	0	0	0	0	0	0	0	0	0	0	0	0	0	0	0	0	0	0	0	0	0	0	0	0.0481347	0.0481347	0.0481347	0.0481347	0.0481347	0.0481347	0.0481347	0.0481347	0.0481347	0.0481347	0.0481347	0.0481347	0.0481347	0.0481347	0.0481347
chr14	72643948	0	0	0	0	0	0	0	0	0	0	0	0	0	0	0	0	0	0	0	0	0	0	0	0	0	0	0	0	0	0	0	0	0	0	0	0	0	0	0	0	0	0	0	0	0	0	0	0
chr5	164698077	0.0481347	0.0481347	0.0481347	0.0481347	0.0481347	0.0481347	0.0481347	0.0481347	0.0481347	0.0481347	0.0481347	0.0481347	0.0481347	0.0481347	0.0481347	0.0481347	0.0481347	0.0481347	0.0481347	0.0481347	0.0481347	0.0481347	0.0481347	0.0481347	0.0481347	0.0481347	0.0481347	0.0481347	0.0481347	0.0481347	0.0481347	0.0481347	0.0481347	0.0481347	0.0481347	0.0481347	0.0481347	0.0481347	0.0481347	0.0481347	0.0481347	0.0481347	0.0481347	0.0481347	0.0481347	0.0481347	0.0481347	0.0481347
chr14	59443196	0	0	0	0	0	0	0	0	0	0	0	0	0	0	0	0	0	0	0	0	0	0	0	0	0	0.0481347	0.0481347	0.0481347	0.0481347	0.0481347	0.0481347	0.0481347	0.0481347	0.0481347	0.0481347	0.0481347	0.0481347	0.0481347	0.0481347	0.0481347	0.0481347	0.0481347	0.0481347	0.0481347	0.0481347	0.0481347	0.0481347	0.0481347
chr2	97845569	0	0	0	0	0	0	0	0	0	0	0	0	0	0	0	0	0	0	0	0	0	0	0	0	0	0	0	0	0	0	0	0	0	0	0	0	0	0	0	0	0	0	0	0	0	0	0	0
chr7	31243259	0.0481347	0.0481347	0.0481347	0.0481347	0.0481347	0.0481347	0.0481347	0.0481347	0.0481347	0.0481347	0.0481347	0.0481347	0.0481347	0.0481347	0.0481347	0.0481347	0.0481347	0.0481347	0.0481347	0.0481347	0.0481347	0.0481347	0.0481347	0.0481347	0.0481347	0.0481347	0.0481347	0.0481347	0.0481347	0.0481347	0.0481347	0.0481347	0.0481347	0.0481347	0.0481347	0.0481347	0.0481347	0.0481347	0.0481347	0.0481347	0.0481347	0.0481347	0.0481347	0.0481347	0.0481347	0.0481347	0.0481347	0.0481347
chr19	7222571	0.0481347	0.0481347	0.0481347	0.0481347	0.0481347	0.0481347	0.0481347	0.0481347	0.0481347	0.0481347	0.0481347	0.0481347	0.0481347	0.0481347	0.0481347	0.0481347	0.0481347	0.0481347	0.0481347	0.0481347	0.0481347	0.0481347	0.0481347	0.0481347	0.0962695	0.0962695	0.0962695	0.0962695	0.0962695	0.0962695	0.0962695	0.0962695	0.0962695	0.0962695	0.0962695	0.0962695	0.0962695	0.0962695	0.0962695	0.0962695	0.0962695	0.0962695	0.0962695	0.0962695	0.0962695	0.0962695	0.0962695	0.0962695
chrX	71976048	0	0	0	0	0	0	0	0	0	0	0	0	0	0	0	0	0	0	0	0	0	0	0	0	0	0	0	0	0	0	0	0	0	0	0	0	0	0	0	0	0	0	0	0	0	0	0	0
chr5	31325319	0	0	0	0	0	0	0	0	0	0	0	0	0	0	0	0	0	0	0	0	0	0	0	0	0	0	0	0	0	0	0	0	0	0	0	0	0	0	0	0	0	0	0	0	0	0	0	0
chr7	102093627	0	0	0	0	0	0	0	0	0	0	0	0	0	0	0	0	0	0	0	0	0	0	0	0	0	0	0	0	0	0	0	0	0	0	0	0	0	0	0	0	0	0	0	0	0	0	0	0
chrX	136869831	0.0481347	0.0481347	0.0481347	0.0481347	0.0481347	0.0481347	0.0481347	0.0481347	0.0481347	0.0481347	0.0481347	0.0481347	0.0481347	0.0481347	0.0481347	0.0481347	0.0481347	0.0481347	0.0481347	0.0481347	0.0481347	0.0481347	0.0481347	0.0481347	0.0481347	0.0481347	0.0481347	0.0481347	0.0481347	0.0481347	0.0481347	0.0481347	0.0481347	0.0481347	0.0481347	0.0481347	0.0481347	0.0481347	0.0481347	0.0481347	0.0481347	0.0481347	0.0481347	0.0481347	0.0481347	0.0481347	0.0481347	0.0481347
chr9	34094015	0	0	0	0	0	0	0	0	0	0	0	0	0.0481347	0.0481347	0.0481347	0.0481347	0.0481347	0.0481347	0.0481347	0.0481347	0.0481347	0.0481347	0.0481347	0.0481347	0.0481347	0.0481347	0.0481347	0.0481347	0.0481347	0.0481347	0.0481347	0.0481347	0.0481347	0.0481347	0.0481347	0.0481347	0.0481347	0.0481347	0.0481347	0.0481347	0.0481347	0.0481347	0.0481347	0.0481347	0.0481347	0.0481347	0.0481347	0.0481347
chrX	137189656	0	0	0	0	0	0	0	0	0	0	0	0	0	0	0	0	0	0	0	0	0	0	0	0	0	0	0	0	0	0	0	0	0	0	0	0	0	0	0	0	0	0	0	0	0	0	0	0
chr2	219045406	0	0	0	0	0	0	0	0	0	0	0	0	0	0	0	0	0	0	0	0	0	0	0	0	0	0	0	0	0	0	0	0	0	0	0	0	0	0	0	0	0	0	0	0	0	0	0	0
chr16	47370540	0	0	0	0	0	0	0	0	0	0	0	0	0	0	0	0	0	0	0	0	0	0	0	0	0	0	0	0	0	0	0	0	0	0	0	0	0	0	0	0	0	0	0	0	0	0	0	0
chr6	96118898	0	0	0	0	0	0	0	0	0	0	0	0	0	0	0	0	0	0	0	0	0	0	0	0	0	0	0	0	0	0	0	0	0	0	0	0	0	0	0	0	0	0	0	0	0	0	0	0
chr2	13612506	0	0	0	0	0	0	0	0	0	0	0	0	0	0	0	0	0	0	0	0	0	0	0	0	0	0	0	0	0	0	0	0	0	0	0	0	0	0	0	0	0	0	0	0	0	0	0	0
chr2	127668108	0	0	0	0	0	0	0	0	0	0	0	0	0	0	0	0	0	0	0	0	0	0	0	0	0	0	0	0	0	0	0	0	0	0	0	0	0	0	0	0	0	0	0	0	0	0	0	0
chr3	172626909	0	0	0	0	0	0	0	0	0	0	0	0	0	0	0	0	0	0	0	0	0	0	0	0	0	0	0	0	0	0	0	0	0	0	0	0	0	0	0	0	0	0	0	0	0	0	0	0
chr16	407798	0	0	0	0	0	0	0	0	0	0	0	0	0	0	0	0	0	0	0	0	0	0	0	0	0	0	0	0	0	0	0	0	0	0	0	0	0	0	0	0	0	0	0	0	0	0	0	0
chrX	54033389	0	0	0	0	0	0	0	0	0	0	0	0	0	0	0	0	0	0	0	0	0	0	0	0	0	0	0	0	0	0	0	0	0	0	0	0	0	0	0	0	0	0	0	0	0	0	0	0
chr17	48020354	0	0	0	0	0	0	0	0.0481347	0.0481347	0.0481347	0.0481347	0.0481347	0.0481347	0.0481347	0.0481347	0.0481347	0.0481347	0.0481347	0.0481347	0.0481347	0.0962695	0.0962695	0.0962695	0.0962695	0.0962695	0.0962695	0.0962695	0.0962695	0.0962695	0.0962695	0.0962695	0.0962695	0.0962695	0.0962695	0.0962695	0.0962695	0.0962695	0.0962695	0.0962695	0.0962695	0.0962695	0.0962695	0.0962695	0.0962695	0.0962695	0.0962695	0.0962695	0.0962695
chr14	60111572	0	0.0481347	0.0481347	0.0481347	0.0481347	0.0481347	0.0481347	0.0481347	0.0481347	0.0481347	0.0481347	0.0481347	0.0481347	0.0481347	0.0481347	0.0481347	0.0481347	0.0481347	0.0481347	0.0481347	0.0481347	0.0481347	0.0481347	0.0481347	0.0481347	0.0481347	0.0481347	0.0481347	0.0481347	0.0481347	0.0481347	0.0481347	0.0481347	0.0481347	0.0481347	0.0481347	0.0481347	0.0481347	0.0481347	0.0481347	0.0481347	0.0481347	0.0481347	0.0481347	0.0481347	0.0481347	0.0481347	0.0481347
chr17	7638205	0	0	0	0	0	0	0	0	0	0	0	0	0	0	0	0	0	0	0	0	0	0	0	0	0	0	0	0	0	0	0	0	0	0	0	0	0	0	0	0	0	0	0	0	0	0	0	0
chr7	155274245	0	0	0	0	0	0	0	0	0	0	0	0	0	0	0	0	0	0	0	0	0	0	0	0	0	0	0	0	0	0	0	0	0	0	0	0	0	0	0	0	0	0	0	0	0	0	0	0
chr1	17032774	0.0962695	0.0962695	0.0962695	0.0962695	0.0962695	0.0962695	0.0962695	0.0962695	0.0962695	0.0962695	0.0962695	0.0962695	0.0962695	0.0962695	0.0962695	0.0962695	0.0962695	0.0962695	0.0962695	0.0962695	0.0962695	0.0962695	0.0962695	0.0962695	0.0962695	0.0962695	0.0962695	0.0962695	0.0962695	0.0962695	0.0962695	0.0962695	0.0962695	0.0962695	0.0962695	0.0962695	0.0962695	0.0962695	0.0962695	0.0962695	0.0962695	0.0962695	0.0962695	0.0962695	0.0962695	0.0962695	0.0962695	0.0962695
chr11	119330205	0	0	0	0	0	0	0	0	0	0	0	0	0	0	0	0	0	0	0	0	0	0	0	0	0	0	0	0	0	0	0	0	0	0	0	0	0	0	0	0	0	0	0	0	0	0	0	0
chr5	61364522	0	0	0	0	0	0	0	0	0	0	0	0	0	0	0	0	0	0	0	0	0	0	0	0	0	0	0	0	0	0	0	0	0	0	0	0	0	0	0	0	0	0	0	0	0	0	0	0
chr15	75876981	0.0481347	0.0481347	0.0481347	0.0481347	0.0481347	0.0481347	0.0481347	0.0481347	0.0481347	0.0481347	0.0481347	0.0481347	0.0481347	0.0481347	0.0481347	0.0481347	0.0481347	0.0481347	0.0481347	0.0481347	0.0481347	0.0481347	0.0962695	0.0962695	0.0962695	0.0962695	0.0962695	0.0962695	0.0962695	0.0962695	0.0962695	0.0962695	0.0962695	0.0962695	0.144404	0.144404	0.144404	0.144404	0.144404	0.144404	0.144404	0.144404	0.144404	0.144404	0.144404	0.144404	0.144404	0.144404
chr12	123920763	0	0	0	0	0	0	0	0	0	0	0	0	0	0	0	0	0	0	0	0	0	0	0	0	0	0	0	0	0	0	0	0	0	0	0	0	0	0	0	0	0	0	0	0	0	0	0	0
chr2	27882874	0	0	0	0	0	0	0	0	0	0	0	0	0	0	0	0	0	0	0	0	0	0	0	0	0	0	0	0	0	0	0	0	0	0	0	0	0	0	0	0	0	0	0	0	0	0	0	0
chr5	131387461	0	0	0	0	0	0	0	0	0	0	0	0	0	0	0	0	0	0	0	0	0	0	0	0	0	0	0	0	0	0	0	0	0	0	0	0	0	0	0	0	0	0	0	0	0.0481347	0.0481347	0.0481347	0.0481347
chr6	35525531	0	0	0	0	0	0	0	0	0	0	0	0	0	0	0	0	0	0	0	0	0	0	0	0	0	0	0	0	0	0	0	0	0	0	0	0	0	0	0	0	0	0	0	0	0	0	0	0
chr1	26933285	0	0	0	0	0	0	0	0	0	0	0	0	0	0	0	0	0	0	0	0	0	0	0	0	0	0	0	0	0	0	0	0	0	0	0	0	0	0	0	0	0	0	0	0	0	0	0	0
chr16	21125951	0	0	0	0	0	0	0	0	0	0	0	0	0	0	0	0	0	0	0	0	0	0	0	0	0	0	0	0	0	0	0	0	0	0	0	0	0	0	0	0	0	0	0	0	0	0	0	0
chr2	218966094	0	0	0	0	0	0	0	0	0	0	0	0	0	0	0	0	0	0	0	0	0	0	0	0	0	0	0	0	0	0	0	0	0	0	0	0	0	0	0	0	0	0	0.0481347	0.0481347	0.0481347	0.0481347	0.0481347	0.0481347
chr6	58379245	0	0	0	0	0	0	0	0	0	0	0	0	0	0	0	0	0	0	0	0	0	0	0	0	0	0	0	0	0	0	0	0	0	0	0	0	0	0	0	0	0	0	0	0	0	0	0	0
chr1	160250100	0	0	0	0	0	0	0	0	0	0	0	0	0	0	0	0	0	0	0	0	0	0	0	0	0	0	0	0	0	0	0	0	0	0	0	0	0	0	0	0	0	0	0	0	0	0	0	0
chr5	180660416	0	0	0	0	0	0	0	0	0	0	0	0	0	0	0	0	0	0	0	0	0	0	0	0	0	0	0	0	0	0	0	0	0	0	0	0	0	0	0	0	0	0	0	0	0	0	0	0
chr6	19830660	0	0	0	0	0	0	0.0481347	0.0481347	0.0481347	0.0481347	0.0481347	0.0481347	0.0481347	0.0481347	0.0481347	0.0481347	0.0481347	0.0481347	0.0481347	0.0481347	0.0481347	0.0481347	0.0481347	0.0481347	0.0481347	0.0481347	0.0481347	0.0481347	0.0481347	0.0481347	0.0481347	0.0481347	0.0481347	0.0481347	0.0481347	0.0481347	0.0481347	0.0481347	0.0481347	0.0481347	0.0481347	0.0481347	0.0481347	0.0481347	0.0481347	0.0481347	0.0481347	0.0481347
chr1	155402745	0.0481347	0.0481347	0.0481347	0.0481347	0.0481347	0.0481347	0.0481347	0.0481347	0.0481347	0.0481347	0.0481347	0.0481347	0.0481347	0.0481347	0.0481347	0.0481347	0.0481347	0.0481347	0.0481347	0.0481347	0.0481347	0.0481347	0.0481347	0.0481347	0.0481347	0.0481347	0.0481347	0.0481347	0.0481347	0.0481347	0.0481347	0.0481347	0.0481347	0.0481347	0.0481347	0.0481347	0.0481347	0.0481347	0.0481347	0.0481347	0.0481347	0.0481347	0.0481347	0.0481347	0.0481347	0.0481347	0.0481347	0.0481347
chr21	28642070	0	0	0	0	0	0	0	0	0	0	0	0	0	0	0	0	0	0	0	0	0	0	0	0	0	0	0	0	0	0	0	0	0	0	0	0	0	0	0	0	0	0	0	0	0	0	0	0
chr10	110586619	0	0	0	0	0	0	0	0	0	0	0	0.0481347	0.0481347	0.0481347	0.0481347	0.0481347	0.0481347	0.0481347	0.0481347	0.0481347	0.0481347	0.0481347	0.0481347	0.0481347	0.0481347	0.0481347	0.0481347	0.0481347	0.0481347	0.0481347	0.0481347	0.0481347	0.0481347	0.0481347	0.0481347	0.0481347	0.0481347	0.0481347	0.0481347	0.0481347	0.0481347	0.0481347	0.0481347	0.0481347	0.0481347	0.0481347	0.0481347	0.0481347
chr3	179429081	0	0	0	0	0	0	0	0	0	0	0	0	0	0	0	0	0	0	0	0	0	0	0	0	0	0	0	0.0481347	0.0481347	0.0481347	0.0481347	0.0481347	0.0481347	0.0481347	0.0481347	0.0481347	0.0481347	0.0481347	0.0481347	0.0481347	0.0481347	0.0481347	0.0481347	0.0481347	0.0481347	0.0481347	0.0481347	0.0481347
chr18	12418479	0	0	0	0	0.0481347	0.0481347	0.0481347	0.0481347	0.0481347	0.0481347	0.0481347	0.0481347	0.0481347	0.0481347	0.0481347	0.0481347	0.0481347	0.0481347	0.0481347	0.0481347	0.0481347	0.0481347	0.0481347	0.0481347	0.0481347	0.0481347	0.0481347	0.0481347	0.0481347	0.0481347	0.0481347	0.0481347	0.0481347	0.0481347	0.0481347	0.0481347	0.0481347	0.0481347	0.0481347	0.0481347	0.0481347	0.0481347	0.0481347	0.0481347	0.0481347	0.0481347	0.0481347	0.0481347
chr1	205293998	0	0	0	0	0	0	0	0	0	0	0	0	0	0	0	0	0	0	0	0	0	0	0	0	0	0	0	0	0	0	0	0	0	0	0	0	0	0	0	0	0	0	0	0	0	0	0	0
chrX	18911469	0	0	0	0	0	0	0	0	0	0	0	0	0	0	0.0481347	0.0481347	0.0481347	0.0481347	0.0481347	0.0481347	0.0481347	0.0481347	0.0481347	0.0481347	0.0481347	0.0481347	0.0481347	0.0481347	0.0481347	0.0481347	0.0481347	0.0481347	0.0481347	0.0481347	0.0481347	0.0481347	0.0481347	0.0481347	0.0481347	0.0481347	0.0481347	0.0481347	0.0481347	0.0481347	0.0481347	0.0481347	0.0481347	0.0481347
chr10	103820193	0	0	0	0	0	0	0	0	0	0	0	0	0	0	0	0	0	0	0	0	0	0	0	0	0	0	0	0	0.0481347	0.0481347	0.0481347	0.0481347	0.0481347	0.0481347	0.0481347	0.0481347	0.0481347	0.0481347	0.0481347	0.0481347	0.0481347	0.0481347	0.0481347	0.0481347	0.0481347	0.0481347	0.0481347	0.0481347
chr5	157829418	0	0	0	0	0	0	0	0	0	0	0	0	0	0	0	0	0	0	0	0	0	0	0	0	0	0	0	0	0	0	0	0	0	0	0	0	0	0	0	0	0	0	0	0	0	0	0	0
chr14	90408379	0	0	0	0	0	0	0	0	0.0481347	0.0481347	0.0481347	0.0481347	0.0481347	0.0481347	0.0481347	0.0481347	0.0481347	0.0481347	0.0481347	0.0481347	0.0481347	0.0481347	0.0481347	0.0481347	0.0481347	0.0481347	0.0481347	0.0481347	0.0481347	0.0481347	0.0481347	0.0481347	0.0481347	0.0481347	0.0481347	0.0481347	0.0481347	0.0481347	0.0481347	0.0481347	0.0481347	0.0481347	0.0481347	0.0481347	0.0481347	0.0481347	0.0481347	0.0481347
chr9	19282223	0	0	0	0	0	0	0	0	0	0	0	0	0	0	0	0	0	0	0	0	0	0	0	0	0	0	0	0	0	0	0	0	0	0	0	0	0	0	0	0	0	0	0	0	0	0	0	0
chr6	34156942	0	0	0	0	0	0	0	0	0	0	0	0	0	0	0	0	0	0	0	0	0	0	0	0	0	0	0	0	0	0	0	0	0	0	0	0	0	0	0	0	0	0	0	0	0	0	0	0
chr3	63110598	0	0	0	0	0	0	0	0	0	0	0	0	0	0	0	0	0	0	0	0	0	0	0	0	0	0	0	0	0	0	0	0	0	0	0	0	0	0	0	0	0	0	0	0	0	0	0	0
chr17	80895651	0.0481347	0.0481347	0.0481347	0.0481347	0.0481347	0.0481347	0.0481347	0.0481347	0.0481347	0.0481347	0.0481347	0.0481347	0.0481347	0.0481347	0.0481347	0.0481347	0.0481347	0.0481347	0.0481347	0.0481347	0.0481347	0.0481347	0.0481347	0.0481347	0.0481347	0.0481347	0.0481347	0.0481347	0.0481347	0.0481347	0.0481347	0.0481347	0.0481347	0.0481347	0.0481347	0.0481347	0.0481347	0.0481347	0.0481347	0.0481347	0.0481347	0.0481347	0.0481347	0.0481347	0.0481347	0.0481347	0.0481347	0.0481347
chr11	65666534	0	0	0	0	0	0	0	0	0	0	0	0	0	0	0	0	0	0	0	0	0	0	0	0	0	0	0	0	0	0	0	0	0	0	0	0	0	0	0	0	0	0	0	0	0	0	0	0
chr14	24211183	0.0481347	0.0481347	0.0481347	0.0481347	0.0481347	0.0481347	0.0481347	0.0481347	0.0481347	0.0481347	0.0481347	0.0481347	0.0481347	0.0481347	0.0481347	0.0481347	0.0481347	0.0481347	0.0481347	0.0481347	0.0481347	0.0481347	0.0481347	0.0481347	0.0481347	0.0481347	0.0481347	0.0481347	0.0481347	0.0481347	0.0481347	0.0481347	0.0481347	0.0481347	0.0481347	0.0481347	0.0481347	0.0481347	0.0481347	0.0481347	0.0481347	0.0481347	0.0481347	0.0481347	0.0481347	0.0481347	0.0481347	0.0481347
chr2	218523873	0	0	0	0	0	0	0	0	0	0	0	0	0	0	0	0	0	0	0	0	0	0	0	0	0	0	0	0	0	0	0	0	0	0	0	0	0	0	0	0	0	0	0	0	0	0	0	0
chr12	105957451	0	0	0	0	0	0	0	0	0	0	0	0	0	0	0	0	0	0	0	0	0	0	0	0.0481347	0.0481347	0.0481347	0.0481347	0.0481347	0.0481347	0.0481347	0.0481347	0.0481347	0.0481347	0.0481347	0.0481347	0.0481347	0.0481347	0.0481347	0.0481347	0.0481347	0.0481347	0.0481347	0.0481347	0.0481347	0.0481347	0.0481347	0.0481347	0.0481347
chr1	224877577	0.0962695	0.0962695	0.0962695	0.0962695	0.0962695	0.0962695	0.0962695	0.0962695	0.0962695	0.0962695	0.0962695	0.0962695	0.0962695	0.0962695	0.0962695	0.0962695	0.0962695	0.0962695	0.0962695	0.0962695	0.0962695	0.0962695	0.0962695	0.0962695	0.0962695	0.0962695	0.0962695	0.0962695	0.0962695	0.0962695	0.0962695	0.0962695	0.144404	0.144404	0.144404	0.144404	0.144404	0.144404	0.144404	0.144404	0.144404	0.144404	0.144404	0.144404	0.144404	0.144404	0.144404	0.144404
chr20	19323836	0	0	0	0	0	0	0	0	0	0	0	0	0	0	0	0	0	0	0	0	0	0	0	0	0	0	0	0	0	0	0	0	0	0	0	0	0	0	0	0	0	0	0	0	0	0	0	0
chr5	93916269	0.0481347	0.0481347	0.0481347	0.0481347	0.0481347	0.0481347	0.0481347	0.0481347	0.0481347	0.0481347	0.0481347	0.0481347	0.0481347	0.0481347	0.0962695	0.0962695	0.0962695	0.0962695	0.0962695	0.0962695	0.0962695	0.0962695	0.0962695	0.0962695	0.0962695	0.0962695	0.0962695	0.0962695	0.0962695	0.0962695	0.0962695	0.0962695	0.0962695	0.0962695	0.0962695	0.0962695	0.0962695	0.0962695	0.0962695	0.0962695	0.0962695	0.0962695	0.0962695	0.0962695	0.0962695	0.0962695	0.0962695	0.0962695
chr5	75703590	0	0	0	0	0	0	0	0	0	0	0	0	0	0	0	0	0	0	0	0	0	0	0	0	0	0	0	0	0	0	0	0	0	0	0	0	0	0	0	0	0	0	0	0	0	0	0	0
chr2	10805839	0	0	0	0	0	0	0	0	0	0	0.0481347	0.0481347	0.0481347	0.0481347	0.0481347	0.0481347	0.0481347	0.0481347	0.0481347	0.0481347	0.0481347	0.0481347	0.0481347	0.0481347	0.0481347	0.0481347	0.0481347	0.0481347	0.0481347	0.0481347	0.0481347	0.0481347	0.0481347	0.0481347	0.0481347	0.0481347	0.0481347	0.0481347	0.0481347	0.0481347	0.0481347	0.0481347	0.0481347	0.0481347	0.0481347	0.0481347	0.0481347	0.0481347
chr13	91008762	0	0	0	0	0	0	0	0	0	0	0	0	0	0	0	0	0	0	0	0	0	0	0	0	0	0	0	0	0	0	0	0	0	0	0	0	0	0	0	0	0	0	0	0	0	0	0	0
chr9	127879374	0	0	0	0	0	0	0	0	0	0	0	0	0	0	0	0	0	0	0	0	0	0	0	0	0	0	0	0	0	0	0	0	0	0	0	0	0	0	0	0	0	0	0	0	0	0	0	0
chr5	108410924	0.0481347	0.0481347	0.0481347	0.0481347	0.0481347	0.0481347	0.0481347	0.0481347	0.0481347	0.0481347	0.0481347	0.0481347	0.0481347	0.0481347	0.0481347	0.0481347	0.0481347	0.0481347	0.0481347	0.0481347	0.0481347	0.0481347	0.0481347	0.0481347	0.0481347	0.0481347	0.0481347	0.0481347	0.0481347	0.0481347	0.0481347	0.0481347	0.0481347	0.0481347	0.0481347	0.0481347	0.0481347	0.0481347	0.0481347	0.0481347	0.0481347	0.0481347	0.0481347	0.0481347	0.0481347	0.0481347	0.0481347	0.0481347
chr9	97849712	0.0481347	0.0481347	0.0481347	0.0481347	0.0481347	0.0481347	0.0481347	0.0481347	0.0481347	0.0481347	0.0481347	0.0481347	0.0481347	0.0481347	0.0481347	0.0481347	0.0481347	0.0481347	0.0481347	0.0481347	0.0481347	0.0481347	0.0481347	0.0481347	0.0481347	0.0481347	0.0481347	0.0481347	0.0481347	0.0481347	0.0481347	0.0481347	0.0481347	0.0481347	0.0481347	0.0481347	0.0481347	0.0481347	0.0962695	0.0962695	0.0962695	0.0962695	0.0962695	0.0962695	0.0962695	0.0962695	0.0962695	0.0962695
chr2	131111709	0	0	0	0	0	0	0	0	0	0	0	0	0	0	0	0	0	0	0	0	0	0	0	0	0	0	0	0	0	0	0	0	0	0	0	0	0	0	0	0	0	0	0	0	0	0	0	0
chr11	119157877	0	0	0	0	0	0	0	0	0	0	0	0	0	0	0	0	0	0	0	0	0	0	0	0	0	0	0	0	0	0	0	0	0	0	0	0	0	0	0	0	0	0	0	0	0	0	0	0
chr9	19505116	0.0481347	0.0481347	0.0481347	0.0481347	0.0481347	0.0481347	0.0481347	0.0481347	0.0481347	0.0481347	0.0481347	0.0481347	0.0481347	0.0481347	0.0481347	0.0481347	0.0481347	0.0481347	0.0481347	0.0481347	0.0481347	0.0481347	0.0481347	0.0481347	0.0481347	0.0481347	0.0481347	0.0481347	0.0481347	0.0481347	0.0481347	0.0481347	0.0481347	0.0481347	0.0481347	0.0481347	0.0481347	0.0481347	0.0481347	0.0481347	0.0481347	0.0481347	0.0481347	0.0481347	0.0481347	0.0481347	0.0481347	0.0481347
chrX	104571227	0	0	0	0	0	0	0	0	0.0481347	0.0481347	0.0481347	0.0481347	0.0481347	0.0481347	0.0481347	0.0481347	0.0481347	0.0481347	0.0481347	0.0481347	0.0481347	0.0481347	0.0481347	0.0481347	0.0481347	0.0481347	0.0481347	0.0481347	0.0481347	0.0481347	0.0481347	0.0481347	0.0481347	0.0481347	0.0481347	0.0481347	0.0481347	0.0481347	0.0481347	0.0481347	0.0481347	0.0481347	0.0481347	0.0481347	0.0481347	0.0481347	0.0481347	0.0481347
chr3	138616609	0.0481347	0.0481347	0.0481347	0.0481347	0.0481347	0.0481347	0.0481347	0.0481347	0.0481347	0.0481347	0.0481347	0.0481347	0.0481347	0.0481347	0.0481347	0.0481347	0.0481347	0.0481347	0.0481347	0.0481347	0.0481347	0.0481347	0.0481347	0.0481347	0.0481347	0.0481347	0.0481347	0.0481347	0.0481347	0.0481347	0.0481347	0.0481347	0.0481347	0.0481347	0.0481347	0.0481347	0.0481347	0.0481347	0.0481347	0.0481347	0.0481347	0.0481347	0.0481347	0.0481347	0.0481347	0.0481347	0.0481347	0.0481347
chr18	67139564	0	0	0	0	0	0	0	0	0	0	0	0	0	0	0	0	0	0	0	0	0	0	0	0	0	0	0	0	0	0	0	0	0	0	0	0	0	0	0	0	0	0	0	0	0	0	0	0
chr11	117154579	0	0	0	0	0	0	0	0	0	0	0	0	0	0	0	0	0	0	0	0	0	0	0	0	0	0	0	0	0	0	0	0	0	0	0	0	0	0	0	0	0	0	0	0	0	0	0	0
chr1	218262111	0	0	0	0	0	0	0	0	0	0	0	0	0	0	0	0	0	0	0	0	0	0	0	0	0	0	0	0	0	0	0	0	0	0	0	0	0	0	0	0	0	0	0	0	0	0	0	0
chr14	81603190	0	0	0	0	0	0	0	0	0	0	0	0	0	0	0	0	0	0	0	0	0	0	0	0	0	0	0	0	0	0	0	0	0	0	0	0	0	0	0	0	0	0	0	0	0	0	0	0
chr5	141757857	0	0	0	0	0	0	0	0	0	0	0	0	0	0	0	0	0	0	0	0	0	0	0	0	0	0	0	0	0	0	0	0	0	0	0	0	0	0	0	0	0	0	0	0	0	0	0	0
chr10	86580338	0.0481347	0.0481347	0.0481347	0.0481347	0.0481347	0.0481347	0.0481347	0.0481347	0.0481347	0.0481347	0.0481347	0.0481347	0.0481347	0.0481347	0.0481347	0.0481347	0.0481347	0.0481347	0.0481347	0.0481347	0.0481347	0.0481347	0.0481347	0.0962695	0.0962695	0.0962695	0.0962695	0.0962695	0.0962695	0.0962695	0.0962695	0.0962695	0.0962695	0.0962695	0.0962695	0.0962695	0.0962695	0.0962695	0.0962695	0.0962695	0.0962695	0.0962695	0.0962695	0.0962695	0.0962695	0.0962695	0.0962695	0.0962695
chr16	3103785	0	0	0	0	0	0	0	0	0	0	0	0	0	0	0	0	0	0	0	0	0	0	0	0	0	0	0	0	0	0	0	0	0	0	0	0	0	0	0	0	0	0	0	0	0	0	0	0
chrX	71353684	0	0	0	0	0	0	0	0	0	0	0	0	0	0	0	0	0	0	0	0	0	0	0	0	0	0	0	0	0	0	0	0	0	0	0	0	0	0	0	0	0	0	0	0	0	0	0	0
chr9	76730704	0.0481347	0.0481347	0.0481347	0.0481347	0.0481347	0.0481347	0.0481347	0.0481347	0.0481347	0.0481347	0.0481347	0.0481347	0.0481347	0.0481347	0.0481347	0.0481347	0.0481347	0.0481347	0.0481347	0.0481347	0.0481347	0.0481347	0.0481347	0.0481347	0.0481347	0.0481347	0.0481347	0.0481347	0.0481347	0.0481347	0.0481347	0.0481347	0.0481347	0.0481347	0.0481347	0.0481347	0.0481347	0.0481347	0.0481347	0.0481347	0.0481347	0.0481347	0.0481347	0.0481347	0.0481347	0.0481347	0.0481347	0.0481347
chrX	38697250	0	0	0	0	0	0	0	0	0	0	0.0481347	0.0481347	0.0481347	0.0481347	0.0481347	0.0481347	0.0481347	0.0481347	0.0481347	0.0481347	0.0481347	0.0481347	0.0481347	0.0481347	0.0481347	0.0481347	0.0481347	0.0481347	0.0481347	0.0481347	0.0481347	0.0481347	0.0481347	0.0481347	0.0481347	0.0481347	0.0481347	0.0481347	0.0481347	0.0481347	0.0481347	0.0481347	0.0481347	0.0481347	0.0481347	0.0481347	0.0481347	0.0481347
chr12	130731864	0	0	0	0	0	0	0	0	0	0	0	0	0	0	0	0	0	0	0	0	0	0	0	0	0	0	0	0	0	0	0	0	0	0	0	0	0	0	0	0	0	0	0	0	0	0	0	0
chr8	97794567	0	0	0	0	0	0	0	0	0	0	0	0	0	0	0	0	0	0	0	0	0	0	0	0	0	0	0	0	0	0	0	0	0	0	0	0	0	0	0	0	0	0	0	0	0	0	0	0
chr10	63607842	0	0	0	0	0	0	0	0	0	0	0	0	0	0	0	0	0	0	0	0	0	0	0.0481347	0.0481347	0.0481347	0.0481347	0.0481347	0.0481347	0.0481347	0.0481347	0.0481347	0.0481347	0.0481347	0.0481347	0.0481347	0.0481347	0.0481347	0.0481347	0.0481347	0.0481347	0.0481347	0.0481347	0.0481347	0.0481347	0.0481347	0.0481347	0.0481347	0.0481347
chr12	117311922	0	0	0	0	0	0	0	0	0	0	0	0	0	0	0	0	0	0	0	0	0	0	0	0	0	0	0	0	0	0	0	0	0	0	0	0	0	0	0	0	0	0	0	0	0	0	0	0
chr5	44536695	0	0	0	0	0	0	0	0	0.0481347	0.0481347	0.0481347	0.0481347	0.0481347	0.0481347	0.0481347	0.0481347	0.0481347	0.0481347	0.0481347	0.0481347	0.0481347	0.0481347	0.0481347	0.0481347	0.0481347	0.0481347	0.0481347	0.0481347	0.0481347	0.0481347	0.0481347	0.0481347	0.0481347	0.0481347	0.0481347	0.0481347	0.0481347	0.0481347	0.0481347	0.0481347	0.0481347	0.0481347	0.0481347	0.0481347	0.0481347	0.0481347	0.0481347	0.0481347
chr8	144981202	0	0	0	0	0	0	0	0	0	0	0	0	0	0	0	0	0	0	0	0	0	0	0	0	0	0	0	0	0	0	0	0	0	0	0	0	0	0	0	0	0	0	0	0	0	0	0	0
chr7	152449673	0	0	0	0	0	0	0	0	0	0	0	0	0	0	0	0	0	0	0	0	0	0	0	0	0	0	0	0	0	0	0	0	0	0	0	0	0	0	0	0	0	0	0	0	0	0	0	0
chr5	129083263	0	0	0	0	0	0	0	0	0	0	0	0	0	0	0	0	0	0	0	0	0	0	0	0	0	0	0	0	0	0	0	0	0	0	0	0	0	0	0	0	0	0	0	0	0	0	0	0
chr4	57696421	0	0	0	0	0	0	0	0	0	0	0	0	0	0	0	0	0	0	0	0	0	0	0	0	0	0	0	0	0	0	0	0	0	0	0	0	0	0	0	0	0	0	0	0	0	0	0	0
chr5	69173139	0	0	0	0	0	0	0	0	0	0	0	0	0	0	0	0	0	0	0	0	0	0	0	0	0	0	0	0	0	0	0	0	0	0	0	0	0	0	0	0	0	0	0	0	0	0	0	0
chr1	13644793	0.0481347	0.0481347	0.0481347	0.0481347	0.0481347	0.0481347	0.0481347	0.0481347	0.0481347	0.0481347	0.0481347	0.0481347	0.0481347	0.0481347	0.0481347	0.0481347	0.0481347	0.0481347	0.0481347	0.0481347	0.0481347	0.0481347	0.0481347	0.0481347	0.0481347	0.0481347	0.0481347	0.0481347	0.0481347	0.0481347	0.0481347	0.0481347	0.0481347	0.0481347	0.0481347	0.0481347	0.0481347	0.0481347	0.0481347	0.0481347	0.0481347	0.0481347	0.0481347	0.0481347	0.0481347	0.0481347	0.0481347	0.0481347
chr17	34817534	0	0	0	0	0	0	0	0	0	0	0	0	0	0	0	0	0	0	0	0	0	0	0	0	0	0	0	0	0	0	0	0	0	0	0	0	0	0	0	0	0	0	0	0	0	0	0	0
chr14	63636572	0.0481347	0.0481347	0.0481347	0.0481347	0.0481347	0.0481347	0.0481347	0.0481347	0.0481347	0.0481347	0.0481347	0.0481347	0.0481347	0.0481347	0.0481347	0.0481347	0.0481347	0.0481347	0.0481347	0.0481347	0.0481347	0.0481347	0.0481347	0.0481347	0.0481347	0.0481347	0.0481347	0.0481347	0.0481347	0.0481347	0.0481347	0.0481347	0.0481347	0.0481347	0.0481347	0.0481347	0.0481347	0.0481347	0.0481347	0.0481347	0.0481347	0.0481347	0.0481347	0.0481347	0.0481347	0.0481347	0.0481347	0.0481347
chr4	144372025	0	0	0	0	0	0	0	0	0	0	0	0	0	0	0	0	0	0	0	0	0	0	0	0	0	0	0	0	0	0	0	0	0	0	0	0	0	0	0	0	0	0	0	0	0	0	0	0
chr15	38619192	0	0	0	0.0481347	0.0481347	0.0481347	0.0481347	0.0481347	0.0481347	0.0481347	0.0481347	0.0481347	0.0481347	0.0481347	0.0481347	0.0481347	0.0481347	0.0481347	0.0481347	0.0481347	0.0481347	0.0481347	0.0481347	0.0481347	0.0481347	0.0481347	0.0481347	0.0481347	0.0481347	0.0481347	0.0481347	0.0481347	0.0481347	0.0481347	0.0481347	0.0481347	0.0481347	0.0481347	0.0481347	0.0481347	0.0481347	0.0481347	0.0481347	0.0481347	0.0481347	0.0481347	0.0481347	0.0481347
chr12	88058949	0.0481347	0.0481347	0.0481347	0.0481347	0.0481347	0.0481347	0.0481347	0.0481347	0.0481347	0.0481347	0.0481347	0.0481347	0.0481347	0.0481347	0.0481347	0.0481347	0.0481347	0.0481347	0.0481347	0.0481347	0.0481347	0.0481347	0.0481347	0.0481347	0.0481347	0.0481347	0.0481347	0.0481347	0.0481347	0.0481347	0.0481347	0.0481347	0.0481347	0.0481347	0.0481347	0.0481347	0.0481347	0.0481347	0.0481347	0.0481347	0.0481347	0.0481347	0.0481347	0.0481347	0.0481347	0.0481347	0.0481347	0.0481347
chr18	30220801	0	0	0	0	0	0	0	0	0	0	0	0	0	0	0	0	0	0	0	0	0	0	0	0	0	0	0	0	0	0	0	0	0	0	0	0	0	0	0	0	0	0	0	0	0	0	0	0
chrX	47538978	0	0	0	0	0	0	0	0	0	0	0	0	0	0	0	0	0	0	0	0	0	0	0	0	0	0	0	0	0	0	0	0	0	0	0	0	0	0	0	0	0	0	0	0	0	0	0	0
chr3	32830848	0	0	0	0	0	0	0	0	0	0	0	0	0	0	0	0	0	0	0	0	0	0	0	0	0	0	0	0	0	0	0	0	0	0	0	0	0	0	0	0	0	0	0	0	0	0	0	0
chr5	554994	0	0	0	0	0	0	0	0	0	0	0	0	0	0	0	0	0	0	0	0	0	0	0	0	0	0	0	0	0	0	0	0	0	0	0	0	0	0	0	0	0	0	0	0	0	0	0	0
chr20	46714459	0	0	0	0	0	0	0	0	0	0	0	0	0	0	0	0	0	0	0	0	0	0	0	0	0	0	0	0	0	0	0	0	0	0	0	0	0	0	0	0	0	0	0	0	0	0	0	0
chr11	112043425	0	0	0	0	0	0	0	0	0	0	0	0	0	0	0	0	0	0	0	0	0	0	0	0	0	0	0	0	0	0	0	0	0	0	0	0	0	0	0	0	0	0	0	0	0	0	0	0
chr10	31973088	0	0	0	0	0	0	0	0	0	0	0	0	0	0	0	0	0	0	0	0	0	0	0	0	0	0	0	0	0	0	0	0	0	0	0	0	0	0	0	0	0	0	0	0	0	0	0	0
chr1	2169993	0	0	0	0	0	0	0	0	0	0	0	0	0	0	0	0	0	0	0	0	0	0	0	0	0	0	0	0	0	0	0	0	0	0	0	0	0	0	0	0	0	0	0	0	0	0	0	0
chr1	208852235	0	0	0	0	0	0	0	0	0	0	0	0	0	0	0	0	0	0	0	0	0	0	0	0	0	0	0	0	0	0	0	0	0	0	0	0	0	0	0	0	0	0	0	0	0	0	0	0
chr11	62782934	0.0742934	0.0742934	0.0742934	0.0742934	0.0742934	0.0742934	0.0742934	0.0742934	0.0742934	0.0742934	0.0742934	0.0742934	0.0742934	0.0742934	0.0742934	0.0742934	0.0742934	0.0742934	0.0742934	0.0742934	0.148587	0.148587	0.148587	0.148587	0.148587	0.148587	0.148587	0.148587	0.148587	0.148587	0.148587	0.148587	0.148587	0.148587	0.148587	0.22288	0.22288	0.22288	0.22288	0.22288	0.22288	0.22288	0.22288	0.22288	0.22288	0.22288	0.22288	0.22288
chr2	202129307	0	0	0	0	0	0	0	0	0	0	0	0.0742934	0.0742934	0.0742934	0.0742934	0.0742934	0.0742934	0.0742934	0.0742934	0.0742934	0.0742934	0.0742934	0.0742934	0.0742934	0.0742934	0.0742934	0.0742934	0.0742934	0.0742934	0.0742934	0.0742934	0.0742934	0.0742934	0.0742934	0.0742934	0.0742934	0.0742934	0.0742934	0.0742934	0.0742934	0.0742934	0.0742934	0.0742934	0.0742934	0.0742934	0.0742934	0.0742934	0.0742934
chr5	138295233	0	0	0	0	0	0	0	0	0	0	0	0	0	0	0	0	0	0	0	0	0	0	0	0	0	0	0	0.0742934	0.0742934	0.0742934	0.0742934	0.0742934	0.0742934	0.0742934	0.0742934	0.0742934	0.0742934	0.0742934	0.0742934	0.0742934	0.0742934	0.0742934	0.0742934	0.0742934	0.0742934	0.0742934	0.0742934	0.0742934
chr1	22950223	0.0742934	0.0742934	0.0742934	0.0742934	0.0742934	0.0742934	0.0742934	0.0742934	0.0742934	0.0742934	0.0742934	0.0742934	0.0742934	0.0742934	0.0742934	0.0742934	0.0742934	0.0742934	0.0742934	0.0742934	0.0742934	0.0742934	0.0742934	0.0742934	0.0742934	0.0742934	0.0742934	0.0742934	0.0742934	0.0742934	0.0742934	0.0742934	0.0742934	0.0742934	0.0742934	0.0742934	0.0742934	0.0742934	0.0742934	0.0742934	0.0742934	0.0742934	0.0742934	0.0742934	0.0742934	0.0742934	0.0742934	0.0742934
chr11	105482016	0	0	0	0	0	0	0	0	0	0	0	0	0	0	0	0	0	0	0	0	0	0	0	0	0	0	0	0	0	0	0	0	0	0	0	0	0	0	0	0	0	0	0	0	0	0	0	0
chr1	214551541	0	0	0	0	0	0	0	0	0	0	0	0	0	0	0	0	0	0	0	0	0	0	0	0	0	0	0	0	0	0	0	0.0742934	0.0742934	0.0742934	0.0742934	0.0742934	0.0742934	0.0742934	0.0742934	0.0742934	0.0742934	0.0742934	0.0742934	0.0742934	0.0742934	0.0742934	0.0742934	0.0742934
chr4	10559524	0	0	0	0	0	0	0	0	0	0	0	0	0	0	0	0	0	0	0	0	0	0	0	0	0	0	0	0	0	0	0	0	0	0	0	0	0	0	0	0	0	0	0	0	0	0	0	0
chr4	24579656	0	0	0	0	0	0	0	0	0	0	0	0	0	0	0	0	0	0	0	0	0	0	0	0	0	0	0	0	0	0	0	0	0	0	0	0	0	0	0	0	0	0	0	0	0	0	0	0
chr22	18988184	0.0742934	0.0742934	0.0742934	0.0742934	0.0742934	0.0742934	0.0742934	0.0742934	0.0742934	0.0742934	0.0742934	0.0742934	0.0742934	0.0742934	0.0742934	0.0742934	0.0742934	0.0742934	0.0742934	0.0742934	0.0742934	0.0742934	0.0742934	0.0742934	0.0742934	0.0742934	0.0742934	0.0742934	0.0742934	0.0742934	0.0742934	0.0742934	0.0742934	0.0742934	0.0742934	0.0742934	0.0742934	0.0742934	0.0742934	0.0742934	0.0742934	0.0742934	0.0742934	0.0742934	0.0742934	0.0742934	0.0742934	0.0742934
chr8	28545365	0	0	0	0	0	0	0	0	0	0	0	0	0	0	0	0	0	0	0	0	0	0	0	0	0	0	0	0	0	0	0	0	0	0	0	0	0	0	0	0	0	0	0	0	0	0	0	0
chr6	81877551	0	0	0	0	0	0	0	0	0	0	0	0	0	0	0	0	0	0	0	0	0	0	0	0	0	0	0	0	0	0	0	0	0	0	0	0	0	0	0	0	0	0	0	0	0	0	0	0
chr3	101645758	0	0	0	0	0	0	0	0	0	0	0	0	0	0	0	0	0	0	0	0	0	0	0	0	0	0	0	0	0	0	0	0	0	0	0	0	0	0	0	0	0	0	0	0	0	0	0	0
chr19	44796368	0.0742934	0.0742934	0.0742934	0.0742934	0.0742934	0.0742934	0.0742934	0.0742934	0.0742934	0.0742934	0.0742934	0.0742934	0.0742934	0.0742934	0.0742934	0.0742934	0.0742934	0.0742934	0.0742934	0.0742934	0.0742934	0.0742934	0.0742934	0.0742934	0.0742934	0.0742934	0.0742934	0.0742934	0.0742934	0.0742934	0.0742934	0.0742934	0.0742934	0.0742934	0.0742934	0.0742934	0.0742934	0.0742934	0.0742934	0.0742934	0.0742934	0.0742934	0.0742934	0.0742934	0.0742934	0.0742934	0.0742934	0.0742934
chr5	62194643	0.0742934	0.0742934	0.0742934	0.0742934	0.0742934	0.0742934	0.0742934	0.0742934	0.0742934	0.0742934	0.0742934	0.0742934	0.0742934	0.0742934	0.0742934	0.0742934	0.0742934	0.0742934	0.0742934	0.0742934	0.0742934	0.0742934	0.0742934	0.0742934	0.0742934	0.0742934	0.0742934	0.0742934	0.0742934	0.0742934	0.0742934	0.0742934	0.0742934	0.0742934	0.0742934	0.0742934	0.0742934	0.0742934	0.0742934	0.0742934	0.0742934	0.0742934	0.0742934	0.0742934	0.0742934	0.0742934	0.0742934	0.148587
chr3	196085717	0	0	0	0	0	0	0	0	0	0	0	0	0	0	0	0	0	0	0	0	0	0	0	0	0	0	0	0	0	0	0	0	0	0	0	0	0	0	0	0	0	0	0	0	0	0	0	0
chr12	22810818	0	0	0	0	0	0	0	0	0	0	0	0	0	0	0	0	0	0	0	0	0	0	0	0	0	0	0	0	0	0	0	0	0	0	0	0	0	0	0	0	0	0	0	0	0	0	0	0
chr15	72020910	0	0	0	0	0	0	0	0	0	0	0	0	0	0	0	0	0	0	0	0	0	0	0	0	0	0	0	0	0	0	0	0	0	0	0	0	0	0	0	0	0	0	0	0	0	0	0	0
chr1	32788903	0	0	0	0	0	0	0	0	0	0	0	0	0	0	0	0	0.148587	0.148587	0.148587	0.148587	0.148587	0.148587	0.148587	0.148587	0.148587	0.148587	0.148587	0.148587	0.148587	0.148587	0.148587	0.148587	0.148587	0.148587	0.148587	0.148587	0.148587	0.148587	0.148587	0.148587	0.148587	0.148587	0.148587	0.148587	0.148587	0.148587	0.148587	0.148587
chr1	211323677	0	0	0	0	0	0	0	0	0	0	0	0	0	0	0	0	0	0	0	0	0	0	0	0	0	0	0	0	0	0	0	0	0	0	0	0	0	0	0	0	0	0	0	0	0	0	0	0
chr11	9320308	0.0742934	0.0742934	0.0742934	0.0742934	0.0742934	0.0742934	0.0742934	0.0742934	0.0742934	0.0742934	0.0742934	0.0742934	0.0742934	0.0742934	0.0742934	0.0742934	0.0742934	0.0742934	0.0742934	0.0742934	0.0742934	0.0742934	0.0742934	0.0742934	0.0742934	0.0742934	0.0742934	0.0742934	0.0742934	0.0742934	0.0742934	0.0742934	0.0742934	0.0742934	0.0742934	0.0742934	0.0742934	0.0742934	0.0742934	0.0742934	0.0742934	0.0742934	0.0742934	0.0742934	0.0742934	0.0742934	0.0742934	0.0742934
chrX	10201029	0	0	0	0	0	0	0	0	0	0	0	0	0	0	0	0	0	0	0	0	0	0	0	0	0	0	0	0	0	0	0	0	0	0	0	0	0	0	0	0	0	0	0	0	0	0	0	0
chr5	143069300	0	0	0	0	0	0	0	0	0	0	0	0	0	0	0	0	0	0	0	0	0	0	0	0	0	0	0	0	0	0	0	0	0	0	0	0	0	0	0	0	0	0	0	0	0	0	0	0
chr18	23408867	0.0742934	0.0742934	0.0742934	0.0742934	0.0742934	0.0742934	0.0742934	0.0742934	0.0742934	0.0742934	0.0742934	0.0742934	0.0742934	0.0742934	0.0742934	0.0742934	0.0742934	0.0742934	0.0742934	0.0742934	0.0742934	0.0742934	0.0742934	0.0742934	0.0742934	0.0742934	0.0742934	0.0742934	0.0742934	0.0742934	0.0742934	0.0742934	0.0742934	0.0742934	0.0742934	0.0742934	0.0742934	0.0742934	0.0742934	0.0742934	0.0742934	0.0742934	0.0742934	0.0742934	0.0742934	0.0742934	0.0742934	0.0742934
chr16	66588713	0	0	0	0	0.0742934	0.0742934	0.0742934	0.0742934	0.0742934	0.0742934	0.0742934	0.0742934	0.0742934	0.0742934	0.0742934	0.0742934	0.0742934	0.0742934	0.0742934	0.0742934	0.0742934	0.0742934	0.0742934	0.0742934	0.0742934	0.0742934	0.0742934	0.0742934	0.0742934	0.0742934	0.0742934	0.0742934	0.0742934	0.0742934	0.0742934	0.0742934	0.0742934	0.0742934	0.0742934	0.0742934	0.0742934	0.0742934	0.0742934	0.0742934	0.0742934	0.0742934	0.0742934	0.0742934
chr3	47478196	0	0	0	0	0	0	0	0	0	0	0	0	0	0	0	0	0	0	0	0	0	0	0	0	0	0	0	0	0	0	0	0	0	0	0	0	0	0	0	0	0	0	0	0	0	0	0	0
chrX	139696530	0	0	0	0	0	0	0	0	0	0	0	0	0	0	0	0	0	0	0	0	0	0	0	0	0	0	0	0	0	0	0	0	0	0.0742934	0.0742934	0.0742934	0.0742934	0.0742934	0.0742934	0.0742934	0.0742934	0.0742934	0.0742934	0.0742934	0.0742934	0.0742934	0.0742934	0.0742934
chr6	57306750	0	0	0	0	0	0	0	0	0	0	0	0	0	0	0	0	0	0	0	0	0	0	0	0	0	0	0	0	0	0	0	0	0	0	0	0	0	0	0	0	0	0	0	0	0	0	0	0
chr2	54444129	0	0	0	0	0	0	0	0	0	0	0	0	0	0	0	0	0	0	0	0	0	0	0	0	0	0	0	0	0	0	0	0	0	0	0	0	0	0	0	0	0	0	0	0	0	0	0	0
chr9	16809608	0.0742934	0.0742934	0.0742934	0.0742934	0.0742934	0.0742934	0.0742934	0.0742934	0.0742934	0.0742934	0.0742934	0.0742934	0.0742934	0.0742934	0.0742934	0.0742934	0.0742934	0.0742934	0.0742934	0.0742934	0.0742934	0.0742934	0.0742934	0.0742934	0.0742934	0.0742934	0.0742934	0.0742934	0.0742934	0.0742934	0.0742934	0.0742934	0.0742934	0.0742934	0.0742934	0.0742934	0.0742934	0.0742934	0.0742934	0.0742934	0.0742934	0.0742934	0.0742934	0.0742934	0.0742934	0.0742934	0.0742934	0.0742934
chr7	144384829	0	0	0	0	0	0	0	0	0	0	0	0	0	0	0	0	0	0	0	0	0	0	0	0	0	0	0	0	0	0	0	0	0	0	0	0	0	0	0	0	0	0	0	0	0	0	0	0
chr6	47419598	0	0	0	0	0	0	0	0	0	0	0	0	0	0	0	0	0	0	0	0	0	0	0	0	0	0	0	0	0	0	0	0	0	0	0	0	0	0	0	0	0	0	0	0	0	0	0	0
chr2	127920516	0	0	0	0	0	0	0	0	0	0	0	0	0	0	0	0	0	0	0	0	0	0	0	0	0	0	0	0	0	0	0	0	0	0	0	0	0	0	0	0	0	0	0	0	0	0	0	0
chr14	49845831	0	0	0	0	0	0	0	0	0	0	0	0	0	0	0	0	0	0	0	0	0	0	0	0	0	0	0	0	0	0	0	0	0	0	0	0	0	0	0	0	0	0	0	0	0	0	0	0
chr4	99955787	0	0	0	0	0	0	0	0	0	0	0	0	0	0	0	0	0	0	0	0	0	0	0	0	0	0	0	0	0	0	0	0	0	0	0	0	0	0	0	0	0	0	0	0	0	0	0	0
chr1	24688899	0	0	0	0	0	0	0	0	0	0	0	0	0	0	0	0	0	0	0	0	0	0	0	0	0	0	0	0	0	0	0	0	0	0	0	0	0	0	0	0	0	0	0	0	0	0	0	0
chr12	3045924	0	0	0	0	0	0	0	0	0	0	0	0	0	0	0	0	0	0	0	0	0	0	0	0	0	0	0	0	0	0	0	0	0	0	0	0	0	0	0	0	0	0	0	0	0	0	0	0
chr1	61569540	0	0	0	0	0	0	0	0	0	0	0	0	0	0	0	0	0	0	0	0	0	0	0	0	0	0	0	0	0	0	0	0	0	0	0	0	0	0	0	0	0	0	0	0	0	0	0	0
chr7	20551936	0	0	0	0	0	0	0	0	0	0	0	0	0	0	0	0	0	0	0	0	0	0	0	0	0	0	0	0	0	0	0	0	0	0	0	0	0	0	0	0	0	0	0	0	0	0	0	0
chr5	17045674	0.0742934	0.0742934	0.0742934	0.0742934	0.0742934	0.0742934	0.0742934	0.0742934	0.0742934	0.0742934	0.0742934	0.0742934	0.0742934	0.0742934	0.0742934	0.0742934	0.0742934	0.0742934	0.0742934	0.0742934	0.0742934	0.0742934	0.0742934	0.0742934	0.0742934	0.0742934	0.0742934	0.0742934	0.0742934	0.0742934	0.0742934	0.0742934	0.0742934	0.0742934	0.0742934	0.0742934	0.0742934	0.0742934	0.0742934	0.0742934	0.0742934	0.0742934	0.0742934	0.0742934	0.0742934	0.0742934	0.0742934	0.0742934
chr14	101408433	0	0	0	0	0	0	0	0	0	0	0	0	0	0	0	0	0	0	0	0	0	0	0	0	0	0	0	0	0	0	0	0	0	0	0	0	0	0	0	0	0	0	0	0	0	0	0	0
chr15	20578928	0	0	0	0	0	0	0	0	0	0	0	0	0	0	0	0	0	0	0	0	0	0	0	0	0	0	0	0	0	0	0	0	0	0	0	0	0	0	0	0	0	0	0	0	0	0	0	0
chr4	142637173	0	0	0	0	0	0	0	0	0	0	0	0	0	0	0	0	0	0	0	0	0	0	0	0	0	0	0	0	0	0	0	0	0	0	0	0	0	0	0	0	0	0	0	0	0	0	0	0
chr20	34794636	0.0742934	0.0742934	0.0742934	0.0742934	0.0742934	0.0742934	0.0742934	0.0742934	0.0742934	0.0742934	0.0742934	0.0742934	0.0742934	0.0742934	0.0742934	0.0742934	0.0742934	0.0742934	0.0742934	0.0742934	0.0742934	0.0742934	0.0742934	0.0742934	0.0742934	0.0742934	0.0742934	0.0742934	0.0742934	0.0742934	0.0742934	0.0742934	0.0742934	0.0742934	0.0742934	0.0742934	0.0742934	0.0742934	0.0742934	0.0742934	0.0742934	0.0742934	0.0742934	0.0742934	0.0742934	0.0742934	0.0742934	0.0742934
chr6	87201769	0	0	0	0	0	0	0	0	0	0	0	0	0	0	0	0	0	0	0	0	0	0	0	0	0	0	0	0	0	0	0	0	0	0	0	0	0	0	0	0	0	0	0	0	0	0	0	0
chr7	75835043	0.0742934	0.0742934	0.0742934	0.0742934	0.0742934	0.0742934	0.0742934	0.0742934	0.0742934	0.0742934	0.0742934	0.0742934	0.0742934	0.0742934	0.0742934	0.0742934	0.0742934	0.0742934	0.0742934	0.0742934	0.0742934	0.0742934	0.0742934	0.0742934	0.0742934	0.0742934	0.0742934	0.0742934	0.0742934	0.0742934	0.0742934	0.0742934	0.0742934	0.0742934	0.0742934	0.0742934	0.0742934	0.0742934	0.0742934	0.0742934	0.0742934	0.0742934	0.0742934	0.0742934	0.0742934	0.0742934	0.0742934	0.0742934
chr18	1947813	0	0	0	0	0	0	0	0	0	0	0	0	0	0	0	0	0	0	0	0	0	0	0	0	0	0	0	0	0	0	0	0	0	0	0	0	0	0	0	0	0	0	0	0	0	0	0	0
chr21	14610623	0	0	0	0	0	0	0	0	0	0	0	0	0	0	0	0	0	0	0	0	0	0	0	0	0	0	0	0	0	0	0	0	0	0	0	0	0	0	0	0	0	0	0	0	0	0	0	0
chr4	164256359	0	0	0	0	0	0	0	0	0	0	0	0	0	0	0	0	0	0	0	0	0	0	0	0	0	0	0	0	0	0	0	0	0	0	0	0	0	0	0	0	0.0742934	0.0742934	0.0742934	0.0742934	0.0742934	0.0742934	0.0742934	0.0742934
chr12	17477285	0	0	0	0	0	0	0	0	0	0	0	0	0	0	0	0	0	0	0	0	0	0	0	0	0	0	0	0	0	0	0	0	0	0	0	0	0	0	0	0	0	0	0	0	0	0	0	0
chr16	85470041	0	0	0	0	0	0	0	0	0	0	0	0	0	0	0	0	0	0	0	0	0	0	0	0	0	0	0	0	0	0	0	0	0	0	0	0	0	0	0	0	0	0	0	0	0	0	0	0
chr9	92769652	0	0	0	0	0	0	0	0	0	0	0	0	0	0	0	0	0	0	0	0	0	0	0	0	0	0	0	0	0	0	0	0	0	0	0	0	0	0	0	0	0	0.0742934	0.0742934	0.0742934	0.0742934	0.0742934	0.0742934	0.0742934
chr20	48100406	0	0	0	0	0	0	0	0	0	0	0	0	0	0	0	0	0	0	0	0	0	0	0	0	0	0	0	0	0	0	0	0	0	0	0	0	0	0	0	0	0	0	0	0	0	0	0	0
chr1	10964115	0	0	0	0	0	0	0	0	0	0	0	0	0	0	0	0	0	0	0	0	0	0	0	0	0	0	0	0.0742934	0.0742934	0.0742934	0.0742934	0.0742934	0.0742934	0.0742934	0.0742934	0.0742934	0.0742934	0.0742934	0.0742934	0.0742934	0.0742934	0.0742934	0.0742934	0.0742934	0.0742934	0.0742934	0.0742934	0.0742934
chr1	194726236	0	0	0	0	0	0	0	0	0	0	0	0	0	0	0	0	0	0	0	0	0	0	0	0	0	0	0	0	0	0	0	0	0	0	0	0	0	0	0	0	0	0	0	0	0	0	0	0
chr1	23118570	0	0	0	0	0	0	0	0	0	0	0	0	0	0	0	0	0	0	0	0	0	0	0	0	0	0	0	0	0	0	0	0	0	0	0	0	0	0	0	0	0	0	0	0	0	0	0	0
chr4	126108895	0	0	0	0	0	0	0	0	0	0	0	0	0	0	0	0	0	0	0	0	0	0	0	0	0	0	0	0	0	0	0	0	0	0	0	0	0	0	0	0	0	0	0	0	0	0	0	0
chr7	23646180	0	0	0	0	0	0	0	0	0	0	0	0	0	0	0	0	0	0	0	0	0	0	0	0	0	0	0	0	0	0	0	0	0	0	0	0	0	0	0	0	0	0	0	0	0	0	0	0
chr4	71630339	0	0	0	0	0	0	0	0	0	0	0	0	0	0	0	0	0	0	0	0	0	0	0	0	0	0	0	0	0	0	0	0	0	0	0	0	0	0	0	0	0	0	0	0	0	0	0	0
chr5	54589807	0	0	0	0	0	0	0	0	0	0	0	0	0	0	0	0	0	0	0	0	0	0	0	0	0	0	0	0	0	0	0	0	0	0	0	0	0	0	0	0	0	0	0	0	0	0	0	0
chr4	153507754	0	0	0	0	0	0	0	0	0	0	0	0	0	0	0	0	0	0	0	0	0	0	0	0	0	0	0	0	0	0	0	0	0	0	0	0	0	0	0	0	0	0	0	0	0	0	0	0
chr17	44334123	0	0	0	0	0	0	0	0	0	0	0	0	0	0	0	0	0	0	0	0	0	0	0	0	0	0	0	0	0	0	0	0	0	0.0742934	0.0742934	0.0742934	0.0742934	0.0742934	0.0742934	0.0742934	0.0742934	0.0742934	0.0742934	0.0742934	0.0742934	0.0742934	0.0742934	0.0742934
chr18	58662130	0	0	0	0	0	0	0	0	0	0	0	0	0	0	0	0	0	0	0	0	0	0	0	0	0	0	0	0	0	0	0	0	0	0	0	0	0	0	0	0	0	0	0	0	0	0	0	0
chr13	99175896	0	0	0	0	0	0	0	0	0	0	0	0	0	0	0	0	0	0	0	0	0	0	0	0	0	0	0	0	0	0	0	0	0	0	0	0	0	0	0	0	0	0	0	0	0	0	0	0
chr12	104761174	0	0	0	0	0	0	0	0	0	0	0	0	0	0	0	0	0	0	0	0	0	0	0	0	0	0	0	0	0	0	0	0	0	0	0	0	0	0	0	0	0	0	0	0	0	0	0	0
chr17	42574410	0	0	0	0	0	0	0	0	0	0	0	0	0	0	0	0	0	0	0	0	0	0	0	0	0	0	0	0	0	0	0	0	0	0	0	0	0	0	0	0	0	0	0	0	0	0	0	0
chr1	213586704	0.0742934	0.0742934	0.0742934	0.0742934	0.0742934	0.0742934	0.0742934	0.0742934	0.0742934	0.0742934	0.0742934	0.0742934	0.0742934	0.0742934	0.0742934	0.0742934	0.0742934	0.0742934	0.0742934	0.0742934	0.0742934	0.0742934	0.0742934	0.0742934	0.0742934	0.0742934	0.0742934	0.0742934	0.0742934	0.0742934	0.0742934	0.0742934	0.0742934	0.0742934	0.0742934	0.0742934	0.0742934	0.0742934	0.0742934	0.0742934	0.0742934	0.0742934	0.0742934	0.0742934	0.0742934	0.0742934	0.0742934	0.0742934
chr20	16736429	0	0	0	0	0	0	0	0	0	0	0	0	0	0	0	0	0	0	0	0	0	0	0	0	0	0	0	0	0	0	0	0	0	0	0	0	0	0	0	0	0	0	0	0	0	0	0	0
chr2	215079868	0	0	0	0	0	0	0	0	0	0	0	0	0	0	0	0	0	0	0	0	0	0	0	0	0	0	0	0	0	0	0	0	0	0	0	0	0	0	0	0	0	0	0	0	0	0	0	0
chr4	161792236	0	0	0	0	0	0	0	0	0	0	0	0	0	0	0	0	0	0	0	0	0	0	0	0	0	0	0	0	0	0	0	0	0	0	0	0	0	0	0	0	0	0	0	0	0	0	0	0
chr14	103882331	0	0	0	0	0	0	0.0742934	0.0742934	0.148587	0.148587	0.148587	0.148587	0.148587	0.148587	0.148587	0.148587	0.148587	0.148587	0.148587	0.148587	0.148587	0.148587	0.148587	0.148587	0.148587	0.148587	0.148587	0.148587	0.148587	0.148587	0.148587	0.148587	0.148587	0.148587	0.148587	0.148587	0.148587	0.148587	0.148587	0.148587	0.148587	0.148587	0.148587	0.148587	0.148587	0.148587	0.148587	0.148587
chr14	35484357	0	0	0	0	0	0	0	0	0	0	0	0	0	0	0	0	0	0	0	0	0	0	0	0	0	0	0	0	0	0	0	0	0	0	0	0	0	0	0	0	0	0	0	0	0	0	0	0
chr13	95932309	0	0	0	0	0	0	0	0	0	0	0	0	0	0	0	0	0	0	0	0	0	0	0	0	0	0	0	0	0	0	0	0	0	0	0	0	0	0	0	0	0	0	0	0	0	0	0	0
chr20	35735280	0.148587	0.148587	0.148587	0.148587	0.148587	0.148587	0.148587	0.148587	0.148587	0.148587	0.148587	0.148587	0.148587	0.148587	0.148587	0.148587	0.148587	0.148587	0.148587	0.148587	0.148587	0.148587	0.148587	0.148587	0.148587	0.148587	0.148587	0.148587	0.148587	0.148587	0.148587	0.148587	0.148587	0.148587	0.148587	0.148587	0.148587	0.148587	0.148587	0.148587	0.148587	0.148587	0.148587	0.148587	0.148587	0.148587	0.148587	0.148587
chr21	17364822	0.0742934	0.0742934	0.0742934	0.0742934	0.0742934	0.0742934	0.0742934	0.0742934	0.0742934	0.0742934	0.0742934	0.0742934	0.0742934	0.0742934	0.0742934	0.0742934	0.0742934	0.0742934	0.0742934	0.0742934	0.0742934	0.0742934	0.0742934	0.0742934	0.0742934	0.0742934	0.0742934	0.0742934	0.0742934	0.0742934	0.0742934	0.0742934	0.0742934	0.0742934	0.0742934	0.0742934	0.0742934	0.0742934	0.0742934	0.0742934	0.0742934	0.0742934	0.0742934	0.0742934	0.0742934	0.0742934	0.0742934	0.0742934
chr1	207786908	0	0	0	0	0	0	0	0	0	0	0	0	0	0	0	0	0	0	0	0	0	0	0	0	0	0	0	0	0	0	0	0	0	0	0	0	0	0	0	0	0	0	0	0	0	0	0	0
chr5	42920363	0	0	0	0	0	0	0	0	0	0	0	0	0	0	0	0	0	0	0	0	0	0	0	0	0	0	0	0	0	0	0	0	0	0	0	0	0	0	0	0	0	0	0	0	0	0	0	0
chr19	53791814	0.148587	0.148587	0.148587	0.148587	0.148587	0.148587	0.148587	0.148587	0.148587	0.148587	0.148587	0.148587	0.148587	0.148587	0.148587	0.148587	0.148587	0.148587	0.148587	0.148587	0.148587	0.148587	0.148587	0.148587	0.148587	0.148587	0.148587	0.148587	0.148587	0.148587	0.148587	0.148587	0.148587	0.148587	0.148587	0.148587	0.148587	0.148587	0.148587	0.148587	0.148587	0.148587	0.148587	0.148587	0.148587	0.148587	0.148587	0.148587
chr2	198723445	0	0	0	0	0	0	0	0	0	0	0	0	0	0	0	0	0	0	0	0	0	0	0	0	0	0	0	0	0	0	0	0	0	0	0	0	0	0	0	0	0	0	0	0	0	0	0	0
chr20	51196506	0	0	0	0	0	0	0	0	0	0	0	0	0	0	0	0	0	0	0	0	0	0	0	0	0	0	0	0	0	0	0	0	0	0	0	0	0	0	0	0	0	0	0	0	0	0	0	0
chr2	194293796	0	0	0	0	0	0	0	0	0	0	0	0	0	0	0	0	0	0	0	0	0	0	0	0	0	0	0	0	0	0	0	0	0	0	0	0	0	0	0	0	0	0	0	0	0	0	0	0
chr19	8405361	0.0742934	0.0742934	0.0742934	0.0742934	0.0742934	0.0742934	0.0742934	0.0742934	0.0742934	0.0742934	0.0742934	0.0742934	0.0742934	0.0742934	0.0742934	0.0742934	0.0742934	0.0742934	0.0742934	0.0742934	0.0742934	0.0742934	0.0742934	0.0742934	0.0742934	0.0742934	0.148587	0.148587	0.148587	0.148587	0.148587	0.148587	0.148587	0.148587	0.148587	0.148587	0.148587	0.148587	0.148587	0.148587	0.148587	0.148587	0.148587	0.148587	0.148587	0.148587	0.148587	0.148587
chr17	44569680	0	0	0	0	0	0	0	0	0	0	0	0	0	0	0	0	0	0	0	0	0	0	0	0	0	0	0	0	0	0	0	0	0	0	0	0	0	0	0	0	0	0	0	0	0	0	0	0
chr6	17878583	0	0	0	0	0	0	0	0	0	0	0	0	0	0	0	0	0	0	0	0	0	0	0	0	0	0	0	0	0	0	0	0	0	0	0	0	0	0	0	0	0	0	0	0	0	0	0	0
chr5	43548348	0	0	0	0	0	0	0	0	0	0	0	0	0	0	0	0	0	0	0	0	0	0	0	0	0	0	0	0	0	0	0	0	0	0	0	0	0	0	0	0	0	0	0	0	0	0	0	0
chr5	149532872	0	0	0	0	0	0	0	0	0	0	0	0	0	0	0	0	0	0	0	0	0	0	0	0	0	0	0	0	0	0	0	0	0	0	0	0	0	0	0	0	0	0	0	0	0	0	0	0
chr4	31520727	0	0	0	0	0	0	0	0	0	0	0	0	0	0	0	0	0	0	0	0	0	0	0	0	0	0	0	0	0	0	0	0	0	0	0	0	0	0	0	0	0	0	0	0	0	0	0	0
chr15	22418446	0	0	0	0	0	0	0	0	0	0	0	0	0	0	0	0	0	0	0	0	0	0	0	0	0	0	0	0	0	0	0	0	0	0	0	0	0	0	0	0	0	0	0	0	0	0	0	0
chr5	62196056	0.0742934	0.0742934	0.0742934	0.0742934	0.0742934	0.0742934	0.0742934	0.0742934	0.0742934	0.0742934	0.0742934	0.0742934	0.0742934	0.0742934	0.0742934	0.0742934	0.0742934	0.0742934	0.0742934	0.0742934	0.0742934	0.0742934	0.0742934	0.0742934	0.0742934	0.0742934	0.0742934	0.0742934	0.0742934	0.0742934	0.0742934	0.0742934	0.0742934	0.0742934	0.0742934	0.0742934	0.0742934	0.0742934	0.0742934	0.0742934	0.0742934	0.0742934	0.0742934	0.0742934	0.0742934	0.0742934	0.0742934	0.0742934
chr9	19162675	0	0	0	0	0	0	0	0	0	0	0	0	0	0	0	0	0	0	0	0	0	0	0	0	0	0	0	0	0	0	0	0	0	0	0	0	0	0	0	0	0	0	0	0	0	0	0	0
chr8	144092707	0	0	0	0	0	0	0	0	0	0	0	0	0	0	0	0	0	0	0	0	0	0	0	0	0	0	0	0	0	0	0	0	0	0	0	0	0	0	0	0	0	0	0	0	0	0	0	0
chr12	45173755	0.0742934	0.0742934	0.0742934	0.0742934	0.0742934	0.0742934	0.0742934	0.0742934	0.0742934	0.0742934	0.0742934	0.0742934	0.0742934	0.0742934	0.0742934	0.0742934	0.0742934	0.0742934	0.0742934	0.0742934	0.0742934	0.0742934	0.0742934	0.0742934	0.0742934	0.0742934	0.0742934	0.0742934	0.0742934	0.0742934	0.0742934	0.0742934	0.0742934	0.0742934	0.0742934	0.0742934	0.0742934	0.0742934	0.0742934	0.0742934	0.0742934	0.0742934	0.0742934	0.0742934	0.0742934	0.0742934	0.0742934	0.0742934
chr6	56734486	0	0	0	0	0	0	0	0	0	0	0	0	0	0	0	0	0	0	0	0	0	0	0	0	0	0	0	0	0	0	0	0	0	0	0	0	0	0	0	0	0	0	0	0	0	0	0	0
chr3	74198548	0	0	0	0	0	0	0	0	0	0	0	0	0	0	0	0	0	0	0	0	0	0	0	0	0	0	0	0	0	0	0	0	0	0	0	0	0	0	0	0	0	0	0	0	0	0	0	0
chr19	52691734	0	0	0	0	0	0	0	0	0	0	0	0	0	0	0	0	0	0	0	0	0	0	0	0	0	0	0	0	0	0	0	0	0	0	0	0	0	0	0	0	0	0	0	0	0	0	0	0
chr2	121325130	0	0	0	0	0	0	0	0	0	0	0	0	0	0	0	0	0	0	0	0	0	0	0	0	0	0	0	0	0	0	0	0	0	0	0	0	0	0	0	0	0	0	0	0	0	0	0	0
chr18	5742187	0	0	0	0	0	0	0	0	0	0	0	0	0	0	0	0	0	0	0	0	0	0	0	0	0	0	0	0	0	0	0	0	0	0	0	0	0	0	0	0	0	0	0	0	0	0	0	0
chr13	92528474	0	0	0	0	0	0	0	0	0	0	0	0	0	0	0	0	0	0	0	0	0	0	0	0	0	0	0	0	0.0742934	0.0742934	0.0742934	0.0742934	0.0742934	0.0742934	0.0742934	0.0742934	0.0742934	0.0742934	0.0742934	0.0742934	0.0742934	0.0742934	0.0742934	0.0742934	0.0742934	0.0742934	0.0742934	0.0742934
chr4	889586	0	0	0	0	0	0	0	0	0	0	0	0	0	0	0	0	0	0	0	0	0	0	0	0	0	0	0	0	0	0	0	0	0	0	0	0	0	0	0	0	0	0	0	0	0	0	0	0
chr6	149087745	0	0	0	0	0	0	0	0	0	0	0	0	0	0	0	0	0	0	0	0	0	0	0	0	0	0	0	0	0	0	0	0	0	0	0	0	0	0	0	0	0	0	0	0	0	0	0	0
chr5	32548892	0	0	0	0	0	0	0	0	0	0	0	0	0	0	0	0	0	0	0	0	0	0	0	0	0	0	0	0	0	0	0	0	0	0	0	0	0	0	0	0	0	0	0	0	0	0	0	0
chr1	54503471	0.0742934	0.0742934	0.0742934	0.0742934	0.0742934	0.0742934	0.0742934	0.0742934	0.0742934	0.0742934	0.0742934	0.0742934	0.0742934	0.0742934	0.0742934	0.0742934	0.0742934	0.0742934	0.0742934	0.0742934	0.0742934	0.0742934	0.0742934	0.0742934	0.0742934	0.0742934	0.0742934	0.0742934	0.0742934	0.0742934	0.0742934	0.0742934	0.0742934	0.0742934	0.0742934	0.0742934	0.0742934	0.0742934	0.0742934	0.0742934	0.0742934	0.0742934	0.0742934	0.0742934	0.0742934	0.0742934	0.0742934	0.0742934
chr10	20594217	0.0742934	0.0742934	0.0742934	0.0742934	0.0742934	0.0742934	0.0742934	0.0742934	0.0742934	0.0742934	0.0742934	0.0742934	0.0742934	0.0742934	0.0742934	0.0742934	0.0742934	0.0742934	0.0742934	0.0742934	0.0742934	0.0742934	0.0742934	0.0742934	0.0742934	0.0742934	0.0742934	0.0742934	0.0742934	0.0742934	0.0742934	0.0742934	0.0742934	0.0742934	0.0742934	0.0742934	0.0742934	0.0742934	0.0742934	0.0742934	0.0742934	0.0742934	0.0742934	0.0742934	0.0742934	0.0742934	0.0742934	0.0742934
chr19	2836379	0	0	0	0	0	0	0	0	0	0	0	0	0	0	0	0	0	0	0	0	0	0	0	0	0	0	0	0	0	0	0	0	0	0	0	0	0	0	0	0	0	0	0	0	0	0	0	0
chr3	11428338	0	0	0	0	0	0	0	0	0	0	0	0	0	0	0	0	0	0	0	0	0	0	0	0	0	0	0	0	0	0	0	0	0	0	0	0	0	0	0	0	0	0	0	0	0	0	0	0
chr11	66152171	0	0	0	0	0	0	0	0	0	0	0	0	0	0	0	0	0	0	0	0	0	0	0	0	0	0	0	0	0	0	0	0	0	0	0	0	0	0	0	0	0	0	0	0	0	0	0	0
chr8	51214303	0	0	0	0	0	0	0	0	0	0.0742934	0.0742934	0.0742934	0.0742934	0.0742934	0.0742934	0.0742934	0.0742934	0.0742934	0.0742934	0.0742934	0.0742934	0.0742934	0.0742934	0.0742934	0.0742934	0.0742934	0.0742934	0.0742934	0.0742934	0.0742934	0.0742934	0.0742934	0.0742934	0.0742934	0.0742934	0.0742934	0.0742934	0.0742934	0.0742934	0.0742934	0.0742934	0.0742934	0.0742934	0.0742934	0.0742934	0.0742934	0.0742934	0.0742934
chr6	114466163	0	0	0	0	0	0	0	0	0	0	0	0	0	0	0	0	0	0	0	0	0	0	0	0	0	0	0	0	0	0	0	0	0	0	0	0	0	0	0	0	0	0	0	0	0	0	0	0
chr6	158209356	0	0	0.0742934	0.0742934	0.0742934	0.0742934	0.0742934	0.0742934	0.0742934	0.0742934	0.0742934	0.0742934	0.0742934	0.0742934	0.0742934	0.0742934	0.0742934	0.0742934	0.0742934	0.0742934	0.0742934	0.0742934	0.0742934	0.0742934	0.0742934	0.0742934	0.0742934	0.0742934	0.0742934	0.0742934	0.0742934	0.0742934	0.0742934	0.0742934	0.0742934	0.0742934	0.0742934	0.0742934	0.0742934	0.0742934	0.0742934	0.0742934	0.0742934	0.0742934	0.0742934	0.0742934	0.0742934	0.0742934
chr12	67272111	0	0	0	0	0	0	0	0	0	0	0	0	0	0	0	0	0	0	0	0	0	0	0	0	0	0	0	0	0	0	0	0	0	0	0	0	0	0	0	0	0	0	0	0	0	0	0	0
chr18	21655966	0	0	0	0	0	0	0	0	0	0	0	0	0	0	0	0	0	0	0	0	0	0	0	0	0	0	0	0	0	0	0	0	0	0	0	0	0	0	0	0	0	0	0	0	0	0	0	0
chr14	63836759	0.0742934	0.0742934	0.0742934	0.0742934	0.0742934	0.0742934	0.0742934	0.0742934	0.0742934	0.0742934	0.0742934	0.0742934	0.0742934	0.0742934	0.0742934	0.0742934	0.0742934	0.0742934	0.0742934	0.0742934	0.0742934	0.0742934	0.0742934	0.0742934	0.0742934	0.0742934	0.0742934	0.0742934	0.0742934	0.0742934	0.0742934	0.0742934	0.0742934	0.0742934	0.0742934	0.0742934	0.0742934	0.0742934	0.0742934	0.0742934	0.0742934	0.0742934	0.0742934	0.0742934	0.0742934	0.0742934	0.0742934	0.0742934
chr6	124125345	0	0	0	0	0	0	0	0	0	0	0	0	0	0	0	0	0	0	0	0	0	0	0	0	0	0	0	0	0	0	0	0	0	0	0	0	0	0	0	0	0	0	0	0	0	0	0	0
chr8	129972216	0	0	0	0	0	0	0	0	0	0	0	0	0	0	0	0	0	0	0	0	0	0	0	0	0	0	0	0	0	0	0	0	0	0	0	0	0	0	0	0	0	0	0	0	0	0	0	0
chr1	86848964	0	0	0	0	0	0	0	0	0	0	0	0	0	0	0	0	0	0	0	0	0	0	0	0	0	0	0	0	0	0	0	0	0	0	0	0	0	0	0	0	0	0	0	0	0	0	0	0
chr4	138058265	0	0	0	0	0	0	0	0	0	0	0	0	0	0	0	0	0	0	0	0	0	0	0	0	0	0	0	0	0	0	0	0	0	0	0	0	0	0	0	0	0	0	0	0	0	0	0	0
chr14	39286474	0	0	0	0	0	0	0	0	0	0	0	0	0	0	0	0	0	0	0	0	0	0	0	0	0	0	0	0	0	0	0	0	0	0	0	0	0	0	0	0	0	0	0	0	0	0	0	0
chr9	94878994	0	0	0	0	0	0	0	0	0	0	0	0	0	0	0	0	0	0	0	0	0	0	0	0	0	0	0	0	0	0	0	0	0	0	0	0	0	0	0	0	0	0	0.0742934	0.0742934	0.0742934	0.0742934	0.0742934	0.0742934
chr2	104810551	0	0	0	0	0	0	0	0	0	0	0	0	0	0	0	0	0	0	0	0	0	0	0	0	0	0	0	0	0	0	0	0	0	0	0	0	0	0	0	0	0	0	0	0	0	0	0	0
chr4	173948893	0	0	0	0	0	0	0	0	0	0	0	0	0	0	0	0	0	0	0	0	0	0	0	0	0	0	0	0	0	0	0	0	0	0	0	0	0	0	0	0	0	0	0	0	0	0	0	0
chr6	72023531	0	0	0	0	0	0	0	0	0	0	0	0	0	0	0	0	0	0	0	0	0	0	0	0	0	0	0	0	0	0	0	0	0	0	0	0	0	0	0	0	0	0	0	0	0	0	0	0
chr17	18274283	0	0	0	0	0	0	0	0	0	0	0	0	0	0.0742934	0.0742934	0.0742934	0.0742934	0.0742934	0.0742934	0.0742934	0.0742934	0.0742934	0.0742934	0.0742934	0.0742934	0.0742934	0.0742934	0.0742934	0.0742934	0.0742934	0.0742934	0.0742934	0.0742934	0.0742934	0.0742934	0.0742934	0.0742934	0.0742934	0.0742934	0.0742934	0.0742934	0.0742934	0.0742934	0.0742934	0.0742934	0.0742934	0.0742934	0.0742934
chrY	14228754	0	0	0	0	0	0	0	0	0	0	0	0	0	0	0	0	0	0	0	0	0	0	0	0	0	0	0	0	0	0	0	0	0	0	0	0	0	0	0	0	0	0	0	0	0	0	0	0
chr8	41146166	0	0	0	0	0	0	0	0	0	0	0	0	0	0	0	0	0	0	0	0	0	0	0	0	0	0	0	0	0	0	0	0	0	0	0	0	0	0	0	0	0	0	0	0	0	0	0	0
chrX	49811779	0	0	0	0	0	0	0	0	0	0	0	0	0	0	0	0	0	0	0	0	0	0	0	0	0	0	0	0	0	0	0	0	0	0	0	0	0	0	0	0	0	0	0	0	0	0	0	0
chr14	36981205	0	0	0	0	0	0	0	0	0	0	0	0	0	0	0	0	0	0	0	0	0	0	0	0	0	0	0	0	0	0	0	0	0	0	0	0	0	0	0	0	0	0	0	0	0	0	0	0
chr12	130359023	0.0742934	0.148587	0.148587	0.148587	0.148587	0.148587	0.148587	0.148587	0.148587	0.148587	0.148587	0.148587	0.148587	0.148587	0.148587	0.148587	0.148587	0.148587	0.148587	0.148587	0.148587	0.148587	0.148587	0.148587	0.148587	0.148587	0.148587	0.148587	0.148587	0.148587	0.148587	0.148587	0.148587	0.148587	0.148587	0.148587	0.148587	0.148587	0.148587	0.148587	0.148587	0.148587	0.148587	0.148587	0.148587	0.148587	0.148587	0.148587
chr9	112177917	0	0	0	0	0	0	0	0	0	0	0	0	0	0	0	0	0	0	0	0	0	0	0	0	0	0	0	0	0	0	0	0	0	0	0	0	0	0	0	0	0	0	0	0	0	0	0	0
chr14	31510673	0	0	0	0	0	0	0	0	0	0	0	0	0	0	0	0	0	0	0	0	0	0	0	0	0	0	0	0	0	0	0	0	0	0	0	0	0	0	0	0	0	0	0	0	0	0	0	0
chr10	37624104	0	0	0	0	0	0	0	0	0	0	0	0	0	0	0	0	0	0	0	0	0	0	0	0	0	0	0	0	0	0	0	0	0	0	0	0	0	0	0	0	0	0	0	0	0	0	0	0
chr3	41908984	0	0	0	0	0	0	0	0	0	0	0	0	0	0	0	0	0	0	0	0	0	0	0	0	0	0	0	0	0	0	0	0	0	0	0	0	0	0	0	0	0	0	0	0	0	0	0	0
chr1	20993256	0.0742934	0.0742934	0.0742934	0.0742934	0.0742934	0.0742934	0.0742934	0.0742934	0.0742934	0.0742934	0.0742934	0.0742934	0.0742934	0.0742934	0.0742934	0.0742934	0.0742934	0.0742934	0.0742934	0.0742934	0.0742934	0.0742934	0.0742934	0.0742934	0.0742934	0.0742934	0.0742934	0.0742934	0.0742934	0.0742934	0.0742934	0.0742934	0.0742934	0.0742934	0.0742934	0.0742934	0.0742934	0.0742934	0.0742934	0.0742934	0.0742934	0.0742934	0.0742934	0.0742934	0.0742934	0.0742934	0.0742934	0.0742934
chr6	30455098	0	0	0	0	0	0	0	0	0	0	0	0	0	0	0	0	0	0	0	0	0	0	0	0	0	0	0	0	0	0	0	0	0	0	0	0.0742934	0.0742934	0.0742934	0.0742934	0.0742934	0.0742934	0.0742934	0.0742934	0.0742934	0.0742934	0.0742934	0.0742934	0.0742934
chr11	123006508	0	0	0	0	0	0	0	0	0	0	0	0	0	0	0	0	0	0	0	0	0	0	0	0	0	0	0	0	0	0	0	0.0742934	0.0742934	0.0742934	0.0742934	0.0742934	0.0742934	0.0742934	0.0742934	0.0742934	0.0742934	0.0742934	0.0742934	0.0742934	0.0742934	0.0742934	0.0742934	0.0742934
chr11	79590072	0	0	0	0	0	0	0	0	0	0	0	0	0.0742934	0.0742934	0.0742934	0.0742934	0.0742934	0.0742934	0.0742934	0.0742934	0.0742934	0.0742934	0.0742934	0.0742934	0.0742934	0.0742934	0.0742934	0.0742934	0.0742934	0.0742934	0.0742934	0.0742934	0.0742934	0.0742934	0.0742934	0.0742934	0.0742934	0.0742934	0.0742934	0.0742934	0.0742934	0.0742934	0.0742934	0.0742934	0.0742934	0.0742934	0.0742934	0.0742934
chr7	11001067	0	0	0	0	0	0	0	0	0	0	0	0	0	0	0	0	0	0	0	0	0	0	0	0	0	0	0	0	0	0	0	0	0	0	0	0	0	0	0	0	0	0	0	0	0	0	0	0
chr17	42335607	0	0	0	0	0	0	0	0	0	0	0	0	0	0	0	0	0	0	0	0	0	0	0	0	0	0	0	0	0	0	0	0	0	0	0	0	0	0	0	0	0	0	0	0	0	0	0	0
chr18	54795916	0.0742934	0.0742934	0.0742934	0.0742934	0.0742934	0.0742934	0.0742934	0.0742934	0.0742934	0.0742934	0.0742934	0.0742934	0.0742934	0.0742934	0.0742934	0.0742934	0.0742934	0.0742934	0.0742934	0.0742934	0.0742934	0.0742934	0.0742934	0.0742934	0.0742934	0.0742934	0.0742934	0.0742934	0.0742934	0.0742934	0.0742934	0.0742934	0.0742934	0.0742934	0.0742934	0.0742934	0.0742934	0.0742934	0.0742934	0.0742934	0.0742934	0.0742934	0.0742934	0.0742934	0.0742934	0.0742934	0.0742934	0.0742934
chr1	195197208	0	0	0	0	0	0	0	0	0	0	0	0	0	0	0	0	0	0	0	0	0	0	0	0	0	0	0	0	0	0	0	0	0	0	0	0	0	0	0	0	0	0	0	0	0	0	0	0
chr4	70904457	0.0742934	0.0742934	0.0742934	0.0742934	0.0742934	0.0742934	0.0742934	0.0742934	0.0742934	0.0742934	0.0742934	0.0742934	0.0742934	0.0742934	0.0742934	0.0742934	0.0742934	0.0742934	0.0742934	0.0742934	0.0742934	0.0742934	0.0742934	0.0742934	0.0742934	0.0742934	0.0742934	0.0742934	0.0742934	0.0742934	0.0742934	0.0742934	0.0742934	0.0742934	0.0742934	0.0742934	0.0742934	0.0742934	0.0742934	0.0742934	0.0742934	0.0742934	0.0742934	0.148587	0.148587	0.148587	0.148587	0.148587
chr5	128934411	0	0	0	0	0	0	0	0	0	0	0	0	0	0	0	0	0	0	0	0	0	0	0	0	0	0	0	0	0	0	0	0	0	0	0	0	0	0	0	0	0	0	0	0	0	0	0	0
chr15	95236099	0.118333	0.118333	0.118333	0.118333	0.118333	0.118333	0.118333	0.118333	0.118333	0.118333	0.118333	0.118333	0.118333	0.118333	0.118333	0.118333	0.118333	0.118333	0.118333	0.118333	0.118333	0.118333	0.118333	0.118333	0.118333	0.118333	0.118333	0.118333	0.118333	0.118333	0.118333	0.118333	0.118333	0.118333	0.118333	0.118333	0.118333	0.118333	0.118333	0.118333	0.118333	0.118333	0.118333	0.118333	0.118333	0.118333	0.118333	0.118333
chr2	26025209	0	0	0	0	0	0	0	0	0	0	0	0	0	0	0	0	0	0	0	0	0	0	0	0	0	0	0	0	0	0	0	0	0	0	0	0	0	0	0	0	0	0	0	0	0	0	0	0
chr17	7961752	0	0	0	0	0	0	0	0	0	0	0	0	0	0	0	0	0	0	0	0	0	0	0	0	0	0	0	0	0	0	0	0	0	0	0	0	0	0	0	0	0	0	0	0	0	0	0	0
chr14	61835865	0	0	0	0	0	0	0	0	0	0	0	0	0	0	0	0	0	0	0	0	0	0	0	0	0	0	0	0	0	0	0	0	0	0	0	0	0	0	0	0	0	0	0	0	0	0	0	0
chr7	68896450	0	0	0	0	0	0	0	0	0	0	0	0	0	0	0	0	0	0	0	0	0	0	0	0	0	0	0	0	0	0	0	0	0	0	0	0	0	0	0	0	0	0	0	0	0	0	0	0
chr4	76386403	0.118333	0.118333	0.118333	0.118333	0.118333	0.118333	0.118333	0.118333	0.118333	0.118333	0.118333	0.118333	0.118333	0.118333	0.118333	0.118333	0.118333	0.118333	0.118333	0.118333	0.118333	0.118333	0.118333	0.118333	0.118333	0.118333	0.118333	0.118333	0.118333	0.118333	0.118333	0.118333	0.118333	0.118333	0.118333	0.118333	0.118333	0.118333	0.118333	0.118333	0.118333	0.118333	0.118333	0.118333	0.118333	0.118333	0.118333	0.118333
chr2	159157829	0	0	0	0	0	0	0	0	0	0	0	0	0	0	0	0	0	0	0	0	0	0	0	0	0	0	0	0	0	0	0	0	0	0	0	0	0	0	0	0	0	0	0	0	0	0	0	0
chr2	182883638	0	0	0	0	0	0	0	0	0	0	0	0	0	0	0	0	0	0	0	0	0	0	0	0	0	0	0	0	0	0	0	0	0	0	0	0	0	0	0	0	0	0	0	0	0	0	0	0
chr15	33610286	0	0	0	0	0	0	0	0	0	0	0	0	0	0	0	0	0	0	0	0	0	0	0	0	0	0	0	0	0	0	0	0	0	0	0	0	0	0	0	0	0	0	0	0	0	0	0	0
chr20	36145537	0	0	0	0	0	0	0	0	0	0	0	0	0	0	0	0	0	0	0	0	0	0	0	0	0	0	0	0	0	0	0	0	0	0	0	0	0	0	0	0	0	0	0	0	0	0	0	0
chr14	97829420	0	0	0	0	0	0	0	0	0	0	0	0	0	0	0	0	0	0	0	0	0	0	0	0	0	0	0	0	0	0	0	0	0	0	0	0	0	0	0	0	0	0	0	0	0	0	0	0
chr6	17018872	0	0	0	0	0	0	0	0	0	0	0	0	0	0	0	0	0	0	0	0	0	0	0	0	0	0	0	0	0	0	0	0	0	0	0	0	0	0	0	0	0	0	0	0	0	0	0	0
chr13	43605408	0	0	0	0	0	0	0	0	0	0	0	0	0	0	0	0	0	0	0	0	0	0	0	0	0	0	0	0	0	0	0	0	0	0	0	0	0	0	0	0.118333	0.118333	0.118333	0.118333	0.118333	0.118333	0.118333	0.118333	0.118333
chr18	54471558	0	0	0	0	0	0	0	0	0	0	0	0	0	0	0	0	0	0	0	0	0	0	0	0	0	0	0	0	0	0	0	0	0	0	0	0	0	0	0	0	0	0	0	0	0	0	0	0
chr5	154864789	0.118333	0.118333	0.118333	0.118333	0.118333	0.118333	0.118333	0.118333	0.118333	0.118333	0.118333	0.118333	0.118333	0.118333	0.118333	0.118333	0.118333	0.118333	0.118333	0.118333	0.118333	0.118333	0.118333	0.118333	0.118333	0.118333	0.118333	0.118333	0.118333	0.118333	0.118333	0.118333	0.118333	0.118333	0.118333	0.118333	0.118333	0.118333	0.118333	0.118333	0.118333	0.118333	0.118333	0.118333	0.118333	0.118333	0.118333	0.118333
chr7	32424901	0	0	0	0	0	0	0	0	0	0	0	0	0	0	0	0	0	0	0	0	0	0	0	0	0	0	0	0	0	0	0	0	0	0	0	0	0	0	0	0	0	0	0	0	0	0	0	0
chr4	139067497	0.118333	0.118333	0.118333	0.118333	0.118333	0.118333	0.118333	0.118333	0.118333	0.118333	0.118333	0.118333	0.118333	0.118333	0.118333	0.118333	0.118333	0.118333	0.118333	0.118333	0.118333	0.118333	0.118333	0.118333	0.118333	0.118333	0.118333	0.118333	0.118333	0.118333	0.118333	0.118333	0.118333	0.118333	0.118333	0.118333	0.118333	0.118333	0.118333	0.118333	0.118333	0.118333	0.118333	0.118333	0.118333	0.118333	0.118333	0.118333
chr9	110474163	0	0	0	0	0	0	0	0	0	0	0	0	0	0	0	0	0	0	0	0	0	0	0	0	0	0	0	0	0	0	0	0	0	0	0	0	0	0	0	0	0	0	0	0	0	0	0	0
chr7	30062933	0.118333	0.118333	0.118333	0.118333	0.118333	0.118333	0.118333	0.118333	0.118333	0.118333	0.118333	0.118333	0.118333	0.118333	0.118333	0.118333	0.118333	0.118333	0.118333	0.118333	0.118333	0.118333	0.118333	0.118333	0.118333	0.118333	0.118333	0.118333	0.118333	0.118333	0.118333	0.118333	0.118333	0.118333	0.118333	0.118333	0.118333	0.118333	0.118333	0.118333	0.118333	0.118333	0.118333	0.118333	0.118333	0.118333	0.118333	0.118333
chr19	21568239	0	0	0	0	0	0	0	0	0	0	0	0	0	0	0	0	0	0	0	0	0	0	0	0	0	0	0	0	0	0	0	0	0	0	0	0	0	0	0	0	0	0	0	0	0	0	0	0
chr8	66425151	0	0	0	0	0	0	0	0	0	0	0	0	0	0	0	0	0	0	0	0	0	0	0	0	0	0	0	0	0	0	0	0	0	0	0	0	0	0	0	0	0	0	0	0	0	0	0	0
chr14	19106386	0	0	0	0	0	0	0	0	0	0	0	0	0	0	0	0	0	0	0	0	0	0	0	0	0	0	0	0	0	0	0	0	0	0	0	0	0	0	0	0	0	0	0	0	0	0	0	0
chr6	159620418	0	0	0	0	0	0	0	0	0	0	0	0	0	0	0	0	0	0	0	0	0	0	0	0	0	0	0	0	0	0	0	0	0	0	0	0	0	0	0	0	0	0	0	0	0	0	0	0
chr1	11902168	0	0	0	0	0	0	0	0	0	0	0	0	0	0	0	0	0	0	0	0	0	0	0	0	0	0	0	0	0	0	0	0	0	0	0	0	0	0	0	0	0	0	0	0	0	0	0	0
chr2	135085302	0	0	0	0	0	0	0	0	0	0	0	0	0	0	0	0	0	0	0	0	0	0	0	0	0	0	0	0	0	0	0	0	0	0	0	0	0	0	0	0	0	0	0	0	0	0	0	0
chr12	104126311	0	0	0	0	0	0	0	0	0	0	0	0	0	0	0	0	0	0	0	0	0	0	0	0	0	0	0	0	0	0	0	0	0	0	0	0	0	0	0	0	0	0	0	0	0	0	0	0
chr1	36232156	0	0	0	0	0	0	0	0	0	0	0	0	0	0	0	0	0	0	0	0	0	0	0	0	0	0	0	0	0	0	0	0	0	0	0	0	0	0	0	0	0	0	0	0	0	0	0	0
chr1	16004263	0	0	0	0	0	0	0	0	0	0	0	0	0	0	0	0	0	0	0	0	0	0	0	0	0	0	0	0	0	0	0	0	0	0	0	0	0	0	0	0	0	0	0	0	0	0	0	0
chr3	101554576	0	0	0	0	0	0	0	0	0	0	0	0	0	0	0	0	0	0	0	0	0	0	0	0	0	0	0	0	0	0	0	0	0	0	0	0	0	0	0	0	0	0	0	0	0	0	0	0
chr19	8188083	0	0	0	0	0	0	0	0	0	0	0	0	0	0	0	0	0	0	0	0	0	0	0	0	0	0	0	0	0	0	0	0	0	0	0	0	0	0	0	0	0	0	0	0	0	0	0	0
chr7	72611377	0	0	0	0	0	0	0	0	0	0	0	0	0	0	0	0	0	0	0	0	0	0	0	0	0	0	0	0.118333	0.118333	0.118333	0.118333	0.118333	0.118333	0.118333	0.118333	0.118333	0.118333	0.118333	0.118333	0.118333	0.118333	0.118333	0.118333	0.118333	0.118333	0.118333	0.118333	0.118333
chr11	17008778	0	0	0	0	0	0	0	0	0	0	0	0	0	0	0	0	0	0	0	0	0	0	0	0	0	0	0	0	0	0	0	0	0	0	0	0	0	0	0	0	0	0	0	0	0	0	0	0
chr4	25722809	0	0	0	0	0	0	0	0	0	0	0	0	0	0	0	0	0	0	0	0	0	0	0	0	0	0	0	0	0	0	0	0	0	0	0	0	0	0	0	0	0	0	0	0	0	0	0	0
chrX	10391198	0.118333	0.118333	0.118333	0.118333	0.118333	0.118333	0.118333	0.118333	0.118333	0.118333	0.118333	0.118333	0.118333	0.118333	0.118333	0.118333	0.118333	0.118333	0.118333	0.118333	0.118333	0.118333	0.118333	0.118333	0.118333	0.118333	0.118333	0.118333	0.118333	0.118333	0.118333	0.118333	0.118333	0.118333	0.118333	0.118333	0.118333	0.118333	0.118333	0.118333	0.118333	0.118333	0.118333	0.118333	0.118333	0.118333	0.118333	0.118333
chr5	88409528	0.118333	0.118333	0.118333	0.118333	0.118333	0.118333	0.118333	0.118333	0.118333	0.118333	0.118333	0.118333	0.118333	0.118333	0.118333	0.118333	0.118333	0.118333	0.118333	0.118333	0.118333	0.118333	0.118333	0.118333	0.118333	0.118333	0.118333	0.118333	0.118333	0.118333	0.118333	0.118333	0.118333	0.118333	0.118333	0.118333	0.118333	0.118333	0.118333	0.118333	0.118333	0.118333	0.118333	0.118333	0.118333	0.118333	0.118333	0.118333
chr16	68249270	0	0	0	0	0	0	0	0	0	0	0	0	0	0	0	0	0	0	0	0	0	0	0	0	0	0	0	0	0	0	0	0	0	0	0	0	0	0	0	0	0	0	0	0	0	0	0	0
chr17	44474419	0	0	0	0	0	0	0	0	0	0	0	0	0	0	0	0	0	0	0	0	0	0	0	0	0	0	0	0	0	0	0	0	0	0	0	0	0	0	0	0	0	0	0	0	0	0	0	0
chr3	25414779	0	0	0	0	0	0	0	0	0	0	0	0	0	0	0	0	0	0	0	0	0	0	0	0	0	0	0	0	0	0	0	0	0	0	0	0	0	0	0	0	0	0	0	0	0	0	0	0
chr5	129402871	0	0	0	0	0	0	0	0	0	0	0	0	0	0	0	0	0	0	0	0	0	0	0	0	0	0	0	0	0	0	0	0	0	0	0	0	0	0	0	0	0	0	0	0	0	0	0	0
chrX	119797650	0.118333	0.118333	0.118333	0.118333	0.118333	0.118333	0.118333	0.118333	0.118333	0.118333	0.118333	0.118333	0.118333	0.118333	0.118333	0.118333	0.118333	0.118333	0.118333	0.118333	0.118333	0.118333	0.118333	0.118333	0.118333	0.118333	0.118333	0.118333	0.118333	0.118333	0.118333	0.118333	0.118333	0.118333	0.118333	0.118333	0.118333	0.118333	0.118333	0.118333	0.118333	0.118333	0.118333	0.118333	0.118333	0.118333	0.118333	0.118333
chr1	211557310	0.118333	0.118333	0.118333	0.118333	0.118333	0.118333	0.118333	0.118333	0.118333	0.118333	0.118333	0.118333	0.118333	0.118333	0.118333	0.118333	0.118333	0.118333	0.118333	0.118333	0.118333	0.118333	0.118333	0.118333	0.118333	0.118333	0.118333	0.118333	0.118333	0.118333	0.118333	0.118333	0.118333	0.118333	0.118333	0.118333	0.118333	0.118333	0.118333	0.118333	0.118333	0.118333	0.118333	0.118333	0.118333	0.118333	0.118333	0.118333
chr2	136407916	0	0	0	0	0	0	0	0	0	0	0	0	0	0	0	0	0	0	0	0	0	0	0	0	0	0	0	0	0	0	0	0	0	0	0	0	0	0	0	0	0	0	0	0	0	0	0	0
chr9	122888532	0.118333	0.118333	0.118333	0.118333	0.118333	0.118333	0.118333	0.118333	0.118333	0.118333	0.118333	0.118333	0.118333	0.118333	0.118333	0.118333	0.118333	0.118333	0.118333	0.118333	0.118333	0.118333	0.118333	0.118333	0.118333	0.118333	0.118333	0.118333	0.118333	0.118333	0.118333	0.118333	0.118333	0.118333	0.118333	0.118333	0.118333	0.118333	0.118333	0.118333	0.118333	0.118333	0.118333	0.118333	0.118333	0.118333	0.118333	0.118333
chr20	45928573	0	0	0	0	0	0	0	0	0	0	0	0	0	0	0	0	0	0	0	0	0	0	0.118333	0.118333	0.118333	0.118333	0.118333	0.118333	0.118333	0.118333	0.118333	0.118333	0.118333	0.118333	0.118333	0.118333	0.118333	0.118333	0.118333	0.118333	0.118333	0.118333	0.118333	0.118333	0.118333	0.118333	0.118333	0.118333
chr9	129819222	0	0	0	0	0	0	0	0	0	0	0	0	0	0	0	0	0	0	0	0	0	0	0	0	0	0	0	0	0	0	0	0	0	0	0	0	0	0	0	0	0	0	0	0	0	0	0	0
chr16	83616815	0	0	0	0	0	0	0	0	0	0	0	0	0	0	0	0	0	0	0	0	0	0	0	0	0	0	0	0	0	0	0	0	0	0	0	0	0	0	0	0	0	0	0	0	0	0	0	0
chr6	71228691	0.236666	0.236666	0.236666	0.236666	0.236666	0.236666	0.236666	0.236666	0.236666	0.236666	0.236666	0.236666	0.236666	0.236666	0.236666	0.236666	0.236666	0.236666	0.236666	0.236666	0.236666	0.236666	0.236666	0.236666	0.236666	0.236666	0.236666	0.236666	0.236666	0.236666	0.236666	0.236666	0.236666	0.236666	0.236666	0.236666	0.236666	0.236666	0.236666	0.236666	0.236666	0.236666	0.236666	0.236666	0.236666	0.236666	0.236666	0.236666
chr7	67197587	0	0	0	0	0	0	0	0	0	0	0	0	0	0	0	0	0	0	0	0	0	0	0	0	0	0	0	0	0	0	0	0	0	0	0	0	0	0	0	0	0	0	0	0	0	0	0	0
chr10	101803664	0	0	0	0	0	0	0	0	0	0	0	0	0	0	0	0	0	0	0	0	0	0	0	0	0	0	0	0	0	0	0	0	0	0	0	0	0	0	0	0	0	0	0	0	0	0	0	0
chr20	38343889	0	0	0	0	0	0	0	0	0	0	0	0	0	0	0	0	0	0	0	0	0	0	0	0	0	0	0	0	0	0	0	0	0	0	0	0	0	0	0	0	0	0	0	0	0	0	0	0
chr1	42329028	0	0	0	0	0	0	0	0	0	0	0	0	0	0	0	0	0	0	0	0	0	0	0	0	0	0	0	0	0	0	0	0	0	0	0	0	0	0	0	0	0	0	0	0	0	0	0	0
chrX	34680714	0	0	0	0	0	0	0	0	0	0	0	0	0	0	0	0	0	0	0	0	0	0	0	0	0	0	0	0	0	0	0	0	0	0	0	0	0	0	0	0	0	0	0	0	0	0	0	0
chr2	189459132	0	0	0	0	0	0	0	0	0	0	0	0	0	0	0	0	0	0	0	0	0	0	0	0	0	0	0	0	0	0	0	0	0	0	0	0	0	0	0	0	0	0	0	0	0	0	0	0
chr3	101680231	0.118333	0.118333	0.118333	0.118333	0.118333	0.118333	0.118333	0.118333	0.118333	0.118333	0.118333	0.118333	0.118333	0.118333	0.118333	0.118333	0.118333	0.118333	0.118333	0.118333	0.118333	0.118333	0.118333	0.118333	0.118333	0.118333	0.118333	0.118333	0.118333	0.118333	0.118333	0.118333	0.118333	0.118333	0.118333	0.118333	0.118333	0.118333	0.118333	0.118333	0.118333	0.118333	0.118333	0.118333	0.118333	0.118333	0.118333	0.118333
chr19	1601995	0	0	0	0	0	0	0	0	0	0	0	0	0	0	0	0	0	0	0	0	0	0	0	0	0	0	0	0	0	0	0	0	0	0	0	0	0	0	0	0	0	0	0	0	0	0	0	0
chr12	115066924	0	0	0	0	0	0	0	0	0	0	0	0	0	0	0	0	0	0	0	0	0	0	0	0	0	0	0	0	0	0	0	0	0	0	0	0	0	0	0	0	0	0	0	0	0	0	0	0
chr11	46886405	0	0	0	0	0	0	0	0	0	0	0	0	0	0	0	0	0	0	0	0	0	0	0	0	0	0	0	0	0	0	0	0	0	0	0	0	0	0	0	0	0	0	0	0	0	0	0	0
chr5	10321715	0	0	0	0	0	0	0	0	0	0	0	0	0	0	0	0	0	0	0	0	0	0	0	0	0	0	0	0	0	0	0	0	0	0	0	0	0	0	0	0	0	0	0	0	0	0	0	0
chr1	173723195	0	0	0	0	0	0	0	0	0	0	0	0	0	0	0	0	0	0	0	0	0	0	0	0	0	0	0	0	0	0	0	0	0	0	0	0	0	0	0	0	0	0	0	0	0	0	0	0
chr5	19245845	0	0	0	0	0	0	0	0	0	0	0	0	0	0	0	0	0	0	0	0	0	0	0	0	0	0	0	0	0	0	0	0	0	0	0	0	0	0	0	0	0	0	0	0	0	0	0	0
chr17	9356086	0	0.118333	0.118333	0.118333	0.118333	0.118333	0.118333	0.118333	0.118333	0.118333	0.118333	0.118333	0.118333	0.118333	0.118333	0.118333	0.118333	0.118333	0.118333	0.118333	0.118333	0.118333	0.118333	0.118333	0.118333	0.118333	0.118333	0.118333	0.118333	0.118333	0.118333	0.118333	0.118333	0.118333	0.118333	0.118333	0.118333	0.118333	0.118333	0.118333	0.118333	0.118333	0.118333	0.118333	0.118333	0.118333	0.118333	0.118333
chr2	24365454	0	0	0	0	0	0	0	0	0	0	0	0	0	0	0	0	0	0	0	0	0	0	0	0	0	0	0	0	0	0	0	0	0	0	0	0	0	0	0	0	0	0	0	0	0	0	0	0
chr3	136081641	0	0	0	0	0	0	0	0	0	0	0	0	0	0	0	0	0	0	0	0	0	0	0	0	0	0	0	0	0	0	0	0	0	0	0	0	0	0	0	0	0	0	0	0	0	0	0	0
chr3	26283633	0	0	0	0	0	0	0	0	0	0	0	0	0	0	0	0	0	0	0	0	0	0	0	0	0	0	0	0	0	0	0	0	0	0	0	0	0	0	0	0	0	0	0	0	0	0	0	0
chr11	66935470	0	0	0	0	0	0	0	0	0	0	0	0	0	0	0	0	0	0	0	0	0	0	0	0	0	0	0	0	0	0	0	0	0	0	0	0	0	0	0	0	0	0	0	0	0	0	0	0
chr1	86285460	0	0	0	0	0	0	0	0	0	0	0	0	0	0	0	0	0	0	0	0	0	0	0	0	0	0	0	0	0	0	0	0	0	0	0	0	0	0	0	0	0	0	0	0	0	0	0	0
chr2	127472333	0	0	0	0	0	0	0	0	0	0	0	0	0	0	0	0	0	0	0	0	0	0	0	0	0	0	0	0	0	0	0	0	0	0	0	0	0	0	0	0	0	0	0	0	0	0	0	0
chr12	71390656	0	0	0	0	0	0	0	0	0	0	0	0	0	0	0	0	0	0	0	0	0	0	0	0	0	0	0	0	0	0	0	0	0	0	0	0	0	0	0	0	0	0	0	0	0	0	0	0
chr14	35320869	0	0	0	0	0	0	0	0	0	0	0	0	0	0	0	0	0	0	0	0	0	0	0	0	0	0	0	0	0	0	0	0	0	0	0	0	0	0	0	0	0	0	0	0	0	0	0	0
chr3	66235464	0	0	0	0	0	0	0	0	0	0	0	0	0	0	0	0	0	0	0	0	0	0	0	0	0	0	0	0	0	0	0	0	0	0	0	0	0	0	0	0	0	0	0	0	0	0	0	0
chr16	12699619	0	0	0	0	0	0	0	0	0	0	0	0	0	0	0	0	0	0	0	0	0	0	0	0	0	0	0	0	0	0	0	0	0	0	0	0	0	0	0	0	0	0	0	0	0	0	0	0
chr17	49953318	0	0	0	0	0	0	0	0	0	0	0	0	0	0	0	0	0	0	0	0	0	0	0	0	0	0	0	0	0	0	0	0	0	0	0	0	0	0	0	0	0	0	0	0	0	0	0	0
chr20	47452895	0	0	0	0	0	0	0	0	0	0	0	0	0	0	0	0	0	0	0	0	0	0	0	0	0	0	0	0	0	0	0	0	0	0	0	0	0	0	0	0	0.118333	0.118333	0.118333	0.118333	0.118333	0.118333	0.118333	0.118333
chr16	69687667	0	0	0	0	0	0	0	0	0	0	0	0	0	0	0	0	0	0	0	0	0	0	0	0	0	0	0	0	0	0	0	0	0	0	0	0	0	0	0	0	0	0	0	0	0	0	0	0
chr16	82550058	0.118333	0.118333	0.118333	0.118333	0.118333	0.118333	0.118333	0.118333	0.118333	0.118333	0.118333	0.118333	0.118333	0.118333	0.118333	0.118333	0.118333	0.118333	0.118333	0.118333	0.118333	0.118333	0.118333	0.118333	0.118333	0.118333	0.118333	0.118333	0.118333	0.118333	0.118333	0.118333	0.118333	0.118333	0.118333	0.118333	0.118333	0.118333	0.118333	0.118333	0.118333	0.118333	0.118333	0.118333	0.118333	0.118333	0.118333	0.118333
chr4	139663355	0.118333	0.118333	0.118333	0.118333	0.118333	0.118333	0.118333	0.118333	0.118333	0.118333	0.118333	0.118333	0.118333	0.118333	0.118333	0.118333	0.118333	0.118333	0.118333	0.118333	0.118333	0.118333	0.118333	0.118333	0.118333	0.118333	0.118333	0.118333	0.118333	0.118333	0.118333	0.118333	0.118333	0.118333	0.118333	0.118333	0.118333	0.118333	0.118333	0.118333	0.118333	0.118333	0.118333	0.118333	0.118333	0.118333	0.118333	0.118333
chr7	139539447	0	0	0	0	0	0	0	0	0	0	0	0	0	0	0	0	0	0	0	0	0	0	0	0	0.118333	0.118333	0.118333	0.118333	0.118333	0.118333	0.118333	0.118333	0.118333	0.118333	0.118333	0.118333	0.118333	0.118333	0.118333	0.118333	0.118333	0.118333	0.118333	0.118333	0.118333	0.118333	0.118333	0.118333
chr17	56908075	0	0	0	0	0	0	0	0	0	0	0	0	0	0	0	0	0	0	0	0	0	0	0	0	0	0	0	0	0	0	0	0	0	0	0	0	0	0	0	0	0	0	0	0	0	0	0	0
chr14	96366806	0.118333	0.118333	0.118333	0.118333	0.118333	0.118333	0.118333	0.118333	0.118333	0.118333	0.118333	0.118333	0.118333	0.118333	0.118333	0.118333	0.118333	0.118333	0.118333	0.118333	0.118333	0.118333	0.118333	0.118333	0.118333	0.118333	0.118333	0.118333	0.118333	0.118333	0.118333	0.118333	0.118333	0.118333	0.118333	0.118333	0.118333	0.118333	0.118333	0.118333	0.118333	0.118333	0.118333	0.118333	0.118333	0.118333	0.118333	0.118333
chr22	35522869	0	0	0	0	0	0	0	0	0	0	0	0	0	0	0	0	0	0	0	0	0	0	0	0	0	0	0.118333	0.118333	0.118333	0.118333	0.118333	0.118333	0.118333	0.118333	0.118333	0.118333	0.118333	0.118333	0.118333	0.118333	0.118333	0.118333	0.118333	0.118333	0.118333	0.118333	0.118333	0.118333
chr2	159724890	0	0	0	0	0	0	0	0	0	0	0	0	0	0	0	0	0	0	0	0	0	0	0	0	0	0	0	0	0	0	0	0	0	0	0	0	0	0	0	0	0	0	0	0	0	0	0	0
chr16	20993563	0	0	0	0	0	0	0	0	0	0	0	0	0	0	0	0	0	0	0	0	0	0	0	0	0	0	0	0	0	0	0	0	0	0	0	0	0	0	0	0	0	0	0	0	0	0	0	0
chr2	140756271	0	0	0	0	0	0	0	0	0	0	0	0	0	0	0	0	0	0	0	0	0	0	0	0	0	0	0	0	0	0	0	0	0	0	0	0	0	0	0	0	0	0	0	0	0	0	0	0
chr17	67645918	0	0	0	0	0	0	0	0	0	0	0	0	0	0	0	0	0	0	0	0	0	0	0	0	0	0	0	0	0	0	0	0	0	0	0	0	0	0	0	0	0	0	0	0	0	0	0	0
chr8	72835301	0	0	0	0	0	0	0	0	0	0	0	0	0	0	0	0	0	0	0	0	0	0	0	0	0	0	0	0	0	0	0	0	0	0	0	0	0	0	0	0	0	0	0	0	0	0	0	0
chr1	180076057	0	0	0	0	0	0	0	0	0	0	0	0	0	0	0	0	0	0	0	0	0	0	0	0	0	0	0	0	0	0	0	0	0	0	0	0	0	0	0	0	0	0	0	0	0	0	0	0
chr13	46862013	0.118333	0.118333	0.118333	0.118333	0.118333	0.118333	0.118333	0.118333	0.118333	0.118333	0.118333	0.118333	0.118333	0.118333	0.118333	0.118333	0.118333	0.118333	0.118333	0.118333	0.118333	0.118333	0.118333	0.118333	0.118333	0.118333	0.118333	0.118333	0.118333	0.118333	0.118333	0.118333	0.118333	0.118333	0.118333	0.118333	0.118333	0.118333	0.118333	0.118333	0.118333	0.118333	0.118333	0.118333	0.118333	0.118333	0.118333	0.118333
chr7	22114006	0	0	0	0	0	0	0	0	0	0	0	0	0	0	0	0	0	0	0	0	0	0	0	0	0	0	0	0	0	0	0	0	0	0	0	0	0	0	0	0	0	0	0	0	0	0	0	0
chrX	23171613	0	0	0	0	0	0	0	0	0	0	0	0	0	0	0	0	0	0	0	0	0	0	0	0	0	0	0	0	0	0	0	0	0	0	0	0	0	0	0	0	0	0	0	0	0	0	0	0
chr6	10502208	0	0	0	0	0	0	0	0	0	0	0	0	0	0	0	0	0	0	0	0	0	0	0	0	0	0	0	0	0	0	0	0	0	0	0	0	0	0	0	0	0	0	0	0	0	0	0	0
chr6	18315339	0.118333	0.118333	0.118333	0.118333	0.118333	0.118333	0.118333	0.118333	0.118333	0.118333	0.118333	0.118333	0.118333	0.118333	0.118333	0.118333	0.118333	0.118333	0.118333	0.118333	0.118333	0.118333	0.118333	0.118333	0.118333	0.118333	0.118333	0.118333	0.118333	0.118333	0.118333	0.118333	0.118333	0.118333	0.118333	0.118333	0.118333	0.118333	0.118333	0.118333	0.118333	0.118333	0.118333	0.118333	0.118333	0.118333	0.118333	0.118333
chr12	126354679	0	0	0	0	0	0	0	0	0	0	0	0	0	0	0	0	0	0	0	0	0	0	0	0	0	0	0	0	0	0	0	0	0	0	0	0	0	0	0	0	0	0	0	0	0	0	0	0
chr2	231675400	0	0	0	0	0	0	0	0	0	0	0	0	0	0	0	0	0	0	0	0	0	0	0	0	0	0	0	0	0	0	0	0	0	0	0	0	0	0	0	0	0	0	0	0	0	0	0	0
chr4	89982220	0.118333	0.118333	0.118333	0.118333	0.118333	0.118333	0.118333	0.118333	0.118333	0.118333	0.118333	0.118333	0.118333	0.118333	0.118333	0.118333	0.118333	0.118333	0.118333	0.118333	0.118333	0.118333	0.118333	0.118333	0.118333	0.118333	0.118333	0.118333	0.118333	0.118333	0.118333	0.118333	0.118333	0.118333	0.118333	0.118333	0.118333	0.118333	0.118333	0.118333	0.118333	0.118333	0.118333	0.118333	0.118333	0.118333	0.118333	0.118333
chr9	69953878	0	0	0	0	0	0	0	0	0	0	0	0	0	0	0	0	0	0	0	0	0	0	0	0	0	0	0	0	0	0	0	0	0	0	0	0	0.118333	0.118333	0.118333	0.118333	0.118333	0.118333	0.118333	0.118333	0.118333	0.118333	0.118333	0.118333
chr16	5139881	0	0	0	0	0	0	0	0	0	0	0	0	0	0	0	0	0	0	0	0	0	0	0	0	0	0	0	0	0	0	0	0	0	0	0	0	0	0	0	0	0	0	0	0	0	0	0	0
chr10	7280472	0	0	0	0	0	0	0	0	0	0	0	0	0	0	0	0	0	0	0	0	0	0	0	0	0	0	0	0	0	0	0	0	0	0	0	0	0	0	0	0	0	0	0	0	0	0	0	0
chr2	206207298	0	0	0	0	0	0	0	0	0	0	0	0	0	0	0	0	0	0	0	0	0	0	0	0	0	0	0	0	0	0	0	0	0	0	0	0	0	0	0	0	0	0	0	0	0	0	0	0
chr10	30297776	0	0	0	0	0	0	0	0	0	0	0	0	0	0	0	0	0	0	0	0	0	0	0	0	0	0	0	0	0	0	0	0	0	0	0	0	0	0	0	0	0	0	0	0	0	0	0	0
chr15	25688871	0	0	0	0	0	0	0	0	0	0	0	0	0	0	0	0	0	0	0	0	0	0	0	0	0	0	0	0	0	0	0	0	0	0	0	0	0	0	0	0	0	0	0	0	0	0	0	0
chr16	10819435	0	0	0	0	0	0	0	0	0	0	0	0	0	0	0	0	0	0	0	0	0	0	0.118333	0.118333	0.118333	0.118333	0.118333	0.118333	0.118333	0.118333	0.118333	0.118333	0.118333	0.118333	0.118333	0.118333	0.118333	0.118333	0.118333	0.118333	0.118333	0.118333	0.118333	0.118333	0.118333	0.118333	0.118333	0.118333
chr11	108580855	0	0	0	0	0	0	0	0	0	0	0	0	0	0	0	0	0	0	0	0	0	0	0	0	0	0	0	0	0	0	0	0	0	0	0	0	0	0	0	0	0	0	0	0	0	0	0	0
chr16	84630243	0	0	0	0	0	0	0	0	0	0	0	0	0	0	0	0	0	0	0	0	0	0	0	0	0	0	0	0	0	0	0	0	0	0	0	0	0	0	0	0	0	0	0	0	0	0	0	0
chr22	29899341	0	0	0	0	0	0	0	0	0	0	0	0	0	0	0	0	0	0	0	0	0	0	0	0	0	0	0	0	0	0	0	0	0	0	0.118333	0.118333	0.118333	0.118333	0.118333	0.118333	0.118333	0.118333	0.118333	0.118333	0.118333	0.118333	0.118333	0.118333
chr15	96298699	0	0	0	0	0	0	0	0	0	0	0	0	0	0	0	0	0	0	0	0.118333	0.118333	0.118333	0.118333	0.118333	0.118333	0.118333	0.118333	0.118333	0.118333	0.118333	0.118333	0.118333	0.118333	0.118333	0.118333	0.118333	0.118333	0.118333	0.118333	0.118333	0.118333	0.118333	0.118333	0.118333	0.118333	0.118333	0.118333	0.118333
chr5	124564662	0.118333	0.118333	0.118333	0.118333	0.118333	0.118333	0.118333	0.118333	0.118333	0.118333	0.118333	0.118333	0.118333	0.118333	0.118333	0.118333	0.118333	0.118333	0.118333	0.118333	0.118333	0.118333	0.118333	0.118333	0.118333	0.118333	0.118333	0.118333	0.118333	0.118333	0.118333	0.118333	0.118333	0.118333	0.118333	0.118333	0.118333	0.118333	0.118333	0.118333	0.118333	0.118333	0.118333	0.118333	0.118333	0.118333	0.118333	0.118333
chr7	100744617	0	0	0	0	0	0	0	0	0	0	0	0	0	0	0	0	0	0	0	0	0	0	0	0	0	0	0	0	0	0	0	0	0	0	0	0	0	0	0	0	0	0	0	0	0	0	0	0
chr10	96602805	0	0	0	0	0	0	0	0	0	0	0	0	0	0	0	0	0	0	0	0	0	0	0	0	0	0	0	0	0	0	0	0	0	0	0	0	0	0	0	0	0	0	0	0	0	0	0	0
chr11	125461390	0	0	0	0	0	0	0	0	0	0	0	0	0	0	0	0	0	0	0	0	0	0	0	0	0	0	0	0	0	0	0	0	0	0	0	0	0	0	0	0	0	0	0	0	0	0	0	0
chr12	117049315	0	0	0	0	0	0	0	0	0	0	0	0	0	0	0	0	0	0	0	0	0	0	0	0	0	0	0	0	0	0	0	0	0	0	0	0	0	0	0	0	0	0	0	0	0	0	0	0
chr8	27804238	0	0	0	0	0	0	0	0	0	0	0	0	0	0	0	0	0	0	0	0	0	0	0	0	0	0	0	0	0	0	0	0	0	0	0	0	0	0	0	0	0	0	0	0	0	0	0	0
chr6	87247754	0	0	0	0	0	0	0	0	0	0	0	0	0	0	0	0	0	0	0	0	0	0	0	0	0	0	0	0	0	0	0	0	0	0	0	0	0	0	0	0	0	0	0	0	0	0	0	0
chr2	172933567	0	0	0	0	0	0	0	0	0	0	0	0	0	0	0	0	0	0	0	0	0	0	0	0	0	0	0	0	0	0	0	0	0	0	0	0	0	0	0	0	0	0	0	0	0	0	0	0
chr12	107545584	0	0	0	0	0	0	0	0	0	0	0	0	0	0	0	0	0	0	0	0	0	0	0	0	0	0	0	0	0	0	0	0	0	0	0	0	0	0	0	0	0	0	0	0	0	0	0	0
chr2	81968807	0	0	0	0	0	0	0	0	0	0	0	0	0	0	0	0	0	0	0	0	0	0	0	0	0	0	0	0	0	0	0	0	0	0	0	0	0	0	0	0	0	0	0	0	0	0	0	0
chr7	104897493	0	0	0	0	0	0	0	0	0	0	0	0	0	0	0	0	0	0	0	0	0	0	0	0	0	0	0	0	0	0	0	0	0	0	0	0	0	0	0	0	0	0	0	0	0	0	0	0
chr11	33961234	0	0	0	0	0	0	0	0	0	0	0	0	0	0	0	0	0	0	0	0	0	0	0	0	0	0	0	0	0	0	0	0	0	0	0	0	0	0	0	0	0	0	0	0	0	0	0	0
[truncated: 2,953 more columns]

## Sheet: ALL_cas9
		-1500	-1499	-1498	-1497	-1496	-1495	-1494	-1493	-1492	-1491	-1490	-1489	-1488	-1487	-1486	-1485	-1484	-1483	-1482	-1481	-1480	-1479	-1478	-1477	-1476	-1475	-1474	-1473	-1472	-1471	-1470	-1469	-1468	-1467	-1466	-1465	-1464	-1463	-1462	-1461	-1460	-1459	-1458	-1457	-1456	-1455	-1454	-1453
chromosome	coordinate	0.0082596	0.0084543	0.00862497	0.00862497	0.00896617	0.00896617	0.00896617	0.00930738	0.00950207	0.00984316	0.0103791	0.0105497	0.0105497	0.0105497	0.0108909	0.0108909	0.0108909	0.0112562	0.0119869	0.0119869	0.0123281	0.0124988	0.0126694	0.0130106	0.0131813	0.0131813	0.013352	0.0137172	0.0138879	0.0146184	0.0151301	0.0153248	0.01569	0.01569	0.01569	0.01569	0.0158847	0.0160794	0.0160794	0.0162741	0.0166394	0.0166394	0.0166394	0.0166394	0.01681	0.01681	0.01681	0.01681
chr18	46025277	0.0661698	0.0661698	0.0661698	0.0661698	0.0661698	0.0661698	0.0661698	0.0661698	0.0661698	0.0661698	0.0661698	0.0661698	0.0661698	0.0661698	0.0661698	0.0661698	0.0661698	0.0661698	0.0661698	0.0661698	0.0661698	0.0661698	0.0661698	0.0661698	0.0661698	0.0661698	0.0661698	0.0661698	0.0661698	0.0661698	0.0661698	0.0661698	0.0661698	0.0661698	0.0661698	0.0661698	0.0661698	0.0661698	0.0661698	0.0661698	0.0661698	0.0661698	0.0661698	0.0661698	0.0661698	0.0661698	0.0661698	0.0661698
chr3	40173533	0	0	0	0	0	0	0	0	0	0	0	0	0	0	0	0	0	0	0	0	0	0	0	0	0	0	0	0	0	0	0	0	0	0	0	0	0	0	0	0	0	0	0	0	0	0	0	0
chr2	70335027	0	0	0	0	0	0	0	0	0	0	0	0	0	0	0	0	0	0	0	0	0	0	0	0	0	0	0	0	0	0	0	0	0	0	0	0	0	0	0	0	0	0	0	0	0	0	0	0
chr19	51646495	0	0	0	0	0	0	0	0	0	0	0	0	0	0	0	0	0	0	0	0	0	0	0	0	0	0	0	0	0	0	0	0	0	0	0	0	0	0	0	0	0	0	0	0	0	0	0	0
chr8	6268734	0	0	0	0	0	0	0	0	0	0	0	0	0	0	0	0	0	0	0	0	0	0	0	0	0	0	0	0	0	0	0	0	0	0	0	0	0	0	0	0	0	0	0	0	0	0	0	0
chr8	67902043	0.0661698	0.0661698	0.0661698	0.0661698	0.0661698	0.0661698	0.0661698	0.0661698	0.0661698	0.0661698	0.0661698	0.0661698	0.0661698	0.0661698	0.0661698	0.0661698	0.0661698	0.0661698	0.0661698	0.0661698	0.0661698	0.0661698	0.0661698	0.0661698	0.0661698	0.0661698	0.0661698	0.0661698	0.0661698	0.0661698	0.0661698	0.0661698	0.0661698	0.0661698	0.0661698	0.0661698	0.0661698	0.0661698	0.0661698	0.0661698	0.0661698	0.0661698	0.0661698	0.0661698	0.0661698	0.0661698	0.0661698	0.0661698
chr11	100046521	0	0	0	0	0	0	0	0	0	0	0	0	0	0	0	0	0	0	0	0	0	0	0	0	0	0	0	0	0	0	0	0	0	0	0	0	0	0	0	0	0	0	0	0	0	0	0	0
chr14	71394053	0	0	0	0	0	0	0	0	0	0	0	0	0	0	0	0	0	0	0	0	0	0	0	0	0	0	0	0	0	0	0	0	0	0	0	0	0	0	0	0	0	0	0	0	0	0	0	0
chrX	100620772	0	0	0	0	0	0	0	0	0	0	0	0	0	0	0	0	0	0	0	0	0	0	0	0	0	0	0	0	0	0	0	0	0	0	0	0	0	0	0	0	0	0	0	0	0	0	0	0
chr9	20743737	0	0	0	0	0	0	0	0.0661698	0.0661698	0.0661698	0.0661698	0.0661698	0.0661698	0.0661698	0.0661698	0.0661698	0.0661698	0.0661698	0.0661698	0.0661698	0.0661698	0.0661698	0.0661698	0.0661698	0.0661698	0.0661698	0.0661698	0.0661698	0.0661698	0.0661698	0.0661698	0.0661698	0.0661698	0.0661698	0.0661698	0.0661698	0.0661698	0.0661698	0.0661698	0.0661698	0.0661698	0.0661698	0.0661698	0.0661698	0.0661698	0.0661698	0.0661698	0.0661698
chr13	77320550	0	0	0	0	0	0	0	0	0	0	0	0	0	0	0	0	0	0	0	0	0	0	0	0	0	0	0	0	0	0	0	0	0	0	0	0	0	0	0	0	0	0	0	0	0	0	0	0
chr19	43422617	0.0661698	0.0661698	0.0661698	0.0661698	0.0661698	0.0661698	0.0661698	0.0661698	0.0661698	0.0661698	0.0661698	0.0661698	0.0661698	0.0661698	0.0661698	0.0661698	0.0661698	0.0661698	0.0661698	0.0661698	0.0661698	0.0661698	0.0661698	0.0661698	0.0661698	0.0661698	0.0661698	0.0661698	0.0661698	0.0661698	0.0661698	0.0661698	0.0661698	0.0661698	0.0661698	0.0661698	0.0661698	0.0661698	0.0661698	0.0661698	0.0661698	0.0661698	0.0661698	0.0661698	0.0661698	0.0661698	0.0661698	0.0661698
chr18	27099983	0	0	0	0	0	0	0	0	0	0	0	0	0	0	0	0	0	0	0	0	0	0	0	0	0	0	0	0	0	0	0	0	0	0	0	0	0	0	0	0	0	0	0	0	0	0	0	0
chr17	50491220	0.0661698	0.0661698	0.0661698	0.0661698	0.0661698	0.0661698	0.0661698	0.0661698	0.0661698	0.0661698	0.0661698	0.0661698	0.0661698	0.0661698	0.0661698	0.0661698	0.0661698	0.0661698	0.0661698	0.0661698	0.0661698	0.0661698	0.0661698	0.0661698	0.0661698	0.0661698	0.0661698	0.0661698	0.0661698	0.0661698	0.0661698	0.0661698	0.0661698	0.0661698	0.0661698	0.0661698	0.0661698	0.0661698	0.0661698	0.0661698	0.0661698	0.0661698	0.0661698	0.0661698	0.0661698	0.0661698	0.0661698	0.0661698
chr4	79308343	0	0	0	0	0	0	0	0	0	0	0	0	0	0	0	0	0	0	0	0	0	0	0	0	0	0	0	0	0	0	0	0	0	0	0	0	0	0	0	0	0	0	0	0	0	0	0	0
chr18	47095510	0	0	0	0	0	0	0	0	0	0	0	0	0	0	0	0	0	0	0	0	0	0	0	0	0	0	0	0	0	0	0	0	0	0	0	0	0	0	0	0	0	0	0	0	0	0	0	0
chr22	19199232	0.0661698	0.0661698	0.0661698	0.0661698	0.0661698	0.0661698	0.0661698	0.0661698	0.0661698	0.0661698	0.0661698	0.0661698	0.0661698	0.0661698	0.0661698	0.0661698	0.0661698	0.0661698	0.0661698	0.0661698	0.0661698	0.0661698	0.0661698	0.0661698	0.0661698	0.0661698	0.0661698	0.0661698	0.0661698	0.0661698	0.0661698	0.0661698	0.0661698	0.0661698	0.0661698	0.0661698	0.0661698	0.0661698	0.0661698	0.0661698	0.0661698	0.0661698	0.0661698	0.0661698	0.0661698	0.0661698	0.0661698	0.0661698
chr8	102492653	0	0	0	0	0	0	0	0	0	0	0	0	0	0	0	0	0	0	0	0	0	0	0	0	0	0	0	0	0	0	0	0	0	0	0	0	0	0	0	0	0	0	0	0	0	0	0	0
chr17	7622085	0	0	0	0	0	0	0	0	0	0	0	0	0	0	0	0	0	0	0	0	0	0	0	0	0	0	0	0	0	0	0	0	0	0	0	0	0	0	0	0	0	0	0	0	0	0	0	0
chr3	186757726	0	0	0	0	0	0	0	0	0	0	0	0	0	0	0	0	0	0	0	0	0	0	0	0	0	0	0	0	0	0	0	0	0	0	0	0	0	0	0	0	0	0	0	0	0	0	0	0
chr6	43047393	0	0	0	0	0	0	0	0	0	0	0	0	0	0	0	0	0	0	0	0	0	0	0	0	0	0	0	0	0	0	0	0	0	0	0	0	0	0	0	0	0	0	0	0	0	0	0	0
chr13	73087181	0	0	0	0	0	0	0	0	0	0	0	0	0	0	0	0	0	0	0	0	0	0	0	0	0	0	0	0	0	0	0	0	0	0	0	0	0	0	0	0	0	0	0	0	0	0	0	0
chr2	73377704	0	0	0	0	0	0	0	0	0	0	0	0	0	0	0	0	0	0	0	0	0	0	0	0	0	0	0	0	0	0	0	0	0	0	0	0	0	0	0	0	0	0	0	0	0	0	0	0
chr2	21660119	0	0	0	0	0	0	0	0	0	0	0	0	0	0	0	0	0	0	0	0	0	0	0	0	0	0	0	0	0	0	0	0	0	0	0	0	0	0	0	0	0	0	0	0	0	0	0	0
chr3	145066810	0	0	0	0	0	0	0	0	0	0	0	0	0	0	0	0	0	0	0	0	0	0	0	0	0	0	0	0	0	0	0	0	0	0	0	0	0	0	0	0	0	0	0	0	0	0	0	0
chr14	72643948	0	0	0	0	0	0	0	0	0	0	0	0	0	0	0	0	0	0	0	0	0	0	0	0	0	0	0	0	0	0	0	0	0	0	0	0	0	0	0	0	0	0	0	0	0	0	0	0
chr5	164698077	0	0	0	0	0	0	0	0	0	0	0	0	0	0	0	0	0	0	0	0	0	0	0	0	0	0	0	0	0	0	0	0	0	0	0	0	0	0	0	0	0	0	0	0	0	0	0	0
chr14	59443196	0	0	0	0	0	0	0	0	0	0	0	0	0	0	0	0	0	0	0	0	0	0	0	0	0	0	0	0	0	0	0	0	0	0	0	0	0	0	0	0	0	0	0	0	0	0	0	0
chr2	97845569	0	0	0	0	0	0	0	0	0	0	0	0	0	0	0	0	0	0	0	0	0	0	0	0	0	0	0	0	0	0	0	0	0	0	0	0	0	0	0	0	0	0	0	0	0	0	0	0
chr7	31243259	0	0	0	0	0	0	0	0	0	0	0	0	0	0	0	0	0	0	0	0	0	0	0	0	0	0	0	0	0	0	0	0	0	0	0	0	0	0	0	0	0	0	0	0	0	0	0	0
chr19	7222571	0	0	0	0	0	0	0	0	0	0	0	0	0	0	0	0	0	0	0	0	0	0	0	0	0	0	0	0	0	0	0	0	0	0	0	0	0	0	0	0	0	0	0	0	0	0	0	0
chrX	71976048	0	0	0	0	0	0	0	0	0	0	0	0	0	0	0	0	0	0	0	0	0	0	0	0	0	0	0	0	0	0	0	0	0	0	0	0	0	0	0	0	0	0	0	0	0	0	0	0
chr5	31325319	0	0	0	0	0	0	0	0	0	0	0	0	0	0	0	0	0	0	0	0	0	0	0	0	0	0	0	0	0	0	0	0	0	0	0	0	0	0	0	0	0	0	0	0	0	0	0	0
chr7	102093627	0	0	0	0	0	0	0	0	0	0	0	0	0	0	0	0	0	0	0	0	0	0	0	0.0661698	0.0661698	0.0661698	0.0661698	0.0661698	0.0661698	0.0661698	0.0661698	0.0661698	0.13234	0.13234	0.13234	0.13234	0.13234	0.13234	0.13234	0.13234	0.13234	0.13234	0.13234	0.13234	0.13234	0.13234	0.13234	0.13234
chrX	136869831	0	0	0	0	0	0	0	0	0	0	0	0	0	0	0	0	0	0	0	0	0	0	0	0	0	0	0	0	0	0	0	0	0	0	0	0	0	0	0	0	0	0	0	0	0	0	0	0
chr9	34094015	0	0	0	0	0	0	0	0	0	0	0	0	0	0	0	0	0	0	0	0	0	0	0	0	0	0	0	0	0	0	0.0661698	0.0661698	0.0661698	0.0661698	0.0661698	0.0661698	0.0661698	0.0661698	0.0661698	0.0661698	0.0661698	0.0661698	0.0661698	0.0661698	0.0661698	0.0661698	0.0661698	0.0661698
chrX	137189656	0	0	0	0	0	0	0	0	0	0	0	0	0	0	0	0	0	0	0	0	0	0	0	0	0	0	0	0	0	0	0	0	0	0	0	0	0	0	0	0	0	0	0	0	0	0	0	0
chr2	219045406	0	0	0	0	0	0	0	0	0	0	0	0	0	0	0	0	0	0	0	0	0	0	0	0	0	0	0	0	0	0	0	0	0	0	0	0	0	0	0	0	0	0	0	0	0	0	0	0
chr16	47370540	0	0	0	0	0	0	0	0	0	0	0	0	0	0	0	0	0	0	0	0	0	0	0	0	0	0	0	0	0	0	0	0	0	0	0	0	0	0	0	0	0	0	0	0	0	0	0	0
chr6	96118898	0	0	0	0	0	0	0	0	0	0	0	0	0	0	0	0	0	0	0	0	0	0	0	0	0	0	0	0	0	0	0	0	0	0	0	0	0	0	0	0	0	0	0	0	0	0	0	0
chr2	13612506	0	0	0	0	0	0	0	0	0	0	0	0	0	0	0	0	0	0	0	0	0	0	0	0	0	0	0	0	0	0	0	0	0	0	0	0	0	0	0	0	0	0	0	0	0	0	0	0
chr2	127668108	0.0661698	0.0661698	0.0661698	0.0661698	0.0661698	0.0661698	0.0661698	0.0661698	0.0661698	0.0661698	0.0661698	0.0661698	0.0661698	0.0661698	0.0661698	0.0661698	0.0661698	0.0661698	0.0661698	0.0661698	0.0661698	0.0661698	0.0661698	0.0661698	0.0661698	0.0661698	0.0661698	0.0661698	0.0661698	0.0661698	0.0661698	0.0661698	0.0661698	0.0661698	0.0661698	0.0661698	0.0661698	0.0661698	0.0661698	0.0661698	0.0661698	0.0661698	0.0661698	0.0661698	0.0661698	0.0661698	0.0661698	0.0661698
chr3	172626909	0	0	0	0	0	0	0	0	0	0	0	0	0	0	0	0	0	0	0	0	0	0	0	0	0	0	0	0	0	0	0	0	0	0	0	0	0	0	0	0	0	0	0	0	0	0	0	0
chr16	407798	0	0	0	0	0	0	0	0	0	0	0	0	0	0	0	0	0	0	0	0	0	0	0	0	0	0	0	0	0	0	0	0	0	0	0	0	0	0	0	0	0	0	0	0	0	0	0	0
chrX	54033389	0	0	0	0	0	0	0	0	0	0	0	0	0	0	0	0	0	0	0	0	0	0	0	0	0	0	0	0	0	0	0	0	0	0	0	0	0	0	0	0	0	0	0	0	0	0	0	0
chr17	48020354	0	0	0	0	0	0	0	0	0	0	0	0	0	0	0	0	0	0	0	0	0	0	0	0	0	0	0	0	0	0.0661698	0.0661698	0.0661698	0.0661698	0.0661698	0.0661698	0.0661698	0.0661698	0.0661698	0.0661698	0.0661698	0.13234	0.13234	0.13234	0.13234	0.13234	0.13234	0.13234	0.13234
chr14	60111572	0.0661698	0.0661698	0.0661698	0.0661698	0.0661698	0.0661698	0.0661698	0.0661698	0.0661698	0.0661698	0.0661698	0.0661698	0.0661698	0.0661698	0.0661698	0.0661698	0.0661698	0.0661698	0.0661698	0.0661698	0.0661698	0.0661698	0.0661698	0.0661698	0.0661698	0.0661698	0.0661698	0.0661698	0.0661698	0.0661698	0.0661698	0.0661698	0.0661698	0.0661698	0.0661698	0.0661698	0.0661698	0.0661698	0.0661698	0.0661698	0.0661698	0.0661698	0.0661698	0.0661698	0.0661698	0.0661698	0.0661698	0.0661698
chr17	7638205	0	0	0	0	0	0	0	0	0	0	0	0	0	0	0	0	0	0.0661698	0.0661698	0.0661698	0.0661698	0.0661698	0.0661698	0.0661698	0.0661698	0.0661698	0.0661698	0.0661698	0.0661698	0.0661698	0.0661698	0.0661698	0.0661698	0.0661698	0.0661698	0.0661698	0.0661698	0.0661698	0.0661698	0.0661698	0.0661698	0.0661698	0.0661698	0.0661698	0.0661698	0.0661698	0.0661698	0.0661698
chr7	155274245	0	0	0	0	0	0	0	0	0	0	0	0	0	0	0	0	0	0	0	0	0	0	0	0	0	0	0	0	0	0	0	0	0	0	0	0	0	0	0	0	0	0	0	0	0	0	0	0
chr1	17032774	0	0	0	0	0	0	0	0	0	0	0	0	0	0	0	0	0	0	0	0	0	0	0	0	0	0	0	0	0	0	0	0	0	0	0	0	0	0	0	0	0	0	0	0	0	0	0	0
chr11	119330205	0	0	0	0	0	0	0	0	0	0	0	0	0	0	0	0	0	0	0	0	0	0	0	0	0	0	0	0	0	0	0	0	0	0	0	0	0	0	0	0	0	0	0	0	0	0	0	0
chr5	61364522	0	0	0	0	0	0	0	0	0	0	0	0	0	0	0	0	0	0	0	0	0	0	0	0	0	0	0	0	0	0	0	0	0	0	0	0	0	0	0	0	0	0	0	0	0	0	0	0
chr15	75876981	0	0	0	0	0	0	0	0	0	0	0	0	0	0	0	0	0	0	0	0	0	0	0	0	0	0	0	0	0	0	0	0	0	0	0	0	0	0	0	0	0	0	0	0	0	0	0	0
chr12	123920763	0	0	0	0	0	0	0	0	0	0.0661698	0.0661698	0.0661698	0.0661698	0.0661698	0.0661698	0.0661698	0.0661698	0.0661698	0.0661698	0.0661698	0.0661698	0.0661698	0.0661698	0.0661698	0.0661698	0.0661698	0.0661698	0.0661698	0.0661698	0.0661698	0.0661698	0.0661698	0.0661698	0.0661698	0.0661698	0.0661698	0.0661698	0.0661698	0.0661698	0.0661698	0.0661698	0.0661698	0.0661698	0.0661698	0.0661698	0.0661698	0.0661698	0.0661698
chr2	27882874	0	0	0	0	0	0	0	0	0	0	0	0	0	0	0	0	0	0	0	0	0	0	0	0	0	0	0	0	0	0	0	0	0	0	0	0	0	0	0	0	0	0	0	0	0	0	0	0
chr5	131387461	0	0	0	0	0	0	0	0	0	0	0	0	0	0	0	0	0	0	0	0	0	0	0	0	0	0	0	0	0	0	0	0	0	0	0	0	0	0	0	0	0	0	0	0	0	0	0	0
chr6	35525531	0	0	0	0	0	0	0	0	0	0	0	0	0	0	0	0	0	0	0	0	0	0	0	0	0	0	0	0	0	0	0	0	0	0	0	0	0	0	0	0	0	0	0	0	0	0	0	0
chr1	26933285	0	0	0	0	0	0	0	0	0	0	0	0	0	0	0	0	0	0	0	0	0	0	0	0	0	0	0	0	0	0	0	0	0	0	0	0	0	0	0	0	0	0	0	0	0	0	0	0
chr16	21125951	0	0	0	0	0	0	0	0	0	0	0	0	0	0	0	0	0	0	0	0	0	0	0	0	0	0	0	0	0	0	0	0	0	0	0	0	0	0	0	0	0	0	0	0	0	0	0	0
chr2	218966094	0	0	0	0	0.0661698	0.0661698	0.0661698	0.0661698	0.0661698	0.0661698	0.0661698	0.0661698	0.0661698	0.0661698	0.0661698	0.0661698	0.0661698	0.0661698	0.0661698	0.0661698	0.0661698	0.0661698	0.0661698	0.0661698	0.0661698	0.0661698	0.0661698	0.0661698	0.0661698	0.0661698	0.0661698	0.0661698	0.0661698	0.0661698	0.0661698	0.0661698	0.0661698	0.0661698	0.0661698	0.0661698	0.0661698	0.0661698	0.0661698	0.0661698	0.0661698	0.0661698	0.0661698	0.0661698
chr6	58379245	0	0	0	0	0	0	0	0	0	0	0	0	0	0	0	0	0	0	0	0	0	0	0	0	0	0	0	0	0	0	0	0	0	0	0	0	0	0	0	0	0	0	0	0	0	0	0	0
chr1	160250100	0	0	0	0	0	0	0	0	0	0	0	0	0	0	0	0	0	0	0	0	0	0	0	0	0	0	0	0	0	0	0	0	0	0	0	0	0	0	0	0	0	0	0	0	0	0	0	0
chr5	180660416	0	0	0	0	0	0	0	0	0	0	0	0	0	0	0	0	0	0	0	0	0	0	0	0	0	0	0	0	0	0	0	0	0	0	0	0	0	0	0	0	0	0	0	0	0	0	0	0
chr6	19830660	0.0661698	0.0661698	0.0661698	0.0661698	0.0661698	0.0661698	0.0661698	0.0661698	0.0661698	0.0661698	0.0661698	0.0661698	0.0661698	0.0661698	0.0661698	0.0661698	0.0661698	0.0661698	0.0661698	0.0661698	0.0661698	0.0661698	0.0661698	0.0661698	0.0661698	0.0661698	0.0661698	0.0661698	0.0661698	0.0661698	0.0661698	0.0661698	0.0661698	0.0661698	0.0661698	0.0661698	0.0661698	0.0661698	0.0661698	0.0661698	0.0661698	0.0661698	0.0661698	0.0661698	0.0661698	0.0661698	0.0661698	0.0661698
chr1	155402745	0	0	0	0	0	0	0	0	0	0	0	0	0	0	0	0	0	0	0	0	0	0	0	0	0	0	0	0	0	0	0	0	0	0	0	0	0	0	0	0	0	0	0	0	0	0	0	0
chr21	28642070	0.0661698	0.0661698	0.0661698	0.0661698	0.0661698	0.0661698	0.0661698	0.0661698	0.0661698	0.0661698	0.0661698	0.0661698	0.0661698	0.0661698	0.0661698	0.0661698	0.0661698	0.0661698	0.0661698	0.0661698	0.0661698	0.0661698	0.0661698	0.0661698	0.0661698	0.0661698	0.0661698	0.0661698	0.0661698	0.0661698	0.0661698	0.0661698	0.0661698	0.0661698	0.0661698	0.0661698	0.0661698	0.0661698	0.0661698	0.0661698	0.0661698	0.0661698	0.0661698	0.0661698	0.0661698	0.0661698	0.0661698	0.0661698
chr10	110586619	0	0	0	0	0	0	0	0	0	0	0	0	0	0	0	0	0	0	0	0	0	0	0	0	0	0	0	0	0	0	0	0	0	0	0	0	0	0	0	0	0	0	0	0	0	0	0	0
chr3	179429081	0	0	0	0	0	0	0	0	0	0	0	0	0	0	0	0	0	0	0	0	0	0	0	0	0	0	0	0	0	0	0	0	0	0	0	0	0	0	0	0	0	0	0	0	0	0	0	0
chr18	12418479	0	0	0	0	0	0	0	0	0	0	0	0	0	0	0	0	0	0	0	0	0	0	0	0	0	0	0	0	0	0	0	0	0	0	0	0	0	0	0	0	0	0	0	0	0	0	0	0
chr1	205293998	0	0	0	0	0	0	0	0	0	0	0	0	0	0	0	0	0	0	0	0	0	0	0	0	0	0	0	0	0	0	0	0	0	0	0	0	0	0	0	0	0	0	0	0	0	0	0	0
chrX	18911469	0	0	0	0	0	0	0	0	0	0	0	0	0	0	0	0	0	0	0	0	0	0	0	0	0	0	0	0	0	0	0	0	0	0	0	0	0	0	0	0	0	0	0	0	0	0	0	0
chr10	103820193	0	0	0	0	0	0	0	0	0	0	0.0661698	0.0661698	0.0661698	0.0661698	0.0661698	0.0661698	0.0661698	0.0661698	0.0661698	0.0661698	0.0661698	0.0661698	0.0661698	0.0661698	0.0661698	0.0661698	0.0661698	0.0661698	0.0661698	0.0661698	0.0661698	0.0661698	0.0661698	0.0661698	0.0661698	0.0661698	0.0661698	0.0661698	0.0661698	0.0661698	0.0661698	0.0661698	0.0661698	0.0661698	0.0661698	0.0661698	0.0661698	0.0661698
chr5	157829418	0.0661698	0.0661698	0.0661698	0.0661698	0.0661698	0.0661698	0.0661698	0.0661698	0.0661698	0.0661698	0.0661698	0.0661698	0.0661698	0.0661698	0.0661698	0.0661698	0.0661698	0.0661698	0.0661698	0.0661698	0.0661698	0.0661698	0.0661698	0.0661698	0.0661698	0.0661698	0.0661698	0.0661698	0.0661698	0.0661698	0.0661698	0.0661698	0.0661698	0.0661698	0.0661698	0.0661698	0.0661698	0.0661698	0.0661698	0.0661698	0.0661698	0.0661698	0.0661698	0.0661698	0.0661698	0.0661698	0.0661698	0.0661698
chr14	90408379	0.0661698	0.0661698	0.0661698	0.0661698	0.0661698	0.0661698	0.0661698	0.0661698	0.0661698	0.0661698	0.0661698	0.0661698	0.0661698	0.0661698	0.0661698	0.0661698	0.0661698	0.0661698	0.0661698	0.0661698	0.0661698	0.0661698	0.0661698	0.0661698	0.0661698	0.0661698	0.0661698	0.0661698	0.0661698	0.0661698	0.0661698	0.0661698	0.0661698	0.0661698	0.0661698	0.0661698	0.0661698	0.0661698	0.0661698	0.0661698	0.0661698	0.0661698	0.0661698	0.0661698	0.0661698	0.0661698	0.0661698	0.0661698
chr9	19282223	0.0661698	0.0661698	0.0661698	0.0661698	0.0661698	0.0661698	0.0661698	0.0661698	0.0661698	0.0661698	0.0661698	0.0661698	0.0661698	0.0661698	0.0661698	0.0661698	0.0661698	0.0661698	0.0661698	0.0661698	0.0661698	0.0661698	0.0661698	0.0661698	0.0661698	0.0661698	0.0661698	0.0661698	0.0661698	0.0661698	0.0661698	0.0661698	0.0661698	0.0661698	0.0661698	0.0661698	0.0661698	0.0661698	0.0661698	0.0661698	0.0661698	0.0661698	0.0661698	0.0661698	0.0661698	0.0661698	0.0661698	0.0661698
chr6	34156942	0	0	0	0	0	0	0	0	0	0	0	0	0	0	0	0	0	0	0	0	0	0	0	0	0	0	0	0	0	0	0	0	0	0	0	0	0	0	0	0	0	0	0	0	0	0	0	0
chr3	63110598	0	0	0	0	0	0	0	0	0	0	0	0	0	0	0	0	0	0	0	0	0	0	0	0	0	0	0	0	0	0	0	0	0	0	0	0	0	0	0	0	0	0	0	0	0	0	0	0
chr17	80895651	0	0	0	0	0	0	0	0	0	0	0	0	0	0	0	0	0	0	0	0	0	0	0	0	0	0	0	0.0661698	0.0661698	0.0661698	0.0661698	0.0661698	0.0661698	0.0661698	0.0661698	0.0661698	0.0661698	0.0661698	0.0661698	0.0661698	0.0661698	0.0661698	0.0661698	0.0661698	0.0661698	0.0661698	0.0661698	0.0661698
chr11	65666534	0	0	0	0	0	0	0	0	0	0	0	0	0	0	0	0	0	0	0	0	0	0	0	0	0	0	0	0	0	0	0	0	0	0	0	0	0	0	0	0	0	0	0	0	0	0	0	0
chr14	24211183	0	0	0	0	0	0	0	0	0	0	0	0	0	0	0	0	0	0	0	0	0	0	0	0	0	0	0	0	0	0	0	0	0	0	0	0	0	0	0	0	0	0	0	0	0	0	0	0
chr2	218523873	0	0	0	0	0	0	0	0	0	0	0	0	0	0	0	0	0	0	0	0	0	0	0	0	0	0	0	0	0	0	0	0	0	0	0	0	0	0	0	0	0	0	0	0	0	0	0	0
chr12	105957451	0	0	0	0	0	0	0	0	0	0	0	0	0	0	0	0	0	0	0	0	0	0	0	0	0	0	0	0	0	0	0	0	0	0	0	0	0	0	0	0	0	0	0	0	0	0	0	0
chr1	224877577	0	0	0	0	0	0	0	0	0	0	0	0	0	0	0	0	0	0	0	0	0	0	0	0	0	0	0	0	0	0	0	0	0	0	0	0	0	0	0	0	0	0	0	0	0	0	0	0
chr20	19323836	0	0	0	0	0	0	0	0	0	0	0	0	0	0	0	0	0	0	0	0	0	0	0	0	0	0	0	0	0	0	0	0	0	0	0	0	0	0	0	0	0	0	0	0	0	0	0	0
chr5	93916269	0	0	0	0	0	0	0	0	0	0	0	0	0	0	0	0	0	0	0	0	0	0	0	0	0	0	0	0	0	0	0	0	0	0	0	0	0	0	0	0	0	0	0	0	0	0	0	0
chr5	75703590	0	0	0	0	0	0	0	0	0	0	0	0	0	0	0	0	0	0	0	0	0	0	0	0	0	0	0	0	0	0	0	0	0	0	0	0	0	0	0	0	0	0	0	0	0	0	0	0
chr2	10805839	0	0	0	0	0	0	0	0	0	0	0	0	0	0	0	0	0	0	0	0	0	0	0	0	0	0	0	0	0	0	0	0	0	0	0	0	0	0	0	0	0	0	0	0	0	0	0	0
chr13	91008762	0	0	0	0	0	0	0	0	0	0	0	0	0	0	0	0	0	0	0	0	0	0	0	0	0	0	0	0	0	0	0	0	0	0	0	0	0	0	0	0	0	0	0	0	0	0	0	0
chr9	127879374	0	0	0	0	0	0	0	0	0	0	0	0	0	0	0	0	0	0	0	0	0.0661698	0.0661698	0.0661698	0.0661698	0.0661698	0.0661698	0.0661698	0.0661698	0.0661698	0.0661698	0.0661698	0.0661698	0.0661698	0.0661698	0.0661698	0.0661698	0.0661698	0.0661698	0.0661698	0.0661698	0.0661698	0.0661698	0.0661698	0.0661698	0.0661698	0.0661698	0.0661698	0.0661698
chr5	108410924	0	0	0	0	0	0	0	0	0	0	0	0	0	0	0	0	0	0	0	0	0	0	0	0	0	0	0	0	0	0	0.0661698	0.0661698	0.0661698	0.0661698	0.0661698	0.0661698	0.0661698	0.0661698	0.0661698	0.0661698	0.0661698	0.0661698	0.0661698	0.0661698	0.0661698	0.0661698	0.0661698	0.0661698
chr9	97849712	0	0	0	0	0	0	0	0	0	0	0	0	0	0	0	0	0	0	0	0	0	0	0	0	0	0	0	0	0	0	0	0	0	0	0	0	0	0	0	0	0	0	0	0	0	0	0	0
chr2	131111709	0	0	0	0	0	0	0	0	0	0	0	0	0	0	0	0	0	0	0	0	0	0	0	0	0	0	0	0	0	0	0	0	0	0	0	0	0	0	0	0	0	0	0	0	0	0	0	0
chr11	119157877	0	0	0	0	0	0	0	0	0	0	0	0	0	0	0	0	0	0	0	0	0	0	0	0	0	0	0	0	0	0	0	0	0	0	0	0	0	0	0	0	0	0	0	0	0	0	0	0
chr9	19505116	0	0	0	0	0	0	0	0	0	0	0	0	0	0	0	0	0	0	0	0	0	0	0	0	0	0	0	0	0	0	0	0	0	0	0	0	0	0	0	0	0	0	0	0	0	0	0	0
chrX	104571227	0.0661698	0.0661698	0.0661698	0.0661698	0.0661698	0.0661698	0.0661698	0.0661698	0.0661698	0.0661698	0.0661698	0.0661698	0.0661698	0.0661698	0.0661698	0.0661698	0.0661698	0.0661698	0.0661698	0.0661698	0.0661698	0.0661698	0.0661698	0.0661698	0.0661698	0.0661698	0.0661698	0.0661698	0.0661698	0.0661698	0.0661698	0.0661698	0.0661698	0.0661698	0.0661698	0.0661698	0.0661698	0.0661698	0.0661698	0.0661698	0.0661698	0.0661698	0.0661698	0.0661698	0.0661698	0.0661698	0.0661698	0.0661698
chr3	138616609	0	0	0	0	0	0	0	0	0	0	0	0	0	0	0	0	0	0	0	0	0	0	0	0	0	0	0	0	0	0	0	0	0	0	0	0	0	0	0	0	0	0	0	0	0	0	0	0
chr18	67139564	0	0	0	0	0	0	0	0	0	0	0	0	0	0	0	0	0	0	0	0	0	0	0	0	0	0	0	0	0	0	0	0	0	0	0	0	0	0	0	0	0	0	0	0	0	0	0	0
chr11	117154579	0	0	0	0	0	0	0	0	0	0	0	0	0	0	0	0	0	0	0	0	0	0	0	0	0	0	0	0	0	0.0661698	0.0661698	0.0661698	0.0661698	0.0661698	0.0661698	0.0661698	0.0661698	0.0661698	0.0661698	0.0661698	0.0661698	0.0661698	0.0661698	0.0661698	0.0661698	0.0661698	0.0661698	0.0661698
chr1	218262111	0.0661698	0.0661698	0.0661698	0.0661698	0.0661698	0.0661698	0.0661698	0.0661698	0.0661698	0.0661698	0.0661698	0.0661698	0.0661698	0.0661698	0.0661698	0.0661698	0.0661698	0.0661698	0.0661698	0.0661698	0.0661698	0.0661698	0.0661698	0.0661698	0.0661698	0.0661698	0.0661698	0.0661698	0.0661698	0.0661698	0.0661698	0.0661698	0.0661698	0.0661698	0.0661698	0.0661698	0.0661698	0.0661698	0.0661698	0.0661698	0.0661698	0.0661698	0.0661698	0.0661698	0.0661698	0.0661698	0.0661698	0.0661698
chr14	81603190	0	0	0	0	0	0	0	0	0	0	0	0	0	0	0	0	0	0	0	0	0	0	0	0	0	0	0	0	0	0	0	0	0	0	0	0	0	0	0	0	0	0	0	0	0	0	0	0
chr5	141757857	0	0	0	0	0	0	0	0	0	0	0	0	0	0	0	0	0	0	0	0	0	0	0	0	0	0	0	0	0	0	0	0	0	0	0	0	0	0	0	0	0	0	0	0	0	0	0	0
chr10	86580338	0	0	0	0	0	0	0	0	0	0	0	0	0	0	0	0	0	0	0	0	0	0	0	0	0	0	0	0	0	0	0	0	0	0	0	0	0	0	0	0	0	0	0	0	0	0	0	0
chr16	3103785	0	0	0	0	0	0	0	0	0	0	0	0	0	0	0	0	0	0	0	0	0	0	0	0	0	0	0	0	0	0	0	0	0	0	0	0	0	0	0	0	0	0	0	0	0	0	0	0
chrX	71353684	0	0	0	0	0	0	0	0	0	0	0	0	0	0	0	0	0	0	0	0	0	0	0	0	0	0	0	0	0	0	0	0	0	0	0	0	0	0	0	0	0	0	0	0	0	0	0	0
chr9	76730704	0	0	0	0	0	0	0	0	0	0	0	0	0	0	0	0	0	0	0	0	0	0	0	0	0	0	0	0	0	0	0	0	0	0	0	0	0	0	0	0	0	0	0	0	0	0	0	0
chrX	38697250	0	0	0	0	0	0	0	0	0	0	0	0	0	0	0	0	0	0	0	0	0	0	0	0	0	0	0	0	0	0	0	0	0	0	0	0	0	0	0	0	0	0	0	0	0	0	0	0
chr12	130731864	0	0	0	0	0	0	0	0	0	0	0	0	0	0	0	0	0	0	0	0	0	0	0	0	0	0	0	0	0	0	0	0	0	0	0	0	0	0	0	0	0	0	0	0	0	0	0	0
chr8	97794567	0.0661698	0.0661698	0.0661698	0.0661698	0.0661698	0.0661698	0.0661698	0.0661698	0.0661698	0.13234	0.13234	0.13234	0.13234	0.13234	0.13234	0.13234	0.13234	0.13234	0.13234	0.13234	0.13234	0.13234	0.13234	0.13234	0.13234	0.13234	0.13234	0.13234	0.13234	0.13234	0.13234	0.13234	0.13234	0.13234	0.13234	0.13234	0.13234	0.13234	0.13234	0.13234	0.13234	0.13234	0.13234	0.13234	0.13234	0.13234	0.13234	0.13234
chr10	63607842	0	0	0	0	0	0	0	0	0	0	0	0	0	0	0	0	0	0	0	0	0	0	0	0	0	0	0	0	0	0	0	0	0	0	0	0	0	0	0	0	0	0	0	0	0	0	0	0
chr12	117311922	0	0	0	0	0	0	0	0	0	0	0	0	0	0	0	0	0	0	0	0	0	0	0	0	0	0	0	0	0	0	0	0	0	0	0	0	0	0	0	0	0	0	0	0	0	0	0	0
chr5	44536695	0	0	0	0	0	0	0	0	0	0	0	0	0	0	0	0	0	0	0	0	0	0	0	0	0	0	0	0	0	0	0	0	0	0	0	0	0	0	0	0	0	0	0	0	0	0	0	0
chr8	144981202	0	0	0	0	0	0	0	0	0	0	0	0	0	0	0	0	0	0	0	0	0	0	0	0	0	0	0	0	0	0	0	0	0	0	0	0	0	0	0	0	0	0	0	0	0	0	0	0
chr7	152449673	0	0	0	0	0	0	0	0	0	0	0	0	0	0	0.0661698	0.0661698	0.0661698	0.0661698	0.0661698	0.0661698	0.0661698	0.0661698	0.0661698	0.0661698	0.0661698	0.0661698	0.0661698	0.0661698	0.0661698	0.0661698	0.0661698	0.0661698	0.0661698	0.0661698	0.0661698	0.0661698	0.0661698	0.0661698	0.0661698	0.0661698	0.0661698	0.0661698	0.0661698	0.0661698	0.0661698	0.0661698	0.0661698	0.0661698
chr5	129083263	0.0661698	0.0661698	0.0661698	0.0661698	0.0661698	0.0661698	0.0661698	0.0661698	0.0661698	0.0661698	0.0661698	0.0661698	0.0661698	0.0661698	0.0661698	0.0661698	0.0661698	0.0661698	0.0661698	0.0661698	0.0661698	0.0661698	0.0661698	0.0661698	0.0661698	0.0661698	0.0661698	0.0661698	0.0661698	0.0661698	0.0661698	0.0661698	0.0661698	0.0661698	0.0661698	0.0661698	0.0661698	0.0661698	0.0661698	0.0661698	0.0661698	0.0661698	0.0661698	0.0661698	0.0661698	0.0661698	0.0661698	0.0661698
chr4	57696421	0	0	0	0	0	0	0	0	0	0	0	0	0	0	0	0	0	0	0	0	0	0	0	0	0	0	0	0	0	0	0	0	0	0	0	0	0	0	0	0	0	0	0	0	0	0	0	0
chr5	69173139	0	0	0	0	0	0	0	0	0	0	0	0	0	0	0	0	0	0	0	0	0	0	0	0	0	0	0	0	0	0	0	0	0	0	0	0	0	0	0	0	0	0	0	0	0	0	0	0
chr1	13644793	0	0	0	0	0	0	0	0	0	0	0	0	0	0	0	0	0	0	0	0	0	0	0	0	0	0	0	0	0	0	0	0	0	0	0	0	0	0	0	0	0	0	0	0	0	0	0	0
chr17	34817534	0	0	0	0	0	0	0	0	0	0	0	0	0	0	0	0	0	0	0	0	0	0	0	0	0	0	0	0	0	0	0	0	0	0	0	0	0	0	0	0	0	0	0	0	0	0	0	0
chr14	63636572	0	0	0	0	0	0	0	0	0	0	0	0	0	0	0	0	0	0	0	0	0	0	0	0	0	0	0	0	0	0	0	0	0	0	0	0	0	0	0	0	0	0	0	0	0	0	0	0
chr4	144372025	0	0	0	0	0	0	0	0	0	0	0	0	0	0	0	0	0	0	0	0	0	0	0	0	0	0	0	0	0	0	0	0	0	0	0	0	0	0	0	0	0	0	0	0	0	0	0	0
chr15	38619192	0	0	0	0	0	0	0	0	0	0	0	0	0	0	0	0	0	0	0	0	0	0	0	0	0	0	0	0	0	0	0	0	0	0	0	0	0	0	0	0	0	0	0	0	0	0	0	0
chr12	88058949	0	0	0	0	0	0	0	0	0	0	0	0	0	0	0	0	0	0	0	0	0	0	0	0	0	0	0	0	0	0	0	0	0	0	0	0	0	0	0	0	0	0	0	0	0	0	0	0
chr18	30220801	0	0	0	0	0	0	0	0	0	0	0	0	0	0	0	0	0	0	0	0	0	0	0	0	0	0	0	0	0	0	0	0	0	0	0	0	0	0	0	0	0	0	0	0	0	0	0	0
chrX	47538978	0	0	0	0	0	0	0	0	0	0	0	0	0	0	0	0	0	0	0	0	0	0	0	0	0	0	0	0	0	0	0	0	0	0	0	0	0	0	0	0	0	0	0	0	0	0	0	0
chr3	32830848	0	0	0	0	0	0	0	0	0	0	0	0	0	0	0	0	0	0	0	0	0	0	0	0	0	0	0	0	0	0	0	0	0	0	0	0	0	0	0	0	0	0	0	0	0	0	0	0
chr5	554994	0	0	0	0	0	0	0	0	0	0	0	0	0	0	0	0	0	0	0	0	0	0	0	0	0	0	0	0	0	0	0	0	0	0	0	0	0	0	0	0	0	0	0	0	0	0	0	0
chr20	46714459	0	0	0	0	0	0	0	0	0	0	0	0	0	0	0	0	0	0	0	0	0	0	0	0	0	0	0	0	0	0	0	0	0	0	0	0	0	0	0	0	0	0	0	0	0	0	0	0
chr11	112043425	0	0	0	0	0	0	0	0	0	0	0	0	0	0	0	0	0	0	0	0	0	0	0	0	0	0	0	0	0	0	0	0	0	0	0	0	0	0	0	0	0	0	0	0	0	0	0	0
chr10	31973088	0	0	0	0	0	0	0	0	0	0	0	0	0	0	0	0	0	0	0	0	0	0	0	0	0	0	0	0	0	0	0	0	0	0	0	0	0	0	0	0	0	0	0	0	0	0	0	0
chr1	2169993	0	0	0	0	0	0	0	0	0	0	0	0	0	0	0	0	0	0	0	0	0	0	0	0	0	0	0	0	0	0	0	0	0	0	0	0	0	0	0	0	0	0	0	0	0	0	0	0
chr1	208852235	0	0	0	0	0	0	0	0	0	0	0	0	0	0	0	0	0	0	0	0	0	0	0	0	0	0	0	0	0	0	0	0	0	0	0	0	0	0	0	0	0	0	0	0	0	0	0	0
chr11	62782934	0	0	0	0	0	0	0	0	0	0	0	0	0	0	0	0	0	0	0	0	0	0	0	0	0	0	0	0	0	0	0	0	0	0	0	0	0	0	0	0	0	0	0	0	0	0	0	0
chr2	202129307	0	0	0	0	0	0	0	0	0	0	0	0	0	0	0	0	0	0	0	0	0	0	0	0	0	0	0	0	0	0	0	0	0	0	0	0	0	0	0	0	0	0	0	0	0	0	0	0
chr5	138295233	0	0	0	0	0	0	0	0	0	0	0	0	0	0	0	0	0	0	0	0	0	0	0	0	0	0	0	0	0	0	0	0	0	0	0	0	0	0	0	0	0	0	0	0	0	0	0	0
chr1	22950223	0	0	0	0	0	0	0	0	0	0	0	0	0	0	0	0	0	0	0	0	0	0	0	0	0	0	0	0	0	0	0	0	0	0	0	0	0	0	0	0	0	0	0	0	0	0	0	0
chr11	105482016	0	0	0	0	0	0	0	0	0	0	0	0	0	0	0	0	0	0	0	0	0	0	0	0	0	0	0	0	0	0	0	0	0	0	0	0	0	0	0	0	0	0	0	0	0	0	0	0
chr1	214551541	0	0	0	0	0	0	0	0	0	0	0	0	0	0	0	0	0	0	0	0	0	0	0	0	0	0	0	0	0	0	0	0	0	0	0	0	0	0	0	0	0	0	0	0	0	0	0	0
chr4	10559524	0	0	0	0	0	0	0	0	0	0	0	0	0	0	0	0	0	0	0	0	0	0	0	0	0	0	0	0	0	0	0	0	0	0	0	0	0	0	0	0	0	0	0	0	0	0	0	0
chr4	24579656	0	0	0	0	0	0	0	0	0	0	0	0	0	0	0	0	0	0	0	0	0	0	0	0	0	0	0	0	0	0	0	0	0	0	0	0	0	0	0	0	0	0	0	0	0	0	0	0
chr22	18988184	0	0	0	0	0	0	0	0	0	0	0	0	0	0	0	0	0	0	0	0	0	0	0	0	0	0	0	0	0	0	0	0	0	0	0	0	0	0	0	0	0	0	0	0	0	0	0	0
chr8	28545365	0	0	0	0	0	0	0	0	0	0	0	0	0	0	0	0	0	0	0	0	0	0	0	0	0	0	0	0	0	0	0	0	0	0	0	0	0	0	0	0	0	0	0	0	0	0	0	0
chr6	81877551	0	0	0	0	0	0	0	0	0	0	0	0	0	0	0	0	0	0	0	0	0	0	0	0	0	0	0	0	0	0	0	0	0	0	0	0	0	0	0	0	0	0	0	0	0	0	0	0
chr3	101645758	0.0662179	0.0662179	0.0662179	0.0662179	0.0662179	0.0662179	0.0662179	0.0662179	0.0662179	0.0662179	0.0662179	0.0662179	0.0662179	0.0662179	0.0662179	0.0662179	0.0662179	0.0662179	0.0662179	0.0662179	0.0662179	0.0662179	0.0662179	0.0662179	0.0662179	0.0662179	0.0662179	0.0662179	0.0662179	0.0662179	0.0662179	0.0662179	0.0662179	0.0662179	0.0662179	0.0662179	0.0662179	0.0662179	0.0662179	0.0662179	0.0662179	0.0662179	0.0662179	0.0662179	0.0662179	0.0662179	0.0662179	0.0662179
chr19	44796368	0	0	0	0	0	0	0	0	0	0	0	0	0	0	0	0	0	0	0	0	0	0	0	0	0	0	0	0	0	0	0	0	0	0	0	0	0	0	0	0	0	0	0	0	0	0	0	0
chr5	62194643	0.0662179	0.0662179	0.0662179	0.0662179	0.0662179	0.0662179	0.0662179	0.0662179	0.0662179	0.0662179	0.0662179	0.0662179	0.0662179	0.0662179	0.0662179	0.0662179	0.0662179	0.0662179	0.0662179	0.0662179	0.0662179	0.0662179	0.0662179	0.0662179	0.0662179	0.0662179	0.0662179	0.0662179	0.0662179	0.0662179	0.0662179	0.0662179	0.0662179	0.0662179	0.0662179	0.0662179	0.0662179	0.0662179	0.0662179	0.0662179	0.0662179	0.0662179	0.0662179	0.0662179	0.0662179	0.0662179	0.0662179	0.0662179
chr3	196085717	0	0	0	0	0	0	0	0	0	0	0	0	0	0	0	0	0	0	0	0	0	0	0	0	0	0	0	0	0	0	0	0	0	0	0	0	0	0	0	0	0	0	0	0	0	0	0	0
chr12	22810818	0	0	0	0	0	0	0	0	0	0	0	0	0	0	0	0	0	0	0	0	0	0	0	0	0	0	0	0	0	0	0	0	0	0	0	0	0	0	0	0	0	0	0	0	0	0	0	0
chr15	72020910	0.0662179	0.0662179	0.0662179	0.0662179	0.0662179	0.0662179	0.0662179	0.0662179	0.0662179	0.0662179	0.0662179	0.0662179	0.0662179	0.0662179	0.0662179	0.0662179	0.0662179	0.0662179	0.0662179	0.0662179	0.0662179	0.0662179	0.0662179	0.0662179	0.0662179	0.0662179	0.0662179	0.0662179	0.0662179	0.0662179	0.0662179	0.0662179	0.0662179	0.0662179	0.0662179	0.0662179	0.0662179	0.0662179	0.0662179	0.0662179	0.0662179	0.0662179	0.0662179	0.0662179	0.0662179	0.0662179	0.0662179	0.0662179
chr1	32788903	0	0	0	0	0	0	0	0	0	0	0	0	0	0	0	0	0	0	0.0662179	0.0662179	0.0662179	0.0662179	0.0662179	0.0662179	0.0662179	0.0662179	0.0662179	0.0662179	0.0662179	0.0662179	0.0662179	0.0662179	0.0662179	0.0662179	0.0662179	0.0662179	0.0662179	0.0662179	0.0662179	0.0662179	0.0662179	0.0662179	0.0662179	0.0662179	0.0662179	0.0662179	0.0662179	0.0662179
chr1	211323677	0.0662179	0.0662179	0.0662179	0.0662179	0.0662179	0.0662179	0.0662179	0.0662179	0.0662179	0.0662179	0.0662179	0.0662179	0.0662179	0.0662179	0.0662179	0.0662179	0.0662179	0.0662179	0.0662179	0.0662179	0.0662179	0.132436	0.132436	0.132436	0.132436	0.132436	0.132436	0.132436	0.198654	0.198654	0.198654	0.198654	0.198654	0.198654	0.198654	0.198654	0.198654	0.198654	0.198654	0.198654	0.198654	0.198654	0.198654	0.198654	0.198654	0.198654	0.198654	0.198654
chr11	9320308	0	0	0	0	0	0	0	0	0	0	0	0	0	0	0	0	0	0	0	0	0	0	0	0	0	0	0	0	0	0	0	0	0	0	0	0	0	0	0	0	0	0	0	0	0	0	0	0
chrX	10201029	0	0	0	0	0	0	0	0	0	0	0	0	0	0	0	0	0	0	0	0	0	0	0	0	0	0	0	0	0	0	0	0	0	0	0	0	0	0	0	0	0	0	0	0	0	0	0	0
chr5	143069300	0.0662179	0.0662179	0.0662179	0.0662179	0.0662179	0.0662179	0.0662179	0.0662179	0.0662179	0.0662179	0.0662179	0.0662179	0.0662179	0.0662179	0.0662179	0.0662179	0.0662179	0.0662179	0.0662179	0.0662179	0.0662179	0.0662179	0.0662179	0.0662179	0.0662179	0.0662179	0.0662179	0.0662179	0.0662179	0.0662179	0.0662179	0.0662179	0.0662179	0.0662179	0.0662179	0.0662179	0.0662179	0.0662179	0.0662179	0.0662179	0.0662179	0.0662179	0.0662179	0.0662179	0.0662179	0.0662179	0.0662179	0.0662179
chr18	23408867	0	0	0	0	0	0	0	0	0	0	0	0	0	0	0	0	0	0	0	0	0	0	0	0	0	0	0	0	0	0	0	0	0	0	0	0	0	0	0	0	0	0	0	0	0	0	0	0
chr16	66588713	0	0	0	0	0	0	0	0	0	0	0	0	0	0	0	0	0	0	0	0	0	0	0	0	0	0	0	0	0	0	0	0	0	0	0	0	0	0	0	0	0	0	0	0	0	0	0	0
chr3	47478196	0	0	0	0	0	0	0	0	0	0	0	0	0	0	0	0	0	0	0	0	0	0	0	0	0	0	0	0	0	0	0	0	0	0	0	0	0	0	0	0	0	0	0	0	0	0	0	0
chrX	139696530	0	0	0	0	0	0	0	0	0	0	0	0	0	0	0	0	0	0	0	0	0	0	0	0	0	0	0	0	0	0	0	0	0	0	0	0	0	0	0	0	0	0	0	0	0	0	0	0
chr6	57306750	0	0	0	0	0	0	0	0	0	0	0	0	0	0	0	0	0	0	0	0	0	0	0	0	0	0	0	0	0	0	0	0	0	0	0	0	0	0	0	0	0	0	0	0	0	0	0	0
chr2	54444129	0	0	0	0	0	0	0	0	0	0	0	0	0	0	0	0	0	0	0	0	0	0	0	0	0	0	0	0	0	0	0	0	0	0	0	0	0	0	0	0	0	0	0	0	0	0	0	0
chr9	16809608	0	0	0	0	0	0	0	0	0	0	0	0	0	0	0	0	0	0	0	0	0	0	0	0	0	0	0	0	0	0	0	0	0	0	0	0	0	0	0	0	0	0	0	0	0	0	0	0
chr7	144384829	0.0662179	0.0662179	0.0662179	0.0662179	0.0662179	0.0662179	0.0662179	0.0662179	0.0662179	0.0662179	0.0662179	0.0662179	0.0662179	0.0662179	0.0662179	0.0662179	0.0662179	0.0662179	0.0662179	0.0662179	0.0662179	0.0662179	0.0662179	0.0662179	0.0662179	0.0662179	0.0662179	0.0662179	0.0662179	0.0662179	0.0662179	0.0662179	0.0662179	0.0662179	0.0662179	0.0662179	0.0662179	0.0662179	0.0662179	0.0662179	0.0662179	0.0662179	0.0662179	0.0662179	0.0662179	0.0662179	0.0662179	0.0662179
chr6	47419598	0	0	0	0	0	0	0	0	0	0	0	0	0	0	0	0	0	0	0	0	0	0	0	0	0	0	0	0	0	0	0	0	0	0	0	0	0	0	0	0	0	0	0	0	0	0	0	0
chr2	127920516	0	0	0	0	0	0	0	0	0	0	0	0	0	0	0	0	0	0	0	0	0	0	0	0	0	0	0	0	0	0	0	0	0	0	0	0	0	0	0	0	0	0	0	0	0	0	0	0
chr14	49845831	0	0	0	0	0	0	0	0	0	0	0	0	0	0	0	0	0	0	0	0	0	0	0	0	0	0	0	0	0	0	0	0	0	0	0	0	0	0	0	0	0	0	0	0	0	0	0	0
chr4	99955787	0	0	0.0662179	0.0662179	0.0662179	0.0662179	0.0662179	0.0662179	0.0662179	0.0662179	0.0662179	0.0662179	0.0662179	0.0662179	0.0662179	0.0662179	0.0662179	0.0662179	0.0662179	0.0662179	0.0662179	0.0662179	0.0662179	0.0662179	0.0662179	0.0662179	0.0662179	0.0662179	0.0662179	0.0662179	0.0662179	0.0662179	0.0662179	0.0662179	0.0662179	0.0662179	0.0662179	0.0662179	0.0662179	0.0662179	0.0662179	0.0662179	0.0662179	0.0662179	0.0662179	0.0662179	0.0662179	0.0662179
chr1	24688899	0	0	0	0	0	0	0	0	0	0	0	0	0	0	0	0	0	0	0	0	0	0	0	0	0	0	0	0	0	0	0	0	0	0	0	0	0	0	0	0	0	0	0	0	0	0	0	0
chr12	3045924	0	0	0	0	0	0	0	0	0	0	0	0	0	0	0	0	0	0	0	0	0	0	0	0	0	0	0	0	0	0	0	0	0	0	0	0	0	0	0	0	0	0	0	0	0	0	0	0
chr1	61569540	0	0	0	0	0.0662179	0.0662179	0.0662179	0.0662179	0.0662179	0.0662179	0.0662179	0.0662179	0.0662179	0.0662179	0.0662179	0.0662179	0.0662179	0.0662179	0.0662179	0.0662179	0.0662179	0.0662179	0.0662179	0.0662179	0.0662179	0.0662179	0.0662179	0.0662179	0.0662179	0.0662179	0.0662179	0.0662179	0.0662179	0.0662179	0.0662179	0.0662179	0.0662179	0.0662179	0.0662179	0.0662179	0.0662179	0.0662179	0.0662179	0.0662179	0.0662179	0.0662179	0.0662179	0.0662179
chr7	20551936	0	0	0	0	0	0	0	0	0	0	0	0	0	0	0	0	0	0	0	0	0	0	0	0	0	0	0	0	0	0	0	0	0	0	0	0	0	0	0	0	0	0	0	0	0	0	0	0
chr5	17045674	0	0	0	0	0	0	0	0	0	0	0	0	0	0	0	0	0	0	0	0	0	0	0	0	0	0	0	0	0	0	0	0	0	0	0	0	0	0	0	0	0	0	0	0	0	0	0	0
chr14	101408433	0	0	0	0	0	0	0	0	0	0	0	0	0	0	0	0	0	0	0	0	0	0	0	0	0	0	0	0	0	0	0	0	0	0	0	0	0	0	0	0	0	0	0	0	0	0	0	0
chr15	20578928	0	0	0	0	0	0	0	0	0	0	0	0	0	0	0	0	0	0	0	0	0	0	0	0	0	0	0	0	0	0	0	0	0	0	0	0	0	0	0	0	0	0	0	0	0	0	0	0
chr4	142637173	0	0	0	0	0	0	0	0	0	0	0	0	0	0	0	0	0	0	0	0	0	0	0	0	0	0	0	0	0	0	0	0	0	0	0	0	0	0	0	0	0	0	0	0	0	0	0	0
chr20	34794636	0	0	0	0	0	0	0	0	0	0	0	0	0	0	0	0	0	0	0	0	0	0	0	0	0	0	0	0	0	0	0	0	0	0	0	0	0	0	0	0	0	0	0	0	0	0	0	0
chr6	87201769	0	0	0	0	0	0	0	0	0	0	0	0	0	0	0	0	0	0	0	0	0	0	0	0	0	0	0	0	0	0	0	0	0	0	0	0	0	0	0	0	0	0	0	0	0	0	0	0
chr7	75835043	0	0	0	0	0	0	0	0	0	0	0	0	0	0	0	0	0	0	0	0	0	0	0	0	0	0	0	0	0	0	0	0	0	0	0	0	0	0	0	0	0	0	0	0	0	0	0	0
chr18	1947813	0	0	0	0	0	0	0	0	0	0	0	0	0	0	0	0	0	0	0	0	0	0	0	0	0	0	0	0	0	0	0	0	0	0	0	0	0	0	0	0	0	0	0	0	0	0	0	0
chr21	14610623	0	0	0	0	0	0	0	0	0	0	0	0	0	0	0	0	0	0	0	0	0	0	0	0	0	0	0	0	0	0	0	0	0	0	0	0	0	0	0	0	0	0	0	0	0	0	0	0
chr4	164256359	0	0	0	0	0	0	0	0	0	0	0	0	0	0	0	0	0	0	0	0	0	0	0	0	0	0	0	0	0	0	0	0	0	0	0	0	0	0	0	0	0	0	0	0	0	0	0	0
chr12	17477285	0	0	0	0	0	0	0	0	0	0	0	0	0	0	0	0	0	0	0	0	0	0	0	0	0	0	0	0	0	0	0	0	0	0	0	0	0	0	0	0	0	0	0	0	0	0	0	0
chr16	85470041	0	0	0	0	0	0	0	0	0	0	0	0	0	0	0	0	0	0	0	0	0	0	0	0	0	0	0	0	0	0	0	0	0	0	0	0	0	0	0	0	0	0	0	0	0	0	0	0
chr9	92769652	0	0	0	0	0	0	0	0	0	0	0	0	0	0	0	0	0	0	0	0	0	0	0	0	0	0	0	0	0	0	0	0	0	0	0	0	0	0	0	0	0	0	0	0	0	0	0	0
chr20	48100406	0	0	0	0	0	0	0	0	0	0	0	0	0	0	0	0	0	0	0	0	0	0	0	0	0	0	0	0	0	0	0	0	0	0	0	0	0	0	0	0	0	0	0	0	0	0	0	0
chr1	10964115	0	0	0	0	0	0	0	0	0	0	0	0	0	0	0	0	0	0	0	0	0	0	0	0	0	0	0	0	0	0	0	0	0	0	0	0	0	0	0	0	0	0	0	0	0	0	0	0
chr1	194726236	0	0	0	0	0	0	0	0	0	0	0	0	0	0	0.0662179	0.0662179	0.0662179	0.0662179	0.0662179	0.0662179	0.0662179	0.0662179	0.0662179	0.0662179	0.0662179	0.0662179	0.0662179	0.0662179	0.0662179	0.0662179	0.0662179	0.0662179	0.0662179	0.0662179	0.0662179	0.0662179	0.0662179	0.0662179	0.0662179	0.0662179	0.0662179	0.0662179	0.0662179	0.0662179	0.0662179	0.0662179	0.0662179	0.0662179
chr1	23118570	0	0	0	0	0	0	0	0	0	0	0	0	0	0	0	0	0	0	0	0	0	0	0	0	0	0	0	0	0	0	0	0	0	0	0	0	0	0	0	0	0	0	0	0	0	0	0	0
chr4	126108895	0.0662179	0.0662179	0.0662179	0.0662179	0.0662179	0.0662179	0.0662179	0.0662179	0.0662179	0.0662179	0.0662179	0.0662179	0.0662179	0.0662179	0.0662179	0.0662179	0.0662179	0.0662179	0.0662179	0.0662179	0.0662179	0.0662179	0.0662179	0.0662179	0.0662179	0.0662179	0.0662179	0.0662179	0.0662179	0.0662179	0.0662179	0.0662179	0.0662179	0.0662179	0.0662179	0.0662179	0.0662179	0.0662179	0.0662179	0.0662179	0.0662179	0.0662179	0.0662179	0.0662179	0.0662179	0.0662179	0.0662179	0.0662179
chr7	23646180	0	0	0	0	0	0	0	0	0	0	0	0	0	0	0	0	0	0	0	0	0	0	0	0	0	0	0	0	0	0	0	0	0	0	0	0	0	0	0	0	0	0	0	0	0	0	0	0
chr4	71630339	0	0	0	0	0	0	0	0	0	0	0	0	0	0	0	0	0	0	0	0	0	0	0	0	0	0	0	0	0	0	0	0	0	0	0	0	0	0	0	0	0	0	0	0	0	0	0	0
chr5	54589807	0	0	0	0	0	0	0	0	0	0	0	0	0	0	0	0	0	0	0	0	0	0	0	0	0	0	0	0	0	0	0	0	0	0	0	0	0	0	0	0	0	0	0	0	0	0	0	0
chr4	153507754	0	0	0	0	0	0	0	0	0	0	0	0	0	0	0	0	0	0	0	0	0	0	0	0	0	0	0	0	0	0	0	0	0	0	0	0	0	0	0	0	0	0	0	0	0	0	0	0
chr17	44334123	0	0	0	0	0	0	0	0	0	0	0	0	0	0	0	0	0	0	0	0	0	0	0	0	0	0	0	0	0	0	0	0	0	0	0	0	0	0	0	0	0	0	0	0	0.0662179	0.0662179	0.0662179	0.0662179
chr18	58662130	0	0	0	0	0	0	0	0	0	0	0	0	0	0	0	0	0	0	0	0	0	0	0	0	0	0	0	0	0	0	0	0	0	0	0	0	0	0	0	0	0	0	0	0	0	0	0	0
chr13	99175896	0	0	0	0	0	0	0	0	0	0	0	0	0	0	0	0	0	0	0	0	0	0	0	0	0	0	0	0	0	0	0	0	0	0	0	0	0	0	0	0	0	0	0	0	0	0	0	0
chr12	104761174	0.0662179	0.0662179	0.0662179	0.0662179	0.0662179	0.0662179	0.0662179	0.0662179	0.0662179	0.0662179	0.0662179	0.0662179	0.0662179	0.0662179	0.0662179	0.0662179	0.0662179	0.0662179	0.0662179	0.0662179	0.0662179	0.0662179	0.0662179	0.0662179	0.0662179	0.0662179	0.0662179	0.0662179	0.0662179	0.0662179	0.0662179	0.0662179	0.0662179	0.0662179	0.0662179	0.0662179	0.0662179	0.0662179	0.0662179	0.0662179	0.0662179	0.0662179	0.0662179	0.0662179	0.0662179	0.0662179	0.0662179	0.0662179
chr17	42574410	0.0662179	0.0662179	0.0662179	0.0662179	0.0662179	0.0662179	0.0662179	0.0662179	0.0662179	0.0662179	0.0662179	0.0662179	0.0662179	0.0662179	0.0662179	0.0662179	0.0662179	0.0662179	0.0662179	0.0662179	0.0662179	0.0662179	0.0662179	0.0662179	0.0662179	0.0662179	0.0662179	0.0662179	0.0662179	0.0662179	0.0662179	0.0662179	0.0662179	0.0662179	0.0662179	0.0662179	0.0662179	0.0662179	0.0662179	0.0662179	0.0662179	0.0662179	0.0662179	0.0662179	0.0662179	0.0662179	0.0662179	0.0662179
chr1	213586704	0	0	0	0	0	0	0	0	0	0	0	0	0	0	0	0	0	0	0	0	0	0	0	0	0	0	0	0	0	0	0	0	0	0	0	0	0	0	0	0	0	0	0	0	0	0	0	0
chr20	16736429	0	0	0	0	0	0	0	0	0	0	0	0	0	0	0	0	0	0	0	0	0	0	0	0	0	0	0	0	0	0	0	0	0	0	0	0	0	0	0	0	0	0	0	0	0	0	0	0
chr2	215079868	0	0	0	0	0	0	0	0	0	0	0	0	0	0	0	0	0	0	0	0	0	0	0	0	0	0	0	0	0	0	0	0	0	0	0	0	0	0	0	0	0	0	0	0	0	0	0	0
chr4	161792236	0	0	0	0	0	0	0	0	0	0	0	0	0	0	0	0	0	0	0	0	0	0	0	0	0	0	0	0	0	0	0	0	0	0	0	0	0	0	0	0	0	0	0	0	0	0	0	0
chr14	103882331	0	0	0	0	0	0	0	0	0	0	0	0	0	0	0	0	0	0	0	0	0	0	0	0	0	0	0	0	0	0	0	0	0	0	0	0	0	0	0	0	0	0	0	0	0	0	0	0
chr14	35484357	0.0662179	0.0662179	0.0662179	0.0662179	0.0662179	0.0662179	0.0662179	0.0662179	0.0662179	0.0662179	0.0662179	0.0662179	0.0662179	0.0662179	0.0662179	0.0662179	0.0662179	0.0662179	0.0662179	0.0662179	0.0662179	0.0662179	0.0662179	0.0662179	0.0662179	0.0662179	0.0662179	0.0662179	0.0662179	0.0662179	0.0662179	0.0662179	0.0662179	0.0662179	0.0662179	0.0662179	0.0662179	0.0662179	0.0662179	0.0662179	0.0662179	0.0662179	0.0662179	0.0662179	0.0662179	0.0662179	0.0662179	0.0662179
chr13	95932309	0	0	0	0	0	0	0	0	0	0	0	0	0	0	0	0	0	0	0	0	0	0	0	0	0	0	0	0	0	0	0	0	0	0	0	0	0	0	0	0	0	0	0	0	0	0	0	0
chr20	35735280	0	0	0	0	0	0	0	0	0	0	0	0	0	0	0	0	0	0	0	0	0	0	0	0	0	0	0	0	0	0	0	0	0	0	0	0	0	0	0	0	0	0	0	0	0	0	0	0
chr21	17364822	0	0	0	0	0	0	0	0	0	0	0	0	0	0	0	0	0	0	0	0	0	0	0	0	0	0	0	0	0	0	0	0	0	0	0	0	0	0	0	0	0	0	0	0	0	0	0	0
chr1	207786908	0	0	0	0	0	0	0	0	0	0	0	0	0	0	0	0	0	0	0	0	0	0	0	0	0	0	0	0	0	0	0	0	0	0	0	0	0	0	0	0	0	0	0	0	0	0	0	0
chr5	42920363	0	0	0	0	0	0	0	0	0	0	0	0	0	0	0	0	0	0	0	0	0	0	0	0	0	0	0	0	0	0	0	0	0	0	0	0	0	0	0	0	0	0	0	0	0	0	0	0
chr19	53791814	0	0	0	0	0	0	0	0	0	0	0	0	0	0	0	0	0	0	0	0	0.0662179	0.0662179	0.0662179	0.0662179	0.0662179	0.0662179	0.0662179	0.0662179	0.0662179	0.0662179	0.0662179	0.0662179	0.0662179	0.0662179	0.0662179	0.0662179	0.0662179	0.0662179	0.0662179	0.0662179	0.0662179	0.0662179	0.0662179	0.0662179	0.0662179	0.0662179	0.0662179	0.0662179
chr2	198723445	0	0	0	0	0	0	0	0	0	0	0	0	0	0	0	0	0	0	0	0	0	0	0	0	0	0	0	0	0	0	0	0	0	0	0	0	0	0	0	0	0	0	0	0	0	0	0	0
chr20	51196506	0	0	0	0	0	0	0	0	0	0	0	0	0	0	0	0	0	0	0	0	0	0	0	0	0	0	0	0	0	0	0	0	0	0	0	0	0	0	0	0	0	0	0	0	0	0	0	0
chr2	194293796	0	0	0	0	0	0	0	0	0	0	0	0	0	0	0	0	0	0	0	0	0	0	0	0	0	0	0	0	0	0	0	0	0	0	0	0	0	0	0	0	0	0	0	0	0	0	0	0
chr19	8405361	0	0	0	0	0	0	0	0	0	0	0	0	0	0	0	0	0	0	0	0	0	0	0	0	0	0	0	0	0	0	0	0	0	0	0	0	0	0	0	0	0	0	0	0	0	0	0	0
chr17	44569680	0	0	0	0	0	0	0	0	0	0	0	0	0	0	0	0	0	0	0	0	0	0	0	0	0	0	0	0	0	0	0	0	0	0	0	0	0	0	0	0	0	0	0	0	0	0	0	0
chr6	17878583	0	0	0	0	0	0	0	0	0	0	0	0	0	0	0	0	0	0	0	0	0	0	0	0	0	0	0	0	0	0	0	0	0	0	0	0	0	0	0	0	0	0	0	0	0	0	0	0
chr5	43548348	0	0	0	0	0	0	0	0	0	0	0	0	0	0	0	0	0	0	0.0662179	0.0662179	0.0662179	0.0662179	0.0662179	0.0662179	0.0662179	0.0662179	0.0662179	0.0662179	0.0662179	0.0662179	0.0662179	0.0662179	0.0662179	0.0662179	0.0662179	0.0662179	0.0662179	0.0662179	0.0662179	0.0662179	0.0662179	0.0662179	0.0662179	0.0662179	0.0662179	0.0662179	0.0662179	0.0662179
chr5	149532872	0	0	0	0	0	0	0	0	0	0	0	0	0	0	0	0	0	0	0	0	0	0	0	0	0	0	0	0	0	0	0	0	0	0	0	0	0	0	0	0	0	0	0	0	0	0	0	0
chr4	31520727	0	0	0	0	0	0	0	0	0	0	0	0	0	0	0	0	0	0	0	0	0	0	0	0	0	0	0	0	0	0	0	0	0	0	0	0	0	0	0	0	0	0	0	0	0	0	0	0
chr15	22418446	0	0	0	0	0	0	0	0	0	0	0	0	0	0	0	0	0	0	0	0	0	0	0	0	0	0	0	0	0	0	0	0	0	0	0	0	0	0	0	0	0	0	0	0	0	0	0	0
chr5	62196056	0.0662179	0.0662179	0.0662179	0.0662179	0.0662179	0.0662179	0.0662179	0.0662179	0.0662179	0.0662179	0.0662179	0.0662179	0.0662179	0.0662179	0.0662179	0.0662179	0.0662179	0.0662179	0.0662179	0.0662179	0.0662179	0.0662179	0.0662179	0.0662179	0.0662179	0.0662179	0.0662179	0.0662179	0.0662179	0.0662179	0.0662179	0.0662179	0.0662179	0.0662179	0.0662179	0.0662179	0.0662179	0.0662179	0.0662179	0.0662179	0.0662179	0.0662179	0.0662179	0.0662179	0.0662179	0.0662179	0.0662179	0.0662179
chr9	19162675	0	0	0	0	0	0	0	0	0	0	0	0	0	0	0	0	0	0	0	0	0	0	0	0	0	0	0	0	0	0	0	0	0	0	0	0	0	0	0	0	0	0	0	0	0	0	0	0
chr8	144092707	0	0	0	0	0	0	0	0	0	0	0	0	0	0	0	0	0	0	0	0	0	0	0	0	0	0	0	0	0	0	0	0	0	0	0	0	0	0	0	0	0	0	0	0	0	0	0	0
chr12	45173755	0.0662179	0.0662179	0.0662179	0.0662179	0.0662179	0.0662179	0.0662179	0.0662179	0.0662179	0.0662179	0.0662179	0.0662179	0.0662179	0.0662179	0.0662179	0.0662179	0.0662179	0.0662179	0.0662179	0.0662179	0.0662179	0.0662179	0.0662179	0.0662179	0.0662179	0.0662179	0.0662179	0.0662179	0.0662179	0.0662179	0.0662179	0.0662179	0.0662179	0.0662179	0.0662179	0.0662179	0.0662179	0.0662179	0.0662179	0.0662179	0.0662179	0.0662179	0.0662179	0.0662179	0.0662179	0.0662179	0.0662179	0.0662179
chr6	56734486	0.132436	0.132436	0.132436	0.132436	0.132436	0.132436	0.132436	0.132436	0.132436	0.132436	0.132436	0.132436	0.132436	0.132436	0.132436	0.132436	0.132436	0.132436	0.132436	0.132436	0.132436	0.132436	0.132436	0.132436	0.132436	0.132436	0.132436	0.132436	0.132436	0.132436	0.132436	0.132436	0.132436	0.132436	0.132436	0.132436	0.132436	0.132436	0.132436	0.132436	0.132436	0.132436	0.132436	0.132436	0.132436	0.132436	0.132436	0.132436
chr3	74198548	0	0	0	0	0	0	0	0	0	0	0	0	0	0	0	0	0	0	0	0	0	0	0	0	0	0	0	0	0	0	0	0	0	0	0	0	0	0	0	0	0	0	0	0	0	0	0	0
chr19	52691734	0	0	0	0	0	0	0	0	0	0	0	0	0	0	0	0	0	0	0	0	0	0	0	0	0	0	0	0	0	0	0.0662179	0.0662179	0.0662179	0.0662179	0.0662179	0.0662179	0.0662179	0.0662179	0.0662179	0.0662179	0.0662179	0.0662179	0.0662179	0.0662179	0.0662179	0.0662179	0.0662179	0.0662179
chr2	121325130	0	0	0	0	0	0	0	0	0	0	0	0	0	0	0	0	0	0	0	0	0	0	0	0	0	0	0	0	0	0	0	0	0	0	0	0	0	0	0	0	0	0	0	0	0	0	0	0
chr18	5742187	0	0	0	0	0	0	0	0	0	0	0	0	0	0	0	0	0	0	0	0	0	0	0	0	0	0	0	0	0	0	0	0	0	0	0	0	0	0	0	0	0	0	0	0	0	0	0	0
chr13	92528474	0	0	0	0	0	0	0	0	0	0	0	0.0662179	0.0662179	0.0662179	0.0662179	0.0662179	0.0662179	0.0662179	0.0662179	0.0662179	0.0662179	0.0662179	0.132436	0.132436	0.132436	0.132436	0.132436	0.132436	0.132436	0.132436	0.132436	0.132436	0.132436	0.132436	0.132436	0.132436	0.132436	0.132436	0.132436	0.132436	0.132436	0.132436	0.132436	0.132436	0.132436	0.132436	0.132436	0.132436
chr4	889586	0.0662179	0.0662179	0.0662179	0.0662179	0.0662179	0.0662179	0.0662179	0.0662179	0.0662179	0.0662179	0.0662179	0.0662179	0.0662179	0.0662179	0.0662179	0.0662179	0.0662179	0.0662179	0.0662179	0.0662179	0.0662179	0.0662179	0.0662179	0.0662179	0.0662179	0.0662179	0.0662179	0.0662179	0.0662179	0.0662179	0.0662179	0.0662179	0.0662179	0.0662179	0.0662179	0.0662179	0.0662179	0.0662179	0.0662179	0.0662179	0.0662179	0.0662179	0.0662179	0.0662179	0.0662179	0.0662179	0.0662179	0.0662179
chr6	149087745	0.0662179	0.0662179	0.0662179	0.0662179	0.0662179	0.0662179	0.0662179	0.0662179	0.0662179	0.0662179	0.0662179	0.0662179	0.0662179	0.0662179	0.0662179	0.0662179	0.0662179	0.0662179	0.0662179	0.0662179	0.0662179	0.0662179	0.0662179	0.0662179	0.0662179	0.0662179	0.132436	0.132436	0.132436	0.132436	0.132436	0.132436	0.132436	0.132436	0.132436	0.132436	0.132436	0.132436	0.132436	0.132436	0.132436	0.132436	0.132436	0.132436	0.132436	0.132436	0.132436	0.132436
chr5	32548892	0	0	0	0	0	0	0	0	0	0	0	0	0	0	0	0	0	0	0	0	0	0	0	0	0	0	0	0	0	0	0	0	0	0	0	0	0	0	0	0	0	0	0	0	0	0	0	0
chr1	54503471	0	0	0	0	0	0	0	0	0	0	0	0	0	0	0	0	0	0	0	0	0	0	0	0	0.0662179	0.0662179	0.0662179	0.0662179	0.0662179	0.0662179	0.0662179	0.0662179	0.0662179	0.0662179	0.0662179	0.0662179	0.0662179	0.0662179	0.0662179	0.0662179	0.0662179	0.0662179	0.0662179	0.0662179	0.0662179	0.0662179	0.0662179	0.0662179
chr10	20594217	0	0	0	0	0	0	0	0	0	0	0	0	0	0	0	0	0	0	0	0	0	0	0	0	0	0	0	0	0	0	0	0	0	0	0	0	0	0	0	0	0	0	0	0	0	0	0	0
chr19	2836379	0	0	0	0	0	0	0	0	0	0	0	0	0	0	0	0	0	0	0	0	0	0	0	0	0	0	0	0	0	0	0	0	0	0	0	0	0	0	0	0	0	0	0	0	0	0	0	0
chr3	11428338	0	0	0	0	0	0	0	0	0	0	0	0	0	0	0	0	0	0	0	0	0	0	0	0	0	0	0	0	0	0	0	0	0	0	0	0	0	0	0	0	0	0	0	0	0	0	0	0
chr11	66152171	0	0	0	0	0	0	0	0	0	0	0	0	0	0	0	0	0	0	0	0	0	0	0	0.0662179	0.0662179	0.0662179	0.0662179	0.0662179	0.0662179	0.0662179	0.0662179	0.0662179	0.0662179	0.0662179	0.0662179	0.0662179	0.0662179	0.0662179	0.0662179	0.0662179	0.0662179	0.0662179	0.0662179	0.0662179	0.0662179	0.0662179	0.0662179	0.0662179
chr8	51214303	0.0662179	0.0662179	0.0662179	0.0662179	0.0662179	0.0662179	0.0662179	0.0662179	0.0662179	0.0662179	0.0662179	0.0662179	0.0662179	0.0662179	0.0662179	0.0662179	0.0662179	0.0662179	0.0662179	0.0662179	0.0662179	0.0662179	0.0662179	0.0662179	0.0662179	0.0662179	0.0662179	0.0662179	0.0662179	0.0662179	0.0662179	0.0662179	0.0662179	0.0662179	0.0662179	0.0662179	0.0662179	0.0662179	0.0662179	0.0662179	0.0662179	0.0662179	0.0662179	0.0662179	0.0662179	0.0662179	0.0662179	0.0662179
chr6	114466163	0	0	0	0	0	0	0	0	0	0	0	0	0	0	0	0	0	0	0	0	0	0	0	0	0	0	0	0	0	0	0	0	0	0	0	0	0	0	0	0	0	0	0	0	0	0	0	0
chr6	158209356	0	0	0	0	0	0	0	0	0	0	0	0	0	0	0	0	0	0	0	0	0	0	0	0	0	0	0	0	0	0	0	0	0	0	0	0	0	0	0	0	0	0	0	0	0	0	0	0
chr12	67272111	0	0	0	0	0	0	0	0	0	0	0	0	0	0	0	0	0	0	0	0	0	0	0	0	0	0	0	0	0	0	0	0	0	0	0	0	0	0	0	0	0	0	0	0	0	0	0	0
chr18	21655966	0	0	0	0	0	0	0	0	0	0	0	0	0	0	0	0	0	0	0	0	0	0	0	0	0	0	0	0	0	0	0	0	0	0	0	0	0	0	0	0	0	0	0	0	0	0	0	0
chr14	63836759	0	0	0	0	0	0	0	0	0	0	0	0	0	0	0	0	0	0	0	0	0	0	0	0	0	0	0	0	0	0	0	0	0	0	0	0	0	0	0	0	0	0	0	0	0	0	0	0
chr6	124125345	0	0	0	0	0	0	0	0	0	0	0	0	0	0	0	0	0	0	0	0	0	0	0	0	0	0	0	0	0	0	0	0	0	0	0	0	0	0	0	0	0	0	0	0	0	0	0	0
chr8	129972216	0	0	0	0	0	0	0	0	0	0	0	0	0	0	0	0	0	0	0	0	0	0	0	0	0	0	0	0	0	0	0	0	0	0	0	0	0	0	0	0	0	0	0	0	0	0	0	0
chr1	86848964	0	0	0	0	0	0	0	0	0	0	0	0	0	0	0	0	0	0	0	0	0	0	0	0	0	0	0	0	0	0	0	0	0	0	0	0	0	0	0	0	0	0	0	0	0	0	0	0
chr4	138058265	0	0	0	0	0	0	0	0	0	0	0	0	0	0	0	0	0	0	0	0	0	0	0	0	0	0	0	0	0	0	0	0	0	0	0	0	0	0	0	0	0	0	0	0	0	0	0	0
chr14	39286474	0	0	0	0	0	0	0	0	0	0	0	0	0	0	0	0	0	0	0	0	0	0	0	0	0	0	0	0	0	0	0	0	0	0	0	0	0	0	0	0	0	0	0	0	0	0	0	0
chr9	94878994	0	0	0	0	0	0	0	0.0662179	0.0662179	0.0662179	0.0662179	0.0662179	0.0662179	0.0662179	0.0662179	0.0662179	0.0662179	0.0662179	0.0662179	0.0662179	0.0662179	0.0662179	0.0662179	0.0662179	0.0662179	0.0662179	0.0662179	0.0662179	0.0662179	0.0662179	0.0662179	0.0662179	0.0662179	0.0662179	0.0662179	0.0662179	0.0662179	0.0662179	0.0662179	0.0662179	0.0662179	0.0662179	0.0662179	0.0662179	0.0662179	0.0662179	0.0662179	0.0662179
chr2	104810551	0	0	0	0	0	0	0	0	0	0	0	0	0	0	0	0	0	0	0	0	0	0	0	0	0	0	0	0	0	0	0	0	0	0	0	0	0	0	0	0	0	0	0	0	0	0	0	0
chr4	173948893	0	0	0	0	0	0	0	0	0	0	0	0	0	0	0	0	0	0	0	0	0	0	0	0	0	0	0	0	0	0	0	0	0	0	0	0	0	0	0	0	0	0	0	0	0	0	0	0
chr6	72023531	0	0	0	0	0	0	0	0	0	0	0	0	0	0	0	0	0	0	0	0	0	0	0	0	0	0	0	0	0	0	0	0	0	0	0	0	0	0	0	0	0	0	0	0	0	0	0	0
chr17	18274283	0	0	0	0	0	0	0	0	0	0	0	0	0	0	0	0	0	0	0	0	0	0	0	0	0	0	0	0	0	0	0	0	0	0	0	0	0	0	0	0	0	0	0	0	0	0	0	0
chrY	14228754	0	0	0	0	0	0	0	0	0	0	0	0	0	0	0	0	0	0	0	0	0	0	0	0	0	0	0	0	0	0	0	0	0	0	0	0	0	0	0	0	0	0	0	0	0	0	0	0
chr8	41146166	0	0	0	0	0	0	0	0	0	0	0	0	0	0	0	0	0	0	0	0	0	0	0	0	0	0	0	0	0	0	0	0	0	0	0	0	0	0	0	0	0	0	0	0	0	0	0	0
chrX	49811779	0.132436	0.132436	0.132436	0.132436	0.132436	0.132436	0.132436	0.132436	0.132436	0.132436	0.132436	0.132436	0.132436	0.132436	0.132436	0.132436	0.132436	0.132436	0.132436	0.132436	0.132436	0.132436	0.132436	0.132436	0.132436	0.132436	0.132436	0.132436	0.132436	0.132436	0.132436	0.132436	0.132436	0.132436	0.132436	0.132436	0.132436	0.132436	0.132436	0.132436	0.132436	0.132436	0.132436	0.132436	0.132436	0.132436	0.132436	0.132436
chr14	36981205	0	0	0	0	0	0	0	0	0	0	0	0	0	0	0	0	0	0	0	0	0	0	0	0	0	0	0	0	0	0	0	0	0	0	0	0	0	0	0	0	0	0	0	0	0	0	0	0
chr12	130359023	0	0	0	0	0	0	0	0	0	0	0	0	0	0	0	0	0	0	0	0	0	0	0	0	0	0	0	0	0	0	0	0	0	0	0	0	0	0	0	0	0	0	0	0	0	0	0	0
chr9	112177917	0	0	0	0	0	0	0	0	0	0	0	0	0	0	0	0	0	0	0	0	0	0	0	0	0	0	0	0	0	0	0	0	0	0	0	0	0	0	0	0	0	0	0	0	0	0	0	0
chr14	31510673	0	0	0	0	0	0	0	0	0	0	0	0	0	0	0	0	0	0	0	0	0	0	0	0	0	0	0	0	0	0	0	0	0	0	0	0	0	0	0	0	0	0	0	0	0	0	0	0
chr10	37624104	0.0662179	0.0662179	0.0662179	0.0662179	0.0662179	0.0662179	0.0662179	0.0662179	0.0662179	0.0662179	0.0662179	0.0662179	0.0662179	0.0662179	0.0662179	0.0662179	0.0662179	0.0662179	0.0662179	0.0662179	0.0662179	0.0662179	0.0662179	0.0662179	0.0662179	0.0662179	0.0662179	0.0662179	0.0662179	0.0662179	0.0662179	0.0662179	0.0662179	0.0662179	0.0662179	0.0662179	0.0662179	0.0662179	0.0662179	0.0662179	0.0662179	0.0662179	0.0662179	0.0662179	0.0662179	0.0662179	0.0662179	0.0662179
chr3	41908984	0	0	0	0	0	0	0	0	0	0	0	0	0	0	0	0	0	0	0	0	0	0	0	0	0	0	0	0	0	0	0	0	0	0	0	0	0	0	0	0	0	0	0	0	0	0	0	0
chr1	20993256	0.0662179	0.0662179	0.0662179	0.0662179	0.0662179	0.0662179	0.0662179	0.0662179	0.0662179	0.0662179	0.132436	0.132436	0.132436	0.132436	0.132436	0.132436	0.132436	0.132436	0.132436	0.132436	0.132436	0.132436	0.132436	0.132436	0.132436	0.132436	0.132436	0.132436	0.132436	0.132436	0.132436	0.132436	0.132436	0.132436	0.132436	0.132436	0.132436	0.132436	0.132436	0.132436	0.132436	0.132436	0.132436	0.132436	0.132436	0.132436	0.132436	0.132436
chr6	30455098	0	0	0	0	0	0	0	0	0	0	0	0	0	0	0	0	0	0	0	0	0	0	0	0	0	0	0	0	0	0	0	0	0	0	0	0	0	0	0	0	0	0	0	0	0	0	0	0
chr11	123006508	0	0	0	0	0	0	0	0	0	0	0	0	0	0	0	0	0	0	0	0	0	0	0	0	0	0	0	0	0	0	0	0	0	0	0	0	0	0	0	0	0	0	0	0	0	0	0	0
chr11	79590072	0	0	0	0	0	0	0	0	0	0	0	0	0	0	0	0	0	0	0	0	0	0	0	0	0	0	0	0	0	0	0	0	0	0	0	0	0	0	0	0	0	0	0	0	0	0	0	0
chr7	11001067	0	0	0	0	0	0	0	0	0	0	0	0	0	0	0	0	0	0	0	0	0	0	0	0	0	0	0	0	0	0	0	0	0	0	0	0	0	0	0	0	0	0	0	0	0	0	0	0
chr17	42335607	0	0	0	0	0	0	0	0	0	0	0	0	0	0	0	0	0	0	0	0	0	0	0	0	0	0	0	0	0	0	0	0	0	0	0	0	0	0	0	0	0	0	0	0	0	0	0	0
chr18	54795916	0	0	0	0	0	0	0	0	0	0	0	0	0	0	0	0	0	0	0	0	0	0	0	0	0	0	0	0	0	0	0	0	0	0	0	0	0	0	0	0	0	0	0	0	0	0	0	0
chr1	195197208	0	0	0	0	0	0	0	0	0	0	0	0	0	0	0	0	0	0	0	0	0	0	0	0	0	0	0	0	0	0	0	0	0	0	0	0	0	0	0	0	0	0	0	0	0	0	0	0
chr4	70904457	0	0	0	0	0	0	0	0	0	0	0	0	0	0	0	0	0	0	0	0	0	0	0	0	0	0	0	0	0	0	0	0	0	0	0	0	0	0	0	0	0	0	0	0	0	0	0	0
chr5	128934411	0	0	0	0	0	0	0	0	0	0	0	0	0	0	0	0	0	0	0	0	0	0	0	0	0	0	0	0	0	0	0	0	0	0	0	0	0	0	0	0	0	0	0	0	0	0	0	0
chr15	95236099	0	0	0	0	0	0	0	0	0	0	0	0	0	0	0	0	0	0	0	0	0	0	0	0	0	0	0	0	0	0	0	0	0	0	0	0	0	0	0	0	0	0	0	0	0	0	0	0
chr2	26025209	0	0	0	0	0	0	0	0	0	0	0	0	0	0	0	0	0	0	0	0	0	0	0	0	0	0	0	0	0	0	0	0	0	0	0	0	0	0	0	0	0	0	0	0	0	0	0	0
chr17	7961752	0	0	0	0	0	0	0	0	0	0	0	0	0	0	0	0	0	0	0	0	0	0	0	0	0	0	0	0	0	0	0	0	0	0	0	0	0	0	0	0	0	0	0	0	0	0	0	0
chr14	61835865	0	0	0	0	0	0	0	0	0	0	0	0	0	0	0	0	0	0	0	0	0	0	0	0	0	0	0	0	0	0	0	0	0	0	0	0	0	0	0	0	0	0	0	0	0	0	0	0
chr7	68896450	0	0	0	0	0	0	0	0	0	0	0	0	0	0	0	0	0	0	0	0	0	0	0	0	0	0	0	0	0	0	0	0	0	0	0	0	0	0	0	0	0	0	0	0	0	0	0	0
chr4	76386403	0	0	0	0	0	0	0	0	0	0	0	0	0	0	0	0	0	0	0	0	0	0	0	0	0	0	0	0	0	0	0	0	0	0	0	0	0	0	0	0	0	0	0	0	0	0	0	0
chr2	159157829	0	0	0	0	0	0	0	0	0	0	0	0	0	0	0	0	0	0	0	0	0	0	0	0	0	0	0	0	0	0	0	0	0	0	0	0	0	0	0	0	0	0	0	0	0	0	0	0
chr2	182883638	0	0	0	0	0	0	0	0	0	0	0	0	0	0	0	0	0	0	0	0	0	0	0	0	0	0	0	0	0	0	0	0	0	0	0	0	0.0755433	0.0755433	0.0755433	0.0755433	0.0755433	0.0755433	0.0755433	0.0755433	0.0755433	0.0755433	0.0755433	0.0755433
chr15	33610286	0	0	0	0	0	0	0	0	0	0	0	0	0	0	0	0	0	0	0	0	0	0	0	0	0	0	0	0	0	0	0	0	0	0	0	0	0	0	0	0	0	0	0	0	0	0	0	0
chr20	36145537	0	0	0	0	0	0	0	0	0	0	0	0	0	0	0	0	0	0	0	0	0	0	0	0	0	0	0	0	0	0	0	0	0	0	0	0	0	0	0	0	0	0	0	0	0	0	0	0
chr14	97829420	0	0	0	0	0	0	0	0	0	0	0	0	0	0	0	0	0	0	0	0	0	0	0	0	0	0	0	0	0	0	0	0	0	0	0	0	0	0	0	0	0	0	0	0	0	0	0	0
chr6	17018872	0	0	0	0	0	0	0	0	0	0	0	0	0	0	0	0	0	0	0	0	0	0	0	0	0	0	0	0	0	0	0	0	0	0	0	0	0	0	0	0	0	0	0	0	0	0	0	0
chr13	43605408	0	0	0	0	0	0	0	0	0	0	0	0	0	0	0	0	0	0	0	0	0	0	0	0	0	0	0	0	0	0.0755433	0.0755433	0.0755433	0.0755433	0.0755433	0.0755433	0.0755433	0.0755433	0.0755433	0.0755433	0.0755433	0.0755433	0.0755433	0.0755433	0.0755433	0.0755433	0.0755433	0.0755433	0.0755433
chr18	54471558	0	0	0	0	0	0	0	0	0	0	0	0	0	0	0	0	0	0	0	0	0	0	0	0	0	0	0	0	0	0	0	0	0	0	0	0	0	0	0	0	0	0	0	0	0	0	0	0
chr5	154864789	0	0	0	0	0	0	0	0	0	0	0	0	0	0	0	0	0	0	0	0	0	0	0	0	0	0	0	0	0	0	0	0	0	0	0	0	0	0	0	0	0	0	0	0	0	0	0	0
chr7	32424901	0	0	0	0	0	0	0	0	0	0	0	0	0	0	0	0	0	0	0	0	0	0	0	0	0	0	0	0	0	0	0	0	0	0	0	0	0	0	0	0	0	0	0	0	0	0	0	0
chr4	139067497	0	0	0	0	0	0	0	0	0	0	0	0	0	0	0	0	0	0	0	0	0	0	0	0	0	0	0	0	0	0	0	0	0	0	0	0	0	0	0	0	0	0	0	0	0	0	0	0
chr9	110474163	0	0	0	0	0	0	0	0	0	0	0	0	0	0	0	0	0	0	0	0	0	0	0	0	0	0	0	0	0	0	0	0	0	0	0	0	0	0	0	0	0	0	0	0	0	0	0	0
chr7	30062933	0	0	0	0	0	0	0	0	0	0	0	0	0	0	0	0	0	0	0	0	0	0	0	0	0	0	0	0	0	0	0	0	0	0	0	0	0	0	0	0	0	0	0	0	0	0	0	0
chr19	21568239	0	0	0	0	0	0	0	0	0	0	0	0	0	0	0	0	0	0	0	0	0	0	0	0	0	0	0	0	0	0	0	0	0	0	0	0	0	0	0	0	0	0	0	0	0	0	0	0
chr8	66425151	0	0	0	0	0	0	0	0	0	0	0	0	0	0	0	0	0	0	0	0	0	0	0	0	0	0	0	0	0	0	0	0	0	0	0	0	0	0	0	0	0	0	0	0	0	0	0	0
chr14	19106386	0	0	0	0	0	0	0	0	0	0	0	0	0	0	0	0	0	0	0	0	0	0	0	0	0	0	0	0	0	0	0	0	0	0	0	0	0	0	0	0	0	0	0	0	0	0	0	0
chr6	159620418	0	0	0	0	0	0	0	0	0	0	0	0	0	0	0	0	0	0	0	0	0	0	0	0	0	0	0	0	0	0	0	0	0	0	0	0	0	0	0	0	0	0	0	0	0	0	0	0
chr1	11902168	0	0	0	0	0	0	0	0	0	0	0	0	0	0	0	0	0	0	0	0	0	0	0	0	0	0	0	0	0	0	0	0	0	0	0	0	0	0	0	0	0	0	0	0	0	0	0	0
chr2	135085302	0	0	0	0	0	0	0	0	0	0	0	0	0	0	0	0	0	0	0	0	0	0	0	0	0	0	0	0	0	0	0	0	0	0	0	0	0	0	0	0	0	0	0	0	0	0	0	0
chr12	104126311	0	0	0	0	0	0	0	0	0	0	0	0	0	0	0	0	0	0	0	0	0	0	0	0	0	0	0	0	0	0	0	0	0	0	0	0	0	0	0	0	0	0	0	0	0	0	0	0
chr1	36232156	0	0	0	0	0	0	0	0	0	0	0	0	0	0	0	0	0	0	0	0	0	0	0	0	0	0	0	0	0	0	0	0	0	0	0	0	0	0	0	0	0	0	0	0	0	0	0	0
chr1	16004263	0	0	0	0	0	0	0	0	0	0	0	0	0	0	0	0	0	0	0	0	0	0	0	0	0	0	0	0	0	0	0	0	0	0	0	0	0	0	0	0	0	0	0	0	0	0	0	0
chr3	101554576	0	0	0	0	0	0	0	0	0	0	0	0	0	0	0	0	0	0	0	0	0	0	0	0	0	0	0	0	0	0	0	0	0	0	0	0	0	0	0	0	0	0	0	0	0	0	0	0
chr19	8188083	0	0	0	0	0	0	0	0	0	0	0	0	0	0	0	0	0	0	0	0	0	0	0	0	0	0	0	0	0	0	0	0	0	0	0	0	0	0	0	0	0	0	0	0	0	0	0	0
chr7	72611377	0	0	0	0	0	0	0	0	0	0	0	0	0	0	0	0	0	0	0	0	0	0	0	0	0	0	0	0	0	0	0	0	0	0	0	0	0	0	0	0	0	0	0	0	0	0	0	0
chr11	17008778	0	0	0	0	0	0	0	0	0	0	0	0	0	0	0	0	0	0	0	0	0	0	0	0	0	0	0	0	0	0	0	0	0	0	0	0	0	0	0	0	0	0	0	0	0	0	0	0
chr4	25722809	0	0	0	0	0	0	0	0	0	0	0	0	0	0	0	0	0	0	0	0	0	0	0	0	0	0	0	0	0	0	0	0	0	0	0	0	0	0	0	0	0	0	0	0	0	0	0	0
chrX	10391198	0	0	0	0	0	0	0	0	0	0	0.0755433	0.0755433	0.0755433	0.0755433	0.0755433	0.0755433	0.0755433	0.0755433	0.0755433	0.0755433	0.0755433	0.0755433	0.0755433	0.0755433	0.0755433	0.0755433	0.0755433	0.0755433	0.0755433	0.0755433	0.0755433	0.0755433	0.0755433	0.0755433	0.0755433	0.0755433	0.0755433	0.0755433	0.0755433	0.0755433	0.0755433	0.0755433	0.0755433	0.0755433	0.0755433	0.0755433	0.0755433	0.0755433
chr5	88409528	0	0	0	0	0	0	0	0	0	0	0	0	0	0	0	0	0	0	0	0	0	0	0	0	0	0	0	0	0	0	0	0	0	0	0	0	0	0	0	0	0	0	0	0	0	0	0	0
chr16	68249270	0	0	0	0	0	0	0	0	0	0	0	0	0	0	0	0	0	0	0.0755433	0.0755433	0.0755433	0.0755433	0.0755433	0.0755433	0.0755433	0.0755433	0.0755433	0.0755433	0.0755433	0.0755433	0.0755433	0.0755433	0.0755433	0.0755433	0.0755433	0.0755433	0.0755433	0.0755433	0.0755433	0.0755433	0.0755433	0.0755433	0.0755433	0.0755433	0.0755433	0.0755433	0.0755433	0.0755433
chr17	44474419	0	0	0	0	0	0	0	0	0	0	0	0	0	0	0	0	0	0	0	0	0	0	0	0	0	0	0	0	0	0	0	0	0	0	0	0	0	0	0	0	0	0	0	0	0	0	0	0
chr3	25414779	0	0	0	0	0	0	0	0	0	0	0	0	0	0	0	0	0	0	0	0	0	0	0	0	0	0	0	0	0	0	0	0	0	0	0	0	0	0.0755433	0.0755433	0.0755433	0.0755433	0.0755433	0.0755433	0.0755433	0.0755433	0.0755433	0.0755433	0.0755433
chr5	129402871	0	0	0	0	0	0	0	0	0	0	0	0	0	0	0	0	0	0	0	0	0	0	0	0	0	0	0	0	0	0	0	0	0	0	0	0	0	0	0	0	0	0	0	0	0	0	0	0
chrX	119797650	0	0	0	0	0	0	0	0	0	0	0	0	0	0	0	0	0	0	0	0	0	0	0	0	0	0	0	0	0	0	0	0	0	0	0	0	0	0	0	0	0	0	0	0	0	0	0	0
chr1	211557310	0.151087	0.151087	0.151087	0.151087	0.151087	0.151087	0.151087	0.151087	0.151087	0.151087	0.151087	0.151087	0.151087	0.151087	0.151087	0.151087	0.151087	0.151087	0.151087	0.151087	0.151087	0.151087	0.151087	0.151087	0.151087	0.151087	0.151087	0.151087	0.151087	0.151087	0.151087	0.151087	0.151087	0.151087	0.151087	0.151087	0.151087	0.151087	0.151087	0.151087	0.151087	0.151087	0.151087	0.151087	0.151087	0.151087	0.151087	0.151087
chr2	136407916	0	0	0	0	0	0	0	0	0	0	0	0	0	0	0	0	0	0	0	0	0	0	0	0	0	0	0	0	0	0	0	0	0	0	0	0	0	0	0	0	0	0	0	0	0	0	0	0
chr9	122888532	0	0	0	0	0	0	0	0	0	0	0	0	0	0	0	0	0	0	0	0	0	0	0	0	0	0	0	0	0	0	0	0	0	0	0	0	0	0	0	0	0	0	0	0	0	0	0	0
chr20	45928573	0	0	0	0	0	0	0	0	0	0	0	0	0	0	0	0	0	0	0	0	0	0	0	0	0	0	0	0	0	0	0	0	0	0	0	0	0	0	0	0	0	0	0	0	0	0	0	0
chr9	129819222	0	0	0	0	0	0	0	0	0	0	0	0	0	0	0	0	0	0	0	0	0	0	0	0	0	0	0	0	0	0	0	0	0	0	0	0	0	0	0	0	0	0	0	0	0	0	0	0
chr16	83616815	0.0755433	0.0755433	0.0755433	0.0755433	0.0755433	0.0755433	0.0755433	0.0755433	0.0755433	0.0755433	0.0755433	0.0755433	0.0755433	0.0755433	0.0755433	0.0755433	0.0755433	0.0755433	0.0755433	0.0755433	0.0755433	0.0755433	0.0755433	0.0755433	0.0755433	0.0755433	0.0755433	0.0755433	0.0755433	0.0755433	0.0755433	0.0755433	0.0755433	0.0755433	0.0755433	0.0755433	0.0755433	0.0755433	0.0755433	0.0755433	0.0755433	0.0755433	0.0755433	0.0755433	0.0755433	0.0755433	0.0755433	0.0755433
chr6	71228691	0	0	0	0	0	0	0	0	0	0	0	0	0	0	0	0	0	0	0	0	0	0	0	0	0	0	0	0	0	0	0	0	0.0755433	0.0755433	0.0755433	0.0755433	0.0755433	0.0755433	0.0755433	0.0755433	0.0755433	0.0755433	0.0755433	0.0755433	0.0755433	0.0755433	0.0755433	0.0755433
chr7	67197587	0.0755433	0.0755433	0.0755433	0.0755433	0.0755433	0.0755433	0.0755433	0.0755433	0.0755433	0.0755433	0.0755433	0.0755433	0.0755433	0.0755433	0.0755433	0.0755433	0.0755433	0.0755433	0.0755433	0.0755433	0.0755433	0.0755433	0.0755433	0.0755433	0.0755433	0.0755433	0.0755433	0.0755433	0.0755433	0.0755433	0.0755433	0.0755433	0.0755433	0.0755433	0.0755433	0.0755433	0.0755433	0.0755433	0.0755433	0.0755433	0.0755433	0.0755433	0.0755433	0.0755433	0.0755433	0.0755433	0.0755433	0.0755433
chr10	101803664	0	0	0	0	0	0	0	0	0	0	0	0	0	0	0	0	0	0	0	0	0	0	0	0	0	0	0	0	0	0	0	0	0	0	0	0	0	0	0	0	0	0	0	0	0	0	0	0
chr20	38343889	0	0	0	0	0	0	0	0	0	0	0	0	0	0	0	0	0	0	0	0	0	0	0	0	0	0	0	0	0	0	0	0	0	0	0	0	0	0	0	0	0	0	0	0	0	0	0	0
chr1	42329028	0	0	0	0	0	0	0	0	0	0	0	0	0	0	0	0	0	0	0	0	0	0	0	0	0	0	0	0	0	0	0	0	0	0	0	0	0	0	0	0	0	0	0	0	0	0	0	0
chrX	34680714	0	0	0	0	0	0	0	0	0	0	0	0	0	0	0	0	0	0	0	0	0	0	0	0	0	0	0	0	0	0	0	0	0	0	0	0	0	0	0	0	0	0	0	0	0	0	0	0
chr2	189459132	0	0	0	0	0	0	0	0	0	0	0	0	0	0	0	0	0	0	0	0	0	0	0	0	0	0	0	0	0	0	0	0	0	0	0	0	0	0	0	0	0	0	0	0	0	0	0	0
chr3	101680231	0	0	0	0	0	0	0	0	0	0	0	0	0	0	0	0	0	0	0	0	0	0	0	0	0	0	0	0	0	0	0	0	0	0	0	0	0	0	0	0	0	0	0	0	0	0	0	0
chr19	1601995	0	0	0	0	0	0	0	0	0	0	0	0	0	0	0	0	0	0	0	0	0	0	0	0	0	0	0	0	0	0	0	0	0	0	0	0	0	0	0	0	0	0	0	0	0	0	0	0
chr12	115066924	0	0	0	0	0	0	0	0	0	0	0	0	0	0	0	0	0	0	0	0	0	0	0	0	0	0	0	0	0	0	0	0	0	0	0	0	0	0	0	0	0	0	0	0	0	0	0	0
chr11	46886405	0	0	0	0	0	0	0	0	0	0	0	0	0	0	0	0	0	0	0	0	0	0	0	0	0	0	0	0	0	0	0	0	0	0	0	0	0	0	0	0	0	0	0	0	0	0	0	0
chr5	10321715	0	0	0	0	0	0	0	0	0	0	0	0	0	0	0	0	0	0	0	0	0	0	0	0	0	0	0	0	0	0	0	0	0	0	0	0	0	0	0	0	0	0	0	0	0	0	0	0
chr1	173723195	0	0	0	0	0	0	0	0	0	0	0	0	0	0	0	0	0	0	0	0	0	0	0	0	0	0	0	0	0	0	0	0	0	0	0	0	0	0	0	0	0	0	0	0	0	0	0	0
chr5	19245845	0.0755433	0.0755433	0.0755433	0.0755433	0.0755433	0.0755433	0.0755433	0.0755433	0.0755433	0.0755433	0.0755433	0.0755433	0.0755433	0.0755433	0.0755433	0.0755433	0.0755433	0.0755433	0.0755433	0.0755433	0.0755433	0.0755433	0.0755433	0.0755433	0.0755433	0.0755433	0.0755433	0.0755433	0.0755433	0.0755433	0.0755433	0.0755433	0.0755433	0.0755433	0.0755433	0.0755433	0.0755433	0.0755433	0.0755433	0.0755433	0.0755433	0.0755433	0.0755433	0.0755433	0.0755433	0.0755433	0.0755433	0.0755433
chr17	9356086	0	0	0	0	0	0	0	0	0	0	0	0	0	0	0	0	0	0	0	0	0	0	0	0	0	0	0	0	0	0	0	0	0	0	0	0	0	0	0	0	0	0	0	0	0	0	0	0
chr2	24365454	0	0	0	0	0	0	0	0	0	0	0	0	0	0	0	0	0	0	0	0	0	0	0	0	0	0	0	0.0755433	0.0755433	0.0755433	0.0755433	0.0755433	0.0755433	0.0755433	0.0755433	0.0755433	0.0755433	0.0755433	0.0755433	0.0755433	0.0755433	0.0755433	0.0755433	0.0755433	0.0755433	0.0755433	0.0755433	0.0755433
chr3	136081641	0	0	0	0	0	0	0	0	0	0	0	0	0	0	0	0	0	0	0.0755433	0.0755433	0.0755433	0.0755433	0.0755433	0.0755433	0.0755433	0.0755433	0.0755433	0.0755433	0.0755433	0.0755433	0.0755433	0.0755433	0.0755433	0.0755433	0.0755433	0.0755433	0.0755433	0.0755433	0.0755433	0.0755433	0.0755433	0.0755433	0.0755433	0.0755433	0.0755433	0.0755433	0.0755433	0.0755433
chr3	26283633	0	0	0	0	0	0	0	0	0	0	0	0	0	0	0	0	0	0	0	0	0	0	0	0	0	0	0	0	0	0	0	0	0	0	0	0	0	0	0	0	0	0	0	0	0	0	0	0
chr11	66935470	0	0	0	0	0	0	0	0	0	0	0	0	0	0	0	0	0	0	0	0	0	0	0	0	0	0	0	0	0	0	0	0	0	0	0	0	0	0	0	0	0	0	0	0	0	0	0	0
chr1	86285460	0	0	0	0	0	0	0	0	0	0	0	0	0	0	0	0	0	0	0	0	0	0	0	0	0	0	0	0	0	0	0	0	0	0	0	0	0	0	0	0	0	0	0	0	0	0	0	0
chr2	127472333	0	0	0	0	0	0	0	0	0	0	0	0	0	0	0	0	0	0	0	0	0	0	0	0	0	0	0	0	0	0	0	0	0	0	0	0	0	0	0	0	0	0	0	0	0	0	0	0
chr12	71390656	0	0	0	0	0	0	0	0	0	0	0	0	0	0	0	0	0	0	0	0	0	0	0	0	0	0	0	0	0	0	0	0	0	0	0	0	0	0	0	0	0	0	0	0	0	0	0	0
chr14	35320869	0	0	0	0	0	0	0	0	0	0	0	0	0	0	0	0	0	0	0	0	0	0	0	0	0	0	0	0	0	0	0	0	0	0	0	0	0	0	0	0	0	0	0	0	0	0	0	0
chr3	66235464	0	0	0	0	0	0	0	0	0	0	0	0	0	0	0	0	0	0	0	0	0	0	0	0	0	0	0	0	0	0	0	0	0	0	0	0	0	0	0	0	0	0	0	0	0	0	0	0
chr16	12699619	0	0	0	0	0	0	0	0	0	0	0	0	0	0	0	0	0	0	0	0	0	0	0	0	0	0	0	0	0	0	0	0.0755433	0.0755433	0.0755433	0.0755433	0.0755433	0.0755433	0.0755433	0.0755433	0.0755433	0.0755433	0.0755433	0.0755433	0.0755433	0.0755433	0.0755433	0.0755433	0.0755433
chr17	49953318	0	0	0	0	0	0	0	0	0	0	0	0	0	0	0	0	0	0	0	0	0	0	0	0	0	0	0	0	0	0	0	0	0	0	0	0	0	0	0	0	0	0	0	0	0	0	0	0
chr20	47452895	0.0755433	0.0755433	0.0755433	0.0755433	0.0755433	0.0755433	0.0755433	0.0755433	0.0755433	0.0755433	0.0755433	0.0755433	0.0755433	0.0755433	0.0755433	0.0755433	0.0755433	0.0755433	0.0755433	0.0755433	0.0755433	0.0755433	0.0755433	0.0755433	0.0755433	0.0755433	0.0755433	0.0755433	0.0755433	0.0755433	0.0755433	0.0755433	0.0755433	0.0755433	0.0755433	0.0755433	0.0755433	0.0755433	0.0755433	0.0755433	0.0755433	0.0755433	0.0755433	0.0755433	0.0755433	0.0755433	0.0755433	0.0755433
chr16	69687667	0	0	0	0	0	0	0	0	0	0	0	0	0	0	0	0	0	0	0	0	0	0	0	0	0	0	0	0	0	0	0	0	0	0	0	0	0	0	0	0	0	0	0	0	0	0	0	0
chr16	82550058	0	0	0	0	0	0	0	0	0	0	0	0	0	0	0	0	0	0.0755433	0.0755433	0.0755433	0.0755433	0.0755433	0.0755433	0.0755433	0.0755433	0.0755433	0.0755433	0.0755433	0.0755433	0.0755433	0.0755433	0.0755433	0.0755433	0.0755433	0.0755433	0.0755433	0.0755433	0.0755433	0.0755433	0.0755433	0.0755433	0.0755433	0.0755433	0.0755433	0.0755433	0.0755433	0.0755433	0.0755433
chr4	139663355	0	0	0	0	0	0	0	0	0	0	0	0	0	0	0	0	0	0	0	0	0	0	0	0	0	0	0	0	0	0	0	0	0	0	0	0	0	0	0	0	0	0	0	0	0	0	0	0
chr7	139539447	0	0	0	0	0	0	0	0	0	0	0	0	0	0	0	0	0	0	0	0	0	0	0	0	0	0	0	0	0	0	0	0	0	0	0	0	0	0	0	0	0	0	0	0	0	0	0	0
chr17	56908075	0	0	0	0	0	0	0	0	0	0	0	0	0	0	0	0	0	0	0	0	0	0	0	0	0	0	0	0	0	0	0	0	0	0	0	0	0	0	0	0	0	0	0	0	0	0	0	0
chr14	96366806	0	0	0	0	0	0	0	0	0	0	0	0	0	0	0	0	0	0	0	0	0	0	0	0	0	0	0	0	0	0	0	0	0	0	0	0	0	0	0	0	0	0	0	0	0	0	0	0
chr22	35522869	0	0	0	0	0	0	0	0	0	0	0	0	0	0	0	0	0	0	0	0	0	0	0	0	0	0	0	0	0	0	0	0	0	0	0	0	0	0	0	0	0	0	0	0	0	0	0	0
chr2	159724890	0	0	0	0	0	0	0	0	0	0	0	0	0	0	0	0	0	0	0	0	0	0	0	0	0	0	0	0	0	0	0	0	0	0	0	0	0	0	0	0	0	0	0	0	0	0	0	0
chr16	20993563	0	0	0	0	0	0	0	0	0	0	0	0	0	0	0	0	0	0	0	0	0	0	0	0	0	0	0	0	0	0	0	0	0	0	0	0	0	0	0	0	0	0	0	0	0	0	0	0
chr2	140756271	0	0	0	0	0	0	0	0	0	0	0	0	0	0	0	0	0	0	0	0	0	0	0	0	0	0	0	0	0	0	0	0	0	0	0	0	0	0	0	0	0	0	0	0	0	0	0	0
chr17	67645918	0	0	0	0	0	0	0	0	0	0	0	0	0	0	0	0	0	0	0	0	0	0	0	0	0	0	0	0	0	0	0	0	0	0	0	0	0	0	0	0	0.0755433	0.0755433	0.0755433	0.0755433	0.0755433	0.0755433	0.0755433	0.0755433
chr8	72835301	0	0	0	0	0	0	0	0	0	0	0	0	0	0	0	0	0	0	0	0	0	0	0	0	0	0	0	0	0	0	0	0	0	0	0	0	0	0	0	0	0	0	0	0	0	0	0	0
chr1	180076057	0	0	0	0	0	0	0	0	0.0755433	0.0755433	0.0755433	0.0755433	0.0755433	0.0755433	0.0755433	0.0755433	0.0755433	0.0755433	0.0755433	0.0755433	0.0755433	0.0755433	0.0755433	0.0755433	0.0755433	0.0755433	0.0755433	0.0755433	0.0755433	0.0755433	0.0755433	0.0755433	0.0755433	0.0755433	0.0755433	0.0755433	0.0755433	0.0755433	0.0755433	0.0755433	0.0755433	0.0755433	0.0755433	0.0755433	0.0755433	0.0755433	0.0755433	0.0755433
chr13	46862013	0	0	0	0	0	0	0	0	0	0	0	0	0	0	0	0	0	0	0	0	0	0	0	0	0	0	0	0	0	0	0	0	0	0	0	0	0	0	0	0	0	0	0	0	0	0	0	0
chr7	22114006	0	0	0	0	0	0	0	0	0	0	0	0	0	0	0	0	0	0	0	0	0	0	0	0	0	0	0	0	0	0	0	0	0	0	0	0	0	0	0	0	0	0	0	0	0	0	0	0
chrX	23171613	0	0	0	0	0	0	0	0	0	0	0	0	0	0	0	0	0	0	0	0	0	0	0	0	0	0	0	0	0	0	0	0	0	0	0	0	0	0	0	0	0	0	0	0	0	0	0	0
chr6	10502208	0	0	0	0	0	0	0	0	0	0	0	0	0	0	0	0	0	0	0	0	0	0	0	0	0	0	0	0	0	0	0	0	0	0	0	0	0	0	0	0	0	0	0	0	0	0	0	0
chr6	18315339	0	0	0	0	0	0	0	0	0	0	0	0	0	0	0	0	0	0	0	0	0	0	0	0	0	0	0	0	0	0	0	0	0	0	0	0	0	0	0	0	0	0	0	0	0	0	0	0
chr12	126354679	0	0	0	0	0	0	0	0	0	0	0	0	0	0	0	0	0	0	0	0	0	0	0	0	0	0	0	0	0	0	0	0	0	0	0	0	0	0	0	0	0	0	0	0	0	0	0	0
chr2	231675400	0.0755433	0.0755433	0.0755433	0.0755433	0.0755433	0.0755433	0.0755433	0.0755433	0.0755433	0.0755433	0.0755433	0.0755433	0.0755433	0.0755433	0.0755433	0.0755433	0.0755433	0.0755433	0.0755433	0.0755433	0.0755433	0.0755433	0.0755433	0.0755433	0.0755433	0.0755433	0.0755433	0.0755433	0.0755433	0.0755433	0.0755433	0.0755433	0.0755433	0.0755433	0.0755433	0.0755433	0.0755433	0.0755433	0.0755433	0.0755433	0.0755433	0.0755433	0.0755433	0.0755433	0.0755433	0.0755433	0.0755433	0.0755433
chr4	89982220	0	0	0	0	0	0	0	0	0	0	0	0	0	0	0	0	0	0	0	0	0	0	0	0	0	0	0	0	0	0	0	0	0	0	0	0	0	0	0	0	0	0	0	0	0	0	0	0
chr9	69953878	0	0	0	0	0	0	0	0	0	0	0	0	0	0	0	0	0	0	0	0	0	0	0	0	0	0	0	0	0	0	0	0	0	0	0	0	0	0	0	0	0	0	0	0	0	0	0	0
chr16	5139881	0	0	0	0	0	0	0	0	0	0	0	0	0	0	0	0	0	0	0	0	0	0	0	0	0	0	0	0	0	0	0	0	0	0	0	0	0	0	0	0	0	0	0	0	0	0	0	0
chr10	7280472	0	0	0	0	0	0	0	0	0	0	0	0	0	0	0	0	0	0	0	0	0	0	0	0	0	0	0	0	0	0	0	0	0	0	0	0	0	0	0	0	0	0	0	0	0	0	0	0
chr2	206207298	0	0	0	0	0	0	0	0	0	0	0	0	0	0	0	0	0	0	0	0	0	0	0	0	0	0	0	0	0	0	0	0	0	0	0	0	0	0	0	0	0	0	0	0	0	0	0	0
chr10	30297776	0.0755433	0.151087	0.151087	0.151087	0.151087	0.151087	0.151087	0.151087	0.151087	0.151087	0.151087	0.151087	0.151087	0.151087	0.151087	0.151087	0.151087	0.151087	0.151087	0.151087	0.151087	0.151087	0.151087	0.151087	0.151087	0.151087	0.151087	0.151087	0.151087	0.151087	0.151087	0.151087	0.151087	0.151087	0.151087	0.151087	0.151087	0.151087	0.151087	0.151087	0.151087	0.151087	0.151087	0.151087	0.151087	0.151087	0.151087	0.151087
chr15	25688871	0	0	0	0	0	0	0	0	0	0	0	0	0	0	0	0	0	0	0	0	0	0	0	0	0	0	0	0	0	0	0	0	0	0	0	0	0	0	0	0	0	0	0	0	0	0	0	0
chr16	10819435	0	0	0	0	0	0	0	0	0	0	0	0	0	0	0	0	0	0	0	0	0	0	0	0	0	0	0	0	0	0	0	0	0	0	0	0	0	0	0	0	0	0	0	0	0	0	0	0
chr11	108580855	0	0	0	0	0	0	0	0	0	0	0	0	0	0	0	0	0	0	0	0	0	0	0	0	0	0	0	0	0	0	0	0	0	0	0	0	0	0	0	0	0	0	0	0	0	0	0	0
chr16	84630243	0	0	0	0	0	0	0	0	0	0	0	0	0	0	0	0	0	0	0	0	0	0	0	0	0	0	0	0	0	0	0	0	0	0	0	0	0	0	0	0	0	0	0	0	0	0	0	0
chr22	29899341	0	0	0	0	0	0	0	0	0	0	0	0	0	0	0	0	0	0	0	0	0	0	0	0	0	0	0	0	0	0	0	0	0	0	0	0	0	0	0	0	0	0	0	0	0	0	0	0
chr15	96298699	0	0	0	0	0	0	0	0	0	0	0	0	0	0	0	0	0	0	0	0	0	0	0	0	0	0	0	0	0	0	0	0	0	0	0	0	0	0	0	0	0	0	0	0	0	0	0	0
chr5	124564662	0	0	0	0	0	0	0	0	0	0	0	0	0	0	0	0	0	0	0	0	0	0	0	0	0	0	0	0	0	0	0	0	0	0	0	0	0	0	0	0	0	0	0	0	0	0	0	0
chr7	100744617	0	0	0	0	0	0	0	0	0	0	0	0	0	0	0	0	0	0	0	0	0	0	0	0	0	0	0	0	0	0	0	0	0	0	0	0	0	0	0	0	0	0	0	0	0	0	0	0
chr10	96602805	0	0	0	0	0	0	0	0	0	0	0	0	0	0	0	0	0	0	0	0	0	0	0	0	0	0	0	0	0	0	0	0	0	0	0	0	0	0	0	0	0	0	0	0	0	0	0	0
chr11	125461390	0.0755433	0.0755433	0.0755433	0.0755433	0.0755433	0.0755433	0.0755433	0.0755433	0.0755433	0.0755433	0.0755433	0.0755433	0.0755433	0.0755433	0.0755433	0.0755433	0.0755433	0.0755433	0.0755433	0.0755433	0.0755433	0.0755433	0.0755433	0.0755433	0.0755433	0.0755433	0.0755433	0.0755433	0.0755433	0.0755433	0.0755433	0.0755433	0.0755433	0.0755433	0.0755433	0.0755433	0.0755433	0.0755433	0.0755433	0.0755433	0.0755433	0.0755433	0.0755433	0.0755433	0.0755433	0.0755433	0.0755433	0.0755433
chr12	117049315	0	0	0	0	0	0	0	0	0	0	0	0	0	0	0	0	0	0	0	0	0	0	0	0	0	0	0	0	0	0	0	0	0	0	0	0	0	0	0	0.0755433	0.0755433	0.0755433	0.0755433	0.0755433	0.0755433	0.0755433	0.0755433	0.0755433
chr8	27804238	0	0	0	0	0	0	0	0	0	0	0	0	0	0	0	0	0	0	0	0	0	0	0	0	0	0	0	0	0	0	0	0	0	0	0	0	0	0	0	0	0	0	0	0	0	0	0	0
chr6	87247754	0	0	0	0	0	0	0	0	0	0	0	0	0	0	0	0	0	0	0	0	0	0	0	0	0	0	0	0	0	0	0	0	0	0	0	0	0	0	0	0	0	0	0	0	0	0	0	0
chr2	172933567	0	0	0	0	0	0	0	0	0	0	0	0	0	0	0	0	0	0	0	0	0	0	0	0	0	0	0	0	0	0	0	0	0	0	0	0	0	0	0	0	0	0	0	0	0	0	0	0
chr12	107545584	0	0	0	0	0	0	0	0	0	0	0	0	0	0	0	0	0	0	0	0	0	0	0	0	0	0	0	0	0	0	0	0	0	0	0	0	0	0	0	0	0	0	0	0	0	0	0	0
chr2	81968807	0	0	0	0	0	0	0	0	0	0	0	0	0	0	0	0	0	0	0	0	0	0	0	0	0	0	0	0	0	0	0	0	0	0	0	0	0	0	0	0	0	0	0	0	0	0	0	0
chr7	104897493	0	0	0	0	0	0	0	0	0	0	0	0	0	0	0	0	0	0	0	0	0	0	0	0	0	0	0	0	0	0	0	0	0	0	0	0	0	0	0	0	0	0	0	0	0	0	0	0
chr11	33961234	0.0755433	0.0755433	0.0755433	0.0755433	0.0755433	0.0755433	0.0755433	0.0755433	0.0755433	0.0755433	0.0755433	0.0755433	0.0755433	0.0755433	0.0755433	0.0755433	0.0755433	0.0755433	0.0755433	0.0755433	0.0755433	0.0755433	0.0755433	0.0755433	0.0755433	0.0755433	0.0755433	0.0755433	0.0755433	0.151087	0.151087	0.151087	0.151087	0.151087	0.151087	0.151087	0.151087	0.151087	0.151087	0.151087	0.151087	0.151087	0.151087	0.151087	0.151087	0.151087	0.151087	0.151087
[truncated: 2,953 more columns]

## Sheet: ALL_53bp1
		-1000	-999	-998	-997	-996	-995	-994	-993	-992	-991	-990	-989	-988	-987	-986	-985	-984	-983	-982	-981	-980	-979	-978	-977	-976	-975	-974	-973	-972	-971	-970	-969	-968	-967	-966	-965	-964	-963	-962	-961	-960	-959	-958	-957	-956	-955	-954	-953
chromosome	coordinate	8.60904	8.64544	8.66443	8.65564	8.66202	8.71588	8.74425	8.81244	8.92655	9.20649	9.26503	9.2927	9.29843	9.43763	9.4689	9.47548	9.51773	9.6261	9.7493	9.84603	9.87408	9.87182	9.84201	9.8452	9.81233	9.7246	9.67873	9.63887	9.545	9.26443	9.2239	9.22791	9.22174	9.07602	9.06773	9.08879	9.07504	8.99019	8.89856	8.81476	8.78419	8.81033	8.81888	8.81433	8.81685	8.85667	8.84916	8.8571
chr18	45026777	3.53836	3.60081	3.70488	3.82976	3.78813	3.66325	3.7465	3.95464	3.78813	3.55918	3.49674	3.43429	3.55918	3.66325	3.82976	3.99627	4.12115	4.14197	4.01708	3.97546	4.20441	4.12115	4.22522	4.22522	4.20441	4.26685	4.1836	3.99627	3.85057	3.95464	3.97546	4.12115	3.97546	3.95464	3.8922	3.93383	3.80895	3.72569	3.72569	3.70488	3.49674	3.51755	3.39267	3.35104	3.33023	3.33023	3.30941	3.39267
chr3	39175033	7.9301	7.47219	7.26405	6.84778	6.78533	6.4315	6.09847	6.1401	6.16092	6.18173	6.34824	6.74371	6.72289	7.07673	7.15998	6.93103	7.07673	7.24324	7.0351	7.20161	6.99347	7.15998	7.20161	7.22243	7.09754	7.26405	7.86766	7.90928	8.15905	8.28394	8.22149	8.05498	8.03417	7.99254	7.99254	8.15905	8.0758	8.11742	8.20068	8.36719	8.61696	8.63777	8.90835	8.80428	8.80428	8.88754	8.42963	8.49207
chr2	69336527	9.44951	9.59521	9.88661	9.99068	10.1572	9.99068	9.92823	10.2196	10.2821	10.2196	10.2196	10.2821	10.4278	10.2404	9.76172	9.34544	9.34544	9.15812	9.03324	9.05405	8.94998	8.88754	8.76266	8.59614	8.47126	8.13824	7.9301	7.68033	7.88847	8.13824	8.15905	7.86766	7.80522	7.72196	7.82603	7.88847	7.43056	7.61789	7.57626	7.49301	7.30568	6.97266	6.51475	6.49394	6.91022	6.95185	7.15998	6.99347
chr19	50647995	5.3908	5.18266	5.12022	4.82883	4.76638	4.43336	4.45418	4.28766	4.24604	4.20441	3.91301	3.62162	3.60081	3.55918	3.57999	3.22616	3.2886	2.97639	3.24697	3.20534	3.49674	3.49674	3.49674	3.66325	3.76732	3.85057	3.8922	3.8922	4.12115	4.51662	4.6415	4.72476	4.68313	4.72476	4.62069	4.72476	4.70394	4.68313	4.20441	4.0379	3.78813	3.93383	4.01708	4.05871	3.95464	3.80895	3.60081	3.47592
chr8	5270234	4.62069	4.43336	4.45418	4.43336	4.55825	4.43336	4.53743	4.43336	4.32929	4.4958	4.43336	4.45418	4.43336	4.22522	4.28766	4.10034	4.30848	4.22522	4.22522	4.05871	3.97546	3.97546	3.93383	3.7465	3.70488	3.80895	3.8922	3.93383	3.99627	4.05871	4.1836	4.22522	4.20441	4.16278	4.10034	4.37092	4.39173	4.6415	4.43336	4.51662	4.45418	4.51662	4.47499	4.59987	4.62069	4.62069	4.43336	4.30848
chr8	66903543	6.80615	6.82696	6.74371	6.55638	6.49394	6.66045	6.72289	6.86859	7.05591	7.26405	7.15998	6.93103	6.55638	6.30661	6.24417	6.4315	6.74371	6.95185	7.13917	7.01429	6.80615	6.84778	7.09754	6.8894	7.05591	6.84778	6.80615	6.8894	6.84778	6.61882	6.95185	7.01429	7.20161	7.26405	7.55545	7.61789	7.24324	6.86859	6.51475	6.2858	6.03603	5.80708	5.47406	5.86952	5.55731	5.59894	5.78627	5.84871
chr11	99048021	8.03417	7.36812	7.40975	7.38894	7.24324	7.28487	7.38894	7.30568	7.26405	7.07673	6.86859	6.55638	6.34824	6.68126	6.68126	6.63964	6.68126	6.74371	6.82696	6.68126	6.66045	6.84778	6.95185	6.93103	6.97266	6.78533	6.76452	6.53557	6.47313	6.63964	6.8894	6.93103	6.99347	6.68126	6.53557	6.41068	6.38987	6.38987	6.38987	6.68126	6.74371	6.82696	6.78533	6.70208	6.59801	6.51475	6.2858	6.34824
chr14	70395553	11.3644	11.5725	11.4685	11.6974	11.8223	11.9056	11.9056	11.739	11.9264	11.739	11.739	11.406	10.6567	10.178	10.0115	9.76172	9.94905	9.74091	9.88661	9.99068	9.69928	9.67847	9.5744	9.72009	9.55358	9.34544	8.97079	8.80428	8.6794	8.74184	8.6794	9.15812	9.22056	9.86579	9.96986	10.0947	9.82416	10.1572	10.178	10.1364	10.5318	10.407	10.6151	10.3029	10.3029	10.407	10.4902	10.5318
chrX	99622272	9.30382	9.17893	9.09568	9.03324	9.36626	9.63684	9.5744	9.65765	9.67847	9.5744	9.36626	9.26219	9.15812	9.26219	9.26219	8.99161	9.09568	9.09568	9.38707	9.19975	9.26219	9.34544	9.53277	9.86579	9.84498	9.65765	9.47033	9.69928	9.78254	9.84498	9.90742	9.82416	10.1988	9.99068	9.88661	9.96986	9.80335	9.72009	9.36626	9.26219	9.24137	9.32463	9.22056	9.26219	9.13731	9.07486	9.61603	9.65765
chr9	19745237	18.4411	18.9198	19.0239	18.6284	18.5036	18.2538	18.4619	18.4619	18.0665	18.004	17.6918	17.4629	17.0674	16.6095	16.8176	16.7344	17.0466	17.109	17.0674	17.005	16.7968	16.6719	16.6511	16.8801	16.7344	17.0674	16.9009	17.1715	17.0258	16.8593	17.1923	17.2547	16.9425	16.7968	15.881	15.4439	15.2358	15.0693	14.8195	14.8819	14.5697	14.32	13.9661	13.5082	13.425	13.1752	13.4666	13.4458
chr13	76322050	14.4032	13.7164	13.5915	13.758	13.5707	13.5707	13.5082	13.9869	14.4657	14.5489	14.5489	14.5489	14.2575	14.0286	13.5499	13.3833	13.1336	12.9671	13.2793	13.3625	13.4666	13.8621	13.6956	13.6331	13.8412	13.7788	13.6539	13.6539	13.6747	13.3001	13.4458	13.3417	13.6539	13.8412	14.4032	14.2783	14.2367	14.5489	14.5905	14.8819	14.7779	14.6946	15.1525	15.1942	15.2566	15.5272	15.6937	15.9018
chr19	42424117	5.2451	5.34917	5.49487	5.57813	5.66138	5.5365	5.41162	5.55731	5.64057	5.78627	5.86952	6.11929	6.09847	6.20254	6.20254	6.11929	5.91115	5.76545	5.84871	5.82789	6.18173	6.22336	6.16092	6.32743	6.20254	6.4315	6.63964	6.93103	6.76452	6.99347	7.24324	7.26405	7.15998	6.99347	7.05591	6.95185	7.01429	7.07673	7.15998	7.38894	7.13917	7.30568	7.28487	7.0351	7.05591	7.0351	6.93103	6.72289
chr18	26101483	8.8251	9.13731	8.97079	9.11649	8.92917	8.76266	8.6794	8.88754	8.6794	8.57533	8.5337	8.49207	8.72103	8.86672	9.17893	9.13731	9.34544	9.49114	9.34544	9.283	9.34544	9.36626	9.26219	8.99161	8.78347	8.78347	9.03324	8.90835	9.01242	9.34544	9.69928	9.86579	9.78254	9.84498	9.63684	9.78254	9.86579	9.88661	10.1156	10.6775	10.6151	10.6151	10.6983	10.9689	11.2395	11.3852	11.1563	11.3436
chr17	49492720	6.01522	6.01522	6.41068	6.2858	6.30661	6.1401	6.05685	6.11929	6.1401	6.03603	5.57813	5.34917	5.5365	5.61976	5.74464	6.01522	6.32743	6.4315	6.38987	6.07766	6.11929	5.93196	5.64057	5.61976	5.61976	5.41162	5.5365	5.41162	5.43243	5.66138	5.93196	6.2858	6.26499	6.53557	6.66045	6.70208	6.59801	6.47313	6.63964	6.93103	7.13917	7.47219	7.59708	7.6387	7.74277	7.99254	7.90928	7.70115
chr4	78309843	5.5365	5.45324	5.57813	5.84871	6.16092	6.38987	6.80615	7.01429	7.36812	7.7844	7.7844	7.53463	7.45138	7.55545	7.28487	7.26405	7.20161	6.99347	6.80615	6.93103	6.8894	6.99347	6.93103	6.95185	6.78533	6.91022	7.15998	7.3265	7.20161	6.63964	6.32743	6.1401	5.89034	5.3908	5.14104	5.20348	5.3908	5.57813	5.57813	5.66138	5.61976	5.55731	5.55731	5.51569	5.45324	5.43243	4.99534	4.87045
chr18	46097010	4.39173	4.28766	4.20441	4.20441	4.14197	4.0379	3.7465	3.93383	3.95464	4.1836	4.28766	4.4958	4.41255	4.7872	5.16185	5.30755	5.59894	6.01522	6.07766	6.26499	6.05685	6.22336	6.30661	6.51475	6.55638	6.63964	6.84778	6.63964	6.84778	6.86859	6.91022	6.93103	7.09754	6.93103	6.70208	6.63964	6.91022	6.61882	6.66045	6.49394	6.38987	6.26499	6.03603	5.89034	5.78627	5.66138	5.66138	5.78627
chr22	18200732	0.208139	0.124883	0.124883	0.124883	0.124883	0.124883	0.124883	0.0832556	0.0832556	0.0832556	0.0832556	0.0832556	0.0832556	0.0832556	0.0832556	0.166511	0.166511	0.166511	0.166511	0.166511	0.353836	0.541162	0.666045	0.666045	0.666045	0.874184	0.874184	0.874184	0.874184	0.915812	0.915812	0.915812	0.915812	0.915812	0.915812	0.85337	0.832556	0.832556	0.832556	0.790928	0.582789	0.37465	0.249767	0.249767	0.249767	0.0416278	0.0416278	0.0416278
chr8	101494153	5.72382	5.82789	5.49487	5.18266	5.26592	5.09941	4.9329	4.6415	4.89127	5.01615	5.26592	5.32836	5.5365	5.91115	5.72382	5.95278	6.03603	5.76545	5.95278	6.11929	6.36906	6.55638	6.82696	7.09754	7.36812	7.47219	7.68033	7.95091	7.74277	7.84684	7.9301	7.88847	7.90928	7.61789	7.61789	7.53463	7.38894	7.57626	7.74277	8.24231	7.88847	7.70115	7.51382	7.15998	6.72289	6.82696	6.80615	6.78533
chr17	6623585	11.7599	12.0513	12.2386	12.53	12.3218	11.9056	11.4685	10.9273	10.4694	10.1988	10.0323	10.0947	10.178	9.72009	9.63684	9.22056	9.15812	9.11649	8.61696	8.22149	7.97173	7.70115	7.47219	7.01429	6.8894	7.3265	7.55545	7.82603	8.11742	8.05498	7.90928	7.88847	7.68033	7.55545	7.72196	7.6387	7.43056	7.34731	7.61789	8.09661	8.30475	8.49207	8.78347	9.07486	9.17893	9.09568	9.07486	9.26219
chr3	185759226	4.30848	4.22522	4.28766	4.35011	4.37092	4.51662	4.55825	4.47499	4.45418	4.37092	4.43336	4.55825	4.55825	4.30848	4.26685	4.30848	4.20441	4.12115	3.78813	3.62162	3.7465	3.82976	3.68406	3.72569	3.78813	3.85057	3.85057	4.10034	3.99627	3.95464	3.87139	3.87139	3.7465	3.72569	3.76732	3.55918	3.60081	3.64243	3.78813	3.80895	3.76732	3.85057	3.8922	3.85057	3.87139	3.99627	4.20441	4.22522
chr6	42048893	5.84871	5.84871	5.82789	6.18173	6.49394	6.74371	6.78533	6.82696	6.70208	7.01429	7.38894	7.45138	7.51382	7.40975	7.43056	7.53463	7.26405	7.43056	7.34731	7.34731	7.13917	7.0351	7.20161	6.74371	6.55638	6.38987	6.18173	6.24417	6.18173	6.07766	5.84871	5.78627	5.86952	6.01522	5.97359	5.86952	6.07766	6.05685	6.24417	6.22336	6.24417	6.20254	5.93196	6.01522	5.89034	5.86952	5.99441	6.01522
chr13	72088681	15.1109	15.7145	15.9226	15.7561	15.4439	15.1942	15.3398	15.7561	16.3181	16.0475	16.0267	16.11	16.4014	16.1724	16.3181	16.3181	16.4638	16.3805	16.214	15.881	15.6729	15.4855	15.548	15.9643	16.3181	16.443	16.5471	16.8801	16.8593	16.9841	16.9425	16.6928	16.0267	16.2557	16.1516	15.9226	15.5688	15.7145	15.8602	16.1308	16.0683	15.6521	15.5064	14.7987	14.2575	13.8829	13.8829	13.5915
chr3	144068310	7.72196	7.55545	7.74277	7.55545	7.49301	7.36812	7.20161	7.07673	6.84778	6.86859	6.49394	6.59801	6.57719	6.51475	6.66045	6.74371	6.59801	6.49394	6.78533	6.57719	6.59801	6.78533	6.78533	7.01429	6.78533	6.76452	6.70208	6.95185	7.05591	7.22243	7.28487	7.20161	7.07673	7.24324	7.15998	7.30568	7.28487	7.36812	7.24324	7.43056	7.61789	7.6387	7.61789	7.45138	7.51382	7.82603	7.9301	7.61789
chr14	71645448	17.2755	17.1715	17.671	17.6918	17.7959	17.6086	17.2964	17.6502	17.7543	17.4837	17.0882	16.776	16.6719	16.6928	16.7136	16.8593	16.6719	16.4638	16.8385	17.005	17.2547	17.0466	16.7136	16.6511	16.4846	16.5471	16.3389	16.1932	16.3805	16.9425	16.9217	17.3588	17.4421	17.5045	17.6502	17.4004	17.7751	18.4203	18.4411	17.9624	17.7126	18.0457	17.9416	18.1289	18.3579	18.2122	18.4411	18.5036
chr5	163699577	6.03603	6.03603	5.93196	6.1401	5.80708	6.01522	6.1401	6.30661	6.45231	6.59801	6.70208	6.49394	6.49394	6.61882	6.70208	6.99347	7.01429	6.95185	7.0351	7.28487	7.34731	7.57626	7.95091	7.74277	7.99254	7.88847	7.65952	7.45138	7.26405	7.13917	7.11836	7.09754	7.1808	6.95185	6.82696	6.70208	7.07673	7.0351	7.07673	7.0351	6.95185	6.66045	6.2858	6.30661	6.47313	6.55638	6.82696	6.8894
chr14	58444696	10.0739	10.178	9.94905	10.1988	10.2404	10.3029	10.4694	10.5735	10.5735	10.407	10.3861	10.3861	10.3861	10.1156	10.2404	10.0323	10.4278	10.2821	10.0323	9.99068	9.92823	9.80335	10.178	10.2404	10.1364	10.3237	10.1572	10.3861	10.4694	10.5318	10.5527	10.7192	10.844	11.1979	11.4893	11.2187	11.1979	11.3644	11.6766	12.2386	12.2178	12.2594	12.2178	12.1553	12.0513	11.7807	11.8223	11.302
chr2	96847069	5.30755	4.99534	4.74557	4.9329	5.01615	5.2451	5.18266	5.26592	5.09941	5.07859	5.12022	4.9329	4.59987	4.30848	3.97546	4.07953	4.26685	4.14197	3.93383	3.93383	4.10034	4.0379	4.22522	4.24604	4.10034	4.20441	4.26685	4.24604	4.45418	4.55825	4.6415	4.57906	4.72476	5.20348	5.30755	5.41162	5.55731	5.43243	5.20348	5.20348	5.03697	5.22429	5.30755	5.22429	5.18266	5.14104	5.03697	4.95371
chr7	30244759	7.53463	7.84684	7.49301	7.68033	7.59708	7.22243	7.22243	7.13917	7.01429	7.05591	7.28487	7.24324	7.11836	7.1808	7.05591	7.01429	7.0351	7.05591	7.11836	6.82696	6.66045	6.80615	6.95185	6.68126	6.57719	6.97266	6.70208	6.4315	6.41068	6.34824	5.99441	5.78627	5.57813	5.3908	5.41162	5.2451	5.20348	5.16185	4.87045	4.76638	4.68313	4.32929	4.22522	4.39173	4.35011	4.01708	4.32929	4.47499
chr19	6224071	7.68033	7.97173	8.0758	8.11742	8.47126	9.01242	9.09568	9.05405	8.78347	8.88754	8.92917	9.15812	9.34544	9.26219	9.36626	9.283	9.86579	10.0115	10.4486	10.5318	10.6359	10.74	10.7192	10.9273	10.844	10.4278	10.4278	10.5527	10.6567	10.6775	10.5318	10.2821	10.2613	10.4278	10.4486	10.5943	10.4278	10.3237	9.80335	9.72009	9.59521	9.44951	9.55358	9.40789	9.24137	8.8251	8.51289	8.20068
chrX	70977548	10.844	10.6983	10.5735	10.7192	11.1979	11.2187	11.1979	11.2603	11.1771	11.1354	11.1354	11.1771	10.9897	10.74	10.8232	10.8024	10.7192	10.6983	10.9481	11.1563	11.2811	11.6558	11.7599	12.0096	11.7182	11.7599	11.9264	11.8847	12.1345	11.8015	11.968	12.0304	12.0721	12.3635	12.6132	12.7173	12.9046	13.1752	12.9254	12.8838	12.863	12.6965	12.8422	12.7797	12.5716	12.53	12.9879	13.1128
chr5	30326819	7.72196	7.51382	7.53463	7.51382	7.65952	7.34731	7.24324	7.22243	7.1808	7.3265	7.28487	7.59708	7.51382	7.51382	7.36812	7.20161	7.07673	6.97266	6.99347	6.99347	7.0351	7.09754	7.07673	6.80615	6.2858	6.05685	5.99441	5.93196	5.80708	5.61976	5.84871	5.72382	5.78627	5.80708	5.86952	6.09847	6.20254	6.11929	6.09847	6.22336	6.26499	6.26499	6.22336	6.38987	6.61882	6.76452	6.82696	7.09754
chr7	101095127	4.66232	4.91208	5.26592	5.51569	5.3908	5.26592	4.9329	5.03697	5.32836	5.30755	5.34917	5.12022	5.01615	5.03697	4.95371	4.91208	5.14104	5.07859	5.16185	5.12022	5.05778	4.80801	4.45418	4.47499	4.55825	4.55825	4.66232	4.62069	4.37092	4.32929	4.35011	4.57906	4.43336	4.4958	4.35011	4.20441	4.14197	4.10034	4.16278	4.16278	4.22522	4.22522	4.22522	4.10034	4.0379	4.10034	4.05871	4.01708
chrX	135871331	0.353836	0.333023	0.603603	0.790928	0.790928	0.790928	0.832556	0.915812	0.95744	1.33209	1.66511	2.08139	2.41441	2.70581	3.18453	3.68406	4.14197	4.45418	4.76638	5.32836	5.72382	6.07766	6.16092	6.38987	6.76452	7.11836	7.36812	7.80522	8.34638	8.6794	8.8251	8.74184	8.92917	8.92917	8.86672	8.70021	8.49207	8.47126	8.80428	8.72103	8.6794	8.74184	8.76266	8.72103	8.80428	9.05405	9.30382	9.32463
chr9	33095515	6.82696	6.8894	6.84778	6.97266	7.09754	7.07673	6.99347	6.93103	6.66045	6.55638	6.26499	6.30661	6.30661	6.47313	6.32743	6.4315	6.61882	6.66045	6.38987	6.24417	6.24417	6.30661	6.53557	6.57719	6.2858	6.05685	6.2858	6.30661	6.49394	6.57719	6.72289	6.51475	6.53557	6.2858	6.2858	6.03603	5.80708	6.01522	6.26499	6.22336	6.22336	6.45231	6.2858	6.36906	6.47313	6.51475	6.38987	6.34824
chrX	136191156	8.74184	8.86672	8.80428	8.97079	9.44951	9.44951	9.49114	9.38707	9.44951	9.17893	8.94998	8.94998	8.6794	8.61696	8.65859	8.78347	8.94998	9.11649	9.5744	9.74091	10.1156	10.1364	10.5943	10.6359	10.5318	10.4694	11.0106	11.5101	11.4893	11.9472	12.0721	12.0304	12.0721	12.1969	12.4051	12.53	12.6965	12.5924	12.8838	13.0503	13.0295	13.6747	13.4042	13.3833	13.3833	13.5499	13.3833	13.2376
chr2	218046906	7.45138	7.22243	7.09754	7.11836	6.97266	7.22243	7.20161	7.26405	6.97266	6.72289	6.61882	6.34824	6.11929	5.86952	5.66138	5.43243	5.3908	5.36999	5.30755	5.18266	5.03697	5.07859	5.16185	5.36999	5.49487	5.43243	5.3908	5.32836	5.49487	5.49487	5.57813	5.57813	5.5365	5.64057	5.91115	5.80708	5.78627	5.89034	5.89034	6.09847	6.32743	6.59801	6.55638	6.53557	6.53557	6.53557	6.61882	6.47313
chr16	46372040	4.30848	5.84871	8.55452	10.0531	10.5735	29.0354	49.0792	71.1003	108.461	214.675	232.096	234.094	237.216	296.078	304.32	305.465	306.61	334.958	374.921	407.37	418.568	417.714	415.196	414.238	414.093	396.359	376.628	356.938	320.576	214.217	195.297	193.757	191.051	133.688	124.446	123.676	122.989	96.3684	56.926	22.6247	8.61696	8.49207	8.11742	7.84684	7.61789	7.49301	7.22243	6.91022
chr6	95120398	7.28487	7.13917	7.11836	6.97266	6.97266	6.8894	6.93103	6.76452	6.61882	6.68126	6.78533	6.80615	6.51475	6.57719	6.4315	6.4315	6.57719	6.82696	6.8894	7.20161	7.05591	6.86859	7.01429	7.05591	7.1808	6.93103	7.30568	7.1808	7.1808	7.05591	6.84778	6.93103	7.09754	7.05591	6.99347	6.68126	6.57719	6.51475	6.4315	6.22336	6.36906	6.61882	6.49394	6.45231	6.26499	6.55638	6.1401	6.11929
chr2	12614006	6.2858	6.49394	6.30661	6.01522	5.74464	5.66138	5.41162	5.07859	4.87045	4.80801	4.62069	4.89127	4.76638	4.76638	4.99534	4.89127	4.70394	4.74557	4.91208	4.91208	4.68313	4.70394	4.89127	4.97452	5.26592	5.3908	5.59894	5.97359	6.22336	6.38987	6.51475	6.24417	6.38987	6.32743	6.24417	6.41068	6.45231	6.38987	6.2858	6.36906	6.51475	6.53557	6.16092	6.16092	6.03603	5.99441	6.18173	5.95278
chr2	126669608	5.36999	5.66138	5.84871	6.05685	6.01522	6.11929	6.01522	6.05685	5.91115	5.91115	5.3908	5.22429	5.26592	5.28673	5.09941	5.05778	4.89127	4.89127	5.05778	4.76638	4.74557	4.66232	4.57906	4.51662	4.43336	4.24604	4.39173	4.6415	4.72476	4.76638	5.01615	5.22429	5.30755	5.41162	5.84871	5.99441	5.97359	6.03603	6.01522	5.99441	5.91115	5.80708	5.82789	5.70301	5.80708	5.82789	5.82789	5.49487
chr3	171628409	5.89034	5.93196	5.86952	6.22336	6.34824	6.34824	6.57719	6.59801	6.74371	6.74371	6.86859	7.0351	7.43056	7.30568	7.34731	7.47219	7.82603	7.61789	7.24324	7.22243	7.26405	7.51382	7.72196	7.53463	7.59708	7.84684	7.74277	7.74277	7.97173	8.17987	8.11742	8.45045	8.40882	8.74184	8.65859	8.70021	8.55452	8.42963	8.74184	8.6794	8.388	8.09661	7.82603	7.65952	7.3265	7.07673	7.30568	7.30568
chrX	53034889	8.26312	8.63777	8.94998	9.11649	8.88754	8.47126	8.22149	7.88847	8.13824	8.13824	7.88847	7.47219	7.28487	7.30568	7.01429	7.01429	6.70208	6.68126	6.68126	6.74371	6.72289	6.70208	6.61882	6.55638	6.70208	7.05591	7.26405	6.99347	6.51475	6.26499	6.22336	6.45231	6.61882	6.51475	6.55638	6.18173	6.07766	5.80708	5.47406	5.16185	5.05778	5.01615	4.76638	4.62069	4.45418	4.32929	4.01708	4.0379
chr17	47021854	3.57999	3.30941	3.20534	3.12209	3.08046	3.26778	3.47592	3.43429	3.45511	3.45511	3.45511	3.08046	2.93476	2.72662	2.62255	2.2479	1.97732	1.97732	1.91488	1.95651	1.79	2.03976	2.1022	2.35197	2.41441	2.41441	2.37279	2.43523	2.45604	2.74744	2.9972	3.37185	3.60081	4.16278	4.32929	4.59987	4.74557	4.7872	5.22429	5.64057	5.95278	6.22336	6.61882	6.59801	6.66045	7.07673	7.24324	7.47219
chr14	59113072	13.6956	13.4874	13.3209	13.2168	12.4467	12.0721	11.7599	11.3852	11.3852	11.3644	11.1354	11.0314	10.5943	10.3237	10.407	10.4278	10.4694	10.407	10.5943	10.5735	10.5318	10.5318	10.9897	11.1979	11.3852	11.9056	12.1761	12.5508	12.6132	12.7173	12.9046	13.3209	13.7372	13.9453	14.0286	13.6539	13.6747	13.4458	13.3001	13.4458	13.4874	13.5915	13.529	13.4666	13.6747	13.9869	13.8829	13.5082
chr17	6639705	9.22056	9.03324	8.51289	8.0758	7.95091	7.55545	7.47219	7.0351	6.86859	7.36812	7.61789	7.88847	8.09661	8.05498	7.90928	7.84684	7.65952	7.59708	7.70115	7.61789	7.34731	7.36812	7.70115	8.15905	8.28394	8.55452	8.86672	9.11649	9.19975	9.07486	9.13731	9.36626	9.51196	9.78254	9.88661	9.74091	9.69928	9.61603	9.283	9.44951	9.84498	9.76172	9.67847	9.4287	9.30382	9.09568	8.72103	8.61696
chr7	154275745	9.36626	9.4287	9.11649	9.36626	9.82416	9.88661	9.99068	9.86579	9.84498	9.44951	9.59521	9.55358	9.51196	9.44951	9.44951	9.51196	9.44951	9.53277	9.22056	8.94998	8.388	8.11742	8.40882	8.42963	8.36719	8.51289	8.55452	8.36719	8.28394	8.51289	8.76266	9.05405	8.86672	8.97079	8.99161	8.8251	8.8251	8.74184	9.05405	9.30382	9.61603	9.67847	9.59521	9.53277	9.40789	9.15812	9.13731	9.13731
chr1	16034274	3.26778	3.35104	3.39267	3.57999	3.66325	3.51755	3.47592	3.16371	2.9972	2.95557	3.1429	3.41348	3.51755	3.43429	3.33023	3.03883	3.12209	3.20534	3.1429	3.20534	3.22616	3.24697	3.45511	3.57999	3.7465	4.12115	4.10034	4.51662	4.76638	4.87045	4.84964	4.91208	4.9329	5.07859	5.3908	5.5365	5.61976	5.61976	5.59894	5.70301	5.76545	6.01522	5.95278	5.80708	5.74464	5.49487	5.5365	5.28673
chr11	118331705	6.63964	6.47313	6.55638	6.51475	6.68126	6.76452	6.91022	6.70208	7.01429	7.20161	7.59708	7.90928	7.68033	7.43056	6.93103	6.70208	6.59801	6.84778	6.57719	6.53557	6.26499	6.30661	6.34824	6.55638	6.72289	6.61882	6.26499	6.49394	6.34824	6.45231	6.41068	6.61882	6.99347	7.07673	7.07673	6.99347	6.84778	7.0351	7.20161	7.26405	7.53463	7.55545	7.30568	7.20161	7.13917	7.22243	7.26405	7.24324
chr5	60366022	6.36906	6.34824	6.16092	6.07766	6.34824	6.11929	6.16092	6.18173	6.07766	6.01522	6.05685	6.01522	5.86952	5.80708	6.16092	6.20254	6.30661	6.32743	6.26499	6.11929	6.11929	6.03603	6.32743	6.47313	6.47313	6.45231	6.30661	6.41068	6.4315	6.57719	6.59801	6.53557	6.36906	6.45231	6.24417	6.1401	6.20254	6.38987	6.2858	6.32743	6.09847	5.93196	5.72382	5.70301	6.01522	6.18173	6.1401	5.95278
chr15	74878481	7.09754	6.95185	6.61882	6.4315	6.59801	6.82696	6.80615	6.76452	6.51475	6.57719	6.70208	6.51475	6.51475	6.59801	6.66045	6.72289	6.63964	6.55638	6.24417	6.07766	6.05685	6.22336	6.55638	6.93103	7.11836	7.15998	7.28487	7.36812	7.43056	7.57626	7.55545	7.55545	7.68033	7.51382	7.45138	7.45138	7.53463	7.55545	7.74277	8.22149	8.59614	8.55452	8.36719	8.22149	8.09661	8.15905	8.05498	7.7844
chr12	122922263	8.17987	8.55452	8.94998	8.80428	8.6794	8.80428	9.15812	9.22056	9.63684	9.74091	9.36626	9.30382	9.07486	9.01242	8.61696	8.5337	8.59614	8.84591	8.84591	8.8251	8.57533	8.26312	8.0758	8.0758	8.51289	8.65859	8.47126	8.13824	8.05498	7.88847	8.09661	8.36719	8.5337	8.57533	8.65859	8.34638	8.28394	8.24231	8.22149	8.22149	8.47126	8.26312	7.95091	7.70115	6.99347	6.68126	6.51475	6.51475
chr2	26884374	6.41068	6.57719	6.72289	7.01429	7.05591	6.95185	7.22243	7.36812	7.57626	7.57626	7.55545	7.40975	7.65952	7.40975	7.11836	7.34731	7.53463	7.57626	7.84684	7.97173	8.47126	8.40882	8.28394	8.34638	8.20068	8.24231	7.99254	8.01335	7.76359	7.72196	7.82603	7.88847	7.84684	8.01335	8.40882	8.40882	8.15905	8.26312	7.80522	7.88847	7.72196	7.59708	7.68033	7.38894	7.11836	7.09754	7.34731	7.3265
chr5	130388961	8.63777	8.65859	8.59614	8.59614	8.5337	8.45045	8.22149	8.47126	8.72103	8.70021	8.65859	9.05405	8.97079	9.32463	9.49114	9.61603	9.69928	9.72009	9.92823	9.82416	9.72009	9.72009	9.80335	9.80335	9.59521	9.92823	10.2821	10.1156	9.96986	9.76172	9.65765	9.22056	9.03324	8.72103	8.45045	8.32556	8.17987	7.9301	7.82603	7.88847	7.59708	7.43056	7.24324	7.20161	7.34731	7.22243	6.78533	6.84778
chr6	34527031	7.22243	7.13917	6.80615	6.59801	6.70208	6.72289	6.61882	6.99347	7.40975	7.49301	7.36812	7.57626	7.53463	7.49301	7.36812	7.38894	7.38894	7.07673	7.13917	6.93103	7.0351	7.13917	7.38894	7.43056	7.47219	7.45138	7.65952	7.34731	6.95185	6.93103	6.91022	7.15998	7.11836	7.15998	7.20161	7.43056	7.55545	7.80522	7.88847	8.01335	7.82603	7.68033	7.59708	7.61789	7.55545	7.61789	7.45138	7.72196
chr1	25934785	8.55452	8.32556	7.82603	7.82603	7.72196	7.82603	8.01335	7.95091	7.99254	7.9301	7.9301	7.72196	7.84684	7.68033	8.24231	8.74184	8.97079	9.24137	9.30382	9.38707	9.94905	9.92823	10.2196	10.2613	10.407	10.511	10.5735	10.7608	11.0314	10.9065	11.1771	11.5725	11.6558	11.739	11.5933	11.3436	11.635	11.5517	11.3436	11.406	11.0106	11.1563	11.2395	11.1979	10.9689	10.9897	10.8857	10.3653
chr16	20127451	7.80522	7.74277	7.61789	7.90928	7.74277	7.88847	8.0758	8.01335	7.74277	7.57626	7.65952	7.70115	7.49301	7.53463	7.30568	7.36812	7.51382	7.61789	7.65952	7.74277	8.11742	7.82603	7.80522	7.68033	7.84684	7.90928	7.84684	8.03417	8.30475	8.28394	8.28394	8.20068	8.36719	8.40882	8.57533	8.80428	8.63777	8.65859	8.388	8.24231	8.15905	8.40882	8.51289	8.24231	7.7844	7.72196	7.70115	7.55545
chr2	217967594	6.05685	5.91115	5.76545	5.5365	5.47406	5.55731	5.32836	5.34917	5.16185	5.22429	5.14104	5.22429	5.20348	5.05778	4.84964	4.68313	4.57906	4.43336	4.20441	4.05871	4.10034	4.26685	4.41255	4.39173	4.35011	4.16278	4.07953	3.8922	3.91301	3.85057	4.1836	3.93383	3.8922	3.76732	3.64243	3.99627	4.16278	4.16278	4.0379	4.01708	4.05871	4.05871	4.0379	4.07953	4.20441	4.07953	4.07953	3.99627
chr6	57380745	4.55825	4.4958	4.51662	4.24604	4.12115	4.14197	3.99627	4.0379	4.05871	3.99627	3.68406	3.76732	3.66325	3.55918	3.41348	3.26778	3.2886	3.37185	3.35104	3.41348	3.39267	3.43429	3.16371	3.1429	3.22616	3.24697	3.18453	3.01802	3.1429	3.03883	3.33023	3.33023	3.35104	3.53836	3.64243	3.80895	3.78813	3.76732	3.72569	3.78813	3.66325	3.78813	3.93383	3.93383	3.91301	4.01708	4.22522	4.35011
chr1	159251600	8.88754	8.94998	8.70021	8.6794	8.11742	8.13824	8.15905	8.22149	8.11742	7.97173	8.13824	8.24231	8.59614	8.72103	8.6794	8.63777	8.63777	8.76266	8.86672	8.97079	9.13731	9.03324	9.26219	9.26219	9.5744	9.283	8.90835	9.09568	9.17893	9.22056	9.26219	8.90835	8.59614	8.47126	8.49207	8.70021	8.92917	9.03324	8.88754	8.57533	8.15905	8.45045	8.40882	8.22149	8.26312	8.30475	8.45045	8.51289
chr6	18832160	8.5337	8.47126	8.55452	8.8251	8.90835	8.61696	8.47126	8.15905	8.51289	8.5337	8.65859	8.6794	8.84591	8.86672	8.8251	8.99161	8.97079	9.13731	9.26219	9.44951	9.47033	9.55358	9.65765	9.65765	9.53277	9.72009	9.74091	9.80335	9.59521	9.49114	9.51196	9.11649	8.63777	8.5337	8.6794	8.65859	8.94998	8.86672	8.51289	8.42963	8.74184	8.8251	8.63777	8.36719	8.28394	8.13824	8.05498	8.01335
chr1	154404245	8.11742	8.03417	8.01335	7.88847	7.59708	7.20161	7.28487	7.15998	6.80615	6.68126	6.16092	6.22336	6.34824	6.55638	6.61882	6.74371	6.70208	6.93103	6.86859	6.80615	6.68126	6.68126	6.61882	6.91022	6.93103	7.05591	7.22243	7.20161	6.99347	7.3265	7.61789	7.65952	7.88847	7.86766	7.7844	7.65952	7.74277	7.76359	7.7844	7.88847	7.95091	7.80522	7.6387	7.36812	7.34731	7.61789	7.76359	7.7844
chr21	27643570	8.57533	8.94998	8.88754	8.47126	8.30475	8.13824	8.17987	8.24231	7.97173	7.72196	7.38894	7.45138	7.24324	7.55545	7.38894	7.13917	7.07673	7.05591	7.05591	7.01429	6.78533	6.70208	6.74371	6.93103	6.80615	7.05591	7.07673	6.95185	7.38894	7.76359	7.9301	8.03417	8.13824	7.88847	8.20068	8.30475	8.22149	8.28394	8.45045	8.55452	8.74184	8.72103	8.72103	8.61696	8.74184	8.70021	8.88754	8.84591
chr10	109588119	8.22149	8.11742	8.15905	8.28394	8.03417	8.13824	8.17987	8.24231	7.55545	7.13917	6.84778	6.66045	6.34824	6.09847	6.11929	6.18173	6.03603	5.76545	5.61976	5.57813	5.74464	5.99441	6.01522	5.91115	5.80708	5.91115	6.09847	6.18173	6.24417	6.49394	6.76452	7.13917	7.53463	7.6387	7.36812	7.26405	7.55545	7.65952	7.65952	8.09661	8.15905	7.9301	8.09661	8.11742	8.24231	8.15905	8.05498	7.86766
chr3	178430581	3.91301	4.14197	4.43336	4.66232	4.70394	4.62069	4.74557	4.84964	5.01615	5.16185	5.2451	5.55731	5.5365	5.64057	5.59894	5.57813	5.51569	5.6822	5.78627	5.86952	5.78627	5.64057	5.36999	5.12022	5.09941	5.12022	4.99534	4.97452	5.01615	4.6415	4.7872	4.76638	4.62069	4.57906	4.80801	4.82883	4.74557	4.80801	5.05778	5.01615	5.14104	5.20348	5.49487	5.41162	5.26592	5.41162	5.26592	5.30755
chr18	11419979	4.51662	4.43336	4.43336	4.57906	4.68313	4.72476	4.7872	4.95371	5.16185	5.22429	5.09941	5.16185	4.99534	5.09941	5.01615	4.99534	4.80801	4.87045	4.84964	4.66232	4.45418	4.59987	4.55825	4.51662	4.57906	4.80801	4.66232	4.57906	4.4958	4.47499	4.37092	4.39173	4.45418	4.47499	4.6415	4.72476	4.80801	4.84964	4.74557	4.66232	4.68313	4.80801	4.7872	4.74557	4.84964	4.6415	4.91208	4.68313
chr1	204295498	8.15905	8.17987	8.34638	8.55452	8.32556	8.20068	7.86766	7.97173	7.86766	7.86766	7.95091	7.84684	7.68033	7.45138	7.57626	7.76359	7.72196	7.40975	7.45138	7.38894	7.45138	7.1808	7.1808	7.36812	7.53463	7.51382	7.3265	7.36812	7.61789	7.43056	7.40975	7.47219	7.40975	7.59708	7.59708	7.74277	7.70115	8.03417	7.9301	8.0758	7.99254	8.03417	7.99254	7.99254	7.7844	7.6387	7.70115	7.53463
chrX	17912969	7.82603	7.84684	7.59708	7.70115	8.17987	8.34638	8.24231	8.26312	8.42963	8.26312	8.15905	8.24231	8.26312	7.95091	7.82603	8.09661	8.42963	8.42963	8.49207	8.57533	8.63777	8.76266	8.84591	8.70021	8.15905	7.9301	7.47219	7.51382	7.53463	7.80522	7.95091	8.0758	7.97173	7.84684	7.76359	7.40975	6.95185	6.82696	6.80615	6.8894	6.78533	6.84778	6.86859	7.43056	7.57626	7.61789	7.82603	7.65952
chr10	102821693	7.3265	7.26405	6.97266	6.97266	6.78533	6.68126	6.97266	6.91022	6.45231	6.78533	6.86859	6.97266	7.07673	7.45138	7.6387	7.6387	7.84684	8.0758	8.30475	8.47126	8.59614	8.45045	8.40882	8.11742	8.11742	8.17987	8.28394	8.13824	8.30475	8.01335	8.09661	8.03417	8.0758	8.13824	8.388	8.28394	8.30475	8.09661	7.95091	7.84684	7.72196	7.72196	7.90928	8.20068	8.47126	8.65859	8.65859	8.76266
chr5	156830918	6.78533	6.70208	6.68126	6.66045	6.53557	6.30661	6.26499	6.18173	5.99441	5.84871	5.82789	5.61976	5.5365	5.45324	5.61976	5.59894	5.66138	5.51569	5.93196	5.64057	5.72382	5.82789	5.78627	5.72382	5.59894	5.5365	5.64057	5.59894	5.86952	5.76545	5.76545	5.84871	5.78627	5.66138	5.66138	5.64057	5.41162	5.30755	5.09941	5.34917	5.5365	5.64057	5.55731	5.61976	5.74464	5.78627	5.6822	5.45324
chr14	89409879	4.45418	4.59987	4.68313	4.76638	4.76638	4.84964	5.03697	4.91208	5.14104	5.12022	5.20348	5.18266	5.3908	5.66138	5.74464	5.78627	5.99441	6.11929	6.30661	6.53557	6.47313	6.30661	6.49394	6.36906	6.32743	6.22336	6.26499	6.22336	6.34824	6.30661	6.36906	6.24417	6.24417	6.24417	6.09847	6.1401	6.07766	6.05685	6.16092	5.91115	5.97359	6.09847	5.95278	5.99441	6.1401	6.16092	6.01522	6.2858
chr9	18283723	10.5735	10.8649	10.9065	10.8649	10.7192	10.5527	10.6983	10.8024	11.0938	11.2395	11.0938	10.7192	10.3653	10.2404	10.178	10.5527	10.4694	9.99068	9.80335	10.1988	10.3237	10.0531	9.74091	9.51196	9.53277	9.99068	10.3861	10.178	10.2821	10.2404	10.3029	10.5527	10.6359	10.6983	10.8232	10.6359	10.6359	10.6983	10.7192	10.5735	10.2613	10.1572	10.6983	10.844	10.9273	10.6359	10.1988	10.3237
chr6	33158442	6.1401	5.95278	5.6822	5.49487	5.30755	5.09941	4.80801	4.41255	4.12115	4.01708	3.87139	4.01708	3.99627	3.97546	4.1836	4.10034	4.07953	4.22522	4.14197	4.10034	3.97546	4.10034	4.28766	4.41255	4.51662	4.4958	4.47499	4.55825	4.55825	4.47499	4.53743	4.53743	4.26685	4.16278	4.14197	4.1836	3.99627	3.8922	4.01708	3.80895	3.70488	3.66325	3.68406	3.93383	3.8922	3.87139	3.70488	3.80895
chr3	62112098	10.0531	10.3237	10.1572	10.0115	10.0115	10.0947	10.1156	10.5735	10.8857	10.8232	10.5943	10.2613	10.2821	10.0739	9.74091	9.84498	9.82416	9.55358	9.17893	9.61603	9.82416	9.53277	9.4287	9.17893	8.74184	8.84591	8.88754	8.49207	8.47126	8.36719	8.57533	8.5337	8.49207	8.42963	8.34638	8.388	8.26312	7.97173	8.03417	7.82603	7.74277	7.68033	7.82603	8.09661	8.30475	7.99254	8.0758	8.01335
chr17	79897151	6.22336	6.09847	6.05685	6.1401	6.11929	5.82789	6.03603	5.93196	5.61976	5.66138	5.57813	5.64057	5.43243	5.07859	5.07859	4.68313	4.51662	4.22522	4.22522	4.53743	4.53743	4.47499	4.4958	4.22522	4.10034	4.14197	4.05871	4.07953	4.16278	4.22522	4.12115	4.24604	4.26685	4.35011	4.39173	4.53743	4.47499	4.57906	4.57906	4.6415	4.70394	4.89127	4.87045	4.7872	5.03697	5.01615	4.91208	4.99534
chr11	64668034	6.61882	6.76452	7.0351	7.30568	7.26405	7.11836	7.20161	6.99347	6.8894	6.80615	6.80615	6.63964	6.30661	6.36906	6.55638	6.2858	6.03603	5.89034	5.89034	5.59894	5.41162	5.45324	5.34917	4.91208	4.68313	4.87045	5.01615	5.12022	5.30755	5.3908	5.49487	5.66138	5.76545	5.47406	5.22429	5.07859	4.87045	4.91208	5.01615	4.97452	5.12022	5.28673	5.14104	5.43243	5.41162	5.2451	4.84964	4.74557
chr14	23212683	6.78533	6.78533	6.78533	6.8894	6.80615	6.74371	6.66045	6.84778	6.91022	6.80615	6.59801	6.34824	6.22336	6.07766	6.11929	5.99441	5.82789	5.6822	5.86952	5.99441	6.11929	6.24417	6.36906	6.47313	6.45231	6.61882	6.49394	6.66045	6.74371	6.93103	7.05591	7.3265	7.34731	7.57626	7.38894	7.28487	7.26405	7.40975	7.47219	7.38894	7.38894	7.34731	7.09754	7.01429	7.07673	6.8894	6.72289	6.53557
chr2	217525373	7.38894	7.72196	8.03417	7.86766	7.84684	7.80522	7.97173	8.26312	8.30475	8.55452	8.5337	8.30475	8.24231	8.47126	8.36719	8.70021	8.80428	8.74184	8.63777	8.17987	7.95091	7.59708	7.61789	7.70115	7.82603	7.9301	7.68033	7.47219	7.43056	7.24324	7.22243	7.1808	7.07673	6.86859	6.76452	6.41068	6.47313	6.36906	6.36906	6.38987	6.59801	6.97266	7.20161	7.30568	7.26405	7.07673	7.15998	7.15998
chr12	104958951	5.20348	5.2451	5.32836	5.61976	5.6822	5.80708	5.93196	5.84871	5.72382	5.78627	6.07766	6.32743	6.66045	6.70208	6.61882	6.76452	6.82696	6.76452	6.59801	6.72289	6.74371	6.51475	6.49394	6.41068	6.22336	6.03603	6.1401	6.22336	6.41068	6.70208	6.41068	6.2858	6.1401	6.18173	6.57719	6.66045	6.55638	6.76452	7.1808	7.09754	7.09754	7.1808	7.07673	6.82696	6.82696	6.84778	6.72289	6.76452
chr1	223879077	13.8412	13.7372	13.425	12.9879	12.4675	12.0721	11.1563	10.6567	10.2821	9.5744	8.99161	8.49207	7.88847	7.45138	7.26405	6.91022	6.97266	6.38987	5.80708	5.28673	4.87045	4.6415	4.80801	4.7872	4.55825	4.53743	4.57906	4.55825	4.55825	4.43336	4.41255	4.14197	3.97546	3.8922	3.78813	3.78813	3.2886	3.41348	3.49674	3.37185	3.26778	3.20534	3.01802	2.83069	2.95557	2.87232	2.74744	2.76825
chr20	18325336	7.26405	7.1808	7.01429	6.91022	6.76452	6.70208	6.49394	6.61882	6.55638	6.4315	6.03603	6.22336	6.47313	6.30661	6.30661	5.99441	5.97359	6.16092	6.30661	6.32743	6.86859	6.86859	6.8894	7.30568	7.38894	7.22243	7.26405	7.59708	7.45138	7.45138	7.80522	7.76359	7.59708	7.40975	7.3265	7.38894	7.49301	7.47219	7.51382	7.53463	7.1808	7.09754	7.01429	6.84778	6.84778	6.80615	6.66045	6.20254
chr2	9807339	4.84964	4.89127	4.91208	4.91208	4.80801	5.12022	5.20348	5.01615	5.22429	5.47406	5.59894	5.70301	5.61976	5.57813	5.70301	5.78627	6.16092	6.41068	6.47313	6.63964	6.82696	6.91022	6.97266	7.1808	7.24324	7.45138	7.36812	7.30568	6.99347	6.78533	6.55638	6.61882	6.72289	6.80615	6.80615	6.82696	6.72289	6.59801	6.57719	6.57719	6.66045	6.49394	6.34824	6.49394	6.49394	6.26499	6.16092	6.20254
chr13	90010262	17.3172	17.1715	17.2547	17.1923	16.4014	16.5262	16.443	16.1516	16.11	15.881	16.2348	16.0267	15.9435	15.4023	15.548	15.4439	15.2358	15.2358	15.7353	15.7561	16.0059	16.1724	16.2557	16.4014	16.9217	16.7136	17.3796	17.4421	17.4421	17.4212	17.5461	17.5669	17.6294	17.5669	17.5253	17.5878	17.4004	17.109	17.0466	16.8385	16.7136	16.5471	16.5471	16.7344	16.8385	17.0466	16.5887	16.8593
chr9	126880874	11.2811	11.2187	11.3436	11.302	11.2603	11.1146	11.3228	11.3228	11.302	11.0314	11.1563	11.1354	11.1771	10.7816	10.7608	10.844	11.0938	11.1979	11.8847	12.4883	13.0919	13.425	13.2793	13.4666	13.1544	12.7589	12.6965	12.4259	12.7381	12.6965	12.4467	12.5092	12.3426	12.7797	13.1336	13.2793	13.196	13.3417	12.8214	13.0503	13.3833	13.4666	13.5915	13.4458	13.6123	14.424	14.9236	15.215
chr5	107412424	6.76452	6.63964	6.68126	6.51475	6.74371	6.78533	6.74371	6.49394	6.4315	6.51475	6.18173	6.09847	6.49394	6.45231	6.55638	6.72289	6.41068	6.53557	6.45231	6.26499	6.51475	6.45231	6.51475	6.76452	6.74371	6.68126	6.74371	6.66045	6.55638	6.22336	6.4315	6.53557	6.20254	6.07766	6.01522	6.05685	6.24417	6.11929	6.20254	6.30661	5.97359	6.03603	6.11929	5.95278	5.95278	5.72382	5.82789	5.86952
chr9	96851212	7.57626	7.57626	7.59708	7.28487	7.43056	7.01429	7.0351	7.01429	7.28487	7.34731	7.3265	7.11836	7.30568	7.45138	7.53463	7.40975	7.51382	7.82603	7.74277	7.88847	7.95091	7.68033	7.55545	7.59708	7.34731	7.40975	7.38894	7.38894	7.05591	6.82696	6.84778	7.05591	6.86859	6.78533	6.95185	7.53463	7.80522	7.43056	7.30568	7.24324	6.93103	6.91022	6.63964	6.36906	6.09847	5.72382	5.59894	5.34917
chr2	130113209	1.62348	1.66511	1.60267	1.66511	1.74837	1.70674	1.72755	1.79	1.72755	1.62348	1.83162	2.2479	2.43523	2.56011	2.56011	2.58092	2.5393	2.47685	2.43523	2.45604	2.41441	2.45604	2.41441	2.33116	2.45604	2.89313	2.97639	3.03883	3.20534	3.30941	3.10127	2.72662	2.5393	2.37279	2.58092	2.51848	2.56011	2.66418	2.74744	2.76825	2.74744	2.70581	2.85151	2.91395	2.93476	2.72662	2.85151	2.74744
[truncated: 281 more rows]
[truncated: 1,953 more columns]

[truncated: 17 more sheets: ALL_gh2ax, ALLneg_53bp1, ALLneg_gh2ax, HEKmreR1_m, iPSCmreR1_m, HEKcasR1_m, iPSCcasR1_m, HEKcasR1_t, HEKmreR1_t, iPSCcasR1_t, iPSCcasR2_t, iPSCmreR1_t, iPSCmreR2_t, iPSCmreGGr1_bp, iPSCmreGGr2_bp, iPSCcasGGr1_bp, iPSCcasGGr2_bp]
