# Supplementary material for: Massively parallel genomic perturbations with multi-target CRISPR interrogates Cas9 activity and DNA repair at endogenous sites
Source: Nat Cell Biol. 2022 Sep 5;24(9):1433–44. doi: 10.1038/s41556-022-00975-z (PMC9481459; doi:10.1038/s41556-022-00975-z)
Supplement: Source Data 4 — Source data for Fig. 4. [file 41556_2022_975_MOESM6_ESM.xlsx]

## Sheet: Figure 4
	Figure 4
		H3K4me1	H3K4me3	H3K9me3	H3K27ac	H3K36me3	DNase I	MNase	ATAC-seq	RNA-seq	POLR2A
	H3K4me1	1
	H3K4me3	0.490968	1
	H3K9me3	0.202055	-0.141026	1
	H3K27ac	0.730953	0.839942	-0.0432302	1
	H3K36me3	0.322429	0.640781	-0.169626	0.559537	1
	DNase I	0.152027	0.0522275	-0.101079	0.114884	-0.0027499	1
	MNase	-0.0174869	-0.0430907	-0.201185	-0.0580947	-0.0382839	0.125328	1
	ATAC-seq	0.304399	0.0923837	0.0469591	0.280283	0.111939	0.397247	0.0125897	1
	RNA-seq	0.393683	0.707289	-0.180225	0.667129	0.744948	0.00456677	0.0269431	0.12231	1
	POLR2A	0.481374	0.816058	-0.233267	0.83268	0.542104	0.127673	-0.0317981	0.270796	0.726833	1

## Sheet: analysis
		# mismatches	Replicate 1	Replicate 2	# mismatches	Replicate 1	Replicate 2				00	01 (d)	01 (p)	02 (d)	02 (m)	02 (p)	03	04	05	06	07	08	09	10	11	12
	00_null	00	125	126	00	125	126		MRE11	rep 1	27.6042	17.3292	1.40755	7.59253	1.42728	0.82794	0.987766	0.91945	0.697676	0.790577	0.900489	0.823903	0.848411	0.933805	0.890574	0.462413
	01_dist	(d) 01	246	246	01	1908	2098			rep 2	20.6331	12.8426	1.27477	6.54565	1.31044	0.917155	1.10602	1.10437	1.21612	1.14227	1.03819	1.05242	1.00315	1.18534	1.18587	1.12691
	01_prox	(p) 01	1662	1852	02	1168	1436		dCas9	rep 1	282.031	100.455	16.9106	66.9832	8.86081	12.4229	11.2641	23.1677	30.0464	28.3214	20.2487	18.2976	14.0133	10.6675	5.93442	8.63846
	02_dist	(d) 02	93	94	03	360	472			rep 2	294.267	99.25	17.4713	62.9024	7.77902	11.5378	9.21562	17.4773	29.7132	25.2598	17.7621	16.5821	12.7416	9.43495	5.04479	8.88434
	02_mix	(m) 02	970	1205	04	86	125
	02_prox	(p) 02	105	137	05	57	60
	03_null	03	360	472	06	93	110
	04_null	04	86	125	07	152	181
	05_null	05	57	60	08	252	295
	06_null	06	93	110	09	236	280
	07_null	07	152	181	10	103	135
	08_null	08	252	295	11	27	43
	09_null	09	236	280	12	1	1
	10_null	10	103	135		4443	5236
	11_null	11	27	43
	12_null	12	1	1

## Sheet: rastergram
3 hours raw data
		RNA-seq	H3K9me3	H3K4me3	H3K36me3	MNase-seq	H3K27ac	POLR2A	H3K4me1	ATAC-seq	DNase-seq		RNA-seq	H3K9me3	H3K4me3	H3K36me3	MNase-seq	H3K27ac	POLR2A	H3K4me1	ATAC-seq	DNase-seq
dCas9	30m	0.239145	-0.0932079	0.231492	0.211329	0.0964698	0.314448	0.375588	0.346826	0.470709	0.358835		-0.239145	-0.0932079	-0.231492	-0.211329	-0.0964698	-0.314448	-0.375588	-0.346826	-0.470709	-0.358835
	1h	0.163574	-0.0625638	0.18329	0.154427	0.101908	0.285091	0.319832	0.351146	0.407769	0.357178		-0.163574	-0.0625638	-0.18329	-0.154427	-0.101908	-0.285091	-0.319832	-0.351146	-0.407769	-0.357178
	3h	0.00862517	-0.0158115	0.0618211	-0.0805478	0.10477	0.161567	0.215704	0.226398	0.274745	0.314096		-0.00862517	-0.0158115	-0.0618211	-0.0805478	-0.10477	-0.161567	-0.215704	-0.226398	-0.274745	-0.314096
MRE11	30m	0.307672	-0.106466	0.263823	0.253341	0.0491138	0.403249	0.47618	0.345698	0.643535	0.350984		0.307672	0.106466	0.263823	0.253341	0.0491138	0.403249	0.47618	0.345698	0.643535	0.350984
	1h	0.305799	-0.0333555	0.274659	0.293565	0.124918	0.380845	0.41159	0.363216	0.615796	0.329096		0.305799	0.0333555	0.274659	0.293565	0.124918	0.380845	0.41159	0.363216	0.615796	0.329096
	3h	0.247484	-0.0169438	0.250892	0.320393	0.102342	0.341829	0.319208	0.3521	0.48206	0.272066		0.247484	0.0169438	0.250892	0.320393	0.102342	0.341829	0.319208	0.3521	0.48206	0.272066
dCas9	30m	0.00495781	0.0018386	0.0139527	0.013298	0.0380278	0.00452845	0.00413814	0.00400558	0.0647804	0.010274
	1h	0.00207659	0.0172775	0.0128036	0.0213963	0.00722332	0.0185046	0.00637907	0.00366125	0.0338638	0.0188591		Name					AVG	STD	AVG	STD
	3h	0.010595	0.0081417	0.0199746	0.00259712	0.0150864	0.0136212	0.00674073	0.00740933	0.0115356	0.0211924		H3K36me3	0.12	0.18	0.12	0.24	-0.165	0.0574456	0.320393	0.0229878
MRE11	30m	0.0181413	0.012123	0.0306489	0.0235401	0.0413742	0.011082	0.00701833	0.0106601	0.0214086	0.00611647		POLR2A	0.17	0.21	0.17	0.27	-0.205	0.0472582	0.319208	0.00500031
	1h	0.0280242	0.0388542	0.025459	0.00971086	0.0172033	0.0183486	0.01745	0.02693	0.0231233	0.0591331		H3K4me3	0.48	0.4	0.47	0.54	-0.4725	0.057373	0.250892	0.0297886
	3h	0.0359946	0.00129576	0.0297886	0.0229878	0.00937395	0.011687	0.00500031	0.0113935	0.00212132	0.00672339		DNAse	0.5	0.42	0.51	0.56	-0.4975	0.0579511	0.272066	0.00672339
													H3K27ac	0.48	0.44	0.49	0.58	-0.4975	0.0590903	0.341829	0.011687
		0.256109	0.0327553	0.312713	0.40094	0.207112	0.503395	0.534912	0.578499	0.756805	0.586162		H3K4me1	0.54	0.51	0.55	0.63	-0.5575	0.0512348	0.3521	0.0113935
3 hours ratio data
		DNase-seq	MNase-seq	H3K9me3	H3K4me1	ATAC-seq	POLR2A	H3K27ac	H3K4me3	RNA-seq	H3K36me3		DNase-seq	MNase-seq	H3K9me3	H3K4me1	ATAC-seq	POLR2A	H3K27ac	H3K4me3	RNA-seq	H3K36me3
normalize	MRE11/dCas9 (30m)	0.0405768	0.022161	0.00763036	0.0722599	0.124739	0.157517	0.197629	0.194391	0.101179	0.0763144
	MRE11/dCas9 (60m)	0.0611606	0.00471257	-0.118494	0.212006	0.296268	0.375957	0.358578	0.367856	0.391106	0.344797
	MRE11/dCas9	0.0247671	-0.0281771	-0.106895	0.255669	0.270773	0.286711	0.327698	0.365431	0.383186	0.527463		-0.0247671	-0.0281771	-0.106895	-0.255669	-0.270773	-0.286711	-0.327698	-0.365431	-0.383186	-0.527463
	BLISS/dCas9	-0.0382292	0.0474563	-0.0968695	0.111016	0.0655165	0.255262	0.274384	0.370453	0.427677	0.392341		0.0382292	0.0474563	0.0968695	0.111016	0.0655165	0.255262	0.274384	0.370453	0.427677	0.392341
	MRE11/BLISS	-0.0127061	-0.146023	-0.0018349	0.139071	0.0909911	0.0879678	0.13563	0.056939	0.0211234	0.13624
normalize	MRE11/dCas9 (30m)	0.0164796	0.0389451	0.0618105	0.0390296	0.0297925	0.0435796	0.0383462	0.0514629	0.0494293	0.0799858
	MRE11/dCas9 (60m)	0.0737573	0.0290166	0.0206273	0.0241406	0.134568	0.0127377	0.015207	0.00366654	0.0564052	0.0763009
	MRE11/dCas9	0.0313872	0.0334666	0.0233477	0.00689892	0.0154558	0.0049113	0.0123511	0.00735638	0.0308101	0.00630652
	BLISS/dCas9	0.0576448	0.0583606	0.0449936	0.0240013	0.116401	0.0161639	0.0363972	0.0060002	0.0688524	0.152135
	MRE11/BLISS	0.0123286	0.0325937	0.00451312	0.0293605	0.00223522	0.0153222	0.0175308	0.012917	0.00595225	0.014306
30 minutes raw data
		H3K9me3	MNase-seq	H3K36me3	H3K4me3	RNA-seq	H3K27ac	H3K4me1	DNase-seq	POLR2A	ATAC-seq		H3K9me3	MNase-seq	H3K36me3	H3K4me3	RNA-seq	H3K27ac	H3K4me1	DNase-seq	POLR2A	ATAC-seq
dCas9	30m	-0.0932079	0.0964698	0.211329	0.231492	0.239145	0.314448	0.346826	0.358835	0.375588	0.470709		-0.0932079	-0.0964698	-0.211329	-0.231492	-0.239145	-0.314448	-0.346826	-0.358835	-0.375588	-0.470709
	1h	-0.0625638	0.101908	0.154427	0.18329	0.163574	0.285091	0.351146	0.357178	0.319832	0.407769		-0.0625638	-0.101908	-0.154427	-0.18329	-0.163574	-0.285091	-0.351146	-0.357178	-0.319832	-0.407769
	3h	-0.0158115	0.10477	-0.0805478	0.0618211	0.00862517	0.161567	0.226398	0.314096	0.215704	0.274745		-0.0158115	-0.10477	-0.0805478	-0.0618211	-0.00862517	-0.161567	-0.226398	-0.314096	-0.215704	-0.274745
MRE11	30m	-0.106466	0.0491138	0.253341	0.263823	0.307672	0.403249	0.345698	0.350984	0.47618	0.643535		0.106466	0.0491138	0.253341	0.263823	0.307672	0.403249	0.345698	0.350984	0.47618	0.643535
	1h	-0.0333555	0.124918	0.293565	0.274659	0.305799	0.380845	0.363216	0.329096	0.41159	0.615796		0.0333555	0.124918	0.293565	0.274659	0.305799	0.380845	0.363216	0.329096	0.41159	0.615796
	3h	-0.0169438	0.102342	0.320393	0.250892	0.247484	0.341829	0.3521	0.272066	0.319208	0.48206		0.0169438	0.102342	0.320393	0.250892	0.247484	0.341829	0.3521	0.272066	0.319208	0.48206
dCas9	30m	0.0018386	0.0380278	0.013298	0.0139527	0.00495781	0.00452845	0.00400558	0.010274	0.00413814	0.0647804
	1h	0.0172775	0.00722332	0.0213963	0.0128036	0.00207659	0.0185046	0.00366125	0.0188591	0.00637907	0.0338638
	3h	0.0081417	0.0150864	0.00259712	0.0199746	0.010595	0.0136212	0.00740933	0.0211924	0.00674073	0.0115356
MRE11	30m	0.012123	0.0413742	0.0235401	0.0306489	0.0181413	0.011082	0.0106601	0.00611647	0.00701833	0.0214086
	1h	0.0388542	0.0172033	0.00971086	0.025459	0.0280242	0.0183486	0.02693	0.0591331	0.01745	0.0231233
	3h	0.00129576	0.00937395	0.0229878	0.0297886	0.0359946	0.011687	0.0113935	0.00672339	0.00500031	0.00212132

## Sheet: GG_kinetics_r1
# region string	cut site	Cas9 sense	observed target sequence	PAM	expected target sequence	mismatches	RefSeq	RefSeq sense	timepoint_1	timepoint_2	timepoint_3	timepoint_4	timepoint_1	timepoint_2	timepoint_3	timepoint_4	h3k4me1	h3k4me3	h3k9me3	h3k27ac	h3k36me3	dnasei	mnase	atac	rna	pol2	chromhmm	chromhmm_active	mm_pos1	mm_pos2	mm_type	dCas9	dCas9	dCas9	MRE11	MRE11	MRE11	MRE11/dCas9 (30m)	MRE11/dCas9 (60m)	MRE11/dCas9 (180m)	BLISS/dCas9 (180m)	MRE11/BLISS (180m)	dCas9 30m-WT	MRE11 3h-WT		dCas9	H3K4me1	H3K4me3	H3K9me3
chr16:408548-410048	409298	-	CCTGTAGTCCCAGCTACTGG	GGG	CCTGTAGTCCCAGCTACTGG	0	NM_020664	+	0.694537	228.801	380.019	506.882	0.966537	23.0766	26.8918	48.5534	59.3483	140.132	22.4256	150.237	74.6666	0	0	0.0522173	251.74	432.02	15_Quies	inactive	-1	-1	00_null	228.106	379.325	63.4314	22.1101	25.9253	10.8308	0.0969287	0.0683458	0.0940103	0.0598374	1.5711	228.106	47.5868
chr5:555744-557244	556494	-	CCTGTAGTCCCAGCTACTGG	GGG	CCTGTAGTCCCAGCTACTGG	0			0	144.514	262.517	415.76	0.644358	5.68554	17.3066	29.132	32.7347	16.025	35.7947	29.6791	8.03299	0.00490702	0.0607782	0.130543	0.57865	19.1004	15_Quies	inactive	-1	-1	00_null	144.514	262.517	76.6219	5.04118	16.6623	5.91271	0.0348836	0.0634712	0.0685194	0.0250488	2.73544	144.514	28.4877		30m	0.343994	0.241358	-0.0945079
chr16:3104535-3106035	3105285	+	CCTGTAGTCCCAGCTACTGG	TGG	CCTGTAGTCCCAGCTACTGG	0			0.347269	148.77	244.261	448.364	1.28872	7.6922	14.1115	22.1958	49.1021	248.362	19.1715	167.226	61.0306	0.0294421	0.0486226	0.143598	91.1541	323.45	5_TxWk	active	-1	-1	00_null	148.422	243.914	102.051	6.40348	12.8228	4.04214	0.0431436	0.0525711	0.046666	0.076946	0.606477	148.422	20.9071		1h	0.353735	0.192343	-0.0503468
chr8:6269484-6270984	6270234	+	CCTGTAGTCCCAGCTACTGG	AGG	CCTGTAGTCCCAGCTACTGG	0			0.347269	51.3902	92.3051	152.984	0.322179	4.34777	7.98767	9.71068	15.4359	6.75514	24.1506	8.80138	4.25748	0	0.0850895	0.0261087	0.0997673	5.78038	15_Quies	inactive	-1	-1	00_null	51.0429	91.9579	30.3396	4.02559	7.66549	0.861505	0.0788667	0.0833587	0.0615087	0.0339638	1.81101	51.0429	9.3885		3h	0.221159	0.0759453	-0.0100545
chr19:7223321-7224821	7224071	-	CCTGTAGTCCCAGCTACTGG	AGG	CCTGTAGTCCCAGCTACTGG	0	NM_001079817	-	0	124.384	218.55	289.806	0.322179	7.02331	12.7803	32.3689	42.8479	32.2965	29.6002	36.6383	34.2808	0	0.0121556	0.0652716	14.3731	40.2113	15_Quies	inactive	-1	-1	00_null	124.384	218.55	35.6283	6.70113	12.4581	9.79433	0.0538746	0.0570034	0.11058	0.0648108	1.7062	124.384	32.0467			h3k4me1	h3k4me3	h3k9me3
chr17:7622835-7624335	7623585	-	CCTGTAGTCCCAGCTACTGG	GGG	CCTGTAGTCCCAGCTACTGG	0	NM_001289114	+	0.347269	258.097	412.416	581.563	1.28872	29.0966	42.0684	76.7606	67.1993	205.366	29.0905	213.485	220.526	0.0196281	0.0729339	0.156652	572.239	494.85	15_Quies	inactive	-1	-1	00_null	257.749	412.069	84.5735	27.8079	40.7797	17.3461	0.107887	0.0989632	0.129852	0.0719102	1.80575	257.749	75.4719
chr2:10806589-10808089	10807339	-	CCTGTAGTCCCAGCTACTGG	GGG	CCTGTAGTCCCAGCTACTGG	0	NM_001282705	-	0.347269	182.321	264.831	233.796	0.644358	12.3744	30.3531	70.7492	35.1299	54.978	29.2474	45.6443	116.077	0.0196281	0.0972452	0.182761	273.063	101.282	5_TxWk	active	-1	-1	00_null	181.973	264.484	-15.5176	11.73	29.7088	20.198	0.0644603	0.112327	0.300301	0.161111	1.86394	181.973	70.1049		MRE11	H3K4me1	H3K4me3	H3K9me3
chr18:12419229-12420729	12419979	+	CCTGTAGTCCCAGCTACTGG	AGG	CCTGTAGTCCCAGCTACTGG	0	NM_006553	+	0	245.331	357.393	419.662	0	40.8021	62.0375	92.4826	53.2272	80.6672	30.7764	127.518	60.2675	0.0686983	0.0486226	0.744097	69.2119	250.315	1_TssA	active	-1	-1	00_null	245.331	357.393	31.1343	40.8021	62.0375	15.2225	0.166315	0.173584	0.220374	0.141966	1.5523	245.331	92.4826
chr2:13613256-13614756	13614006	+	CCTGTAGTCCCAGCTACTGG	GGG	CCTGTAGTCCCAGCTACTGG	0			0.347269	47.9533	89.9911	163.852	0.644358	3.34443	6.12388	7.86102	15.0367	10.9956	33.7168	6.54986	4.63905	0	0.133712	0.0261087	0.252744	4.27245	15_Quies	inactive	-1	-1	00_null	47.606	89.6438	36.9305	2.70008	5.47952	0.868573	0.0567171	0.0611255	0.0441374	0.0317063	1.39207	47.606	7.21667		30m	0.33816	0.242151	-0.0978937
chr1:13645543-13647043	13646293	+	CCTGTAGTCCCAGCTACTGG	GGG	CCTGTAGTCCCAGCTACTGG	0			0	66.1199	117.246	244.942	1.28872	5.01665	5.59137	16.6469	28.3435	12.0804	35.2458	15.3512	57.6367	0	0.0486226	0.078326	31.8324	7.53962	15_Quies	inactive	-1	-1	00_null	66.1199	117.246	63.8483	3.72794	4.30265	5.52775	0.0563815	0.0366978	0.0627012	0.0382469	1.63938	66.1199	15.3582		1h	0.344174	0.292661	-0.0608296
chr1:17033524-17035024	17034274	-	CCTGTAGTCCCAGCTACTGG	GGG	CCTGTAGTCCCAGCTACTGG	0	NM_003000	-	0.347269	97.2158	154.27	149.919	0.966537	7.6922	13.579	29.5944	35.3961	86.7814	27.9536	57.516	240.347	0	0.0364669	0.039163	142.408	129.179	5_TxWk	active	-1	-1	00_null	96.8686	153.923	-2.1757	6.72566	12.6125	8.00771	0.0694308	0.0819402	0.191399	0.265446	0.721047	96.8686	28.6279		3h	0.344044	0.271955	-0.0160276
chrX:18912219-18913719	18912969	+	CCTGTAGTCCCAGCTACTGG	AGG	CCTGTAGTCCCAGCTACTGG	0	NM_000292	-	0.347269	79.2129	138.586	225.436	1.6109	5.01665	9.05269	22.6582	29.5411	24.1114	39.284	30.9072	122.764	0.0147211	0	0.078326	83.3523	80.6739	5_TxWk	active	-1	-1	00_null	78.8656	138.239	43.4248	3.40576	7.44179	6.80278	0.0431843	0.0538328	0.093507	0.0602092	1.55303	78.8656	21.0474			h3k4me1	h3k4me3	h3k9me3
chr22:19199982-19201482	19200732	+	CCTGTAGTCCCAGCTACTGG	GGG	CCTGTAGTCCCAGCTACTGG	0	NM_001835	-	0.694537	206.543	366.135	496.293	0.966537	17.7255	31.6844	74.9109	52.1626	184.558	30.2667	163.951	128.327	0	0.0729339	0.078326	144.416	318.926	5_TxWk	active	-1	-1	00_null	205.848	365.441	65.0791	16.759	30.7179	21.6133	0.0814142	0.0840571	0.149202	0.0632265	2.3598	205.848	73.9444
chr9:19282973-19284473	19283723	-	CCTGTAGTCCCAGCTACTGG	CGG	CCTGTAGTCCCAGCTACTGG	0	NR_073201	+	1.04181	83.1408	160.698	174.162	2.25525	6.01998	7.72141	10.6355	43.3801	13.6089	29.2866	13.7138	65.6496	0.0392562	0	0.0522173	27.7021	10.5555	5_TxWk	active	-1	-1	00_null	82.099	159.657	6.73204	3.76473	5.46616	1.45705	0.045856	0.034237	0.048407	0.0480719	1.00697	82.099	8.38025
chr20:19324586-19326086	19325336	+	CCTGTAGTCCCAGCTACTGG	TGG	CCTGTAGTCCCAGCTACTGG	0	NM_020689	+	0.694537	27.8227	49.1094	98.6456	0	1.67222	2.66256	6.01137	24.7506	12.82	33.6384	20.0589	11.0454	0	0.0607782	0.0261087	0.0332558	3.51849	15_Quies	inactive	-1	-1	00_null	27.1282	48.4149	24.7681	1.67222	2.66256	1.67441	0.0616413	0.0549946	0.0613712	0.0315675	1.94413	27.1282	6.01137			H3K4me1	H3K4me3	H3K9me3
chr9:19505866-19507366	19506616	-	CCTGTAGTCCCAGCTACTGG	AGG	CCTGTAGTCCCAGCTACTGG	0			0.347269	103.435	193.609	383.715	1.6109	8.36109	9.31894	23.5831	33.5331	21.9419	26.5422	21.6964	7.20961	0	0.0486226	0	1.07749	17.5924	15_Quies	inactive	-1	-1	00_null	103.088	193.262	95.0526	6.75019	7.70805	7.13206	0.06548	0.0398839	0.0573136	0.0298939	1.91724	103.088	21.9722
chr6:19831410-19832910	19832160	-	CCTGTAGTCCCAGCTACTGG	GGG	CCTGTAGTCCCAGCTACTGG	0			0.347269	42.5524	93.8478	166.917	0.644358	6.68887	3.99383	7.86102	82.7682	194.864	60.8863	178.074	17.1705	0.0196281	0.0121556	0.0522173	66.6845	226.943	15_Quies	inactive	-1	-1	00_null	42.2051	93.5006	36.5347	6.04451	3.34948	1.9336	0.143217	0.0358231	0.0433251	0.024843	1.74396	42.2051	7.21667		MRE11/dCas9 (30m)	0.0446618	0.158001	0.051337
chr9:20744487-20745987	20745237	-	CCTGTAGTCCCAGCTACTGG	GGG	CCTGTAGTCCCAGCTACTGG	0	NM_017794	+	0.347269	201.142	355.85	495.179	0.966537	15.3844	24.2293	71.2116	50.0335	15.4826	31.9525	17.6028	82.9205	0.0196281	0.0972452	0.039163	22.5541	9.29887	5_TxWk	active	-1	-1	00_null	200.795	355.503	69.6641	14.4179	23.2627	23.4912	0.071804	0.065436	0.141958	0.0738942	1.92109	200.795	70.2451		MRE11/dCas9 (60m)	0.194936	0.365263	-0.13308
chr16:21126701-21128201	21127451	+	CCTGTAGTCCCAGCTACTGG	GGG	CCTGTAGTCCCAGCTACTGG	0	NM_001347886	-	0	154.334	282.829	449.2	0.322179	8.36109	19.4367	45.7789	26.2144	31.5076	28.5809	23.5386	25.5047	0	0.0121556	0.078326	8.02794	25.1321	14_ReprPCWk	inactive	-1	-1	00_null	154.334	282.829	83.1853	8.03891	19.1145	13.1711	0.0520876	0.0675831	0.101195	0.0394848	2.56289	154.334	45.4567		MRE11/dCas9	0.25079	0.370633	-0.123405
chr2:21660869-21662369	21661619	+	CCTGTAGTCCCAGCTACTGG	AGG	CCTGTAGTCCCAGCTACTGG	0			0.347269	69.2295	113.389	212.617	0.644358	7.35776	11.7152	30.5193	17.565	12.4748	38.2254	8.39201	7.08911	0.0245351	0.0243113	0.0913803	0.0598604	4.77509	15_Quies	inactive	-1	-1	00_null	68.8822	113.041	49.6144	6.7134	11.0709	9.40201	0.097462	0.0979365	0.14074	0.034278	4.10584	68.8822	29.8749		BLISS/dCas9	0.127988	0.36621	-0.128685
chr14:24211933-24213433	24212683	-	CCTGTAGTCCCAGCTACTGG	GGG	CCTGTAGTCCCAGCTACTGG	0	NM_014169	-	0.347269	5.89187	7.97064	6.68784	0.322179	0.668887	1.86379	1.38724	49.3682	284.603	28.6593	197.929	199.62	0	0	0	381.663	365.42	5_TxWk	active	-1	-1	00_null	5.5446	7.62337	-0.6414	0.346708	1.54161	-0.238275	0.0625307	0.202222	0.167976	0.157715	1.06506	5.5446	1.06506		MRE11/BLISS	0.11831	0.0478053	-0.00502615
chr1:26934035-26935535	26934785	-	CCTGTAGTCCCAGCTACTGG	AGG	CCTGTAGTCCCAGCTACTGG	0	NM_006600	+	0	111.127	184.353	204.815	0.322179	12.7089	31.9507	98.494	40.5857	194.617	26.4638	103.979	209.299	0	0.0243113	0.0652716	66.465	220.408	5_TxWk	active	-1	-1	00_null	111.127	184.353	10.2309	12.3867	31.6285	33.2717	0.111464	0.171565	0.47932	0.0814907	5.8819	111.127	98.1718			p value of correlation
chr18:27100733-27102233	27101483	+	CCTGTAGTCCCAGCTACTGG	CGG	CCTGTAGTCCCAGCTACTGG	0	NM_031422	-	1.04181	4.4189	5.9137	18.3916	0.966537	0.668887	1.33128	0.924826	32.6016	10.3053	42.3028	17.3981	12.7122	0.00490702	0	0	0.57865	4.52377	15_Quies	inactive	-1	-1	00_null	3.3771	4.87189	6.23893	-0.29765	0.36474	-0.203226	-0.088138	0.0748663	-0.00240412	0.0576377	-0.0417109	3.3771	-0.0417109		MRE11/dCas9 (30m)	0.620545	0.0747212	0.56912
chr2:27883624-27885124	27884374	-	CCTGTAGTCCCAGCTACTGG	GGG	CCTGTAGTCCCAGCTACTGG	0	NM_001287580	-	0.694537	190.667	332.71	492.949	0.322179	9.02997	13.3128	25.4327	52.828	75.2927	46.4194	48.9193	35.4456	0.00981405	0.0607782	0.078326	12.6172	35.4362	15_Quies	inactive	-1	-1	00_null	189.973	332.015	80.1197	8.70779	12.9906	6.05997	0.045837	0.0391265	0.0510113	0.0339062	1.50448	189.973	25.1105		MRE11/dCas9 (60m)	0.0263718	7.50559e-06	0.13548
chr21:28642820-28644320	28643570	+	CCTGTAGTCCCAGCTACTGG	AGG	CCTGTAGTCCCAGCTACTGG	0			1.04181	61.0463	105.675	205.651	1.6109	3.67888	6.39013	10.1731	21.0247	9.7136	49.203	11.2576	7.20961	0.00981405	0.158023	0.0522173	2.14832	5.27773	15_Quies	inactive	-1	-1	00_null	60.0045	104.633	49.9879	2.06798	4.77924	1.89148	0.0344638	0.045676	0.0418466	0.0611232	0.684627	60.0045	8.56219		MRE11/dCas9	0.00359244	5.14722e-06	0.167063
chr18:30221551-30223051	30222301	+	CCTGTAGTCCCAGCTACTGG	AGG	CCTGTAGTCCCAGCTACTGG	0			0.694537	11.2927	20.5694	23.1288	1.93307	1.33777	1.59753	1.38724	21.2909	9.86152	39.6368	4.9124	10.3626	0.0196281	0.109401	0	0	3.51849	15_Quies	inactive	-1	-1	00_null	10.5982	19.8748	1.27969	-0.595301	-0.335541	-0.105147	-0.0561699	-0.0168827	-0.0243305	0.0445747	-0.545835	10.5982	-0.545835		BLISS/dCas9	0.151496	7.02728e-06	0.149225
chr7:31244009-31245509	31244759	-	CCTGTAGTCCCAGCTACTGG	GGG	CCTGTAGTCCCAGCTACTGG	0			0.347269	46.153	92.8194	179.178	1.28872	2.00666	4.52634	6.01137	27.6781	12.9186	37.3629	12.281	4.71938	0.0147211	0.0850895	0.0522173	0.0665115	2.76453	15_Quies	inactive	-1	-1	00_null	45.8057	92.4721	43.1795	0.717944	3.23763	0.742514	0.0156737	0.035012	0.0264085	0.069934	0.37762	45.8057	4.72266		MRE11/BLISS	0.185695	0.596084	0.955635
chr5:31326069-31327569	31326819	-	CCTGTAGTCCCAGCTACTGG	GGG	CCTGTAGTCCCAGCTACTGG	0	NM_004932	+	0.694537	62.8466	123.159	205.651	1.28872	5.3511	7.1889	17.5717	33.267	14.0527	59.318	20.8777	9.86049	0	0.0243113	0.0261087	0.199535	6.0317	15_Quies	inactive	-1	-1	00_null	62.1521	122.465	41.2459	4.06238	5.90018	5.1914	0.0653619	0.0481787	0.0794461	0.0355012	2.23784	62.1521	16.283
chr3:32831598-32833098	32832348	+	CCTGTAGTCCCAGCTACTGG	AGG	CCTGTAGTCCCAGCTACTGG	0	NM_001039111	+	0.347269	169.064	314.712	469.263	0.966537	15.05	28.4893	61.0385	29.1419	14.4471	21.9159	22.1058	33.2767	0.0736054	0.133712	0.0652716	6.65115	23.6241	14_ReprPCWk	inactive	-1	-1	00_null	168.717	314.364	77.2758	14.0834	27.5228	16.2746	0.0834738	0.0875507	0.128108	0.0712858	1.79711	168.717	60.072
chr9:34094765-34096265	34095515	-	CCTGTAGTCCCAGCTACTGG	AGG	CCTGTAGTCCCAGCTACTGG	0	NM_015397	-	0.347269	79.7039	100.019	94.7443	1.6109	6.35443	7.72141	26.82	38.4566	168.484	19.6028	80.8498	136.882	0.0294421	0	0.039163	107.336	137.975	5_TxWk	active	-1	-1	00_null	79.3566	99.6714	-2.63715	4.74353	6.11052	9.54928	0.0597748	0.0613066	0.267053	0.176812	1.51038	79.3566	25.2091
chr6:34157692-34159192	34158442	+	CCTGTAGTCCCAGCTACTGG	GGG	CCTGTAGTCCCAGCTACTGG	0			0.694537	107.199	196.181	325.196	1.28872	7.6922	11.9815	21.7334	32.0694	44.1303	29.5218	31.5212	5.42227	0.0196281	0.0121556	0.0522173	0.485534	30.6611	15_Quies	inactive	-1	-1	00_null	106.505	195.486	64.5078	6.40348	10.6928	4.87596	0.0601239	0.0546985	0.0630034	0.0288697	2.18233	106.505	20.4447
chr17:34818284-34819784	34819034	+	CCTGTAGTCCCAGCTACTGG	GGG	CCTGTAGTCCCAGCTACTGG	0			0.694537	45.0073	80.7348	184.473	1.28872	3.00999	3.19507	12.9476	30.0733	15.8277	38.7351	20.8777	8.53505	0	0.0486226	0.0261087	0.0798138	10.5555	15_Quies	inactive	-1	-1	00_null	44.3128	80.0403	51.869	1.72127	1.90635	4.87625	0.0388437	0.0238174	0.0634398	0.0282086	2.24895	44.3128	11.6589
chr6:35526281-35527781	35527031	+	CCTGTAGTCCCAGCTACTGG	AGG	CCTGTAGTCCCAGCTACTGG	0			0.694537	154.825	246.061	457.838	0.644358	9.36442	18.3716	39.7675	56.82	74.3066	34.2657	61.4049	27.2519	0	0.0850895	0.130543	57.0669	82.1819	15_Quies	inactive	-1	-1	00_null	154.131	245.367	105.888	8.72006	17.7273	10.698	0.0565757	0.0722481	0.0855818	0.043375	1.97307	154.131	39.1232
chr15:38619942-38621442	38620692	-	CCTGTAGTCCCAGCTACTGG	GGG	CCTGTAGTCCCAGCTACTGG	0			0	106.545	190.524	297.887	0.966537	9.02997	16.2416	32.8313	23.42	7.88922	23.6018	12.0763	5.18128	0.0196281	0.0243113	0.195815	0.11307	5.27773	15_Quies	inactive	-1	-1	00_null	106.545	190.524	53.6817	8.06344	15.2751	8.29487	0.0756813	0.0801739	0.106969	0.0634283	1.68646	106.545	31.8648
chrX:38698000-38699500	38698750	-	CCTGTAGTCCCAGCTACTGG	GGG	CCTGTAGTCCCAGCTACTGG	0			1.04181	113.582	224.206	375.633	1.93307	8.02664	16.2416	27.2824	39.3881	18.8355	48.3013	24.562	14.3389	0.00490702	0	0.078326	39.1886	8.5449	15_Quies	inactive	-1	-1	00_null	112.54	223.165	75.7136	6.09357	14.3085	5.52039	0.0541456	0.0641164	0.0676718	0.0529339	1.27842	112.54	25.3493
chr3:40174283-40175783	40175033	+	CCTGTAGTCCCAGCTACTGG	AGG	CCTGTAGTCCCAGCTACTGG	0	NR_104316	+	0	125.366	218.293	358.914	0.644358	11.7055	12.2478	31.9065	16.1012	10.3053	22.3864	12.281	7.55101	0	0.0607782	0.039163	4.19688	4.77509	15_Quies	inactive	-1	-1	00_null	125.366	218.293	70.3106	11.0612	11.6034	9.82938	0.088231	0.0531552	0.0871021	0.0406739	2.14147	125.366	31.2622
chr6:43048143-43049643	43048893	-	CCTGTAGTCCCAGCTACTGG	AGG	CCTGTAGTCCCAGCTACTGG	0	NM_001168370	-	0.347269	124.057	199.78	273.644	0.966537	7.02331	18.6379	41.6172	96.3412	370.892	30.5804	211.438	216.288	0	0.0486226	0.0522173	479.861	342.299	5_TxWk	active	-1	-1	00_null	123.709	199.433	36.9319	6.05678	17.6714	11.4896	0.0489597	0.088608	0.148742	0.110828	1.3421	123.709	40.6507
chr19:43423367-43424867	43424117	-	CCTGTAGTCCCAGCTACTGG	AGG	CCTGTAGTCCCAGCTACTGG	0			0.347269	86.5777	153.499	258.039	1.28872	5.68554	10.384	18.0341	58.0176	37.7203	55.9464	44.0069	6.06491	0.0147211	0.0121556	0.117489	1.37014	46.7456	15_Quies	inactive	-1	-1	00_null	86.2305	153.152	52.27	4.39682	9.09525	3.82507	0.0509892	0.0593872	0.0649823	0.0322953	2.01213	86.2305	16.7454
chr5:44537445-44538945	44538195	+	CCTGTAGTCCCAGCTACTGG	GGG	CCTGTAGTCCCAGCTACTGG	0			0	38.7881	81.7633	147.968	1.28872	4.68221	4.26009	7.86102	19.561	14.8416	46.3802	11.8716	2.87179	0	0	0.0522173	0	4.02113	15_Quies	inactive	-1	-1	00_null	38.7881	81.7633	33.1025	3.39349	2.97137	1.80047	0.0874879	0.0363411	0.044417	0.0633127	0.70155	38.7881	6.57231
chr18:46026027-46027527	46026777	+	CCTGTAGTCCCAGCTACTGG	GGG	CCTGTAGTCCCAGCTACTGG	0	NM_024430	-	0.347269	71.1934	128.044	184.194	0.322179	3.00999	5.32511	8.78585	34.1985	35.0577	35.3242	36.4336	42.2937	0.0196281	0.0121556	0.0261087	71.9987	51.0181	5_TxWk	active	-1	-1	00_null	70.8461	127.697	28.0749	2.68781	5.00293	1.73037	0.0379387	0.0391781	0.0460365	0.0281981	1.63261	70.8461	8.46367
chr18:47096260-47097760	47097010	+	CCTGTAGTCCCAGCTACTGG	GGG	CCTGTAGTCCCAGCTACTGG	0	NM_001353901	+	0	50.5719	89.2197	152.706	0	2.00666	5.32511	14.3348	29.2749	11.7352	39.2056	21.4917	69.1841	0.00981405	0.0243113	0.078326	64.33	25.1321	15_Quies	inactive	-1	-1	00_null	50.5719	89.2197	31.7429	2.00666	5.32511	4.50485	0.0396794	0.0596854	0.0938722	0.0818986	1.1462	50.5719	14.3348
chr16:47371290-47372790	47372040	-	CCTGTAGTCCCAGCTACTGG	GGG	CCTGTAGTCCCAGCTACTGG	0	NM_030790	-	1.38907	66.7745	114.16	127.626	0.644358	4.68221	4.52634	15.722	28.6096	8.82606	31.7173	12.0763	35.2849	0	0.0364669	0.0522173	7.78185	9.80151	5_TxWk	active	-1	-1	00_null	65.3854	112.771	6.73306	4.03785	3.88199	5.59785	0.0617546	0.0344236	0.119439	0.115643	1.03283	65.3854	15.0777
chrX:47539728-47541228	47540478	+	CCTGTAGTCCCAGCTACTGG	TGG	CCTGTAGTCCCAGCTACTGG	0			0	77.5763	141.929	206.766	0	7.02331	8.25392	12.9476	32.6016	78.3991	38.8135	48.3052	48.8807	0.0441632	0	0.0522173	113.322	112.843	15_Quies	inactive	-1	-1	00_null	77.5763	141.929	32.4184	7.02331	8.25392	2.34682	0.0905343	0.0581554	0.0626196	0.0250725	2.49754	77.5763	12.9476
chr17:48021104-48022604	48021854	-	CCTGTAGTCCCAGCTACTGG	GGG	CCTGTAGTCCCAGCTACTGG	0			0	150.57	288.743	416.596	0.322179	21.4044	26.3593	59.1889	110.313	134.166	34.6185	208.572	167.347	0.0343492	0.0486226	0.326358	314.094	273.688	5_TxWk	active	-1	-1	00_null	150.57	288.743	63.9269	21.0822	26.0371	16.4148	0.140016	0.0901741	0.141304	0.0475967	2.96878	150.57	58.8667
chr17:50491970-50493470	50492720	+	CCTGTAGTCCCAGCTACTGG	TGG	CCTGTAGTCCCAGCTACTGG	0			0.347269	141.241	244.519	389.845	0.966537	10.7022	10.6502	23.1207	81.4376	60.2046	32.4622	102.751	58.9019	0	0.0243113	0.104435	117.805	152.049	5_TxWk	active	-1	-1	00_null	140.894	244.171	72.6633	9.73565	9.68369	6.23522	0.0690992	0.0396594	0.0568787	0.0374802	1.51757	140.894	22.1541
chr19:51647245-51648745	51647995	+	CCTGTAGTCCCAGCTACTGG	GGG	CCTGTAGTCCCAGCTACTGG	0			1.04181	2.78227	4.37099	15.3263	0.644358	1.67222	0.532511	0.462413	27.9443	121.888	49.4382	75.3234	22.6932	0.00490702	0.0607782	0.0130543	5.83971	36.6928	14_ReprPCWk	inactive	-1	-1	00_null	1.74047	3.32919	5.47765	1.02786	-0.111847	-0.035049	0.590565	-0.0335959	-0.0127372	0.070006	-0.181945	1.74047	-0.181945
chrX:54034139-54035639	54034889	+	CCTGTAGTCCCAGCTACTGG	GGG	CCTGTAGTCCCAGCTACTGG	0	NM_015107	-	0.694537	62.3556	107.218	156.05	0.966537	5.68554	9.05269	15.2596	27.8112	74.5531	48.2229	58.5394	139.413	0.00490702	0	0.0522173	78.6366	55.0392	5_TxWk	active	-1	-1	00_null	61.6611	106.523	24.4158	4.719	8.08615	3.10347	0.0765313	0.0759096	0.0920028	0.046836	1.96436	61.6611	14.2931
chr4:57697171-57698671	57697921	+	CCTGTAGTCCCAGCTACTGG	GGG	CCTGTAGTCCCAGCTACTGG	0			0	74.9577	111.332	207.044	1.28872	4.68221	7.72141	15.722	14.1052	6.40999	23.0921	7.77796	2.55047	0	0.0972452	0.0652716	0.0199535	2.76453	15_Quies	inactive	-1	-1	00_null	74.9577	111.332	47.8562	3.39349	6.4327	4.00032	0.0452721	0.0577795	0.0697113	0.0907177	0.768443	74.9577	14.4333
chr6:58379995-58381495	58380745	+	CCTGTAGTCCCAGCTACTGG	GGG	CCTGTAGTCCCAGCTACTGG	0			0.694537	23.0765	41.3959	83.3193	0.322179	4.01332	3.46132	8.78585	5.58885	4.73353	17.6425	3.6843	4.07674	0	0	0	0.771534	0.502641	15_Quies	inactive	-1	-1	00_null	22.3819	40.7014	20.9617	3.69114	3.13914	2.66226	0.164916	0.0771263	0.102435	0.0627431	1.63261	22.3819	8.46367
chr14:59443946-59445446	59444696	+	CCTGTAGTCCCAGCTACTGG	GGG	CCTGTAGTCCCAGCTACTGG	0			1.04181	183.957	302.884	397.648	0.966537	15.3844	18.9041	37.9179	37.9244	102.264	36.6964	62.019	117.723	0	0.0121556	0.104435	86.7377	61.5736	5_TxWk	active	-1	-1	00_null	182.915	301.842	47.3817	14.4179	17.9376	9.50687	0.0788226	0.0594271	0.0931689	0.0658206	1.4155	182.915	36.9513
chr14:60112322-60113822	60113072	+	CCTGTAGTCCCAGCTACTGG	GGG	CCTGTAGTCCCAGCTACTGG	0	NM_022495	+	0.347269	66.4472	101.818	96.9736	0.322179	4.68221	6.92264	12.4852	44.0455	91.4163	38.4215	79.4171	113.486	0	0.133712	0	185.647	40.714	5_TxWk	active	-1	-1	00_null	66.0999	101.471	-2.42242	4.36003	6.60047	2.78126	0.0659612	0.0650477	0.125876	0.172732	0.728736	66.0999	12.163
chr5:61365272-61366772	61366022	-	CCTGTAGTCCCAGCTACTGG	TGG	CCTGTAGTCCCAGCTACTGG	0	NM_020928	+	0.694537	78.7219	128.559	129.02	1.6109	7.6922	13.3128	25.8951	114.971	171.196	45.5177	143.688	30.7663	0.0147211	0.0486226	0.117489	14.0073	111.586	5_TxWk	active	-1	-1	00_null	78.0274	127.864	0.230424	6.0813	11.7019	6.29118	0.0779381	0.0915181	0.18924	0.146367	1.29291	78.0274	24.2842
chr3:63111348-63112848	63112098	-	CCTGTAGTCCCAGCTACTGG	GGG	CCTGTAGTCCCAGCTACTGG	0	NR_027104	+	0	54.0088	101.304	193.947	1.28872	3.00999	7.45516	11.5603	19.9602	9.36844	29.0121	6.95923	3.81567	0	0.0486226	0.0130543	0.0665115	3.51849	15_Quies	inactive	-1	-1	00_null	54.0088	101.304	46.3215	1.72127	6.16644	2.05259	0.0318703	0.0608705	0.0529609	0.0698768	0.757918	54.0088	10.2716
chr10:63608592-63610092	63609342	+	CCTGTAGTCCCAGCTACTGG	AGG	CCTGTAGTCCCAGCTACTGG	0	NM_001001330	+	0.694537	85.5958	157.87	131.806	0.644358	4.01332	5.32511	18.0341	91.0184	48.6666	40.9698	182.782	36.2489	0	0.0364669	0.0522173	56.6878	59.3117	5_TxWk	active	-1	-1	00_null	84.9012	157.176	-13.032	3.36896	4.68075	6.3545	0.039681	0.0297804	0.132633	0.0475181	2.79122	84.9012	17.3898
chr14:63637322-63638822	63638072	-	CCTGTAGTCCCAGCTACTGG	GGG	CCTGTAGTCCCAGCTACTGG	0	NM_080666	-	1.38907	68.5748	115.96	120.381	0.644358	4.34777	4.52634	12.4852	45.2431	57.4434	35.481	50.7614	46.7319	0	0.0121556	0.0522173	67.4294	53.7826	5_TxWk	active	-1	-1	00_null	67.1857	114.571	2.21057	3.70341	3.88199	3.97941	0.0551219	0.0338828	0.0995092	0.0523579	1.90056	67.1857	11.8408
chr11:65667284-65668784	65668034	-	CCTGTAGTCCCAGCTACTGG	GGG	CCTGTAGTCCCAGCTACTGG	0			0.347269	141.241	222.149	381.207	0.966537	11.3711	14.3778	30.5193	35.5291	141.118	15.7214	94.3589	174.778	0.0245351	0.0850895	0.0130543	202.787	258.86	15_Quies	inactive	-1	-1	00_null	140.894	221.802	79.5287	10.4045	13.4113	8.07074	0.0738466	0.060465	0.0775949	0.0410768	1.88902	140.894	29.5527
chr18:67140314-67141814	67141064	-	CCTGTAGTCCCAGCTACTGG	GGG	CCTGTAGTCCCAGCTACTGG	0			0.694537	26.5134	48.3381	87.2205	0.322179	0.668887	2.92881	6.47378	20.4925	9.26983	36.8532	8.18733	3.41402	0	0.0364669	0.0261087	0.0199535	4.02113	15_Quies	inactive	-1	-1	00_null	25.8189	47.6435	19.4412	0.346708	2.60663	1.77249	0.0134285	0.0547112	0.0710955	0.0115572	6.15161	25.8189	6.15161
chr8:67902793-67904293	67903543	-	CCTGTAGTCCCAGCTACTGG	GGG	CCTGTAGTCCCAGCTACTGG	0			0.347269	46.3166	88.1912	196.177	0.644358	2.67555	4.7926	7.39861	25.0168	38.6572	29.169	18.4215	5.08086	0.00490702	0.0729339	0	0.359162	19.603	15_Quies	inactive	-1	-1	00_null	45.9694	87.844	53.9926	2.03119	4.14824	1.30301	0.0441857	0.0472228	0.0344905	0.0638637	0.540065	45.9694	6.75425
chr5:69173889-69175389	69174639	+	CCTGTAGTCCCAGCTACTGG	AGG	CCTGTAGTCCCAGCTACTGG	0	NM_031966	+	0	98.8525	146.043	115.922	1.28872	8.02664	13.8453	41.1548	35.9283	172.527	29.8354	86.581	140.055	0	0.0364669	0.039163	297.513	145.766	4_Tx	active	-1	-1	00_null	98.8525	146.043	-15.0601	6.73793	12.5566	13.6547	0.0681614	0.0859788	0.343903	0.261286	1.31619	98.8525	39.8661
chr2:70335777-70337277	70336527	+	CCTGTAGTCCCAGCTACTGG	AGG	CCTGTAGTCCCAGCTACTGG	0			0.347269	203.76	325.768	537.814	0.322179	8.02664	19.7029	47.6286	39.9204	106.307	33.756	87.8091	46.029	0.0441632	0.0850895	0.0652716	86.5648	94.2453	15_Quies	inactive	-1	-1	00_null	203.413	325.42	106.023	7.70446	19.3807	13.9628	0.0378759	0.059556	0.0880174	0.0213229	4.12783	203.413	47.3064
chrX:71354434-71355934	71355184	+	CCTGTAGTCCCAGCTACTGG	AGG	CCTGTAGTCCCAGCTACTGG	0			0.694537	142.387	254.546	413.253	1.28872	6.35443	15.1766	26.82	19.2948	83.8229	47.9484	28.2463	116.759	0.00490702	0	0.078326	25.5737	42.9758	15_Quies	inactive	-1	-1	00_null	141.692	253.852	79.3532	5.06571	13.8879	5.8217	0.0357515	0.0547085	0.0618852	0.0277787	2.22779	141.692	25.5312
chr14:71394803-71396303	71395553	+	CCTGTAGTCCCAGCTACTGG	GGG	CCTGTAGTCCCAGCTACTGG	0	NM_001354288	+	0.347269	151.716	225.235	288.97	0	13.0433	22.6317	52.2527	75.9818	15.0881	44.7336	38.2757	26.7699	0.00490702	0.109401	0.078326	5.06153	9.29887	15_Quies	inactive	-1	-1	00_null	151.368	224.888	31.8677	13.0433	22.6317	14.8105	0.0861692	0.100636	0.181041	0.0976945	1.85314	151.368	52.2527
chrX:71976798-71978298	71977548	-	CCTGTAGTCCCAGCTACTGG	GGG	CCTGTAGTCCCAGCTACTGG	0	NM_001013627	+	0	115.382	255.318	466.755	0.966537	8.36109	13.579	32.8313	39.7873	31.2117	70.1388	31.1118	17.1504	0	0	0.0261087	0.611906	17.0898	15_Quies	inactive	-1	-1	00_null	115.382	255.318	105.719	7.39455	12.6125	9.62615	0.0640873	0.0493993	0.0682688	0.0245532	2.78044	115.382	31.8648
chr14:72644698-72646198	72645448	-	CCTGTAGTCCCAGCTACTGG	GGG	CCTGTAGTCCCAGCTACTGG	0	NM_001280542	-	0	109.491	211.608	324.917	0.644358	8.69553	11.9815	26.3576	31.8032	13.9047	38.1862	22.9245	20.4038	0.0196281	0.121556	0.0652716	7.57566	8.5449	15_Quies	inactive	-1	-1	00_null	109.491	211.608	56.6549	8.05117	11.3371	7.18803	0.073533	0.0535763	0.0791376	0.0674654	1.17301	109.491	25.7132
chr13:73087931-73089431	73088681	+	CCTGTAGTCCCAGCTACTGG	GGG	CCTGTAGTCCCAGCTACTGG	0			0.694537	167.1	284.629	509.948	1.93307	4.68221	12.7803	31.9065	33.0008	77.3636	23.3273	25.9948	52.9976	0.0245351	0.0607782	0.0522173	30.5554	57.8038	15_Quies	inactive	-1	-1	00_null	166.405	283.934	112.659	2.74913	10.8472	9.56312	0.0165207	0.0382032	0.0588577	0.0307204	1.91591	166.405	29.9734
chr2:73378454-73379954	73379204	-	CCTGTAGTCCCAGCTACTGG	GGG	CCTGTAGTCCCAGCTACTGG	0			0	58.5914	98.9902	185.866	0.322179	3.34443	4.52634	12.9476	34.0654	75.1448	44.1847	36.0242	36.6103	0	0.0486226	0.0261087	6.69771	26.1374	14_ReprPCWk	inactive	-1	-1	00_null	58.5914	98.9902	43.438	3.02226	4.20417	4.21061	0.0515819	0.0424705	0.0679273	0.0335197	2.02649	58.5914	12.6254
chr5:75704340-75705840	75705090	+	CCTGTAGTCCCAGCTACTGG	GGG	CCTGTAGTCCCAGCTACTGG	0	NM_152408	-	0.347269	96.7248	158.384	178.064	1.28872	6.68887	8.52018	18.9589	41.9164	70.9043	35.3242	33.3634	88.2022	0.00490702	0.0729339	0.130543	28.3605	62.0762	5_TxWk	active	-1	-1	00_null	96.3776	158.037	9.83969	5.40015	7.23146	5.21938	0.0560312	0.045758	0.0994294	0.0468288	2.12325	96.3776	17.6702
chr15:75877731-75879231	75878481	+	CCTGTAGTCCCAGCTACTGG	GGG	CCTGTAGTCCCAGCTACTGG	0	NM_173469	+	1.04181	255.314	485.952	614.445	0.322179	15.7188	40.2046	133.637	92.8814	152.804	48.2229	165.998	141.521	0.0343492	0.0486226	0.130543	82.8202	125.912	5_TxWk	active	-1	-1	00_null	254.273	484.91	64.2466	15.3967	39.8824	46.7164	0.0605518	0.082247	0.217337	0.0630209	3.44865	254.273	133.315
chr9:76731454-76732954	76732204	+	CCTGTAGTCCCAGCTACTGG	GGG	CCTGTAGTCCCAGCTACTGG	0	NM_001308047	-	0.694537	103.926	187.696	330.491	0.966537	13.7122	17.5729	33.7562	46.0415	28.7956	29.2866	29.4744	9.67975	0.0196281	0.0364669	0.0522173	2.84669	12.3147	14_ReprPCWk	inactive	-1	-1	00_null	103.231	187.001	71.3975	12.7456	16.6063	8.09165	0.123467	0.0888034	0.099424	0.0632956	1.57079	103.231	32.7896
chr13:77321300-77322800	77322050	+	CCTGTAGTCCCAGCTACTGG	AGG	CCTGTAGTCCCAGCTACTGG	0	NM_015057	-	1.04181	265.789	425.529	491.556	3.22179	14.7155	23.6967	70.2868	42.7148	125.34	30.2275	54.4457	74.5461	0	0.0243113	0.117489	11.6595	59.8143	5_TxWk	active	-1	-1	00_null	264.747	424.487	33.0134	11.4937	20.475	23.295	0.043414	0.0482345	0.136724	0.0747727	1.82853	264.747	67.065
chr4:79309093-79310593	79309843	-	CCTGTAGTCCCAGCTACTGG	AGG	CCTGTAGTCCCAGCTACTGG	0			0.347269	41.8977	82.5347	157.164	0.644358	5.3511	2.92881	7.86102	22.7546	7.10029	29.5218	10.0295	7.93258	0	0.0364669	0.039163	0.884603	4.02113	15_Quies	inactive	-1	-1	00_null	41.5505	82.1874	37.3147	4.70674	2.28445	2.46611	0.113278	0.0277957	0.0460197	0.0530698	0.867155	41.5505	7.21667
chr17:80896401-80897901	80897151	+	CCTGTAGTCCCAGCTACTGG	AGG	CCTGTAGTCCCAGCTACTGG	0	NM_020761	+	0.347269	73.812	129.587	178.064	0.322179	6.35443	8.52018	19.8838	43.9124	21.3009	33.5208	68.7735	144.835	0.00981405	0.0121556	0.0261087	22.1151	73.1343	5_TxWk	active	-1	-1	00_null	73.4648	129.24	24.2383	6.03225	8.198	5.68179	0.0821108	0.0634324	0.110072	0.0527147	2.08807	73.4648	19.5616
chr14:81603940-81605440	81604690	+	CCTGTAGTCCCAGCTACTGG	GGG	CCTGTAGTCCCAGCTACTGG	0			1.04181	41.8977	69.6788	149.362	0.644358	5.01665	7.45516	9.71068	18.3634	11.8831	40.3033	12.0763	4.67922	0	0.0243113	0.130543	0.0332558	3.76981	15_Quies	inactive	-1	-1	00_null	40.8559	68.637	39.8414	4.37229	6.8108	1.12776	0.107017	0.0992293	0.0611268	0.0490575	1.24602	40.8559	9.06632
chr10:86581088-86582588	86581838	-	CCTGTAGTCCCAGCTACTGG	GGG	CCTGTAGTCCCAGCTACTGG	0			0	187.067	338.109	575.154	0.966537	15.05	24.7618	46.2413	22.2223	8.92468	31.5605	21.287	6.62721	0.00981405	0.109401	0.039163	0.605255	13.0687	15_Quies	inactive	-1	-1	00_null	187.067	338.109	118.522	14.0834	23.7952	10.7398	0.0752855	0.0703773	0.0787177	0.0653932	1.20376	187.067	45.2748
chr12:88059699-88061199	88060449	+	CCTGTAGTCCCAGCTACTGG	GGG	CCTGTAGTCCCAGCTACTGG	0	NM_025114	-	0	109.327	190.781	295.937	0.966537	7.02331	13.0465	36.9931	27.9443	56.4572	37.8726	19.2402	149.012	0	0.0729339	0.078326	125.64	37.6981	5_TxWk	active	-1	-1	00_null	109.327	190.781	52.5779	6.05678	12.08	11.9733	0.0554006	0.0633186	0.121737	0.0493296	2.46783	109.327	36.0265
chr14:90409129-90410629	90409879	-	CCTGTAGTCCCAGCTACTGG	GGG	CCTGTAGTCCCAGCTACTGG	0			0.347269	196.396	316.769	473.443	1.28872	14.0466	16.7741	23.5831	64.2718	127.805	34.6577	109.71	55.3674	0.0245351	0.0729339	0.130543	147.848	442.073	15_Quies	inactive	-1	-1	00_null	196.048	316.421	78.3373	12.7579	15.4854	3.40449	0.0650753	0.0489391	0.0471244	0.0573897	0.821129	196.048	22.2944
chr13:91009512-91011012	91010262	-	CCTGTAGTCCCAGCTACTGG	GGG	CCTGTAGTCCCAGCTACTGG	0			1.04181	160.226	290.543	516.078	2.89961	11.3711	12.7803	28.6696	15.5689	8.82606	24.8563	6.34518	11.1056	0	0.0729339	0.0261087	0.0997673	4.02113	15_Quies	inactive	-1	-1	00_null	159.184	289.501	112.768	8.47147	9.88066	7.94468	0.053218	0.03413	0.0500353	0.0506854	0.987175	159.184	25.77
chr5:93917019-93918519	93917769	+	CCTGTAGTCCCAGCTACTGG	GGG	CCTGTAGTCCCAGCTACTGG	0	NR_028080	-	0	122.42	213.15	367.552	0.966537	5.3511	12.514	23.1207	53.0941	13.3624	37.2061	18.6262	16.7488	0.0392562	0.0364669	0.0522173	7.22315	6.28302	15_Quies	inactive	-1	-1	00_null	122.42	213.15	77.201	4.38456	11.5475	5.30332	0.0358157	0.0541753	0.0602747	0.039718	1.51757	122.42	22.1541
chr6:96119648-96121148	96120398	-	CCTGTAGTCCCAGCTACTGG	GGG	CCTGTAGTCCCAGCTACTGG	0	NM_006581	+	0	45.9893	87.4199	161.901	0.966537	3.34443	5.85762	15.722	19.2948	15.877	43.0869	7.36859	6.00466	0.00490702	0.0243113	0.0522173	0.226139	0.753962	15_Quies	inactive	-1	-1	00_null	45.9893	87.4199	37.2407	2.3779	4.89109	4.93221	0.0517054	0.0559493	0.0911389	0.0514031	1.77302	45.9893	14.7555
chr8:97795317-97796817	97796067	-	CCTGTAGTCCCAGCTACTGG	GGG	CCTGTAGTCCCAGCTACTGG	0	NM_018407	+	0	100.816	187.181	213.175	1.6109	7.6922	11.449	21.271	48.7029	40.3829	19.642	68.3642	39.442	0.0392562	0.0972452	0.104435	44.7091	48.2536	5_TxWk	active	-1	-1	00_null	100.816	187.181	12.9967	6.0813	9.83809	4.91101	0.0603206	0.0525591	0.0922253	0.0635742	1.45067	100.816	19.6601
chr2:97846319-97847819	97847069	+	CCTGTAGTCCCAGCTACTGG	GGG	CCTGTAGTCCCAGCTACTGG	0	NM_015348	-	0.347269	12.1111	26.7402	25.6367	1.6109	1.00333	2.66256	1.84965	31.404	11.1928	37.5982	16.5793	79.4061	0	0.0486226	0.0652716	41.3502	14.3253	5_TxWk	active	-1	-1	00_null	11.7638	26.3929	-0.551748	-0.607565	1.05166	-0.406451	-0.051647	0.0398463	0.00944099	0.0395422	0.238757	11.7638	0.238757
chr9:97850462-97851962	97851212	-	CCTGTAGTCCCAGCTACTGG	AGG	CCTGTAGTCCCAGCTACTGG	0	NR_147055	-	0.347269	161.044	260.974	431.365	1.28872	8.69553	16.5078	38.8427	36.9929	43.3414	31.09	46.4631	16.6885	0.0245351	0.182335	0.078326	28.2741	59.563	15_Quies	inactive	-1	-1	00_null	160.697	260.627	85.1957	7.40681	15.2191	11.1674	0.0460918	0.0583943	0.0871286	0.0726999	1.19847	160.697	37.554
chr11:100047271-100048771	100048021	+	CCTGTAGTCCCAGCTACTGG	GGG	CCTGTAGTCCCAGCTACTGG	0	NM_001243270	+	0.694537	68.5748	125.473	255.252	0.644358	6.35443	11.1827	21.271	14.1052	11.6859	22.2296	5.73113	3.29352	0	0.121556	0.0522173	0.0133023	2.26189	15_Quies	inactive	-1	-1	00_null	67.8803	124.779	64.8896	5.71007	10.5384	5.04414	0.0841197	0.0844565	0.0810293	0.0573482	1.41294	67.8803	20.6266
chrX:100621522-100623022	100622272	+	CCTGTAGTCCCAGCTACTGG	AGG	CCTGTAGTCCCAGCTACTGG	0			1.04181	145.824	243.233	403.221	1.28872	9.69886	14.9103	29.132	36.9929	56.5065	52.6531	25.5854	57.1547	0.0245351	0	0.0261087	123.219	17.5924	15_Quies	inactive	-1	-1	00_null	144.782	242.191	79.9939	8.41014	13.6216	7.11086	0.0580883	0.0562432	0.0692312	0.0597066	1.15952	144.782	27.8433
chr7:102094377-102095877	102095127	-	CCTGTAGTCCCAGCTACTGG	GGG	CCTGTAGTCCCAGCTACTGG	0	NM_001913	+	0	76.4306	120.588	157.443	1.28872	5.3511	7.98767	12.0227	36.0614	12.179	31.7565	20.673	53.5399	0.0147211	0.0364669	0.0913803	17.7453	25.1321	5_TxWk	active	-1	-1	00_null	76.4306	120.588	18.4274	4.06238	6.69895	2.01754	0.0531512	0.0555524	0.0681773	0.0528588	1.2898	76.4306	10.734
chr8:102493403-102494903	102494153	-	CCTGTAGTCCCAGCTACTGG	GGG	CCTGTAGTCCCAGCTACTGG	0			0.694537	87.7234	175.097	336.064	1.28872	4.34777	4.7926	15.2596	32.8678	15.7784	24.1898	14.3278	5.48251	0.00490702	0.0486226	0.039163	0.552046	12.3147	15_Quies	inactive	-1	-1	00_null	87.0288	174.402	80.4834	3.05905	3.50388	5.23352	0.0351498	0.0200908	0.0416583	0.0248151	1.67875	87.0288	13.9709
chr10:103820943-103822443	103821693	-	CCTGTAGTCCCAGCTACTGG	TGG	CCTGTAGTCCCAGCTACTGG	0	NM_014631	-	0.694537	87.0687	182.81	310.706	1.28872	4.34777	6.92264	9.24826	85.2965	40.9746	37.6374	80.8498	37.5542	0.0147211	0.0364669	0.130543	4.52944	53.7826	14_ReprPCWk	inactive	-1	-1	00_null	86.3742	182.116	63.9477	3.05905	5.63393	1.16281	0.0354162	0.030936	0.025675	0.0335933	0.76429	86.3742	7.95955
chrX:104571977-104573477	104572727	-	CCTGTAGTCCCAGCTACTGG	GGG	CCTGTAGTCCCAGCTACTGG	0	NM_017416	+	1.04181	223.4	397.503	714.763	0.322179	15.7188	23.6967	61.0385	15.3028	30.9159	44.8904	10.8482	3.83575	0.00490702	0	0.0522173	0.133023	2.76453	15_Quies	inactive	-1	-1	00_null	222.358	396.462	158.63	15.3967	23.3746	18.6709	0.0692426	0.058958	0.0850702	0.111322	0.764184	222.358	60.7164
chr12:105958201-105959701	105958951	+	CCTGTAGTCCCAGCTACTGG	GGG	CCTGTAGTCCCAGCTACTGG	0			0.694537	38.4608	75.8496	160.229	0.322179	3.34443	5.05886	12.4852	39.5212	16.2715	47.0075	25.7901	11.2663	0.0147211	0.0729339	0.0261087	0.0332558	10.8068	15_Quies	inactive	-1	-1	00_null	37.7663	75.1551	42.1899	3.02226	4.73668	3.71315	0.0800252	0.0630254	0.0762402	0.0521656	1.4615	37.7663	12.163
chr5:108411674-108413174	108412424	-	CCTGTAGTCCCAGCTACTGG	AGG	CCTGTAGTCCCAGCTACTGG	0			0.694537	69.8841	113.646	229.058	0.644358	5.3511	8.78643	16.6469	34.7307	95.8047	39.8329	90.8793	12.2905	0.00981405	0.0243113	0.078326	16.0758	95.7532	15_Quies	inactive	-1	-1	00_null	69.1896	112.951	57.7063	4.70674	8.14208	3.93022	0.0680267	0.0720848	0.0700746	0.0501846	1.39634	69.1896	16.0025
chr10:110587369-110588869	110588119	-	CCTGTAGTCCCAGCTACTGG	GGG	CCTGTAGTCCCAGCTACTGG	0	NM_005445	+	0.347269	123.566	224.978	285.905	0.966537	10.3677	19.7029	63.3506	87.2925	75.9337	40.1073	147.781	150.137	0	0.0121556	0.0913803	175.936	87.9622	5_TxWk	active	-1	-1	00_null	123.218	224.63	30.4637	9.40121	18.7364	21.8238	0.0762972	0.0834098	0.218464	0.0657751	3.32138	123.218	62.3841
chr11:117155329-117156829	117156079	+	CCTGTAGTCCCAGCTACTGG	GGG	CCTGTAGTCCCAGCTACTGG	0	NM_001309431	+	0.694537	93.2879	125.987	107.841	1.28872	3.00999	13.0465	29.132	35.6622	118.634	17.7209	67.3408	144.935	0.00981405	0.0364669	0.0652716	200.127	104.298	5_TxWk	active	-1	-1	00_null	92.5934	125.293	-9.07306	1.72127	11.7578	8.04275	0.0185896	0.0938425	0.259861	0.136247	1.90728	92.5934	27.8433
chr12:117312672-117314172	117313422	-	CCTGTAGTCCCAGCTACTGG	AGG	CCTGTAGTCCCAGCTACTGG	0	NM_001204218	-	1.04181	61.3736	114.931	238.254	0.322179	3.34443	7.98767	20.3462	26.2144	18.3917	31.5605	15.9653	7.02886	0.0147211	0.0972452	0.143598	0.0332558	12.3147	15_Quies	inactive	-1	-1	00_null	60.3318	113.89	61.6614	3.02226	7.66549	6.17926	0.0500939	0.0673063	0.0844138	0.0350835	2.40608	60.3318	20.024
chr11:119158627-119160127	119159377	+	CCTGTAGTCCCAGCTACTGG	GGG	CCTGTAGTCCCAGCTACTGG	0	NM_001348192	+	0.347269	114.891	211.608	336.342	0	8.36109	13.3128	18.0341	37.1259	161.926	17.3289	68.5689	99.3881	0.0441632	0.109401	0.039163	99.9402	131.943	15_Quies	inactive	-1	-1	00_null	114.544	211.26	62.3674	8.36109	13.3128	2.36067	0.0729944	0.063016	0.0536737	0.077694	0.690835	114.544	18.0341
chr11:119330955-119332455	119331705	+	CCTGTAGTCCCAGCTACTGG	GGG	CCTGTAGTCCCAGCTACTGG	0			0	78.8856	146.814	266.12	0.322179	6.01998	4.52634	4.62413	56.6869	128.496	20.6221	74.3	100.432	0.00490702	0.0729339	0.039163	242.009	172.406	15_Quies	inactive	-1	-1	00_null	78.8856	146.814	59.6531	5.6978	4.20417	0.0488937	0.0722287	0.028636	0.0161655	0.0116191	1.39129	78.8856	4.30195
chr12:123921513-123923013	123922263	+	CCTGTAGTCCCAGCTACTGG	GGG	CCTGTAGTCCCAGCTACTGG	0	NM_207437	+	0	51.3902	101.304	213.732	0	2.67555	4.7926	8.32344	47.106	46.1519	34.4617	48.1005	45.4065	0.00490702	0.0243113	0.0652716	64.0107	42.2219	14_ReprPCWk	inactive	-1	-1	00_null	51.3902	101.304	56.2139	2.67555	4.7926	1.76542	0.0520634	0.047309	0.0389433	0.0340436	1.14393	51.3902	8.32344
chr2:127668858-127670358	127669608	+	CCTGTAGTCCCAGCTACTGG	AGG	CCTGTAGTCCCAGCTACTGG	0	NM_001161404	-	0.347269	81.3405	163.784	269.464	0.322179	4.34777	7.1889	17.5717	36.7267	54.1891	25.2092	91.084	67.3566	0	0.0364669	0.078326	72.1384	153.557	15_Quies	inactive	-1	-1	00_null	80.9933	163.436	52.8402	4.02559	6.86672	5.1914	0.0497027	0.0420146	0.0640968	0.0114897	5.57864	80.9933	17.2495
chr9:127880124-127881624	127880874	-	CCTGTAGTCCCAGCTACTGG	GGG	CCTGTAGTCCCAGCTACTGG	0			0	132.403	228.577	316.279	0.966537	12.04	14.6441	29.132	44.3116	89.0495	20.0341	57.9253	94.4479	0.00490702	0.0243113	0.0652716	149.791	183.464	5_TxWk	active	-1	-1	00_null	132.403	228.577	43.8508	11.0734	13.6775	7.24399	0.083634	0.0598376	0.0890527	0.026313	3.38437	132.403	28.1655
chr5:129084013-129085513	129084763	+	CCTGTAGTCCCAGCTACTGG	GGG	CCTGTAGTCCCAGCTACTGG	0			0.347269	81.5042	150.414	248.007	1.6109	5.3511	9.85146	17.5717	52.1626	70.8057	38.4215	41.96	34.3611	0	0.0121556	0.0522173	56.3619	70.3698	15_Quies	inactive	-1	-1	00_null	81.1569	150.066	48.7968	3.7402	8.24056	3.86012	0.046086	0.0549128	0.0644464	0.0462745	1.3927	81.1569	15.9608
chr12:130732614-130734114	130733364	+	CCTGTAGTCCCAGCTACTGG	AGG	CCTGTAGTCCCAGCTACTGG	0			0.347269	43.3707	76.3638	149.64	1.6109	5.3511	2.92881	8.32344	22.8877	19.2793	38.1862	20.0589	14.6602	0	0.0486226	0.0522173	0.611906	21.1109	14_ReprPCWk	inactive	-1	-1	00_null	43.0234	76.0166	36.6382	3.7402	1.31792	2.69731	0.086934	0.0173372	0.0449622	0.0417311	1.07743	43.0234	6.71254
chr2:131112459-131113959	131113209	-	CCTGTAGTCCCAGCTACTGG	GGG	CCTGTAGTCCCAGCTACTGG	0	NM_001267063	+	0	109.491	192.067	201.192	0.644358	11.7055	18.3716	42.542	44.7108	121.445	30.698	85.5576	233.178	0.0147211	0.0850895	0.130543	104.157	109.073	5_TxWk	active	-1	-1	00_null	109.491	192.067	4.56288	11.0612	17.7273	12.0852	0.101024	0.0922975	0.208247	0.0991117	2.10113	109.491	41.8977
chr5:131388211-131389711	131388961	-	CCTGTAGTCCCAGCTACTGG	GGG	CCTGTAGTCCCAGCTACTGG	0	NM_020240	+	0.347269	180.029	289.257	316.279	0.644358	16.3877	29.8206	83.2344	47.6383	11.7845	37.6374	19.2402	99.0467	0.00490702	0.0850895	0.156652	74.1271	30.4098	5_TxWk	active	-1	-1	00_null	179.682	288.91	13.511	15.7434	29.1763	26.7069	0.0876179	0.100987	0.261417	0.085939	3.04189	179.682	82.59
chrX:136870581-136872081	136871331	+	CCTGTAGTCCCAGCTACTGG	GGG	CCTGTAGTCCCAGCTACTGG	0	NM_001164803	-	1.04181	166.445	230.891	258.039	0.644358	16.7222	31.4182	67.0499	30.8718	117.747	42.1068	65.2939	107.542	0.0196281	0	0.143598	337.825	143.253	5_TxWk	active	-1	-1	00_null	165.403	229.85	13.5738	16.0778	30.7738	17.8159	0.0972036	0.133887	0.25839	0.109717	2.35507	165.403	66.4056
chrX:137190406-137191906	137191156	+	CCTGTAGTCCCAGCTACTGG	GGG	CCTGTAGTCCCAGCTACTGG	0			0.347269	59.4097	117.76	250.794	1.28872	4.01332	2.92881	8.78585	21.4239	22.5829	61.3567	13.5091	4.49847	0.0147211	0	0.0652716	0.0399069	7.2883	15_Quies	inactive	-1	-1	00_null	59.0624	117.412	66.5171	2.72461	1.64009	2.92852	0.0461309	0.0139687	0.0299351	0.0123462	2.42463	59.0624	7.49713
chr3:138617359-138618859	138618109	-	CCTGTAGTCCCAGCTACTGG	GGG	CCTGTAGTCCCAGCTACTGG	0	NM_001033032	+	0.347269	201.306	325.253	490.163	0.322179	15.3844	26.8918	49.0158	27.5451	88.803	27.0911	66.3173	72.1965	0.0147211	0.0850895	0.0261087	52.6505	86.4543	15_Quies	inactive	-1	-1	00_null	200.958	324.906	82.4546	15.0622	26.5696	11.062	0.074952	0.0817763	0.0994122	0.0362107	2.74538	200.958	48.6936
chr5:141758607-141760107	141759357	-	CCTGTAGTCCCAGCTACTGG	TGG	CCTGTAGTCCCAGCTACTGG	0			1.04181	51.7175	105.675	218.469	0.644358	3.67888	4.7926	6.47378	31.9363	15.6798	28.6985	24.7667	5.78375	0.00981405	0.0729339	0.130543	0.0133023	22.1162	14_ReprPCWk	inactive	-1	-1	00_null	50.6757	104.633	56.3971	3.03452	4.14824	0.840592	0.0598812	0.0396455	0.0268109	0.033465	0.801163	50.6757	5.82943
chr4:144372775-144374275	144373525	-	CCTGTAGTCCCAGCTACTGG	GGG	CCTGTAGTCCCAGCTACTGG	0			0.347269	122.747	225.235	400.156	0.644358	7.02331	14.1115	16.6469	34.9969	9.0726	28.8161	29.8837	6.60713	0.00490702	0.0243113	0.0130543	0.0665115	3.01585	15_Quies	inactive	-1	-1	00_null	122.4	224.888	87.4604	6.37895	13.4672	1.26767	0.0521156	0.0598841	0.0400255	0.0391299	1.02289	122.4	16.0025
chr8:144981952-144983452	144982702	+	CCTGTAGTCCCAGCTACTGG	AGG	CCTGTAGTCCCAGCTACTGG	0	NR_023392	-	0.694537	63.0103	110.56	201.471	0.966537	3.67888	4.52634	10.6355	22.6215	65.2833	33.9128	28.0416	45.8684	0.0147211	0.0486226	0.0261087	63.9708	95.7532	15_Quies	inactive	-1	-1	00_null	62.3157	109.866	45.4553	2.71234	3.55981	3.05458	0.0435258	0.0324014	0.0481579	0.0518701	0.928431	62.3157	9.66897
chr3:145067560-145069060	145068310	+	CCTGTAGTCCCAGCTACTGG	GGG	CCTGTAGTCCCAGCTACTGG	0			0	68.7385	146.043	263.612	0.322179	6.35443	2.92881	13.8724	12.9076	8.4316	23.6018	6.95923	4.3579	0.0392562	0.0243113	0.0522173	0.0133023	0.753962	15_Quies	inactive	-1	-1	00_null	68.7385	146.043	58.7848	6.03225	2.60663	5.47179	0.0877565	0.0178484	0.0514021	0.0474423	1.08347	68.7385	13.5502
chr7:152450423-152451923	152451173	+	CCTGTAGTCCCAGCTACTGG	GGG	CCTGTAGTCCCAGCTACTGG	0			0.347269	91.1603	185.639	365.88	0.966537	4.34777	9.05269	9.71068	32.0694	97.1853	31.1292	121.991	19.1587	0.0196281	0	0.0261087	18.0446	96.5071	15_Quies	inactive	-1	-1	00_null	90.813	185.291	90.1208	3.38123	8.08615	0.328994	0.0372328	0.0436402	0.0239216	0.0170441	1.40352	90.813	8.74414
chr7:155274995-155276495	155275745	+	CCTGTAGTCCCAGCTACTGG	GGG	CCTGTAGTCCCAGCTACTGG	0			1.04181	94.9246	172.783	380.371	0.966537	7.6922	7.72141	14.3348	46.973	84.5132	31.4821	104.184	38.6186	0.00490702	0.0607782	0.0652716	132.019	110.581	14_ReprPCWk	inactive	-1	-1	00_null	93.8828	171.741	103.794	6.72566	6.75487	3.3067	0.071639	0.0393317	0.0352419	0.0222344	1.58502	93.8828	13.3683
chr1:155403495-155404995	155404245	+	CCTGTAGTCCCAGCTACTGG	AGG	CCTGTAGTCCCAGCTACTGG	0	NM_018489	-	0.694537	197.869	298.513	316.836	0.966537	11.0366	17.0404	49.4782	32.0694	10.1081	31.4037	29.4744	127.865	0.0490702	0.0364669	0.156652	46.0127	22.3675	5_TxWk	active	-1	-1	00_null	197.174	297.819	9.16152	10.0701	16.0738	16.2189	0.0510721	0.0539718	0.153449	0.0858819	1.78675	197.174	48.5117
chr5:157830168-157831668	157830918	+	CCTGTAGTCCCAGCTACTGG	AGG	CCTGTAGTCCCAGCTACTGG	0	NM_001195555	-	0.347269	115.219	160.955	129.02	0.966537	6.68887	14.1115	25.4327	63.7395	70.3619	41.6755	38.6851	104.891	0.0196281	0.133712	0.0130543	132.172	46.243	5_TxWk	active	-1	-1	00_null	114.872	160.608	-15.968	5.72233	13.145	5.66059	0.0498151	0.0818452	0.190143	0.0565484	3.36249	114.872	24.4662
chr1:160250850-160252350	160251600	-	CCTGTAGTCCCAGCTACTGG	AGG	CCTGTAGTCCCAGCTACTGG	0	NR_028104	-	0	87.3961	125.987	140.445	0.644358	7.6922	12.7803	23.5831	64.8041	165.772	33.9128	132.635	366.244	0.00490702	0.0729339	0.0652716	638.152	172.909	5_TxWk	active	-1	-1	00_null	87.3961	125.987	7.22854	7.04784	12.1359	5.4014	0.0806426	0.0963263	0.163329	0.215665	0.75733	87.3961	22.9387
chr5:164698827-164700327	164699577	+	CCTGTAGTCCCAGCTACTGG	TGG	CCTGTAGTCCCAGCTACTGG	0			1.04181	69.2295	121.359	235.746	1.28872	5.68554	6.39013	12.0227	20.6255	11.3901	35.0106	6.54986	2.14882	0.0245351	0.0364669	0.0130543	0.365813	2.51321	15_Quies	inactive	-1	-1	00_null	68.1877	120.318	57.1934	4.39682	5.10142	2.8163	0.0644812	0.0423996	0.0457342	0.0399152	1.14579	68.1877	10.734
chr3:172627659-172629159	172628409	+	CCTGTAGTCCCAGCTACTGG	AGG	CCTGTAGTCCCAGCTACTGG	0			0.347269	76.4306	149.899	253.58	0.644358	8.02664	6.92264	16.1845	30.6056	11.4394	24.2683	14.5325	17.1906	0	0.0243113	0.0261087	25.9395	9.80151	5_TxWk	active	-1	-1	00_null	76.0834	149.552	51.8405	7.38228	6.27829	4.63091	0.0970289	0.0419806	0.0613668	0.0163411	3.75537	76.0834	15.5401
chr3:179429831-179431331	179430581	-	CCTGTAGTCCCAGCTACTGG	GGG	CCTGTAGTCCCAGCTACTGG	0	NM_021629	-	0	114.237	189.753	221.256	0	9.69886	13.8453	43.4668	31.8032	51.773	24.3467	38.0711	87.5596	0.00490702	0.0121556	0.0913803	122.142	48.5049	5_TxWk	active	-1	-1	00_null	114.237	189.753	15.7517	9.69886	13.8453	14.8108	0.0849014	0.072965	0.196455	0.0612522	3.20732	114.237	43.4668
chr5:180661166-180662666	180661916	-	CCTGTAGTCCCAGCTACTGG	GGG	CCTGTAGTCCCAGCTACTGG	0			0.347269	130.93	237.319	464.526	1.6109	9.36442	6.12388	22.1958	32.3355	34.9098	25.8365	40.9366	18.9177	0.0196281	0.0364669	0.117489	39.9069	117.367	15_Quies	inactive	-1	-1	00_null	130.583	236.972	113.603	7.75352	4.51298	8.03598	0.0593761	0.0190444	0.044347	0.0246895	1.79619	130.583	20.5849
chr3:186758476-186759976	186759226	+	CCTGTAGTCCCAGCTACTGG	GGG	CCTGTAGTCCCAGCTACTGG	0			0	120.129	195.152	340.244	0.322179	5.68554	14.3778	25.4327	33.1339	203.394	21.5631	135.296	130.817	0.0196281	0.109401	0.0652716	269.711	220.408	15_Quies	inactive	-1	-1	00_null	120.129	195.152	72.5458	5.36336	14.0556	5.52746	0.0446468	0.0720239	0.0738017	0.0459802	1.60507	120.129	25.1105
chr1:205294748-205296248	205295498	+	CCTGTAGTCCCAGCTACTGG	AGG	CCTGTAGTCCCAGCTACTGG	0			0.347269	208.343	368.449	575.99	1.28872	12.7089	20.7679	33.2938	85.1635	59.6129	28.4633	79.0077	42.2937	0.0441632	0.0486226	0.078326	15.8763	63.3328	7_Enh	active	-1	-1	00_null	207.996	368.102	103.77	11.4201	19.4792	6.26291	0.0549056	0.052918	0.0555988	0.0289946	1.91756	207.996	32.005
chr1:218262861-218264361	218263611	+	CCTGTAGTCCCAGCTACTGG	GGG	CCTGTAGTCCCAGCTACTGG	0			0	53.8451	112.36	212.06	1.6109	6.01998	6.12388	13.8724	45.5092	65.0367	41.1659	29.4744	27.8544	0.00981405	0.0486226	0.0913803	17.6987	47.7509	15_Quies	inactive	-1	-1	00_null	53.8451	112.36	49.8499	4.40909	4.51298	3.87426	0.0818846	0.0401653	0.0578209	0.0540429	1.06991	53.8451	12.2615
chr2:218524623-218526123	218525373	+	CCTGTAGTCCCAGCTACTGG	GGG	CCTGTAGTCCCAGCTACTGG	0	NM_020935	-	0.347269	44.68	72.7642	66.321	1.28872	2.00666	2.3963	4.62413	31.5371	122.579	34.4225	84.9435	311.961	0.00490702	0	0.0652716	47.2764	58.0551	5_TxWk	active	-1	-1	00_null	44.3327	72.4169	-3.22158	0.717944	1.10758	1.11392	0.0161945	0.0152945	0.0505567	0.0310128	1.63019	44.3327	3.33542
chr2:218966844-218968344	218967594	+	CCTGTAGTCCCAGCTACTGG	GGG	CCTGTAGTCCCAGCTACTGG	0			0.347269	124.22	201.837	371.732	0.644358	7.6922	8.78643	21.271	41.2511	45.4616	28.424	34.7961	13.7967	0.00490702	0.0486226	0.0130543	15.138	59.8143	15_Quies	inactive	-1	-1	00_null	123.873	201.49	84.9476	7.04784	8.14208	6.24229	0.0568957	0.0404094	0.0555398	0.0224087	2.4785	123.873	20.6266
chr2:219046156-219047656	219046906	-	CCTGTAGTCCCAGCTACTGG	TGG	CCTGTAGTCCCAGCTACTGG	0			0.694537	129.457	223.178	360.029	2.57743	8.02664	14.9103	30.9817	31.8032	31.3103	29.169	26.8135	27.2117	0.0490702	0	0.0261087	27.2697	46.4943	14_ReprPCWk	inactive	-1	-1	00_null	128.763	222.483	68.4253	5.44921	12.3329	8.03569	0.0423197	0.0554328	0.0790469	0.0464485	1.70182	128.763	28.4043
chr1:224878327-224879827	224879077	+	CCTGTAGTCCCAGCTACTGG	AGG	CCTGTAGTCCCAGCTACTGG	0			1.73634	201.142	374.363	654.851	0.966537	13.7122	24.4955	61.0385	76.381	22.1884	80.8419	67.1361	13.7163	0.0245351	0.0364669	0.221924	0.851348	18.5977	15_Quies	inactive	-1	-1	00_null	199.406	372.626	140.244	12.7456	23.529	18.2715	0.0639182	0.0631436	0.0919778	0.0479778	1.91709	199.406	60.072
chr19:660011-661511	660761	-	CCTGGAGTCCCAGCTACTGG	CGG	CCTGTAGTCCCAGCTACTGG	1	NM_001366018	-	0.694537	143.369	131.387	65.4851	1.93307	13.7122	31.9507	109.592	43.9124	170.456	18.0738	147.372	83.9849	0.0196281	0.0486226	0.117489	107.15	211.361	7_Enh	active	16	-1	01_dist	142.674	130.692	-32.9509	11.7791	30.0176	38.8206	0.0825594	0.229681	1.66164	0.758098	2.19186	142.674	107.659
chr17:2403472-2404972	2404222	+	CCTGTAATCCCAGCTACTGG	GGG	CCTGTAGTCCCAGCTACTGG	1			0.694537	179.702	230.634	207.323	1.6109	26.421	38.3408	76.7606	65.4694	128.644	30.1491	174.185	132.645	0.0196281	0.0364669	0.0652716	225.228	240.765	5_TxWk	active	14	-1	01_dist	179.007	229.94	-11.6557	24.8101	36.7299	19.2099	0.138598	0.159737	0.363695	0.0807755	4.50254	179.007	75.1497
chr19:2965547-2967047	2966297	+	CCTGTTGTCCCAGCTACTGG	GGG	CCTGTAGTCCCAGCTACTGG	1			1.04181	63.1739	101.561	88.8925	0	3.34443	3.46132	3.69931	48.1706	110.104	36.1867	99.2713	74.6265	0	0.0121556	0.039163	42.7869	134.457	15_Quies	inactive	15	-1	01_dist	62.1321	100.52	-6.33443	3.34443	3.46132	0.118992	0.0538278	0.0344343	0.042109	0.0590108	0.713582	62.1321	3.69931
chr20:4048677-4050177	4049427	-	TCTGTAGTCCCAGCTACTGG	GGG	CCTGTAGTCCCAGCTACTGG	1			0.347269	15.057	30.8541	43.7496	0.966537	3.34443	1.59753	3.69931	72.7881	52.2167	48.3797	81.4639	8.61538	0	0	0.0913803	4.65581	41.2166	15_Quies	inactive	20	-1	01_dist	14.7097	30.5068	6.44776	2.3779	0.630996	1.05089	0.161655	0.0206838	0.0629636	0.071242	0.8838	14.7097	2.73277
chr4:4351309-4352809	4352059	-	CCTGTAATCCCAGCTACTGG	GGG	CCTGTAGTCCCAGCTACTGG	1			0.347269	60.8826	99.5044	146.854	0.322179	2.67555	8.25392	8.32344	19.8271	24.6538	20.4653	20.2636	46.1294	0	0.0486226	0.0522173	12.7503	26.64	14_ReprPCWk	inactive	14	-1	01_dist	60.5354	99.1571	23.6747	2.35337	7.93174	0.0347575	0.0388759	0.0799917	0.0546137	0.113923	0.47939	60.5354	8.00126
chr19:4988716-4990216	4989466	-	CCTGTAATCCCAGCTACTGG	GGG	CCTGTAGTCCCAGCTACTGG	1	NM_015015	+	0.347269	144.678	188.981	184.473	0	12.7089	27.9568	54.1023	57.2192	58.6267	25.562	74.7093	121.74	0	0.0364669	0.104435	35.178	180.7	5_TxWk	active	14	-1	01_dist	144.331	188.634	-2.25421	12.7089	27.9568	13.0728	0.0880536	0.148207	0.293834	0.10201	2.88045	144.331	54.1023
chr9:6015254-6016754	6016004	-	CCTGTGGTCCCAGCTACTGG	GGG	CCTGTAGTCCCAGCTACTGG	1			1.04181	48.9352	75.3354	64.9277	0.966537	2.00666	2.92881	10.6355	43.2471	133.673	27.8752	35.4102	39.6428	0.0245351	0.0972452	0.248032	65.9528	41.4679	1_TssA	active	15	-1	01_dist	47.8934	74.2936	-5.20382	1.04012	1.96227	3.85335	0.0217175	0.0264124	0.151347	0.130267	1.16182	47.8934	9.66897
chr17:6518660-6520160	6519410	+	GCTGTAGTCCCAGCTACTGG	GGG	CCTGTAGTCCCAGCTACTGG	1	NM_031220	-	0	42.8797	61.7082	66.8784	0.322179	6.68887	7.1889	16.1845	35.1299	29.8804	29.2082	31.5212	34.2607	0	0.0121556	0.039163	4.10376	28.6506	15_Quies	inactive	20	-1	01_dist	42.8797	61.7082	2.5851	6.36669	6.86672	4.49778	0.148478	0.111277	0.237181	0.124438	1.90601	42.8797	15.8623
chr19:6602930-6604430	6603680	-	CCTGTAATCCCAGCTACTGG	GGG	CCTGTAGTCCCAGCTACTGG	1			0.694537	196.068	266.374	214.847	0.322179	16.7222	24.4955	60.5761	26.0813	18.3424	33.4424	18.0121	9.31827	0	0.0607782	0.0652716	56.9272	17.5924	1_TssA	active	14	-1	01_dist	195.374	265.679	-25.7634	16.4	24.1733	18.0403	0.0839416	0.090987	0.28136	0.0877067	3.20797	195.374	60.254
chr12:6717905-6719405	6718655	+	CCTGTAATCCCAGCTACTGG	GGG	CCTGTAGTCCCAGCTACTGG	1			0.694537	34.5329	57.5943	57.1253	0.322179	5.01665	4.26009	7.86102	56.0216	251.419	27.2087	219.011	183.212	0	0.0121556	0.0652716	296.934	340.791	15_Quies	inactive	14	-1	01_dist	33.8384	56.8997	-0.234506	4.69447	3.93791	1.80047	0.138732	0.0692079	0.133595	0.166014	0.804721	33.8384	7.53885
chr17:7000324-7001824	7001074	-	CCTGTGGTCCCAGCTACTGG	AGG	CCTGTAGTCCCAGCTACTGG	1	NM_000697	+	1.04181	46.644	46.5382	24.8007	0.966537	1.67222	1.33128	5.08655	47.2391	197.576	36.5788	144.916	50.1258	0	0.0729339	0.0522173	172.172	200.303	4_Tx	active	15	-1	01_dist	45.6022	45.4964	-10.8688	0.70568	0.36474	1.87763	0.0154747	0.0080169	0.173409	0.0861164	2.01366	45.6022	4.12001
chr6:7333045-7334545	7333795	-	CCTGTAATCCCAGCTACTGG	GGG	CCTGTAGTCCCAGCTACTGG	1	NM_205864	-	1.04181	4.09158	7.71352	5.29454	0.644358	1.33777	1.06502	1.38724	34.1985	91.367	41.2835	55.4691	98.625	0	0.0364669	0	243.871	45.7404	15_Quies	inactive	14	-1	01_dist	3.04977	6.67171	-1.20949	0.693416	0.420664	0.161109	0.227367	0.0630519	0.174683	0.235143	0.742881	3.04977	0.742881
chr1:7992509-7994009	7993259	-	CCTGTAGTTCCAGCTACTGG	GGG	CCTGTAGTCCCAGCTACTGG	1			1.04181	48.2806	69.4217	67.993	0.966537	2.00666	1.86379	5.08655	87.4256	115.577	34.1089	122.81	218.256	0.0343492	0.0850895	0.039163	114.739	291.532	5_TxWk	active	12	-1	01_dist	47.2388	68.3799	-0.714337	1.04012	0.897252	1.61138	0.0220184	0.0131216	0.0615375	0.0618077	0.995628	47.2388	4.12001
chr16:8039197-8040697	8039947	+	CCTGTAATCCCAGCTACTGG	GGG	CCTGTAGTCCCAGCTACTGG	1			0	22.4218	36.5107	50.4374	0.322179	2.67555	2.92881	6.9362	16.1012	8.92468	30.2275	7.36859	4.67922	0	0.0243113	0.0522173	0.0266046	3.26717	15_Quies	inactive	14	-1	01_dist	22.4218	36.5107	6.96339	2.35337	2.60663	2.00369	0.104959	0.0713937	0.131133	0.061305	2.13903	22.4218	6.61402
chr11:8921020-8922520	8921770	-	CCTGTGGTCCCAGCTACTGG	GGG	CCTGTAGTCCCAGCTACTGG	1	NM_020643	-	0	47.135	82.2775	79.9754	1.28872	3.67888	5.59137	16.1845	34.9969	150.043	23.3273	55.0598	125.536	0.0539773	0.109401	0.0261087	66.0925	91.4807	5_TxWk	active	15	-1	01_dist	47.135	82.2775	-1.15108	2.39016	4.30265	5.29655	0.0507089	0.0522943	0.186254	0.0909805	2.04719	47.135	14.8957
chr18:9287963-9289463	9288713	-	CCTGTAATCCCAGCTACTGG	GGG	CCTGTAGTCCCAGCTACTGG	1			0.347269	51.5539	83.5631	94.187	0.322179	6.35443	7.98767	12.0227	25.416	55.471	46.1842	29.4744	32.6742	0	0.0243113	0.039163	46.8175	42.4732	15_Quies	inactive	14	-1	01_dist	51.2066	83.2159	5.31195	6.03225	7.66549	2.01754	0.117802	0.0921157	0.124687	0.0775386	1.60806	51.2066	11.7006
chr5:10252470-10253970	10253220	+	CCTGTAATCCCAGCTACTGG	GGG	CCTGTAGTCCCAGCTACTGG	1	NM_001306156	+	0	105.399	117.76	72.7302	0.966537	15.7188	33.8145	80.4599	66.667	132.785	49.9479	117.079	142.023	0	0.0607782	0.156652	211.394	150.038	3_TxFlnk	active	14	-1	01_dist	105.399	117.76	-22.5148	14.7523	32.8479	23.3227	0.139966	0.27894	1.09299	0.660957	1.65365	105.399	79.4934
chr20:10479535-10481035	10480285	+	CCTGTGGTCCCAGCTACTGG	GGG	CCTGTAGTCCCAGCTACTGG	1	NM_001009608	+	0.347269	57.6094	89.9911	74.1235	0.322179	3.00999	1.33128	9.24826	67.5985	98.8124	38.4999	70.8204	26.1474	0.0490702	0.0607782	0.0261087	4.64916	35.1849	5_TxWk	active	15	-1	01_dist	57.2621	89.6438	-7.93377	2.68781	1.0091	3.95849	0.0469387	0.0112568	0.120989	0.0844468	1.43272	57.2621	8.92608
chr6:10831328-10832828	10832078	-	CCTGTAATCCCAGCTACTGG	GGG	CCTGTAGTCCCAGCTACTGG	1	NM_001242957	-	1.04181	186.576	321.397	395.697	0.966537	11.3711	18.9041	47.1661	34.8638	68.6855	38.6567	37.2523	31.5295	0.0539773	0.0364669	0.0522173	27.7154	36.9441	15_Quies	inactive	14	-1	01_dist	185.534	320.355	37.1502	10.4045	17.9376	14.131	0.0560789	0.0559929	0.117063	0.0369904	3.16469	185.534	46.1996
chr20:11661843-11663343	11662593	-	CCTGTAATCCCAGCTACTGG	GGG	CCTGTAGTCCCAGCTACTGG	1			0.347269	25.5314	45.2526	60.1905	0.322179	1.33777	1.86379	4.16172	25.6821	12.8693	36.9709	12.6904	8.39447	0	0	0.0130543	0.0266046	4.27245	15_Quies	inactive	14	-1	01_dist	25.1842	44.9054	7.46894	1.01559	1.54161	1.14896	0.0403267	0.0343302	0.0641599	0.0516694	1.24174	25.1842	3.83954
chr16:12058170-12059670	12058920	-	CCTGTAGACCCAGCTACTGG	AGG	CCTGTAGTCCCAGCTACTGG	1	NM_032167	+	0.694537	45.662	84.3345	94.4657	0.322179	1.33777	3.19507	1.38724	26.4805	10.1574	19.9556	23.9479	33.0557	0.0343492	0.0850895	0	4.9152	13.5713	5_TxWk	active	13	-1	01_dist	44.9674	83.6399	5.0656	1.01559	2.87289	-0.903914	0.0225851	0.0343483	0.0113581	0.0999057	0.113688	44.9674	1.06506
chr19:12155227-12156727	12155977	-	CCTGTAATCCCAGCTACTGG	GGG	CCTGTAGTCCCAGCTACTGG	1	NR_037801	-	0	14.7297	21.5979	39.291	0.644358	2.3411	1.06502	2.77448	22.0893	132.588	68.4137	40.5273	166.684	0.0147211	0	0.104435	16.3818	69.8672	15_Quies	inactive	14	-1	01_dist	14.7297	21.5979	8.84659	1.69675	0.420664	0.854728	0.115192	0.0194771	0.0542139	0.131942	0.410892	14.7297	2.13012
chr16:14577045-14578545	14577795	-	CCTGTAATCCCAGCTACTGG	GGG	CCTGTAGTCCCAGCTACTGG	1	NM_001134477	-	0	31.096	44.7384	34.8325	1.28872	3.34443	3.99383	6.9362	50.0335	13.0665	32.5406	37.6617	192.129	0.00490702	0.0729339	0.039163	26.6711	29.4045	5_TxWk	active	14	-1	01_dist	31.096	44.7384	-4.95297	2.05572	2.70512	1.47118	0.0661088	0.0604652	0.162133	0.298983	0.542281	31.096	5.64748
chr21:14955803-14957303	14956553	+	CCTGTAATCCCAGCTACTGG	AGG	CCTGTAGTCCCAGCTACTGG	1			1.73634	61.701	94.6192	95.023	0.322179	6.35443	10.9165	19.8838	57.0861	13.5103	54.3389	24.3573	32.7947	0.0196281	0.133712	0.0913803	54.0672	5.52906	5_TxWk	active	14	-1	01_dist	59.9646	92.8828	0.201916	6.03225	10.5943	4.48364	0.100597	0.114061	0.209693	0.178916	1.17202	59.9646	19.5616
chrX:15416327-15417827	15417077	-	CCTATAGTCCCAGCTACTGG	GGG	CCTGTAGTCCCAGCTACTGG	1	NM_003662	-	0.694537	28.15	46.2811	60.1905	1.28872	3.67888	4.52634	6.9362	27.5451	19.723	54.7702	14.3278	57.3957	0.0147211	0	0.0913803	13.0097	9.04754	5_TxWk	active	17	-1	01_dist	27.4555	45.5866	6.9547	2.39016	3.23763	1.20493	0.0870558	0.0710215	0.0949221	0.0695526	1.36475	27.4555	5.64748
chr11:16710664-16712164	16711414	+	CCTATAGTCCCAGCTACTGG	GGG	CCTGTAGTCCCAGCTACTGG	1	NM_001367872	-	0	21.9308	34.4537	37.6191	0.966537	3.00999	2.92881	5.08655	21.1578	102.708	25.4052	27.0182	71.6743	0.0196281	0.121556	0.104435	107.576	45.7404	15_Quies	inactive	17	-1	01_dist	21.9308	34.4537	1.58268	2.04345	1.96227	1.07887	0.0931772	0.0569539	0.109519	0.11	0.995628	21.9308	4.12001
chr4:17571628-17573128	17572378	-	CCTGTAATCCCAGCTACTGG	GGG	CCTGTAGTCCCAGCTACTGG	1			0.694537	57.1184	89.7339	115.922	1.28872	6.35443	8.52018	17.5717	22.6215	81.8999	20.3477	23.7432	111.9	0	0.0121556	0.0261087	34.3998	72.3804	15_Quies	inactive	14	-1	01_dist	56.4239	89.0394	13.0943	5.06571	7.23146	4.52576	0.0897796	0.0812164	0.141311	0.0540682	2.61357	56.4239	16.283
chr22:17686718-17688218	17687468	-	CCTATAGTCCCAGCTACTGG	GGG	CCTGTAGTCCCAGCTACTGG	1	NM_001270731	+	0.347269	98.6888	158.384	103.661	0.966537	8.36109	21.3004	47.6286	49.3682	98.7631	34.1873	88.6278	97.4401	0.00981405	0.0121556	0.0130543	131.533	81.9305	5_TxWk	active	17	-1	01_dist	98.3415	158.037	-27.3614	7.39455	20.3339	13.1641	0.0751925	0.128665	0.451652	0.151426	2.98265	98.3415	46.662
chr1:17819945-17821445	17820695	-	CCTGTAATCCCAGCTACTGG	GGG	CCTGTAGTCCCAGCTACTGG	1	NM_030812	+	1.04181	28.8047	55.2802	75.2382	0	1.67222	2.66256	8.32344	32.6016	13.461	35.5987	31.9306	11.6077	0	0.0607782	0.039163	0.0332558	23.6241	15_Quies	inactive	14	-1	01_dist	27.7629	54.2384	9.97897	1.67222	2.66256	2.83044	0.0602321	0.0490898	0.112181	0.0134778	8.32344	27.7629	8.32344
chr22:18523729-18525229	18524479	+	GCTGTAGTCCCAGCTACTGG	GGG	CCTGTAGTCCCAGCTACTGG	1			0	11.7837	16.4555	18.9489	0	4.01332	3.72758	7.86102	0.66534	1.03546	0.235233	1.43278	2.10866	0	0	0	8.68641	1.2566	None	inactive	20	-1	01_dist	11.7837	16.4555	1.24668	4.01332	3.72758	2.06672	0.340581	0.226525	0.414855	0.0527736	7.86102	11.7837	7.86102
chr16:20437203-20438703	20437953	-	CCTGTAATCCCAGCTACTGG	GGG	CCTGTAGTCCCAGCTACTGG	1	NM_001324371	+	0.347269	9.16513	19.798	24.2434	0.644358	1.67222	1.06502	4.16172	11.0446	5.62107	16.7408	5.32176	2.16891	0.00981405	0.0121556	0.0261087	0.0199535	1.2566	15_Quies	inactive	14	-1	01_dist	8.81786	19.4508	2.22269	1.02786	0.420664	1.54835	0.116566	0.0216271	0.147194	0.0418478	3.51736	8.81786	3.51736
chr16:20589174-20590674	20589924	+	CCTGTAATCCCAGCTACTGG	TGG	CCTGTAGTCCCAGCTACTGG	1			0	9.00147	15.9413	28.9806	0.322179	0.334443	0.266256	1.38724	10.3793	5.52245	16.4271	5.93581	2.38981	0.00490702	0.0486226	0.0261087	0.0997673	3.51849	14_ReprPCWk	inactive	14	-1	01_dist	9.00147	15.9413	6.51968	0.0122643	-0.0559235	0.560492	0.00136248	-0.0035081	0.0367508	0.0706001	0.520549	9.00147	1.06506
chr16:20629463-20630963	20630213	-	CCTGTAATCCCAGCTACTGG	AGG	CCTGTAGTCCCAGCTACTGG	1	NR_134918	-	0.694537	44.0254	70.4501	114.251	1.28872	5.68554	6.92264	20.3462	14.2383	9.41775	22.8569	10.2342	3.85583	0.00490702	0.0121556	0	0.179581	5.52906	15_Quies	inactive	14	-1	01_dist	43.3308	69.7556	21.9002	4.39682	5.63393	6.71177	0.101471	0.0807667	0.167824	0.0824991	2.03426	43.3308	19.0575
chr19:20659400-20660900	20660150	+	CCTGTAATCCCAGCTACTGG	TGG	CCTGTAGTCCCAGCTACTGG	1	NM_145297	-	1.04181	9.49246	14.6557	19.7848	1.28872	0.334443	1.59753	3.23689	8.25021	14.743	33.952	4.50303	2.79146	0.00490702	0.0486226	0.0522173	0.139674	4.27245	15_Quies	inactive	14	-1	01_dist	8.45065	13.6139	2.56458	-0.954273	0.308817	0.81968	-0.112923	0.022684	0.103941	0.555636	0.187067	8.45065	1.94818
chr22:21463072-21464572	21463822	+	GCTGTAGTCCCAGCTACTGG	GGG	CCTGTAGTCCCAGCTACTGG	1			0.347269	11.1291	19.0267	10.5891	0	4.01332	4.7926	8.78585	10.7785	5.47314	3.5285	8.80138	22.412	0	0	0	85.0749	26.3887	15_Quies	inactive	20	-1	01_dist	10.7818	18.6794	-4.2188	4.01332	4.7926	1.99663	0.372231	0.256571	0.857842	0.199773	4.29409	10.7818	8.78585
chr4:21503608-21505108	21504358	+	CCTGTAATCCCAGCTACTGG	GGG	CCTGTAGTCCCAGCTACTGG	1	NM_001035004	-	0	18.3303	26.7402	35.6685	0	1.67222	2.66256	4.16172	16.1012	7.59337	24.8563	6.75454	2.51031	0	0.0243113	0.0261087	0.0199535	2.51321	15_Quies	inactive	14	-1	01_dist	18.3303	26.7402	4.46413	1.67222	2.66256	0.749582	0.0912272	0.0995713	0.116678	0.116016	1.00571	18.3303	4.16172
chr8:21926389-21927889	21927139	+	CTTGTAGTCCCAGCTACTGG	GGG	CCTGTAGTCCCAGCTACTGG	1	NR_156173	+	0	79.7039	82.5347	47.9295	0.644358	6.01998	13.8453	19.8838	55.7555	55.1259	26.6206	36.2289	45.8483	0.0588843	0.121556	0.0913803	23.7047	52.526	5_TxWk	active	19	-1	01_dist	79.7039	82.5347	-17.3026	5.37562	13.2009	3.01924	0.0674449	0.159944	0.401411	0.501001	0.801217	79.7039	19.2394
chr11:22030686-22032186	22031436	-	CCTGTAATCCCAGCTACTGG	AGG	CCTGTAGTCCCAGCTACTGG	1			0	18.1666	33.1681	33.4392	0.644358	3.00999	3.72758	3.69931	12.9076	10.5518	23.7586	4.50303	2.24924	0	0.0243113	0.0652716	0.0332558	2.76453	15_Quies	inactive	14	-1	01_dist	18.1666	33.1681	0.135523	2.36563	3.08322	-0.0141362	0.130219	0.0929573	0.0913583	0.155032	0.589288	18.1666	3.05495
chr16:23697965-23699465	23698715	-	CCTGTAGTTCCAGCTACTGG	GGG	CCTGTAGTCCCAGCTACTGG	1	NM_033266	-	0.347269	26.1861	39.5961	32.3245	0.644358	2.00666	2.3963	3.23689	31.0048	106.011	27.1695	48.3052	169.737	0.0147211	0.0607782	0.0652716	225.886	117.618	5_TxWk	active	12	-1	01_dist	25.8388	39.2488	-3.63576	1.3623	1.75194	0.420296	0.0527231	0.0446368	0.0810743	0.0966958	0.838447	25.8388	2.59253
chr18:24297723-24299223	24298473	-	CCTATAGTCCCAGCTACTGG	GGG	CCTGTAGTCCCAGCTACTGG	1	NM_080597	-	0.347269	50.7355	70.193	78.0248	1.28872	6.35443	5.32511	14.3348	57.8845	60.747	39.2056	59.5628	42.2334	0	0.0243113	0.130543	13.2158	42.9758	15_Quies	inactive	17	-1	01_dist	50.3883	69.8458	3.91586	5.06571	4.03639	4.50485	0.100534	0.0577901	0.167952	0.147537	1.13837	50.3883	13.0461
chr6:24345895-24347395	24346645	+	TCTGTAGTCCCAGCTACTGG	AGG	CCTGTAGTCCCAGCTACTGG	1	NM_001195610	-	0.347269	60.719	109.532	150.198	0.966537	6.68887	7.1889	12.9476	59.2152	104.039	48.8894	55.4691	14.6	0.0196281	0.0243113	0.039163	0.645162	41.2166	15_Quies	inactive	20	-1	01_dist	60.3717	109.185	20.3328	5.72233	6.22236	2.87933	0.094785	0.0569893	0.0799533	0.0625175	1.27889	60.3717	11.981
chr15:24352001-24353501	24352751	+	CCTGTAATCCCAGCTACTGG	GGG	CCTGTAGTCCCAGCTACTGG	1			1.04181	9.81978	15.427	20.0635	0	0.334443	2.13004	3.23689	4.12511	1.9723	9.76219	1.84215	0.542227	0	0	0.0261087	0.0199535	0.251321	15_Quies	inactive	14	-1	01_dist	8.77798	14.3852	2.31823	0.334443	2.13004	0.553424	0.0381003	0.148072	0.170168	0.107563	1.58203	8.77798	3.23689
chr15:24498434-24499934	24499184	+	CCTGTAATCCCAGCTACTGG	GGG	CCTGTAGTCCCAGCTACTGG	1			0	9.65612	15.6842	21.7355	0.322179	0.334443	1.06502	4.62413	2.52829	1.72577	8.03714	1.84215	0.461897	0	0.0243113	0.039163	0	0.502641	15_Quies	inactive	14	-1	01_dist	9.65612	15.6842	3.02566	0.0122643	0.742843	1.77955	0.00127011	0.0473626	0.197923	0.23851	0.82983	9.65612	4.30195
chr5:24679610-24681110	24680360	+	CCTGTAATCCCAGCTACTGG	GGG	CCTGTAGTCCCAGCTACTGG	1			0.347269	14.4023	24.4261	35.6685	0	1.00333	1.86379	1.38724	20.3594	32.7402	47.4388	9.00606	3.896	0.00981405	0.0364669	0.078326	0.126372	3.51849	15_Quies	inactive	14	-1	01_dist	14.0551	24.0789	5.62116	1.00333	1.86379	-0.238275	0.0713856	0.0774035	0.039275	0.235616	0.166691	14.0551	1.38724
chr1:25255835-25257335	25256585	-	CCTGTAGTACCAGCTACTGG	TGG	CCTGTAGTCCCAGCTACTGG	1	NM_001321772	-	0	64.8106	41.3959	35.3898	0	5.3511	6.92264	13.8724	31.8032	209.409	15.8783	96.2011	128.688	0.0147211	0.0486226	0.169706	100.253	236.995	15_Quies	inactive	12	-1	01_dist	64.8106	41.3959	-3.00304	5.3511	6.92264	3.47488	0.0825652	0.16723	0.391989	0.442062	0.886728	64.8106	13.8724
chr20:25585431-25586931	25586181	-	CCTGCAGTCCCAGCTACTGG	GGG	CCTGTAGTCCCAGCTACTGG	1			0.347269	172.174	266.888	193.39	1.6109	14.3811	23.963	37.4555	52.5618	81.752	28.8161	101.318	53.319	0.0539773	0.0607782	0.104435	60.1663	126.163	15_Quies	inactive	16	-1	01_dist	171.826	266.541	-36.7489	12.7702	22.3521	6.74623	0.0743203	0.0838601	0.185682	0.0924586	2.00827	171.826	35.8446
chr12:25688269-25689769	25689019	+	CCTGTAATCCCAGCTACTGG	GGG	CCTGTAGTCCCAGCTACTGG	1			0.347269	79.7039	132.673	222.092	0.644358	4.34777	10.384	24.0455	55.8885	15.236	48.5365	93.7449	11.8085	0.0147211	0.109401	0.078326	0.0133023	15.3306	15_Quies	inactive	14	-1	01_dist	79.3566	132.325	44.7097	3.70341	9.73961	6.83076	0.0466679	0.0736035	0.105532	0.0375307	2.81188	79.3566	23.4011
chr3:25895255-25896755	25896005	-	CCTGTGGTCCCAGCTACTGG	GGG	CCTGTAGTCCCAGCTACTGG	1			0.694537	32.4053	52.9662	54.6173	0.644358	1.67222	1.86379	2.31207	22.2223	11.9817	30.4235	10.6435	7.20961	0	0.0364669	0	0.0133023	4.52377	15_Quies	inactive	15	-1	01_dist	31.7107	52.2716	0.825581	1.02786	1.21943	0.224139	0.0324136	0.0233287	0.0309277	0.115539	0.267683	31.7107	1.66771
chr8:26574135-26575635	26574885	-	CCTGTGGTCCCAGCTACTGG	GGG	CCTGTAGTCCCAGCTACTGG	1	NM_001197293	+	0	109	156.07	143.231	0.322179	6.68887	11.1827	18.0341	45.5092	55.6683	26.4246	61.2003	28.8384	0.00490702	0.0607782	0.182761	8.00134	106.811	5_TxWk	active	15	-1	01_dist	109	156.07	-6.41953	6.36669	10.8606	3.42569	0.0584102	0.0695876	0.12366	0.116528	1.0612	109	17.7119
chr13:26984316-26985816	26985066	-	CCTGTACTCCCAGCTACTGG	AGG	CCTGTAGTCCCAGCTACTGG	1			0	204.415	433.243	459.51	0.966537	7.02331	33.2819	80.9223	98.8695	12.3762	28.424	207.549	10.2822	0.0637913	0.0486226	0.221924	0.179581	35.4362	7_Enh	active	14	-1	01_dist	204.415	433.243	13.1337	6.05678	32.3154	23.8202	0.0296298	0.0745896	0.174002	0.0659157	2.63977	204.415	79.9558
chr1:27453031-27454531	27453781	+	CCTGTAATCCCAGCTACTGG	GGG	CCTGTAGTCCCAGCTACTGG	1	NM_006990	-	1.38907	83.1408	118.788	93.0724	1.28872	6.01998	11.7152	27.2824	72.7881	69.7703	31.6781	80.2358	134.834	0.0147211	0.0850895	0.039163	104.716	78.1607	5_TxWk	active	14	-1	01_dist	81.7517	117.399	-12.8579	4.73127	10.4265	7.78357	0.0578736	0.0888127	0.283516	0.0223163	12.7044	81.7517	25.9937
chr7:27679554-27681054	27680304	+	CCTGTAATCCCAGCTACTGG	GGG	CCTGTAGTCCCAGCTACTGG	1			0.694537	83.1408	134.987	186.981	0.644358	4.01332	9.85146	18.4965	68.9292	65.3819	40.0681	72.0485	30.445	0.0196281	0.0729339	0.0261087	11.3868	30.6611	15_Quies	inactive	14	-1	01_dist	82.4463	134.292	25.9971	3.36896	9.2071	4.32254	0.0408625	0.0685603	0.0958319	0.0502897	1.9056	82.4463	17.8522
chr15:27832191-27833691	27832941	-	CCTGTACTCCCAGCTACTGG	GGG	CCTGTAGTCCCAGCTACTGG	1	NM_001300984	-	0.347269	24.0585	35.4822	40.127	0.966537	2.3411	1.06502	7.39861	19.4279	7.7906	24.229	11.2576	6.26573	0	0.0243113	0.0652716	0.904557	3.01585	14_ReprPCWk	inactive	14	-1	01_dist	23.7112	35.1349	2.32241	1.37457	0.0984849	3.16679	0.0579712	0.00280305	0.161692	0.0251384	6.43207	23.7112	6.43207
chr19:27846518-27848018	27847268	-	CCTGTAGTTCCAGCTACTGG	AGG	CCTGTAGTCCCAGCTACTGG	1	NR_146735	+	0.347269	11.7837	13.6272	29.2593	0.644358	0.668887	2.13004	2.77448	31.9363	13.2637	77.5094	24.9713	18.1947	0.0245351	0.0607782	0.143598	33.4287	23.3728	15_Quies	inactive	12	-1	01_dist	11.4365	13.2799	7.81603	0.0245287	1.48569	0.322217	0.00214478	0.111874	0.073676	0.0707676	1.0411	11.4365	2.13012
chr10:28432065-28433565	28432815	+	CCTGTAATCCCAGCTACTGG	GGG	CCTGTAGTCCCAGCTACTGG	1			0	60.0643	94.3621	75.5168	0.322179	6.68887	5.85762	12.4852	38.7228	10.1574	37.1669	22.7198	6.9887	0.00490702	0.0729339	0.0913803	0.186232	15.3306	15_Quies	inactive	14	-1	01_dist	60.0643	94.3621	-9.42262	6.36669	5.53544	3.31377	0.105998	0.0586617	0.161063	0.0547971	2.93927	60.0643	12.163
chr1:28436607-28438107	28437357	-	CCAGTAGTCCCAGCTACTGG	AGG	CCTGTAGTCCCAGCTACTGG	1	NM_001350161	+	1.04181	314.724	634.051	403.499	1.28872	26.421	83.0717	149.822	62.2758	15.0388	29.6394	38.2757	121.539	0.0588843	0.0850895	0.234978	74.8986	23.1215	5_TxWk	active	18	-1	01_dist	313.682	633.01	-115.276	25.1323	81.783	33.3751	0.0801203	0.129197	0.369065	0.158432	2.32949	313.682	148.533
chr6:29534060-29535560	29534810	+	CCTGTAGTTCCAGCTACTGG	TGG	CCTGTAGTCCCAGCTACTGG	1			0.694537	18.4939	24.4261	29.5379	0.644358	0.668887	1.06502	1.84965	42.1825	30.1763	48.6541	34.5915	10.2019	0.0245351	0	0.0261087	0.897906	17.0898	15_Quies	inactive	12	-1	01_dist	17.7994	23.7316	2.5559	0.0245287	0.420664	0.392315	0.00137806	0.0177259	0.0417875	0.216	0.193461	17.7994	1.20529
chr22:29655316-29656816	29656066	-	CCTGTAGTGCCAGCTACTGG	GGG	CCTGTAGTCCCAGCTACTGG	1	NM_181825	+	0.347269	66.2835	80.7348	49.6015	2.57743	2.00666	2.13004	4.16172	89.1555	23.076	37.8726	54.6504	213.878	0.00490702	0.0243113	0.039163	119.747	63.8355	5_TxWk	active	12	-1	01_dist	65.9363	80.3876	-15.5667	-0.570772	-0.447388	1.01584	-0.00865642	-0.00556539	0.0321655	0.0415403	0.77432	65.9363	1.58429
chr11:29921850-29923350	29922600	+	CCTGTAATCCCAGCTACTGG	GGG	CCTGTAGTCCCAGCTACTGG	1			0.694537	22.5855	41.9101	58.5186	0.322179	4.34777	3.19507	5.08655	18.6295	13.1158	27.2087	6.54986	3.45418	0.00490702	0.0364669	0.0522173	0.0199535	2.51321	15_Quies	inactive	14	-1	01_dist	21.891	41.2156	8.30422	4.02559	2.87289	0.945739	0.183893	0.0697039	0.0823942	0.0534737	1.54083	21.891	4.76437
chr6:30657684-30659184	30658434	+	CCTGTAATCCCAGCTACTGG	GGG	CCTGTAGTCCCAGCTACTGG	1	NM_003587	-	1.04181	47.135	67.1076	51.5521	0.322179	2.3411	10.1177	15.2596	87.4256	412.458	35.0106	296.586	235.105	0	0	0.0522173	340.346	538.832	5_TxWk	active	14	-1	01_dist	46.0931	66.0658	-7.77778	2.01893	9.79553	2.57096	0.043801	0.148269	0.295731	0.247601	1.19439	46.0931	14.9375
chr14:30758126-30759626	30758876	+	CCTGTAATCCCAGCTACTGG	GGG	CCTGTAGTCCCAGCTACTGG	1			0.347269	27.9864	40.3674	54.3387	0.966537	1.67222	2.92881	8.32344	28.8757	11.3901	42.3812	15.7606	47.2741	0	0.0243113	0	26.6246	9.04754	15_Quies	inactive	14	-1	01_dist	27.6391	40.0202	6.98563	0.70568	1.96227	2.69731	0.0255319	0.0490321	0.136261	0.0572696	2.37928	27.6391	7.3569
chr2:31651335-31652835	31652085	-	CCTATAGTCCCAGCTACTGG	GGG	CCTGTAGTCCCAGCTACTGG	1			1.04181	24.3858	42.4244	52.1094	0.322179	3.34443	2.3963	10.1731	18.4964	8.77675	47.1251	11.0529	5.88416	0.00490702	0.0486226	0.0261087	0.272697	2.51321	15_Quies	inactive	17	-1	01_dist	23.344	41.3826	4.84252	3.02226	2.07412	3.8884	0.129466	0.0501207	0.192899	0.121999	1.58116	23.344	9.85091
chr2:32020818-32022318	32021568	+	CCTGTAATCCCAGCTACTGG	GGG	CCTGTAGTCCCAGCTACTGG	1	NM_001321210	-	1.04181	29.4593	50.6521	55.1747	0.322179	2.67555	4.7926	9.71068	50.6989	169.125	30.3451	111.348	46.5512	0.00490702	0.0364669	0.078326	47.2431	145.012	5_TxWk	active	14	-1	01_dist	28.4175	49.6103	2.26127	2.35337	4.47042	2.45904	0.0828139	0.0901107	0.173434	0.11509	1.50694	28.4175	9.3885
chr2:32466509-32468009	32467259	-	CCTCTAGTCCCAGCTACTGG	GGG	CCTGTAGTCCCAGCTACTGG	1	NM_016252	+	0	56.7911	73.0213	34.2752	0.644358	3.34443	6.12388	18.0341	42.9809	14.3978	36.226	22.9245	202.994	0.0196281	0.0121556	0.130543	99.7873	12.3147	4_Tx	active	17	-1	01_dist	56.7911	73.0213	-19.3731	2.70008	5.47952	5.95512	0.047544	0.07504	0.507357	0.181769	2.79122	56.7911	17.3898
chr4:32703119-32704619	32703869	+	CCTGCAGTCCCAGCTACTGG	GGG	CCTGTAGTCCCAGCTACTGG	1			0	16.039	21.0836	23.6861	0	0.668887	1.86379	5.08655	15.1697	6.01553	25.6012	5.93581	1.80742	0	0.0607782	0.0652716	0.0133023	1.50792	15_Quies	inactive	16	-1	01_dist	16.039	21.0836	1.30123	0.668887	1.86379	1.61138	0.0417038	0.0883999	0.214748	0.351355	0.611199	16.039	5.08655
chr7:32809056-32810556	32809806	+	CCTGCAGTCCCAGCTACTGG	AGG	CCTGTAGTCCCAGCTACTGG	1			0.347269	57.2821	77.9066	58.5186	0.644358	4.01332	6.92264	12.9476	18.3634	5.42384	20.0341	8.18733	5.80383	0	0.0364669	0.0913803	17.0868	7.53962	15_Quies	inactive	16	-1	01_dist	56.9348	77.5593	-9.69399	3.36896	6.27829	3.01246	0.0591723	0.0809482	0.2115	0.179028	1.18138	56.9348	12.3032
chr13:33078743-33080243	33079493	+	CCTGTGGTCCCAGCTACTGG	GGG	CCTGTAGTCCCAGCTACTGG	1			1.04181	50.5719	81.5062	81.6473	0.322179	1.00333	2.3963	5.08655	33.0008	10.0094	28.9337	16.3747	25.6855	0	0.0607782	0.0130543	10.0698	7.79094	15_Quies	inactive	15	-1	01_dist	49.5301	80.4644	0.0705717	0.681151	2.07412	1.34512	0.0137523	0.0257769	0.0591072	0.0772921	0.764725	49.5301	4.76437
chr10:33143425-33144925	33144175	+	CCTGTAATCCCAGCTACTGG	GGG	CCTGTAGTCCCAGCTACTGG	1			1.04181	19.4759	37.5391	40.127	0.644358	3.34443	4.52634	4.62413	39.122	12.8693	42.1068	26.1994	29.9028	0.0294421	0.0729339	0.078326	22.4343	22.6189	15_Quies	inactive	14	-1	01_dist	18.4341	36.4973	1.29394	2.70008	3.88199	0.0488937	0.146472	0.106364	0.101823	0.105874	0.961739	18.4341	3.97977
chr20:33848740-33850240	33849490	+	CCTGTAATCCCAGCTACTGG	CGG	CCTGTAGTCCCAGCTACTGG	1	NM_176812	+	0.347269	82.4862	118.531	76.0741	0.644358	9.02997	19.4367	47.1661	77.9778	75.5885	29.4434	71.4344	56.8133	0	0.0243113	0.0261087	39.1952	35.9389	5_TxWk	active	14	-1	01_dist	82.1389	118.184	-21.2285	8.38562	18.7923	13.8647	0.102091	0.159009	0.614337	0.317097	1.93738	82.1389	46.5218
chr10:34460746-34462246	34461496	+	CCTGTAATCCCAGCTACTGG	GGG	CCTGTAGTCCCAGCTACTGG	1	NM_001184786	-	0.347269	17.1846	26.9973	22.5714	0.322179	2.3411	2.66256	3.69931	61.0782	10.7984	40.1465	22.9245	29.0794	0.00490702	0	0	6.06585	15.5819	15_Quies	inactive	14	-1	01_dist	16.8373	26.6501	-2.21294	2.01893	2.34038	0.518375	0.119908	0.0878188	0.151957	0.186198	0.816105	16.8373	3.37713
chr20:34879672-34881172	34880422	+	CCTGTAGTTCCAGCTACTGG	TGG	CCTGTAGTCCCAGCTACTGG	1	NM_018677	+	0.694537	28.8047	39.8532	28.9806	0.966537	2.3411	2.3963	1.84965	37.259	71.1016	28.032	35.0008	108.526	0.0588843	0.121556	0.117489	177.16	60.5683	15_Quies	inactive	12	-1	01_dist	28.1102	39.1586	-5.43628	1.37457	1.42976	-0.273324	0.0488993	0.0365121	0.0312208	0.0353531	0.883115	28.1102	0.883115
chr10:35380701-35382201	35381451	+	CCTGTAATCCCAGCTACTGG	AGG	CCTGTAGTCCCAGCTACTGG	1	NM_001282852	+	0	49.2626	74.3069	56.0106	0	4.01332	6.92264	13.8724	107.652	90.085	41.5187	83.9201	26.0269	0.0147211	0.0607782	0.208869	12.8301	67.3539	5_TxWk	active	14	-1	01_dist	49.2626	74.3069	-9.14814	4.01332	6.92264	3.47488	0.081468	0.0931629	0.247674	0.20461	1.21047	49.2626	13.8724
chr14:35508555-35510055	35509305	+	CCTGCAGTCCCAGCTACTGG	GGG	CCTGTAGTCCCAGCTACTGG	1			0	63.8286	112.36	103.661	0.644358	3.34443	3.72758	11.0979	31.404	44.5741	39.3232	12.895	11.8286	0.00490702	0.0850895	0.039163	10.0965	14.5766	15_Quies	inactive	16	-1	01_dist	63.8286	112.36	-4.3494	2.70008	3.08322	3.68517	0.042302	0.0274405	0.100843	0.120646	0.835859	63.8286	10.4536
chr14:35718468-35719968	35719218	+	CCTGTAATCCCAGCTACTGG	AGG	CCTGTAGTCCCAGCTACTGG	1	NM_001346248	-	0.694537	50.7355	74.564	74.4022	1.28872	3.34443	7.98767	31.4441	27.412	9.36844	35.8339	12.895	95.3917	0	0.0729339	0.0261087	16.4217	9.55019	15_Quies	inactive	14	-1	01_dist	50.041	73.8695	-0.0809224	2.05572	6.69895	11.7282	0.0410807	0.0906863	0.409121	0.0561421	7.28725	50.041	30.1554
chr20:35756046-35757546	35756796	-	CCTGTAATCCCAGCTACTGG	AGG	CCTGTAGTCCCAGCTACTGG	1			0	58.9187	89.4768	122.332	1.28872	4.34777	4.52634	15.722	55.2232	128.052	29.0121	132.839	263.241	0	0.0729339	0.078326	279.754	194.271	15_Quies	inactive	14	-1	01_dist	58.9187	89.4768	16.4274	3.05905	3.23763	5.59785	0.0519198	0.036184	0.117985	0.0851317	1.38591	58.9187	14.4333
chr9:36166356-36167856	36167106	+	CCTGTAATCCCAGCTACTGG	GGG	CCTGTAGTCCCAGCTACTGG	1			0	11.4564	17.484	23.1288	0	13.7122	12.514	32.3689	35.1299	128.249	23.5626	56.0832	140.376	0.0686983	0	0.0522173	140.02	121.388	15_Quies	inactive	14	-1	01_dist	11.4564	17.484	2.82239	13.7122	12.514	9.92746	1.1969	0.715742	1.39951	0.314595	4.4486	11.4564	32.3689
chr22:36509548-36511048	36510298	+	CCTGTAATCCCAGCTACTGG	GGG	CCTGTAGTCCCAGCTACTGG	1			0.694537	75.6123	103.361	100.039	0.966537	10.7022	17.3066	43.0044	50.5658	149.057	33.1679	169.068	305.896	0	0.0850895	0.0652716	740.333	327.722	5_TxWk	active	14	-1	01_dist	74.9178	102.667	-1.66114	9.73565	16.3401	12.8489	0.129951	0.159157	0.423153	0.199595	2.12006	74.9178	42.0379
chr22:36540879-36542379	36541629	+	CCTGTAATCCCAGCTACTGG	GGG	CCTGTAGTCCCAGCTACTGG	1			0.347269	104.417	164.812	197.848	0.966537	8.69553	17.3066	27.7448	40.5857	108.181	32.2662	125.266	229.081	0	0.0486226	0.0522173	475.744	219.152	15_Quies	inactive	14	-1	01_dist	104.07	164.465	16.5181	7.72899	16.3401	5.21909	0.0742674	0.0993529	0.135585	0.0686194	1.9759	104.07	26.7783
chr17:37292919-37294419	37293669	-	CCTGTAATCCCAGCTACTGG	GGG	CCTGTAGTCCCAGCTACTGG	1	NM_198836	-	0	79.2129	107.475	74.1235	0.644358	5.01665	11.449	23.5831	65.8686	15.6798	44.3023	59.5628	147.807	0	0.0364669	0.248032	32.584	21.8649	5_TxWk	active	14	-1	01_dist	79.2129	107.475	-16.6758	4.37229	10.8046	6.06704	0.0551967	0.100532	0.309466	0.112275	2.75632	79.2129	22.9387
chr22:38429644-38431144	38430394	+	CCTGTAATCCCAGCTACTGG	GGG	CCTGTAGTCCCAGCTACTGG	1	NM_004981	-	0.347269	127.166	210.065	253.023	1.28872	12.7089	19.1704	38.8427	47.3722	79.6811	23.1313	77.9843	27.2921	0	0.0364669	0.0652716	31.6794	143.504	15_Quies	inactive	14	-1	01_dist	126.819	209.718	21.4791	11.4201	17.8817	9.83615	0.0900507	0.0852655	0.148625	0.090894	1.63515	126.819	37.554
chr1:39217017-39218517	39217767	+	CCTATAGTCCCAGCTACTGG	GGG	CCTGTAGTCCCAGCTACTGG	1	NM_012090	+	0.347269	64.9742	104.904	76.6315	0	5.01665	7.1889	15.722	97.6718	31.261	38.2646	70.6157	57.4359	0.0147211	0.0364669	0.0652716	4.59595	16.8385	7_Enh	active	17	-1	01_dist	64.627	104.557	-14.1362	5.01665	7.1889	4.26657	0.0776248	0.0687561	0.206098	0.0816705	2.52353	64.627	15.722
chr19:39364694-39366194	39365444	+	CCTGTAATCCCAGCTACTGG	TGG	CCTGTAGTCCCAGCTACTGG	1	NM_018028	+	1.38907	39.9338	54.766	32.3245	0.966537	2.00666	6.39013	13.41	131.072	333.763	63.5522	421.033	219.742	0	0.0850895	0.039163	260.319	887.413	5_TxWk	active	14	-1	01_dist	38.5447	53.3769	-11.2207	1.04012	5.4236	3.50992	0.0269849	0.101609	0.402239	0.235206	1.71016	38.5447	12.4434
chr17:39720651-39722151	39721401	-	CCTGTAATCCCAGCTACTGG	GGG	CCTGTAGTCCCAGCTACTGG	1	NM_001289937	+	0.694537	54.0088	83.5631	69.1076	0	7.02331	8.25392	10.6355	91.1515	202.654	32.8543	205.297	99.9705	0	0.0364669	0.039163	87.6223	227.948	5_TxWk	active	14	-1	01_dist	53.3143	82.8686	-7.22774	7.02331	8.25392	1.19079	0.131734	0.0996025	0.15546	0.228677	0.679825	53.3143	10.6355
chr1:40028725-40030225	40029475	+	CCTGTAATCCCAGCTACTGG	GGG	CCTGTAGTCCCAGCTACTGG	1			0	76.4306	118.531	165.524	0.644358	6.35443	9.5852	16.1845	36.8598	98.7138	31.9133	58.13	182.69	0.00981405	0.0607782	0.0261087	145.148	70.6211	15_Quies	inactive	14	-1	01_dist	76.4306	118.531	23.4964	5.71007	8.94084	3.29963	0.0747091	0.0754304	0.0938843	0.0692367	1.35599	76.4306	15.5401
chr22:41683281-41684781	41684031	-	CCTGTAATCCCAGCTACTGG	TGG	CCTGTAGTCCCAGCTACTGG	1	NM_001003796	-	0.347269	32.7326	37.0249	31.4886	0.644358	2.67555	7.72141	14.3348	34.0654	129.975	30.3451	104.184	241.652	0.00490702	0.0121556	0.0261087	191.892	155.316	5_TxWk	active	14	-1	01_dist	32.3853	36.6776	-2.76817	2.03119	7.07705	3.3067	0.0627194	0.192953	0.439624	0.267241	1.64504	32.3853	13.6905
chr4:41969942-41971442	41970692	+	CCTATAGTCCCAGCTACTGG	GGG	CCTGTAGTCCCAGCTACTGG	1			0.347269	71.8481	87.9341	71.6156	0.322179	9.36442	17.3066	30.5193	34.0654	122.628	25.17	37.2523	98.8258	0	0.0486226	0.0522173	182.075	56.2958	15_Quies	inactive	17	-1	01_dist	71.5008	87.5869	-8.15927	9.04224	16.9844	6.60633	0.126463	0.193915	0.42371	0.424999	0.996967	71.5008	30.1971
chr3:42028616-42030116	42029366	-	CCTGCAGTCCCAGCTACTGG	AGG	CCTGTAGTCCCAGCTACTGG	1			0.347269	60.3917	92.3051	35.1111	2.25525	4.01332	8.52018	6.9362	73.5866	67.9952	25.0524	64.0658	18.0341	0.0245351	0.0243113	0.078326	6.9039	29.9072	5_TxWk	active	16	-1	01_dist	60.0444	91.9579	-28.597	1.75807	6.26492	-0.79199	0.0292795	0.0681282	0.13465	0.239393	0.562462	60.0444	4.68094
chr15:42442870-42444370	42443620	+	TCTGTAGTCCCAGCTACTGG	GGG	CCTGTAGTCCCAGCTACTGG	1	NM_001284307	-	0.694537	50.4082	66.3363	83.0406	0.644358	3.00999	5.05886	7.39861	25.8152	46.5957	23.1313	29.065	103.927	0	0	0.0261087	135.411	39.7087	5_TxWk	active	20	-1	01_dist	49.7137	65.6417	8.35218	2.36563	4.4145	1.16988	0.0475852	0.0672514	0.0820227	0.101064	0.811591	49.7137	6.75425
chr7:43375033-43376533	43375783	+	CCTGTAATCCCAGCTACTGG	AGG	CCTGTAGTCCCAGCTACTGG	1	NM_015052	+	0	28.9684	42.6815	54.896	0.322179	2.00666	3.99383	5.54896	29.408	11.0942	37.951	18.8308	6.06491	0.00981405	0.109401	0	0.611906	7.53962	14_ReprPCWk	inactive	14	-1	01_dist	28.9684	42.6815	6.10726	1.68448	3.67165	0.777562	0.058149	0.0860245	0.0952124	0.132545	0.718339	28.9684	5.22678
chr20:44190111-44191611	44190861	+	CCTGTAATCCCAGCTACTGG	GGG	CCTGTAGTCCCAGCTACTGG	1			0.347269	175.283	241.69	285.069	0.322179	19.0633	23.4305	41.1548	41.9164	122.135	27.9144	44.8256	56.3715	0	0.0243113	0.0261087	57.8584	53.28	5_TxWk	active	14	-1	01_dist	174.936	241.343	21.6894	18.7411	23.1083	8.86214	0.107131	0.0957488	0.143412	0.0439249	3.26494	174.936	40.8326
chr2:44192956-44194456	44193706	-	CCTGTAATCCCAGCTACTGG	GGG	CCTGTAGTCCCAGCTACTGG	1	NM_002706	+	0	76.758	93.3336	65.4851	0.322179	9.36442	11.9815	23.1207	57.3523	102.264	37.3237	55.8785	41.149	0.00490702	0.0364669	0.039163	73.3223	55.7932	5_TxWk	active	14	-1	01_dist	76.758	93.3336	-13.9243	9.04224	11.6593	5.56958	0.117802	0.124921	0.348148	0.159033	2.18915	76.758	22.7985
chr15:45244212-45245712	45244962	+	CCTGTAATCCCAGCTACTGG	GGG	CCTGTAGTCCCAGCTACTGG	1			0.347269	11.6201	18.2553	23.6861	0.966537	1.33777	1.59753	1.38724	27.8112	91.1204	23.4841	42.5741	5.56284	0	0.0486226	0	0.671767	50.7668	15_Quies	inactive	14	-1	01_dist	11.2728	17.9081	2.71538	0.371237	0.630996	-0.105147	0.032932	0.0352353	0.0180259	0.0876666	0.205618	11.2728	0.420702
chr17:45612241-45613741	45612991	-	CCTGTAATCCCAGCTACTGG	GGG	CCTGTAGTCCCAGCTACTGG	1			0.347269	52.3722	87.677	113.415	0.644358	3.00999	5.59137	12.0227	39.9204	53.7946	22.1904	62.4284	69.3448	0	0	0	116.488	80.4226	15_Quies	inactive	14	-1	01_dist	52.0249	87.3297	12.8688	2.36563	4.94701	3.21569	0.0454712	0.0566475	0.100634	0.04585	2.19485	52.0249	11.3784
chr17:45886966-45888466	45887716	-	CCTGTAATCCCAGCTACTGG	TGG	CCTGTAGTCCCAGCTACTGG	1	NR_024559	-	0	60.3917	85.6201	92.7937	0	6.35443	5.05886	14.7972	58.816	59.0212	40.813	45.235	10.463	0.00490702	0.0121556	0.0522173	2.15497	44.9864	14_ReprPCWk	inactive	14	-1	01_dist	60.3917	85.6201	3.58683	6.35443	5.05886	4.86918	0.10522	0.0590849	0.159464	0.06714	2.37509	60.3917	14.7972
chr18:46940464-46941964	46941214	+	CCTGTAATCCCAGCTACTGG	GGG	CCTGTAGTCCCAGCTACTGG	1	NM_001353901	+	1.38907	28.8047	54.2518	76.3528	0.644358	4.01332	3.99383	3.23689	32.0694	77.265	26.3461	43.8022	12.7925	0.00490702	0.0121556	0.0130543	5.4872	78.6634	15_Quies	inactive	14	-1	01_dist	27.4156	52.8627	11.0505	3.36896	3.34948	-0.378471	0.122885	0.0633618	0.0345838	0.0691553	0.50009	27.4156	2.59253
chr12:47211411-47212911	47212161	+	CCTGTGGTCCCAGCTACTGG	GGG	CCTGTAGTCCCAGCTACTGG	1	NM_001281429	+	0.694537	77.5763	137.044	190.046	1.28872	4.01332	5.59137	23.1207	27.1459	11.6859	33.8344	19.2402	6.50672	0.0147211	0.0364669	0.0522173	2.50748	6.28302	5_TxWk	active	15	-1	01_dist	76.8817	136.349	26.5012	2.72461	4.30265	8.76465	0.0354389	0.0315562	0.115299	0.0329027	3.50423	76.8817	21.8319
chr3:47550089-47551589	47550839	-	CCTATAGTCCCAGCTACTGG	TGG	CCTGTAGTCCCAGCTACTGG	1			1.04181	52.3722	96.9332	129.855	2.25525	3.34443	5.85762	16.1845	25.6821	55.1752	20.3085	57.1066	95.7532	0.0245351	0.0121556	0.0522173	278.763	121.891	15_Quies	inactive	17	-1	01_dist	51.3304	95.8914	16.4611	1.08918	3.60237	5.16342	0.021219	0.0375672	0.108135	0.0240042	4.50482	51.3304	13.9292
chr6:47894274-47895774	47895024	+	CCTGTAATCCCAGCTACTGG	GGG	CCTGTAGTCCCAGCTACTGG	1	NM_001013732	-	0	24.5495	42.6815	57.1253	0.966537	4.34777	2.13004	7.39861	32.3355	19.23	53.2412	13.5091	13.8167	0	0.0486226	0.039163	6.23878	3.76981	15_Quies	inactive	14	-1	01_dist	24.5495	42.6815	7.2219	3.38123	1.16351	2.63428	0.137731	0.0272602	0.112596	0.109062	1.03241	24.5495	6.43207
chr3:49214428-49215928	49215178	-	CCTGTAATCCCAGCTACTGG	GGG	CCTGTAGTCCCAGCTACTGG	1	NM_178173	+	0.347269	77.2489	117.246	153.263	0.322179	8.36109	7.72141	16.1845	25.2829	62.4727	19.1323	43.3928	23.2756	0.00490702	0.0486226	0.0130543	17.446	56.5472	15_Quies	inactive	14	-1	01_dist	76.9017	116.898	18.0087	8.03891	7.39923	4.23153	0.104535	0.0632964	0.103732	0.0407425	2.54604	76.9017	15.8623
chr16:49764125-49765625	49764875	-	CCTGTAATCCCAGCTACTGG	GGG	CCTGTAGTCCCAGCTACTGG	1	NM_001271620	-	0.347269	72.3391	118.531	144.624	0.644358	7.02331	9.05269	10.1731	36.1945	11.2421	24.1114	30.4978	18.1345	0	0.0607782	0.0261087	2.81344	16.0845	14_ReprPCWk	inactive	14	-1	01_dist	71.9918	118.184	13.0467	6.37895	8.40833	0.560201	0.0886067	0.0711462	0.0660446	0.0431819	1.52945	71.9918	9.52873
chr14:50346026-50347526	50346776	-	CCTGTAATCCCAGCTACTGG	AGG	CCTGTAGTCCCAGCTACTGG	1	NM_004196	-	0.694537	76.5943	107.732	141.281	0.644358	5.68554	7.1889	10.6355	56.2877	78.7935	40.0289	82.4873	64.5451	0	0.0243113	0.0130543	100.579	81.1766	5_TxWk	active	14	-1	01_dist	75.8998	107.038	16.7742	5.04118	6.54454	1.7233	0.0664189	0.0611424	0.0710679	0.0591968	1.20054	75.8998	9.99115
chr12:50431278-50432778	50432028	+	CCTGTAGTTCCAGCTACTGG	AGG	CCTGTAGTCCCAGCTACTGG	1	NM_001352320	+	0.347269	41.4067	52.4519	42.3563	1.6109	3.00999	6.92264	18.0341	44.0455	83.8722	30.8156	70.411	142.204	0.0147211	0.0850895	0.0522173	108.753	66.3487	4_Tx	active	12	-1	01_dist	41.0595	52.1047	-5.04782	1.3991	5.31175	5.55574	0.0340749	0.101944	0.390945	0.150969	2.58956	41.0595	16.4232
chr15:50534281-50535781	50535031	+	CCTGTAATCCCAGCTACTGG	AGG	CCTGTAGTCCCAGCTACTGG	1	NM_203494	-	0	25.0404	38.5676	52.3881	0.644358	2.3411	3.46132	11.0979	20.3594	7.34683	21.5239	9.82479	82.4586	0.00490702	0.0486226	0.104435	64.4031	23.1215	15_Quies	inactive	14	-1	01_dist	25.0404	38.5676	6.91023	1.69675	2.81696	3.8183	0.0677602	0.0730397	0.199541	0.118923	1.67789	25.0404	10.4536
chr20:50898588-50900088	50899338	-	CCTGTAATCCCAGCTACTGG	AGG	CCTGTAGTCCCAGCTACTGG	1	NM_015339	-	0.347269	47.7896	64.5364	36.5044	0.644358	8.69553	19.7029	28.6696	64.8041	76.624	27.3655	83.9201	227.554	0.0245351	0.0729339	0.0652716	246.399	135.462	4_Tx	active	14	-1	01_dist	47.4423	64.1892	-14.016	8.05117	19.0586	4.48335	0.169704	0.296912	0.775095	0.5484	1.41337	47.4423	28.0253
chr17:51139975-51141475	51140725	+	CCTGTAATCCCAGCTACTGG	GGG	CCTGTAGTCCCAGCTACTGG	1			0	81.9952	154.785	183.08	0.322179	12.3744	12.7803	24.0455	73.5866	236.726	34.3049	177.46	121.499	0.0245351	0.0729339	0.039163	281.397	178.438	15_Quies	inactive	14	-1	01_dist	81.9952	154.785	14.1474	12.0522	12.4581	5.63261	0.146987	0.0804866	0.129579	0.056884	2.27795	81.9952	23.7233
chr1:51352952-51354452	51353702	-	TCTGTAGTCCCAGCTACTGG	GGG	CCTGTAGTCCCAGCTACTGG	1			0	100.162	198.752	193.669	0.322179	11.7055	21.0342	54.1023	49.2351	26.4289	31.7173	62.633	114.43	0.0245351	0	0.0652716	85.2412	72.883	5_TxWk	active	20	-1	01_dist	100.162	198.752	-2.54155	11.3833	20.712	16.5341	0.11365	0.10421	0.277692	0.123989	2.23965	100.162	53.7802
chr1:51639201-51640701	51639951	-	CCTATAGTCCCAGCTACTGG	AGG	CCTGTAGTCCCAGCTACTGG	1	NM_024586	+	0.347269	110.473	152.213	98.6456	1.6109	9.02997	15.1766	27.2824	104.591	68.4389	39.5192	66.9314	36.6103	0.00981405	0.0607782	0.0652716	4.54939	41.4679	5_TxWk	active	17	-1	01_dist	110.125	151.866	-26.7839	7.41908	13.5657	6.05291	0.0673694	0.0893265	0.261159	0.148512	1.75851	110.125	25.6715
chr3:51887389-51888889	51888139	-	CCTGTGGTCCCAGCTACTGG	GGG	CCTGTAGTCCCAGCTACTGG	1			0.694537	67.1018	107.989	110.628	1.93307	1.67222	3.99383	5.08655	16.6335	8.62883	19.8772	12.281	23.6371	0	0.0486226	0.0261087	19.6143	18.3464	15_Quies	inactive	15	-1	01_dist	66.4073	107.295	1.31934	-0.260857	2.06076	0.546356	-0.00392814	0.0192065	0.0286853	0.047157	0.608292	66.4073	3.15347
chr5:52162554-52164054	52163304	+	CCTGTAATCCCAGCTACTGG	TGG	CCTGTAGTCCCAGCTACTGG	1			0	23.2401	36.7678	46.5362	1.6109	1.33777	0.532511	5.54896	23.6861	9.41775	34.3441	6.95923	4.19724	0	0.0243113	0.0652716	0.0133023	3.01585	15_Quies	inactive	14	-1	01_dist	23.2401	36.7678	4.88421	-0.273122	-1.07838	2.50822	-0.0117522	-0.0293296	0.0846237	0.0439665	1.92473	23.2401	3.93806
chr3:52284965-52286465	52285715	-	CCTGTAATCCCAGCTACTGG	TGG	CCTGTAGTCCCAGCTACTGG	1			0.694537	69.0658	95.1334	79.1394	1.6109	6.68887	8.52018	16.6469	42.9809	172.429	19.5636	118.307	156.081	0.00981405	0.0607782	0.039163	208.673	252.577	5_TxWk	active	14	-1	01_dist	68.3713	94.4389	-7.99701	5.07797	6.90928	4.06335	0.0742706	0.0731614	0.191676	0.199433	0.961105	68.3713	15.036
chr6:52583624-52585124	52584374	+	CCTGTAGTTCCAGCTACTGG	AGG	CCTGTAGTCCCAGCTACTGG	1			0.347269	61.0463	75.5925	74.9595	0.322179	3.34443	4.26009	7.86102	96.6073	68.4883	46.6154	87.6044	26.5892	0.00981405	0.0729339	0.078326	10.5886	70.6211	15_Quies	inactive	12	-1	01_dist	60.699	75.2452	-0.316497	3.02226	3.93791	1.80047	0.0497908	0.0523343	0.10104	0.125559	0.804721	60.699	7.53885
chr8:52802536-52804036	52803286	+	CCTGTAATCCCAGCTACTGG	GGG	CCTGTAGTCCCAGCTACTGG	1			0.347269	32.5689	65.3078	94.7443	0.322179	2.3411	3.46132	10.1731	22.2223	9.66429	29.2474	10.4388	5.88416	0	0.0364669	0.0130543	0.51879	6.0317	15_Quies	inactive	14	-1	01_dist	32.2217	64.9605	14.7183	2.01893	3.13914	3.35588	0.0626574	0.0483239	0.104356	0.143568	0.726875	32.2217	9.85091
chr16:52893959-52895459	52894709	+	CCTGTAATCCCAGCTACTGG	AGG	CCTGTAGTCCCAGCTACTGG	1			0.694537	43.0434	63.2509	83.8766	0.966537	2.67555	5.85762	14.7972	26.6136	9.7136	37.3237	15.9653	6.62721	0.0441632	0.109401	0.104435	0.385767	3.76981	15_Quies	inactive	14	-1	01_dist	42.3488	62.5563	10.3129	1.70901	4.89109	4.4698	0.0403555	0.0781869	0.16627	0.0371723	4.47296	42.3488	13.8307
chr12:53721957-53723457	53722707	-	TCTGTAGTCCCAGCTACTGG	GGG	CCTGTAGTCCCAGCTACTGG	1	NM_020898	-	0.347269	226.346	410.359	460.625	0.322179	23.411	35.9445	71.674	88.091	97.9249	34.2265	180.94	49.3225	0.0490702	0.121556	0.313304	87.303	133.451	15_Quies	inactive	20	-1	01_dist	225.999	410.012	25.1327	23.0889	35.6223	17.8648	0.102164	0.0868812	0.155019	0.106713	1.45268	225.999	71.3519
chr19:53786413-53787913	53787163	-	CCTGTGGTCCCAGCTACTGG	AGG	CCTGTAGTCCCAGCTACTGG	1			0.694537	35.1876	52.9662	67.4357	0.966537	1.00333	3.19507	6.01137	11.5769	13.3131	34.2657	8.39201	3.69517	0.0588843	0.0729339	0.0261087	2.18158	8.79622	15_Quies	inactive	15	-1	01_dist	34.493	52.2716	7.23476	0.036793	2.22853	1.40815	0.00106668	0.0426336	0.0755881	0.0463293	1.63154	34.493	5.04483
chr8:53807910-53809410	53808660	+	CTTGTAGTCCCAGCTACTGG	TGG	CCTGTAGTCCCAGCTACTGG	1	NM_015941	-	1.38907	32.4053	47.0525	31.2099	0.322179	3.00999	5.85762	8.78585	24.4845	66.2201	25.7973	19.4449	105.192	0.137397	0.0729339	0.078326	37.9448	26.1374	5_TxWk	active	19	-1	01_dist	31.0162	45.6634	-7.92128	2.68781	5.53544	1.46411	0.0866583	0.121223	0.283817	0.59477	0.477188	31.0162	8.46367
chr18:54087257-54088757	54088007	+	CCTGTAGTTCCAGCTACTGG	GGG	CCTGTAGTCCCAGCTACTGG	1			0.694537	15.2207	18.7696	28.9806	0.644358	1.33777	1.86379	1.84965	21.6901	11.2421	37.8334	11.8716	5.14111	0.00490702	0.0607782	0.0522173	0.226139	3.51849	15_Quies	inactive	12	-1	01_dist	14.5261	18.075	5.10553	0.693416	1.21943	-0.00706808	0.0477358	0.0674649	0.0426109	0.0723336	0.589088	14.5261	1.20529
chrX:54318155-54319655	54318905	-	CCTGTAATCCCAGCTACTGG	GGG	CCTGTAGTCCCAGCTACTGG	1	NM_020922	-	0.347269	45.0073	73.7927	90.2858	0.966537	4.01332	4.26009	11.5603	28.6096	38.0162	49.7127	21.9011	23.5367	0	0	0.0130543	7.29632	26.64	15_Quies	inactive	14	-1	01_dist	44.6601	73.4454	8.24656	3.04678	3.29355	3.65012	0.0682217	0.0448435	0.117789	0.080902	1.45595	44.6601	10.5938
chr8:54434811-54436311	54435561	-	CCTGTGGTCCCAGCTACTGG	GGG	CCTGTAGTCCCAGCTACTGG	1			0.347269	56.3001	91.7909	104.497	0	4.01332	2.13004	3.23689	36.4606	12.6227	25.2484	23.1292	4.90012	0.00490702	0.0486226	0	0.206186	10.0528	15_Quies	inactive	15	-1	01_dist	55.9528	91.4436	6.35328	4.01332	2.13004	0.553424	0.0717269	0.0232935	0.0310791	0.00960152	3.23689	55.9528	3.23689
chr4:55350140-55351640	55350890	-	CCTGTAATCCCAGCTACTGG	GGG	CCTGTAGTCCCAGCTACTGG	1	NM_024592	+	0.694537	47.9533	125.73	224.879	0.966537	5.3511	13.579	48.091	31.1379	91.367	25.5228	74.914	34.4013	0	0	0.0261087	48.0812	95.5019	15_Quies	inactive	14	-1	01_dist	47.2587	125.036	49.5741	4.38456	12.6125	17.256	0.0927777	0.100871	0.210204	0.0371224	5.66247	47.2587	47.1244
chr19:55910608-55912108	55911358	-	CCTGTGGTCCCAGCTACTGG	GGG	CCTGTAGTCCCAGCTACTGG	1	NM_176810	-	1.04181	16.3663	23.1406	35.9471	0.322179	1.00333	0.532511	1.84965	18.8956	23.7663	50.9673	10.6435	4.81979	0.00981405	0.0607782	0	0.0199535	6.53434	15_Quies	inactive	15	-1	01_dist	15.3245	22.0988	6.40328	0.681151	0.210332	0.658571	0.0444485	0.00951782	0.0437605	0.0586167	0.746553	15.3245	1.52747
chr4:56144031-56145531	56144781	-	CCTGTAATCCCAGCTACTGG	GGG	CCTGTAGTCCCAGCTACTGG	1			0.347269	47.9533	73.0213	81.09	0	4.34777	2.92881	7.86102	44.7108	7.39614	30.2667	18.8308	16.9496	0.00981405	0.0850895	0.039163	4.42967	16.5872	15_Quies	inactive	14	-1	01_dist	47.606	72.6741	4.03435	4.34777	2.92881	2.46611	0.0913281	0.0403006	0.0973589	0.0512504	1.89967	47.606	7.86102
chr4:56962458-56963958	56963208	+	CCTGTAATCCCAGCTACTGG	GGG	CCTGTAGTCCCAGCTACTGG	1			0	61.0463	91.0195	85.5486	1.28872	6.68887	12.2478	25.8951	30.3395	120.36	20.4261	51.5802	188.032	0	0	0.078326	273.609	79.92	5_TxWk	active	14	-1	01_dist	61.0463	91.0195	-2.73548	5.40015	10.959	6.82369	0.0884599	0.120403	0.287631	0.133963	2.14709	61.0463	24.6064
chr17:57009983-57011483	57010733	-	CCTGCAGTCCCAGCTACTGG	GGG	CCTGTAGTCCCAGCTACTGG	1			1.38907	118.165	195.152	224.6	2.89961	11.3711	18.1054	43.9293	39.7873	46.3491	38.1862	40.9366	76.3535	0.0147211	0.0121556	0.143598	64.3765	62.0762	5_TxWk	active	16	-1	01_dist	116.776	193.763	14.7239	8.47147	15.2058	12.9119	0.0725448	0.0784761	0.183816	0.107579	1.70866	116.776	41.0296
chr19:58457545-58459045	58458295	-	CCTGTAATCCCAGCTACTGG	AGG	CCTGTAGTCCCAGCTACTGG	1			0.694537	30.4413	51.6806	54.06	1.6109	2.67555	5.85762	14.7972	42.8479	293.577	43.9495	128.95	95.3917	0.00981405	0.0607782	0.0652716	134.712	324.204	5_TxWk	active	14	-1	01_dist	29.7468	50.986	1.18971	1.06465	4.24673	4.4698	0.0357905	0.0832919	0.247095	0.116745	2.11653	29.7468	13.1863
chr17:59848232-59849732	59848982	-	TCTGTAGTCCCAGCTACTGG	TGG	CCTGTAGTCCCAGCTACTGG	1			0	124.057	190.01	231.845	0.644358	11.7055	14.3778	31.9065	97.6718	212.614	35.5987	194.244	107.16	0.0883264	0.0364669	0.182761	86.9372	99.2717	7_Enh	active	20	-1	01_dist	124.057	190.01	20.9176	11.0612	13.7334	8.76436	0.0891622	0.0722776	0.134841	0.0765017	1.76258	124.057	31.2622
chr17:59969498-59970998	59970248	-	CCTGTAATCCCAGCTACTGG	GGG	CCTGTAGTCCCAGCTACTGG	1	NR_002924	-	1.04181	44.8437	69.9359	90.2858	0.966537	3.34443	4.52634	5.08655	17.565	55.0273	13.6043	31.7259	75.6908	0	0.0243113	0.0130543	94.2069	43.9811	15_Quies	inactive	14	-1	01_dist	43.8019	68.8941	10.1749	2.3779	3.55981	0.2801	0.0542876	0.0516707	0.0461657	0.0463684	0.995628	43.8019	4.12001
chr18:59991198-59992698	59991948	-	CCTGTTGTCCCAGCTACTGG	GGG	CCTGTAGTCCCAGCTACTGG	1			0.347269	43.207	71.9929	96.1376	0.644358	1.33777	1.86379	9.24826	49.6343	11.6366	39.4408	25.9948	3.7755	0	0.0243113	0.078326	7.13004	5.27773	15_Quies	inactive	15	-1	01_dist	42.8598	71.6456	12.0724	0.693416	1.21943	3.69224	0.0161787	0.0170203	0.0898201	0.0541196	1.65966	42.8598	8.60391
chr8:62399549-62401049	62400299	-	CCTGTAATCCCAGCTACTGG	GGG	CCTGTAGTCCCAGCTACTGG	1	NR_130764	+	0	16.3663	23.1406	22.8501	1.28872	1.00333	2.3963	2.31207	14.5044	9.17121	24.4643	7.57328	1.84759	0.00981405	0.0364669	0.0522173	0.286	4.27245	15_Quies	inactive	14	-1	01_dist	16.3663	23.1406	-0.145226	-0.285386	1.10758	-0.042117	-0.0174374	0.0478633	0.0447853	0.181098	0.247299	16.3663	1.02335
chr7:63168851-63170351	63169601	+	CCTGTAATCCCAGCTACTGG	GGG	CCTGTAGTCCCAGCTACTGG	1			0.694537	5.56454	8.74199	13.097	1.28872	2.00666	1.86379	1.84965	9.58089	5.12799	30.1883	3.88898	1.08445	0	0.0121556	0.039163	0.0199535	1.00528	15_Quies	inactive	14	-1	01_dist	4.87001	8.04745	2.17751	0.717944	0.575073	-0.00706808	0.147422	0.0714602	0.0452278	0.16497	0.274158	4.87001	0.560936
chr14:64003707-64005207	64004457	-	CCTGTAATCCCAGCTACTGG	GGG	CCTGTAGTCCCAGCTACTGG	1	NM_015180	+	0.347269	34.2056	43.1957	44.8642	2.25525	1.00333	3.72758	6.47378	30.6056	10.9463	35.6379	13.5091	117.161	0.00490702	0.0364669	0.0130543	30.3293	9.55019	15_Quies	inactive	14	-1	01_dist	33.8583	42.8484	0.834262	-1.25192	1.47232	1.3731	-0.0369754	0.0343612	0.0947623	0.32793	0.288971	33.8583	4.21853
chr17:64421268-64422768	64422018	+	CCTGTAATCCCAGCTACTGG	GGG	CCTGTAGTCCCAGCTACTGG	1			0.347269	107.036	178.954	196.455	1.6109	9.69886	17.0404	23.5831	33.4	9.96013	30.3059	20.2636	10.0412	0.00981405	0	0	0.325907	8.5449	None	inactive	14	-1	01_dist	106.688	178.606	8.75077	8.08796	15.4295	3.27136	0.0758093	0.0863881	0.112041	0.047771	2.34538	106.688	21.9722
chr6:65708408-65709908	65709158	-	CCTGTAATCCCAGCTACTGG	GGG	CCTGTAGTCCCAGCTACTGG	1			1.04181	29.9503	44.9955	50.1588	0.322179	3.34443	3.72758	3.69931	17.565	14.102	40.4602	6.14049	9.07728	0.00490702	0.0243113	0.0652716	0.0931161	3.51849	15_Quies	inactive	14	-1	01_dist	28.9085	43.9537	2.58162	3.02226	3.4054	-0.0141362	0.104545	0.0774769	0.0687568	0.0629531	1.09219	28.9085	3.37713
chrX:68449035-68450535	68449785	-	CCTGTAATCCCAGCTACTGG	GGG	CCTGTAGTCCCAGCTACTGG	1			0.347269	99.8344	162.241	226.829	0	8.36109	8.52018	13.41	53.6264	108.477	59.8277	79.2124	14.8811	0	0	0.078326	8.15431	103.041	15_Quies	inactive	14	-1	01_dist	99.4872	161.894	32.294	8.36109	8.52018	2.4449	0.0840419	0.0526282	0.05921	0.0598388	0.989491	99.4872	13.41
chr10:68501336-68502836	68502086	+	CCTGTAATCCCAGCTACTGG	AGG	CCTGTAGTCCCAGCTACTGG	1	NM_001324312	-	0.347269	73.9757	108.246	83.3193	0	7.6922	9.31894	26.3576	27.6781	92.9448	23.3273	75.9374	93.6044	0	0.121556	0.104435	100.492	98.0151	5_TxWk	active	14	-1	01_dist	73.6284	107.899	-12.4635	7.6922	9.31894	8.5193	0.104473	0.0863672	0.317668	0.201158	1.57919	73.6284	26.3576
chr8:69367303-69368803	69368053	-	CTTGTAGTCCCAGCTACTGG	GGG	CCTGTAGTCCCAGCTACTGG	1			0.694537	46.4803	70.193	80.8114	0.322179	7.6922	7.98767	14.7972	29.1419	12.4255	29.2474	20.8777	13.6561	0.0147211	0.0729339	0.0261087	7.49585	11.8121	15_Quies	inactive	19	-1	01_dist	45.7858	69.4985	5.30916	7.37002	7.66549	3.40478	0.160968	0.110297	0.180674	0.116933	1.54511	45.7858	14.475
chr12:70183210-70184710	70183960	+	CCTGTGGTCCCAGCTACTGG	GGG	CCTGTAGTCCCAGCTACTGG	1			0.347269	29.7867	52.1948	58.5186	0.322179	2.00666	1.59753	0.924826	28.6096	10.3053	44.0671	12.0763	9.6195	0	0.121556	0.039163	9.34487	6.0317	15_Quies	inactive	15	-1	01_dist	29.4394	51.8475	3.16188	1.68448	1.27535	-0.336353	0.0572186	0.0245982	0.0103599	0.0531545	0.194901	29.4394	0.602647
chr1:70212192-70213692	70212942	+	CCTATAGTCCCAGCTACTGG	GGG	CCTGTAGTCCCAGCTACTGG	1	NM_001350607	+	0.694537	124.057	136.786	97.2523	0.322179	16.3877	21.3004	25.8951	55.0901	161.877	40.5778	96.2011	289.89	0.0196281	0	0.0522173	939.788	96.5071	5_TxWk	active	17	-1	01_dist	123.362	136.092	-19.7671	16.0656	20.9783	2.29735	0.130231	0.154148	0.264846	0.38952	0.67993	123.362	25.573
chr2:70237004-70238504	70237754	+	CCTGTAATCCCAGCTACTGG	GGG	CCTGTAGTCCCAGCTACTGG	1	NR_147229	-	0.694537	99.9981	146.814	135.429	2.25525	11.7055	21.833	49.9406	49.1021	164.835	32.9327	136.319	173.954	0.0147211	0.0486226	0.117489	298.61	187.988	5_TxWk	active	14	-1	01_dist	99.3036	146.119	-5.69265	9.45027	19.5777	14.0538	0.0951654	0.133984	0.353922	0.123877	2.85704	99.3036	47.6854
chr14:70359426-70360926	70360176	+	CCTGTAATCCCAGCTACTGG	GGG	CCTGTAGTCCCAGCTACTGG	1	NM_001202547	-	0	64.1559	98.2188	93.6297	1.28872	5.01665	6.92264	19.8838	36.4606	65.3819	43.0477	31.5212	86.194	0	0.0243113	0.182761	140.393	27.6453	1_TssA	active	14	-1	01_dist	64.1559	98.2188	-2.29455	3.72794	5.63393	6.48056	0.0581074	0.057361	0.198602	0.100057	1.9849	64.1559	18.5951
chr8:72463421-72464921	72464171	-	CCTTTAGTCCCAGCTACTGG	AGG	CCTGTAGTCCCAGCTACTGG	1			0	58.264	83.8202	94.187	0	3.00999	4.26009	10.1731	27.9443	9.46706	31.2076	18.6262	11.4872	0	0	0.039163	6.25874	4.27245	15_Quies	inactive	17	-1	01_dist	58.264	83.8202	5.18339	3.00999	4.26009	2.9565	0.0516612	0.0508241	0.108009	0.0661468	1.63288	58.264	10.1731
chr15:72520221-72521721	72520971	-	CCTGTGGTCCCAGCTACTGG	GGG	CCTGTAGTCCCAGCTACTGG	1	NM_005744	+	0.694537	150.243	206.979	117.316	0.644358	14.0466	24.2293	49.0158	121.491	141.611	52.261	169.887	124.511	0.00490702	0.0364669	0.0913803	65.7467	146.017	5_TxWk	active	15	-1	01_dist	149.548	206.285	-44.8318	13.4023	23.5849	12.3933	0.0896184	0.114332	0.414774	0.125178	3.31347	149.548	48.3714
chr1:72564636-72566136	72565386	-	CCTGTAATCCCAGCTACTGG	AGG	CCTGTAGTCCCAGCTACTGG	1			0.347269	42.8797	67.879	85.8272	1.28872	6.35443	3.72758	12.0227	19.2948	11.8831	35.6771	5.11708	7.89241	0	0.0121556	0.130543	1.03758	4.02113	15_Quies	inactive	14	-1	01_dist	42.5324	67.5317	8.97413	5.06571	2.43886	4.14758	0.119102	0.0361143	0.125574	0.109596	1.14579	42.5324	10.734
chr6:73361029-73362529	73361779	+	CTTGTAGTCCCAGCTACTGG	GGG	CCTGTAGTCCCAGCTACTGG	1			0.347269	67.9202	120.845	154.656	1.28872	8.02664	18.6379	49.0158	27.6781	29.5846	38.4607	22.3105	8.4748	0.0392562	0.109401	0.104435	621.943	23.8755	15_Quies	inactive	19	-1	01_dist	67.5729	120.498	16.9055	6.73793	17.3492	15.189	0.0997135	0.143979	0.309296	0.108163	2.85953	67.5729	47.7271
chr17:73450646-73452146	73451396	+	CCTGTAATCCCAGCTACTGG	AGG	CCTGTAGTCCCAGCTACTGG	1	NM_001144952	-	0.694537	46.644	76.621	83.8766	0.322179	6.01998	6.39013	13.41	47.6383	17.4056	33.2071	37.2523	52.9776	0	0.0729339	0.0913803	19.6409	32.6717	14_ReprPCWk	inactive	14	-1	01_dist	45.9494	75.9264	3.62783	5.6978	6.06795	3.50992	0.124002	0.0799189	0.157339	0.112624	1.39704	45.9494	13.0878
chr16:73919853-73921353	73920603	-	CCTGTAGTTCCAGCTACTGG	GGG	CCTGTAGTCCCAGCTACTGG	1			1.04181	12.6021	25.9689	32.8819	0.644358	1.00333	2.92881	4.16172	28.8757	10.9956	38.3823	12.4857	6.9887	0.00490702	0.0364669	0.0522173	0.0665115	5.27773	15_Quies	inactive	12	-1	01_dist	11.5602	24.927	3.45651	0.358972	2.28445	0.616454	0.0310523	0.0916456	0.11047	0.031407	3.51736	11.5602	3.51736
chr11:74056276-74057776	74057026	-	CCTGTAATCCCAGCTACTGG	GGG	CCTGTAGTCCCAGCTACTGG	1	NM_015531	-	0.694537	68.7385	113.132	102.825	0.644358	4.01332	6.92264	10.6355	32.8678	11.8831	23.641	17.3981	181.325	0.0588843	0.0243113	0.0913803	41.3037	19.603	5_TxWk	active	14	-1	01_dist	68.0439	112.437	-5.15307	3.36896	6.27829	1.85643	0.0495116	0.0558382	0.0978268	0.091728	1.06649	68.0439	9.99115
chr2:74860561-74862061	74861311	+	CCTGTAATCCCAGCTACTGG	GGG	CCTGTAGTCCCAGCTACTGG	1	NM_000189	+	0.694537	49.9172	62.9937	67.993	1.28872	2.67555	8.52018	12.4852	51.4973	39.8898	32.5406	44.0069	60.7294	0.00490702	0.0729339	0.078326	72.9365	68.3592	5_TxWk	active	14	-1	01_dist	49.2227	62.2992	2.49963	1.38683	7.23146	1.98249	0.0281746	0.116076	0.16637	0.170291	0.976973	49.2227	11.1964
chr17:74966678-74968178	74967428	+	CCTGTAATCCCAGCTACTGG	GGG	CCTGTAGTCCCAGCTACTGG	1	NM_030630	-	0	92.6333	138.329	179.736	2.89961	10.3677	11.449	21.271	59.8806	194.617	27.4439	128.746	51.2906	0	0	0.0652716	55.5504	219.152	15_Quies	inactive	14	-1	01_dist	92.6333	138.329	20.7032	7.46814	8.54938	4.91101	0.0806204	0.0618046	0.102213	0.0870416	1.17431	92.6333	18.3714
chr14:77492373-77493873	77493123	-	CCTGTAATCCCAGCTACTGG	GGG	CCTGTAGTCCCAGCTACTGG	1	NM_199296	-	1.04181	112.6	175.354	221.256	0.966537	12.3744	16.7741	44.3917	33.4	134.363	29.0905	67.9548	126.399	0	0.0850895	0.0652716	188.547	91.2294	15_Quies	inactive	14	-1	01_dist	111.558	174.312	22.951	11.4079	15.8076	13.8088	0.102259	0.0906853	0.197195	0.0995426	1.98101	111.558	43.4251
chr10:77508496-77509996	77509246	-	CCTGTAATCCCAGCTACTGG	AGG	CCTGTAGTCCCAGCTACTGG	1	NM_001271518	-	0.694537	53.0268	112.875	156.05	0.644358	3.67888	7.45516	16.1845	62.4088	13.8554	36.9317	48.7146	9.09736	0	0.0364669	0.0261087	0.425674	21.8649	15_Quies	inactive	14	-1	01_dist	52.3323	112.18	21.5875	3.03452	6.8108	4.36465	0.0579856	0.0607131	0.10003	0.107435	0.931074	52.3323	15.5401
chr16:78347835-78349335	78348585	-	CCTCTAGTCCCAGCTACTGG	TGG	CCTGTAGTCCCAGCTACTGG	1	NM_001291997	+	0	33.3873	42.4244	40.4057	1.6109	3.34443	2.66256	4.16172	30.6056	8.08645	34.6577	19.0355	20.444	0.00490702	0	0.0261087	3.67144	13.8226	15_Quies	inactive	17	-1	01_dist	33.3873	42.4244	-1.00934	1.73354	1.05166	0.749582	0.0519222	0.0247891	0.0631303	0.15419	0.409431	33.3873	2.55082
chr9:78498067-78499567	78498817	+	CCTGTAATCCCAGCTACTGG	AGG	CCTGTAGTCCCAGCTACTGG	1			1.04181	38.6245	52.7091	68.5503	0.644358	3.67888	2.3963	7.86102	20.8917	13.5596	38.8527	13.9185	9.71992	0	0.0607782	0.0130543	2.95976	3.76981	15_Quies	inactive	14	-1	01_dist	37.5827	51.6672	7.92064	3.03452	1.75194	2.73236	0.0807425	0.0339082	0.1069	0.123277	0.867155	37.5827	7.21667
chr8:80688099-80689599	80688849	+	CCTGTAATCCCAGCTACTGG	GGG	CCTGTAGTCCCAGCTACTGG	1	NM_001033723	-	0	60.8826	98.2188	142.395	0	5.68554	10.384	24.5079	39.5212	13.9047	28.3064	19.4449	36.5501	0	0.0607782	0.0913803	25.7932	12.0634	15_Quies	inactive	14	-1	01_dist	60.8826	98.2188	22.0882	5.68554	10.384	7.06197	0.0933852	0.105723	0.172112	0.0364067	4.72748	60.8826	24.5079
chr17:81668523-81670023	81669273	-	CCTGTAATCCCAGCTACTGG	GGG	CCTGTAGTCCCAGCTACTGG	1	NM_199287	+	0	66.2835	94.1049	69.3863	0.322179	10.7022	14.6441	36.9931	69.0622	398.751	27.5223	337.727	256.092	0	0.0121556	0.039163	346.651	733.605	4_Tx	active	14	-1	01_dist	66.2835	94.1049	-12.3593	10.38	14.3219	11.1745	0.1566	0.15219	0.528503	0.270696	1.95239	66.2835	36.6709
chr17:81728535-81730035	81729285	+	CCTGTGGTCCCAGCTACTGG	GGG	CCTGTAGTCCCAGCTACTGG	1			0.347269	132.567	173.811	151.312	0.322179	5.3511	8.78643	23.5831	53.6264	267.494	17.7209	241.935	143.469	0.0245351	0.0486226	0.0913803	283.505	605.18	15_Quies	inactive	15	-1	01_dist	132.22	173.464	-11.2495	5.02892	8.46425	7.39832	0.0380345	0.0487954	0.154081	0.0828428	1.85992	132.22	23.2609
chr12:82616749-82618249	82617499	-	CCTGTAATCCCAGCTACTGG	GGG	CCTGTAGTCCCAGCTACTGG	1			0.347269	25.0404	41.1388	49.8801	1.28872	2.00666	2.13004	5.54896	24.2184	10.897	38.6959	10.8482	5.90425	0	0.0850895	0.0652716	0.00665115	6.28302	15_Quies	inactive	14	-1	01_dist	24.6932	40.7915	4.37067	0.717944	0.841328	1.70946	0.0290746	0.0206251	0.0860084	0.125779	0.683808	24.6932	4.26024
chr9:83910919-83912419	83911669	-	CCTGTAATCCCAGCTACTGG	AGG	CCTGTAGTCCCAGCTACTGG	1	NM_001354069	-	0.347269	50.0809	69.9359	62.6985	0.644358	3.67888	5.32511	16.1845	17.698	69.9182	13.2907	39.7085	55.4075	0	0.0243113	0.078326	58.1045	69.8672	15_Quies	inactive	14	-1	01_dist	49.7336	69.5886	-3.61872	3.03452	4.68075	5.42968	0.0610155	0.0672632	0.249235	0.0999206	2.49433	49.7336	15.5401
chr12:84514443-84515943	84515193	+	CCTGTAATCCCAGCTACTGG	GGG	CCTGTAGTCCCAGCTACTGG	1			0.347269	28.4774	49.3665	62.9771	0.966537	1.33777	3.46132	3.69931	25.416	10.7491	34.6577	7.77796	4.5788	0.0245351	0.0729339	0.039163	0.0133023	2.01057	15_Quies	inactive	14	-1	01_dist	28.1301	49.0193	6.8053	0.371237	2.49479	0.118992	0.0131971	0.050894	0.0436336	0.116178	0.375576	28.1301	2.73277
chrX:86697912-86699412	86698662	-	CTTGTAGTCCCAGCTACTGG	GGG	CCTGTAGTCCCAGCTACTGG	1	NM_001139514	+	1.04181	64.3196	108.246	186.981	0.966537	5.3511	3.72758	12.0227	18.0972	20.6599	64.7284	8.18733	4.13699	0.00981405	0	0.039163	0.744929	3.01585	15_Quies	inactive	19	-1	01_dist	63.2778	107.205	39.3672	4.38456	2.76104	4.14758	0.0692907	0.0257549	0.0594615	0.0335065	1.77462	63.2778	11.0562
chr3:86787864-86789364	86788614	-	CCTGTAATCCCAGCTACTGG	AGG	CCTGTAGTCCCAGCTACTGG	1			0.347269	41.7341	72.5071	108.956	1.28872	3.00999	4.26009	12.9476	19.4279	8.87537	27.2871	6.54986	4.53864	0.0196281	0.0486226	0.0913803	0.00665115	2.26189	5_TxWk	active	14	-1	01_dist	41.3868	72.1598	18.2245	1.72127	2.97137	4.34374	0.0415899	0.0411777	0.107347	0.0766259	1.40093	41.3868	11.6589
chr3:88065111-88066611	88065861	-	CCTGAAGTCCCAGCTACTGG	GGG	CCTGTAGTCCCAGCTACTGG	1	NM_001350134	+	0.347269	53.5178	68.1361	27.5873	0.966537	4.01332	3.19507	12.4852	43.2471	115.084	32.3446	44.2116	57.1145	0.0294421	0	0	275.245	39.4573	5_TxWk	active	16	-1	01_dist	53.1705	67.7888	-20.2744	3.04678	2.22853	4.64504	0.0573021	0.0328746	0.422856	0.382316	1.10604	53.1705	11.5186
chr11:88378103-88379603	88378853	+	TCTGTAGTCCCAGCTACTGG	AGG	CCTGTAGTCCCAGCTACTGG	1			0.347269	48.6079	68.6503	113.415	0.966537	2.00666	5.59137	9.71068	50.8319	52.414	26.3461	43.8022	24.9826	0.0245351	0.0364669	0.0652716	13.9076	42.9758	5_TxWk	active	20	-1	01_dist	48.2607	68.3031	22.3821	1.04012	4.62483	2.05966	0.0215522	0.0677104	0.0773357	0.0365986	2.11308	48.2607	8.74414
chr8:88761656-88763156	88762406	+	CCTGTAATCCCAGCTACTGG	GGG	CCTGTAGTCCCAGCTACTGG	1			0	35.8422	58.8799	70.5009	0.322179	2.00666	4.52634	8.32344	20.8917	7.93852	24.8171	8.39201	2.77138	0	0.0850895	0.0130543	1.58963	4.02113	15_Quies	inactive	14	-1	01_dist	35.8422	58.8799	5.81054	1.68448	4.20417	1.89855	0.0469972	0.0714024	0.113492	0.0735329	1.54341	35.8422	8.00126
chr6:88941747-88943247	88942497	-	TCTGTAGTCCCAGCTACTGG	GGG	CCTGTAGTCCCAGCTACTGG	1	NM_003800	-	1.04181	68.0838	102.333	110.628	0.644358	7.35776	14.6441	41.6172	68.7961	88.6058	48.8894	65.4986	90.11	0	0.0243113	0.078326	12.2581	36.6928	5_TxWk	active	20	-1	01_dist	67.042	101.291	4.14763	6.7134	13.9997	13.4866	0.100137	0.138213	0.373887	0.152305	2.45486	67.042	40.9728
chr1:92008926-92010426	92009676	-	CCTGTGGTCCCAGCTACTGG	GGG	CCTGTAGTCCCAGCTACTGG	1	NM_001242806	+	0.347269	55.6454	89.2197	113.415	0.644358	1.00333	5.85762	6.01137	35.1299	38.2134	35.3242	53.0129	17.773	0.0147211	0.0364669	0.0261087	27.0569	46.7456	15_Quies	inactive	15	-1	01_dist	55.2982	88.8724	12.0974	0.358972	5.21326	0.0768746	0.00649157	0.0586601	0.0474674	0.0273471	1.73574	55.2982	5.36701
chr10:92105093-92106593	92105843	-	CCTGTAATCCCAGCTACTGG	TGG	CCTGTAGTCCCAGCTACTGG	1	NM_014912	-	0.347269	21.1125	32.3968	39.5697	0.644358	2.00666	3.72758	2.31207	52.4288	9.7629	30.5019	24.562	25.2437	0.0147211	0.0121556	0.0522173	6.37181	9.29887	5_TxWk	active	14	-1	01_dist	20.7653	32.0495	3.58646	1.3623	3.08322	-0.707756	0.0656049	0.0962018	0.0425192	0.185511	0.2292	20.7653	1.66771
chr12:93619792-93621292	93620542	-	CCTGTAATCCCAGCTACTGG	GGG	CCTGTAGTCCCAGCTACTGG	1			0.694537	48.1169	84.5916	121.496	3.22179	3.00999	3.99383	7.86102	36.7267	72.3342	44.6552	80.6452	17.9939	0	0.0607782	0.0522173	26.2654	66.8513	15_Quies	inactive	14	-1	01_dist	47.4224	83.8971	18.452	-0.2118	0.772042	1.9336	-0.00446624	0.00920226	0.0384039	0.0862103	0.445467	47.4224	4.63923
chr8:94634250-94635750	94635000	+	CCTGTAATCCCAGCTACTGG	GGG	CCTGTAGTCCCAGCTACTGG	1			0.694537	35.1876	58.3656	62.1411	0.322179	4.34777	3.99383	6.9362	28.6096	20.2161	23.5626	22.3105	4.19724	0	0.0486226	0.078326	0.392418	8.04226	15_Quies	inactive	14	-1	01_dist	34.493	57.6711	1.88776	4.02559	3.67165	1.47118	0.116707	0.0636654	0.107638	0.101392	1.06161	34.493	6.61402
chr1:95027583-95029083	95028333	-	CCTGTGGTCCCAGCTACTGG	AGG	CCTGTAGTCCCAGCTACTGG	1	NR_131032	-	0.347269	49.4262	81.7633	68.829	0.644358	3.34443	2.13004	8.78585	58.0176	58.676	40.617	47.6912	40.1248	0.0196281	0.218802	0.117489	16.9006	28.6506	15_Quies	inactive	15	-1	01_dist	49.079	81.416	-6.46716	2.70008	1.48569	3.3279	0.0550149	0.0182481	0.118886	0.0909757	1.30679	49.079	8.14149
chr10:95709153-95710653	95709903	-	CCTGTAATCCCAGCTACTGG	TGG	CCTGTAGTCCCAGCTACTGG	1			0.694537	30.114	43.4528	64.0918	0.966537	3.34443	2.92881	3.69931	43.9124	59.4157	34.6969	36.0242	75.8314	0.0196281	0.0243113	0.0261087	77.8784	34.4309	15_Quies	inactive	14	-1	01_dist	29.4195	42.7583	10.3195	2.3779	1.96227	0.385247	0.0808274	0.0458922	0.0431055	0.0652726	0.660392	29.4195	2.73277
chr10:97310496-97311996	97311246	+	CCTATAGTCCCAGCTACTGG	TGG	CCTGTAGTCCCAGCTACTGG	1			0.694537	124.875	191.295	241.877	1.93307	13.7122	21.833	40.6924	55.8885	124.304	29.4434	155.559	33.116	0.0147211	0.0607782	0.0522173	63.299	171.903	15_Quies	inactive	17	-1	01_dist	124.18	190.601	25.2907	11.7791	19.8999	9.4297	0.0948548	0.104406	0.160705	0.160282	1.00264	124.18	38.7593
chrX:97440956-97442456	97441706	+	CCTGTAATCCCAGCTACTGG	AGG	CCTGTAGTCCCAGCTACTGG	1	NM_006729	+	0.347269	80.8495	114.931	150.755	0.966537	8.69553	9.05269	35.6058	23.0207	20.2654	49.399	10.4388	12.5315	0	0	0	4.01065	2.51321	15_Quies	inactive	14	-1	01_dist	80.5023	114.584	17.9118	7.72899	8.08615	13.2766	0.0960096	0.0705695	0.230303	0.0553312	4.16226	80.5023	34.6393
chr10:99898333-99899833	99899083	+	CCTGTAATCCCAGCTACTGG	GGG	CCTGTAGTCCCAGCTACTGG	1	NM_001318326	-	0.694537	34.2056	54.2518	53.224	0.966537	1.67222	4.52634	5.54896	47.5052	13.5596	32.5014	33.1587	86.8768	0.00490702	0.109401	0.0652716	25.454	34.4309	5_TxWk	active	14	-1	01_dist	33.511	53.5572	-0.513862	0.70568	3.55981	0.511307	0.0210581	0.0664674	0.0872352	0.0787767	1.10737	33.511	4.58242
chr10:100143709-100145209	100144459	-	CCTGTAATCCCAGCTACTGG	AGG	CCTGTAGTCCCAGCTACTGG	1			0	80.5222	123.931	141.281	0.644358	7.35776	12.7803	19.4214	42.8479	64.5436	39.5192	57.7206	113.185	0.00490702	0.0607782	0.130543	126.212	61.0709	15_Quies	inactive	14	-1	01_dist	80.5222	123.931	8.675	6.7134	12.1359	3.32054	0.0833732	0.0979251	0.132906	0.125541	1.05866	80.5222	18.777
chrX:101307293-101308793	101308043	+	CCTGTAATCCCAGCTACTGG	GGG	CCTGTAGTCCCAGCTACTGG	1			0.694537	83.3045	130.616	158.557	1.28872	4.34777	8.52018	21.7334	27.0128	64.8888	47.7916	36.6383	21.8296	0.0245351	0	0.104435	119.694	53.0287	15_Quies	inactive	14	-1	01_dist	82.6099	129.921	13.9709	3.05905	7.23146	6.60662	0.03703	0.0556604	0.129509	0.0460919	2.8098	82.6099	20.4447
chr8:103837324-103838824	103838074	-	CCTATAGTCCCAGCTACTGG	GGG	CCTGTAGTCCCAGCTACTGG	1	NR_145710	+	0.347269	15.8753	25.9689	23.1288	0.644358	2.00666	2.13004	1.38724	22.4885	7.10029	24.4643	6.54986	4.01649	0.0147211	0.0243113	0.0261087	0.525441	4.02113	15_Quies	inactive	17	-1	01_dist	15.528	25.6216	-1.42004	1.3623	1.48569	-0.371402	0.0877317	0.0579857	0.032609	0.181643	0.179522	15.528	0.742881
chr7:104023188-104024688	104023938	+	CCTGTAGACCCAGCTACTGG	GGG	CCTGTAGTCCCAGCTACTGG	1			0	19.3122	31.8825	45.9789	2.25525	1.33777	1.33128	1.38724	25.8152	20.1175	35.2458	13.0997	2.4099	0	0.0486226	0.0261087	0.0133023	4.02113	15_Quies	inactive	13	-1	01_dist	19.3122	31.8825	7.04816	-0.91748	-0.923976	0.0279809	-0.0475077	-0.0289806	-0.0188785	0.0900001	-0.209761	19.3122	-0.868014
chr2:104145376-104146876	104146126	-	CCTGTAGTTCCAGCTACTGG	GGG	CCTGTAGTCCCAGCTACTGG	1			0.694537	19.8032	32.3968	49.6015	1.28872	1.67222	1.33128	3.69931	29.6741	11.1435	45.2432	12.4857	5.60301	0	0.0972452	0.0522173	0.23279	2.01057	15_Quies	inactive	12	-1	01_dist	19.1087	31.7022	8.60234	0.383501	0.0425614	1.18401	0.0200694	0.00134253	0.0492893	0.0846118	0.582535	19.1087	2.41059
chr7:104314752-104316252	104315502	-	CCTGTAATCCCAGCTACTGG	GGG	CCTGTAGTCCCAGCTACTGG	1			1.04181	26.1861	38.3105	49.3228	0.322179	1.33777	3.46132	5.08655	22.7546	17.9973	42.342	9.21074	2.89188	0	0.0243113	0.0130543	0.00665115	6.78566	15_Quies	inactive	14	-1	01_dist	25.1443	37.2687	5.50616	1.01559	3.13914	0.812611	0.0403907	0.0842301	0.09868	0.107374	0.919028	25.1443	4.76437
chr10:104849725-104851225	104850475	+	CCTGTAGGCCCAGCTACTGG	GGG	CCTGTAGTCCCAGCTACTGG	1	NM_014978	+	0.347269	42.3887	56.3087	71.0583	1.28872	1.33777	2.92881	5.08655	23.1538	12.7707	39.1272	13.3044	3.896	0.00490702	0.0121556	0.039163	0.0199535	6.28302	15_Quies	inactive	13	-1	01_dist	42.0415	55.9614	7.37478	0.0490574	1.64009	1.07887	0.00116688	0.0293076	0.0537092	0.0585213	0.917771	42.0415	3.79783
chr2:106760643-106762143	106761393	+	CCTGTAATCCCAGCTACTGG	GGG	CCTGTAGTCCCAGCTACTGG	1			0.694537	18.6576	26.226	40.127	0.322179	2.00666	2.66256	5.54896	16.5004	12.5734	44.5767	12.6904	4.88004	0	0.0364669	0	0.778185	5.02641	15_Quies	inactive	14	-1	01_dist	17.963	25.5314	6.95053	1.68448	2.34038	1.4432	0.0937748	0.0916665	0.13255	0.104941	1.26309	17.963	5.22678
chr3:109317435-109318935	109318185	+	CCTGTAGTTCCAGCTACTGG	TGG	CCTGTAGTCCCAGCTACTGG	1			0	9.81978	19.798	14.4903	1.28872	2.00666	1.06502	1.38724	14.2383	7.54406	19.838	6.54986	4.03658	0.00981405	0	0.0261087	0.086465	4.02113	15_Quies	inactive	12	-1	01_dist	9.81978	19.798	-2.65386	0.717944	-0.223694	0.161109	0.073112	-0.0112988	0.00679924	0.213389	0.0318632	9.81978	0.0985231
chrX:109777920-109779420	109778670	+	CCTGTAATCCCAGCTACTGG	GGG	CCTGTAGTCCCAGCTACTGG	1			1.73634	58.264	95.1334	117.594	2.25525	2.3411	5.59137	10.6355	37.7913	74.2572	53.1628	50.3521	8.4748	0	0	0.039163	3.46525	18.3464	5_TxWk	active	14	-1	01_dist	56.5277	93.3971	11.2305	0.0858504	3.33611	2.52207	0.00151873	0.0357197	0.072332	0.126003	0.574051	56.5277	8.38025
chr10:110515686-110517186	110516436	-	CCTGTAATCCCAGCTACTGG	GGG	CCTGTAGTCCCAGCTACTGG	1			0.347269	98.3615	165.841	213.732	0	7.6922	10.6502	24.0455	107.253	48.0749	36.6964	138.161	79.4663	0	0.0486226	0.078326	5.54041	128.425	5_TxWk	active	14	-1	01_dist	98.0142	165.493	23.9457	7.6922	10.6502	6.69763	0.0784805	0.0643544	0.112686	0.0635116	1.77426	98.0142	24.0455
chrX:111335086-111336586	111335836	+	CCTGTAATCCCAGCTACTGG	GGG	CCTGTAGTCCCAGCTACTGG	1	NM_001195553	-	1.38907	56.4637	97.4475	152.984	0.644358	7.6922	6.12388	18.0341	17.8311	21.4981	55.2407	13.5091	19.0583	0.0294421	0	0.0522173	0.0931161	6.0317	15_Quies	inactive	14	-1	01_dist	55.0747	96.0584	27.7684	7.04784	5.47952	5.95512	0.127969	0.0570436	0.114712	0.0341972	3.35442	55.0747	17.3898
chr9:111532821-111534321	111533571	+	CCTGCAGTCCCAGCTACTGG	TGG	CCTGTAGTCCCAGCTACTGG	1	NM_001007169	+	1.73634	28.3137	39.5961	51.2734	0.966537	2.00666	2.13004	7.39861	25.8152	84.957	35.8731	67.1361	127.644	0.00981405	0.0729339	0.0652716	45.4939	65.5947	15_Quies	inactive	16	-1	01_dist	26.5774	37.8597	5.83867	1.04012	1.16351	2.63428	0.0391357	0.0307321	0.129844	0.0835355	1.55435	26.5774	6.43207
chr5:112197412-112198912	112198162	-	CCTGTAATCCCAGCTACTGG	TGG	CCTGTAGTCCCAGCTACTGG	1	NR_144931	-	0	43.207	62.7366	70.5009	0.322179	7.35776	5.05886	14.3348	43.3801	79.188	37.2845	39.7085	54.8854	0	0.0243113	0.039163	55.73	87.9622	14_ReprPCWk	inactive	14	-1	01_dist	43.207	62.7366	3.88216	7.03558	4.73668	4.63798	0.162834	0.075501	0.198758	0.118044	1.68376	43.207	14.0126
chr1:118908960-118910460	118909710	-	CCTGTAATCCCAGCTACTGG	GGG	CCTGTAGTCCCAGCTACTGG	1	NM_001330677	-	1.04181	81.1769	137.301	172.212	1.93307	6.68887	14.9103	30.0569	39.5212	14.2499	45.008	25.7901	11.7482	0	0.0486226	0.0652716	0.585302	5.02641	15_Quies	inactive	14	-1	01_dist	80.1351	136.259	17.4556	4.75579	12.9772	7.57327	0.0593472	0.0952396	0.164303	0.066953	2.45401	80.1351	28.1238
chr3:119143427-119144927	119144177	-	CCTGTGGTCCCAGCTACTGG	TGG	CCTGTAGTCCCAGCTACTGG	1	NM_001353322	-	1.04181	42.8797	72.5071	80.5327	1.28872	1.67222	1.33128	5.54896	14.7705	8.57952	24.9347	8.39201	8.61538	0.0147211	0.109401	0.0522173	0.266046	4.02113	15_Quies	inactive	15	-1	01_dist	41.8379	71.4653	4.01281	0.383501	0.0425614	2.10884	0.00916635	0.000595553	0.0535941	0.0388984	1.3778	41.8379	4.26024
chr12:120727324-120728824	120728074	-	CCTGTAATCCCAGCTACTGG	GGG	CCTGTAGTCCCAGCTACTGG	1	NM_001302554	+	1.04181	83.1408	118.017	115.365	1.6109	12.7089	11.1827	24.5079	58.1507	156.009	31.4429	120.149	202.773	0.00981405	0.0729339	0.0522173	480.779	199.8	5_TxWk	active	14	-1	01_dist	82.099	116.975	-1.32584	11.098	9.57184	6.66258	0.135178	0.081828	0.200283	0.173443	1.15475	82.099	22.897
chr12:122699238-122700738	122699988	+	CCTGTAATCCCAGCTACTGG	GGG	CCTGTAGTCCCAGCTACTGG	1			0.347269	15.548	23.9119	32.3245	0	0	1.33128	2.31207	20.2263	7.39614	20.7005	12.281	12.6921	0	0.0486226	0.0261087	3.146	12.566	15_Quies	inactive	14	-1	01_dist	15.2007	23.5646	4.20632	0	1.33128	0.490394	0	0.0564947	0.0723034	0.0966958	0.747741	15.2007	2.31207
chr9:123283501-123285001	123284251	+	CCTGTAATCCCAGCTACTGG	GGG	CCTGTAGTCCCAGCTACTGG	1			0.694537	37.4788	63.508	86.6632	1.93307	2.3411	5.05886	4.16172	54.0256	62.3741	30.2275	47.4865	14.6401	0.00490702	0.0729339	0.0652716	12.431	49.2589	5_TxWk	active	14	-1	01_dist	36.7843	62.8134	11.5776	0.40803	3.12578	-0.448568	0.0110925	0.0497629	0.0259239	0.0724702	0.357718	36.7843	2.22864
chr9:127381752-127383252	127382502	+	CCTGTAGCCCCAGCTACTGG	GGG	CCTGTAGTCCCAGCTACTGG	1	NM_032293	+	0.347269	145.333	248.632	365.602	0.644358	9.36442	19.7029	34.681	45.5092	146.148	24.2683	83.1014	90.1301	0.00981405	0.0607782	0.0652716	94.7257	122.644	15_Quies	inactive	13	-1	01_dist	144.985	248.285	58.4846	8.72006	19.0586	7.48904	0.0601444	0.0767607	0.0931861	0.0600148	1.55272	144.985	34.0366
chr6:128371015-128372515	128371765	+	CCTGTAGTTCCAGCTACTGG	GGG	CCTGTAGTCCCAGCTACTGG	1	NM_002844	-	0	68.7385	122.131	107.841	1.6109	4.34777	5.32511	15.2596	98.2041	18.8848	59.3572	33.9774	30.0032	0.0490702	0.133712	0.143598	4.46292	7.53962	15_Quies	inactive	12	-1	01_dist	68.7385	122.131	-7.14468	2.73687	3.71422	4.96726	0.0398157	0.0304118	0.126563	0.10627	1.19095	68.7385	13.6487
chr7:128507614-128509114	128508364	+	CCTGTAATCCCAGCTACTGG	GGG	CCTGTAGTCCCAGCTACTGG	1			0.347269	138.95	179.211	139.33	1.6109	11.7055	21.833	55.952	15.4359	35.6494	8.66443	34.5915	27.7741	0.00981405	0	0.0652716	92.5175	63.5841	15_Quies	inactive	14	-1	01_dist	138.603	178.864	-19.9404	10.0946	20.2221	17.0595	0.0728314	0.113059	0.390992	0.165249	2.36608	138.603	54.3411
chr12:128912040-128913540	128912790	-	CCTATAGTCCCAGCTACTGG	GGG	CCTGTAGTCCCAGCTACTGG	1	NM_001366888	+	0.694537	25.3678	45.5098	44.8642	0.322179	0.668887	2.66256	4.16172	17.1658	8.97398	33.8344	11.4623	6.36614	0.0147211	0.0486226	0.0913803	1.1706	6.28302	14_ReprPCWk	inactive	17	-1	01_dist	24.6732	44.8152	-0.322766	0.346708	2.34038	0.749582	0.014052	0.0522228	0.086927	0.0936864	0.927851	24.6732	3.83954
chr7:129033633-129035133	129034383	+	TCTGTAGTCCCAGCTACTGG	GGG	CCTGTAGTCCCAGCTACTGG	1	NM_001191028	-	0.347269	45.8256	77.6494	97.2523	0.322179	4.34777	2.3963	15.2596	58.1507	94.9664	37.4021	73.6859	75.8917	0.0343492	0.109401	0.143598	74.9652	88.4649	4_Tx	active	20	-1	01_dist	45.4784	77.3022	9.80143	4.02559	2.07412	6.43167	0.0885165	0.0268313	0.154145	0.0858803	1.79488	45.4784	14.9375
chr3:129474295-129475795	129475045	+	CCTCTAGTCCCAGCTACTGG	GGG	CCTGTAGTCCCAGCTACTGG	1	NM_001280545	+	0.694537	39.7701	61.1939	44.3069	1.28872	0.668887	5.32511	17.5717	31.6702	74.5531	20.0341	47.6912	125.997	0.0196281	0.0850895	0.0261087	78.6898	87.9622	5_TxWk	active	17	-1	01_dist	39.0756	60.4994	-8.4435	-0.61983	4.03639	6.1233	-0.0158623	0.0667179	0.373357	0.214808	1.7381	39.0756	16.283
chr6:130844183-130845683	130844933	+	CCTGTAATCCCAGCTACTGG	GGG	CCTGTAGTCCCAGCTACTGG	1	NM_001350308	-	1.38907	44.68	74.0498	64.9277	0.644358	7.35776	7.98767	18.4965	44.3116	17.6028	49.0854	22.1058	109.289	0	0.0729339	0.0261087	253.562	14.074	15_Quies	inactive	14	-1	01_dist	43.2909	72.6607	-4.56102	6.7134	7.34331	5.25443	0.155076	0.101063	0.280965	0.24622	1.14112	43.2909	17.8522
chr12:132951601-132953101	132952351	+	CCTGTAATCCCAGCTACTGG	GGG	CCTGTAGTCCCAGCTACTGG	1	NM_183238	-	0.347269	24.0585	29.0543	46.5362	0.322179	2.3411	2.3963	4.16172	24.3514	110.104	74.177	36.2289	74.526	0.00490702	0	0.0522173	50.4623	131.943	9_Het	inactive	14	-1	01_dist	23.7112	28.707	8.74097	2.01893	2.07412	0.882709	0.0851465	0.0722514	0.0831268	0.134884	0.616282	23.7112	3.83954
chr6:134294844-134296344	134295594	+	CCTGTAATCCCAGCTACTGG	GGG	CCTGTAGTCCCAGCTACTGG	1	NM_001143676	-	0.694537	72.83	136.786	174.72	1.93307	8.02664	12.2478	32.8313	63.7395	33.2333	41.9108	38.0711	9.45884	0	0.0729339	0.0522173	0.159628	9.29887	7_Enh	active	14	-1	01_dist	72.1355	136.092	18.9667	6.09357	10.3147	10.2918	0.0844739	0.075792	0.177551	0.0598437	2.96691	72.1355	30.8983
chr7:134402816-134404316	134403566	+	CCTGTAGTTCCAGCTACTGG	GGG	CCTGTAGTCCCAGCTACTGG	1			0	15.3843	24.4261	25.6367	1.28872	1.67222	2.92881	1.84965	28.3435	18.2931	39.0096	27.8369	94.0864	0.0147211	0	0.0261087	50.0632	25.3834	15_Quies	inactive	12	-1	01_dist	15.3843	24.4261	0.60528	0.383501	1.64009	-0.539579	0.024928	0.067145	0.0218802	0.0390066	0.560936	15.3843	0.560936
chr9:135632045-135633545	135632795	-	CCTGTAATCCCAGCTACTGG	GGG	CCTGTAGTCCCAGCTACTGG	1	NM_182974	-	0.694537	52.2085	89.4768	120.66	0.644358	4.01332	5.32511	14.7972	17.9642	14.4964	30.5804	12.6904	7.73175	0	0.0364669	0.0522173	0.246093	15.5819	14_ReprPCWk	inactive	14	-1	01_dist	51.514	88.7823	15.5914	3.36896	4.68075	4.73606	0.065399	0.0527217	0.117975	0.0606526	1.94509	51.514	14.1529
chrX:136877885-136879385	136878635	+	CCTGTAATCCCAGCTACTGG	GGG	CCTGTAGTCCCAGCTACTGG	1	NR_028477	-	0	34.3692	36.7678	31.7672	0.644358	5.01665	6.92264	8.78585	28.4765	116.859	40.5386	65.4986	107.08	0.0588843	0	0.104435	340.572	143.504	3_TxFlnk	active	14	-1	01_dist	34.3692	36.7678	-2.50028	4.37229	6.27829	0.931603	0.127215	0.170755	0.256286	0.130263	1.96745	34.3692	8.14149
chr8:137275899-137277399	137276649	-	CCTGTAATCCCAGCTACTGG	AGG	CCTGTAGTCCCAGCTACTGG	1			0	31.4233	45.7669	74.4022	0	1.67222	2.66256	6.9362	19.2948	8.03714	29.2082	6.54986	2.12874	0.0147211	0.109401	0.117489	0.0199535	2.26189	15_Quies	inactive	14	-1	01_dist	31.4233	45.7669	14.3176	1.67222	2.66256	2.13682	0.0532158	0.0581765	0.0932257	0.0134405	6.9362	31.4233	6.9362
chrX:137699359-137700859	137700109	-	CCTGTAGTTCCAGCTACTGG	GGG	CCTGTAGTCCCAGCTACTGG	1			1.04181	17.6756	30.0827	33.1605	0.644358	2.67555	2.3963	0.924826	14.2383	16.1729	47.4388	9.21074	3.15295	0	0	0.039163	10.5554	3.76981	15_Quies	inactive	12	-1	01_dist	16.6338	29.0409	1.5389	2.03119	1.75194	-0.735737	0.122112	0.0603267	0.00873223	0.09627	0.0907057	16.6338	0.280468
chr7:139148061-139149561	139148811	+	CCTGTAATCCCAGCTACTGG	GGG	CCTGTAGTCCCAGCTACTGG	1	NM_001321742	+	0.694537	32.2416	47.8238	41.5203	1.6109	3.00999	5.85762	6.9362	40.9849	102.363	33.4032	52.3989	85.9931	0.0196281	0.0486226	0.0261087	63.4786	79.92	5_TxWk	active	14	-1	01_dist	31.5471	47.1293	-3.15175	1.3991	4.24673	0.539288	0.0443494	0.090108	0.13044	0.126982	1.02723	31.5471	5.3253
chr3:142249865-142251365	142250615	+	CCTGTAATCCCAGCTACTGG	AGG	CCTGTAGTCCCAGCTACTGG	1			0.694537	31.4233	53.7375	72.7302	0.966537	1.67222	2.92881	7.39861	25.2829	42.4045	27.4831	26.1994	40.0043	0	0.121556	0.0913803	4.36981	48.7562	15_Quies	inactive	14	-1	01_dist	30.7288	53.043	9.49635	0.70568	1.96227	2.2349	0.0229648	0.036994	0.0892901	0.0284031	3.14368	30.7288	6.43207
chr5:145477687-145479187	145478437	+	CCTGTAATCCCAGCTACTGG	GGG	CCTGTAGTCCCAGCTACTGG	1			0.347269	31.4233	52.9662	88.8925	1.93307	4.01332	2.3963	12.4852	30.4726	11.0942	36.0691	15.3512	10.1216	0.00981405	0.0729339	0.0261087	2.56069	6.0317	15_Quies	inactive	14	-1	01_dist	31.076	52.6189	17.9632	2.08025	0.463225	5.04443	0.0669406	0.0088034	0.119172	0.082175	1.45022	31.076	10.5521
chr2:146050908-146052408	146051658	+	CCTATAGTCCCAGCTACTGG	AGG	CCTGTAGTCCCAGCTACTGG	1			0.347269	37.3152	53.4804	53.7814	0.322179	1.67222	3.72758	6.47378	27.0128	12.2776	47.7916	9.82479	7.6715	0	0	0.0261087	0.0133023	2.76453	15_Quies	inactive	17	-1	01_dist	36.9679	53.1331	0.150474	1.35004	3.4054	1.3731	0.0365192	0.0640918	0.115125	0.116595	0.98739	36.9679	6.15161
chr1:150725788-150727288	150726538	+	CCTCTAGTCCCAGCTACTGG	AGG	CCTGTAGTCCCAGCTACTGG	1			0	57.773	85.8772	74.9595	0.966537	3.00999	4.26009	13.8724	37.5251	37.2765	34.1873	30.2931	46.2098	0.0637913	0.0121556	0.0522173	16.568	21.6136	5_TxWk	active	17	-1	01_dist	57.773	85.8772	-5.45884	2.04345	3.29355	4.80615	0.0353704	0.0383519	0.172171	0.111023	1.55077	57.773	12.9059
chr4:152630817-152632317	152631567	-	ACTGTAGTCCCAGCTACTGG	GGG	CCTGTAGTCCCAGCTACTGG	1	NM_152680	-	0.347269	143.696	239.633	368.667	1.28872	14.0466	15.7091	38.3803	48.969	12.2776	34.7361	35.8196	10.0814	0.0245351	0.133712	0.078326	2.03525	12.8174	15_Quies	inactive	20	-1	01_dist	143.349	239.286	64.5168	12.7579	14.4204	11.3356	0.088999	0.0602641	0.100705	0.0566753	1.77687	143.349	37.0916
chr4:153431415-153432915	153432165	+	CTTGTAGTCCCAGCTACTGG	GGG	CCTGTAGTCCCAGCTACTGG	1			0	98.5251	141.157	117.037	1.28872	8.69553	16.2416	34.681	45.6423	48.1242	29.5218	74.0953	42.8359	0.00981405	0.0486226	0.078326	28.1942	62.8302	5_TxWk	active	19	-1	01_dist	98.5251	141.157	-12.0601	7.40681	14.9529	9.2197	0.0751769	0.10593	0.285313	0.231985	1.22988	98.5251	33.3923
chr1:153602552-153604052	153603302	+	CCTGTAATCCCAGCTACTGG	GGG	CCTGTAGTCCCAGCTACTGG	1			0.694537	106.708	197.98	276.988	1.28872	12.04	15.9753	30.0569	49.5013	93.4872	27.4831	135.5	128.447	0.0490702	0.0607782	0.0130543	250.709	236.995	5_TxWk	active	14	-1	01_dist	106.014	197.286	39.5038	10.7512	14.6866	7.04076	0.101414	0.0744434	0.104122	0.0452648	2.30028	106.014	28.7681
chr3:154002341-154003841	154003091	+	CCTGTAATCCCAGCTACTGG	GGG	CCTGTAGTCCCAGCTACTGG	1			1.73634	49.9172	89.9911	110.349	0.644358	3.67888	6.12388	10.1731	20.2263	10.5518	25.7973	8.80138	5.74359	0	0.0121556	0.0261087	1.12404	5.78038	15_Quies	inactive	14	-1	01_dist	48.1809	88.2547	10.1791	3.03452	5.47952	2.02461	0.0629818	0.0620876	0.0877311	0.1633	0.537237	48.1809	9.52873
chr2:155696446-155697946	155697196	-	CCTGTAATCCCAGCTACTGG	GGG	CCTGTAGTCCCAGCTACTGG	1			0.694537	54.6635	87.4199	117.594	0.322179	3.67888	7.98767	11.5603	23.6861	10.6011	34.7753	8.39201	8.85637	0.00490702	0.0972452	0.039163	2.76688	3.01585	15_Quies	inactive	14	-1	01_dist	53.9689	86.7254	15.0873	3.3567	7.66549	1.78633	0.0621969	0.0883881	0.0961348	0.142776	0.673326	53.9689	11.2382
chr1:156892134-156893634	156892884	-	CCTGTAATCCCAGCTACTGG	GGG	CCTGTAGTCCCAGCTACTGG	1			0.347269	322.416	446.87	465.362	0.644358	35.451	57.2449	102.193	43.114	27.2671	20.9358	44.0069	44.5429	0.00490702	0.0243113	0.0522173	42.2947	60.0656	5_TxWk	active	14	-1	01_dist	322.069	446.523	9.24602	34.8066	56.6006	22.4742	0.108072	0.126759	0.218378	0.062886	3.4726	322.069	101.549
chr1:158033120-158034620	158033870	+	CCTGTAATCCCAGCTACTGG	GGG	CCTGTAGTCCCAGCTACTGG	1	NM_001286349	+	0.694537	69.7204	109.018	82.762	0.644358	5.3511	9.05269	12.4852	65.2033	65.4805	31.7173	49.5333	48.4389	0	0.0243113	0.0261087	7.38943	52.526	5_TxWk	active	14	-1	01_dist	69.0259	108.323	-13.1279	4.70674	8.40833	1.71623	0.068188	0.0776226	0.144281	0.152391	0.946781	69.0259	11.8408
chr3:159748454-159749954	159749204	+	ACTGTAGTCCCAGCTACTGG	TGG	CCTGTAGTCCCAGCTACTGG	1	NM_001197114	+	0	44.8437	91.7909	196.734	1.28872	3.00999	5.05886	8.32344	77.1794	148.662	29.0121	192.402	28.2761	0.0588843	0.133712	0.130543	9.65082	112.34	15_Quies	inactive	20	-1	01_dist	44.8437	91.7909	52.4715	1.72127	3.77014	1.63229	0.0383839	0.0410731	0.0357576	0.06357	0.562491	44.8437	7.03472
chr5:161310138-161311638	161310888	-	CCTGTAATCCCAGCTACTGG	AGG	CCTGTAGTCCCAGCTACTGG	1	NM_000813	-	0.694537	30.114	48.3381	66.5997	0.966537	4.01332	6.92264	12.9476	17.9642	11.8831	38.8527	7.36859	3.99641	0	0.0364669	0.0261087	0.0997673	5.02641	15_Quies	inactive	14	-1	01_dist	29.4195	47.6435	9.13082	3.04678	5.95611	3.01246	0.103564	0.125014	0.181792	0.0945323	1.92307	29.4195	11.981
chr2:171581676-171583176	171582426	+	CCTGTAATCCCAGCTACTGG	GGG	CCTGTAGTCCCAGCTACTGG	1			0	29.7867	51.4235	64.9277	1.6109	3.67888	3.72758	4.62413	34.1985	11.3407	40.2641	20.0589	16.4877	0	0.0972452	0.039163	17.0336	10.3041	15_Quies	inactive	14	-1	01_dist	29.7867	51.4235	6.75214	2.06798	2.11668	0.448277	0.0694264	0.0411618	0.0464091	0.0315125	1.47272	29.7867	3.01324
chr1:173801584-173803084	173802334	-	TCTGTAGTCCCAGCTACTGG	GGG	CCTGTAGTCCCAGCTACTGG	1	NM_001171182	-	0.347269	123.238	155.299	146.018	0.322179	11.3711	16.2416	24.0455	27.1459	101.82	32.3838	52.6036	159.274	0	0	0.078326	152.278	79.6687	5_TxWk	active	20	-1	01_dist	122.891	154.952	-4.64055	11.0489	15.9194	3.90195	0.0899081	0.102738	0.162856	0.1433	1.13647	122.891	23.7233
chr4:175749436-175750936	175750186	-	CCTGTAATCCCAGCTACTGG	GGG	CCTGTAGTCCCAGCTACTGG	1	NM_201591	-	0.347269	31.096	46.2811	67.157	0.322179	3.34443	4.52634	8.78585	24.2184	6.85376	31.4821	8.39201	5.94441	0	0.0729339	0	2.10176	3.51849	15_Quies	inactive	14	-1	01_dist	30.7487	45.9339	10.438	3.02226	4.20417	2.12975	0.0982889	0.0915265	0.126683	0.0619386	2.0453	30.7487	8.46367
chr4:177256714-177258214	177257464	-	CCTGTAATCCCAGCTACTGG	GGG	CCTGTAGTCCCAGCTACTGG	1			0.347269	34.6966	58.1085	78.3034	0.322179	2.3411	4.52634	10.6355	23.1538	8.4316	32.5406	9.21074	7.3301	0	0.0486226	0.0261087	0.126372	4.02113	15_Quies	inactive	14	-1	01_dist	34.3493	57.7612	10.0975	2.01893	4.20417	3.05458	0.0587763	0.0727852	0.132296	0.0665007	1.9894	34.3493	10.3133
chr2:177270162-177271662	177270912	-	CCTGTAATCCCAGCTACTGG	GGG	CCTGTAGTCCCAGCTACTGG	1			0.694537	65.3015	88.4484	125.954	0.966537	5.01665	7.45516	14.3348	94.4782	114.295	42.0676	168.045	82.4787	0	0.0121556	0	270.216	112.843	15_Quies	inactive	14	-1	01_dist	64.607	87.7538	18.7529	4.05011	6.48862	3.43983	0.0626885	0.0739411	0.106724	0.049738	2.14573	64.607	13.3683
chr5:178097257-178098757	178098007	+	CCTATAGTCCCAGCTACTGG	GGG	CCTGTAGTCCCAGCTACTGG	1			0.347269	112.109	186.667	185.309	0	12.7089	25.028	47.1661	31.0048	63.6068	21.1318	56.6972	63.5008	0.0245351	0.145868	0.0913803	79.7606	175.924	15_Quies	inactive	17	-1	01_dist	111.762	186.32	-0.67919	12.7089	25.028	11.0691	0.113714	0.134328	0.255005	0.146792	1.73719	111.762	47.1661
chr5:178534350-178535850	178535100	-	CCTGTAATCCCAGCTACTGG	GGG	CCTGTAGTCCCAGCTACTGG	1	NM_173465	-	0	61.701	105.161	120.102	1.28872	6.68887	8.78643	16.1845	23.6861	13.0172	35.8339	18.0121	10.5634	0	0.0607782	0.039163	1.56302	12.8174	15_Quies	inactive	14	-1	01_dist	61.701	105.161	7.4707	5.40015	7.49772	3.69901	0.0875214	0.0712975	0.124025	0.0605833	2.04719	61.701	14.8957
chr1:179009743-179011243	179010493	+	CCTGTAATCCCAGCTACTGG	GGG	CCTGTAGTCCCAGCTACTGG	1			2.08361	99.6708	154.785	219.027	0.322179	10.0333	12.2478	36.0682	56.5539	57.0489	39.5192	76.5515	28.2159	0	0.0729339	0.0913803	12.4975	70.1185	5_TxWk	active	14	-1	01_dist	97.5872	152.701	32.121	9.71112	11.9256	11.9102	0.0995123	0.0780976	0.164772	0.0576482	2.85823	97.5872	35.7461
chr4:179482458-179483958	179483208	-	CCTGTAATCCCAGCTACTGG	GGG	CCTGTAGTCCCAGCTACTGG	1			0	25.0404	47.3096	56.2893	1.28872	2.00666	5.59137	11.5603	15.0367	7.00168	31.8349	7.36859	5.78375	0	0.0243113	0.0652716	0.00665115	1.75924	15_Quies	inactive	14	-1	01_dist	25.0404	47.3096	4.48985	0.717944	4.30265	2.98448	0.0286714	0.0909467	0.182479	0.0363485	5.02026	25.0404	10.2716
chr3:182905827-182907327	182906577	-	CCTGTAGTTCCAGCTACTGG	GGG	CCTGTAGTCCCAGCTACTGG	1	NM_014616	+	0	19.9669	27.7687	22.2928	1.6109	3.34443	2.66256	6.9362	33.0008	11.4887	27.6791	11.4623	122.764	0.00981405	0.0486226	0.0913803	102.727	18.5977	5_TxWk	active	12	-1	01_dist	19.9669	27.7687	-2.73794	1.73354	1.05166	2.13682	0.0868207	0.0378722	0.23888	0.232548	1.02723	19.9669	5.3253
chr2:184891861-184893361	184892611	-	CCTGTAATCCCAGCTACTGG	GGG	CCTGTAGTCCCAGCTACTGG	1	NM_194250	+	0	41.5704	63.2509	87.4992	0.644358	7.35776	5.85762	11.0979	20.4925	10.5025	36.4612	6.75454	3.59476	0.00981405	0.0486226	0.0261087	7.7752	3.51849	15_Quies	inactive	14	-1	01_dist	41.5704	63.2509	12.1242	6.7134	5.21326	2.62015	0.161495	0.082422	0.11947	0.0951122	1.2561	41.5704	10.4536
chr1:185081727-185083227	185082477	-	CCTGTAATCCCAGCTACTGG	GGG	CCTGTAGTCCCAGCTACTGG	1	NM_007212	+	0.347269	50.7355	68.1361	64.9277	0.966537	3.34443	7.72141	12.9476	59.7475	78.7442	49.2814	51.1708	81.3942	0	0.0607782	0.0652716	82.5342	51.2694	15_Quies	inactive	14	-1	01_dist	50.3883	67.7888	-1.60417	2.3779	6.75487	2.61308	0.0471915	0.0996458	0.185521	0.112669	1.6466	50.3883	11.981
chr1:187728830-187730330	187729580	+	CCTGTGGTCCCAGCTACTGG	GGG	CCTGTAGTCCCAGCTACTGG	1			0.347269	74.6303	111.075	106.727	1.6109	2.67555	3.72758	6.9362	20.4925	9.41775	31.5605	6.75454	4.37798	0.0147211	0.0364669	0.039163	0.857999	4.02113	15_Quies	inactive	15	-1	01_dist	74.2831	110.727	-2.17398	1.06465	2.11668	1.60431	0.0143324	0.0191162	0.0500595	0.0585655	0.85476	74.2831	5.3253
chr3:188754946-188756446	188755696	+	CCTATAGTCCCAGCTACTGG	TGG	CCTGTAGTCCCAGCTACTGG	1	NM_001167672	+	0.347269	23.4038	37.5391	41.2417	0	2.67555	5.85762	8.78585	33.267	12.6721	28.7769	14.7372	19.3796	0.0147211	0.0607782	0.117489	2.16162	7.2883	15_Quies	inactive	17	-1	01_dist	23.0565	37.1919	1.85126	2.67555	5.85762	1.46411	0.116043	0.157497	0.214842	0.075611	2.84142	23.0565	8.78585
chr1:200255257-200256757	200256007	+	CCTGTAATCCCAGCTACTGG	GGG	CCTGTAGTCCCAGCTACTGG	1			0.347269	107.363	151.699	184.751	0.966537	7.02331	13.3128	24.0455	46.8399	27.6123	37.9902	34.3868	8.19365	0	0.109401	0.0652716	0.565348	19.8543	15_Quies	inactive	14	-1	01_dist	107.016	151.352	16.5261	6.05678	12.3462	5.36635	0.0565971	0.0815731	0.125154	0.130218	0.961113	107.016	23.0789
chr1:202094405-202095905	202095155	+	CCTGTGGTCCCAGCTACTGG	AGG	CCTGTAGTCCCAGCTACTGG	1			0	123.729	196.695	205.651	1.28872	2.3411	5.59137	11.0979	48.7029	76.7226	24.3467	90.8793	35.2648	0.00981405	0.0243113	0.143598	41.7493	82.1819	15_Quies	inactive	15	-1	01_dist	123.729	196.695	4.47811	1.05239	4.30265	2.75327	0.00850557	0.0218748	0.0476983	0.0302949	1.57447	123.729	9.8092
chr2:202968433-202969933	202969183	+	CCTGTAATCCCAGCTACTGG	GGG	CCTGTAGTCCCAGCTACTGG	1	NM_001282912	+	0.347269	51.3902	91.2767	131.527	1.28872	3.67888	5.32511	10.1731	30.3395	53.7946	34.6577	28.8603	33.7385	0.0294421	0	0.039163	25.3276	31.4151	15_Quies	inactive	14	-1	01_dist	51.0429	90.9294	20.1254	2.39016	4.03639	2.42399	0.0468265	0.0443904	0.0677265	0.0714153	0.948347	51.0429	8.88437
chr2:206672635-206674135	206673385	-	CCTGTAATCCCAGCTACTGG	AGG	CCTGTAGTCCCAGCTACTGG	1	NM_001093730	-	0.694537	34.0419	55.7945	69.665	0.644358	3.00999	4.26009	11.5603	29.2749	13.6582	40.8914	18.4215	9.43876	0	0.0243113	0.039163	0.0997673	8.79622	15_Quies	inactive	14	-1	01_dist	33.3474	55.0999	6.93525	2.36563	3.61573	3.65012	0.0709391	0.0656213	0.15827	0.105497	1.50023	33.3474	10.916
chr2:210012693-210014193	210013443	-	CCTGCAGTCCCAGCTACTGG	AGG	CCTGTAGTCCCAGCTACTGG	1	NM_001318926	+	0	38.9518	59.137	32.3245	0.644358	3.34443	3.19507	17.5717	34.5977	71.6932	39.7937	30.2931	118.547	0.0196281	0.145868	0.0913803	118.244	51.5207	5_TxWk	active	16	-1	01_dist	38.9518	59.137	-13.4062	2.70008	2.55071	7.18832	0.0693184	0.0431322	0.523668	0.225098	2.3264	38.9518	16.9273
chr2:222209032-222210532	222209782	+	CCTTTAGTCCCAGCTACTGG	GGG	CCTGTAGTCCCAGCTACTGG	1	NM_001127366	-	0.694537	54.4998	80.4777	45.9789	0.644358	3.00999	5.59137	11.0979	80.373	14.4964	46.7331	51.5802	113.285	0	0.0121556	0.0130543	22.8534	18.5977	14_ReprPCWk	inactive	17	-1	01_dist	53.8053	79.7832	-17.2494	2.36563	4.94701	2.75327	0.0439666	0.0620057	0.230843	0.160678	1.43668	53.8053	10.4536
chr1:234467594-234469094	234468344	+	CCTGTAATCCCAGCTACTGG	TGG	CCTGTAGTCCCAGCTACTGG	1	NM_005646	-	0.347269	35.6785	60.6797	70.7796	0.966537	3.34443	6.39013	6.47378	105.922	59.2184	65.6301	149.214	110.936	0.0196281	0.0486226	0.248032	108.593	149.536	5_TxWk	active	14	-1	01_dist	35.3313	60.3324	5.04996	2.3779	5.4236	0.0418256	0.0673029	0.0898952	0.078192	0.0439013	1.78109	35.3313	5.50725
chr2:234641880-234643380	234642630	+	CCTTTAGTCCCAGCTACTGG	GGG	CCTGTAGTCCCAGCTACTGG	1			0	21.9308	30.597	35.9471	0.322179	1.00333	1.86379	1.84965	32.3355	13.2144	38.2254	25.3807	10.724	0	0	0.0261087	0.598604	5.27773	15_Quies	inactive	17	-1	01_dist	21.9308	30.597	2.67508	0.681151	1.54161	-0.00706808	0.0310591	0.0503844	0.0424922	0.0860171	0.493997	21.9308	1.52747
chr1:236791993-236793493	236792743	-	CCTGTAATCCCAGCTACTGG	AGG	CCTGTAGTCCCAGCTACTGG	1			0.347269	232.401	340.423	377.584	0	19.0633	27.6906	45.7789	54.6909	96.7908	65.8654	69.1829	211.529	0.0147211	0.0121556	0.104435	83.8245	110.078	14_ReprPCWk	inactive	14	-1	01_dist	232.054	340.076	18.5804	19.0633	27.6906	9.04416	0.0821501	0.0814247	0.121353	0.0636543	1.90644	232.054	45.7789
chr1:244078070-244079570	244078820	-	CCTGTAATCCCAGCTACTGG	AGG	CCTGTAGTCCCAGCTACTGG	1			1.38907	105.399	181.011	203.7	1.28872	6.68887	7.1889	16.1845	71.3244	125.784	69.7075	87.195	28.236	0.0490702	0.0729339	0.0652716	98.0713	105.303	14_ReprPCWk	inactive	14	-1	01_dist	104.01	179.622	11.3449	5.40015	5.90018	4.49778	0.0519196	0.0328479	0.0736279	0.0152837	4.81741	104.01	14.8957
chr1:245300207-245301707	245300957	-	CCTGTAATCCCAGCTACTGG	GGG	CCTGTAGTCCCAGCTACTGG	1	NM_018012	+	0.347269	21.9308	38.8247	46.8149	0.322179	0.668887	1.33128	2.77448	19.4279	4.48699	13.6435	9.00606	7.4506	0	0.0486226	0.0130543	1.07749	6.0317	14_ReprPCWk	inactive	14	-1	01_dist	21.5836	38.4774	3.99507	0.346708	1.0091	0.721601	0.0160635	0.0262257	0.0527744	0.111565	0.473039	21.5836	2.4523
chr16:96622-98122	97372	-	CCTGTAGTCCCAGCTACTTG	GGG	CCTGTAGTCCCAGCTACTGG	1	NM_001243248	-	0.694537	80.5222	112.103	126.512	1.93307	1.67222	2.13004	4.62413	59.0822	111.731	23.6018	112.576	135.055	0.00490702	0.0972452	0.169706	165.86	396.081	5_TxWk	active	2	-1	01_prox	79.8277	111.409	7.20421	-0.260857	0.19697	1.24704	-0.00326776	0.00176799	0.0213887	0.00794805	2.69106	79.8277	2.69106
chr18:177397-178897	178147	-	CCTGTAGTCCCAGCTACTTG	GGG	CCTGTAGTCCCAGCTACTGG	1	NM_001037334	+	0.694537	4.90989	10.5418	9.75309	0.966537	0.334443	1.06502	0.924826	40.1865	63.7547	34.8538	36.4336	124.772	0	0.0729339	0.0652716	141.151	56.0445	5_TxWk	active	2	-1	01_prox	4.21535	9.84727	-0.394358	-0.632094	0.0984849	-0.0700979	-0.14995	0.0100012	-0.00460459	0.687766	-0.00669499	4.21535	-0.0417109
chr17:194351-195851	195101	-	CCTGTAGTCCCAGCTACTGA	GGG	CCTGTAGTCCCAGCTACTGG	1			0.347269	16.6936	28.7971	60.4692	0.322179	0	0.532511	1.38724	33.267	19.1807	27.5615	45.4397	14.9012	0.00490702	0.0486226	0.208869	13.7479	50.7668	15_Quies	inactive	1	-1	01_prox	16.3464	28.4499	15.836	-0.322179	0.210332	0.427364	-0.0197095	0.00739307	0.017715	0.0340314	0.520549	16.3464	1.06506
chr10:349459-350959	350209	-	CCTGTAGTCCCAGCTACTTG	GGG	CCTGTAGTCCCAGCTACTGG	1	NM_014974	-	0.347269	3.76425	7.71352	11.9824	0.644358	1.33777	0.798767	2.31207	26.3474	15.4333	26.5814	33.3634	144.775	0.00981405	0.0607782	0.078326	20.0931	43.9811	14_ReprPCWk	inactive	2	-1	01_prox	3.41698	7.36625	2.13443	0.693416	0.154408	0.75665	0.202932	0.0209616	0.143334	0.265753	0.53935	3.41698	1.66771
chr20:505253-506753	506003	-	CCTGTAGTCCCAGCTACTAG	GGG	CCTGTAGTCCCAGCTACTGG	1	NM_001362770	-	0.694537	11.4564	13.3701	8.63846	0.644358	1.00333	2.3963	7.39861	67.5985	101.771	57.1225	81.2592	191.045	0	0.0121556	0.0261087	145.215	109.325	5_TxWk	active	2	-1	01_prox	10.7619	12.6756	-2.36582	0.358972	1.75194	2.50116	0.0333559	0.138214	0.850242	0.25756	3.30114	10.7619	6.75425
chr7:534367-535867	535117	-	CCTGTAGTCCCAGCTACTCG	TGG	CCTGTAGTCCCAGCTACTGG	1			0.694537	0.818315	1.28559	3.34392	0.966537	0.668887	0.266256	0.462413	37.1259	58.9719	22.7	68.7735	33.1562	0.0147211	0.109401	0.0522173	24.1437	120.885	5_TxWk	active	2	-1	01_prox	0.123778	0.59105	1.02917	-0.29765	-0.700282	0.0980788	-2.40471	-1.18481	-0.19028	1.16709	-0.163038	0.123778	-0.504124
chr20:594513-596013	595263	+	CCTGTAGTCCCAGCTACTTG	GGG	CCTGTAGTCCCAGCTACTGG	1			0.347269	4.74623	6.94217	10.0318	0.966537	1.67222	1.06502	0.462413	44.4447	17.307	35.9907	29.4744	6.90837	0	0.0486226	0.0522173	0.485534	20.8596	15_Quies	inactive	2	-1	01_prox	4.39896	6.5949	1.54479	0.70568	0.0984849	-0.301305	0.16042	0.0149335	-0.0520548	0.103258	-0.504124	4.39896	-0.504124
chr12:596064-597564	596814	+	CCTGTAGTCCCAGCTACAGG	AGG	CCTGTAGTCCCAGCTACTGG	1	NM_016533	-	0	9.00147	10.7989	29.2593	0.966537	1.00333	0.532511	1.38724	41.6503	42.0101	30.1883	57.9253	29.8024	0	0.0243113	0	42.0153	112.843	15_Quies	inactive	3	-1	01_prox	9.00147	10.7989	9.23018	0.036793	-0.434026	0.427364	0.00408745	-0.0401916	0.0143784	0.0341772	0.420702	9.00147	0.420702
chr11:885599-887099	886349	+	CCTGTAGTCCCAGCTACTTG	GGG	CCTGTAGTCCCAGCTACTGG	1	NM_001142674	-	0.694537	8.67414	12.0845	17.8342	1.28872	1.67222	1.06502	1.38724	49.9005	165.723	14.6237	96.8151	151.261	0	0.0486226	0.0522173	188.241	547.628	5_TxWk	active	2	-1	01_prox	7.9796	11.39	2.87486	0.383501	-0.223694	0.161109	0.0480601	-0.0196396	0.00574824	0.119374	0.0481532	7.9796	0.0985231
chr12:935444-936944	936194	+	CCTGTAGTCCCAGCTACTCG	GGG	CCTGTAGTCCCAGCTACTGG	1	NM_001297419	-	0.347269	1.14564	3.85676	2.7866	0.966537	0.334443	0.266256	0	41.118	49.5048	32.7759	66.522	212.533	0	0.0364669	0.078326	215.438	107.817	5_TxWk	active	2	-1	01_prox	0.798373	3.50949	-0.535081	-0.632094	-0.700282	-0.133128	-0.791728	-0.199539	-0.396231	0.838769	-0.472396	0.798373	-0.966537
chr4:1005502-1007002	1006252	-	CCTGTAGTCCCAGCTACTCG	GGG	CCTGTAGTCCCAGCTACTGG	1			0.347269	2.12762	3.34253	4.73722	0.644358	0.668887	1.33128	0	40.5857	42.4045	11.9969	50.9661	51.1902	0	0.0243113	0.039163	107.602	256.347	15_Quies	inactive	2	-1	01_prox	1.78035	2.99526	0.697346	0.0245287	0.68692	-0.665639	0.0137774	0.229336	-0.14678	0.227793	-0.644358	1.78035	-0.644358
chr8:1032808-1034308	1033558	+	CCTGTAGTCCCAGCTACTAG	GGG	CCTGTAGTCCCAGCTACTGG	1	NM_001346810	+	0.347269	2.94593	4.11388	12.261	0.322179	0.334443	0.266256	0.462413	14.2383	8.4316	25.7189	8.59669	5.42227	0	0.0364669	0	0.0266046	6.28302	15_Quies	inactive	2	-1	01_prox	2.59867	3.76661	4.07358	0.0122643	-0.0559235	0.0980788	0.00471948	-0.0148472	0.0117708	0.0839365	0.140234	2.59867	0.140234
chr19:1089795-1091295	1090545	-	CCTGTAGTCCCAGCTACTCG	GGG	CCTGTAGTCCCAGCTACTGG	1	NM_001316324	-	0.347269	6.71018	7.19929	6.68784	0.322179	1.00333	0.798767	2.31207	50.965	101.524	19.4068	82.2826	92.6203	0	0	0.0913803	316.03	331.995	5_TxWk	active	2	-1	01_prox	6.36292	6.85202	-0.255724	0.681151	0.476588	0.75665	0.10705	0.0695544	0.313834	0.487664	0.643546	6.36292	1.98989
chr11:1316174-1317674	1316924	-	CCTGTAGTCCCAGCTACTTG	GGG	CCTGTAGTCCCAGCTACTGG	1			0.694537	3.60059	10.0276	13.933	0.644358	0.668887	1.33128	1.84965	20.6255	51.3785	24.4251	22.7198	94.2069	0	0.0607782	0	37.2066	81.6792	15_Quies	inactive	2	-1	01_prox	2.90605	9.33304	1.95271	0.0245287	0.68692	0.259187	0.00844056	0.0736009	0.091045	0.0755375	1.20529	2.90605	1.20529
chr17:1431917-1433417	1432667	+	CCTGTAGTCCCAGCTACTTG	GGG	CCTGTAGTCCCAGCTACTGG	1	NM_016823	-	0.694537	3.92791	6.17082	7.24516	2.25525	0.334443	1.06502	1.38724	82.9013	215.869	33.1679	215.327	169.255	0	0.0243113	0.0522173	238.949	312.894	4_Tx	active	2	-1	01_prox	3.23338	5.47628	0.53717	-1.92081	-1.19023	0.161109	-0.594057	-0.217343	-0.132509	0.152657	-0.868014	3.23338	-0.868014
chr19:1542488-1543988	1543238	+	CCTGTAGTCCCAGCTACTCG	GGG	CCTGTAGTCCCAGCTACTGG	1			0	4.4189	4.88523	18.6702	0.966537	2.00666	1.06502	1.38724	40.5857	106.455	21.171	137.547	53.3792	0.0147211	0.0729339	0.0913803	355.152	360.143	5_TxWk	active	2	-1	01_prox	4.4189	4.88523	6.89249	1.04012	0.0984849	0.161109	0.235381	0.0201597	0.0225333	0.109588	0.205618	4.4189	0.420702
chrX:1715295-1716795	1716045	+	CCTGTAGTCCCAGCTACTTG	AGG	CCTGTAGTCCCAGCTACTGG	1			0	2.78227	4.11388	8.3598	0.644358	1.00333	0.532511	0.924826	12.9076	12.0804	33.5992	8.18733	7.81208	0	0	0.039163	0.971068	5.78038	15_Quies	inactive	2	-1	01_prox	2.78227	4.11388	2.12296	0.358972	-0.111847	0.196158	0.129021	-0.0271878	0.0335496	0.11962	0.280468	2.78227	0.280468
chrX:1901880-1903380	1902630	-	CCTGTAGTCCCAGCTACTTG	GGG	CCTGTAGTCCCAGCTACTGG	1			0	8.8378	16.4555	31.7672	0.644358	0.668887	0.798767	0.924826	10.7785	17.307	35.7163	10.0295	7.08911	0	0	0.0522173	6.9039	3.76981	15_Quies	inactive	2	-1	01_prox	8.8378	16.4555	7.65586	0.0245287	0.154408	0.0630299	0.00277543	0.00938339	0.00882885	0.031479	0.280468	8.8378	0.280468
chr17:1981755-1983255	1982505	+	CCTGTAGTCCCAGCTACTCG	GGG	CCTGTAGTCCCAGCTACTGG	1	NM_178568	-	0.694537	2.78227	5.65658	6.13052	1.28872	0.334443	0.532511	1.38724	69.9937	86.7814	30.2275	95.3823	23.3157	0	0.0121556	0.0130543	9.29831	81.9305	14_ReprPCWk	inactive	2	-1	01_prox	2.08773	4.96204	0.236968	-0.954273	-0.756205	0.427364	-0.457085	-0.152398	0.0181243	0.183959	0.0985231	2.08773	0.0985231
chr6:1999413-2000913	2000163	-	CCTGTAGTCCCAGCTACTTG	GGG	CCTGTAGTCCCAGCTACTGG	1	NM_001500	-	0.347269	1.80029	0.771352	3.06526	0.966537	2.00666	0.532511	0.924826	103.527	21.3995	62.2585	71.0251	20.3837	0	0.0486226	0.0652716	8.95245	18.3464	15_Quies	inactive	2	-1	01_prox	1.45302	0.424083	1.14695	1.04012	-0.434026	0.196158	0.715833	-1.02345	-0.0153462	0.367919	-0.0417109	1.45302	-0.0417109
chr19:2017712-2019212	2018462	-	CCTGTAGTCCCAGCTACTCG	GGG	CCTGTAGTCCCAGCTACTGG	1			0.694537	2.94593	6.42793	10.8677	0.966537	1.00333	0.532511	0.924826	48.1706	94.0789	21.5631	185.443	112.783	0	0.0121556	0.0261087	351.627	521.993	5_TxWk	active	2	-1	01_prox	2.2514	5.7334	2.2199	0.036793	-0.434026	0.196158	0.0163423	-0.0757014	-0.00410008	0.0982975	-0.0417109	2.2514	-0.0417109
chr20:2224337-2225837	2225087	-	CCTGTAGTCCCAGCTACTGA	GGG	CCTGTAGTCCCAGCTACTGG	1			0.347269	5.89187	11.8274	26.194	0.322179	2.00666	1.59753	1.84965	39.7873	32.9375	39.9113	37.6617	7.3301	0.00981405	0.0243113	0.0130543	1.62288	32.4204	14_ReprPCWk	inactive	1	-1	01_prox	5.5446	11.4801	7.18331	1.68448	1.27535	0.12606	0.303806	0.111092	0.0590973	0.0386896	1.52747	5.5446	1.52747
chrX:2267086-2268586	2267836	+	CCTGTAGTCCCAGCTACTCG	GGG	CCTGTAGTCCCAGCTACTGG	1	NM_145177	-	0	1.80029	1.5427	3.90124	0.322179	0.334443	0.266256	0.462413	16.6335	15.6305	41.2835	18.0121	24.8822	0	0	0.117489	17.6921	13.5713	5_TxWk	active	2	-1	01_prox	1.80029	1.5427	1.17927	0.0122643	-0.0559235	0.0980788	0.00681242	-0.0362503	0.035946	0.256329	0.140234	1.80029	0.140234
chr19:2389621-2391121	2390371	-	CCTGTAGTCCCAGCTACTCG	GGG	CCTGTAGTCCCAGCTACTGG	1	NM_182973	+	0.694537	1.96396	4.88523	13.6543	1.6109	1.33777	1.86379	0.924826	26.4805	69.0799	25.7189	69.3876	69.405	0.00981405	0.0243113	0.0261087	432.252	281.228	14_ReprPCWk	inactive	2	-1	01_prox	1.26942	4.19069	4.38455	-0.273122	0.252893	-0.469481	-0.215155	0.0603464	-0.0529383	0.0771617	-0.686069	1.26942	-0.686069
chr17:2411739-2413239	2412489	+	CCTGTAGTCCCAGCTACTTG	GGG	CCTGTAGTCCCAGCTACTGG	1	NR_028335	-	0	2.45495	1.5427	4.45856	0	0	1.06502	1.38724	64.9371	127.509	30.7764	174.185	140.597	0.00490702	0.0243113	0.0652716	221.497	235.99	5_TxWk	active	2	-1	01_prox	2.45495	1.5427	1.45793	0	1.06502	0.161109	0	0.690361	0.311141	0.4589	0.678014	2.45495	1.38724
chr4:2472524-2474024	2473274	+	CCTGTAGTCCCAGCTACTTG	AGG	CCTGTAGTCCCAGCTACTGG	1	NM_002938	+	0	2.94593	4.11388	5.85186	1.6109	1.67222	1.06502	1.38724	34.7307	84.0201	17.8385	87.8091	137.525	0	0.0850895	0.0130543	42.288	118.121	5_TxWk	active	2	-1	01_prox	2.94593	4.11388	0.86899	0.0613217	-0.545873	0.161109	0.0208157	-0.132691	-0.0382197	0.170886	-0.223656	2.94593	-0.223656
chrX:2512110-2513610	2512860	+	CCTGTAGTCCCAGCTACTTG	GGG	CCTGTAGTCCCAGCTACTGG	1			0.347269	4.58256	6.94217	20.6208	2.25525	1.00333	1.06502	0.462413	44.7108	64.2478	39.5584	97.2245	44.4224	0.00490702	0	0.0130543	37.4926	59.8143	15_Quies	inactive	2	-1	01_prox	4.2353	6.5949	6.83933	-1.25192	-1.19023	-0.301305	-0.295593	-0.180478	-0.0884324	0.0493253	-1.79284	4.2353	-1.79284
chr19:2592884-2594384	2593634	+	CCTGTAGTCCCAGCTACTAG	GGG	CCTGTAGTCCCAGCTACTGG	1	NM_052847	-	0.347269	30.9323	54.2518	131.806	0.644358	2.3411	1.86379	2.77448	29.9403	32.0499	28.5025	43.8022	9.59942	0	0.0364669	0.0522173	4.00399	49.2589	15_Quies	inactive	2	-1	01_prox	30.585	53.9045	38.7772	1.69675	1.21943	0.455345	0.0554763	0.0226221	0.0162037	0.0235212	0.688899	30.585	2.13012
chr9:2597861-2599361	2598611	+	CCTGTAGTCCCAGCTACTTG	GGG	CCTGTAGTCCCAGCTACTGG	1	NR_015375	-	0	2.29128	13.3701	40.4057	0.966537	0.334443	1.06502	1.84965	59.6144	71.4467	35.4026	84.3295	37.8354	0.00490702	0.109401	0.078326	16.3884	42.7245	15_Quies	inactive	2	-1	01_prox	2.29128	13.3701	13.5178	-0.632094	0.0984849	0.392315	-0.275869	0.00736606	0.0218562	0.0506373	0.431623	2.29128	0.883115
chr17:2646490-2647990	2647240	+	CCTGTAGTCCCAGCTACTTG	GGG	CCTGTAGTCCCAGCTACTGG	1	NM_000430	+	0.347269	2.61861	1.79982	5.5732	1.6109	0.334443	0.532511	0	80.6392	15.5319	35.4026	42.5741	171.083	0.0147211	0.0607782	0.0652716	249.372	98.769	5_TxWk	active	2	-1	01_prox	2.27134	1.45255	1.88669	-1.27645	-1.07838	-0.266256	-0.561982	-0.742406	-0.308251	0.391516	-0.787326	2.27134	-1.6109
chr4:2855077-2856577	2855827	-	CCTGTAGTCCCAGCTACTTG	GGG	CCTGTAGTCCCAGCTACTGG	1	NM_001354762	+	0.347269	38.4608	57.3372	72.4516	0.322179	3.34443	1.59753	5.54896	68.7961	85.598	22.5824	114.213	149.474	0.0147211	0.0121556	0.0130543	126.259	140.74	5_TxWk	active	2	-1	01_prox	38.1135	56.9899	7.5572	3.02226	1.27535	1.97571	0.0792961	0.0223786	0.0724892	0.0138688	5.22678	38.1135	5.22678
chr7:2858397-2859897	2859147	+	CCTGTAGTCCCAGCTACAGG	AGG	CCTGTAGTCCCAGCTACTGG	1			0.694537	11.9474	14.3986	19.2275	0.966537	1.33777	0.798767	3.23689	58.5499	32.7402	28.5417	48.5099	25.4244	0.00981405	0.0972452	0.0522173	7.32292	40.2113	15_Quies	inactive	3	-1	01_prox	11.2529	13.704	2.41448	0.371237	-0.167771	1.21906	0.0329904	-0.0122424	0.122503	0.1104	1.10964	11.2529	2.27036
chr17:2914608-2916108	2915358	-	CCTGTAGTCCCAGCTACTCG	GGG	CCTGTAGTCCCAGCTACTGG	1	NM_001330058	+	0	2.12762	4.37099	10.0318	1.6109	2.3411	0.798767	0.924826	39.9204	20.2161	26.2677	37.457	16.3471	0	0.0364669	0.0652716	4.0439	20.8596	15_Quies	inactive	2	-1	01_prox	2.12762	4.37099	2.83038	0.730209	-0.812129	0.0630299	0.343205	-0.1858	-0.0683897	0.0996835	-0.686069	2.12762	-0.686069
chr12:2921223-2922723	2921973	+	CCTGTAGTCCCAGCTACTCG	GGG	CCTGTAGTCCCAGCTACTGG	1	NM_003324	+	0.694537	1.3093	3.08541	5.5732	0.966537	0.668887	1.33128	1.84965	50.6989	169.224	27.6007	131.611	119.149	0	0.0486226	0.104435	116.535	183.715	5_TxWk	active	2	-1	01_prox	0.614767	2.39087	1.24389	-0.29765	0.36474	0.259187	-0.484168	0.152555	0.181016	0.204974	0.883115	0.614767	0.883115
chr12:2923120-2924620	2923870	+	CCTGTAGTCCCAGCTACTTG	GGG	CCTGTAGTCCCAGCTACTGG	1	NM_003324	+	0	3.43692	6.17082	4.45856	1.28872	1.00333	0.532511	0.462413	50.5658	169.372	27.4831	131.816	113.265	0.00490702	0.0364669	0.130543	107.962	183.464	5_TxWk	active	2	-1	01_prox	3.43692	6.17082	-0.856129	-0.285386	-0.756205	-0.035049	-0.0830353	-0.122545	-0.18533	0.224288	-0.826303	3.43692	-0.826303
chr17:2938467-2939967	2939217	-	CCTGTAGTCCCAGCTACTCG	GGG	CCTGTAGTCCCAGCTACTGG	1	NM_001330058	+	0.694537	2.45495	3.08541	6.13052	1.28872	1.00333	0.532511	0.462413	39.9204	30.7186	27.7575	33.9774	35.0238	0	0.0121556	0.0913803	6.16562	30.1585	15_Quies	inactive	2	-1	01_prox	1.76041	2.39087	1.52255	-0.285386	-0.756205	-0.035049	-0.162114	-0.316289	-0.152006	0.183959	-0.826303	1.76041	-0.826303
chr7:2941850-2943350	2942600	-	CCTGTAGTCCCAGCTACTAG	GGG	CCTGTAGTCCCAGCTACTGG	1	NM_032415	-	0	11.1291	21.0836	59.3545	0.644358	1.33777	0.798767	2.77448	16.7666	10.256	31.3645	16.5793	5.88416	0.0245351	0.0364669	0.0652716	0.0532092	15.5819	14_ReprPCWk	inactive	2	-1	01_prox	11.1291	21.0836	19.1355	0.693416	0.154408	0.987856	0.0623066	0.00732362	0.0358881	0.0344714	1.0411	11.1291	2.13012
chr7:2974293-2975793	2975043	+	CCTGTAGTCCCAGCTACTTG	AGG	CCTGTAGTCCCAGCTACTGG	1	NM_032415	-	0	1.96396	3.08541	5.85186	0.644358	1.00333	1.06502	0.462413	17.0327	10.897	35.4418	16.784	6.1854	0.0196281	0.0729339	0.0522173	0.0399069	10.5555	15_Quies	inactive	2	-1	01_prox	1.96396	3.08541	1.38322	0.358972	0.420664	-0.301305	0.18278	0.13634	-0.0310918	0.170886	-0.181945	1.96396	-0.181945
chr18:3035066-3036566	3035816	-	CCTGTAGTCCCAGCTACTCG	GGG	CCTGTAGTCCCAGCTACTGG	1			0	2.61861	4.37099	9.19578	0.966537	1.00333	0.798767	0.462413	57.0861	29.4366	37.755	62.019	10.5232	0.00490702	0.0243113	0.0522173	2.09511	40.714	15_Quies	inactive	2	-1	01_prox	2.61861	4.37099	2.41239	0.036793	-0.167771	-0.168177	0.0140506	-0.0383827	-0.0548213	0.222497	-0.246391	2.61861	-0.504124
chr6:3039042-3040542	3039792	+	CCTGTAGTCCCAGCTACTTG	GGG	CCTGTAGTCCCAGCTACTGG	1			0.694537	11.9474	18.5124	30.0953	0.966537	1.67222	0.266256	1.38724	60.679	142.844	47.3995	156.378	110.895	0	0.0121556	0.195815	47.456	137.724	15_Quies	inactive	2	-1	01_prox	11.2529	17.8179	5.79141	0.70568	-0.700282	0.560492	0.0627111	-0.0393021	0.0143092	0.0340128	0.420702	11.2529	0.420702
chr7:3155454-3156954	3156204	+	CCTGTAGTCTCAGCTACTGG	TGG	CCTGTAGTCCCAGCTACTGG	1	NR_126024	-	1.04181	7.03751	13.113	16.4409	0.644358	0.668887	1.06502	2.31207	26.2144	13.2637	34.3441	15.3512	5.98458	0.0392562	0.0729339	0.0913803	0.498837	7.79094	15_Quies	inactive	11	-1	01_prox	5.9957	12.0712	1.66397	0.0245287	0.420664	0.623522	0.00409104	0.0348486	0.108299	0.132867	0.815093	5.9957	1.66771
chr3:3213595-3215095	3214345	+	CCTGTAGTCCCAGCTACTTG	GGG	CCTGTAGTCCCAGCTACTGG	1			0.347269	2.94593	4.11388	13.933	0.644358	1.00333	0.532511	0.462413	27.2789	58.0844	43.0085	18.4215	50.3668	0.0147211	0.0850895	0.117489	13.309	40.4626	15_Quies	inactive	2	-1	01_prox	2.59867	3.76661	4.90956	0.358972	-0.111847	-0.035049	0.138137	-0.0296944	-0.0133924	0.0736067	-0.181945	2.59867	-0.181945
chr16:3395138-3396638	3395888	+	CCTGTAGTCCCAGCTACTTG	GGG	CCTGTAGTCCCAGCTACTGG	1	NM_001284528	-	0.347269	3.27326	5.14235	10.0318	0.322179	1.00333	0.798767	0.924826	27.1459	150.783	58.7692	58.13	129.552	0	0.0486226	0.0522173	52.5375	118.372	8_ZNF/Rpts	inactive	2	-1	01_prox	2.92599	4.79508	2.4447	0.681151	0.476588	0.0630299	0.232793	0.099391	0.0622281	0.103258	0.602647	2.92599	0.602647
chr11:3463164-3464664	3463914	+	CCTGTAGTCCCAGCTACTTG	GGG	CCTGTAGTCCCAGCTACTGG	1			0	2.29128	5.39946	6.40918	0	0.334443	0.266256	0	6.91953	11.3901	2.74439	6.54986	1.948	0.00490702	0	0.0130543	4.56934	9.04754	15_Quies	inactive	2	-1	01_prox	2.29128	5.39946	0.504856	0.334443	0.266256	-0.133128	0.145963	0.0493115	0	0.156026	0	2.29128	0
chr20:3588360-3589860	3589110	-	CCTGTAGTCCCAGCTACTTG	GGG	CCTGTAGTCCCAGCTACTGG	1	NM_139322	+	1.04181	3.76425	7.4564	8.08114	0	1.33777	0.532511	0.462413	39.9204	12.7707	41.009	22.9245	92.9015	0	0.0729339	0.0130543	47.8018	12.8174	5_TxWk	active	2	-1	01_prox	2.72244	6.4146	0.312367	1.33777	0.532511	-0.035049	0.491387	0.0830155	0.0656899	0.142059	0.462413	2.72244	0.462413
chr19:3673882-3675382	3674632	-	CCTGTAGTCCCAGCTACTCG	GGG	CCTGTAGTCCCAGCTACTGG	1	NM_012398	-	0.694537	1.63663	2.57117	4.1799	0.966537	0.334443	0.532511	0	35.3961	103.891	20.2301	56.6972	67.5574	0	0.0364669	0.0522173	48.5202	132.195	5_TxWk	active	2	-1	01_prox	0.942093	1.87664	0.804362	-0.632094	-0.434026	-0.266256	-0.670946	-0.231279	-0.277313	0.587036	-0.472396	0.942093	-0.966537
chr1:3747146-3748646	3747896	-	CCTGTAGTCCCAGCTACTTG	GGG	CCTGTAGTCCCAGCTACTGG	1			0.347269	6.38286	13.113	23.4074	1.6109	0.668887	1.33128	1.84965	51.3642	118.831	21.6807	70.2063	200.142	0.0490702	0.0607782	0.130543	136.315	312.14	2_TssAFlnk	active	2	-1	01_prox	6.03559	12.7657	5.14722	-0.942009	-0.279618	0.259187	-0.156076	-0.0219038	0.0103537	0.0433648	0.238757	6.03559	0.238757
chrX:3786760-3788260	3787510	+	CCTGTAGTCCCAGCTACTTG	GGG	CCTGTAGTCCCAGCTACTGG	1			1.04181	1.63663	3.08541	10.0318	1.28872	0.334443	0.532511	0.924826	6.12112	25.9358	23.9546	4.70771	16.4877	0.00490702	0	0.0130543	24.1902	4.77509	15_Quies	inactive	2	-1	01_prox	0.594825	2.0436	3.47317	-0.954273	-0.756205	0.196158	-1.60429	-0.370035	-0.0404774	0.111235	-0.36389	0.594825	-0.36389
chr6:3832238-3833738	3832988	-	CCTGTAGTCCCAGCTACTTG	GGG	CCTGTAGTCCCAGCTACTGG	1			0.347269	8.8378	15.427	33.1605	2.25525	1.00333	0.532511	1.84965	49.7674	36.3397	43.283	38.8898	9.37851	0	0.0607782	0.0261087	8.9192	17.8438	15_Quies	inactive	2	-1	01_prox	8.49053	15.0798	8.86674	-1.25192	-1.72274	0.658571	-0.147449	-0.114242	-0.0123609	0.0304755	-0.405601	8.49053	-0.405601
chr7:3981980-3983480	3982730	+	CCTGTAGTCCCAGCTACTCG	GGG	CCTGTAGTCCCAGCTACTGG	1	NM_152744	+	0	1.3093	2.57117	13.097	1.93307	0	1.59753	0.924826	25.549	12.8693	32.7367	19.4449	34.5418	0.00981405	0.0243113	0.039163	7.81511	16.0845	15_Quies	inactive	2	-1	01_prox	1.3093	2.57117	5.26292	-1.93307	-0.335541	-0.336353	-1.47641	-0.130501	-0.0769831	0.0763533	-1.00825	1.3093	-1.00825
chr16:3994568-3996068	3995318	+	CCTGTAGTCCCAGCTACTTG	TGG	CCTGTAGTCCCAGCTACTGG	1	NM_001116	-	0	2.29128	3.85676	9.75309	0.644358	0	0.266256	0.924826	48.7029	14.9895	26.0717	33.7727	49.3426	0.00490702	0.0486226	0.130543	56.4683	38.4521	15_Quies	inactive	2	-1	01_prox	2.29128	3.85676	2.94817	-0.644358	-0.378103	0.329285	-0.281222	-0.0980363	0.0287568	0.209783	0.137079	2.29128	0.280468
chr4:4012156-4013656	4012906	-	CCTGTAGTCCCAGCTACTTG	GGG	CCTGTAGTCCCAGCTACTGG	1			0.694537	2.45495	4.88523	8.91712	0.322179	0.334443	0.266256	0.462413	3.3267	1.13407	2.97962	2.86556	2.12874	0.0294421	0.0486226	0	7.99469	1.2566	15_Quies	inactive	2	-1	01_prox	1.76041	4.19069	2.01594	0.0122643	-0.0559235	0.0980788	0.00696676	-0.0133447	0.0170548	0.121616	0.140234	1.76041	0.140234
chr6:4034495-4035995	4035245	-	CCTGTAGTCCCAGCTACTCG	GGG	CCTGTAGTCCCAGCTACTGG	1	NR_146784	+	0.347269	2.61861	1.5427	3.62258	0.966537	1.00333	0.798767	1.84965	83.1674	168.533	49.5166	175.004	163.471	0	0.0121556	0.0522173	135.73	97.2611	5_TxWk	active	2	-1	01_prox	2.27134	1.19544	1.03994	0.036793	-0.167771	0.525443	0.0161988	-0.140343	0.269628	0.624684	0.431623	2.27134	0.883115
chr16:4723201-4724701	4723951	+	CCTGTAGTCCCAGCTACTTG	GGG	CCTGTAGTCCCAGCTACTGG	1	NR_040252	-	0.347269	12.9294	17.484	22.2928	0	1.33777	1.59753	0.924826	35.6622	162.37	18.7011	94.3589	169.878	0.00490702	0.109401	0.117489	158.178	382.761	5_TxWk	active	2	-1	01_prox	12.5821	17.1367	2.4044	1.33777	1.59753	-0.336353	0.106323	0.0932229	0.0421419	0.0455674	0.924826	12.5821	0.924826
chr4:4835808-4837308	4836558	-	CCTGTAGTCCCAGCTACTTG	GGG	CCTGTAGTCCCAGCTACTGG	1			0.694537	4.25524	5.9137	11.7037	0.644358	0.334443	1.06502	2.31207	32.8678	44.722	25.0132	47.8959	21.7292	0	0.0364669	0.0652716	41.1174	75.8988	15_Quies	inactive	2	-1	01_prox	3.5607	5.21916	2.89501	-0.309915	0.420664	0.623522	-0.0870376	0.0805999	0.151483	0.375877	0.403013	3.5607	1.66771
chrX:4880327-4881827	4881077	-	CCTGTAGTCCCAGCTACTTG	GGG	CCTGTAGTCCCAGCTACTGG	1			1.04181	4.25524	7.19929	14.4903	0.644358	0.334443	0.798767	1.84965	10.2462	12.1297	30.7764	4.09366	2.69105	0	0	0.0522173	0	1.00528	15_Quies	inactive	2	-1	01_prox	3.21343	6.15748	3.64551	-0.309915	0.154408	0.525443	-0.0964435	0.0250766	0.0896229	0.229919	0.389802	3.21343	1.20529
chr19:4898004-4899504	4898754	-	CCTGTAGTCCCAGCTACTTG	GGG	CCTGTAGTCCCAGCTACTGG	1	NM_001080523	-	0	3.1096	5.39946	9.75309	1.28872	0.668887	1.06502	1.38724	36.8598	83.3298	19.4852	96.6104	132.926	0	0.0243113	0.0522173	64.5029	150.038	15_Quies	inactive	2	-1	01_prox	3.1096	5.39946	2.17682	-0.61983	-0.223694	0.161109	-0.199328	-0.041429	0.0101017	0.102532	0.0985231	3.1096	0.0985231
chr16:5127094-5128594	5127844	+	CCTGTAGTCCCAGCTACTCG	GGG	CCTGTAGTCCCAGCTACTGG	1			0.694537	1.14564	1.28559	5.01588	0.644358	0.334443	0	0.462413	14.1052	11.3407	12.0753	15.3512	9.78016	0	0.0121556	0	15.4839	22.6189	14_ReprPCWk	inactive	2	-1	01_prox	0.451104	0.59105	1.86515	-0.309915	-0.644358	0.231207	-0.687014	-1.09019	-0.0421038	0.473472	-0.0889257	0.451104	-0.181945
chr1:5130845-5132345	5131595	+	CCTGTAGTCCCAGCTACTCG	GGG	CCTGTAGTCCCAGCTACTGG	1			0	1.3093	1.79982	4.45856	0.322179	0	0.532511	0.924826	16.7666	11.1435	37.3629	13.0997	5.94441	0	0.0972452	0.104435	0.0133023	3.76981	15_Quies	inactive	2	-1	01_prox	1.3093	1.79982	1.32937	-0.322179	0.210332	0.196158	-0.246069	0.116863	0.135166	0.224288	0.602647	1.3093	0.602647
chr7:5139091-5140591	5139841	-	CCTGTAGTCCCAGCTACTCG	GGG	CCTGTAGTCCCAGCTACTGG	1	NR_034163	-	0.694537	1.96396	1.5427	4.1799	1.6109	0.334443	0.266256	0.462413	13.3068	6.55791	23.9938	12.895	3.25336	0	0.0121556	0	0.133023	5.02641	15_Quies	inactive	2	-1	01_prox	1.26942	0.848167	1.3186	-1.27645	-1.34464	0.0980788	-1.00554	-1.58535	-0.329516	0.286914	-1.14848	1.26942	-1.14848
chr17:5312250-5313750	5313000	+	CCTGTAGTCCCAGCTACTTG	GGG	CCTGTAGTCCCAGCTACTGG	1	NM_001291581	+	0.347269	2.78227	4.88523	6.40918	1.28872	0.334443	1.33128	2.31207	61.7435	49.4555	44.1847	56.0832	147.265	0.0147211	0.0364669	0.078326	74.2003	61.0709	5_TxWk	active	2	-1	01_prox	2.435	4.53796	0.761974	-0.954273	0.0425614	0.490394	-0.391898	0.00937896	0.168816	0.164965	1.02335	2.435	1.02335
chr19:5528362-5529862	5529112	-	CCTGTAGTCCCAGCTACTCG	GGG	CCTGTAGTCCCAGCTACTGG	1			0.347269	2.45495	5.14235	9.19578	1.93307	0.334443	2.13004	0.924826	23.6861	17.307	28.2672	22.5151	8.61538	0	0.0607782	0.078326	8.02129	25.886	15_Quies	inactive	2	-1	01_prox	2.10768	4.79508	2.02671	-1.59863	0.19697	-0.602609	-0.75848	0.0410775	-0.113946	0.113013	-1.00825	2.10768	-1.00825
chr19:5576359-5577859	5577109	-	CCTGTAGTCCCAGCTACTTG	GGG	CCTGTAGTCCCAGCTACTGG	1			0.347269	7.03751	7.4564	7.52382	1.28872	0.668887	1.33128	2.31207	38.3236	179.282	25.6012	91.4934	216.047	0.0147211	0.0243113	0.143598	98.4637	171.149	5_TxWk	active	2	-1	01_prox	6.69024	7.10913	0.0337067	-0.61983	0.0425614	0.490394	-0.0926468	0.00598686	0.142596	0.139343	1.02335	6.69024	1.02335
chr19:5755110-5756610	5755860	+	CCTGTAGTCCCAGCTACTTG	GGG	CCTGTAGTCCCAGCTACTGG	1	NM_152784	+	1.04181	3.92791	5.39946	10.8677	0.966537	1.33777	0.532511	2.77448	35.263	128.939	21.1318	110.529	71.6542	0	0.0729339	0.039163	136.182	297.564	15_Quies	inactive	2	-1	01_prox	2.88611	4.35766	2.73414	0.371237	-0.434026	1.12098	0.128629	-0.0996008	0.183997	0.101772	1.80794	2.88611	1.80794
chr19:5840148-5841648	5840898	-	CCTGTAGTCCCAGCTACTTG	GGG	CCTGTAGTCCCAGCTACTGG	1			0.347269	14.7297	22.6263	37.3404	1.28872	2.00666	2.66256	0.924826	38.9889	46.004	19.2499	56.9019	7.24977	0	0.0121556	0.0652716	16.5215	190.25	15_Quies	inactive	2	-1	01_prox	14.3824	22.2791	7.35705	0.717944	1.37384	-0.868865	0.0499182	0.0616651	-0.00983669	0.0553084	-0.177851	14.3824	-0.36389
chr19:5845205-5846705	5845955	+	CCTGTAGTCCCAGCTACTTG	GGG	CCTGTAGTCCCAGCTACTGG	1	NM_000149	-	0	10.3108	16.4555	26.7513	0.644358	0.668887	1.59753	2.31207	40.5857	25.8372	19.0147	45.0303	12.3106	0.0343492	0.0607782	0.0522173	35.7965	202.816	15_Quies	inactive	2	-1	01_prox	10.3108	16.4555	5.14792	0.0245287	0.953175	0.357266	0.00237894	0.0579244	0.0623411	0.0764834	0.815093	10.3108	1.66771
chr10:5940664-5942164	5941414	-	CCTGTAGTCCCAGCTACTTG	AGG	CCTGTAGTCCCAGCTACTGG	1			0.694537	2.45495	3.59964	6.13052	0.644358	0	0.532511	0.462413	34.7307	46.2012	31.7173	37.8664	172.308	0.00490702	0.0486226	0.0522173	104.895	82.9358	5_TxWk	active	2	-1	01_prox	1.76041	2.90511	1.26544	-0.644358	-0.111847	-0.035049	-0.366028	-0.0385002	-0.0334705	0.183959	-0.181945	1.76041	-0.181945
chr19:6204009-6205509	6204759	+	CCTGTAGTCCCAGCTACTTG	GGG	CCTGTAGTCCCAGCTACTGG	1			1.73634	8.34681	12.8559	16.7196	0.322179	1.67222	1.06502	0.924826	35.9283	31.3103	38.4999	33.9774	63.0188	0.00981405	0.0121556	0.130543	120.366	67.8566	5_TxWk	active	2	-1	01_prox	6.61047	11.1195	1.93186	1.35004	0.742843	-0.0700979	0.204227	0.0668053	0.0402214	0.0667412	0.602647	6.61047	0.602647
chr7:6204306-6205806	6205056	+	CCTGTAGTCCCAGCTACTTG	GGG	CCTGTAGTCCCAGCTACTGG	1	NM_001367581	-	0	5.07355	9.77046	13.3757	0.966537	1.00333	2.13004	0.462413	62.5419	14.5457	34.7753	27.8369	45.8884	0.00981405	0.0364669	0.039163	58.9093	30.1585	5_TxWk	active	2	-1	01_prox	5.07355	9.77046	1.80261	0.036793	1.16351	-0.833816	0.00725193	0.119084	-0.0376896	0.0747626	-0.504124	5.07355	-0.504124
chr18:6299047-6300547	6299797	-	CCTGTAGTCCCAGCTACTTG	TGG	CCTGTAGTCCCAGCTACTGG	1	NR_158610	-	0	1.3093	1.79982	5.85186	1.6109	0.668887	0	0.462413	42.9809	10.5025	48.8894	21.0824	22.7735	0	0.0243113	0.0652716	1.03758	11.5608	14_ReprPCWk	inactive	2	-1	01_prox	1.3093	1.79982	2.02602	-0.942009	-1.6109	0.231207	-0.719473	-0.895031	-0.196259	0.170886	-1.14848	1.3093	-1.14848
chr11:6316742-6318242	6317492	-	CCTGTAGTCCCAGCTACTTG	GGG	CCTGTAGTCCCAGCTACTGG	1			0.694537	2.45495	6.42793	12.261	1.28872	0.668887	1.33128	2.31207	25.6821	16.6167	22.308	14.1231	9.29818	0	0.0486226	0.039163	0.744929	5.78038	14_ReprPCWk	inactive	2	-1	01_prox	1.76041	5.7334	2.91655	-0.61983	0.0425614	0.490394	-0.352094	0.00742341	0.0884753	0.0864566	1.02335	1.76041	1.02335
chr17:6350645-6352145	6351395	+	CCTGTAGTCCCAGCTACTTG	GGG	CCTGTAGTCCCAGCTACTGG	1			0	3.27326	5.65658	8.08114	1.28872	2.00666	0.798767	0.924826	29.1419	17.6521	41.8324	23.1292	8.1334	0	0.0243113	0.0261087	0.0133023	11.0581	15_Quies	inactive	2	-1	01_prox	3.27326	5.65658	1.21228	0.717944	-0.48995	0.0630299	0.219336	-0.0866159	-0.0450296	0.123745	-0.36389	3.27326	-0.36389
chr7:6452691-6454191	6453441	+	CCTGTAGTCCCAGCTACTCG	GGG	CCTGTAGTCCCAGCTACTGG	1			0.347269	2.29128	3.08541	5.85186	2.25525	0.334443	0.532511	1.38724	38.5897	117.894	24.6211	84.1248	132.886	0	0.0850895	0.104435	357.586	123.147	5_TxWk	active	2	-1	01_prox	1.94401	2.73814	1.38322	-1.92081	-1.72274	0.427364	-0.988064	-0.629165	-0.157689	0.941784	-0.167437	1.94401	-0.868014
chr19:6556689-6558189	6557439	-	CCTGTAGTCCCAGCTACTTG	GGG	CCTGTAGTCCCAGCTACTGG	1			0.347269	8.18315	13.113	33.4392	0.322179	1.33777	2.3963	0.462413	32.6016	60.7963	27.5615	39.5038	18.8374	0	0.0972452	0.078326	65.3742	122.644	7_Enh	active	2	-1	01_prox	7.83588	12.7657	10.1631	1.01559	2.07412	-0.966943	0.129608	0.162476	0.00423771	0.0934388	0.0453529	7.83588	0.140234
chr18:6638506-6640006	6639256	+	CCTGTAGTCCCAGCTACTTG	GGG	CCTGTAGTCCCAGCTACTGG	1			0.347269	1.80029	2.31406	6.68784	0	0.668887	0.266256	0.924826	40.7188	12.1297	50.34	29.2697	7.22969	0.00490702	0.0364669	0.0652716	0.0133023	8.5449	15_Quies	inactive	2	-1	01_prox	1.45302	1.96679	2.18689	0.668887	0.266256	0.329285	0.460341	0.135376	0.145859	0.322689	0.452009	1.45302	0.924826
chr17:6665828-6667328	6666578	-	CCTGTAGTCCCAGCTACTCG	AGG	CCTGTAGTCCCAGCTACTGG	1			0.694537	0.981978	2.82829	4.73722	1.6109	1.67222	1.06502	1.38724	50.5658	215.425	34.893	109.505	146.441	0	0.0243113	0.117489	68.6532	140.488	14_ReprPCWk	inactive	2	-1	01_prox	0.287441	2.13375	0.954463	0.0613217	-0.545873	0.161109	0.213337	-0.255828	-0.0553237	0.247361	-0.223656	0.287441	-0.223656
chrX:6671689-6673189	6672439	+	CCTGTAGTCCCAGCTACTTG	GGG	CCTGTAGTCCCAGCTACTGG	1			0	1.96396	2.57117	4.73722	0.322179	1.00333	0.532511	1.38724	12.7745	16.3208	34.9714	8.18733	3.49435	0.00490702	0	0.0130543	0.838045	4.02113	15_Quies	inactive	2	-1	01_prox	1.96396	2.57117	1.08302	0.681151	0.210332	0.427364	0.346826	0.0818039	0.224828	0.211094	1.06506	1.96396	1.06506
chr9:6688514-6690014	6689264	-	CCTGTAGTCCCAGCTACTTG	GGG	CCTGTAGTCCCAGCTACTGG	1			0	5.23722	9.77046	17.5556	0.644358	0.334443	0	0.462413	22.8877	120.804	18.7011	73.0719	19.6206	0.00490702	0.0243113	0.104435	35.9229	121.639	15_Quies	inactive	2	-1	01_prox	5.23722	9.77046	3.89256	-0.309915	-0.644358	0.231207	-0.0591755	-0.0659496	-0.0103639	0.056962	-0.181945	5.23722	-0.181945
chr1:6709714-6711214	6710464	+	CCTGTAGTCCCAGCTACTTG	GGG	CCTGTAGTCCCAGCTACTGG	1			0	0.981978	3.08541	4.45856	1.6109	1.33777	1.86379	0	28.8757	71.5946	30.3451	37.457	96.7573	0	0.0364669	0.078326	12.5374	68.1079	15_Quies	inactive	2	-1	01_prox	0.981978	3.08541	0.686575	-0.273122	0.252893	-0.931894	-0.278134	0.0819643	-0.361304	0.224288	-1.6109	0.981978	-1.6109
chr7:7103476-7104976	7104226	+	CCTGTAGTCCCAGCTACTTG	GGG	CCTGTAGTCCCAGCTACTGG	1			0.694537	7.85583	26.7402	48.7655	1.28872	0	0.798767	2.31207	37.5251	11.7352	36.1867	21.0824	5.844	0.0785124	0.0850895	0.0652716	0.0465581	6.28302	15_Quies	inactive	2	-1	01_prox	7.16129	26.0457	11.0126	-1.28872	-0.48995	0.75665	-0.179956	-0.0188112	0.0212883	0.0208026	1.02335	7.16129	1.02335
chr12:7222615-7224115	7223365	-	CCTGTAGTCCCAGCTACTTG	GGG	CCTGTAGTCCCAGCTACTGG	1			1.04181	3.27326	5.14235	8.91712	0.644358	1.67222	1.33128	0.924826	31.8032	54.5342	39.4408	30.2931	85.3706	0.00981405	0.121556	0.078326	57.3662	26.1374	15_Quies	inactive	2	-1	01_prox	2.23145	4.10054	1.88738	1.02786	0.68692	-0.203226	0.460623	0.167519	0.0356136	0.126979	0.280468	2.23145	0.280468
chrX:7268154-7269654	7268904	+	CCTGTAGTCCCAGCTACTTG	GGG	CCTGTAGTCCCAGCTACTGG	1	NM_001320752	+	0	1.47297	3.85676	7.80248	0.966537	0.334443	0	0.462413	10.3793	17.7507	37.0493	9.62011	31.9512	0.00490702	0	0.039163	2.35451	2.51321	15_Quies	inactive	2	-1	01_prox	1.47297	3.85676	1.97286	-0.632094	-0.966537	0.231207	-0.42913	-0.250609	-0.0646108	0.396293	-0.163038	1.47297	-0.504124
chr10:7369238-7370738	7369988	-	CCTGTAGTCCCAGCTACTTG	GGG	CCTGTAGTCCCAGCTACTGG	1	NM_001018039	-	0	2.12762	4.37099	5.85186	0	1.67222	2.13004	1.38724	74.1188	82.7381	47.478	100.295	105.774	0.00490702	0.0486226	0.0652716	16.9338	86.203	5_TxWk	active	2	-1	01_prox	2.12762	4.37099	0.740431	1.67222	2.13004	-0.371402	0.785957	0.487313	0.23706	0.528391	0.448645	2.12762	1.38724
chr3:7515617-7517117	7516367	+	CCTGTAGTCCCAGCTACTTG	GGG	CCTGTAGTCCCAGCTACTGG	1	NM_181874	+	0.694537	1.96396	2.82829	7.24516	0.644358	1.67222	1.06502	1.84965	19.561	11.0449	36.226	9.41542	3.03245	0	0	0.104435	0.0133023	3.76981	15_Quies	inactive	2	-1	01_prox	1.26942	2.13375	2.20843	1.02786	0.420664	0.392315	0.809708	0.197147	0.183997	0.312342	0.589088	1.26942	1.20529
chr1:7622876-7624376	7623626	-	CCTGTAGTCCCAGCTACTTG	GGG	CCTGTAGTCCCAGCTACTGG	1	NM_015215	+	0.694537	4.25524	6.17082	12.261	0.644358	1.00333	1.06502	1.38724	29.1419	13.6582	22.308	23.3339	10.463	0	0.109401	0.0522173	0.425674	21.1109	14_ReprPCWk	inactive	2	-1	01_prox	3.5607	5.47628	3.04511	0.358972	0.420664	0.161109	0.100815	0.0768157	0.064227	0.26733	0.240254	3.5607	0.742881
chr17:7765156-7766656	7765906	-	CCTGTAGTCCCAGCTACTCG	GGG	CCTGTAGTCCCAGCTACTGG	1	NM_020877	+	0	1.80029	2.82829	5.5732	0.644358	1.67222	0.798767	0.924826	46.0415	43.1441	35.1282	53.0129	13.2946	0	0	0.0261087	2.12172	27.6453	15_Quies	inactive	2	-1	01_prox	1.80029	2.82829	1.37245	1.02786	0.154408	0.0630299	0.57094	0.0545943	0.0503245	0.17943	0.280468	1.80029	0.280468
chr7:7778643-7780143	7779393	-	CCTGTAGTCCCAGCTACTTG	GGG	CCTGTAGTCCCAGCTACTGG	1	NM_001302350	+	0.694537	4.74623	8.99911	17.2769	0.322179	1.33777	1.06502	1.38724	75.1834	14.7923	39.4408	32.5446	12.8126	0.0245351	0.0243113	0.0130543	4.48288	7.53962	15_Quies	inactive	2	-1	01_prox	4.05169	8.30457	4.1389	1.01559	0.742843	0.161109	0.250659	0.0894499	0.0642285	0.123386	0.520549	4.05169	1.06506
chr1:7924448-7925948	7925198	+	CCTGTAGTCCCAGCTACTTG	GGG	CCTGTAGTCCCAGCTACTGG	1	NM_001561	-	0.347269	7.85583	11.8274	27.866	0.644358	1.33777	0.532511	0.462413	33.1339	62.8179	32.5406	55.2645	88.8649	0	0.0607782	0.0652716	38.1444	122.393	15_Quies	inactive	2	-1	01_prox	7.50856	11.4801	8.01929	0.693416	-0.111847	-0.035049	0.0923501	-0.00974267	-0.00661168	0.0363389	-0.181945	7.50856	-0.181945
chr7:7930362-7931862	7931112	-	CCTGTAGTCCCAGCTACTTG	GGG	CCTGTAGTCCCAGCTACTGG	1			0.347269	3.76425	2.82829	10.3104	0.966537	0.668887	0.798767	0.462413	51.8965	99.1083	41.0482	69.3876	10.724	0	0.0243113	0.0130543	24.2235	45.489	15_Quies	inactive	2	-1	01_prox	3.41698	2.48102	3.74106	-0.29765	-0.167771	-0.168177	-0.0871092	-0.0676216	-0.0505989	0.10037	-0.504124	3.41698	-0.504124
chr16:7947041-7948541	7947791	-	CCTGTAGTCCCAGCTACTTG	GGG	CCTGTAGTCCCAGCTACTGG	1			0.347269	4.09158	5.39946	9.47443	0.644358	1.67222	0.532511	0.924826	15.8351	10.6997	30.4627	9.62011	4.03658	0.0343492	0.0243113	0.0130543	0	3.26717	15_Quies	inactive	2	-1	01_prox	3.74431	5.0522	2.03749	1.02786	-0.111847	0.196158	0.274512	-0.0221383	0.0307289	0.22417	0.137079	3.74431	0.280468
chr17:8009948-8011448	8010698	+	CCTGTAGTCCCAGCTACTGT	GGG	CCTGTAGTCCCAGCTACTGG	1	NM_000180	+	0	5.23722	7.19929	16.1623	0.644358	1.33777	1.33128	1.84965	37.7913	35.5508	35.9123	43.5975	9.51909	0	0.0850895	0.0130543	6.44497	44.2324	15_Quies	inactive	1	-1	01_prox	5.23722	7.19929	4.48149	0.693416	0.68692	0.259187	0.132402	0.095415	0.0745746	0.0618725	1.20529	5.23722	1.20529
chr19:8022041-8023541	8022791	-	CCTGTAGTCCCAGCTACTTG	GGG	CCTGTAGTCCCAGCTACTGG	1			0.347269	8.18315	15.1699	25.6367	1.6109	0.334443	1.33128	1.38724	38.7228	90.6274	25.2484	58.5394	110.413	0	0.0121556	0.0522173	49.4247	105.806	15_Quies	inactive	2	-1	01_prox	7.83588	14.8227	5.23339	-1.27645	-0.279618	0.0279809	-0.162898	-0.0188642	-0.00884385	0.0395422	-0.223656	7.83588	-0.223656
chr19:8230217-8231717	8230967	-	CCTGTAGTCCCAGCTACTTG	GGG	CCTGTAGTCCCAGCTACTGG	1	NM_024552	+	0.694537	4.58256	5.65658	7.80248	1.28872	0.334443	0.798767	0.924826	30.7387	39.8405	22.3472	33.9774	31.0676	0	0.0364669	0.0261087	27.0369	66.6	15_Quies	inactive	2	-1	01_prox	3.88803	4.96204	1.07295	-0.954273	-0.48995	0.0630299	-0.245439	-0.0987395	-0.0511949	0.140688	-0.36389	3.88803	-0.36389
chr1:8277573-8279073	8278323	+	CCTGTAGTCCCAGCTACTTG	GGG	CCTGTAGTCCCAGCTACTGG	1			0	14.7297	32.1397	83.3193	0.966537	1.00333	1.86379	1.84965	36.5937	14.595	28.6201	29.2697	9.37851	0.0196281	0.230957	0.0522173	0.23279	20.6083	15_Quies	inactive	2	-1	01_prox	14.7297	32.1397	25.5898	0.036793	0.897252	-0.00706808	0.00249789	0.0279173	0.0105992	0.012002	0.883115	14.7297	0.883115
chr12:8299746-8301246	8300496	-	CCTGTAGTCCCAGCTACTTG	GGG	CCTGTAGTCCCAGCTACTGG	1			0	1.14564	1.02847	3.06526	1.28872	0	1.06502	0.462413	3.45977	1.13407	3.99897	2.86556	2.67097	0	0	0	8.9591	1.2566	15_Quies	inactive	2	-1	01_prox	1.14564	1.02847	1.01839	-1.28872	-0.223694	-0.301305	-1.12489	-0.217502	-0.269571	0.326237	-0.826303	1.14564	-0.826303
chr12:8361835-8363335	8362585	+	CCTGTAGTCCCAGCTACTCG	GGG	CCTGTAGTCCCAGCTACTGG	1	NR_024420	-	1.38907	1.14564	1.02847	8.3598	0.322179	0.668887	0.266256	0.462413	5.05658	5.12799	5.41037	5.32176	2.91196	0	0.0121556	0	8.30729	7.03698	15_Quies	inactive	2	-1	01_prox	-0.243433	-0.360605	3.66566	0.346708	-0.0559235	0.0980788	-1.42424	0.155083	0.0201176	0.143457	0.140234	-0.243433	0.140234
chr19:8409680-8411180	8410430	+	CCTGTAGTCCCAGCTACTCG	GGG	CCTGTAGTCCCAGCTACTGG	1			0.694537	2.78227	4.62811	4.45856	0.644358	1.00333	0.798767	1.84965	84.7643	163.997	23.0529	128.541	74.6666	0	0	0.0261087	123.153	133.954	5_TxWk	active	2	-1	01_prox	2.08773	3.93357	-0.0847771	0.358972	0.154408	0.525443	0.171943	0.039254	0.320215	0.82148	0.389802	2.08773	1.20529
chr19:8419676-8421176	8420426	+	CCTGTAGTCCCAGCTACTTG	GGG	CCTGTAGTCCCAGCTACTGG	1	NM_001369778	+	0.694537	7.03751	8.48487	13.3757	0.966537	1.67222	0.532511	0.924826	80.373	159.313	25.17	128.132	138.428	0	0.0729339	0.0130543	219.042	133.2	5_TxWk	active	2	-1	01_prox	6.34297	7.79033	2.4454	0.70568	-0.434026	0.196158	0.111254	-0.0557134	-0.00328921	0.161345	-0.0203862	6.34297	-0.0417109
chr17:8472564-8474064	8473314	-	CCTGTAGTCCCAGCTACTTG	GGG	CCTGTAGTCCCAGCTACTGG	1			0	3.43692	7.4564	9.75309	1.28872	1.00333	1.06502	0.462413	33.6662	89.0495	39.9897	68.5689	408.277	0	0.0486226	0.117489	362.415	140.237	4_Tx	active	2	-1	01_prox	3.43692	7.4564	1.14835	-0.285386	-0.223694	-0.301305	-0.0830353	-0.0300003	-0.0847222	0.102532	-0.826303	3.43692	-0.826303
chr1:8553827-8555327	8554577	+	CCTGTAGTCCCAGCTACTTG	GGG	CCTGTAGTCCCAGCTACTGG	1	NM_001042681	-	0	2.29128	2.57117	5.29454	0.322179	0.668887	0.798767	0	104.192	32.0992	45.008	58.3347	84.5874	0.00981405	0.121556	0.039163	9.68408	24.6294	5_TxWk	active	2	-1	01_prox	2.29128	2.57117	1.36168	0.346708	0.476588	-0.399383	0.151316	0.185358	-0.0608512	0.188874	-0.322179	2.29128	-0.322179
chr8:8581869-8583369	8582619	-	CCTGTAGTCCCAGCTACTAG	GGG	CCTGTAGTCCCAGCTACTGG	1			0	13.093	23.3977	64.0918	0.644358	0.668887	2.13004	0	45.5092	12.6721	31.4429	33.3634	7.47068	0.00981405	0.0972452	0.0913803	0.0399069	5.02641	15_Quies	inactive	2	-1	01_prox	13.093	23.3977	20.347	0.0245287	1.48569	-1.06502	0.00187341	0.0634972	-0.0100537	0.0645653	-0.155713	13.093	-0.644358
chr18:8604351-8605851	8605101	+	CCTGTAGTCCCAGCTACTTG	GGG	CCTGTAGTCCCAGCTACTGG	1			1.04181	10.3108	15.1699	35.9471	0.322179	0	0.532511	0.924826	40.9849	62.029	36.9709	41.5507	55.528	0	0.0729339	0.0522173	56.1756	39.7087	15_Quies	inactive	2	-1	01_prox	9.26897	14.1281	10.3886	-0.322179	0.210332	0.196158	-0.0347589	0.0148875	0.0172652	0.0286489	0.602647	9.26897	0.602647
chr17:8675353-8676853	8676103	-	CCTGTAGTCCCAGCTACTTG	GGG	CCTGTAGTCCCAGCTACTGG	1			0.694537	9.98344	11.8274	28.1446	0.966537	1.00333	1.33128	1.38724	70.1268	125.981	41.95	165.179	13.0335	0.0147211	0.0243113	0.0652716	3.42534	91.4807	14_ReprPCWk	inactive	2	-1	01_prox	9.28891	11.1329	8.15862	0.036793	0.36474	0.0279809	0.00396097	0.0327625	0.0153261	0.0364297	0.420702	9.28891	0.420702
chr16:8913126-8914626	8913876	-	CCTGTAGTCCCAGCTACTTG	AGG	CCTGTAGTCCCAGCTACTGG	1	NM_001286458	-	0.694537	2.78227	5.65658	5.29454	1.6109	0.668887	0.266256	0.924826	83.9658	130.024	29.0121	82.4873	216.61	0.00981405	0.0486226	0.104435	112.79	146.017	5_TxWk	active	2	-1	01_prox	2.08773	4.96204	-0.181022	-0.942009	-1.34464	0.329285	-0.451211	-0.270985	-0.149145	0.217391	-0.686069	2.08773	-0.686069
chr11:8915199-8916699	8915949	-	CCTGTAGTCCCAGCTACTCG	GGG	CCTGTAGTCCCAGCTACTGG	1	NM_001206648	+	0	1.80029	1.28559	3.62258	1.6109	1.33777	1.86379	0.462413	36.9929	186.087	23.2881	70.2063	122.443	0	0.0121556	0.0130543	50.0832	118.623	5_TxWk	active	2	-1	01_prox	1.80029	1.28559	1.1685	-0.273122	0.252893	-0.700688	-0.15171	0.196714	-0.317035	0.276047	-1.14848	1.80029	-1.14848
chr16:8970143-8971643	8970893	-	CCTGTAGTCCCAGCTACTCG	GGG	CCTGTAGTCCCAGCTACTGG	1			2.08361	4.4189	3.08541	11.4251	1.93307	0.668887	0.532511	1.38724	67.7316	69.9182	25.7189	45.235	46.9126	0	0	0.039163	10.4423	46.997	15_Quies	inactive	2	-1	01_prox	2.33529	1.0018	4.16982	-1.26419	-1.40056	0.427364	-0.541341	-1.39805	-0.0584316	0.10705	-0.545835	2.33529	-0.545835
chrX:9174133-9175633	9174883	+	CCTGTAGTCCCAGCTACTTG	GGG	CCTGTAGTCCCAGCTACTGG	1			0.347269	1.96396	4.37099	6.40918	0.322179	1.00333	1.06502	1.38724	25.416	17.8494	36.3436	16.3747	11.7884	0	0	0.0522173	13.5284	3.01585	15_Quies	inactive	2	-1	01_prox	1.61669	4.02373	1.01909	0.681151	0.742843	0.161109	0.421325	0.184616	0.175697	0.164965	1.06506	1.61669	1.06506
chr11:9196835-9198335	9197585	+	CCTGTAGTCCCAGCTACTTG	GGG	CCTGTAGTCCCAGCTACTGG	1	NM_001348749	-	0.694537	3.27326	5.39946	8.08114	0.644358	1.00333	1.06502	0	42.4487	14.0527	24.3859	20.4683	163.431	0.0147211	0.0364669	0	107.875	16.3358	5_TxWk	active	2	-1	01_prox	2.57872	4.70493	1.34084	0.358972	0.420664	-0.532511	0.139205	0.0894093	-0.0872334	0.13538	-0.644358	2.57872	-0.644358
chr2:9418134-9419634	9418884	-	CCTGTAGTCCCAGCTACTCG	GGG	CCTGTAGTCCCAGCTACTGG	1	NM_001369746	-	0.347269	4.74623	7.19929	10.0318	0	1.00333	1.59753	1.84965	37.7913	102.954	27.5223	62.633	207.713	0.0245351	0.0364669	0.0652716	164.29	77.6581	5_TxWk	active	2	-1	01_prox	4.39896	6.85202	1.41623	1.00333	1.59753	0.12606	0.228084	0.233148	0.190991	0.103258	1.84965	4.39896	1.84965
chr17:9435485-9436985	9436235	+	CCTGTAGTCCCAGCTACTTG	GGG	CCTGTAGTCCCAGCTACTGG	1	NM_004853	-	0.347269	4.25524	6.42793	10.5891	0.644358	1.33777	0.798767	0.924826	43.6463	15.0881	45.3609	25.7901	25.5047	0	0.0121556	0	5.86632	17.5924	15_Quies	inactive	2	-1	01_prox	3.90797	6.08066	2.08057	0.693416	0.154408	0.0630299	0.177436	0.0253934	0.0273846	0.097639	0.280468	3.90797	0.280468
chr19:9596761-9598261	9597511	-	CCTGTAGTCCCAGCTACTTG	GGG	CCTGTAGTCCCAGCTACTGG	1			0.347269	4.4189	7.4564	9.19578	1.28872	1.67222	0.266256	2.31207	19.6941	124.748	62.8073	55.4691	169.275	0	0.0121556	0.0652716	212.744	70.6211	15_Quies	inactive	2	-1	01_prox	4.07163	7.10913	0.869686	0.383501	-1.02246	1.02291	0.0941885	-0.143824	0.115652	0.113013	1.02335	4.07163	1.02335
chr19:9644424-9645924	9645174	-	CCTGTAGTCCCAGCTACTTG	GGG	CCTGTAGTCCCAGCTACTGG	1	NM_001130031	-	1.04181	6.71018	8.48487	11.4251	0.644358	1.00333	0.798767	0.924826	19.0287	119.817	45.4393	59.9722	123.306	0	0.0486226	0.0652716	102.481	59.0604	5_TxWk	active	2	-1	01_prox	5.66838	7.44307	1.47009	0.358972	0.154408	0.0630299	0.0633289	0.0207453	0.0270116	0.096309	0.280468	5.66838	0.280468
chr2:9656113-9657613	9656863	+	CCTGTAGTCCCAGCTACTTG	GGG	CCTGTAGTCCCAGCTACTGG	1			0.347269	2.78227	4.37099	9.47443	1.93307	1.33777	0.532511	0.924826	86.0949	95.9526	36.8924	86.581	49.5635	0	0.0364669	0.0652716	41.4034	104.047	2_TssAFlnk	active	2	-1	01_prox	2.435	4.02373	2.55172	-0.595301	-1.40056	0.196158	-0.244476	-0.348076	-0.110467	0.22417	-0.492782	2.435	-1.00825
chr1:9666241-9667741	9666991	-	CCTGTAGTCCCAGCTACAGG	AGG	CCTGTAGTCCCAGCTACTGG	1	NM_005026	+	0.694537	11.2927	12.5987	25.0794	2.25525	0.668887	1.33128	1.38724	30.2064	42.7004	23.5626	30.0884	23.6973	0	0.109401	0.0522173	18.5434	59.563	15_Quies	inactive	3	-1	01_prox	10.5982	11.9042	6.24032	-1.58637	-0.923976	0.0279809	-0.149683	-0.0776176	-0.0355965	0.0410091	-0.868014	10.5982	-0.868014
chr1:9695349-9696849	9696099	-	CCTGTAGTCCCAGCTACTCG	GGG	CCTGTAGTCCCAGCTACTGG	1	NM_005026	+	0.694537	2.78227	3.59964	7.24516	0.644358	0.334443	1.33128	0.924826	29.5411	42.3059	25.7189	33.3634	140.638	0	0.0972452	0.130543	177	68.8619	15_Quies	inactive	2	-1	01_prox	2.08773	2.90511	1.82276	-0.309915	0.68692	-0.203226	-0.148445	0.236453	0.0428155	0.312342	0.137079	2.08773	0.280468
chrX:9839645-9841145	9840395	-	CCTGTAGTCCCAGCTACTTG	GGG	CCTGTAGTCCCAGCTACTGG	1	NM_001649	+	0	2.61861	1.5427	6.68784	0.644358	0.668887	0.532511	0.462413	24.8837	17.8987	29.4434	16.17	30.4852	0.00490702	0	0.0261087	9.96343	2.01057	15_Quies	inactive	2	-1	01_prox	2.61861	1.5427	2.57257	0.0245287	-0.111847	-0.035049	0.00936707	-0.0725007	-0.0272054	0.305934	-0.0889257	2.61861	-0.181945
chr2:9925979-9927479	9926729	+	CCTGTAGTCCCAGCTACTTG	GGG	CCTGTAGTCCCAGCTACTGG	1	NM_005680	+	0	3.60059	5.14235	6.9665	0.966537	0.334443	0.532511	1.84965	77.9778	55.5697	38.4215	56.6972	141.36	0	0.0972452	0.0261087	54.147	46.243	5_TxWk	active	2	-1	01_prox	3.60059	5.14235	0.912075	-0.632094	-0.434026	0.658571	-0.175553	-0.0844024	0.126766	0.143544	0.883115	3.60059	0.883115
chr1:9947717-9949217	9948467	+	CCTGTAGTCCCAGCTACTTG	GGG	CCTGTAGTCCCAGCTACTGG	1	NM_001297779	+	0	2.61861	5.39946	11.4251	1.28872	1.33777	1.33128	0.462413	42.9809	110.449	25.4836	68.5689	89.1461	0.0196281	0.158023	0.117489	86.2588	106.309	5_TxWk	active	2	-1	01_prox	2.61861	5.39946	3.0128	0.0490574	0.0425614	-0.434432	0.0187341	0.00788252	-0.0723238	0.270639	-0.267233	2.61861	-0.826303
chr19:10018941-10020441	10019691	+	CCTGTAGTCCCAGCTACTCG	GGG	CCTGTAGTCCCAGCTACTGG	1	NM_015725	+	0.347269	2.78227	2.31406	7.24516	0.322179	2.00666	1.06502	0.462413	26.4805	17.1097	24.3859	20.0589	9.25802	0	0	0.0130543	0.40572	14.8279	14_ReprPCWk	inactive	2	-1	01_prox	2.435	1.96679	2.46555	1.68448	0.742843	-0.301305	0.691778	0.377694	0.02033	0.144972	0.140234	2.435	0.140234
chr3:10106663-10108163	10107413	-	CCTGTAGTCCCAGCTACGGG	AGG	CCTGTAGTCCCAGCTACTGG	1	NM_173472	-	0.347269	2.45495	2.05694	3.34392	0.322179	1.67222	0.798767	1.84965	27.6781	99.4534	30.2667	59.5628	189.96	0	0.0607782	0.117489	646.745	176.176	5_TxWk	active	3	-1	01_prox	2.10768	1.70967	0.64349	1.35004	0.476588	0.525443	0.640534	0.27876	0.509727	0.333706	1.52747	2.10768	1.52747
chr3:10210758-10212258	10211508	+	CCTGTAGTCCCAGCTACTTG	GGG	CCTGTAGTCCCAGCTACTGG	1	NM_001570	+	1.04181	8.34681	16.1984	40.963	0.322179	0.668887	0.798767	2.77448	35.6622	85.9925	29.0513	59.9722	71.112	0.0147211	0.0364669	0.0652716	33.0097	101.031	5_TxWk	active	2	-1	01_prox	7.30501	15.1566	12.3823	0.346708	0.476588	0.987856	0.0474617	0.0314443	0.0614285	0.0250494	2.4523	7.30501	2.4523
chr1:10224491-10225991	10225241	+	CCTGTAGTCCCAGCTACTTG	AGG	CCTGTAGTCCCAGCTACTGG	1	NM_183416	+	0.694537	5.23722	10.7989	12.261	1.6109	1.67222	1.59753	0.924826	50.4327	88.3099	35.7947	82.0779	106.397	0.00490702	0.0729339	0.208869	52.3379	67.3539	15_Quies	inactive	2	-1	01_prox	4.54268	10.1044	0.731053	0.0613217	-0.0133622	-0.336353	0.013499	-0.00132241	-0.0593152	0.176893	-0.335317	4.54268	-0.686069
chr19:10258240-10259740	10258990	+	CCTGTAGTCCCAGCTACTCG	GGG	CCTGTAGTCCCAGCTACTGG	1	NM_015956	+	0	2.29128	7.19929	7.52382	0.322179	0	0.266256	6.01137	46.8399	154.777	21.7199	103.57	59.424	0.00981405	0.0243113	0.313304	128.52	173.663	6_EnhG	active	2	-1	01_prox	2.29128	7.19929	0.162265	-0.322179	-0.0559235	2.87256	-0.140611	-0.00776793	0.756158	0.271941	2.7806	2.29128	5.68919
chr18:10272385-10273885	10273135	-	CCTGTAGTCCCAGCTACTTG	GGG	CCTGTAGTCCCAGCTACTGG	1			0.347269	1.47297	3.85676	5.5732	0.322179	0.334443	0.266256	0.924826	35.6622	12.0804	41.2443	31.9306	7.04895	0.00490702	0.0729339	0.078326	0.0199535	8.29358	14_ReprPCWk	inactive	2	-1	01_prox	1.1257	3.50949	0.858219	0.0122643	-0.0559235	0.329285	0.0108949	-0.0159349	0.115319	0.191354	0.602647	1.1257	0.602647
chr1:10315878-10317378	10316628	-	CCTGTAGTCCCAGCTACTAG	AGG	CCTGTAGTCCCAGCTACTGG	1	NM_015074	+	0	11.6201	19.5409	21.1781	0.322179	1.33777	1.33128	0.924826	39.255	13.3624	36.5004	24.1526	293.807	0	0.0607782	0.130543	122.321	24.8807	5_TxWk	active	2	-1	01_prox	11.6201	19.5409	0.818616	1.01559	1.0091	-0.203226	0.0874	0.0516403	0.0284561	0.0472185	0.602647	11.6201	0.602647
chr19:10396625-10398125	10397375	-	CCTGTAGTCCCAGCTACTTG	GGG	CCTGTAGTCCCAGCTACTGG	1	NM_007065	-	0.347269	6.38286	6.68505	8.3598	0.966537	2.3411	1.06502	3.23689	44.4447	211.48	21.5631	85.7622	125.917	0.0196281	0.0607782	0.169706	216.355	224.178	5_TxWk	active	2	-1	01_prox	6.03559	6.33778	0.837373	1.37457	0.0984849	1.08594	0.227744	0.0155393	0.283351	0.124805	2.27036	6.03559	2.27036
chr8:10559715-10561215	10560465	-	CCTGTAGTCCCAGCTACTTG	GGG	CCTGTAGTCCCAGCTACTGG	1			0	7.03751	12.0845	26.194	0	0.668887	0.798767	0.462413	23.553	9.51637	21.4847	16.9887	5.22144	0.0245351	0.109401	0.156652	0.69172	14.8279	14_ReprPCWk	inactive	2	-1	01_prox	7.03751	12.0845	7.05476	0.668887	0.798767	-0.168177	0.095046	0.0660984	0.0176534	0.0381766	0.462413	7.03751	0.462413
chr8:10619100-10620600	10619850	+	CCTGTAGTCCCAGCTACTCG	GGG	CCTGTAGTCCCAGCTACTGG	1	NM_178857	-	0	1.63663	3.08541	3.90124	0.966537	1.00333	0.532511	1.38724	40.4526	10.7491	19.642	32.3399	5.3821	0	0.0364669	0.0130543	0.75158	22.8702	15_Quies	inactive	2	-1	01_prox	1.63663	3.08541	0.407915	0.036793	-0.434026	0.427364	0.022481	-0.140671	0.107838	0.256329	0.420702	1.63663	0.420702
chr8:10650867-10652367	10651617	+	CCTGTAGTCCCAGCTACAGG	AGG	CCTGTAGTCCCAGCTACTGG	1	NM_178857	-	0	6.54652	9.51334	17.2769	0.644358	0.334443	1.59753	0.924826	40.0534	11.2914	21.2886	32.7493	5.22144	0	0.0243113	0.0522173	0.738278	21.6136	15_Quies	inactive	3	-1	01_prox	6.54652	9.51334	3.88178	-0.309915	0.953175	-0.336353	-0.0473404	0.100194	0.0162337	0.0578807	0.280468	6.54652	0.280468
chr11:10787635-10789135	10788385	+	CCTGTAGTCCCAGCTACTTG	GGG	CCTGTAGTCCCAGCTACTGG	1			1.38907	18.3303	26.226	49.0441	0.966537	1.33777	0.798767	1.84965	36.7267	219.419	25.6797	96.2011	299.55	0	0.0850895	0.0522173	775.205	247.3	5_TxWk	active	2	-1	01_prox	16.9412	24.8369	11.4091	0.371237	-0.167771	0.525443	0.0219133	-0.0067549	0.0185314	0.0648844	0.285607	16.9412	0.883115
chrX:10993375-10994875	10994125	+	CCTGTAGTCCCAGCTACTCG	GGG	CCTGTAGTCCCAGCTACTGG	1			0.347269	2.61861	3.59964	7.80248	0.322179	1.67222	0.798767	0.462413	15.0367	13.8554	33.6776	7.77796	13.5356	0.00490702	0	0	3.13269	3.01585	15_Quies	inactive	2	-1	01_prox	2.27134	3.25237	2.10142	1.35004	0.476588	-0.168177	0.59438	0.146535	0.0188102	0.414753	0.0453529	2.27134	0.140234
chr10:11109401-11110901	11110151	+	CCTGTAGTCCCAGCTACTTG	GGG	CCTGTAGTCCCAGCTACTGG	1	NM_001326319	+	0.347269	3.27326	6.94217	9.75309	0.966537	0	0.798767	0	106.188	14.7923	52.6139	65.908	28.1155	0.00981405	0.0729339	0.039163	2.20818	23.3728	15_Quies	inactive	2	-1	01_prox	2.92599	6.5949	1.40546	-0.966537	-0.167771	-0.399383	-0.330328	-0.0254395	-0.102759	0.439951	-0.23357	2.92599	-0.966537
chr3:11158388-11159888	11159138	+	CCTGTAGTCCCAGCTACTTG	GGG	CCTGTAGTCCCAGCTACTGG	1	NM_001098213	+	1.04181	7.69216	12.3416	31.2099	0.644358	0.668887	0.532511	3.23689	36.9929	32.7896	34.3833	27.6322	13.8167	0	0.0486226	0.0652716	0.146325	19.603	14_ReprPCWk	inactive	2	-1	01_prox	6.65036	11.2998	9.43414	0.0245287	-0.111847	1.35219	0.00368833	-0.00989813	0.0859363	0.0331476	2.59253	6.65036	2.59253
chr1:11273987-11275487	11274737	-	CCTGTAGTCCCAGCTACTCG	GGG	CCTGTAGTCCCAGCTACTGG	1	NM_013319	+	0.347269	3.1096	6.68505	5.5732	0.322179	2.3411	1.06502	1.38724	35.1299	112.52	26.3461	57.516	305.615	0	0.0972452	0.117489	97.8052	144.258	1_TssA	active	2	-1	01_prox	2.76233	6.33778	-0.555927	2.01893	0.742843	0.161109	0.730878	0.117209	0.203803	0.191354	1.06506	2.76233	1.06506
chr3:11384101-11385601	11384851	+	CCTGTAGTCCCAGCTACTTG	GGG	CCTGTAGTCCCAGCTACTGG	1	NM_001349234	+	1.04181	5.89187	8.22775	14.769	1.28872	1.00333	0.532511	1.38724	52.828	10.9956	44.5767	35.6149	77.4982	0.00490702	0.0486226	0.039163	26.711	18.0951	5_TxWk	active	2	-1	01_prox	4.85006	7.18595	3.27061	-0.285386	-0.756205	0.427364	-0.0588417	-0.105234	0.00717724	0.0728482	0.0985231	4.85006	0.0985231
chr1:11496766-11498266	11497516	-	CCTGTAGTCCCAGCTACTCG	GGG	CCTGTAGTCCCAGCTACTGG	1	NM_020780	+	0.347269	2.29128	3.59964	4.73722	1.6109	0.668887	1.06502	0	22.4885	23.6183	29.2866	30.0884	17.5722	0	0.0486226	0.0652716	1.91553	83.6898	14_ReprPCWk	inactive	2	-1	01_prox	1.94401	3.25237	0.568787	-0.942009	-0.545873	-0.532511	-0.484569	-0.167838	-0.366951	0.466072	-0.787326	1.94401	-1.6109
chr6:11520853-11522353	11521603	-	CCTGTAGTCCCAGCTACTTG	GGG	CCTGTAGTCCCAGCTACTGG	1			0.694537	2.12762	3.34253	3.90124	0.322179	0.334443	1.06502	0	49.5013	92.1559	52.8099	53.8317	18.5964	0	0.0607782	0.039163	3.83106	41.4679	15_Quies	inactive	2	-1	01_prox	1.43308	2.64799	0.279356	0.0122643	0.742843	-0.532511	0.00855802	0.280531	-0.100471	0.638049	-0.157465	1.43308	-0.322179
chr11:11627205-11628705	11627955	-	CCTGTAGTCCCAGCTACTTG	TGG	CCTGTAGTCCCAGCTACTGG	1			0	0.818315	1.28559	3.06526	0.322179	0.668887	0.798767	0	39.6542	57.9857	29.5218	29.8837	16.8291	0.0196281	0.0486226	0.0913803	7.40939	45.7404	14_ReprPCWk	inactive	2	-1	01_prox	0.818315	1.28559	0.889836	0.346708	0.476588	-0.399383	0.423685	0.370716	-0.105107	0.667491	-0.157465	0.818315	-0.322179
chr18:11693230-11694730	11693980	-	CCTGTAGTCCCAGCTACTTG	TGG	CCTGTAGTCCCAGCTACTGG	1	NM_182978	+	0	0.818315	1.02847	3.34392	0.322179	0.334443	0.798767	0.462413	42.3156	39.8898	41.0874	57.3113	8.85637	0	0.0972452	0.0652716	4.22348	40.9653	15_Quies	inactive	2	-1	01_prox	0.818315	1.02847	1.15772	0.0122643	0.476588	-0.168177	0.0149873	0.463395	0.0419371	0.29905	0.140234	0.818315	0.140234
chr2:12046316-12047816	12047066	-	CCTGTAGTCCCAGCTACTCG	GGG	CCTGTAGTCCCAGCTACTGG	1	NR_110198	+	1.04181	0.818315	2.31406	6.13052	1.93307	1.33777	0.798767	0.462413	52.4288	15.384	50.34	36.2289	11.206	0	0.0850895	0.0522173	0.971068	8.79622	15_Quies	inactive	2	-1	01_prox	-0.22349	1.27225	1.90823	-0.595301	-1.13431	-0.168177	2.66365	-0.891576	-0.289005	0.196513	-1.47066	-0.22349	-1.47066
chr1:12049528-12051028	12050278	-	CCTGTAGTCCCAGCTACTCG	GGG	CCTGTAGTCCCAGCTACTGG	1			0	4.09158	4.37099	11.7037	0.644358	0	1.33128	0.924826	33.5331	42.7497	28.6985	39.5038	147.385	0	0.0729339	0.130543	123.306	119.88	7_Enh	active	2	-1	01_prox	4.09158	4.37099	3.66636	-0.644358	0.68692	-0.203226	-0.157484	0.157154	0.023964	0.085443	0.280468	4.09158	0.280468
chr19:12056571-12058071	12057321	+	CCTGTAGTCCCAGCTACTTG	GGG	CCTGTAGTCCCAGCTACTGG	1			1.38907	1.63663	4.11388	5.29454	0.966537	1.00333	1.59753	1.38724	12.7745	67.4035	46.4978	8.80138	43.1171	0	0.0364669	0.0261087	4.03725	38.9547	15_Quies	inactive	2	-1	01_prox	0.247556	2.7248	0.59033	0.036793	0.630996	-0.105147	0.148625	0.231575	0.107721	0.52389	0.205618	0.247556	0.420702
chr12:12057326-12058826	12058076	-	CCTGTAGTCCCAGCTACTCG	GGG	CCTGTAGTCCCAGCTACTGG	1	NM_001370268	+	0.694537	2.45495	3.85676	5.01588	0.644358	0.668887	0	0.462413	39.5212	14.3978	35.1674	27.8369	15.9254	0	0.0486226	0.039163	2.20153	21.6136	15_Quies	inactive	2	-1	01_prox	1.76041	3.16222	0.579559	0.0245287	-0.644358	0.231207	0.0139335	-0.203767	-0.0421038	0.715534	-0.0588425	1.76041	-0.181945
chrX:12071368-12072868	12072118	-	CCTGTAGTCCCAGCTACTGA	GGG	CCTGTAGTCCCAGCTACTGG	1	NM_001368398	+	0.347269	9.49246	23.1406	87.4992	0	1.67222	0.798767	0.462413	44.0455	18.9834	53.0844	34.5915	8.99695	0.0245351	0	0.156652	0.0133023	4.77509	15_Quies	inactive	1	-1	01_prox	9.14519	22.7933	32.1793	1.67222	0.798767	-0.168177	0.182852	0.0350439	0.00530583	0.0114742	0.462413	9.14519	0.462413
chr19:12310338-12311838	12311088	+	CCTGTAGTCCCAGCTACTTG	GGG	CCTGTAGTCCCAGCTACTGG	1			0.347269	3.27326	3.85676	5.5732	0.322179	1.00333	0.798767	0.462413	16.1012	83.3298	60.5726	14.7372	52.2144	0	0.0243113	0.0261087	16.0293	20.6083	15_Quies	inactive	2	-1	01_prox	2.92599	3.50949	0.858219	0.681151	0.476588	-0.168177	0.232793	0.1358	0.0268343	0.391516	0.0685395	2.92599	0.140234
chr12:12324624-12326124	12325374	+	CCTGTAGTCCCAGCTACTTG	GGG	CCTGTAGTCCCAGCTACTGG	1			0.694537	6.54652	10.0276	22.8501	0	0.334443	0.532511	0.462413	47.106	76.5254	34.2657	87.6044	22.2112	0	0.0486226	0.0652716	20.2129	79.166	5_TxWk	active	2	-1	01_prox	5.85198	9.33304	6.41127	0.334443	0.532511	-0.035049	0.0571504	0.0570566	0.0208712	0.0923485	0.226005	5.85198	0.462413
chr1:12415325-12416825	12416075	+	CCTGTAGTCCCAGCTACGGG	AGG	CCTGTAGTCCCAGCTACTGG	1	NM_018156	+	0.694537	1.80029	2.82829	4.1799	0.322179	0.334443	1.06502	0	65.8686	16.2715	42.3812	60.3815	224.442	0.0147211	0.0607782	0.104435	21.9355	14.8279	5_TxWk	active	3	-1	01_prox	1.10576	2.13375	0.675804	0.0122643	0.742843	-0.532511	0.0110914	0.348139	-0.0924378	0.587036	-0.157465	1.10576	-0.322179
chr11:12647384-12648884	12648134	+	CCTGTAGTCCCAGCTACTTG	GGG	CCTGTAGTCCCAGCTACTGG	1			0	5.56454	8.22775	19.2275	0	1.33777	0	1.38724	58.0176	83.4778	32.9719	61.4049	22.3317	0.00490702	0.0850895	0.0130543	3.89758	37.9494	15_Quies	inactive	2	-1	01_prox	5.56454	8.22775	5.49989	1.33777	0	0.69362	0.24041	0	0.0721486	0.0520088	1.38724	5.56454	1.38724
chr6:12652585-12654085	12653335	+	CCTGTAGTCCCAGCTACTTG	AGG	CCTGTAGTCCCAGCTACTGG	1			0.694537	1.3093	2.05694	3.62258	0.322179	1.33777	2.92881	1.38724	29.1419	17.2084	46.7331	17.8074	5.74359	0.00490702	0.0972452	0.039163	0	5.27773	15_Quies	inactive	2	-1	01_prox	0.614767	1.3624	0.78282	1.01559	2.60663	-0.770786	1.652	1.91326	0.363745	0.341525	1.06506	0.614767	1.06506
chr3:12717435-12718935	12718185	-	CCTGTAGTCCCAGCTACTTG	GGG	CCTGTAGTCCCAGCTACTGG	1			0	8.51048	13.8843	28.1446	0.644358	1.67222	2.13004	0.924826	35.5291	11.3901	26.4246	31.7259	6.38623	0.0196281	0.0486226	0.0130543	0.159628	15.0792	5_TxWk	active	2	-1	01_prox	8.51048	13.8843	7.13015	1.02786	1.48569	-0.602609	0.120776	0.107004	0.00996524	0.0355307	0.280468	8.51048	0.280468
chr3:12765735-12767235	12766485	+	CCTGTAGTCCCAGCTACTCG	GGG	CCTGTAGTCCCAGCTACTGG	1	NM_001284406	-	0.347269	2.12762	3.59964	5.01588	0.966537	1.33777	2.92881	1.84965	31.0048	29.7818	25.9933	41.96	41.4101	0	0.0121556	0.143598	17.7719	61.0709	15_Quies	inactive	2	-1	01_prox	1.78035	3.25237	0.708117	0.371237	1.96227	-0.539579	0.208519	0.603336	0.18916	0.214197	0.883115	1.78035	0.883115
chr3:12793383-12794883	12794133	-	CCTGTAGTCCCAGCTACTTG	GGG	CCTGTAGTCCCAGCTACTGG	1			0	14.8933	24.6833	38.1764	0.644358	1.00333	1.59753	3.23689	37.5251	96.1991	27.4439	112.166	137.987	0.00981405	0.0243113	0.104435	137.1	256.598	15_Quies	inactive	2	-1	01_prox	14.8933	24.6833	6.74657	0.358972	0.953175	0.81968	0.0241029	0.0386163	0.0679093	0.0261942	2.59253	14.8933	2.59253
chr8:12961868-12963368	12962618	-	CCTGTAGTCCCAGCTACTTG	GGG	CCTGTAGTCCCAGCTACTGG	1	NM_020844	+	0.694537	2.45495	3.59964	7.80248	0.322179	0.334443	0.532511	0.462413	31.1379	30.2749	29.4042	29.4744	14.2586	0	0.0607782	0.0261087	13.1892	44.4838	15_Quies	inactive	2	-1	01_prox	1.76041	2.90511	2.10142	0.0122643	0.210332	-0.035049	0.00696676	0.0724008	0.0197292	0.140688	0.140234	1.76041	0.140234
chr18:13010367-13011867	13011117	+	CCTGTAGTCCCAGCTACTTG	GGG	CCTGTAGTCCCAGCTACTGG	1	NM_032142	+	0.694537	1.14564	3.59964	6.68784	0.644358	0.668887	0.532511	1.38724	43.7793	79.2373	40.5386	65.7033	166.082	0	0.0243113	0.078326	102.587	92.7373	5_TxWk	active	2	-1	01_prox	0.451104	2.90511	1.5441	0.0245287	-0.111847	0.427364	0.0543748	-0.0385002	0.123952	0.166853	0.742881	0.451104	0.742881
chr1:13471977-13473477	13472727	-	CCTGTAGTCCCAGCTACTCG	GGG	CCTGTAGTCCCAGCTACTGG	1			0.347269	1.80029	2.82829	3.90124	0.644358	1.00333	0.532511	0.462413	21.0247	17.0604	27.3263	17.3981	8.43464	0	0.0243113	0.0913803	0.146325	8.04226	15_Quies	inactive	2	-1	01_prox	1.45302	2.48102	0.536474	0.358972	-0.111847	-0.035049	0.247052	-0.0450811	-0.0511949	0.281376	-0.181945	1.45302	-0.181945
chr9:13570890-13572390	13571640	+	CCTGTAGTCCCAGCTACTTG	GGG	CCTGTAGTCCCAGCTACTGG	1			0	1.96396	4.62811	8.91712	0.644358	0.334443	0.532511	1.84965	54.1586	18.7369	36.9317	41.346	8.51497	0	0.0729339	0.039163	0.0931161	4.02113	15_Quies	inactive	2	-1	01_prox	1.96396	4.62811	2.1445	-0.309915	-0.111847	0.658571	-0.157801	-0.0241669	0.135166	0.346757	0.389802	1.96396	1.20529
chr17:13651287-13652787	13652037	+	CCTGTAGTCCCAGCTACTCG	GGG	CCTGTAGTCCCAGCTACTGG	1			0	0.818315	1.5427	5.5732	0	0.668887	1.06502	0.462413	34.3315	37.671	48.1445	37.2523	11.0454	0	0.0121556	0.0130543	0.498837	11.5608	15_Quies	inactive	2	-1	01_prox	0.818315	1.5427	2.01525	0.668887	1.06502	-0.301305	0.817395	0.690361	0.0829709	0.36712	0.226005	0.818315	0.462413
chr19:13671395-13672895	13672145	+	CCTGTAGTCCCAGCTACTAG	GGG	CCTGTAGTCCCAGCTACTGG	1			0.694537	15.057	25.1975	45.9789	0.644358	1.67222	1.06502	0.924826	23.6861	13.461	33.5992	18.6262	6.46656	0	0.0729339	0.039163	0.199535	8.5449	15_Quies	inactive	2	-1	01_prox	14.3625	24.503	10.3907	1.02786	0.420664	-0.0700979	0.0715657	0.0171679	0.00619349	0.0913804	0.067777	14.3625	0.280468
chr16:13778506-13780006	13779256	-	CCTGTAGTCCCAGCTACTCG	GGG	CCTGTAGTCCCAGCTACTGG	1			0	0.818315	0.771352	5.01588	0.966537	0.668887	0.532511	1.84965	17.4319	11.0942	39.8721	11.2576	3.85583	0	0.0243113	0.0261087	0	1.75924	15_Quies	inactive	2	-1	01_prox	0.818315	0.771352	2.12226	-0.29765	-0.434026	0.658571	-0.363736	-0.562682	0.176064	0.199367	0.883115	0.818315	0.883115
chr19:13785929-13787429	13786679	+	CCTGTAGTCCCAGCTACTCG	GGG	CCTGTAGTCCCAGCTACTGG	1			0.347269	2.61861	4.37099	6.9665	1.28872	0.668887	0.266256	0.462413	37.3921	203.492	22.9745	81.8733	126.078	0	0.0243113	0	223.346	246.043	5_TxWk	active	2	-1	01_prox	2.27134	4.02373	1.29775	-0.61983	-1.02246	0.0980788	-0.272892	-0.254108	-0.124834	0.151075	-0.826303	2.27134	-0.826303
chr17:13870415-13871915	13871165	-	CCTGTAGTCCCAGCTACTAG	GGG	CCTGTAGTCCCAGCTACTGG	1			0.694537	13.4204	22.1121	48.4868	0.966537	1.33777	1.33128	0.924826	30.2064	14.102	46.145	17.8074	19.3193	0.00490702	0.0243113	0.0261087	3.13269	5.02641	15_Quies	inactive	2	-1	01_prox	12.7258	21.4176	13.1874	0.371237	0.36474	-0.203226	0.0291719	0.01703	-0.000872755	0.0209239	-0.0417109	12.7258	-0.0417109
chr8:13912427-13913927	13913177	-	CCTGTAGTCCCAGCTACTAG	GGG	CCTGTAGTCCCAGCTACTGG	1			0	6.71018	8.99911	25.0794	0.644358	0.668887	0.266256	2.31207	12.6415	6.31137	23.9938	7.36859	1.948	0	0.0364669	0.039163	0.0332558	2.01057	15_Quies	inactive	2	-1	01_prox	6.71018	8.99911	8.04014	0.0245287	-0.378103	1.02291	0.00365544	-0.0420156	0.0664972	0.0815823	0.815093	6.71018	1.66771
chr2:13925506-13927006	13926256	+	CCTGTAGTCCCAGCTACTTG	GGG	CCTGTAGTCCCAGCTACTGG	1			0	3.92791	5.14235	7.24516	0.966537	0.668887	1.06502	0.924826	17.698	9.96013	29.9139	4.29835	2.10866	0	0	0.078326	0.00665115	2.76453	15_Quies	inactive	2	-1	01_prox	3.92791	5.14235	1.0514	-0.29765	0.0984849	-0.0700979	-0.0757783	0.0191517	-0.00575708	0.138023	-0.0417109	3.92791	-0.0417109
chr1:14034847-14036347	14035597	-	CCTGTAGTCCCAGCTACTTG	AGG	CCTGTAGTCCCAGCTACTGG	1			0.694537	1.80029	4.62811	22.8501	0.322179	0.668887	1.86379	1.84965	22.4885	12.6227	44.8904	13.5091	15.3631	0	0.0243113	0.039163	0.877952	5.27773	15_Quies	inactive	2	-1	01_prox	1.10576	3.93357	9.111	0.346708	1.54161	-0.00706808	0.313548	0.391911	0.0689431	0.0451354	1.52747	1.10576	1.52747
chr19:14224403-14225903	14225153	-	CCTGTAGTCCCAGCTACTTG	AGG	CCTGTAGTCCCAGCTACTGG	1			0.694537	1.3093	1.02847	4.1799	0.644358	0.334443	0.798767	0.924826	16.8996	15.0388	12.781	22.5151	14.5598	0	0.0121556	0.0130543	12.6239	30.1585	15_Quies	inactive	2	-1	01_prox	0.614767	0.333932	1.57571	-0.309915	0.154408	0.0630299	-0.504117	0.462395	0.0804703	1.18728	0.067777	0.614767	0.280468
chr16:14373199-14374699	14373949	-	CCTGTAGTCCCAGCTACTCG	GGG	CCTGTAGTCCCAGCTACTGG	1			1.04181	2.12762	2.57117	11.1464	0.322179	0.668887	1.33128	0.462413	28.7427	14.4471	26.7382	39.2992	12.1097	0.0245351	0.109401	0.117489	5.52711	23.6241	7_Enh	active	2	-1	01_prox	1.08581	1.52937	4.28761	0.346708	1.0091	-0.434432	0.319307	0.659814	0.0138783	0.202486	0.0685395	1.08581	0.140234
chr9:14566397-14567897	14567147	+	CCTGTAGTCCCAGCTACTAG	GGG	CCTGTAGTCCCAGCTACTGG	1			0.347269	7.36484	11.8274	23.6861	0.322179	1.33777	2.3963	1.84965	31.5371	13.6089	34.8146	20.2636	22.7735	0	0.0364669	0.0130543	22.5408	15.0792	15_Quies	inactive	2	-1	01_prox	7.01757	11.4801	5.92935	1.01559	2.07412	-0.273324	0.144722	0.180671	0.0654478	0.0876666	0.746553	7.01757	1.52747
chr10:14675298-14676798	14676048	+	CCTGTAGTCCCAGCTACTTG	GGG	CCTGTAGTCCCAGCTACTGG	1	NM_001282695	-	0	2.94593	4.62811	9.47443	0.322179	0.668887	0.798767	0.462413	42.1825	12.0804	39.3624	32.3399	9.07728	0.00490702	0.0243113	0.0652716	0.0465581	10.0528	15_Quies	inactive	2	-1	01_prox	2.94593	4.62811	2.42316	0.346708	0.476588	-0.168177	0.11769	0.102977	0.0148013	0.105547	0.140234	2.94593	0.140234
chr8:14692968-14694468	14693718	-	CCTGTAGTCCCAGCTACTTG	GGG	CCTGTAGTCCCAGCTACTGG	1	NM_001322881	-	0	2.45495	5.65658	13.6543	0.322179	0.668887	0.532511	0.924826	15.1697	5.91691	22.7	4.09366	2.53039	0.0147211	0.0121556	0.078326	0.0199535	2.76453	15_Quies	inactive	2	-1	01_prox	2.45495	5.65658	3.99888	0.346708	0.210332	0.196158	0.141228	0.0371836	0.044136	0.0732368	0.602647	2.45495	0.602647
chr12:14694741-14696241	14695491	+	CCTGTAGTCCCAGCTACTCG	GGG	CCTGTAGTCCCAGCTACTGG	1	NM_004963	-	0.347269	1.47297	3.34253	4.45856	1.93307	1.33777	0.532511	0.462413	24.4845	10.3546	41.7539	11.6669	9.57934	0	0.0243113	0.039163	2.35451	5.52906	15_Quies	inactive	2	-1	01_prox	1.1257	2.99526	0.558016	-0.595301	-1.40056	-0.035049	-0.528828	-0.467594	-0.357713	0.497662	-0.718786	1.1257	-1.47066
chr2:14894879-14896379	14895629	+	CCTGTAGTCCCAGCTACTTG	GGG	CCTGTAGTCCCAGCTACTGG	1			0.347269	2.45495	3.34253	4.45856	0.644358	0.668887	0.532511	1.38724	21.2909	11.1928	43.1653	15.3512	4.25748	0	0	0.0261087	0.319255	6.0317	15_Quies	inactive	2	-1	01_prox	2.10768	2.99526	0.558016	0.0245287	-0.111847	0.427364	0.0116378	-0.0373414	0.180693	0.243233	0.742881	2.10768	0.742881
chr3:15137875-15139375	15138625	-	CCTGTAGTCCCAGCTACTCG	GGG	CCTGTAGTCCCAGCTACTGG	1			0.694537	1.96396	5.9137	52.3881	0.966537	0.668887	0	0	34.0654	66.7132	29.6394	38.0711	60.3077	0.00981405	0.0607782	0.039163	23.8843	52.526	15_Quies	inactive	2	-1	01_prox	1.26942	5.21916	23.2372	-0.29765	-0.966537	0	-0.234478	-0.18519	-0.0186975	0.0193448	-0.966537	1.26942	-0.966537
chr17:15366542-15368042	15367292	-	CCTGTAGTCCCAGCTACTTG	GGG	CCTGTAGTCCCAGCTACTGG	1			1.04181	2.61861	2.31406	5.5732	0.966537	0.334443	1.59753	0.924826	53.4933	25.3934	49.0462	41.5507	13.7565	0	0.0121556	0.0130543	4.29665	11.3094	15_Quies	inactive	2	-1	01_prox	1.5768	1.27225	1.62957	-0.632094	0.630996	-0.336353	-0.400871	0.495968	-0.00920489	0.220683	-0.0417109	1.5768	-0.0417109
chr11:15419503-15421003	15420253	-	CCTGTAGTCCCAGCTACTTG	GGG	CCTGTAGTCCCAGCTACTGG	1			0.694537	2.61861	3.08541	10.5891	1.28872	0	0.266256	0.462413	26.8797	15.0881	33.2855	19.4449	13.1139	0	0.0486226	0.0261087	0.17293	5.52906	15_Quies	inactive	2	-1	01_prox	1.92407	2.39087	3.75183	-1.28872	-1.02246	0.0980788	-0.669786	-0.427652	-0.0835111	0.101066	-0.826303	1.92407	-0.826303
chr6:15464593-15466093	15465343	+	CCTGTAGTCCCAGCTACAGG	AGG	CCTGTAGTCCCAGCTACTGG	1	NM_004973	+	0.347269	9.16513	19.0267	27.5873	1.93307	1.33777	2.13004	5.08655	153.827	28.5984	52.8883	100.909	128.026	0	0.0486226	0.039163	32.7569	45.7404	5_TxWk	active	3	-1	01_prox	8.81786	18.6794	4.28032	-0.595301	0.19697	1.47825	-0.0675108	0.0105448	0.115766	0.0367106	3.15347	8.81786	3.15347
chrX:15483692-15485192	15484442	-	CCTGTAGTCCCAGCTACTTG	GGG	CCTGTAGTCCCAGCTACTGG	1	NM_003662	-	0.347269	0.981978	1.5427	5.29454	0.322179	1.33777	1.86379	0.924826	46.0415	34.9098	54.8094	43.5975	61.5729	0	0	0.0652716	8.85934	14.8279	5_TxWk	active	2	-1	01_prox	0.63471	1.19544	1.87592	1.01559	1.54161	-0.469481	1.60009	1.28958	0.121814	0.202132	0.602647	0.63471	0.602647
chr1:15632306-15633806	15633056	-	CCTGTAGTCCCAGCTACTGT	TGG	CCTGTAGTCCCAGCTACTGG	1	NM_032341	+	0.347269	2.61861	2.82829	4.45856	1.93307	1.67222	0.532511	0.924826	56.6869	94.4241	34.5009	94.1542	201.106	0.0147211	0.0607782	0.0261087	130.529	96.2558	4_Tx	active	1	-1	01_prox	2.27134	2.48102	0.815134	-0.260857	-1.40056	0.196158	-0.114847	-0.564511	-0.245239	0.497662	-0.492782	2.27134	-1.00825
chr21:15639696-15641196	15640446	-	CCTGTAGTCCCAGCTACTTG	GGG	CCTGTAGTCCCAGCTACTGG	1			0.347269	4.4189	6.68505	19.7848	1.28872	0.668887	0.798767	0	38.8558	12.1297	54.8486	11.6669	7.792	0	0.0243113	0.0130543	0.00665115	2.01057	15_Quies	inactive	2	-1	01_prox	4.07163	6.33778	6.5499	-0.61983	-0.48995	-0.399383	-0.152231	-0.0773062	-0.0663002	0.0514467	-1.28872	4.07163	-1.28872
chr16:15671573-15673073	15672323	+	CCTGTAGTCCCAGCTACTCG	GGG	CCTGTAGTCCCAGCTACTGG	1	NM_017668	+	0.347269	1.96396	3.34253	6.13052	0	0.668887	0.266256	0.462413	41.5172	124.255	25.6012	106.435	182.71	0	0.0850895	0.143598	64.4164	100.78	5_TxWk	active	2	-1	01_prox	1.61669	2.99526	1.394	0.668887	0.266256	0.0980788	0.413739	0.0888924	0.0799574	0.172913	0.462413	1.61669	0.462413
chr16:15789445-15790945	15790195	+	CCTGTAGTCCCAGCTACTTG	GGG	CCTGTAGTCCCAGCTACTGG	1	NM_001040113	-	0.347269	3.27326	6.68505	10.5891	0	0.668887	1.06502	1.84965	33.267	12.7214	32.5798	38.2757	7.39035	0	0.0364669	0.0652716	2.39442	20.357	15_Quies	inactive	2	-1	01_prox	2.92599	6.33778	1.95201	0.668887	1.06502	0.392315	0.228602	0.168043	0.180598	0.097639	1.84965	2.92599	1.84965
chr12:15931790-15933290	15932540	+	CCTGTAGTCCCAGCTACTTG	AGG	CCTGTAGTCCCAGCTACTGG	1	NM_001300779	+	0.694537	4.58256	11.8274	30.9312	0.322179	0.334443	0.798767	1.84965	53.2272	98.5659	40.2641	65.0892	128.106	0.0294421	0.0607782	0.130543	97.8185	54.5366	5_TxWk	active	2	-1	01_prox	3.88803	11.1329	9.55192	0.0122643	0.476588	0.525443	0.00315439	0.0428091	0.0505172	0.0676672	0.746553	3.88803	1.52747
chr21:16155909-16157409	16156659	+	CCTGTAGTCCCAGCTACTTG	CGG	CCTGTAGTCCCAGCTACTGG	1	NR_136542	+	0.347269	3.1096	6.42793	13.933	1.6109	1.00333	1.33128	0.924826	76.2479	25.2948	59.5141	82.4873	10.1416	0	0.0364669	0.0261087	0.705022	7.03698	15_Quies	inactive	2	-1	01_prox	2.76233	6.08066	3.75253	-0.607565	-0.279618	-0.203226	-0.219947	-0.0459847	-0.0504993	0.227597	-0.22188	2.76233	-0.686069
chr3:16205523-16207023	16206273	+	CCTGTAGTCCCAGCTACTCG	GGG	CCTGTAGTCCCAGCTACTGG	1	NM_054110	+	0	3.76425	3.59964	18.3916	0.966537	1.00333	2.66256	2.77448	36.1945	14.9895	36.2652	25.3807	10.1015	0.0441632	0.0243113	0.143598	0.618557	16.5872	15_Quies	inactive	2	-1	01_prox	3.76425	3.59964	7.39595	0.036793	1.69602	0.0559618	0.00977434	0.471163	0.0983029	0.111249	0.883632	3.76425	1.80794
chr19:16256045-16257545	16256795	+	CCTGTAGTCCCAGCTACTAG	GGG	CCTGTAGTCCCAGCTACTGG	1			0	28.3137	58.1085	135.986	0.644358	1.33777	2.3963	3.23689	28.2104	14.102	25.7189	25.176	71.6542	0.0196281	0.121556	0.0522173	68.9592	58.5577	5_TxWk	active	2	-1	01_prox	28.3137	58.1085	38.9387	0.693416	1.75194	0.420296	0.0244905	0.0301495	0.0190647	0.0227381	0.838447	28.3137	2.59253
chr19:16300031-16301531	16300781	-	CCTGTAGTCCCAGCTACTTG	GGG	CCTGTAGTCCCAGCTACTGG	1			0.694537	4.4189	9.51334	18.9489	1.28872	0.668887	1.06502	0.924826	28.4765	30.2256	22.7	27.2229	10.1617	0.0147211	0.0729339	0.117489	5.05488	42.4732	5_TxWk	active	2	-1	01_prox	3.72436	8.8188	4.71776	-0.61983	-0.223694	-0.0700979	-0.166426	-0.0253656	-0.0199344	0.0547815	-0.36389	3.72436	-0.36389
chr1:16323957-16325457	16324707	+	CCTGTAGTCCCAGCTACAGG	GGG	CCTGTAGTCCCAGCTACTGG	1	NM_018994	-	0	9.81978	15.6842	19.2275	0.644358	1.00333	1.59753	1.84965	62.1427	130.468	28.5025	108.277	112.1	0.0196281	0.0486226	0.143598	29.1587	105.806	5_TxWk	active	3	-1	01_prox	9.81978	15.6842	1.77169	0.358972	0.953175	0.12606	0.036556	0.0607731	0.0626859	0.106412	0.589088	9.81978	1.20529
chr3:16416387-16417887	16417137	-	CCTGTAGTCCCAGCTACTTG	GGG	CCTGTAGTCCCAGCTACTGG	1	NM_015150	-	0.694537	8.34681	10.5418	16.4409	0.644358	2.00666	1.06502	0.924826	53.0941	12.5241	40.8522	34.3868	35.4054	0	0	0.0130543	12.6172	18.3464	14_ReprPCWk	inactive	2	-1	01_prox	7.65228	9.84727	2.94956	1.3623	0.420664	-0.0700979	0.178026	0.0427188	0.0178116	0.196367	0.0907057	7.65228	0.280468
chr6:16442322-16443822	16443072	+	CCTGTAGTCCCAGCTACTTG	GGG	CCTGTAGTCCCAGCTACTGG	1	NM_000332	-	1.38907	6.05553	6.68505	11.9824	1.6109	1.00333	0.532511	2.31207	68.3969	19.4765	50.1831	32.1353	34.8029	0.0147211	0.0607782	0.0652716	12.8966	12.566	15_Quies	inactive	2	-1	01_prox	4.66646	5.29598	2.64866	-0.607565	-1.07838	0.889777	-0.130198	-0.203623	0.06619	0.193144	0.342697	4.66646	0.70117
chr1:16464751-16466251	16465501	+	CCTGTAGTCCCAGCTACTCG	GGG	CCTGTAGTCCCAGCTACTGG	1	NR_147210	+	0.694537	3.27326	2.57117	5.01588	0.644358	1.00333	1.06502	1.84965	25.416	83.675	20.3477	73.0719	168.592	0	0.0607782	0.104435	86.3453	134.205	5_TxWk	active	2	-1	01_prox	2.57872	1.87664	1.22235	0.358972	0.420664	0.392315	0.139205	0.224159	0.278917	0.473472	0.589088	2.57872	1.20529
chr22:16586073-16587573	16586823	-	CCTGTAGTCCTAGCTACTGG	GGG	CCTGTAGTCCCAGCTACTGG	1			0.347269	2.45495	4.88523	4.1799	0.322179	0	0.532511	0.924826	7.98407	5.76899	7.52747	14.1231	2.79146	0	0.0607782	0.0130543	1.37014	1.50792	15_Quies	inactive	10	-1	01_prox	2.10768	4.53796	-0.352666	-0.322179	0.210332	0.196158	-0.15286	0.0463495	0.157241	0.260917	0.602647	2.10768	0.602647
chrX:16782561-16784061	16783311	-	CCTGTAGTCCCAGCTACTCG	GGG	CCTGTAGTCCCAGCTACTGG	1			0.347269	2.29128	5.14235	8.3598	0.322179	1.00333	1.06502	0.462413	49.5013	94.2761	35.6379	55.8785	182.128	0	0	0.0522173	190.516	164.866	15_Quies	inactive	2	-1	01_prox	1.94401	4.79508	1.60872	0.681151	0.742843	-0.301305	0.350384	0.154918	0.0175019	0.124805	0.140234	1.94401	0.140234
chrX:17008536-17010036	17009286	-	CCTGTAGTCCCAGCTACTCG	GGG	CCTGTAGTCCCAGCTACTGG	1	NM_001080975	+	0.347269	2.78227	5.65658	12.5397	0.644358	1.33777	1.06502	0	40.5857	22.5829	46.6546	26.1994	12.9532	0.00981405	0	0.0130543	2.44762	5.02641	15_Quies	inactive	2	-1	01_prox	2.435	5.30931	3.44156	0.693416	0.420664	-0.532511	0.28477	0.0792314	-0.0528491	0.167812	-0.31493	2.435	-0.644358
chr1:17065537-17067037	17066287	-	CCTGTAGTCCCAGCTACTTG	GGG	CCTGTAGTCCCAGCTACTGG	1			0.694537	3.76425	3.59964	6.40918	0.966537	0.334443	1.33128	2.77448	35.3961	58.4295	31.2468	45.4397	185.923	0.0294421	0.0972452	0.0913803	73.4354	80.6739	15_Quies	inactive	2	-1	01_prox	3.06971	2.90511	1.40477	-0.632094	0.36474	0.721601	-0.205913	0.125552	0.31637	0.174989	1.80794	3.06971	1.80794
chr22:17134205-17135705	17134955	+	CCTGTAGTCCCAGCTACTTG	GGG	CCTGTAGTCCCAGCTACTGG	1			0.694537	3.1096	5.65658	10.3104	1.28872	1.00333	1.06502	3.23689	46.1746	136.533	29.8354	92.7215	102.662	0	0.0243113	0.0261087	151.141	96.7585	5_TxWk	active	2	-1	01_prox	2.41506	4.96204	2.32692	-0.285386	-0.223694	1.08594	-0.118169	-0.0450811	0.2026	0.212777	0.952172	2.41506	1.94818
chr22:17138668-17140168	17139418	+	CCTGTAGTCCCAGCTACTTG	GGG	CCTGTAGTCCCAGCTACTGG	1	NM_033070	-	1.04181	3.43692	7.71352	9.47443	0.966537	1.00333	1.06502	2.77448	43.7793	99.1083	29.0905	84.1248	100.854	0	0.0607782	0.039163	149.378	88.4649	5_TxWk	active	2	-1	01_prox	2.39512	6.67171	0.880458	0.036793	0.0984849	0.854728	0.0153617	0.0147616	0.214398	0.490725	0.436901	2.39512	1.80794
chr3:17244333-17245833	17245083	+	CCTGTAGTCCCAGCTACTTG	AGG	CCTGTAGTCCCAGCTACTGG	1	NM_001349085	-	0	1.63663	2.57117	5.85186	0	2.3411	0.798767	2.31207	27.8112	10.897	43.9102	14.7372	22.1309	0	0.109401	0.078326	5.38078	8.79622	15_Quies	inactive	2	-1	01_prox	1.63663	2.57117	1.64034	2.3411	0.798767	0.75665	1.43044	0.310662	0.3951	0.170886	2.31207	1.63663	2.31207
chr2:17303424-17304924	17304174	+	CCTGTAGTCCCAGCTACTTG	GGG	CCTGTAGTCCCAGCTACTGG	1			0.347269	1.63663	2.57117	6.9665	0.644358	0.668887	1.06502	0.924826	25.549	11.7352	38.0686	10.4388	6.88829	0.00490702	0.0364669	0.0522173	0.771534	6.28302	15_Quies	inactive	2	-1	01_prox	1.28936	2.2239	2.19766	0.0245287	0.420664	-0.0700979	0.0190239	0.189156	0.0423717	0.151075	0.280468	1.28936	0.280468
chr19:17464319-17465819	17465069	+	CCTGTAGTCCCAGCTACTTG	AGG	CCTGTAGTCCCAGCTACTGG	1			0.347269	1.96396	2.82829	8.08114	0.644358	1.00333	0.532511	1.38724	41.118	128.939	23.4057	83.5107	26.6896	0.0147211	0.0729339	0.0913803	94.5861	154.06	15_Quies	inactive	2	-1	01_prox	1.61669	2.48102	2.62642	0.358972	-0.111847	0.427364	0.222042	-0.0450811	0.0960556	0.129301	0.742881	1.61669	0.742881
chr22:17503513-17505013	17504263	+	CCTGTAGTCCCAGCTACTTG	GGG	CCTGTAGTCCCAGCTACTGG	1	NM_001290046	+	0.347269	7.85583	10.7989	14.769	0.644358	1.00333	1.59753	1.84965	42.0495	14.4471	34.5401	37.457	111.438	0.0147211	0.133712	0.0522173	55.0516	18.5977	14_ReprPCWk	inactive	2	-1	01_prox	7.50856	10.4517	1.98502	0.358972	0.953175	0.12606	0.0478084	0.0911985	0.083575	0.0693399	1.20529	7.50856	1.20529
chr16:17504001-17505501	17504751	+	CCTGTAGTCCCAGCTACTTG	GGG	CCTGTAGTCCCAGCTACTGG	1			0.347269	3.1096	3.08541	7.80248	0.322179	0.334443	0.532511	0.462413	24.3514	18.4903	33.4816	22.5151	9.80024	0.0196281	0.0243113	0.039163	0.645162	5.52906	14_ReprPCWk	inactive	2	-1	01_prox	2.76233	2.73814	2.35853	0.0122643	0.210332	-0.035049	0.00443986	0.0768157	0.0188102	0.134134	0.140234	2.76233	0.140234
chr22:17519168-17520668	17519918	-	CCTGTAGTCCCAGCTACTTG	GGG	CCTGTAGTCCCAGCTACTGG	1	NM_001290046	+	0.347269	8.01949	7.4564	12.5397	2.57743	1.33777	0.532511	1.84965	40.7188	14.8416	32.6975	39.5038	121.539	0	0.0364669	0.0522173	93.9542	25.886	None	inactive	2	-1	01_prox	7.67222	7.10913	2.54165	-1.23966	-2.04492	0.658571	-0.161578	-0.287647	-0.0596912	0.0820181	-0.72778	7.67222	-0.72778
chr21:17521359-17522859	17522109	-	CCTGTAGTCCCAGCTACTTG	AGG	CCTGTAGTCCCAGCTACTGG	1	NM_001338	+	0.347269	3.43692	4.88523	6.40918	0.966537	1.33777	2.92881	1.38724	102.196	81.2096	46.3018	111.348	43.5388	0.0245351	0.0243113	0.039163	45.8664	18.3464	7_Enh	active	2	-1	01_prox	3.08966	4.53796	0.761974	0.371237	1.96227	-0.770786	0.120155	0.432413	0.069401	0.164965	0.420702	3.08966	0.420702
chr6:17664193-17665693	17664943	+	CCTGTAGTCCCAGCTACTCG	GGG	CCTGTAGTCCCAGCTACTGG	1	NM_001278210	-	0.347269	2.45495	2.05694	4.1799	0.966537	1.67222	1.59753	1.38724	59.8806	125.586	45.3216	101.113	237.475	0	0.0486226	0.130543	211.54	86.957	4_Tx	active	2	-1	01_prox	2.10768	1.70967	1.06148	0.70568	0.630996	-0.105147	0.334814	0.369075	0.109769	0.260917	0.420702	2.10768	0.420702
chr19:17688481-17689981	17689231	-	CCTGTAGTCCCAGCTACTCG	GGG	CCTGTAGTCCCAGCTACTGG	1			0	2.12762	2.57117	9.47443	0	0.668887	0.266256	0	29.8072	79.7797	22.4648	32.5446	51.9533	0	0	0.039163	36.5547	109.073	14_ReprPCWk	inactive	2	-1	01_prox	2.12762	2.57117	3.45163	0.668887	0.266256	-0.133128	0.314383	0.103554	0	0.105547	0	2.12762	0
chr1:17739650-17741150	17740400	-	CCTGTAGTCCCAGCTACTTG	GGG	CCTGTAGTCCCAGCTACTGG	1			0	2.12762	4.62811	9.47443	0.966537	0.668887	0.532511	1.38724	29.8072	12.2283	35.481	39.5038	17.0099	0.00981405	0.0486226	0.0522173	3.7446	29.4045	14_ReprPCWk	inactive	2	-1	01_prox	2.12762	4.62811	2.42316	-0.29765	-0.434026	0.427364	-0.139898	-0.0937804	0.0444039	0.215953	0.205618	2.12762	0.420702
chr6:17813330-17814830	17814080	-	CCTGTAGTCCCAGCTACTCG	GGG	CCTGTAGTCCCAGCTACTGG	1	NM_001105567	-	0.694537	1.47297	3.85676	5.01588	1.6109	0.668887	1.06502	1.38724	33.5331	16.0743	39.2056	19.2402	98.6049	0	0	0.0652716	29.9435	14.3253	5_TxWk	active	2	-1	01_prox	0.77843	3.16222	0.579559	-0.942009	-0.545873	0.161109	-1.21014	-0.172623	-0.0517562	0.23141	-0.223656	0.77843	-0.223656
chr19:17849208-17850708	17849958	+	CCTGTAGTCCCAGCTACTAG	GGG	CCTGTAGTCCCAGCTACTGG	1			0.694537	26.5134	43.4528	91.9578	0	3.00999	3.99383	4.16172	30.8718	111.041	19.2107	60.5862	40.6469	0	0.0729339	0.130543	25.2212	264.389	15_Quies	inactive	2	-1	01_prox	25.8189	42.7583	24.2525	3.00999	3.99383	0.0839427	0.116581	0.0934049	0.0456013	0.0568042	0.80278	25.8189	4.16172
chr19:17856229-17857729	17856979	+	CCTGTAGTCCCAGCTACTCG	AGG	CCTGTAGTCCCAGCTACTGG	1			0	1.3093	1.02847	4.1799	1.28872	1.67222	1.06502	4.16172	30.0733	110.597	19.7204	60.3815	40.7072	0	0.0486226	0.0652716	25.2079	263.384	5_TxWk	active	2	-1	01_prox	1.3093	1.02847	1.57571	0.383501	-0.223694	1.54835	0.292904	-0.217502	0.687338	0.23924	2.873	1.3093	2.873
chr7:17926026-17927526	17926776	+	CCTGTAGTCCCAGCTACTTG	GGG	CCTGTAGTCCCAGCTACTGG	1	NM_015132	-	0	9.16513	13.8843	21.1781	0.322179	1.00333	0	1.84965	53.2272	102.215	44.3415	66.9314	24.6211	0	0.133712	0.0913803	13.9142	50.7668	15_Quies	inactive	2	-1	01_prox	9.16513	13.8843	3.64691	0.681151	-0.322179	0.924826	0.0743199	-0.0232045	0.072125	0.0472185	1.52747	9.16513	1.52747
chr19:18025136-18026636	18025886	-	CCTGTAGTCCCAGCTACTTG	GGG	CCTGTAGTCCCAGCTACTGG	1			0.347269	2.94593	4.11388	10.3104	2.25525	1.00333	0.532511	0.462413	35.9283	42.158	20.0733	39.2992	14.4795	0.0147211	0.0486226	0.078326	102.627	128.174	5_TxWk	active	2	-1	01_prox	2.59867	3.76661	3.09827	-1.25192	-1.72274	-0.035049	-0.481756	-0.457372	-0.179947	0.10037	-1.79284	2.59867	-1.79284
chr17:18083892-18085392	18084642	-	CCTGTAGTCCCAGCTACTTG	GGG	CCTGTAGTCCCAGCTACTGG	1			0.347269	5.56454	7.71352	10.3104	0.966537	1.00333	0.532511	1.38724	43.6463	162.567	30.3843	81.2592	153.711	0	0.0486226	0.0652716	102.295	175.171	15_Quies	inactive	2	-1	01_prox	5.21727	7.36625	1.29845	0.036793	-0.434026	0.427364	0.00705216	-0.0589209	0.0422258	0.20536	0.205618	5.21727	0.420702
chr13:18255500-18257000	18256250	+	CCTGTAGTCCCAGCTACTTG	GGG	CCTGTAGTCCCAGCTACTGG	1			0	1.14564	0.514235	3.06526	0.322179	0.334443	0.266256	0	2.26215	1.13407	2.7836	1.02342	1.46602	0	0	0	2.99967	0	None	inactive	2	-1	01_prox	1.14564	0.514235	1.27551	0.0122643	-0.0559235	-0.133128	0.0107052	-0.108751	-0.105107	0.326237	-0.322179	1.14564	-0.322179
chrX:18299540-18301040	18300290	+	CCTGTAGTCCCAGCTACTTG	GGG	CCTGTAGTCCCAGCTACTGG	1	NM_006089	-	0	1.96396	2.57117	6.9665	1.28872	0.668887	1.06502	1.38724	41.6503	16.9125	47.7524	19.0355	48.3385	0.0147211	0	0.0261087	22.8135	12.3147	15_Quies	inactive	2	-1	01_prox	1.96396	2.57117	2.19766	-0.61983	-0.223694	0.161109	-0.315603	-0.0870008	0.0141424	0.143544	0.0985231	1.96396	0.0985231
chr17:18363711-18365211	18364461	+	CCTGTAGTCCCAGCTACTTG	GGG	CCTGTAGTCCCAGCTACTGG	1			0.694537	21.9308	31.3683	52.3881	0	0.334443	1.33128	0	26.7466	153.347	17.0936	82.2826	168.01	0.00490702	0.0972452	0.0130543	113.196	167.128	5_TxWk	active	2	-1	01_prox	21.2363	30.6738	10.5099	0.334443	1.33128	-0.665639	0.0157487	0.0434012	0	0.0800507	0	21.2363	0
chrX:18684825-18686325	18685575	+	CCTGTAGTCCCAGCTACTTG	AGG	CCTGTAGTCCCAGCTACTGG	1			0.694537	2.78227	4.37099	8.08114	1.28872	0.668887	1.33128	1.84965	33.267	39.1502	43.3222	41.1413	11.447	0	0	0	4.12372	22.6189	15_Quies	inactive	2	-1	01_prox	2.08773	3.67646	1.85507	-0.61983	0.0425614	0.259187	-0.296891	0.0115767	0.0759397	0.276993	0.274158	2.08773	0.560936
chr22:18775777-18777277	18776527	+	CCTGTAGTCCCAGCTACTTG	GGG	CCTGTAGTCCCAGCTACTGG	1	NR_003267	-	0	1.3093	2.82829	7.80248	0	0	0.266256	0	0.266136	0	0.0784112	0	0.0401649	0	0	0	0.00665115	0.251321	15_Quies	inactive	2	-1	01_prox	1.3093	2.82829	2.48709	0	0.266256	-0.133128	0	0.0941401	0	0.128164	0	1.3093	0
chrX:18820786-18822286	18821536	-	CCTGTAGTCCCAGCTACTTG	GGG	CCTGTAGTCCCAGCTACTGG	1	NM_152226	+	0	3.76425	9.77046	17.8342	0.966537	0.334443	1.06502	1.84965	24.3514	14.8909	41.4403	21.287	11.7081	0	0	0.0522173	2.574	6.28302	15_Quies	inactive	2	-1	01_prox	3.76425	9.77046	4.03189	-0.632094	0.0984849	0.392315	-0.16792	0.0100799	0.049518	0.114725	0.431623	3.76425	0.883115
chr20:18911482-18912982	18912232	-	CCTGTAGTCCCAGCTACTTG	GGG	CCTGTAGTCCCAGCTACTGG	1			0.347269	2.61861	5.65658	7.80248	0.644358	0.334443	1.59753	0.462413	15.9681	9.02329	28.9729	14.3278	6.26573	0	0.0121556	0	0.0199535	8.04226	15_Quies	inactive	2	-1	01_prox	2.27134	5.30931	1.07295	-0.309915	0.953175	-0.56756	-0.136446	0.179529	-0.0244051	0.134134	-0.181945	2.27134	-0.181945
chr9:19343879-19345379	19344629	-	CCTGTAGTCCCAGCTACTTG	GGG	CCTGTAGTCCCAGCTACTGG	1	NR_073201	+	0.694537	7.36484	11.8274	14.2117	0.966537	0.334443	1.33128	1.38724	28.7427	104.532	28.9337	70.2063	155.9	0.0196281	0.0607782	0.0652716	629.611	109.576	5_TxWk	active	2	-1	01_prox	6.6703	11.1329	1.19213	-0.632094	0.36474	0.0279809	-0.0947624	0.0327625	0.0311237	0.151366	0.205618	6.6703	0.420702
chr7:19388712-19390212	19389462	-	CCTGTAGTCCCAGCTACTCG	GGG	CCTGTAGTCCCAGCTACTGG	1			0.347269	1.63663	1.79982	4.73722	1.28872	0.668887	0.532511	0	43.114	11.1928	39.9505	24.9713	4.6993	0	0.0243113	0.0652716	0.292651	5.02641	15_Quies	inactive	2	-1	01_prox	1.28936	1.45255	1.4687	-0.61983	-0.756205	-0.266256	-0.480726	-0.520604	-0.293561	0.466072	-0.629861	1.28936	-1.28872
chr9:19414632-19416132	19415382	+	CCTGTAGTCCCAGCTACTTG	AGG	CCTGTAGTCCCAGCTACTGG	1	NM_001010887	+	1.04181	3.1096	5.39946	10.5891	0.644358	3.34443	1.06502	1.84965	31.9363	150.832	26.5422	91.6981	95.0102	0.0196281	0.0607782	0.0261087	601.956	140.237	15_Quies	inactive	2	-1	01_prox	2.06779	4.35766	2.59481	2.70008	0.420664	0.392315	1.30578	0.0965344	0.126245	0.104742	1.20529	2.06779	1.20529
chrX:19520556-19522056	19521306	+	CCTGTAGTCCCAGCTACTTG	GGG	CCTGTAGTCCCAGCTACTGG	1			0.347269	1.47297	2.31406	4.73722	1.28872	0.334443	0.798767	0	26.3474	28.0067	43.1261	23.7432	34.4013	0	0	0.0261087	31.4666	26.64	15_Quies	inactive	2	-1	01_prox	1.1257	1.96679	1.21158	-0.954273	-0.48995	-0.399383	-0.847716	-0.249112	-0.293561	0.704352	-0.416781	1.1257	-1.28872
chr17:19704976-19706476	19705726	-	CCTGTAGTCCCAGCTACTTG	GGG	CCTGTAGTCCCAGCTACTGG	1	NR_135624	-	0.347269	6.38286	9.77046	20.8995	0.966537	0.668887	1.33128	1.38724	34.8638	20.1175	37.2061	38.8898	84.7681	0.00490702	0.0486226	0.104435	61.3369	54.7879	15_Quies	inactive	2	-1	01_prox	6.03559	9.42319	5.56452	-0.29765	0.36474	0.0279809	-0.0493159	0.0387067	0.0204699	0.0995529	0.205618	6.03559	0.420702
chr13:19773945-19775445	19774695	+	CCTGTAGTCCCAGCTACTTG	GGG	CCTGTAGTCCCAGCTACTGG	1	NM_001354909	-	0.694537	9.49246	5.9137	7.52382	0.322179	0.334443	0	1.38724	19.2948	66.5653	18.5834	40.3226	132.665	0.00490702	0.0486226	0.0130543	53.5218	46.7456	5_TxWk	active	2	-1	01_prox	8.79792	5.21916	0.805059	0.0122643	-0.322179	0.69362	0.00139401	-0.0617301	0.155955	0.146428	1.06506	8.79792	1.06506
chr17:19817463-19818963	19818213	+	CCTGTAGTCCCAGCTACTCG	GGG	CCTGTAGTCCCAGCTACTGG	1	NM_014683	-	0.347269	1.14564	1.5427	5.01588	0.322179	0	0.798767	1.84965	33.7992	55.1259	38.3431	77.5749	207.532	0	0.0486226	0.039163	45.7599	49.7615	15_Quies	inactive	2	-1	01_prox	0.798373	1.19544	1.73659	-0.322179	0.476588	0.525443	-0.403545	0.398673	0.32718	0.214197	1.52747	0.798373	1.52747
chr17:19828677-19830177	19829427	+	CCTGTAGTCCCAGCTACTTG	AGG	CCTGTAGTCCCAGCTACTGG	1	NM_014683	-	0.347269	1.63663	2.05694	3.62258	0	0.334443	0.798767	3.23689	34.3315	54.83	37.4413	80.2358	185.763	0.0196281	0.0243113	0.0261087	31.2072	48.0023	15_Quies	inactive	2	-1	01_prox	1.28936	1.70967	0.78282	0.334443	0.798767	1.21906	0.259387	0.467205	0.988271	0.305315	3.23689	1.28936	3.23689
chr1:19869036-19870536	19869786	+	CCTGTAGTCCCAGCTACTTG	GGG	CCTGTAGTCCCAGCTACTGG	1			0.694537	3.92791	9.51334	24.2434	0.966537	0.668887	0.532511	1.38724	35.1299	58.9226	39.5192	38.6851	191.848	0	0.0486226	0.0652716	70.9612	47.4996	14_ReprPCWk	inactive	2	-1	01_prox	3.23338	8.8188	7.36503	-0.29765	-0.434026	0.427364	-0.0920556	-0.049216	0.0178651	0.0424649	0.420702	3.23338	0.420702
chr3:19952785-19954285	19953535	-	CCTGTAGTCCCAGCTACTTG	GGG	CCTGTAGTCCCAGCTACTGG	1	NM_001292048	+	0.347269	6.38286	12.5987	8.63846	0.644358	0.668887	2.13004	1.84965	33.9323	92.1559	37.3237	67.1361	85.6116	0.00490702	0.0607782	0.0913803	56.9272	71.8777	5_TxWk	active	2	-1	01_prox	6.03559	12.2515	-1.98015	0.0245287	1.48569	-0.140196	0.00406401	0.121266	0.145371	0.12061	1.20529	6.03559	1.20529
chr5:19963738-19965238	19964488	+	CCTGTAGTCCCAGCTACTTG	AGG	CCTGTAGTCCCAGCTACTGG	1	NM_001349563	-	1.04181	1.3093	1.79982	3.62258	0.644358	1.67222	0.266256	1.38724	27.0128	22.928	46.6546	9.41542	5.5026	0.0294421	0.0607782	0.104435	0.0798138	2.26189	15_Quies	inactive	2	-1	01_prox	0.267499	0.758016	0.911378	1.02786	-0.378103	0.560492	3.84248	-0.498806	0.287852	0.387481	0.742881	0.267499	0.742881
chr3:20033263-20034763	20034013	-	CCTGTAGTCCCAGCTACTTG	GGG	CCTGTAGTCCCAGCTACTGG	1			0	3.43692	8.22775	14.769	1.93307	2.00666	0.798767	0.924826	73.1873	70.3619	33.7168	111.552	19.6206	0.00981405	0.0486226	0.078326	36.7809	71.3751	15_Quies	inactive	2	-1	01_prox	3.43692	8.22775	3.27061	0.0735861	-1.13431	0.0630299	0.0214104	-0.137864	-0.068268	0.0677095	-1.00825	3.43692	-1.00825
chrX:20050692-20052192	20051442	+	CCTGTAGTCCCAGCTACTTG	AGG	CCTGTAGTCCCAGCTACTGG	1	NM_001168467	-	0.347269	2.61861	5.39946	9.19578	0.644358	2.00666	2.13004	0.924826	32.0694	21.0543	49.0854	25.5854	51.8329	0.0147211	0	0.0652716	60.3792	11.5608	15_Quies	inactive	2	-1	01_prox	2.27134	5.0522	1.89816	1.3623	1.48569	-0.602609	0.599779	0.294067	0.0316967	0.231229	0.137079	2.27134	0.280468
chr21:20090220-20091720	20090970	-	CCTGTAGTCCCAGCTACTTG	GGG	CCTGTAGTCCCAGCTACTGG	1			1.04181	1.14564	1.28559	4.73722	1.28872	1.00333	0.532511	0	17.0327	9.91083	65.3165	6.34518	2.02833	0.0147211	0.0121556	0.0652716	0.0266046	2.01057	15_Quies	inactive	2	-1	01_prox	0.103836	0.243781	1.72582	-0.285386	-0.756205	-0.266256	-2.74844	-3.10199	-0.348734	0.553669	-0.629861	0.103836	-1.28872
chr2:20265583-20267083	20266333	+	CCTGTAGTCCCAGCTACTTG	GGG	CCTGTAGTCCCAGCTACTGG	1	NM_015317	-	0.694537	3.60059	6.68505	6.40918	0.644358	0.668887	1.33128	0.924826	47.3722	40.876	38.4215	63.0424	211.468	0.0490702	0.0121556	0.0913803	243.898	131.189	5_TxWk	active	2	-1	01_prox	2.90605	5.99051	-0.137937	0.0245287	0.68692	-0.203226	0.00844056	0.114668	0.0490789	0.358034	0.137079	2.90605	0.280468
chr9:20358285-20359785	20359035	+	CCTGTAGTCCCAGCTACTCG	CGG	CCTGTAGTCCCAGCTACTGG	1	NM_004529	-	0.694537	1.3093	2.82829	5.01588	0.322179	1.33777	1.59753	1.38724	75.8487	19.3286	36.5396	54.6504	43.5589	0	0.0364669	0.0130543	40.3792	25.886	5_TxWk	active	2	-1	01_prox	0.614767	2.13375	1.09379	1.01559	1.27535	-0.105147	1.652	0.597705	0.246465	0.23141	1.06506	0.614767	1.06506
chr5:20418855-20420355	20419605	-	CCTGTAGTCCCAGCTACTGA	AGG	CCTGTAGTCCCAGCTACTGG	1	NM_001349558	-	0.694537	1.3093	1.79982	5.01588	0.322179	0	1.33128	0.462413	19.8271	11.8831	43.479	7.98264	4.77963	0.00490702	0	0.0522173	0.0199535	2.76453	15_Quies	inactive	1	-1	01_prox	0.614767	1.10528	1.60803	-0.322179	1.0091	-0.434432	-0.524067	0.912977	0.0324515	0.23141	0.140234	0.614767	0.140234
chr17:20425306-20426806	20426056	-	CCTGTAGTCCCAGCTACTCG	GGG	CCTGTAGTCCCAGCTACTGG	1	NR_146076	+	0.347269	0.818315	1.5427	2.7866	0.644358	0	0.798767	0.924826	0.931475	0.443768	1.09776	0.204683	0.522144	0	0	0.0652716	6.03925	0.251321	15_Quies	inactive	2	-1	01_prox	0.471047	1.19544	0.621947	-0.644358	0.154408	0.0630299	-1.36793	0.129165	0.114978	0.409949	0.280468	0.471047	0.280468
chr6:20459082-20460582	20459832	+	CCTGTAGTCCCAGCTACTTG	GGG	CCTGTAGTCCCAGCTACTGG	1	NM_001949	+	0.694537	4.90989	6.94217	9.75309	0	0.668887	1.59753	1.38724	86.7603	22.2377	54.7702	47.2818	150.538	0.0147211	0.133712	0.221924	90.6951	73.8883	5_TxWk	active	2	-1	01_prox	4.21535	6.24763	1.40546	0.668887	1.59753	-0.105147	0.158679	0.255702	0.153141	0.110393	1.38724	4.21535	1.38724
chr1:20711704-20713204	20712454	+	CCTGTAGTCCCAGCTACCGG	GGG	CCTGTAGTCCCAGCTACTGG	1	NM_020816	-	0.694537	17.5119	30.3398	68.5503	0.966537	1.33777	1.86379	4.16172	37.3921	50.5403	25.2092	49.124	167.99	0.0932335	0.0607782	0.182761	248.068	97.7637	15_Quies	inactive	3	-1	01_prox	16.8174	29.6453	19.1052	0.371237	0.897252	1.14896	0.0220745	0.0302662	0.0470878	0.0301527	1.56165	16.8174	3.19518
chr9:20734022-20735522	20734772	-	CCTGTAGTCCCAGCTACTTG	GGG	CCTGTAGTCCCAGCTACTGG	1	NM_017794	+	1.04181	12.6021	22.6263	33.1605	0.322179	2.3411	1.59753	2.77448	51.0981	23.8156	31.2468	25.176	77.8999	0	0.0972452	0.0261087	20.8846	13.32	5_TxWk	active	2	-1	01_prox	11.5602	21.5845	5.2671	2.01893	1.27535	0.588473	0.174644	0.0590865	0.0763511	0.0311345	2.4523	11.5602	2.4523
chr1:20788391-20789891	20789141	+	CCTGTAGTCCCAGCTACTCG	CGG	CCTGTAGTCCCAGCTACTGG	1			0	3.1096	4.88523	8.63846	0.966537	2.00666	0.266256	1.38724	44.8439	106.406	30.8548	105.617	373.996	0.00981405	0.0729339	0.0913803	371.613	147.274	5_TxWk	active	2	-1	01_prox	3.1096	4.88523	1.87661	1.04012	-0.700282	0.560492	0.334488	-0.143347	0.0487011	0.115761	0.420702	3.1096	0.420702
chr4:20815393-20816893	20816143	+	CCTGTAGTCCCAGCTACTTG	GGG	CCTGTAGTCCCAGCTACTGG	1	NM_001363504	-	0.347269	0.490989	1.28559	3.06526	0.966537	0.334443	0.798767	0.462413	17.565	9.81221	27.2087	8.59669	4.55872	0	0	0.0522173	0.339209	5.78038	15_Quies	inactive	2	-1	01_prox	0.143721	0.938318	0.889836	-0.632094	-0.167771	-0.168177	-4.39808	-0.178799	-0.185477	0.367919	-0.504124	0.143721	-0.504124
chr7:20951996-20953496	20952746	+	CCTGTAGTCCCAGCTACTGA	GGG	CCTGTAGTCCCAGCTACTGG	1	NR_126381	+	1.38907	7.36484	16.7126	33.9965	1.28872	1.33777	0.798767	0.924826	35.9283	13.9541	43.675	20.2636	5.44235	0	0.0972452	0.0652716	0	4.77509	15_Quies	inactive	1	-1	01_prox	5.97576	15.3236	8.64194	0.0490574	-0.48995	0.0630299	0.00820939	-0.0319736	-0.0111597	0.158986	-0.070193	5.97576	-0.36389
chr2:20969271-20970771	20970021	-	CCTGTAGTCCCAGCTACTTG	GGG	CCTGTAGTCCCAGCTACTGG	1			0	3.1096	3.08541	5.01588	0.966537	0.334443	1.33128	0	31.8032	12.3269	38.8135	24.9713	8.41455	0	0.158023	0.0522173	0	10.5555	15_Quies	inactive	2	-1	01_prox	3.1096	3.08541	0.965235	-0.632094	0.36474	-0.665639	-0.203272	0.118215	-0.192696	0.199367	-0.966537	3.1096	-0.966537
chr18:20999640-21001140	21000390	-	CCTGTAGTCCCAGCTACTTG	GGG	CCTGTAGTCCCAGCTACTGG	1	NM_005406	-	0.694537	11.9474	13.6272	30.0953	0.644358	0.334443	0.798767	0.924826	27.1459	8.67814	37.6766	8.39201	138.248	0	0.0364669	0.078326	79.7207	5.52906	5_TxWk	active	2	-1	01_prox	11.2529	12.9327	8.23402	-0.309915	0.154408	0.0630299	-0.027541	0.0119394	0.0095395	0.10517	0.0907057	11.2529	0.280468
chr18:21170681-21172181	21171431	+	CCTGTAGTCCCAGCTACTTG	TGG	CCTGTAGTCCCAGCTACTGG	1			0.347269	1.80029	2.31406	4.73722	0	1.67222	1.33128	2.31207	37.259	9.81221	36.5396	25.5854	8.41455	0.0147211	0	0.078326	0.246093	5.02641	15_Quies	inactive	2	-1	01_prox	1.45302	1.96679	1.21158	1.67222	1.33128	0.490394	1.15085	0.676879	0.526673	0.227793	2.31207	1.45302	2.31207
chr1:21184633-21186133	21185383	+	CCTGTAGTCCCAGCTACTTG	AGG	CCTGTAGTCCCAGCTACTGG	1			0.347269	4.90989	7.4564	13.3757	1.6109	1.33777	0.532511	0.924826	58.816	97.4318	30.6588	96.2011	144.855	0.0490702	0.0121556	0.0522173	79.6675	91.2294	15_Quies	inactive	2	-1	01_prox	4.56262	7.10913	2.95964	-0.273122	-1.07838	0.196158	-0.0598607	-0.15169	-0.0526595	0.0767554	-0.686069	4.56262	-0.686069
chr2:21224578-21226078	21225328	+	CCTGTAGTCCCAGCTACTCG	GGG	CCTGTAGTCCCAGCTACTGG	1			0.347269	0.654652	0.771352	3.90124	0.966537	1.00333	1.33128	0.462413	28.3435	11.8338	35.9907	12.281	6.84812	0	0	0	0.00665115	8.29358	15_Quies	inactive	2	-1	01_prox	0.307384	0.424083	1.56494	0.036793	0.36474	-0.434432	0.119697	0.860068	-0.141848	0.281376	-0.504124	0.307384	-0.504124
chr7:21230904-21232404	21231654	-	CCTGTAGTCCCAGCTACTTG	GGG	CCTGTAGTCCCAGCTACTGG	1			0.694537	3.43692	4.88523	7.24516	0.644358	0	0.798767	0	33.0008	11.2421	39.7545	16.5793	3.896	0	0.0486226	0	0.159628	7.53962	15_Quies	inactive	2	-1	01_prox	2.74239	4.19069	1.17996	-0.644358	0.154408	-0.399383	-0.234963	0.0368456	-0.098366	0.472027	-0.208391	2.74239	-0.644358
chr19:21268272-21269772	21269022	+	CCTGTAGTCCCAGCTACTTG	GGG	CCTGTAGTCCCAGCTACTGG	1			0.347269	2.29128	2.31406	6.40918	0	1.67222	0.798767	0.462413	13.3068	10.3546	41.3227	7.16391	31.409	0.00490702	0.0243113	0.0261087	41.0509	4.52377	15_Quies	inactive	2	-1	01_prox	1.94401	1.96679	2.04756	1.67222	0.798767	-0.168177	0.860188	0.406128	0.0762818	0.164965	0.462413	1.94401	0.462413
chr16:21342686-21344186	21343436	+	CCTGTAGTCCCAGCTACTCG	GGG	CCTGTAGTCCCAGCTACTGG	1			0	0.490989	3.08541	3.90124	0.322179	0.334443	0.798767	0.462413	13.9721	43.7851	13.3299	21.0824	8.1334	0	0	0	4.47623	50.0128	15_Quies	inactive	2	-1	01_prox	0.490989	3.08541	0.407915	0.0122643	0.476588	-0.168177	0.0249789	0.154465	0.035946	0.524458	0.0685395	0.490989	0.140234
chr5:21413567-21415067	21414317	+	CCTGTAGTCCCAGCTACTAG	GGG	CCTGTAGTCCCAGCTACTGG	1			0.694537	5.89187	14.1415	30.3739	0	1.33777	1.33128	1.38724	16.2343	13.0172	29.9923	7.77796	6.00466	0	0	0.039163	10.1098	25.3834	15_Quies	inactive	2	-1	01_prox	5.19733	13.4469	8.11624	1.33777	1.33128	0.0279809	0.257396	0.0990025	0.0467408	0.0689379	0.678014	5.19733	1.38724
chr20:21474183-21475683	21474933	-	CCTGTAGTCCCAGCTACTTG	GGG	CCTGTAGTCCCAGCTACTGG	1			0	2.29128	2.05694	3.06526	0.644358	1.33777	0.266256	0.924826	32.7347	66.0229	30.0707	82.0779	31.1479	0	0.0121556	0.0130543	134.952	85.1977	15_Quies	inactive	2	-1	01_prox	2.29128	2.05694	0.50416	0.693416	-0.378103	0.329285	0.302632	-0.183818	0.091499	0.667491	0.137079	2.29128	0.280468
chr1:21600025-21601525	21600775	+	CCTGTAGTCCCAGCTACTTG	GGG	CCTGTAGTCCCAGCTACTGG	1	NM_001330383	-	0.694537	4.09158	6.42793	9.19578	1.93307	0.668887	0.532511	0.924826	48.1706	17.0604	22.7392	41.1413	17.6726	0	0.0486226	0.0261087	17.3861	57.0498	5_TxWk	active	2	-1	01_prox	3.39704	5.7334	1.38392	-1.26419	-1.40056	0.196158	-0.372144	-0.244282	-0.1186	0.240675	-0.492782	3.39704	-1.00825
chr18:21870488-21871988	21871238	+	CCTGTAGTCCCAGCTACTTG	GGG	CCTGTAGTCCCAGCTACTGG	1			0.694537	6.05553	10.2847	16.1623	0.644358	1.00333	1.06502	1.38724	37.7913	10.1081	41.1267	21.6964	109.59	0	0.109401	0.0913803	200.053	11.5608	5_TxWk	active	2	-1	01_prox	5.36099	9.59016	2.93879	0.358972	0.420664	0.161109	0.06696	0.0438641	0.0480278	0.199904	0.240254	5.36099	0.742881
chr6:21944396-21945896	21945146	-	CCTGTAGTCCCAGCTACTTG	AGG	CCTGTAGTCCCAGCTACTGG	1	NR_015410	+	0.347269	1.14564	3.85676	5.29454	0.644358	1.00333	1.06502	0.462413	107.519	25.8865	56.7305	173.571	8.83629	0	0.109401	0.078326	0.152977	21.6136	15_Quies	inactive	2	-1	01_prox	0.798373	3.50949	0.718889	0.358972	0.420664	-0.301305	0.44963	0.119865	-0.0367769	0.202132	-0.181945	0.798373	-0.181945
chr6:21969825-21971325	21970575	-	CCTGTAGTCCCAGCTACAGG	AGG	CCTGTAGTCCCAGCTACTGG	1	NR_015410	+	0.347269	27.0044	37.282	84.1553	1.93307	1.33777	1.86379	4.16172	107.918	24.5552	58.4163	172.753	9.47893	0.0147211	0.0607782	0.039163	0.0931161	21.1109	15_Quies	inactive	3	-1	01_prox	26.6571	36.9347	23.4366	-0.595301	-0.0692857	1.14896	-0.0223318	-0.0018759	0.0265923	0.0993012	0.267794	26.6571	2.22864
chr8:22038168-22039668	22038918	-	CCTGTAGTCCCAGCTACTTG	AGG	CCTGTAGTCCCAGCTACTGG	1			0.694537	4.58256	5.65658	11.7037	0.644358	1.33777	0.532511	0	33.4	50.7375	20.9358	56.9019	85.1698	0.0343492	0.0364669	0.130543	102.96	138.478	5_TxWk	active	2	-1	01_prox	3.88803	4.96204	3.02357	0.693416	-0.111847	-0.266256	0.178346	-0.0225405	-0.0585292	0.185848	-0.31493	3.88803	-0.644358
chr1:22046881-22048381	22047631	-	CCTGTAGTCCCAGCTACTTG	GGG	CCTGTAGTCCCAGCTACTGG	1			0.694537	4.58256	7.19929	11.1464	0.644358	1.00333	0.532511	1.38724	77.7117	118.535	29.4042	124.447	161.523	0.00981405	0.121556	0.130543	104.283	120.383	5_TxWk	active	2	-1	01_prox	3.88803	6.50475	1.97355	0.358972	-0.111847	0.427364	0.0923276	-0.0171947	0.0710765	0.596083	0.119239	3.88803	0.742881
chr14:22234568-22236068	22235318	+	CCTGTAGTCCCAGCTACTCG	GGG	CCTGTAGTCCCAGCTACTGG	1			0.347269	1.96396	2.31406	10.0318	0.644358	0.334443	1.59753	0.924826	33.7992	11.2914	35.8339	15.5559	5.82392	0.0196281	0.0486226	0.0261087	0.0266046	6.0317	15_Quies	inactive	2	-1	01_prox	1.61669	1.96679	3.85885	-0.309915	0.953175	-0.336353	-0.191697	0.484636	0.0289606	0.211269	0.137079	1.61669	0.280468
chr4:22296192-22297692	22296942	-	CCTGTAGTCCCAGCTACTTG	GGG	CCTGTAGTCCCAGCTACTGG	1			0	0.981978	2.82829	2.7866	0	0.334443	0.798767	0.924826	12.3753	6.65653	25.0916	6.75454	5.96449	0.00490702	0	0.039163	4.09046	4.52377	15_Quies	inactive	2	-1	01_prox	0.981978	2.82829	-0.020846	0.334443	0.798767	0.0630299	0.340581	0.28242	0.331884	0.734241	0.452009	0.981978	0.924826
chr7:22324942-22326442	22325692	-	CCTGTAGTCCCAGCTACTTG	TGG	CCTGTAGTCCCAGCTACTGG	1	NM_012294	-	0.347269	3.60059	4.88523	11.7037	0.322179	1.67222	1.33128	0.924826	73.1873	48.7159	43.479	48.9193	29.0794	0.00981405	0.121556	0.104435	3.87097	27.6453	5_TxWk	active	2	-1	01_prox	3.25332	4.53796	3.40924	1.35004	1.0091	-0.203226	0.414973	0.222368	0.0530665	0.0880557	0.602647	3.25332	0.602647
chr16:22376325-22377825	22377075	+	CCTGTAGTCCCAGCTACTTG	GGG	CCTGTAGTCCCAGCTACTGG	1	NR_148970	+	0.347269	9.49246	15.9413	28.702	0.644358	1.00333	1.06502	3.69931	48.4367	71.1509	34.9714	50.5567	97.1992	0.0245351	0.0486226	0.117489	109.179	79.6687	15_Quies	inactive	2	-1	01_prox	9.14519	15.594	6.38035	0.358972	0.420664	1.31714	0.0392526	0.026976	0.10774	0.0352675	3.05495	9.14519	3.05495
chr14:22570454-22571954	22571204	+	CCTGTAGTCCCAGCTACTCG	GGG	CCTGTAGTCCCAGCTACTGG	1	NM_001344	-	0.347269	3.76425	6.68505	5.85186	0.966537	2.00666	1.59753	2.77448	56.0216	107.293	30.7764	60.5862	91.7367	0.0196281	0.0243113	0.0652716	89.6908	39.4573	5_TxWk	active	2	-1	01_prox	3.41698	6.33778	-0.416597	1.04012	0.630996	0.588473	0.304398	0.099561	0.328443	0.371696	0.883632	3.41698	1.80794
chr19:22636670-22638170	22637420	-	CCTGTAGTCCCAGCTACTTG	GGG	CCTGTAGTCCCAGCTACTGG	1	NM_020855	+	0.347269	1.47297	2.31406	5.01588	0.644358	2.3411	1.06502	0.462413	7.98407	19.0327	31.4037	6.14049	6.24565	0.00490702	0.0486226	0.0522173	2.42102	5.78038	15_Quies	inactive	2	-1	01_prox	1.1257	1.96679	1.35091	1.69675	0.420664	-0.301305	1.50728	0.213884	-0.038972	0.214197	-0.181945	1.1257	-0.181945
chr1:22669625-22671125	22670375	+	CCTGTAGTCCCAGCTACTCG	GGG	CCTGTAGTCCCAGCTACTGG	1			0	2.12762	1.5427	6.13052	1.6109	0.668887	0.798767	1.84965	32.0694	28.2039	26.4638	41.346	13.7766	0.00981405	0.0364669	0.078326	0.325907	66.6	14_ReprPCWk	inactive	2	-1	01_prox	2.12762	1.5427	2.29391	-0.942009	-0.812129	0.525443	-0.442752	-0.526432	0.0389457	0.163118	0.238757	2.12762	0.238757
chr16:22858306-22859806	22859056	+	CCTGTAGTCCCAGCTACTTG	AGG	CCTGTAGTCCCAGCTACTGG	1	NM_006043	+	0.694537	1.96396	3.85676	6.13052	0.644358	0.668887	0.266256	2.31207	30.4726	15.6305	33.3247	17.3981	8.15348	0	0.0486226	0.0522173	0.086465	11.0581	14_ReprPCWk	inactive	2	-1	01_prox	1.26942	3.16222	1.13688	0.0245287	-0.378103	1.02291	0.0193228	-0.119569	0.306791	0.183959	1.66771	1.26942	1.66771
chr18:22940549-22942049	22941299	-	CCTGTAGTCCCAGCTACTTG	CGG	CCTGTAGTCCCAGCTACTGG	1	NM_203292	+	0.694537	4.58256	6.17082	8.3598	1.6109	1.67222	2.13004	0.924826	61.0782	63.7054	42.8125	70.411	155.94	0	0.109401	0.0522173	46.0991	69.1132	5_TxWk	active	2	-1	01_prox	3.88803	5.47628	1.09449	0.0613217	0.519149	-0.602609	0.0157719	0.0947996	-0.0895037	0.266923	-0.335317	3.88803	-0.686069
chr8:22954271-22955771	22955021	+	CCTGTAGTCCCAGCTACTTG	GGG	CCTGTAGTCCCAGCTACTGG	1			0	1.96396	5.65658	6.40918	1.28872	0.334443	0.798767	0.462413	32.7347	35.4522	21.2886	33.3634	7.55101	0	0.0850895	0.117489	1.88893	38.4521	15_Quies	inactive	2	-1	01_prox	1.96396	5.65658	0.376298	-0.954273	-0.48995	-0.168177	-0.485893	-0.0866159	-0.128925	0.319235	-0.403856	1.96396	-0.826303
chr9:22979891-22981391	22980641	+	CCTGTAGTCCCAGCTACTCG	GGG	CCTGTAGTCCCAGCTACTGG	1			0	0.818315	0.257117	3.06526	0.322179	1.00333	0.798767	0.462413	17.8311	12.1297	28.032	5.73113	2.47014	0.00981405	0.0364669	0.0130543	0.0133023	2.51321	15_Quies	inactive	2	-1	01_prox	0.818315	0.257117	1.40407	0.681151	0.476588	-0.168177	0.832383	1.85358	0.0457495	0.326237	0.140234	0.818315	0.140234
chr18:23001548-23003048	23002298	+	CCTGTAGTCCCAGCTACTTG	GGG	CCTGTAGTCCCAGCTACTGG	1	NM_203292	+	0.694537	11.2927	15.6842	20.6208	0.322179	0.668887	0.798767	3.23689	37.1259	10.5025	36.9317	16.17	181.947	0.0490702	0.0607782	0.0913803	67.5292	36.4415	5_TxWk	active	2	-1	01_prox	10.5982	14.9896	2.46834	0.346708	0.476588	1.21906	0.0327138	0.0317945	0.146275	0.10268	1.42457	10.5982	2.91471
chr10:23007244-23008744	23007994	+	CCTGTAGTCCCAGCTACTTG	GGG	CCTGTAGTCCCAGCTACTGG	1	NM_001282747	+	1.04181	8.51048	11.8274	30.6526	1.6109	0.334443	1.06502	1.84965	40.3196	11.5873	43.4398	22.5151	9.55926	0	0.121556	0	5.66013	9.29887	15_Quies	inactive	2	-1	01_prox	7.46867	10.7856	9.41259	-1.27645	-0.545873	0.392315	-0.170908	-0.0506113	0.00806319	0.0337715	0.238757	7.46867	0.238757
chr8:23099728-23101228	23100478	+	CCTGTAGTCCCAGCTACTTG	GGG	CCTGTAGTCCCAGCTACTGG	1	NR_046173	+	0	2.61861	8.22775	8.3598	0.322179	0.334443	0	0.924826	27.9443	108.279	26.8558	73.8906	72.0358	0	0.0243113	0.0652716	35.7566	75.8988	14_ReprPCWk	inactive	2	-1	01_prox	2.61861	8.22775	0.0660205	0.0122643	-0.322179	0.462413	0.00468354	-0.0391576	0.0720888	0.11962	0.602647	2.61861	0.602647
chr18:23132103-23133603	23132853	+	CCTGTAGTCCCAGCTACTCG	GGG	CCTGTAGTCCCAGCTACTGG	1			0.694537	10.9654	13.8843	26.194	0.644358	2.00666	1.06502	1.38724	88.3571	52.3647	34.0304	151.875	29.3003	0.00981405	0.0121556	0.0913803	6.41171	128.174	5_TxWk	active	2	-1	01_prox	10.2709	13.1898	6.15485	1.3623	0.420664	0.161109	0.132637	0.0318931	0.0291332	0.0392165	0.742881	10.2709	0.742881
chr1:23153679-23155179	23154429	+	CCTGTAGTCCCAGCTACTTG	GGG	CCTGTAGTCCCAGCTACTGG	1	NM_033631	-	0	6.05553	24.9404	47.3722	0.966537	1.33777	1.59753	5.08655	84.8973	78.4484	33.9912	71.4344	47.4147	0.00490702	0.0243113	0.117489	11.5863	81.6792	5_TxWk	active	2	-1	01_prox	6.05553	24.9404	11.2159	0.371237	0.630996	1.74451	0.0613053	0.0253002	0.0869711	0.0652718	1.33244	6.05553	4.12001
chr1:23234032-23235532	23234782	-	CCTGTAGTCCCAGCTACTTG	AGG	CCTGTAGTCCCAGCTACTGG	1			1.04181	3.27326	3.85676	9.75309	0.644358	1.33777	1.33128	1.38724	39.7873	24.0128	27.1303	31.3165	61.3921	0.00981405	0.0243113	0.143598	10.6418	37.6981	15_Quies	inactive	2	-1	01_prox	2.23145	2.81495	2.94817	0.693416	0.68692	0.0279809	0.310746	0.244025	0.085278	0.234872	0.363084	2.23145	0.742881
chr1:23247084-23248584	23247834	+	CCTGTAGTCCCAGCTACTCG	GGG	CCTGTAGTCCCAGCTACTGG	1			0.347269	3.43692	3.08541	5.01588	1.6109	1.33777	0.266256	1.38724	40.4526	23.3718	29.4826	30.4978	105.955	0.0147211	0.0486226	0.0913803	24.9817	43.7298	15_Quies	inactive	2	-1	01_prox	3.08966	2.73814	0.965235	-0.273122	-1.34464	0.560492	-0.0883988	-0.491078	-0.0479063	0.214197	-0.223656	3.08966	-0.223656
chr16:23382892-23384392	23383642	-	CCTGTAGTCCCAGCTACTGA	GGG	CCTGTAGTCCCAGCTACTGG	1			0	10.4744	21.5979	44.3069	0.322179	1.67222	2.66256	1.38724	24.8837	11.4887	25.366	30.9072	78.904	0	0.0364669	0.078326	33.5817	28.6506	15_Quies	inactive	1	-1	01_prox	10.4744	21.5979	11.3545	1.35004	2.34038	-0.637658	0.128889	0.108362	0.0240382	0.0461787	0.520549	10.4744	1.06506
chr20:23404445-23405945	23405195	+	CCTGTAGTCCCAGCTACTTG	AGG	CCTGTAGTCCCAGCTACTGG	1	NM_001283020	-	0.347269	3.92791	3.85676	6.13052	1.28872	0.668887	1.06502	0.924826	55.0901	147.479	33.6384	79.6217	154.615	0.00981405	0.0243113	0.0913803	78.3905	129.933	5_TxWk	active	2	-1	01_prox	3.58064	3.50949	1.13688	-0.61983	-0.223694	-0.0700979	-0.173106	-0.0637398	-0.0629214	0.353786	-0.177851	3.58064	-0.36389
chr7:23432018-23433518	23432768	-	CCTGTAGTCCCAGCTACTTG	AGG	CCTGTAGTCCCAGCTACTGG	1	NM_006547	-	0.347269	5.23722	4.37099	10.5891	1.28872	2.00666	1.06502	1.38724	108.583	228.738	37.7158	337.932	69.7464	0.0245351	0.121556	0.221924	42.1085	109.073	5_TxWk	active	2	-1	01_prox	4.88995	4.02373	3.10904	0.717944	-0.223694	0.161109	0.14682	-0.0555938	0.0096197	0.097639	0.0985231	4.88995	0.0985231
chr12:23568331-23569831	23569081	+	CCTGTAGTCCCAGCTACTTG	GGG	CCTGTAGTCCCAGCTACTGG	1	NM_001261414	-	0.347269	2.12762	2.57117	8.91712	1.28872	0.668887	0.532511	0.924826	31.404	12.5734	42.1068	11.4623	15.4635	0	0.0486226	0.039163	7.28301	6.28302	15_Quies	inactive	2	-1	01_prox	1.78035	2.2239	3.17297	-0.61983	-0.756205	0.196158	-0.34815	-0.340035	-0.0424617	0.116688	-0.36389	1.78035	-0.36389
chr10:23790112-23791612	23790862	-	CCTGTAGTCCCAGCTATTGG	GGG	CCTGTAGTCCCAGCTACTGG	1	NM_001098500	+	0	1.14564	1.02847	6.68784	0	0.334443	0.532511	0	23.6861	9.81221	37.6374	11.6669	5.40218	0.00490702	0.121556	0.0261087	0.0399069	5.27773	15_Quies	inactive	4	-1	01_prox	1.14564	1.02847	2.82968	0.334443	0.532511	-0.266256	0.291927	0.517771	0	0.462342	0	1.14564	0
chr21:23808100-23809600	23808850	-	CCTGTAGTCCCAGCTACTCG	GGG	CCTGTAGTCCCAGCTACTGG	1			0.694537	1.14564	0.514235	5.29454	0.966537	2.00666	1.06502	1.38724	17.698	10.3546	58.73	8.18733	2.91196	0.00490702	0	0.0522173	0.0133023	2.01057	15_Quies	inactive	2	-1	01_prox	0.451104	-0.180302	2.39015	1.04012	0.0984849	0.161109	2.30573	-0.546221	0.091457	0.217391	0.420702	0.451104	0.420702
chr22:23859554-23861054	23860304	+	CCTGTAGTCCCAGCTACTTG	GGG	CCTGTAGTCCCAGCTACTGG	1	NR_003082	-	0.347269	15.7117	18.5124	28.9806	0.966537	0.334443	1.33128	2.77448	50.8319	141.463	31.2468	155.969	146.401	0	0.0729339	0.143598	489.026	339.786	15_Quies	inactive	2	-1	01_prox	15.3644	18.1652	5.23409	-0.632094	0.36474	0.721601	-0.0411402	0.0200791	0.0631411	0.107988	0.584703	15.3644	1.80794
chr16:23914831-23916331	23915581	+	CCTGTAGTCCCAGCTACTAG	TGG	CCTGTAGTCCCAGCTACTGG	1	NM_002738	+	0.347269	13.4204	28.54	59.0759	0.644358	1.67222	0.532511	3.23689	33.6662	13.6089	30.9724	18.0121	11.2261	0.0637913	0.0364669	0.0913803	0.824743	9.55019	5_TxWk	active	2	-1	01_prox	13.0731	28.1928	15.2679	1.02786	-0.111847	1.35219	0.078624	-0.00396723	0.0441443	0.0170275	2.59253	13.0731	2.59253
chr2:23969424-23970924	23970174	+	CCTGTAGTCCCAGCTACTTG	GGG	CCTGTAGTCCCAGCTACTGG	1	NM_181713	+	0.347269	13.7477	16.7126	22.8501	0	1.33777	1.86379	1.84965	46.1746	157.834	26.2285	124.447	67.5173	0.00981405	0.0850895	0.0522173	66.6113	124.655	5_TxWk	active	2	-1	01_prox	13.4004	16.3654	3.06874	1.33777	1.86379	-0.00706808	0.0998307	0.113886	0.0821964	0.0444388	1.84965	13.4004	1.84965
chr3:23987457-23988957	23988207	-	CCTGTAGTCCCAGCTACTTG	GGG	CCTGTAGTCCCAGCTACTGG	1			1.04181	1.96396	5.65658	11.1464	1.28872	2.67555	1.33128	1.38724	54.6909	47.0888	27.4047	55.2645	65.6697	0.00490702	0.0121556	0.0522173	122.148	89.2188	15_Quies	inactive	2	-1	01_prox	0.922151	4.61478	2.74491	1.38683	0.0425614	0.0279809	1.50391	0.00922285	0.00975034	0.0989649	0.0985231	0.922151	0.0985231
chr2:24027086-24028586	24027836	+	CCTGTAGTCCCAGCTACTTG	CGG	CCTGTAGTCCCAGCTACTGG	1			0	1.63663	5.14235	3.90124	0.644358	0.668887	0.798767	0.924826	38.1905	160.989	26.3069	63.4518	122.844	0.00490702	0.0364669	0.0913803	164.869	170.898	5_TxWk	active	2	-1	01_prox	1.63663	5.14235	-0.620554	0.0245287	0.154408	0.0630299	0.0149873	0.0300269	0.0718921	0.524458	0.137079	1.63663	0.280468
chr20:24085255-24086755	24086005	-	CCTGTAGTCCCAGCTACTTG	GGG	CCTGTAGTCCCAGCTACTGG	1			0.347269	2.12762	3.59964	8.08114	0	1.00333	1.33128	0.924826	24.7506	13.2144	32.031	16.784	7.87233	0	0.0486226	0.039163	0.0133023	7.53962	15_Quies	inactive	2	-1	01_prox	1.78035	3.25237	2.24075	1.00333	1.33128	-0.203226	0.563558	0.409325	0.119581	0.264555	0.452009	1.78035	0.924826
chr10:24154016-24155516	24154766	+	CCTGTAGTCCCAGCTACTTG	GGG	CCTGTAGTCCCAGCTACTGG	1	NM_001098500	+	0	1.3093	1.28559	3.34392	0.644358	1.00333	0.798767	2.31207	33.9323	10.256	42.3028	19.6496	8.27398	0.0147211	0.0243113	0	4.74892	5.02641	15_Quies	inactive	2	-1	01_prox	1.3093	1.28559	1.02917	0.358972	0.154408	0.75665	0.27417	0.120107	0.498729	0.29905	1.66771	1.3093	1.66771
chr13:24235735-24237235	24236485	+	CCTGTAGTCCCAGCTACTCG	GGG	CCTGTAGTCCCAGCTACTGG	1	NM_001286792	+	0.347269	0.818315	1.02847	3.06526	0.322179	0.668887	0.266256	0.462413	46.5738	12.5241	24.1898	29.6791	30.7262	0	0	0.039163	3.22581	19.1004	15_Quies	inactive	2	-1	01_prox	0.471047	0.681201	1.01839	0.346708	-0.0559235	0.0980788	0.736037	-0.0820955	0.0515948	0.367919	0.140234	0.471047	0.140234
chr10:24329992-24331492	24330742	-	CCTGTAGTCCCAGCTACTTG	GGG	CCTGTAGTCCCAGCTACTGG	1	NM_001098500	+	0.694537	7.5285	11.056	24.8007	0.966537	0.668887	1.06502	1.38724	38.8558	10.9463	43.283	25.7901	18.5763	0.00981405	0.0486226	0.0130543	1.7559	8.5449	15_Quies	inactive	2	-1	01_prox	6.83396	10.3615	6.87234	-0.29765	0.0984849	0.161109	-0.0435546	0.00950488	0.017452	0.128269	0.136059	6.83396	0.420702
chr12:24345830-24347330	24346580	-	CCTGTAGTCCCAGCTACTTG	GGG	CCTGTAGTCCCAGCTACTGG	1	NM_001261414	-	0	2.29128	2.31406	5.5732	0.644358	1.00333	0.798767	0.924826	59.0822	14.6444	44.9296	28.0416	15.0418	0	0.0729339	0.0261087	0.738278	9.55019	15_Quies	inactive	2	-1	01_prox	2.29128	2.31406	1.62957	0.358972	0.154408	0.0630299	0.156669	0.0667263	0.0503245	0.17943	0.280468	2.29128	0.280468
chrX:24374238-24375738	24374988	+	CCTGTAGTCCCAGCTACTTG	GGG	CCTGTAGTCCCAGCTACTGG	1			0	5.72821	9.77046	22.8501	0	0.334443	0.798767	0.462413	50.5658	18.7369	50.1831	52.8083	21.5887	0.00981405	0	0.039163	0.951115	8.04226	15_Quies	inactive	2	-1	01_prox	5.72821	9.77046	6.53982	0.334443	0.798767	-0.168177	0.0583854	0.0817532	0.0202368	0.13532	0.149548	5.72821	0.462413
chr2:24394347-24395847	24395097	-	CCTGTAGTCCCAGCTACTTG	GGG	CCTGTAGTCCCAGCTACTGG	1			1.04181	3.27326	11.8274	14.2117	0.966537	1.67222	1.86379	1.38724	49.6343	70.3619	35.9515	62.8377	8.53505	0.00490702	0.0121556	0.078326	2.0419	49.2589	15_Quies	inactive	2	-1	01_prox	2.23145	10.7856	1.19213	0.70568	0.897252	-0.238275	0.316242	0.0831898	0.0319444	0.155357	0.205618	2.23145	0.420702
chr18:24421691-24423191	24422441	+	CCTGTAGTCCCAGCTACTTG	GGG	CCTGTAGTCCCAGCTACTGG	1			0.694537	5.72821	10.5418	18.1129	0.966537	0.668887	1.59753	1.84965	52.961	63.804	39.9113	79.4171	111.277	0.0196281	0.0972452	0.0652716	86.7709	114.1	15_Quies	inactive	2	-1	01_prox	5.03367	9.84727	3.78554	-0.29765	0.630996	0.12606	-0.0591319	0.0640783	0.0507003	0.117464	0.431623	5.03367	0.883115
chrX:24422312-24423812	24423062	-	CCTGTAGTCCCAGCTACTCG	GGG	CCTGTAGTCCCAGCTACTGG	1			0.347269	1.47297	0.514235	3.62258	0.644358	0.668887	1.33128	0	56.6869	46.9901	55.9464	68.3642	33.7385	0	0	0.0130543	3.49186	32.923	15_Quies	inactive	2	-1	01_prox	1.1257	0.166966	1.55417	0.0245287	0.68692	-0.665639	0.0217897	4.11413	-0.196732	0.305315	-0.644358	1.1257	-0.644358
chr22:24463210-24464710	24463960	+	CCTGTAGTCCCAGCTACTGA	GGG	CCTGTAGTCCCAGCTACTGG	1	NR_028484	-	0	10.1471	26.7402	66.8784	0.322179	1.33777	1.86379	0.924826	60.679	27.5629	34.9322	52.6036	31.3287	0	0.0729339	0.0261087	88.7796	64.3381	5_TxWk	active	1	-1	01_prox	10.1471	26.7402	20.0691	1.01559	1.54161	-0.469481	0.100087	0.0576514	0.00901109	0.0149525	0.602647	10.1471	0.602647
chr12:24487725-24489225	24488475	+	CCTGTAGTCCCAGCTACTTG	AGG	CCTGTAGTCCCAGCTACTGG	1	NM_001261414	-	0.347269	1.47297	1.02847	4.1799	1.6109	1.33777	0	0.462413	83.6997	16.666	51.3593	38.0711	15.2627	0.0147211	0.0486226	0.0522173	0.891255	6.53434	15_Quies	inactive	2	-1	01_prox	1.1257	0.681201	1.57571	-0.273122	-1.6109	0.231207	-0.242624	-2.36479	-0.299659	0.260917	-1.14848	1.1257	-1.14848
chr1:24511489-24512989	24512239	+	CCTGTAGTCCCAGCTACTTG	GGG	CCTGTAGTCCCAGCTACTGG	1	NM_001251979	+	0.347269	4.4189	7.19929	9.19578	0.322179	1.33777	0.532511	0.924826	49.2351	55.3724	33.4816	37.0477	56.5723	0	0.0486226	0.143598	105.261	43.9811	14_ReprPCWk	inactive	2	-1	01_prox	4.07163	6.85202	0.998245	1.01559	0.210332	0.196158	0.249432	0.0306964	0.0681072	0.113013	0.602647	4.07163	0.602647
chr2:24722130-24723630	24722880	+	CCTGTAGTCCCAGCTACTTG	GGG	CCTGTAGTCCCAGCTACTGG	1	NM_003743	+	0	4.90989	7.97064	10.3104	0	1.00333	0.266256	1.38724	49.5013	12.3269	38.4999	22.9245	88.8649	0.00490702	0.0486226	0.0261087	46.2721	12.0634	5_TxWk	active	2	-1	01_prox	4.90989	7.97064	1.16989	1.00333	0.266256	0.560492	0.204349	0.0334046	0.134547	0.198443	0.678014	4.90989	1.38724
chr16:24814995-24816495	24815745	+	CCTGTAGTCCCAGCTACAGG	AGG	CCTGTAGTCCCAGCTACTGG	1	NM_001351850	+	0.694537	4.74623	5.39946	6.40918	0.322179	0.334443	0.266256	0.462413	37.3921	13.8061	32.031	22.9245	255.831	0	0	0.0913803	114.014	40.714	4_Tx	active	3	-1	01_prox	4.05169	4.70493	0.504856	0.0122643	-0.0559235	0.0980788	0.00302697	-0.0118862	0.0245394	0.174989	0.140234	4.05169	0.140234
chr22:24899398-24900898	24900148	-	CCTGTAGTCCCAGCTACTTG	TGG	CCTGTAGTCCCAGCTACTGG	1	NM_133454	+	1.04181	2.94593	2.31406	7.52382	0.966537	1.33777	1.33128	1.38724	27.6781	15.9757	34.3833	25.5854	28.5774	0.00490702	0.0729339	0.078326	10.1497	16.0845	15_Quies	inactive	2	-1	01_prox	1.90413	1.27225	2.60488	0.371237	0.36474	0.0279809	0.194964	0.286689	0.0649031	0.315648	0.205618	1.90413	0.420702
chr15:24900237-24901737	24900987	+	CCTGTAGTCCCAGCTACTTG	GGG	CCTGTAGTCCCAGCTACTGG	1	NR_146177	+	0	3.1096	5.39946	8.3598	0	0	0.532511	0.462413	14.1052	5.27591	27.9928	6.95923	1.68693	0.0147211	0.0243113	0.039163	2.68707	2.26189	15_Quies	inactive	2	-1	01_prox	3.1096	5.39946	1.48017	0	0.532511	-0.035049	0	0.098623	0.0553139	0.11962	0.462413	3.1096	0.462413
chr13:24916390-24917890	24917140	+	CCTGTAGTCCCAGCTACTCG	GGG	CCTGTAGTCCCAGCTACTGG	1	NM_018451	-	0	0.654652	1.79982	3.06526	0.644358	0.668887	1.59753	1.84965	23.6861	46.3984	16.3095	24.9713	99.7898	0.0147211	0.0729339	0.039163	89.591	33.677	5_TxWk	active	2	-1	01_prox	0.654652	1.79982	0.632719	0.0245287	0.953175	0.12606	0.0374683	0.529594	0.393211	0.326237	1.20529	0.654652	1.20529
chr12:24921542-24923042	24922292	-	CCTGTAGTCCCAGCTACTTG	GGG	CCTGTAGTCCCAGCTACTGG	1	NM_001178091	-	1.04181	10.8018	22.1121	58.5186	0.644358	1.00333	1.06502	0.924826	49.9005	45.4123	39.4016	46.4631	23.5969	0.0147211	0.19449	0.130543	28.1743	54.7879	7_Enh	active	2	-1	01_prox	9.75995	21.0703	18.2032	0.358972	0.420664	-0.0700979	0.0367801	0.0199648	0.00487968	0.0355976	0.137079	9.75995	0.280468
chr14:24983372-24984872	24984122	+	CCTGTAGTCCCAGCTACTTG	GGG	CCTGTAGTCCCAGCTACTGG	1	NM_001351942	-	0.694537	1.80029	5.9137	6.68784	0.322179	0.334443	0.266256	0	85.5627	18.589	45.2432	56.4925	24.4404	0	0.0121556	0	1.37014	6.28302	15_Quies	inactive	2	-1	01_prox	1.10576	5.21916	0.387069	0.0122643	-0.0559235	-0.133128	0.0110914	-0.010715	-0.0537566	0.341387	-0.157465	1.10576	-0.322179
chr12:25065047-25066547	25065797	-	CCTGTAGTCCCAGCTACTTG	GGG	CCTGTAGTCCCAGCTACTGG	1	NM_001366546	+	1.04181	7.03751	11.5703	14.769	0.966537	1.67222	1.59753	0.924826	31.6702	11.4887	40.5778	12.6904	8.91662	0	0.0486226	0.039163	0.911208	4.27245	15_Quies	inactive	2	-1	01_prox	5.9957	10.5285	1.59935	0.70568	0.630996	-0.336353	0.117698	0.0599323	-0.00303857	0.0728482	-0.0417109	5.9957	-0.0417109
chr10:25153661-25155161	25154411	-	CCTGTAGTCCCAGCTACTTG	GGG	CCTGTAGTCCCAGCTACTGG	1	NR_120649	+	0.347269	1.80029	3.08541	6.68784	0.644358	0.668887	0.798767	0.924826	25.549	33.9729	36.3044	15.9653	6.26573	0	0.0850895	0.0261087	0.0798138	8.29358	15_Quies	inactive	2	-1	01_prox	1.45302	2.73814	1.80121	0.0245287	0.154408	0.0630299	0.0168811	0.0563917	0.0442339	0.157715	0.280468	1.45302	0.280468
chr20:25283812-25285312	25284562	-	CCTGTAGTCCCAGCTACTTG	GGG	CCTGTAGTCCCAGCTACTGG	1	NM_002862	+	1.04181	9.00147	11.5703	14.2117	0.644358	0.334443	0.266256	2.77448	56.82	66.0229	22.8961	90.8793	125.475	0.0294421	0.0972452	0.078326	108.7	145.515	5_TxWk	active	2	-1	01_prox	7.95966	10.5285	1.32069	-0.309915	-0.378103	1.25411	-0.0389357	-0.0359124	0.161742	0.393637	0.410892	7.95966	2.13012
chr1:25375168-25376668	25375918	-	CCTGTAGTCCCAGCTACTTG	AGG	CCTGTAGTCCCAGCTACTGG	1	NM_001330430	-	1.04181	1.63663	3.34253	5.85186	0.644358	0.668887	0	0.924826	14.5044	63.0151	12.2713	36.6383	72.8793	0	0.0121556	0	87.3696	30.6611	15_Quies	inactive	2	-1	01_prox	0.594825	2.30072	1.25467	0.0245287	-0.644358	0.462413	0.0412368	-0.280068	0.0583088	0.207898	0.280468	0.594825	0.280468
chr2:25382594-25384094	25383344	-	CCTGTAGTCCCAGCTACTTG	GGG	CCTGTAGTCCCAGCTACTGG	1	NM_001320932	-	0	1.80029	2.82829	5.5732	1.28872	0	1.33128	0.462413	48.4367	43.4893	31.5997	72.0485	30.4249	0	0.0121556	0.0130543	25.7599	123.398	15_Quies	inactive	2	-1	01_prox	1.80029	2.82829	1.37245	-1.28872	0.0425614	-0.434432	-0.715837	0.0150484	-0.148264	0.17943	-0.826303	1.80029	-0.826303
chr9:25411436-25412936	25412186	+	CCTGTAGTCCCAGCTACTTG	GGG	CCTGTAGTCCCAGCTACTGG	1			0	0.654652	0.514235	3.90124	0.966537	1.67222	0	0.924826	13.4399	11.5873	26.6206	5.32176	2.24924	0	0.0607782	0.0261087	0	2.26189	15_Quies	inactive	2	-1	01_prox	0.654652	0.514235	1.6935	0.70568	-0.966537	0.462413	1.07795	-1.87956	-0.0106917	0.524458	-0.0203862	0.654652	-0.0417109
chr2:25438643-25440143	25439393	+	CCTGTAGTCCCAGCTACTAG	GGG	CCTGTAGTCCCAGCTACTGG	1	NM_001320932	-	0	19.9669	34.1966	78.0248	0.322179	1.00333	2.13004	2.77448	37.259	12.4748	35.9123	29.065	36.5903	0	0.0850895	0.0261087	21.5165	19.1004	15_Quies	inactive	2	-1	01_prox	19.9669	34.1966	21.9141	0.681151	1.80787	0.322217	0.034114	0.0528668	0.0314298	0.0262229	1.19856	19.9669	2.4523
chr20:25524794-25526294	25525544	+	CCTGTAGTCCCAGCTACTTG	GGG	CCTGTAGTCCCAGCTACTGG	1	NM_025176	-	0.694537	9.16513	13.3701	20.6208	1.6109	0.334443	0.798767	0.462413	41.7833	13.1158	29.9923	36.4336	128.227	0.00490702	0.0243113	0.039163	40.153	62.5789	7_Enh	active	2	-1	01_prox	8.47059	12.6756	3.62536	-1.27645	-0.812129	-0.168177	-0.150692	-0.0640704	-0.0576365	0.050185	-1.14848	8.47059	-1.14848
chr3:25627615-25629115	25628365	+	CCTGTAGTCCCAGCTACTTG	CGG	CCTGTAGTCCCAGCTACTGG	1	NM_001330700	-	0.347269	2.94593	3.85676	6.9665	0.966537	1.33777	0.798767	0.462413	41.9164	81.2589	29.757	47.2818	133.388	0	0	0.0261087	403.06	37.4468	4_Tx	active	2	-1	01_prox	2.59867	3.50949	1.55487	0.371237	-0.167771	-0.168177	0.142857	-0.0478048	-0.0761606	0.151075	-0.504124	2.59867	-0.504124
chr10:25709052-25710552	25709802	-	CCTGTAGTCCCAGCTACTCG	GGG	CCTGTAGTCCCAGCTACTGG	1	NR_108067	+	0	1.3093	1.28559	3.90124	0.966537	1.33777	0.266256	1.38724	27.6781	10.3546	36.1867	18.4215	6.24565	0.00490702	0.0972452	0.143598	0.0332558	6.28302	15_Quies	inactive	2	-1	01_prox	1.3093	1.28559	1.30783	0.371237	-0.700282	0.560492	0.283537	-0.544718	0.107838	0.256329	0.420702	1.3093	0.420702
chr22:25740576-25742076	25741326	-	CCTGTAGTCCCAGCTACAGG	CGG	CCTGTAGTCCCAGCTACTGG	1			0.694537	7.69216	12.0845	16.4409	1.28872	2.3411	1.33128	0.462413	33.5331	19.2793	36.0691	26.6088	44.8442	0	0.0729339	0.0522173	69.1387	16.5872	15_Quies	inactive	3	-1	01_prox	6.99763	11.39	2.17821	1.05239	0.0425614	-0.434432	0.150392	0.00373674	-0.0524757	0.196367	-0.267233	6.99763	-0.826303
chr22:25772841-25774341	25773591	-	CCTGTAGTCCCAGCTACTCG	GGG	CCTGTAGTCCCAGCTACTGG	1	NM_001318245	+	0	2.45495	1.28559	7.24516	0.966537	1.33777	0.532511	0.462413	27.5451	18.589	37.0885	24.562	24.5006	0	0.0243113	0.117489	43.6648	13.0687	15_Quies	inactive	2	-1	01_prox	2.45495	1.28559	2.97978	0.371237	-0.434026	-0.035049	0.15122	-0.337609	-0.0695809	0.138023	-0.504124	2.45495	-0.504124
chr10:25777451-25778951	25778201	+	CCTGTAGTCCCAGCTACTTG	GGG	CCTGTAGTCCCAGCTACTGG	1			0.694537	9.65612	15.9413	35.6685	0.966537	0.668887	1.33128	2.31207	29.1419	9.51637	36.3828	14.3278	7.792	0	0.0729339	0	0.0199535	4.52377	15_Quies	inactive	2	-1	01_prox	8.96158	15.2467	9.86359	-0.29765	0.36474	0.490394	-0.0332141	0.0239225	0.0384723	0.0285927	1.34553	8.96158	1.34553
chr18:25800450-25801950	25801200	+	CCTGTAGTCCCAGCTACTTG	AGG	CCTGTAGTCCCAGCTACTGG	1			0.347269	2.12762	3.59964	7.24516	0.644358	1.00333	1.59753	0.462413	31.5371	10.6011	43.871	18.4215	10.6638	0.00981405	0.0121556	0.039163	0.0266046	10.0528	15_Quies	inactive	2	-1	01_prox	1.78035	3.25237	1.82276	0.358972	0.953175	-0.56756	0.20163	0.293071	-0.0263769	0.296617	-0.0889257	1.78035	-0.181945
chr10:25827697-25829197	25828447	-	CCTGTAGTCCCAGCTACTTG	GGG	CCTGTAGTCCCAGCTACTGG	1			0.347269	6.05553	8.48487	25.0794	0.644358	1.00333	0.266256	2.31207	38.7228	10.1574	39.284	19.8543	7.77192	0.00981405	0.0486226	0.130543	0	5.52906	15_Quies	inactive	2	-1	01_prox	5.70826	8.1376	8.29726	0.358972	-0.378103	1.02291	0.0628864	-0.0464636	0.0674309	0.0404333	1.66771	5.70826	1.66771
chr13:25884490-25885990	25885240	-	CCTGTAGTCCCAGCTACTTG	GGG	CCTGTAGTCCCAGCTACTGG	1	NM_016529	+	0	1.47297	1.5427	5.01588	0.322179	0	0	1.38724	35.263	10.2067	25.0132	28.451	14.6803	0	0.0364669	0.078326	0.671767	12.3147	15_Quies	inactive	2	-1	01_prox	1.47297	1.5427	1.73659	-0.322179	-0.322179	0.69362	-0.218728	-0.208841	0.212338	0.616456	0.344449	1.47297	1.06506
chr21:25900129-25901629	25900879	+	CCTGTAGTCCCAGCTACTAG	AGG	CCTGTAGTCCCAGCTACTGG	1	NM_000484	-	0.694537	10.6381	15.1699	20.3422	0.644358	1.67222	2.66256	1.38724	41.9164	12.2776	48.1837	27.4275	80.7516	0	0.0607782	0.039163	225.009	14.5766	5_TxWk	active	2	-1	01_prox	9.94356	14.4754	2.58612	1.02786	2.0182	-0.637658	0.103369	0.139423	0.0378102	0.104136	0.363084	9.94356	0.742881
chr2:25908765-25910265	25909515	+	CCTGTAGTCCCAGCTACTTG	GGG	CCTGTAGTCCCAGCTACTGG	1			0.347269	2.29128	4.62811	13.933	0.322179	0.668887	0.532511	2.31207	35.6622	78.7442	27.5615	46.6678	36.9116	0.00490702	0.0243113	0.039163	23.8577	63.5841	15_Quies	inactive	2	-1	01_prox	1.94401	4.28084	4.65244	0.346708	0.210332	0.889777	0.178346	0.0491333	0.146469	0.150602	0.972558	1.94401	1.98989
chr2:25996689-25998189	25997439	-	CCTGTAGTCCCAGCTACTTG	GGG	CCTGTAGTCCCAGCTACTGG	1			0	1.47297	3.59964	9.75309	0.966537	1.00333	0.532511	0.462413	55.4893	161.975	27.836	115.441	37.9157	0	0	0.039163	45.2544	93.24	5_TxWk	active	2	-1	01_prox	1.47297	3.59964	3.07673	0.036793	-0.434026	-0.035049	0.0249789	-0.120575	-0.0516886	0.102532	-0.504124	1.47297	-0.504124
chr18:26102401-26103901	26103151	-	CCTGTAGTCCCAGCTACTTG	AGG	CCTGTAGTCCCAGCTACTGG	1			0.694537	3.27326	4.62811	9.19578	1.28872	1.33777	0.798767	1.84965	40.0534	87.6689	45.4785	55.2645	100.091	0.0147211	0.0607782	0.039163	19.2418	68.1079	15_Quies	inactive	2	-1	01_prox	2.57872	3.93357	2.28383	0.0490574	-0.48995	0.525443	0.0190239	-0.124556	0.0659829	0.240675	0.274158	2.57872	0.560936
chr8:26231225-26232725	26231975	+	CCTGTAGTCCCAGCTACTTG	GGG	CCTGTAGTCCCAGCTACTGG	1			0.347269	6.2192	8.99911	27.866	0.644358	0.334443	0.532511	0.462413	27.9443	9.46706	25.17	15.3512	4.75955	0	0.0486226	0.0913803	0.166279	12.566	15_Quies	inactive	2	-1	01_prox	5.87193	8.65184	9.43344	-0.309915	-0.111847	-0.035049	-0.0527791	-0.0129276	-0.00661168	0.0743506	-0.0889257	5.87193	-0.181945
chr8:26252060-26253560	26252810	+	CCTGTAGTCCCAGCTACTTG	GGG	CCTGTAGTCCCAGCTACTGG	1			0.347269	1.47297	2.57117	5.5732	0.966537	1.33777	0.266256	0.462413	34.4646	56.753	23.7586	35.2055	25.6252	0.00490702	0.0607782	0.117489	8.98571	83.6898	15_Quies	inactive	2	-1	01_prox	1.1257	2.2239	1.50101	0.371237	-0.700282	0.0980788	0.329783	-0.314888	-0.0964659	0.191354	-0.504124	1.1257	-0.504124
chr16:26263787-26265287	26264537	-	CCTGTAGTCCCAGCTACTCG	GGG	CCTGTAGTCCCAGCTACTGG	1			0.347269	1.47297	0.771352	2.7866	0.322179	0.668887	0.798767	0.924826	17.2988	11.1928	31.4037	7.36859	2.97221	0.00981405	0.0121556	0.0522173	0.0133023	3.01585	15_Quies	inactive	2	-1	01_prox	1.1257	0.424083	1.00762	0.346708	0.476588	0.0630299	0.307993	1.12381	0.247054	0.409949	0.602647	1.1257	0.602647
chr8:26335569-26337069	26336319	+	CCTGTAGTCCCAGCTACTTG	GGG	CCTGTAGTCCCAGCTACTGG	1	NM_002717	+	0.347269	2.78227	3.08541	4.1799	0.322179	0	2.13004	2.31207	108.317	98.3687	31.2468	62.633	105.955	0	0.0243113	0.0652716	109.185	119.629	5_TxWk	active	2	-1	01_prox	2.435	2.73814	0.547245	-0.322179	1.80787	0.0910107	-0.132312	0.660253	0.519196	0.260917	1.98989	2.435	1.98989
chr1:26346867-26348367	26347617	-	CCTGTAGTCCCAGCTACTTG	GGG	CCTGTAGTCCCAGCTACTGG	1	NM_001039775	-	0.347269	3.27326	4.11388	11.4251	0.644358	2.67555	1.06502	1.84965	33.6662	68.4389	23.1705	38.4804	27.5531	0	0.0364669	0.078326	5.62022	62.3275	15_Quies	inactive	2	-1	01_prox	2.92599	3.76661	3.65559	2.03119	0.420664	0.392315	0.694188	0.111682	0.108803	0.184697	0.589088	2.92599	1.20529
chr12:26375239-26376739	26375989	+	CCTGTAGTCCCAGCTACTTG	GGG	CCTGTAGTCCCAGCTACTGG	1	NM_002223	-	0.347269	9.98344	11.5703	25.358	1.6109	1.00333	1.59753	1.84965	37.6582	12.4255	41.6363	25.7901	33.6783	0.0147211	0.0850895	0.104435	28.713	11.5608	15_Quies	inactive	2	-1	01_prox	9.63618	11.223	6.89388	-0.607565	-0.0133622	0.12606	-0.0630504	-0.00119061	0.00954617	0.165453	0.0576973	9.63618	0.238757
chr1:26435539-26437039	26436289	+	CCTGTAGTCCCAGCTACTTG	GGG	CCTGTAGTCCCAGCTACTGG	1	NM_205861	+	0.694537	4.4189	3.59964	7.52382	0	0.668887	1.86379	3.69931	43.2471	128.249	25.8757	101.113	205.042	0.0539773	0.0243113	0.0913803	135.85	292.286	5_TxWk	active	2	-1	01_prox	3.72436	2.90511	1.96209	0.668887	1.86379	0.917758	0.179598	0.641556	0.541683	0.299597	1.80804	3.72436	3.69931
chr8:26472272-26473772	26473022	+	CCTGTAGTCCCAGCTACTTG	GGG	CCTGTAGTCCCAGCTACTGG	1			0	2.78227	7.4564	8.3598	0.966537	0.334443	1.06502	0.924826	44.0455	83.5271	28.4633	82.4873	21.2473	0.00490702	0.0607782	0.0652716	58.0779	92.2347	15_Quies	inactive	2	-1	01_prox	2.78227	7.4564	0.451697	-0.632094	0.0984849	-0.0700979	-0.227186	0.0132081	-0.00498947	0.244747	-0.0203862	2.78227	-0.0417109
chr1:26482838-26484338	26483588	+	CCTGTAGTCCCAGCTACTGT	GGG	CCTGTAGTCCCAGCTACTGG	1			0	6.54652	8.99911	14.769	0.322179	1.00333	1.33128	0.924826	48.0375	146.789	26.4246	142.255	207.532	0	0.0243113	0.130543	136.049	353.86	5_TxWk	active	1	-1	01_prox	6.54652	8.99911	2.88493	0.681151	1.0091	-0.203226	0.104048	0.112133	0.040805	0.280189	0.145634	6.54652	0.602647
chr6:26558882-26560382	26559632	+	CCTGTAGTCCCAGCTACTCG	GGG	CCTGTAGTCCCAGCTACTGG	1			0	2.12762	3.08541	5.01588	0.644358	0.668887	1.59753	0.462413	61.2112	410.091	43.2438	244.801	34.8431	0	0.0243113	0.0130543	181.33	146.269	5_TxWk	active	2	-1	01_prox	2.12762	3.08541	0.965235	0.0245287	0.953175	-0.56756	0.0115287	0.30893	-0.0362738	0.199367	-0.181945	2.12762	-0.181945
chr1:26792980-26794480	26793730	-	CCTGTAGTCCCAGCTACTTG	GGG	CCTGTAGTCCCAGCTACTGG	1	NM_001374484	+	0	6.54652	7.97064	16.7196	0.966537	1.00333	0.798767	1.38724	64.671	91.0711	30.2667	132.021	362.991	0	0.0972452	0.0522173	154.38	132.195	5_TxWk	active	2	-1	01_prox	6.54652	7.97064	4.37448	0.036793	-0.167771	0.294236	0.00562024	-0.0210486	0.0251622	0.0598101	0.420702	6.54652	0.420702
chr2:26818771-26820271	26819521	+	CCTGTAGTCCCAGCTACTCG	GGG	CCTGTAGTCCCAGCTACTGG	1			0.347269	2.94593	6.17082	13.097	0.322179	1.67222	1.59753	1.38724	41.118	93.9803	31.9133	58.13	85.2501	0	0.0729339	0.0261087	89.9635	108.068	14_ReprPCWk	inactive	2	-1	01_prox	2.59867	5.82355	3.4631	1.35004	1.27535	-0.105147	0.519512	0.219	0.0835358	0.0784329	1.06506	2.59867	1.06506
chr18:26842772-26844272	26843522	+	CCTGTAGTCCCAGCTACTCG	GGG	CCTGTAGTCCCAGCTACTGG	1			0.694537	1.47297	2.05694	10.0318	1.28872	3.00999	0.532511	0.462413	37.3921	17.8987	39.48	28.0416	10.3425	0	0.0607782	0.078326	24.3499	15.0792	15_Quies	inactive	2	-1	01_prox	0.77843	1.3624	3.98741	1.72127	-0.756205	-0.035049	2.21121	-0.555053	-0.0884957	0.107098	-0.826303	0.77843	-0.826303
chr8:27104703-27106203	27105453	+	CCTGTAGTCCCAGCTACTCG	GGG	CCTGTAGTCCCAGCTACTGG	1			0	0.981978	1.02847	2.7866	0.322179	0	0.532511	0	14.9036	6.80445	28.5417	7.36859	3.29352	0	0.0364669	0.117489	0.0266046	3.01585	14_ReprPCWk	inactive	2	-1	01_prox	0.981978	1.02847	0.879065	-0.322179	0.210332	-0.266256	-0.328092	0.20451	-0.115617	0.35886	-0.322179	0.981978	-0.322179
chr10:27182661-27184161	27183411	-	CCTGTAGTCCCAGCTACTTG	GGG	CCTGTAGTCCCAGCTACTGG	1	NM_001172304	+	0.347269	4.25524	4.88523	9.47443	0.966537	0.334443	1.06502	0.462413	35.1299	138.604	29.5218	81.4639	227.012	0	0.0364669	0.078326	162.927	81.6792	5_TxWk	active	2	-1	01_prox	3.90797	4.53796	2.2946	-0.632094	0.0984849	-0.301305	-0.161745	0.0217025	-0.0552334	0.109563	-0.504124	3.90797	-0.504124
chr2:27218720-27220220	27219470	-	CCTGTAGTCCCAGCTACTTG	GGG	CCTGTAGTCCCAGCTACTGG	1	NM_001306079	+	1.04181	16.8573	28.54	45.7002	0.966537	1.33777	1.59753	3.23689	54.6909	125.093	28.6201	110.938	215.866	0.00490702	0.109401	0.130543	361.869	278.966	6_EnhG	active	2	-1	01_prox	15.8155	27.4982	8.5801	0.371237	0.630996	0.81968	0.023473	0.0229468	0.0508382	0.0223922	2.27036	15.8155	2.27036
chr7:27264700-27266200	27265450	-	CCTGTAGTCCCAGCTACTAG	GGG	CCTGTAGTCCCAGCTACTGG	1			0	8.18315	14.1415	35.6685	0.644358	0.334443	1.06502	0.924826	58.6829	24.1114	34.0304	64.6799	4.9202	0	0.109401	0.039163	0.658464	24.1268	15_Quies	inactive	2	-1	01_prox	8.18315	14.1415	10.7635	-0.309915	0.420664	-0.0700979	-0.0378723	0.0297469	0.0078632	0.028036	0.280468	8.18315	0.280468
chr1:27318508-27320008	27319258	+	CCTGTAGTCCCAGCTACTCG	GGG	CCTGTAGTCCCAGCTACTGG	1			0.347269	1.96396	3.85676	4.73722	1.6109	0	0.266256	0.924826	45.11	116.958	27.2871	105.002	201.267	0	0.0243113	0.130543	157.386	210.104	15_Quies	inactive	2	-1	01_prox	1.61669	3.50949	0.440229	-1.6109	-1.34464	0.329285	-0.996417	-0.383144	-0.156282	0.227793	-0.686069	1.61669	-0.686069
chr2:27507890-27509390	27508640	-	CCTGTAGTCCCAGCTACTTG	AGG	CCTGTAGTCCCAGCTACTGG	1	NM_001486	+	0.347269	6.05553	7.71352	25.358	0.966537	0.334443	0.532511	2.31207	28.7427	49.9486	29.0905	28.451	65.2078	0	0.0607782	0.039163	62.4942	44.9864	15_Quies	inactive	2	-1	01_prox	5.70826	7.36625	8.82226	-0.632094	-0.434026	0.889777	-0.110733	-0.0589209	0.053798	0.0818061	0.657628	5.70826	1.34553
chr1:27728104-27729604	27728854	+	CCTGTAGTCCCAGCTACTTG	GGG	CCTGTAGTCCCAGCTACTGG	1	NM_001143912	+	1.04181	8.34681	9.51334	15.8836	1.28872	1.67222	1.06502	1.84965	35.1299	91.4656	31.2076	53.0129	91.315	0	0.0486226	0.0261087	44.2036	64.8407	5_TxWk	active	2	-1	01_prox	7.30501	8.47154	3.18514	0.383501	-0.223694	0.392315	0.0524983	-0.0264054	0.0377943	0.137856	0.274158	7.30501	0.560936
chrX:27847927-27849427	27848677	-	CCTGTAGTCCCAGCTACTTG	GGG	CCTGTAGTCCCAGCTACTGG	1			0.694537	3.1096	3.08541	9.47443	0.644358	0.668887	0.532511	0.924826	14.5044	19.082	43.3614	9.00606	4.90012	0.00490702	0	0.039163	5.96608	5.52906	15_Quies	inactive	2	-1	01_prox	2.41506	2.39087	3.19451	0.0245287	-0.111847	0.196158	0.0101566	-0.0467809	0.0319444	0.233036	0.137079	2.41506	0.280468
chr1:27938961-27940461	27939711	+	CCTGTAGTCCCAGCTACTTG	GGG	CCTGTAGTCCCAGCTACTGG	1	NM_001009568	+	0.347269	13.4204	21.3407	31.7672	0.644358	2.67555	1.86379	3.23689	38.5897	91.7614	27.0518	71.2297	209.4	0.00490702	0.0243113	0.0522173	201.743	137.724	5_TxWk	active	2	-1	01_prox	13.0731	20.9935	5.21324	2.03119	1.21943	0.686552	0.155372	0.0580862	0.0825123	0.0651189	1.2671	13.0731	2.59253
chr13:28006116-28007616	28006866	-	CCTGTAGTCCCAGCTACTTG	AGG	CCTGTAGTCCCAGCTACTGG	1	NR_130706	-	0	4.25524	6.68505	15.3263	0.644358	0	0.798767	1.38724	30.2064	34.5646	20.6613	41.5507	30.4651	0	0.0243113	0.0652716	28.7596	69.1132	15_Quies	inactive	2	-1	01_prox	4.25524	6.68505	4.32062	-0.644358	0.154408	0.294236	-0.151427	0.0230976	0.048471	0.0652474	0.742881	4.25524	0.742881
chr1:28022094-28023594	28022844	-	CCTGTAGTCCCAGCTACTTG	GGG	CCTGTAGTCCCAGCTACTGG	1	NM_001990	-	1.38907	5.72821	5.65658	10.0318	1.28872	2.00666	1.86379	3.23689	55.2232	12.7214	33.9912	24.7667	204.6	0.0245351	0.0364669	0.039163	73.9143	29.1532	5_TxWk	active	2	-1	01_prox	4.33913	4.26751	2.18759	0.717944	0.575073	0.686552	0.165458	0.134756	0.225413	0.357767	0.630056	4.33913	1.94818
chr16:28089647-28091147	28090397	-	CCTGTAGTCCCAGCTACTCG	AGG	CCTGTAGTCCCAGCTACTGG	1			0.694537	3.1096	2.05694	5.01588	1.28872	0.668887	0.532511	1.84965	23.1538	17.1097	25.366	26.6088	188.313	0.0343492	0.133712	0.169706	91.7128	78.9147	5_TxWk	active	2	-1	01_prox	2.41506	1.3624	1.47947	-0.61983	-0.756205	0.658571	-0.256652	-0.555053	0.129806	1.19966	0.108202	2.41506	0.560936
chr6:28140237-28141737	28140987	+	CCTGTAGTCCCAGCTACTTG	GGG	CCTGTAGTCCCAGCTACTGG	1			0.694537	13.9114	12.5987	28.4233	0.644358	2.00666	2.13004	0	53.7594	262.514	58.2987	121.377	173.633	0.0147211	0	0.130543	163.678	212.869	5_TxWk	active	2	-1	01_prox	13.2168	11.9042	7.91228	1.3623	1.48569	-1.06502	0.103073	0.124803	-0.0232379	0.0360636	-0.644358	13.2168	-0.644358
chr1:28264771-28266271	28265521	-	CCTGTAGTCCCAGCTACTCG	GGG	CCTGTAGTCCCAGCTACTGG	1	NM_031459	+	0	5.23722	4.11388	8.08114	1.6109	1.67222	1.86379	1.84965	68.663	217.003	28.424	170.706	191.767	0	0.0607782	0.169706	428.7	270.17	5_TxWk	active	2	-1	01_prox	5.23722	4.11388	1.98363	0.0613217	0.252893	-0.00706808	0.0117088	0.0614732	0.029545	0.123745	0.238757	5.23722	0.238757
chr16:28267287-28268787	28268037	+	CCTGTAGTCCCAGCTACTTG	GGG	CCTGTAGTCCCAGCTACTGG	1			1.04181	6.87385	10.7989	18.3916	0.322179	0.668887	1.59753	0.924826	25.416	62.4727	24.2683	37.8664	20.9259	0.00490702	0.0486226	0.039163	62.5741	82.1819	14_ReprPCWk	inactive	2	-1	01_prox	5.83204	9.75712	3.79631	0.346708	1.27535	-0.336353	0.0594488	0.13071	0.0347352	0.0576377	0.602647	5.83204	0.602647
chr1:28291482-28292982	28292232	+	CCTGTAGTCCCAGCTACTTG	GGG	CCTGTAGTCCCAGCTACTGG	1			0.347269	12.7657	13.113	21.7355	0.322179	1.67222	1.06502	2.31207	67.3324	130.271	27.5615	156.787	137.906	0.00490702	0.133712	0.039163	328.394	220.66	5_TxWk	active	2	-1	01_prox	12.4184	12.7657	4.31124	1.35004	0.742843	0.623522	0.108712	0.0581905	0.0930367	0.0956618	0.972558	12.4184	1.98989
chr8:28407803-28409303	28408553	+	CCTGTAGTCCCAGCTACTTG	GGG	CCTGTAGTCCCAGCTACTGG	1			1.04181	2.45495	6.17082	12.5397	0.966537	0	0.532511	0.462413	60.812	44.5741	25.0524	93.5402	26.4888	0	0.121556	0.078326	26.6512	106.309	15_Quies	inactive	2	-1	01_prox	1.41314	5.12901	3.18444	-0.966537	-0.434026	-0.035049	-0.683964	-0.0846218	-0.0438449	0.359901	-0.121825	1.41314	-0.504124
chr2:28427730-28429230	28428480	+	CCTGTAGTCCCAGCTACTTG	GGG	CCTGTAGTCCCAGCTACTGG	1			0.694537	6.87385	9.77046	24.5221	0.966537	1.67222	1.86379	2.31207	56.1547	128.939	33.9912	132.635	45.7278	0	0.0607782	0.0522173	10.582	112.34	15_Quies	inactive	2	-1	01_prox	6.17931	9.07592	7.3758	0.70568	0.897252	0.224139	0.1142	0.0988607	0.0564695	0.0419683	1.34553	6.17931	1.34553
chr2:28586125-28587625	28586875	-	CCTGTAGTCCCAGCTACTTG	GGG	CCTGTAGTCCCAGCTACTGG	1	NM_001170585	+	0.694537	7.5285	13.113	42.9136	0.966537	0	0.532511	0	42.7148	26.5768	32.8543	44.6209	10.4027	0	0.0607782	0.039163	0.305953	31.1638	5_TxWk	active	2	-1	01_prox	6.83396	12.4184	14.9003	-0.966537	-0.434026	-0.266256	-0.141431	-0.0349501	-0.0228934	0.023686	-0.966537	6.83396	-0.966537
chr10:28706859-28708359	28707609	-	CCTGTAGTCCCAGCTACTTG	GGG	CCTGTAGTCCCAGCTACTGG	1			0.347269	5.72821	9.77046	16.4409	1.28872	1.67222	0.798767	0.462413	73.7196	120.902	35.2066	206.321	30.204	0.00490702	0.0850895	0.0261087	16.2222	148.782	15_Quies	inactive	2	-1	01_prox	5.38094	9.42319	3.33524	0.383501	-0.48995	-0.168177	0.0712703	-0.051994	-0.0513434	0.0621363	-0.826303	5.38094	-0.826303
chr10:28787126-28788626	28787876	+	CCTGTAGTCCCAGCTACTTG	GGG	CCTGTAGTCCCAGCTACTGG	1	NR_120652	+	0.347269	5.23722	7.19929	11.4251	0.966537	0.668887	1.06502	0.462413	69.7276	12.9679	38.3431	84.7388	7.97274	0	0.0972452	0.078326	0.179581	11.3094	15_Quies	inactive	2	-1	01_prox	4.88995	6.85202	2.11288	-0.29765	0.0984849	-0.301305	-0.0608699	0.0143731	-0.0455077	0.0902708	-0.504124	4.88995	-0.504124
chr1:28805565-28807065	28806315	+	CCTGTAGTCCCAGCTACTCG	GGG	CCTGTAGTCCCAGCTACTGG	1			0.347269	3.76425	5.14235	10.0318	1.28872	1.00333	1.33128	4.16172	38.3236	16.3701	29.6786	33.9774	81.8762	0.00981405	0.0121556	0.104435	24.7356	43.4785	15_Quies	inactive	2	-1	01_prox	3.41698	4.79508	2.4447	-0.285386	0.0425614	1.41522	-0.0835199	0.00887605	0.29666	0.103258	2.873	3.41698	2.873
chr17:28845035-28846535	28845785	+	CCTGTAGTCCCAGCTACTTG	GGG	CCTGTAGTCCCAGCTACTGG	1			0	4.09158	4.11388	11.7037	0.322179	1.00333	0.532511	0	62.675	176.916	31.4821	126.29	106.196	0.00981405	0.0486226	0.0522173	138.045	163.61	5_TxWk	active	2	-1	01_prox	4.09158	4.11388	3.79492	0.681151	0.210332	-0.266256	0.166477	0.0511274	-0.0275279	0.085443	-0.322179	4.09158	-0.322179
chr17:28859619-28861119	28860369	-	CCTGTAGTCCCAGCTACTTG	GGG	CCTGTAGTCCCAGCTACTGG	1	NR_134328	+	0.347269	3.76425	4.11388	7.52382	0	0.668887	1.06502	0.924826	60.679	259.259	32.8151	193.016	138.087	0.0245351	0.0121556	0.0652716	176.661	264.389	4_Tx	active	2	-1	01_prox	3.41698	3.76661	1.70497	0.668887	1.06502	-0.0700979	0.195754	0.282754	0.128868	0.139343	0.924826	3.41698	0.924826
chr8:28885625-28887125	28886375	-	CCTGTAGTCCCAGCTACTTG	AGG	CCTGTAGTCCCAGCTACTGG	1	NM_001363038	-	0.347269	2.12762	1.79982	4.45856	1.28872	0.668887	0.798767	0.462413	52.5618	94.6706	28.9729	51.1708	32.8148	0.00490702	0.0243113	0.182761	7.38278	36.9441	5_TxWk	active	2	-1	01_prox	1.78035	1.45255	1.32937	-0.61983	-0.48995	-0.168177	-0.34815	-0.337303	-0.200984	0.243233	-0.826303	1.78035	-0.826303
chr16:28920241-28921741	28920991	-	CCTGTAGTCCCAGCTACTCG	GGG	CCTGTAGTCCCAGCTACTGG	1	NM_024816	-	0	4.74623	12.3416	64.9277	0.966537	1.33777	1.06502	1.38724	31.6702	133.377	18.1914	103.365	95.2311	0.0147211	0.0364669	0.0652716	230.808	249.31	5_TxWk	active	2	-1	01_prox	4.74623	12.3416	26.2931	0.371237	0.0984849	0.161109	0.0782172	0.00797989	0.00647955	0.0315125	0.205618	4.74623	0.420702
chr22:28974642-28976142	28975392	+	CCTGTAGTCCCAGCTACTCG	GGG	CCTGTAGTCCCAGCTACTGG	1	NM_001206998	+	0	2.45495	2.82829	3.90124	0.644358	1.67222	1.59753	1.84965	103.66	24.2593	49.7127	71.6391	52.4755	0	0	0	9.37813	24.3781	15_Quies	inactive	2	-1	01_prox	2.45495	2.82829	0.536474	1.02786	0.953175	0.12606	0.418689	0.337015	0.308952	0.256329	1.20529	2.45495	1.20529
chr12:28981113-28982613	28981863	+	CCTGTAGTCCCAGCTACTTG	GGG	CCTGTAGTCCCAGCTACTGG	1			0.694537	8.01949	14.3986	24.5221	0.644358	1.00333	0.532511	1.84965	35.1299	13.7075	43.479	21.9011	8.29406	0	0.0486226	0.117489	0.0266046	3.51849	15_Quies	inactive	2	-1	01_prox	7.32495	13.704	5.06175	0.358972	-0.111847	0.658571	0.0490068	-0.00816162	0.0505841	0.0419683	1.20529	7.32495	1.20529
chr16:29025238-29026738	29025988	+	CCTGTAGTCCCAGCTACTCG	GGG	CCTGTAGTCCCAGCTACTGG	1			0	0.981978	1.79982	5.85186	0.966537	1.00333	0.532511	1.38724	10.6454	7.00168	11.0168	9.21074	26.3482	0.00981405	0.0486226	0.078326	37.9448	23.3728	5_TxWk	active	2	-1	01_prox	0.981978	1.79982	2.02602	0.036793	-0.434026	0.427364	0.0374683	-0.24115	0.0718921	0.170886	0.420702	0.981978	0.420702
chrX:29111307-29112807	29112057	-	CCTGTAGTCCCAGCTACTCG	GGG	CCTGTAGTCCCAGCTACTGG	1	NM_014271	+	0.347269	1.63663	2.82829	4.45856	0.966537	0.668887	0.798767	0.924826	15.9681	17.7507	42.9693	7.16391	4.05666	0	0	0.0522173	0.086465	3.76981	15_Quies	inactive	2	-1	01_prox	1.28936	2.48102	0.815134	-0.29765	-0.167771	0.0630299	-0.230851	-0.0676216	-0.0101455	0.497662	-0.0203862	1.28936	-0.0417109
chr22:29196955-29198455	29197705	-	CCTGTAGTCCCAGCTACTCG	GGG	CCTGTAGTCCCAGCTACTGG	1			0.694537	2.61861	3.59964	6.9665	0.966537	1.67222	1.06502	0.462413	28.3435	40.9746	35.1282	38.4804	23.5768	0	0.0364669	0.0130543	18.0845	68.3592	15_Quies	inactive	2	-1	01_prox	1.92407	2.90511	1.68343	0.70568	0.0984849	-0.301305	0.366764	0.0339006	-0.0803775	0.492999	-0.163038	1.92407	-0.504124
chr2:29374696-29376196	29375446	-	CCTGTAGTCCCAGCTACTTG	GGG	CCTGTAGTCCCAGCTACTGG	1	NM_004304	-	0.694537	1.63663	1.79982	7.52382	0.644358	1.33777	0.532511	0.462413	34.5977	16.1729	36.1083	23.9479	7.83216	0	0.0850895	0.0261087	0	10.8068	15_Quies	inactive	2	-1	01_prox	0.942093	1.10528	2.862	0.693416	-0.111847	-0.035049	0.736037	-0.101193	-0.0266419	0.146428	-0.181945	0.942093	-0.181945
chr22:29438773-29440273	29439523	+	CCTGTAGTCCCAGCTACTTG	GGG	CCTGTAGTCCCAGCTACTGG	1	NR_002727	-	1.73634	22.4218	39.339	68.2717	1.28872	2.67555	1.59753	4.62413	32.3355	30.2256	23.9154	24.7667	8.73587	0.0147211	0.0607782	0.0522173	2.10842	27.8966	15_Quies	inactive	2	-1	01_prox	20.6855	37.6026	14.4664	1.38683	0.308817	1.5133	0.0670437	0.00821265	0.05013	0.0464726	1.0787	20.6855	3.33542
chr17:29456111-29457611	29456861	-	CCTGTAGTCCCAGCTACTTG	GGG	CCTGTAGTCCCAGCTACTGG	1	NM_025142	+	0	6.2192	6.94217	8.91712	0.644358	0.668887	0.798767	1.84965	60.812	12.1297	40.9698	29.4744	153.31	0	0.0486226	0.0652716	18.6631	20.6083	5_TxWk	active	2	-1	01_prox	6.2192	6.94217	0.987474	0.0245287	0.154408	0.525443	0.00394403	0.0222421	0.135166	0.22945	0.589088	6.2192	1.20529
chr13:29555756-29557256	29556506	-	CCTGTAGTCCCAGCTACTTG	GGG	CCTGTAGTCCCAGCTACTGG	1	NM_003045	-	0.347269	5.56454	6.17082	5.5732	1.28872	1.00333	0.798767	1.38724	60.0136	53.4001	22.9353	71.4344	116.96	0.0147211	0.0486226	0.039163	469.851	119.629	5_TxWk	active	2	-1	01_prox	5.21727	5.82355	-0.298809	-0.285386	-0.48995	0.294236	-0.0547002	-0.0841325	0.0188528	0.391516	0.0481532	5.21727	0.0985231
chr17:29602228-29603728	29602978	-	CCTGTAGTCCCAGCTACTTG	GGG	CCTGTAGTCCCAGCTACTGG	1	NM_152345	+	1.04181	7.69216	10.0276	18.3916	0.322179	0.668887	0.798767	0	107.652	247.08	33.56	274.48	130.315	0	0.0850895	0.0522173	174.546	305.103	5_TxWk	active	2	-1	01_prox	6.65036	8.98577	4.18199	0.346708	0.476588	-0.399383	0.0521337	0.053038	-0.0185697	0.117929	-0.157465	6.65036	-0.322179
chr16:29751284-29752784	29752034	-	CCTGTAGTCCCAGCTACTCG	GGG	CCTGTAGTCCCAGCTACTGG	1			0	1.47297	3.85676	9.75309	0.966537	0.334443	0.532511	0.924826	38.7228	80.9138	22.308	66.1127	46.6114	0	0.0364669	0.117489	73.4886	81.6792	15_Quies	inactive	2	-1	01_prox	1.47297	3.85676	2.94817	-0.632094	-0.434026	0.196158	-0.42913	-0.112536	-0.00427669	0.102532	-0.0417109	1.47297	-0.0417109
chr10:29904973-29906473	29905723	-	CCTGTAGTCCCAACTACTGG	GGG	CCTGTAGTCCCAGCTACTGG	1			0	9.00147	16.1984	30.6526	0.322179	0.668887	0.798767	3.23689	33.5331	11.1928	41.7147	25.5854	8.75596	0	0	0.0522173	1.09079	10.8068	15_Quies	inactive	8	-1	01_prox	9.00147	16.1984	7.2271	0.346708	0.476588	1.21906	0.0385168	0.0294219	0.0950887	0.135	0.70436	9.00147	2.91471
chr18:30098905-30100405	30099655	-	CCTGTAGTCCCAGCTACTTG	GGG	CCTGTAGTCCCAGCTACTGG	1			0.694537	7.20117	15.1699	18.9489	2.57743	1.00333	0.532511	2.31207	20.6255	9.41775	40.7346	6.34518	10.4429	0	0.0364669	0.078326	0	3.51849	15_Quies	inactive	2	-1	01_prox	6.50664	14.4754	1.88947	-1.5741	-2.04492	0.889777	-0.241923	-0.141269	-0.0145372	0.0547815	-0.265367	6.50664	-0.265367
chr7:30216735-30218235	30217485	+	CCTGTAGTCCCAGCTACTTG	GGG	CCTGTAGTCCCAGCTACTGG	1			2.08361	1.96396	4.37099	10.3104	0.966537	1.00333	0	0.462413	41.6503	16.0743	46.9291	27.2229	11.9892	0.00981405	0.0850895	0.0261087	10.0233	12.8174	15_Quies	inactive	2	-1	01_prox	-0.119655	2.28738	2.96971	0.036793	-0.966537	0.231207	-0.307493	-0.422552	-0.0612783	0.121554	-0.504124	-0.119655	-0.504124
chr3:30302130-30303630	30302880	-	CCTGTAGTCCCAGCTACTTG	GGG	CCTGTAGTCCCAGCTACTGG	1			0.347269	3.43692	6.17082	8.08114	2.89961	0.668887	1.06502	0	40.8518	13.0172	31.9525	15.5559	7.99282	0.00490702	0	0.0652716	0	5.78038	15_Quies	inactive	2	-1	01_prox	3.08966	5.82355	0.95516	-2.23073	-1.83459	-0.532511	-0.721998	-0.31503	-0.374924	0.264555	-1.41719	3.08966	-2.89961
chr22:30382242-30383742	30382992	+	CCTGTAGTCCCAGCTACTTG	GGG	CCTGTAGTCCCAGCTACTGG	1	NM_001017981	-	0.694537	7.20117	7.19929	19.2275	0.966537	1.33777	1.33128	1.38724	56.5539	218.137	30.1491	150.442	285.332	0	0.109401	0.117489	318.803	295.553	5_TxWk	active	2	-1	01_prox	6.50664	6.50475	6.01412	0.371237	0.36474	0.0279809	0.0570551	0.056073	0.0227002	0.1104	0.205618	6.50664	0.420702
chr13:30411283-30412783	30412033	+	CCTGTAGTCCCAGCTACTTG	CGG	CCTGTAGTCCCAGCTACTGG	1			0.694537	3.60059	5.39946	12.261	0.644358	1.33777	1.33128	0	37.3921	31.0638	22.4648	42.5741	18.6767	0	0.0850895	0.0130543	95.0849	66.0973	15_Quies	inactive	2	-1	01_prox	2.90605	4.70493	3.43078	0.693416	0.68692	-0.665639	0.238611	0.146	-0.055709	0.176893	-0.31493	2.90605	-0.644358
chr16:30427910-30429410	30428660	+	CCTGTAGTCCCAGCTACTCG	GGG	CCTGTAGTCCCAGCTACTGG	1	NR_134471	-	1.04181	2.45495	5.9137	6.13052	0.644358	2.67555	0.798767	0.924826	70.3929	227.357	33.4424	238.456	118.888	0	0.0243113	0.130543	316.715	491.835	6_EnhG	active	2	-1	01_prox	1.41314	4.87189	0.108409	2.03119	0.154408	0.0630299	1.43736	0.0316937	0.0551158	0.607633	0.0907057	1.41314	0.280468
chr13:30474584-30476084	30475334	-	CCTGTAGTCCCAGCTACTTG	GGG	CCTGTAGTCCCAGCTACTGG	1	NM_001370340	-	0.347269	1.14564	4.11388	7.52382	0.966537	1.00333	0.266256	1.38724	31.9363	45.4616	20.975	71.4344	31.3487	0.0245351	0	0.0130543	127.902	79.4173	15_Quies	inactive	2	-1	01_prox	0.798373	3.76661	1.70497	0.036793	-0.700282	0.560492	0.046085	-0.185918	0.0586218	0.430857	0.136059	0.798373	0.420702
chr22:30479932-30481432	30480682	+	CCTGTAGTCCCAGCTACTTG	AGG	CCTGTAGTCCCAGCTACTGG	1			0.347269	2.78227	3.85676	5.85186	0.966537	2.3411	1.59753	0.924826	30.6056	17.8	29.4826	30.7025	9.01703	0.0147211	0.0121556	0.0522173	2.72032	24.3781	15_Quies	inactive	2	-1	01_prox	2.435	3.50949	0.997548	1.37457	0.630996	-0.336353	0.564503	0.179797	-0.00757749	0.181667	-0.0417109	2.435	-0.0417109
chr13:30730750-30732250	30731500	-	CCTGTAGTCCCAGCTACTCG	GGG	CCTGTAGTCCCAGCTACTGG	1	NM_001204406	+	0.347269	1.14564	4.62811	6.9665	1.6109	1.00333	0	1.38724	32.6016	11.3901	24.229	22.1058	8.87645	0	0.145868	0.0652716	0.0532092	8.29358	15_Quies	inactive	2	-1	01_prox	0.798373	4.28084	1.16919	-0.607565	-1.6109	0.69362	-0.761005	-0.376303	-0.0337888	0.151075	-0.223656	0.798373	-0.223656
chr8:30749612-30751112	30750362	+	CCTGTAGTCCCAGCTACTTG	GGG	CCTGTAGTCCCAGCTACTGG	1	NM_001282189	+	0.694537	6.71018	10.7989	9.47443	0.322179	0	1.06502	0.462413	32.6016	67.9952	22.1512	83.7154	88.142	0.0147211	0.0607782	0.0522173	56.9139	95.7532	5_TxWk	active	2	-1	01_prox	6.01565	10.1044	-0.662246	-0.322179	0.742843	-0.301305	-0.0535569	0.0735169	0.0159722	0.113897	0.140234	6.01565	0.140234
chr6:30820273-30821773	30821023	-	CCTGTAGTCCCAGCTACTTG	GGG	CCTGTAGTCCCAGCTACTGG	1	NR_130726	-	0	4.09158	6.68505	14.4903	0.644358	0	1.06502	0.462413	79.4415	23.8649	42.7341	116.26	8.09324	0	0	0.0913803	0.591953	34.4309	7_Enh	active	2	-1	01_prox	4.09158	6.68505	3.90263	-0.644358	0.420664	-0.301305	-0.157484	0.0629261	-0.0125563	0.0690116	-0.181945	4.09158	-0.181945
chr17:30874937-30876437	30875687	+	CCTGTAGTCCCAGCTACTTG	GGG	CCTGTAGTCCCAGCTACTGG	1	NM_024857	+	0.347269	5.72821	6.17082	7.80248	0.322179	0.334443	0.532511	0.924826	37.5251	175.387	32.6975	103.57	216.288	0	0.0243113	0.130543	155.684	120.383	5_TxWk	active	2	-1	01_prox	5.38094	5.82355	0.81583	0.0122643	0.210332	0.196158	0.00227922	0.0361175	0.0808358	0.134134	0.602647	5.38094	0.602647
chr14:30923666-30925166	30924416	-	CCTGTAGTCCCAGCTACTTG	GGG	CCTGTAGTCCCAGCTACTGG	1	NM_001083893	-	0	2.78227	4.37099	5.01588	1.28872	0.668887	1.06502	0.924826	47.9044	36.0439	36.618	50.5567	156.643	0	0.0121556	0.0652716	142.035	89.2188	5_TxWk	active	2	-1	01_prox	2.78227	4.37099	0.322441	-0.61983	-0.223694	-0.0700979	-0.222778	-0.051177	-0.0725476	0.407911	-0.177851	2.78227	-0.36389
chr8:31008566-31010066	31009316	+	CCTGTAGTCCCAGCTACTCG	GGG	CCTGTAGTCCCAGCTACTGG	1	NM_001015508	-	0	0.490989	0.771352	2.7866	0	1.00333	0.798767	0.924826	42.9809	62.3248	27.4439	33.7727	17.9336	0	0.0486226	0.0913803	45.0084	40.714	15_Quies	inactive	2	-1	01_prox	0.490989	0.771352	1.00762	1.00333	0.798767	0.0630299	2.04349	1.03554	0.331884	0.35886	0.924826	0.490989	0.924826
chr14:31056214-31057714	31056964	+	CCTGTAGTCCCAGCTACTTG	GGG	CCTGTAGTCCCAGCTACTGG	1	NM_001128126	+	1.04181	7.03751	11.5703	22.2928	1.6109	1.33777	1.06502	0	59.3483	112.273	32.8935	111.757	67.0955	0	0.0607782	0.0652716	73.2292	67.1026	5_TxWk	active	2	-1	01_prox	5.9957	10.5285	5.36125	-0.273122	-0.545873	-0.532511	-0.0455529	-0.0518473	-0.0758033	0.0962795	-0.787326	5.9957	-1.6109
chr10:31117254-31118754	31118004	+	CCTGTAGTCCCAGCTACTCG	GGG	CCTGTAGTCCCAGCTACTGG	1			0	0.981978	0.771352	2.7866	0.966537	1.00333	0.266256	0	35.6622	19.23	39.6368	36.4336	9.35843	0	0.0486226	0	0.904557	25.6347	15_Quies	inactive	2	-1	01_prox	0.981978	0.771352	1.00762	0.036793	-0.700282	-0.133128	0.0374683	-0.907863	-0.346852	1.10962	-0.312586	0.981978	-0.966537
chr22:31338189-31339689	31338939	+	CCTGTAGTCCCAGCTACTCG	GGG	CCTGTAGTCCCAGCTACTGG	1	NM_032052	-	0.347269	3.27326	5.14235	7.80248	0.966537	1.33777	0.798767	1.38724	50.4327	105.074	32.3446	128.746	93.8855	0.0539773	0.0243113	0.0913803	111.979	119.377	5_TxWk	active	2	-1	01_prox	2.92599	4.79508	1.33006	0.371237	-0.167771	0.294236	0.126875	-0.0349881	0.0564307	0.414753	0.136059	2.92599	0.420702
chr1:31478301-31479801	31479051	+	CCTGTAGTCCCAGCTACTCG	GGG	CCTGTAGTCCCAGCTACTGG	1			1.38907	2.61861	4.37099	7.80248	0.644358	0.334443	1.33128	0.462413	26.0813	10.4039	35.5203	18.0121	22.0305	0.00490702	0.0486226	0.039163	15.0782	15.0792	15_Quies	inactive	2	-1	01_prox	1.22953	2.98192	1.71574	-0.309915	0.68692	-0.434432	-0.252059	0.230361	-0.0283695	0.155923	-0.181945	1.22953	-0.181945
chr20:31486219-31487719	31486969	-	CCTGTAGTCCCAGCTACTTG	GGG	CCTGTAGTCCCAGCTACTGG	1	NR_024358	+	0	2.78227	7.4564	11.7037	2.25525	1.00333	0.532511	2.31207	25.549	72.3342	25.0524	31.9306	59.2433	0	0.0121556	0.0522173	22.7203	38.9547	14_ReprPCWk	inactive	2	-1	01_prox	2.78227	7.4564	2.12366	-1.25192	-1.72274	0.889777	-0.449965	-0.231042	0.0048542	0.174819	0.027767	2.78227	0.0568122
chr1:31493543-31495043	31494293	-	CCTGTAGTCCCAGCTACTTG	AGG	CCTGTAGTCCCAGCTACTGG	1			1.73634	4.4189	5.39946	15.0476	0.644358	0	0.532511	1.38724	29.9403	12.2283	37.9118	17.6028	16.548	0	0.0243113	0.078326	0.166279	8.5449	15_Quies	inactive	2	-1	01_prox	2.68256	3.66312	4.82408	-0.644358	-0.111847	0.427364	-0.240203	-0.0305333	0.0558084	0.153707	0.363084	2.68256	0.742881
chr22:31515653-31517153	31516403	+	CCTGTAGTCCCAGCTACTTG	GGG	CCTGTAGTCCCAGCTACTGG	1	NM_001258325	+	1.38907	3.27326	5.39946	7.80248	0.644358	3.00999	2.3963	1.84965	45.5092	160.299	34.0304	94.3589	154.816	0	0.0364669	0.039163	33.3821	98.5177	5_TxWk	active	2	-1	01_prox	1.88419	4.01039	1.20151	2.36563	1.75194	-0.273324	1.25552	0.436851	0.187934	0.319025	0.589088	1.88419	1.20529
chr11:31515873-31517373	31516623	-	CCTGTAGTCCCAGCTACTTG	GGG	CCTGTAGTCCCAGCTACTGG	1	NM_001288726	+	0.694537	24.5495	34.4537	72.7302	0.644358	2.00666	2.3963	3.23689	35.263	99.2562	29.7962	26.1994	48.2582	0.0588843	0.0486226	0.039163	19.0556	37.6981	15_Quies	inactive	2	-1	01_prox	23.8549	33.7592	19.1382	1.3623	1.75194	0.420296	0.0571078	0.0518953	0.0359896	0.101008	0.356303	23.8549	2.59253
chr18:31650144-31651644	31650894	-	CCTGTAGTCCCAGCTACTCG	GGG	CCTGTAGTCCCAGCTACTGG	1	NM_001330570	-	0.347269	8.18315	14.6557	23.4074	1.6109	1.33777	2.3963	2.77448	88.224	55.9148	41.8324	87.3997	76.5343	0.00981405	0.0364669	0.117489	66.1856	69.1132	15_Quies	inactive	2	-1	01_prox	7.83588	14.3084	4.37587	-0.273122	0.785405	0.18909	-0.0348553	0.0548911	0.0504586	0.0887259	0.568702	7.83588	1.16358
chr5:31864226-31865726	31864976	-	CCTGTAGTCCCAGCTACTCG	GGG	CCTGTAGTCCCAGCTACTGG	1	NM_178140	+	0	2.29128	1.28559	3.90124	0.644358	0.668887	1.06502	2.31207	44.0455	42.3059	43.0085	33.7727	11.3265	0	0	0.0130543	2.74028	22.3675	14_ReprPCWk	inactive	2	-1	01_prox	2.29128	1.28559	1.30783	0.0245287	0.420664	0.623522	0.0107052	0.327216	0.427482	0.256329	1.66771	2.29128	1.66771
chr3:31939111-31940611	31939861	-	CCTGTAGTCCCAGCTACAGG	AGG	CCTGTAGTCCCAGCTACTGG	1	NM_017784	-	1.04181	4.09158	3.85676	10.3104	1.28872	1.33777	2.13004	0.924826	62.675	63.4096	34.7361	53.4223	17.8533	0.00490702	0.0972452	0.039163	2.53409	30.1585	15_Quies	inactive	3	-1	01_prox	3.04977	2.81495	3.22683	0.0490574	0.841328	-0.602609	0.0160856	0.298878	-0.0392605	0.107891	-0.36389	3.04977	-0.36389
chr1:31978953-31980453	31979703	+	CCTGTAGTCCCAGCTACTCG	GGG	CCTGTAGTCCCAGCTACTGG	1			0.347269	2.12762	3.59964	10.3104	2.25525	2.00666	2.66256	3.23689	89.5547	179.628	31.2076	216.555	38.7592	0	0.0121556	0.039163	80.7716	134.708	15_Quies	inactive	2	-1	01_prox	1.78035	3.25237	3.35539	-0.248593	0.407302	0.287168	-0.139631	0.125232	0.098527	0.10037	0.981639	1.78035	0.981639
chr8:32025088-32026588	32025838	+	CCTGTAGTCCCAGCTACTCG	GGG	CCTGTAGTCCCAGCTACTGG	1	NM_013962	+	0.347269	2.29128	2.82829	6.40918	0.644358	0	1.33128	0	15.4359	6.95237	26.2677	5.32176	2.20907	0	0.0364669	0.0522173	0.00665115	4.02113	15_Quies	inactive	2	-1	01_prox	1.94401	2.48102	1.79044	-0.644358	0.68692	-0.665639	-0.331458	0.27687	-0.106296	0.164965	-0.644358	1.94401	-0.644358
chr2:32066114-32067614	32066864	+	CCTGTAGTCCCAGCTACTTG	GGG	CCTGTAGTCCCAGCTACTGG	1	NM_001363823	+	0.694537	10.3108	17.484	22.2928	0.322179	1.00333	1.06502	0.924826	34.9969	106.159	25.2876	59.3581	53.9013	0.0196281	0.0364669	0.0913803	49.4779	111.335	5_TxWk	active	2	-1	01_prox	9.61623	16.7894	2.4044	0.681151	0.742843	-0.0700979	0.0708335	0.0442447	0.0279026	0.0463	0.602647	9.61623	0.602647
chr2:32078215-32079715	32078965	-	CCTGTAGTCCCAGCTACTTG	AGG	CCTGTAGTCCCAGCTACTGG	1	NM_001363823	+	0	1.63663	3.59964	4.45856	0.644358	1.00333	0.798767	0.924826	34.1985	106.011	27.0126	60.1768	47.0331	0.0392562	0.0364669	0	33.6482	108.319	5_TxWk	active	2	-1	01_prox	1.63663	3.59964	0.429458	0.358972	0.154408	0.0630299	0.219336	0.0428955	0.0629056	0.693513	0.0907057	1.63663	0.280468
chr12:32113758-32115258	32114508	-	CCTGTAGTCCCAGCTACTTG	GGG	CCTGTAGTCCCAGCTACTGG	1	NM_001003398	+	0.694537	21.9308	46.7954	83.8766	0.966537	0.334443	0.798767	2.77448	62.675	85.2528	36.6964	62.4284	25.2035	0	0.0607782	0.0261087	9.35152	70.8724	5_TxWk	active	2	-1	01_prox	21.2363	46.1008	18.5406	-0.632094	-0.167771	0.987856	-0.0297648	-0.00363921	0.0217348	0.0497475	0.436901	21.2363	1.80794
chr19:32224717-32226217	32225467	-	CCTGTAGTCCCAGCTACTGA	GGG	CCTGTAGTCCCAGCTACTGG	1			0	6.87385	14.3986	40.963	0.644358	1.00333	0.798767	1.38724	45.6423	15.9757	85.2329	40.5273	6.16532	0.0147211	0.0486226	0.156652	0.0399069	18.5977	14_ReprPCWk	inactive	1	-1	01_prox	6.87385	14.3986	13.2822	0.358972	0.154408	0.294236	0.0522229	0.0107239	0.0181354	0.0499483	0.363084	6.87385	0.742881
chr20:32274427-32275927	32275177	-	CCTGTAGTCCCAGCTACTCG	GGG	CCTGTAGTCCCAGCTACTGG	1			0.347269	1.14564	2.05694	5.01588	0.322179	1.00333	1.86379	0.924826	43.114	56.3586	26.8558	39.2992	79.0446	0	0	0.0130543	107.835	37.9494	15_Quies	inactive	2	-1	01_prox	0.798373	1.70967	1.47947	0.681151	1.54161	-0.469481	0.853175	0.9017	0.129085	0.214197	0.602647	0.798373	0.602647
chr19:32320509-32322009	32321259	+	CCTGTAGTCCCAGCTACTTG	AGG	CCTGTAGTCCCAGCTACTGG	1			0.347269	1.80029	2.05694	5.5732	0.966537	2.3411	0.798767	0.924826	65.7355	79.4838	88.2518	70.8204	99.589	0.0147211	0.0364669	0.0522173	26.0326	76.9041	14_ReprPCWk	inactive	2	-1	01_prox	1.45302	1.70967	1.75813	1.37457	-0.167771	0.0630299	0.946004	-0.0981304	-0.00798154	0.191354	-0.0417109	1.45302	-0.0417109
chr10:32356836-32358336	32357586	-	CCTGTAGTCCCAGCTACTGA	AGG	CCTGTAGTCCCAGCTACTGG	1	NM_001282391	-	0	3.92791	9.25622	17.5556	0.644358	0.334443	0	0	78.377	146.591	40.6562	142.255	37.1727	0	0.0486226	0.117489	11.287	137.221	5_TxWk	active	1	-1	01_prox	3.92791	9.25622	4.14967	-0.309915	-0.644358	0	-0.0789006	-0.0696135	-0.0367039	0.116546	-0.31493	3.92791	-0.644358
chr17:32420901-32422401	32421651	-	CCTGTAGTCCCAGCTACTCG	GGG	CCTGTAGTCCCAGCTACTGG	1			0.694537	2.29128	1.5427	7.24516	0.322179	0.334443	0.532511	0.462413	42.4487	101.968	40.0681	69.5923	226.53	0	0.0121556	0.0652716	150.05	81.4279	15_Quies	inactive	2	-1	01_prox	1.59675	0.848167	2.85123	0.0122643	0.210332	-0.035049	0.00768084	0.247984	0.0214078	0.152657	0.140234	1.59675	0.140234
chr17:32449633-32451133	32450383	-	CCTGTAGTCCCAGCTACTTG	GGG	CCTGTAGTCCCAGCTACTGG	1	NM_002815	+	0.694537	2.29128	2.05694	4.45856	0	0.668887	0.266256	0.924826	53.3602	131.454	38.2646	102.956	256.473	0	0.0364669	0.0130543	155.318	134.457	4_Tx	active	2	-1	01_prox	1.59675	1.3624	1.20081	0.668887	0.266256	0.329285	0.418906	0.195431	0.245702	0.265673	0.924826	1.59675	0.924826
chr5:32449943-32451443	32450693	+	CCTGTAGTCCCAGCTACAGG	AGG	CCTGTAGTCCCAGCTACTGG	1			0.347269	7.03751	12.0845	21.1781	0.322179	0.334443	1.06502	1.84965	67.4654	83.1819	52.9667	77.7796	116.619	0.00490702	0.158023	0.0522173	50.3891	80.9253	15_Quies	inactive	3	-1	01_prox	6.69024	11.7372	4.54682	0.0122643	0.742843	0.392315	0.00183317	0.0632894	0.0733274	0.0480057	1.52747	6.69024	1.52747
chr1:32477360-32478860	32478110	+	CCTGTAGTCCCAGCTACTTG	GGG	CCTGTAGTCCCAGCTACTGG	1	NM_001145720	+	0.694537	8.18315	10.7989	21.4568	1.6109	1.00333	3.46132	2.31207	33.9323	63.3603	28.9729	58.7441	31.409	0	0.0121556	0.143598	37.1001	64.3381	15_Quies	inactive	2	-1	01_prox	7.48861	10.1044	5.32894	-0.607565	1.85043	-0.574628	-0.0811319	0.183131	0.0337714	0.199309	0.169443	7.48861	0.70117
chr1:32500651-32502151	32501401	-	CCTGTAGTCCCAGCTACTCG	GGG	CCTGTAGTCCCAGCTACTGG	1			0.347269	12.6021	13.3701	33.9965	0.644358	1.67222	1.86379	2.31207	48.0375	90.085	30.9724	86.3763	37.1124	0.176653	0.133712	0.104435	41.8823	87.7109	15_Quies	inactive	2	-1	01_prox	12.2548	13.0228	10.3132	1.02786	1.21943	0.224139	0.0838741	0.0936379	0.0495615	0.0297184	1.66771	12.2548	1.66771
chr1:32556839-32558339	32557589	-	CCTGTAGTCCCAGCTACTTG	GGG	CCTGTAGTCCCAGCTACTGG	1	NM_001040441	+	0.347269	28.15	44.9955	76.9101	1.93307	3.00999	0.532511	1.84965	36.1945	35.8466	30.2275	47.8959	71.4534	0.0245351	0.0607782	0.117489	65.6535	48.5049	15_Quies	inactive	2	-1	01_prox	27.8028	44.6483	15.9573	1.07692	-1.40056	0.658571	0.0387341	-0.0313688	-0.00108959	0.0267236	-0.0407725	27.8028	-0.0834219
chr1:32574992-32576492	32575742	+	CCTGTAGTCCCAGCTACTCG	GGG	CCTGTAGTCCCAGCTACTGG	1	NM_001040441	+	0.694537	4.4189	4.37099	11.7037	1.28872	1.33777	1.86379	1.38724	36.0614	45.363	32.227	46.0537	85.0292	0	0.0243113	0.117489	81.7693	84.1924	15_Quies	inactive	2	-1	01_prox	3.72436	3.67646	3.66636	0.0490574	0.575073	-0.238275	0.013172	0.15642	0.00894918	0.0908333	0.0985231	3.72436	0.0985231
chr17:32605240-32606740	32605990	+	CCTGTAGTCCCAGCTACTTG	GGG	CCTGTAGTCCCAGCTACTGG	1	NM_015194	-	0.694537	1.63663	3.85676	6.13052	0.644358	0.668887	0.798767	0.924826	40.5857	15.5812	45.4001	18.0121	49.5836	0	0.0729339	0.0652716	10.9811	11.0581	14_ReprPCWk	inactive	2	-1	01_prox	0.942093	3.16222	1.13688	0.0245287	0.154408	0.0630299	0.0260364	0.0488291	0.0515948	0.183959	0.280468	0.942093	0.280468
chr2:32645941-32647441	32646691	-	CCTGTAGTCCCAGCTACTTG	GGG	CCTGTAGTCCCAGCTACTGG	1	NM_017735	+	0.347269	2.94593	5.14235	6.40918	0.644358	1.00333	0.532511	1.38724	26.3474	46.7436	28.6985	17.6028	102.401	0	0.0364669	0.078326	48.5401	38.9547	5_TxWk	active	2	-1	01_prox	2.59867	4.79508	0.633415	0.358972	-0.111847	0.427364	0.138137	-0.0233254	0.122549	0.164965	0.742881	2.59867	0.742881
chr22:32675914-32677414	32676664	-	CCTGTAGTCCCAGCTACTCG	GGG	CCTGTAGTCCCAGCTACTGG	1	NM_001135774	-	0	0.818315	1.79982	5.29454	1.6109	0.334443	0.798767	0.924826	30.7387	16.8632	42.5381	24.562	10.7642	0	0	0.0652716	1.58297	6.0317	15_Quies	inactive	2	-1	01_prox	0.818315	1.79982	1.74736	-1.27645	-0.812129	0.0630299	-1.55985	-0.451228	-0.129581	0.188874	-0.686069	0.818315	-0.686069
chr3:32696848-32698348	32697598	-	CCTGTAGTCCCAGCTACTTG	GGG	CCTGTAGTCCCAGCTACTGG	1	NM_001256742	+	0.694537	6.54652	7.4564	10.5891	0.644358	1.00333	1.59753	1.38724	29.6741	61.6838	22.1119	32.7493	112.703	0.0147211	0.0486226	0.0522173	72.012	40.714	5_TxWk	active	2	-1	01_prox	5.85198	6.76187	1.56634	0.358972	0.953175	-0.105147	0.061342	0.140963	0.07508	0.206784	0.363084	5.85198	0.742881
chrX:32747483-32748983	32748233	+	CCTGTAGTCCCAGCTACTCG	GGG	CCTGTAGTCCCAGCTACTGG	1	NM_000109	-	0.347269	0.818315	1.5427	5.29454	0	0.668887	0.266256	1.38724	18.8956	17.0604	57.8674	7.16391	8.67563	0	0	0.078326	0.0332558	3.01585	15_Quies	inactive	2	-1	01_prox	0.471047	1.19544	1.87592	0.668887	0.266256	0.560492	1.42	0.222727	0.280405	0.202132	1.38724	0.471047	1.38724
chr3:32772243-32773743	32772993	-	CCTGTAGTCCCAGCTACTTG	GGG	CCTGTAGTCCCAGCTACTGG	1	NM_001256742	+	1.38907	8.01949	5.39946	11.9824	2.57743	1.00333	1.33128	2.31207	21.6901	24.4073	19.1323	24.9713	111.478	0	0.0364669	0.039163	105.727	55.0392	5_TxWk	active	2	-1	01_prox	6.63041	4.01039	3.29145	-1.5741	-1.24616	0.490394	-0.237406	-0.310732	-0.0250504	0.193144	-0.129698	6.63041	-0.265367
chr19:32913305-32914805	32914055	+	CCTGTAGTCCCAGCTACTTG	TGG	CCTGTAGTCCCAGCTACTGG	1	NM_032816	-	0.347269	1.47297	3.34253	4.1799	0.966537	0.668887	1.33128	0	40.1865	12.0311	69.2371	37.0477	107.702	0.0392562	0.0607782	0.143598	24.5827	58.0551	15_Quies	inactive	2	-1	01_prox	1.1257	2.99526	0.418686	-0.29765	0.36474	-0.665639	-0.264414	0.121773	-0.252186	0.260917	-0.966537	1.1257	-0.966537
chrX:32994253-32995753	32995003	+	CCTGTAGTCCCAGCTACTTG	GGG	CCTGTAGTCCCAGCTACTGG	1	NM_000109	-	0.347269	2.94593	6.94217	7.24516	0.966537	1.00333	0.266256	0.924826	17.1658	15.8277	52.2218	8.59669	8.09324	0.0441632	0	0.104435	59.0689	3.76981	15_Quies	inactive	2	-1	01_prox	2.59867	6.5949	0.151494	0.036793	-0.700282	0.329285	0.0141584	-0.106185	-0.00604691	0.296617	-0.0203862	2.59867	-0.0417109
chr13:33011055-33012555	33011805	+	CCTGTAGTCCCAGCTACTTG	GGG	CCTGTAGTCCCAGCTACTGG	1			0.347269	1.47297	2.05694	4.1799	0.966537	1.67222	0.532511	0.924826	27.5451	11.3407	29.0121	12.6904	5.34194	0	0.0243113	0.0261087	0.0532092	8.79622	15_Quies	inactive	2	-1	01_prox	1.1257	1.70967	1.06148	0.70568	-0.434026	0.196158	0.626882	-0.253865	-0.0108831	0.533846	-0.0203862	1.1257	-0.0417109
chr19:33028666-33030166	33029416	+	CCTGTAGTCCCAGCTACTCG	GGG	CCTGTAGTCCCAGCTACTGG	1	NM_033103	-	0.347269	0.818315	2.57117	3.90124	0.644358	0.668887	0.798767	0.924826	82.9013	46.8422	45.1256	112.78	49.8246	0	0.0121556	0.104435	11.2205	110.33	15_Quies	inactive	2	-1	01_prox	0.471047	2.2239	0.665032	0.0245287	0.154408	0.0630299	0.0520727	0.0694312	0.0789169	0.281376	0.280468	0.471047	0.280468
chr17:33197493-33198993	33198243	+	CCTGTAGTCCCAGCTACTAG	GGG	CCTGTAGTCCCAGCTACTGG	1	NM_001094	-	0.347269	7.69216	14.1415	36.5044	0.966537	0.668887	0.266256	0.924826	37.5251	17.7014	38.4999	24.562	7.63134	0.0147211	0.0729339	0.0130543	0	8.79622	15_Quies	inactive	2	-1	01_prox	7.34489	13.7942	11.1815	-0.29765	-0.700282	0.329285	-0.0405248	-0.0507664	-0.0011536	0.027657	-0.0417109	7.34489	-0.0417109
chr22:33282917-33284417	33283667	+	CCTGTAGTCCCAGCTACTTG	GGG	CCTGTAGTCCCAGCTACTGG	1	NM_001362953	-	1.73634	5.23722	6.94217	14.2117	1.6109	1.00333	0.798767	0.462413	25.416	16.7153	36.7748	23.7432	42.5949	0.0196281	0.0121556	0.0261087	25.2345	13.5713	15_Quies	inactive	2	-1	01_prox	3.50087	5.20583	3.63474	-0.607565	-0.812129	-0.168177	-0.173547	-0.156004	-0.0920604	0.0801583	-1.14848	3.50087	-1.14848
chr11:33306776-33308276	33307526	-	CCTGTAGTCCCAGCTACTCG	GGG	CCTGTAGTCCCAGCTACTGG	1	NM_005734	+	0.347269	2.45495	3.85676	5.01588	0.644358	0.668887	2.3963	0.462413	62.2758	111.189	27.1303	98.4526	71.835	0	0	0	54.5661	45.2377	5_TxWk	active	2	-1	01_prox	2.10768	3.50949	0.579559	0.0245287	1.75194	-0.966943	0.0116378	0.499201	-0.038972	0.438253	-0.0889257	2.10768	-0.181945
chr5:33401782-33403282	33402532	-	CCTGTAGTCCCAGCTACTTG	GGG	CCTGTAGTCCCAGCTACTGG	1			0.694537	2.45495	4.62811	8.08114	0.644358	1.33777	0.532511	1.38724	37.1259	116.366	50.5752	80.4405	41.9322	0	0	0.039163	59.9335	74.8936	15_Quies	inactive	2	-1	01_prox	1.76041	3.93357	1.72651	0.693416	-0.111847	0.427364	0.393895	-0.028434	0.100572	0.13538	0.742881	1.76041	0.742881
chr10:33438448-33439948	33439198	-	CCTGTAGTCCCAGCTACTTG	GGG	CCTGTAGTCCCAGCTACTGG	1			0.694537	5.89187	6.42793	11.9824	0.322179	0	0.532511	0.462413	60.0136	10.7984	50.8104	86.7857	10.3626	0	0.0729339	0.039163	0.0598604	12.8174	15_Quies	inactive	2	-1	01_prox	5.19733	5.7334	2.77722	-0.322179	0.210332	-0.035049	-0.0619893	0.0366854	0.0124235	0.0885909	0.140234	5.19733	0.140234
chr1:33484785-33486285	33485535	-	CCTGTAGTCCCAGCTACAGG	GGG	CCTGTAGTCCCAGCTACTGG	1	NM_001377376	+	2.43088	2.94593	9.25622	12.261	0.644358	1.67222	1.59753	0	33.9323	41.4677	42.0676	30.2931	115.474	0	0.0972452	0.104435	33.0496	34.4309	5_TxWk	active	3	-1	01_prox	0.515055	6.82534	1.5024	1.02786	0.953175	-0.798767	1.99563	0.139652	-0.0655492	0.208139	-0.31493	0.515055	-0.644358
chr3:33506859-33508359	33507609	-	CCTGTAGTCCCAGCTACTTG	GGG	CCTGTAGTCCCAGCTACTGG	1	NM_001365629	-	0.694537	6.87385	5.14235	8.3598	0.644358	0.668887	1.59753	0.462413	20.7586	9.31914	29.0513	12.895	90.9535	0	0.0364669	0.039163	125.421	9.80151	5_TxWk	active	2	-1	01_prox	6.17931	4.44781	1.60872	0.0245287	0.953175	-0.56756	0.00396949	0.214302	-0.0237363	0.403387	-0.0588425	6.17931	-0.181945
chr11:33509563-33511063	33510313	-	CCTGTAGTCCCAGCTACTCG	GGG	CCTGTAGTCCCAGCTACTGG	1	NM_012194	+	1.38907	0.818315	2.57117	5.29454	0.644358	1.33777	1.06502	0.462413	35.3961	15.6305	28.6201	12.895	22.5526	0	0.0364669	0	7.38943	6.78566	15_Quies	inactive	2	-1	01_prox	-0.570759	1.1821	1.36168	0.693416	0.420664	-0.301305	-1.2149	0.355862	-0.0465873	0.256052	-0.181945	-0.570759	-0.181945
chr17:33515237-33516737	33515987	+	CCTGTAGTCCCAGCTACTTG	GGG	CCTGTAGTCCCAGCTACTGG	1	NM_001094	-	0.347269	1.14564	2.57117	3.34392	0.322179	0.334443	0.798767	1.84965	24.4845	16.7646	42.5773	20.0589	8.35431	0.00981405	0.0486226	0.0261087	0.00665115	5.27773	14_ReprPCWk	inactive	2	-1	01_prox	0.798373	2.2239	0.386372	0.0122643	0.476588	0.525443	0.0153617	0.214302	0.509727	0.333706	1.52747	0.798373	1.52747
chr5:33608748-33610248	33609498	-	CCTGTAGTCCCAGCTACTGT	GGG	CCTGTAGTCCCAGCTACTGG	1	NM_001324512	-	0.347269	1.80029	6.17082	3.34392	0.966537	1.00333	0.798767	0.462413	24.4845	15.5319	51.3201	14.5325	7.12928	0	0.121556	0.104435	0.851348	7.53962	14_ReprPCWk	inactive	1	-1	01_prox	1.45302	5.82355	-1.41345	0.036793	-0.167771	-0.168177	0.0253217	-0.028809	-0.168229	0.333706	-0.504124	1.45302	-0.504124
chr6:33652285-33653785	33653035	-	CCTGTAGTCCCAGCTACTTG	GGG	CCTGTAGTCCCAGCTACTGG	1	NM_002224	+	0.694537	6.71018	8.74199	19.7848	0.966537	2.00666	1.59753	1.84965	49.1021	76.6733	27.9928	76.1421	98.5447	0.00490702	0.0729339	0.0261087	149.398	217.895	5_TxWk	active	2	-1	01_prox	6.01565	8.04745	5.52143	1.04012	0.630996	0.12606	0.172903	0.0784094	0.0462599	0.161971	0.285607	6.01565	0.883115
chr12:33682899-33684399	33683649	-	CCTGTAGTCCCAGCTACTCG	GGG	CCTGTAGTCCCAGCTACTGG	1			0	1.63663	1.79982	4.73722	0.322179	0	1.33128	2.31207	20.6255	10.5518	35.8731	5.11708	1.948	0	0.0121556	0.104435	0.438976	3.01585	15_Quies	inactive	2	-1	01_prox	1.63663	1.79982	1.4687	-0.322179	1.0091	0.490394	-0.196855	0.560666	0.420054	0.211094	1.98989	1.63663	1.98989
chr17:33746601-33748101	33747351	-	CCTGTAGTCCCAGCTACTTG	GGG	CCTGTAGTCCCAGCTACTGG	1	NM_001094	-	0	3.60059	2.82829	11.4251	0.322179	0	0.266256	0.462413	27.412	18.2438	46.1842	23.3339	7.49076	0	0.0972452	0.0913803	0	4.52377	15_Quies	inactive	2	-1	01_prox	3.60059	2.82829	4.29838	-0.322179	-0.0559235	0.0980788	-0.0894796	-0.0197729	0.0122743	0.0875269	0.140234	3.60059	0.140234
chr9:33767996-33769496	33768746	+	CCTGTAGTCCCAGCTACTCG	GGG	CCTGTAGTCCCAGCTACTGG	1	NM_001197098	+	0.347269	2.45495	3.34253	6.40918	1.28872	0	1.59753	2.31207	20.3594	90.8739	16.3095	62.019	5.90425	0	0.0850895	0.0522173	25.2877	46.997	5_TxWk	active	2	-1	01_prox	2.10768	2.99526	1.53333	-1.28872	0.308817	0.357266	-0.611439	0.103102	0.168816	0.164965	1.02335	2.10768	1.02335
chr19:33939823-33941323	33940573	-	CCTGTAGTCCCAGCTACTTG	GGG	CCTGTAGTCCCAGCTACTGG	1			0.694537	4.58256	5.9137	11.1464	0.966537	0.668887	0.266256	0.924826	45.5092	18.3917	100.445	40.1179	9.07728	0	0.0729339	0.0522173	0.0266046	19.3517	14_ReprPCWk	inactive	2	-1	01_prox	3.88803	5.21916	2.61635	-0.29765	-0.700282	0.329285	-0.0765556	-0.134175	-0.00399077	0.0956768	-0.0417109	3.88803	-0.0417109
chr19:33943601-33945101	33944351	-	CCTGTAGTCCCAGCTACTCG	GGG	CCTGTAGTCCCAGCTACTGG	1			0	1.3093	3.59964	7.80248	0	0.334443	1.86379	0.924826	45.6423	18.1945	104.993	39.5038	9.23794	0.00981405	0	0.104435	0.0266046	20.1057	14_ReprPCWk	inactive	2	-1	01_prox	1.3093	3.59964	2.10142	0.334443	1.86379	-0.469481	0.255436	0.517771	0.11853	0.128164	0.924826	1.3093	0.924826
chr6:34290336-34291836	34291086	-	CCTGTAGTCCCAGCTACTTG	GGG	CCTGTAGTCCCAGCTACTGG	1	NM_006703	-	0.347269	30.605	67.879	99.7602	0.966537	1.00333	1.86379	6.9362	69.0622	58.9719	37.6766	61.8143	57.2551	0	0.0486226	0.078326	354.513	129.933	5_TxWk	active	2	-1	01_prox	30.2577	67.5317	15.9406	0.036793	0.897252	2.5362	0.00121599	0.0132864	0.0600491	0.0626696	0.958186	30.2577	5.96966
chr10:34318466-34319966	34319216	-	CCTGTAGTCCCAGCTACTTG	GGG	CCTGTAGTCCCAGCTACTGG	1	NM_001184786	-	0.347269	9.49246	10.7989	17.2769	0.644358	0.668887	1.06502	0.462413	63.4734	12.179	42.8517	32.7493	61.2515	0	0.0364669	0.0522173	28.3206	15.5819	15_Quies	inactive	2	-1	01_prox	9.14519	10.4517	3.23899	0.0245287	0.420664	-0.301305	0.00268214	0.0402485	-0.0107471	0.059068	-0.181945	9.14519	-0.181945
chr20:34340951-34342451	34341701	+	CCTGTAGTCCCAGCTACTTG	GGG	CCTGTAGTCCCAGCTACTGG	1			0.347269	11.2927	25.7117	79.4181	2.25525	1.00333	2.13004	1.38724	60.5459	102.412	25.2484	91.4934	82.7799	0.0294421	0.145868	0.117489	27.1633	122.142	5_TxWk	active	2	-1	01_prox	10.9455	25.3645	26.8532	-1.25192	-0.125209	-0.371402	-0.114378	-0.00493641	-0.0109777	0.0126469	-0.868014	10.9455	-0.868014
chr18:34371208-34372708	34371958	+	CCTGTAGTCCCAGCTACTCG	GGG	CCTGTAGTCCCAGCTACTGG	1			0	4.4189	5.9137	8.91712	1.93307	1.33777	1.59753	1.38724	46.3076	12.1297	47.9876	24.3573	31.4692	0	0.0364669	0.0522173	0.0399069	10.3041	15_Quies	inactive	2	-1	01_prox	4.4189	5.9137	1.50171	-0.595301	-0.335541	-0.105147	-0.134717	-0.0567397	-0.0612121	0.112144	-0.545835	4.4189	-0.545835
chr9:34374042-34375542	34374792	+	CCTGTAGTCCCAGCTACTTG	GGG	CCTGTAGTCCCAGCTACTGG	1	NM_020702	-	0.347269	5.40088	10.5418	11.9824	1.6109	0.334443	1.06502	0.462413	35.9283	127.707	22.1119	48.1005	73.1604	0	0.109401	0.104435	100.472	79.166	15_Quies	inactive	2	-1	01_prox	5.05361	10.1945	0.720282	-1.27645	-0.545873	-0.301305	-0.252582	-0.0535456	-0.0987084	0.17585	-0.561321	5.05361	-1.14848
chr17:34590683-34592183	34591433	-	CCTGTAGTCCCAGCTACTTG	GGG	CCTGTAGTCCCAGCTACTGG	1	NM_001304438	+	0	2.12762	2.05694	8.3598	0.644358	0.668887	0	0.924826	83.1674	67.9459	37.2453	122.196	35.3251	0.00981405	0.0486226	0.078326	20.0732	74.1396	14_ReprPCWk	inactive	2	-1	01_prox	2.12762	2.05694	3.15143	0.0245287	-0.644358	0.462413	0.0115287	-0.313261	0.0335496	0.11962	0.280468	2.12762	0.280468
chr6:34607233-34608733	34607983	+	CCTGTAGTCCCAGCTACTTG	GGG	CCTGTAGTCCCAGCTACTGG	1	NM_022758	-	0	9.65612	17.2269	19.2275	2.25525	0.334443	0.532511	5.08655	75.7156	27.8588	41.2051	53.4223	67.5574	0	0.0364669	0.130543	86.0925	38.9547	5_TxWk	active	2	-1	01_prox	9.65612	17.2269	1.00033	-1.92081	-1.72274	2.27702	-0.198922	-0.100003	0.147252	0.0520088	2.83129	9.65612	2.83129
chr18:34695718-34697218	34696468	+	CCTGTAGTCCCAGCTACTCG	GGG	CCTGTAGTCCCAGCTACTGG	1	NM_001392	+	1.73634	3.92791	6.68505	11.7037	1.6109	2.00666	1.33128	0.924826	77.8447	15.9264	38.3039	41.7554	28.1958	0	0.0364669	0.078326	5.53376	13.8226	15_Quies	inactive	2	-1	01_prox	2.19157	4.94871	2.50933	0.395765	-0.279618	-0.203226	0.180585	-0.0565032	-0.0688315	0.100327	-0.686069	2.19157	-0.686069
chr10:34755831-34757331	34756581	-	CCTGTAGTCCCAGCTACTTG	AGG	CCTGTAGTCCCAGCTACTGG	1	NM_001184786	-	1.04181	2.61861	5.9137	7.52382	0.322179	0.334443	1.06502	0.924826	142.516	14.9402	40.4994	53.627	21.1067	0.00981405	0.0729339	0.117489	4.6292	24.3781	5_TxWk	active	2	-1	01_prox	1.5768	4.87189	0.805059	0.0122643	0.742843	-0.0700979	0.00777798	0.152475	0.0929723	0.154273	0.602647	1.5768	0.602647
chr18:34882687-34884187	34883437	-	CCTGTAGTCCCAGCTACAGG	AGG	CCTGTAGTCCCAGCTACTGG	1	NM_001198939	+	2.08361	9.81978	12.8559	21.7355	1.28872	2.00666	1.86379	1.84965	38.0574	12.5734	43.5182	17.3981	73.1604	0	0.0486226	0.078326	46.2322	13.0687	15_Quies	inactive	3	-1	01_prox	7.73617	10.7723	4.4398	0.717944	0.575073	-0.00706808	0.0928036	0.0533846	0.0285437	0.104114	0.274158	7.73617	0.560936
chr22:35096080-35097580	35096830	-	CCTGTAGTCCCAGCTACTTG	GGG	CCTGTAGTCCCAGCTACTGG	1			1.04181	3.60059	7.71352	15.0476	1.6109	0.668887	1.33128	1.84965	27.1459	16.2222	39.8721	23.7432	22.171	0	0.0729339	0.0261087	3.7579	9.04754	15_Quies	inactive	2	-1	01_prox	2.55878	6.67171	3.66706	-0.942009	-0.279618	0.259187	-0.368147	-0.0419109	0.017047	0.0713989	0.238757	2.55878	0.238757
chr17:35109348-35110848	35110098	-	CCTGTAGTCCCAGCTACTTG	GGG	CCTGTAGTCCCAGCTACTGG	1	NR_037711	-	0	10.9654	17.7411	25.0794	0.644358	0	0.532511	0.924826	66.4009	140.527	35.3634	123.015	123.688	0.00981405	0.0607782	0.0522173	90.2695	187.737	5_TxWk	active	2	-1	01_prox	10.9654	17.7411	3.66915	-0.644358	-0.111847	0.196158	-0.0587627	-0.00630441	0.0111832	0.0398734	0.280468	10.9654	0.280468
chr5:35118172-35119672	35118922	-	CCTGTAGTCCCAGCTACTTG	GGG	CCTGTAGTCCCAGCTACTGG	1	NM_000949	-	0.347269	3.76425	5.39946	12.8184	1.28872	1.00333	1.33128	0.462413	28.7427	14.595	51.3201	19.8543	10.2822	0.0392562	0.0486226	0.0913803	0.0465581	4.27245	15_Quies	inactive	2	-1	01_prox	3.41698	5.0522	3.70944	-0.285386	0.0425614	-0.434432	-0.0835199	0.00842433	-0.0662575	0.0801855	-0.826303	3.41698	-0.826303
chr10:35246725-35248225	35247475	+	CCTGTAGTCCCAGCTACTTG	GGG	CCTGTAGTCCCAGCTACTGG	1	NM_181698	+	0.347269	2.94593	2.05694	5.01588	0	0	1.06502	1.84965	31.6702	10.0094	31.8349	22.3105	16.8492	0	0.0607782	0.156652	8.99901	17.0898	15_Quies	inactive	2	-1	01_prox	2.59867	1.70967	1.47947	0	1.06502	0.392315	0	0.62294	0.396189	0.214197	1.84965	2.59867	1.84965
chr10:35258076-35259576	35258826	+	CCTGTAGTCCCAGCTACTTG	GGG	CCTGTAGTCCCAGCTACTGG	1	NM_181698	+	0	1.3093	1.79982	3.62258	1.28872	0.668887	1.06502	0.462413	32.0694	10.897	31.9918	22.5151	12.3306	0	0.0607782	0.0652716	7.36948	15.5819	15_Quies	inactive	2	-1	01_prox	1.3093	1.79982	0.911378	-0.61983	-0.223694	-0.301305	-0.473404	-0.124287	-0.228098	0.853554	-0.267233	1.3093	-0.826303
chr19:35342188-35343688	35342938	-	CCTGTAGTCCCAGCTACTCG	GGG	CCTGTAGTCCCAGCTACTGG	1	NM_001185100	+	0.694537	1.3093	4.37099	9.47443	0	0.668887	0.532511	1.38724	40.8518	15.2854	73.236	44.6209	7.69159	0	0.0243113	0.130543	0.246093	20.6083	14_ReprPCWk	inactive	2	-1	01_prox	0.614767	3.67646	2.55172	0.668887	0.532511	0.427364	1.08803	0.144844	0.158002	0.113897	1.38724	0.614767	1.38724
chr19:35377365-35378865	35378115	+	CCTGTAGTCCCAGCTACTTG	GGG	CCTGTAGTCCCAGCTACTGG	1			0.347269	2.45495	2.31406	10.5891	0.322179	1.33777	0.532511	0.924826	38.9889	13.1651	75.2355	39.0945	7.47068	0	0.0243113	0.0261087	0.179581	15.5819	5_TxWk	active	2	-1	01_prox	2.10768	1.96679	4.13751	1.01559	0.210332	0.196158	0.481855	0.106942	0.0588419	0.097639	0.602647	2.10768	0.602647
chr1:35424810-35426310	35425560	+	CCTGTAGTCCCAGCTACTCG	GGG	CCTGTAGTCCCAGCTACTGG	1			0	2.12762	3.34253	3.90124	0.966537	0.334443	0.532511	2.77448	32.2024	12.2776	36.814	23.7432	368.132	0	0.0121556	0.0913803	254.526	40.2113	5_TxWk	active	2	-1	01_prox	2.12762	3.34253	0.279356	-0.632094	-0.434026	1.12098	-0.29709	-0.12985	0.463428	0.256329	1.80794	2.12762	1.80794
chr10:35456958-35458458	35457708	-	CCTGTAGTCCCAGCTACTCG	GGG	CCTGTAGTCCCAGCTACTGG	1	NM_001282852	+	0.347269	1.63663	2.57117	4.1799	0.966537	0.668887	1.59753	1.38724	99.1356	18.6876	43.479	59.7675	26.0871	0	0.0121556	0.156652	5.42734	20.6083	5_TxWk	active	2	-1	01_prox	1.28936	2.2239	0.804362	-0.29765	0.630996	-0.105147	-0.230851	0.283733	0.109769	0.260917	0.420702	1.28936	0.420702
chr22:35546992-35548492	35547742	-	CCTGTAGTCCCAGCTACTTG	GGG	CCTGTAGTCCCAGCTACTGG	1	NM_001366725	+	0	8.51048	11.8274	21.4568	0.322179	0.334443	1.86379	3.23689	53.8925	36.4383	33.4424	46.4631	12.8126	0	0.0243113	0.039163	10.3026	39.206	15_Quies	inactive	2	-1	01_prox	8.51048	11.8274	4.81471	0.0122643	1.54161	0.686552	0.00144109	0.130342	0.135841	0.0466053	2.91471	8.51048	2.91471
chr20:35566431-35567931	35567181	+	CCTGTAGTCCCAGCTACTTG	TGG	CCTGTAGTCCCAGCTACTGG	1	NR_119376	-	0.347269	2.61861	1.79982	3.90124	0.322179	0.334443	0.266256	0.462413	29.5411	50.7375	20.5045	53.4223	83.6836	0	0.0243113	0.039163	194.992	134.959	15_Quies	inactive	2	-1	01_prox	2.27134	1.45255	1.05071	0.0122643	-0.0559235	0.0980788	0.00539961	-0.0385002	0.0394584	0.870032	0.0453529	2.27134	0.140234
chr20:35597209-35598709	35597959	-	CCTGTAGTCCCAGCTACTTG	TGG	CCTGTAGTCCCAGCTACTGG	1	NR_119376	-	0.347269	3.92791	3.34253	10.5891	1.6109	0	1.86379	1.38724	33.7992	37.1779	23.1705	48.3052	110.795	0.0196281	0.0850895	0.0522173	292.717	148.782	15_Quies	inactive	2	-1	01_prox	3.58064	2.99526	3.62327	-1.6109	0.252893	-0.238275	-0.44989	0.0844313	-0.0218376	0.506174	-0.0431424	3.58064	-0.223656
chr6:35634475-35635975	35635225	+	CCTGTAGTCCCAGCTACTTG	GGG	CCTGTAGTCCCAGCTACTGG	1	NM_001145775	-	1.73634	3.92791	9.51334	8.08114	0.322179	0.334443	1.86379	0.924826	78.7762	18.5397	42.342	40.9366	63.802	0	0.0607782	0.078326	22.1417	14.8279	4_Tx	active	2	-1	01_prox	2.19157	7.777	-0.716103	0.0122643	1.54161	-0.469481	0.00559615	0.198227	0.094983	0.15761	0.602647	2.19157	0.602647
chr22:35727601-35729101	35728351	-	CCTGTAGTCCCAGCTACTCG	GGG	CCTGTAGTCCCAGCTACTGG	1	NM_030642	+	0.347269	1.96396	2.57117	3.90124	1.28872	1.33777	1.33128	1.38724	48.969	17.159	39.1664	26.6088	62.3962	0	0.0243113	0.078326	245.76	16.3358	15_Quies	inactive	2	-1	01_prox	1.61669	2.2239	0.665032	0.0490574	0.0425614	0.0279809	0.0303444	0.0191381	0.027722	0.575704	0.0481532	1.61669	0.0985231
chr14:35796494-35797994	35797244	+	CCTGTAGTCCCAGCTACTAG	GGG	CCTGTAGTCCCAGCTACTGG	1	NM_001346248	-	0.347269	19.8032	27.7687	40.6843	0.966537	1.67222	1.59753	5.08655	36.0614	96.9387	33.8344	62.019	71.1522	0	0.0243113	0.0652716	21.4766	76.1502	15_Quies	inactive	2	-1	01_prox	19.456	27.4214	6.45783	0.70568	0.630996	1.74451	0.0362706	0.0230111	0.102139	0.180385	0.56623	19.456	4.12001
chr6:35892625-35894125	35893375	+	CCTGTAGTCCCAGCTACTCG	GGG	CCTGTAGTCCCAGCTACTGG	1	NM_003137	-	0.347269	4.4189	6.94217	18.6702	0.322179	0.668887	1.06502	2.77448	52.5618	120.902	53.398	64.0658	212.031	0.0343492	0.0121556	0.130543	117.266	82.9358	5_TxWk	active	2	-1	01_prox	4.07163	6.5949	5.86402	0.346708	0.742843	0.854728	0.085152	0.112639	0.133838	0.168754	0.793094	4.07163	2.4523
chr6:35917641-35919141	35918391	+	CCTGTAGTCCCAGCTACTTG	GGG	CCTGTAGTCCCAGCTACTGG	1	NM_003137	-	0.694537	16.2026	18.7696	25.358	0.322179	1.67222	1.59753	5.08655	53.8925	121.987	50.4184	64.6799	131.641	0	0	0.0261087	96.7743	77.1555	7_Enh	active	2	-1	01_prox	15.5081	18.075	3.29424	1.35004	1.27535	1.74451	0.0870537	0.0705589	0.193175	0.0405457	4.76437	15.5081	4.76437
chr19:36108874-36110374	36109624	+	CCTGTAGTCCCAGCTACTTG	GGG	CCTGTAGTCCCAGCTACTGG	1			0.347269	7.36484	10.2847	23.6861	0.644358	1.67222	1.86379	0.924826	101.265	161.532	58.2595	378.869	258.08	0.00490702	0.0607782	0.234978	284.39	511.689	5_TxWk	active	2	-1	01_prox	7.01757	9.93742	6.7007	1.02786	1.21943	-0.469481	0.146469	0.122711	0.0120172	0.132486	0.0907057	7.01757	0.280468
chr21:36150261-36151761	36151011	+	CCTGTAGTCCCAGCTACTTG	GGG	CCTGTAGTCCCAGCTACTGG	1	NR_038894	-	0.347269	1.80029	4.37099	7.24516	0.644358	1.33777	0.798767	1.84965	55.0901	93.1421	36.7748	97.8385	30.7864	0	0.0486226	0.143598	18.8294	134.708	5_TxWk	active	2	-1	01_prox	1.45302	4.02373	1.43708	0.693416	0.154408	0.525443	0.477222	0.0383745	0.174734	0.144972	1.20529	1.45302	1.20529
chr19:36171330-36172830	36172080	+	CCTGTAGTCCCAGCTACTTG	GGG	CCTGTAGTCCCAGCTACTGG	1			0	7.5285	5.9137	10.0318	0.966537	0.668887	1.33128	0.462413	72.1228	176.768	64.9636	316.235	112.06	0	0	0.156652	168.347	355.619	15_Quies	inactive	2	-1	01_prox	7.5285	5.9137	2.05903	-0.29765	0.36474	-0.434432	-0.0395365	0.0616772	-0.0502528	0.0996835	-0.504124	7.5285	-0.504124
chr5:36218588-36220088	36219338	-	CCTGTAGTCCCAGCTACTTG	CGG	CCTGTAGTCCCAGCTACTGG	1	NM_153013	-	0.347269	2.61861	7.4564	12.5397	0.966537	1.00333	0.532511	1.38724	64.8041	76.2789	50.1047	94.973	118.768	0.00490702	0.0607782	0.117489	189.545	78.4121	5_TxWk	active	2	-1	01_prox	2.27134	7.10913	2.54165	0.036793	-0.434026	0.427364	0.0161988	-0.0610519	0.0345052	0.0820181	0.420702	2.27134	0.420702
chr9:36359126-36360626	36359876	-	CCTGTAGTCCCAGCTACTCG	GGG	CCTGTAGTCCCAGCTACTGG	1	NM_022781	-	0.347269	1.3093	2.31406	5.29454	0	1.00333	0.532511	0.924826	46.4407	87.2744	28.7377	53.627	143.027	0	0.0607782	0.104435	62.4876	49.5102	5_TxWk	active	2	-1	01_prox	0.962036	1.96679	1.49024	1.00333	0.532511	0.196158	1.04292	0.270752	0.186937	0.202132	0.924826	0.962036	0.924826
chr6:36361438-36362938	36362188	+	CCTGTAGTCCCAGCTACTTG	GGG	CCTGTAGTCCCAGCTACTGG	1	NM_001207035	-	0.347269	3.27326	4.11388	5.29454	1.28872	1.00333	0.266256	0	56.4208	33.825	41.1659	58.3347	8.83629	0	0.0121556	0.0261087	2.74028	26.8913	15_Quies	inactive	2	-1	01_prox	2.92599	3.76661	0.59033	-0.285386	-1.02246	-0.133128	-0.0975348	-0.271454	-0.26049	0.413568	-0.629861	2.92599	-1.28872
chr1:36395363-36396863	36396113	+	CCTGTAGTCCCAGCTACTCG	GGG	CCTGTAGTCCCAGCTACTGG	1	NM_032881	-	0.347269	2.45495	2.57117	3.62258	0.644358	0.668887	0.532511	0.462413	58.2837	109.66	29.0905	128.132	170.179	0	0	0.0130543	58.0114	166.877	5_TxWk	active	2	-1	01_prox	2.10768	2.2239	0.525702	0.0245287	-0.111847	-0.035049	0.0116378	-0.0502931	-0.0555505	0.624684	-0.0889257	2.10768	-0.181945
chr9:36527135-36528635	36527885	-	CCTGTAGTCCCAGCTACTTG	GGG	CCTGTAGTCCCAGCTACTGG	1			0	6.2192	10.2847	26.7513	0.322179	1.33777	0.798767	0	34.3315	131.01	20.0341	63.8611	12.5917	0.00490702	0.0486226	0.0522173	5.68009	69.1132	15_Quies	inactive	2	-1	01_prox	6.2192	10.2847	8.23333	1.01559	0.476588	-0.399383	0.1633	0.0463395	-0.0120435	0.0373813	-0.322179	6.2192	-0.322179
chr20:36588770-36590270	36589520	-	CCTGTAGTCCCAGCTACTTG	GGG	CCTGTAGTCCCAGCTACTGG	1	NM_001199513	+	0.347269	6.38286	11.3132	16.7196	0.966537	1.33777	0.266256	0.924826	46.1746	144.077	23.3665	106.845	93.6446	0	0.0243113	0.0652716	163.798	165.369	5_TxWk	active	2	-1	01_prox	6.03559	10.9659	2.70321	0.371237	-0.700282	0.329285	0.0615079	-0.06386	-0.00254765	0.124969	-0.0203862	6.03559	-0.0417109
chr13:36873997-36875497	36874747	+	CCTGTAGTCCCAGCTACTTG	GGG	CCTGTAGTCCCAGCTACTGG	1	NM_005905	-	0	4.74623	6.68505	10.3104	0.966537	0.334443	0	1.38724	53.7594	45.8068	32.1486	46.6678	83.6234	0	0.0121556	0.0130543	135.431	77.4068	14_ReprPCWk	inactive	2	-1	01_prox	4.74623	6.68505	1.81268	-0.632094	-0.966537	0.69362	-0.133178	-0.144582	0.0408036	0.198443	0.205618	4.74623	0.420702
chr21:36908336-36909836	36909086	+	CCTGTAGTCCCAGCTACTGA	GGG	CCTGTAGTCCCAGCTACTGG	1	NM_001352515	-	0.694537	6.38286	12.5987	23.6861	1.6109	2.00666	1.59753	2.31207	104.724	17.159	53.5548	80.2358	66.975	0	0.0607782	0.039163	31.992	25.6347	15_Quies	inactive	1	-1	01_prox	5.68832	11.9042	5.54367	0.395765	-0.0133622	0.357266	0.069575	-0.00112247	0.0304969	0.0889907	0.342697	5.68832	0.70117
chr21:36927710-36929210	36928460	+	CCTGTAGTCCCAGCTACTCG	GGG	CCTGTAGTCCCAGCTACTGG	1	NM_001352515	-	0.347269	2.45495	4.37099	6.13052	0.966537	0.334443	0.532511	0.924826	107.386	45.2151	50.3792	108.687	74.2851	0	0.0486226	0.104435	39.9601	74.6422	5_TxWk	active	2	-1	01_prox	2.10768	4.02373	0.879761	-0.632094	-0.434026	0.196158	-0.299901	-0.107867	-0.00721237	0.353786	-0.0203862	2.10768	-0.0417109
chr21:36939189-36940689	36939939	+	CCTGTAGTCCCAGCTACTCG	GGG	CCTGTAGTCCCAGCTACTGG	1	NM_001352515	-	0.694537	3.60059	4.11388	8.3598	0.322179	1.67222	1.59753	3.23689	102.995	56.4572	48.6149	116.26	70.6903	0.00490702	0.0243113	0.182761	38.1843	103.293	5_TxWk	active	2	-1	01_prox	2.90605	3.41934	2.12296	1.35004	1.27535	0.81968	0.464561	0.372983	0.38025	0.130459	2.91471	2.90605	2.91471
chr20:37145578-37147078	37146328	-	CCTGTAGTCCCAGCTACTTG	GGG	CCTGTAGTCCCAGCTACTGG	1	NM_213631	-	0	1.80029	3.08541	7.24516	0.644358	1.33777	1.86379	0.924826	35.9283	91.9094	23.0921	64.6799	48.8205	0	0.0607782	0.0652716	37.1533	61.3222	15_Quies	inactive	2	-1	01_prox	1.80029	3.08541	2.07987	0.693416	1.21943	-0.469481	0.385168	0.395225	0.0387111	0.138023	0.280468	1.80029	0.280468
chr3:37282903-37284403	37283653	-	CCTGTAGTCCCAGCTACTTG	AGG	CCTGTAGTCCCAGCTACTGG	1	NM_001172713	+	0.694537	1.96396	1.5427	3.90124	0.644358	1.00333	1.06502	0.462413	39.255	81.111	25.7581	66.7267	91.7769	0	0.0850895	0.0652716	230.323	53.28	4_Tx	active	2	-1	01_prox	1.26942	0.848167	1.17927	0.358972	0.420664	-0.301305	0.282785	0.495968	-0.056739	0.311847	-0.181945	1.26942	-0.181945
chr14:37525747-37527247	37526497	-	CCTGTAGTCCCAGCTACTTG	GGG	CCTGTAGTCCCAGCTACTGG	1	NM_001195297	+	0.347269	5.07355	4.37099	11.4251	0.644358	1.00333	0.266256	1.38724	41.5172	13.2637	37.9118	22.3105	15.9455	0	0.0243113	0	15.1447	6.53434	15_Quies	inactive	2	-1	01_prox	4.72629	4.02373	3.52703	0.358972	-0.378103	0.560492	0.0759523	-0.0939683	0.0670605	0.279123	0.240254	4.72629	0.742881
chr17:37762514-37764014	37763264	-	CCTGTAGTCCCAGCTACTTG	GGG	CCTGTAGTCCCAGCTACTGG	1			0	12.6021	18.7696	39.5697	0.322179	1.00333	1.06502	0.462413	44.4447	97.3825	41.4403	37.8664	10.1416	0	0.0243113	0.039163	0	15.5819	5_TxWk	active	2	-1	01_prox	12.6021	18.7696	10.4001	0.681151	0.742843	-0.301305	0.0540508	0.039577	0.00354398	0.0781423	0.0453529	12.6021	0.140234
chr20:37896013-37897513	37896763	+	CCTGTAGTCCCAGCTACTCG	GGG	CCTGTAGTCCCAGCTACTGG	1			0.347269	2.78227	6.42793	8.91712	0.644358	1.33777	2.13004	1.38724	35.7953	21.3502	23.1705	33.7727	40.4662	0	0.0486226	0.117489	12.6771	36.6928	15_Quies	inactive	2	-1	01_prox	2.435	6.08066	1.24459	0.693416	1.48569	-0.371402	0.28477	0.24433	0.0866855	0.238748	0.363084	2.435	0.742881
chr22:38062534-38064034	38063284	-	CCTGTAGTCCCAGCTACTCG	GGG	CCTGTAGTCCCAGCTACTGG	1	NM_001039583	+	0	1.3093	5.65658	7.24516	0.322179	1.67222	1.59753	0.462413	33.7992	67.4035	24.3075	51.9895	84.5271	0	0.0729339	0.039163	103.532	123.398	5_TxWk	active	2	-1	01_prox	1.3093	5.65658	0.794287	1.35004	1.27535	-0.56756	1.03111	0.225464	0.0193556	0.426777	0.0453529	1.3093	0.140234
chr2:38063630-38065130	38064380	+	CCTGTAGTCCCAGCTACTCG	GGG	CCTGTAGTCCCAGCTACTGG	1	NM_001322212	+	0.347269	1.96396	2.31406	6.13052	0.966537	0.668887	1.06502	0	79.9738	33.7757	43.0869	197.11	13.8971	0	0.0364669	0.0522173	23.2923	74.8936	15_Quies	inactive	2	-1	01_prox	1.61669	1.96679	1.90823	-0.29765	0.0984849	-0.532511	-0.184111	0.050074	-0.167127	0.172913	-0.966537	1.61669	-0.966537
chr22:38195948-38197448	38196698	+	CCTGTAGTCCCAGCTACTTG	GGG	CCTGTAGTCCCAGCTACTGG	1			0	10.6381	16.9697	29.8166	0.322179	1.00333	1.59753	1.38724	50.1666	80.8645	25.9149	92.5168	112.944	0	0.0364669	0.078326	99.8737	105.303	5_TxWk	active	2	-1	01_prox	10.6381	16.9697	6.42343	0.681151	1.27535	-0.105147	0.0640294	0.0751546	0.0357204	0.0686206	0.520549	10.6381	1.06506
chr19:38226456-38227956	38227206	-	CCTGTAGTCCCAGCTACTTG	GGG	CCTGTAGTCCCAGCTACTGG	1	NM_001363579	-	0.694537	25.8588	30.0827	62.1411	0.644358	1.67222	1.59753	3.23689	101.93	92.3038	54.9662	144.097	34.582	0	0.0121556	0.234978	63.3655	262.63	5_TxWk	active	2	-1	01_prox	25.1642	29.3882	16.0292	1.02786	0.953175	0.81968	0.0408461	0.032434	0.0421917	0.0503212	0.838447	25.1642	2.59253
chr8:38292690-38294190	38293440	+	CCTGTAGTCCCAGCTACTCG	GGG	CCTGTAGTCCCAGCTACTGG	1	NM_023034	-	0	1.80029	2.82829	4.73722	0.322179	1.00333	1.06502	0.924826	23.8192	33.6278	25.6012	21.287	185.14	0	0.0607782	0.0652716	268.467	64.3381	5_TxWk	active	2	-1	01_prox	1.80029	2.82829	0.954463	0.681151	0.742843	-0.0700979	0.378356	0.262647	0.127215	0.211094	0.602647	1.80029	0.602647
chr20:38631639-38633139	38632389	-	CCTGTAGTCCCAGCTACTCG	GGG	CCTGTAGTCCCAGCTACTGG	1	NM_001164431	+	0	2.45495	5.39946	12.261	0.322179	1.00333	0.532511	2.77448	28.3435	31.7541	23.2489	20.0589	7.02886	0	0.0243113	0.0652716	15.5837	28.9019	14_ReprPCWk	inactive	2	-1	01_prox	2.45495	5.39946	3.43078	0.681151	0.210332	1.12098	0.277461	0.0389542	0.200008	0.0815592	2.4523	2.45495	2.4523
chr8:38677564-38679064	38678314	+	CCTGTAGTCCCAGCTACTTG	GGG	CCTGTAGTCCCAGCTACTGG	1			0.694537	3.92791	11.056	16.1623	0.322179	1.00333	0.532511	3.23689	25.9482	9.36844	28.032	23.9479	6.50672	0.00981405	0.0729339	0.0261087	0.159628	9.55019	15_Quies	inactive	2	-1	01_prox	3.23338	10.3615	2.55311	0.681151	0.210332	1.35219	0.210663	0.0202994	0.188438	0.0646507	2.91471	3.23338	2.91471
chrX:38771000-38772500	38771750	-	CCTGTAGTCCCAGCTACTCG	GGG	CCTGTAGTCCCAGCTACTGG	1			0	1.96396	1.5427	5.01588	0.966537	0.668887	0.532511	0.924826	32.4686	60.1553	49.1246	48.7146	17.4918	0	0	0	110.13	49.7615	14_ReprPCWk	inactive	2	-1	01_prox	1.96396	1.5427	1.73659	-0.29765	-0.434026	0.196158	-0.151557	-0.281341	-0.00831578	0.199367	-0.0417109	1.96396	-0.0417109
chr17:38786413-38787913	38787163	-	CCTGTAGTCCCAGCTACTTG	GGG	CCTGTAGTCCCAGCTACTGG	1	NM_003559	-	0.347269	4.4189	3.08541	10.5891	0.322179	0.334443	0.798767	0.462413	67.1993	340.025	31.4037	231.497	277.299	0	0.0486226	0.130543	136.854	307.365	5_TxWk	active	2	-1	01_prox	4.07163	2.73814	3.75183	0.0122643	0.476588	-0.168177	0.00301214	0.174055	0.0136923	0.199773	0.0685395	4.07163	0.140234
chr2:38792394-38793894	38793144	-	CCTGTAGTCCCAGCTACTTG	GGG	CCTGTAGTCCCAGCTACTGG	1			0.347269	1.63663	4.62811	3.62258	0.322179	0.668887	0.532511	0.462413	37.6582	140.823	27.2871	102.751	161.764	0	0.0850895	0.039163	324.403	335.262	5_TxWk	active	2	-1	01_prox	1.28936	4.28084	-0.502767	0.346708	0.210332	-0.035049	0.268899	0.0491333	0.0428155	0.305315	0.140234	1.28936	0.140234
chr22:38796712-38798212	38797462	-	CCTGTAGTCCCAGCTACAGG	AGG	CCTGTAGTCCCAGCTACTGG	1			0.694537	13.2567	17.7411	32.0459	1.93307	1.33777	2.3963	0.462413	49.7674	126.425	28.4633	101.728	64.5651	0	0.0121556	0.0652716	71.6795	143.001	15_Quies	inactive	3	-1	01_prox	12.5622	17.0466	7.15239	-0.595301	0.463225	-0.966943	-0.0473884	0.0271741	-0.046909	0.0318966	-1.47066	12.5622	-1.47066
chr1:38886593-38888093	38887343	-	CCTGTAGTCCCAGCTACTTG	GGG	CCTGTAGTCCCAGCTACTGG	1	NM_001304746	-	0.347269	4.25524	6.94217	12.261	0.966537	1.67222	1.59753	0.924826	37.9244	134.659	27.9928	40.3226	134.191	0.0245351	0.0729339	0.0522173	89.4514	52.7773	15_Quies	inactive	2	-1	01_prox	3.90797	6.5949	2.65943	0.70568	0.630996	-0.336353	0.180575	0.0956794	-0.00350107	0.0839365	-0.0417109	3.90797	-0.0417109
chr19:38977063-38978563	38977813	-	CCTGTAGTCCCAGCTACTTG	AGG	CCTGTAGTCCCAGCTACTGG	1			0	8.51048	14.1415	32.3245	0.966537	1.00333	1.06502	0.462413	78.6431	98.27	64.4932	212.461	61.9544	0	0.0972452	0.404684	122.534	359.137	7_Enh	active	2	-1	01_prox	8.51048	14.1415	9.09154	0.036793	0.0984849	-0.301305	0.00432326	0.00696427	-0.0155957	0.0309362	-0.504124	8.51048	-0.504124
chr12:38980026-38981526	38980776	-	CCTGTAGTCCCAGCTACTTG	GGG	CCTGTAGTCCCAGCTACTGG	1			0	1.96396	2.57117	7.52382	0.644358	0.334443	0	0.462413	27.8112	8.77675	44.5375	12.895	6.70754	0.0196281	0.0486226	0.0261087	0.0266046	4.52377	15_Quies	inactive	2	-1	01_prox	1.96396	2.57117	2.47632	-0.309915	-0.644358	0.231207	-0.157801	-0.250609	-0.0241825	0.132911	-0.181945	1.96396	-0.181945
chr14:39042354-39043854	39043104	-	CCTGTAGTCCCAGCTACTTG	GGG	CCTGTAGTCCCAGCTACTGG	1	NM_006364	-	0.347269	9.98344	11.8274	20.8995	0.322179	1.67222	1.06502	1.38724	32.6016	9.26983	35.1282	15.9653	163.331	0.00981405	0.0121556	0.117489	144.35	12.566	5_TxWk	active	2	-1	01_prox	9.63618	11.4801	4.53605	1.35004	0.742843	0.161109	0.140101	0.0647069	0.0518222	0.0995529	0.520549	9.63618	1.06506
chr3:39063088-39064588	39063838	+	CCTGTAGTCCCAGCTACTCG	GGG	CCTGTAGTCCCAGCTACTGG	1	NM_001346227	+	0	2.29128	2.82829	5.5732	1.6109	1.33777	0.798767	1.38724	31.5371	116.908	25.2092	46.0537	126.841	0.0147211	0.0850895	0.0261087	146.039	81.6792	5_TxWk	active	2	-1	01_prox	2.29128	2.82829	1.37245	-0.273122	-0.812129	0.294236	-0.1192	-0.287145	-0.0401306	0.17943	-0.223656	2.29128	-0.223656
chr1:39066408-39067908	39067158	-	CCTGTAGTCCCAGCTACTCG	GGG	CCTGTAGTCCCAGCTACTGG	1			0.694537	1.14564	1.79982	3.62258	0.644358	0.334443	0.798767	0.462413	58.6829	123.269	25.4052	135.91	81.6553	0	0.0121556	0.0261087	43.8245	122.142	15_Quies	inactive	2	-1	01_prox	0.451104	1.10528	0.911378	-0.309915	0.154408	-0.168177	-0.687014	0.1397	-0.0621388	0.341525	-0.181945	0.451104	-0.181945
chr2:39126188-39127688	39126938	-	CCTGTAGTCCCAGCTACTCG	GGG	CCTGTAGTCCCAGCTACTGG	1			0.347269	1.96396	4.88523	5.29454	0.644358	1.00333	1.86379	0.924826	66.1347	118.092	35.089	120.763	22.0907	0	0.0850895	0.039163	12.1583	65.0921	5_TxWk	active	2	-1	01_prox	1.61669	4.53796	0.204654	0.358972	1.21943	-0.469481	0.222042	0.268718	0.0566915	0.202132	0.280468	1.61669	0.280468
chr3:39135195-39136695	39135945	+	CCTGTAGTCCCAGCTACTCG	GGG	CCTGTAGTCCCAGCTACTGG	1	NM_145755	+	0.347269	3.60059	6.94217	18.3916	0.966537	1.00333	0.532511	2.31207	48.0375	154.431	22.7	82.8967	113.647	0.0147211	0.0486226	0.0261087	130.476	103.293	5_TxWk	active	2	-1	01_prox	3.25332	6.5949	5.72469	0.036793	-0.434026	0.889777	0.0113094	-0.0658124	0.0745681	0.0554192	1.34553	3.25332	1.34553
chr4:39153778-39155278	39154528	+	CCTGTAGTCCCAGCTACTTG	GGG	CCTGTAGTCCCAGCTACTGG	1			0	6.2192	9.77046	20.0635	0.322179	1.00333	0.266256	0.462413	21.0247	35.6987	25.9933	13.3044	50.6681	0.0147211	0.0607782	0.0130543	44.2235	15.5819	15_Quies	inactive	2	-1	01_prox	6.2192	9.77046	5.14653	0.681151	-0.0559235	0.0980788	0.109524	-0.00572374	0.00698951	0.0498417	0.140234	6.2192	0.140234
chr1:39155759-39157259	39156509	+	CCTGTAGTCCCAGCTACTTG	GGG	CCTGTAGTCCCAGCTACTGG	1	NM_012090	+	1.38907	4.58256	9.25622	10.8677	0.644358	0.668887	0.798767	0.924826	141.584	53.4987	36.8532	98.862	40.2854	0.00490702	0.0486226	0.130543	8.25408	22.3675	5_TxWk	active	2	-1	01_prox	3.19349	7.86715	0.805755	0.0245287	0.154408	0.0630299	0.00768084	0.019627	0.0295894	0.215857	0.137079	3.19349	0.280468
chr4:39182627-39184127	39183377	-	CCTGTAGTCCCAGCTACTCG	GGG	CCTGTAGTCCCAGCTACTGG	1	NM_025132	+	0	8.8378	13.8843	23.4074	0.322179	0	2.3963	2.31207	22.6215	36.389	25.7189	13.3044	64.0229	0	0.0364669	0.195815	33.5218	16.8385	1_TssA	active	2	-1	01_prox	8.8378	13.8843	4.76155	-0.322179	2.07412	-0.042117	-0.0364547	0.149386	0.0850109	0.0427215	1.98989	8.8378	1.98989
chr4:39321548-39323048	39322298	+	CCTGTAGTCCCAGCTACTTG	GGG	CCTGTAGTCCCAGCTACTGG	1	NM_001363495	-	0.347269	3.43692	3.34253	5.5732	0.322179	0.334443	0.798767	0.924826	35.7953	48.0256	25.6404	35.8196	189.719	0.0147211	0.0364669	0.0261087	174.42	35.1849	5_TxWk	active	2	-1	01_prox	3.08966	2.99526	1.11534	0.0122643	0.476588	0.0630299	0.00396949	0.159114	0.115319	0.191354	0.602647	3.08966	0.602647
chr19:39511076-39512576	39511826	-	CCTGTAGTCCCAGCTACTTG	GGG	CCTGTAGTCCCAGCTACTGG	1			0.694537	6.38286	7.71352	15.0476	0.966537	0.334443	0.532511	0.924826	93.8129	198.266	64.7284	201.818	116.217	0	0.0243113	0.104435	253.908	410.407	15_Quies	inactive	2	-1	01_prox	5.68832	7.01898	3.66706	-0.632094	-0.434026	0.196158	-0.111121	-0.0618361	-0.00290606	0.14255	-0.0203862	5.68832	-0.0417109
chr7:39597917-39599417	39598667	+	CCTGTAGTCCCAGCTACTTG	TGG	CCTGTAGTCCCAGCTACTGG	1	NM_001282446	+	0.347269	0.981978	1.79982	5.01588	0.322179	0.668887	0.266256	1.84965	66.0017	157.982	42.1852	91.084	34.823	0	0.0972452	0.0652716	53.5484	83.4385	15_Quies	inactive	2	-1	01_prox	0.63471	1.45255	1.60803	0.346708	-0.0559235	0.791699	0.546246	-0.0385002	0.32718	0.438253	0.746553	0.63471	1.52747
chr4:39793378-39794878	39794128	-	CCTGTAGTCCCAGCTACTTG	AGG	CCTGTAGTCCCAGCTACTGG	1			0.347269	1.14564	2.31406	3.34392	0.322179	1.33777	0.532511	0.924826	25.1498	6.95237	21.2494	19.4449	121.499	0.0294421	0.0607782	0.0652716	219.714	33.9283	15_Quies	inactive	2	-1	01_prox	0.798373	1.96679	0.514931	1.01559	0.210332	0.196158	1.27208	0.106942	0.201107	0.333706	0.602647	0.798373	0.602647
chrX:39805505-39807005	39806255	+	CCTGTAGTCCCAGCTACTTG	GGG	CCTGTAGTCCCAGCTACTGG	1			0	5.56454	11.3132	27.03	1.28872	1.00333	2.13004	1.38724	61.0782	29.5353	43.675	77.9843	9.13752	0	0	0.0522173	135.684	17.0898	15_Quies	inactive	2	-1	01_prox	5.56454	11.3132	7.85842	-0.285386	0.841328	-0.371402	-0.0512865	0.0743672	0.00364495	0.191792	0.0190047	5.56454	0.0985231
chr7:40025649-40027149	40026399	+	CCTGTAGTCCCAGCTACTTG	GGG	CCTGTAGTCCCAGCTACTGG	1	NM_031267	+	0.694537	11.7837	12.0845	14.4903	0.644358	0.668887	0.798767	3.69931	54.5578	11.7352	34.9714	23.9479	66.0111	0.00490702	0.145868	0.117489	49.4314	16.3358	5_TxWk	active	2	-1	01_prox	11.0892	11.39	1.2029	0.0245287	0.154408	1.45027	0.00221194	0.0135565	0.221441	0.148309	1.49311	11.0892	3.05495
chr8:40299008-40300508	40299758	-	CCTGTAGTCCCAGTTACTGG	GGG	CCTGTAGTCCCAGCTACTGG	1			0.694537	2.45495	1.28559	2.7866	1.93307	1.00333	1.33128	0.462413	27.8112	9.41775	30.1883	16.17	5.92433	0	0.0486226	0.0522173	1.98204	4.27245	15_Quies	inactive	7	-1	01_prox	1.76041	0.59105	0.750506	-0.929744	-0.601797	-0.434432	-0.528141	-1.01818	-0.702972	0.477997	-1.47066	1.76041	-1.47066
chr3:40495780-40497280	40496530	-	CCTGTAGTCCCAGCTACTTG	GGG	CCTGTAGTCCCAGCTACTGG	1			0.347269	14.566	22.6263	44.3069	0.966537	1.33777	1.06502	0.462413	30.3395	186.925	26.3854	76.7562	151.08	0	0.0243113	0.039163	387.689	208.094	15_Quies	inactive	2	-1	01_prox	14.2187	22.2791	10.8403	0.371237	0.0984849	-0.301305	0.026109	0.00442052	-0.0114679	0.0227481	-0.504124	14.2187	-0.504124
chrX:40533834-40535334	40534584	-	CCTGTAGTCCCAGCTACTTG	GGG	CCTGTAGTCCCAGCTACTGG	1			0.694537	4.25524	8.22775	16.7196	0.966537	0.334443	0.798767	0	36.0614	62.67	45.4001	54.4457	9.6195	0	0	0.039163	2.97972	44.7351	15_Quies	inactive	2	-1	01_prox	3.5607	7.53322	4.24592	-0.632094	-0.167771	-0.399383	-0.177519	-0.0222708	-0.0603141	0.0624023	-0.966537	3.5607	-0.966537
chr19:40558307-40559807	40559057	-	CCTGTAGTCCCAGCTACTCG	AGG	CCTGTAGTCCCAGCTACTGG	1	NM_020971	+	0.347269	1.47297	3.08541	5.01588	1.93307	0.334443	0.532511	1.38724	118.164	95.854	55.2015	133.249	32.6139	0	0.0121556	0.143598	106.265	347.828	15_Quies	inactive	2	-1	01_prox	1.1257	2.73814	0.965235	-1.59863	-1.40056	0.427364	-1.42012	-0.511502	-0.116916	0.214197	-0.545835	1.1257	-0.545835
chr8:40718583-40720083	40719333	+	CCTGTAGTCCCAGCTACTTG	GGG	CCTGTAGTCCCAGCTACTGG	1	NM_001135731	-	0.347269	5.56454	7.4564	13.6543	1.6109	1.00333	0.798767	0.924826	22.3554	9.0726	25.0524	11.4623	10.1617	0	0.0729339	0.039163	0.152977	3.01585	15_Quies	inactive	2	-1	01_prox	5.21727	7.10913	3.09897	-0.607565	-0.812129	0.0630299	-0.116453	-0.114237	-0.0515568	0.0751481	-0.686069	5.21727	-0.686069
chr20:40838463-40839963	40839213	-	CCTGTAGTCCCAGCTACTTG	GGG	CCTGTAGTCCCAGCTACTGG	1			0.347269	3.43692	3.34253	7.80248	0	1.67222	0.532511	0	28.4765	15.877	36.1475	22.7198	10.5433	0	0.0607782	0.0261087	0.0133023	13.5713	15_Quies	inactive	2	-1	01_prox	3.08966	2.99526	2.22998	1.67222	0.532511	-0.266256	0.541231	0.177785	0	0.134134	0	3.08966	0
chr15:41259131-41260631	41259881	-	CCTGTAGTCCCAGCTACTTG	GGG	CCTGTAGTCCCAGCTACTGG	1	NM_007236	+	0.694537	1.47297	3.34253	5.01588	0.644358	1.00333	1.06502	0.462413	31.0048	87.2251	19.4852	53.0129	73.0199	0	0.0364669	0.078326	253.316	75.8988	7_Enh	active	2	-1	01_prox	0.77843	2.64799	0.836676	0.358972	0.420664	-0.301305	0.461149	0.158862	-0.0421038	0.23141	-0.181945	0.77843	-0.181945
chr15:41282779-41284279	41283529	+	CCTGTAGTCCCAGCTACTTG	AGG	CCTGTAGTCCCAGCTACTGG	1			0.347269	10.1471	19.0267	51.2734	0.322179	2.00666	1.59753	3.23689	28.7427	120.36	18.309	81.4639	88.4834	0	0.0607782	0.430793	276.615	123.147	2_TssAFlnk	active	2	-1	01_prox	9.79984	18.6794	16.1234	1.68448	1.27535	0.81968	0.171889	0.0682759	0.0572341	0.101797	0.562237	9.79984	2.91471
chr22:41311742-41313242	41312492	+	CCTGTAGTCCCAGCTACTTG	GGG	CCTGTAGTCCCAGCTACTGG	1	NM_017590	+	0.694537	5.72821	6.42793	6.68784	1.28872	0.334443	2.13004	0.924826	40.5857	153.396	24.4643	128.541	272.479	0.0392562	0	0.0261087	211.859	220.66	5_TxWk	active	2	-1	01_prox	5.03367	5.7334	0.129952	-0.954273	0.841328	-0.602609	-0.189578	0.146742	-0.0607161	0.166853	-0.36389	5.03367	-0.36389
chr22:41400139-41401639	41400889	-	CCTGTAGTCCCAGCTACTTG	GGG	CCTGTAGTCCCAGCTACTGG	1			0.347269	14.2387	16.4555	33.4392	1.28872	1.67222	0.798767	2.77448	60.679	329.128	24.8955	407.319	118.145	0	0.0607782	0.0652716	174.759	656.952	15_Quies	inactive	2	-1	01_prox	13.8914	16.1082	8.49184	0.383501	-0.48995	0.987856	0.027607	-0.0304161	0.0448981	0.0302189	1.48576	13.8914	1.48576
chr22:41420803-41422303	41421553	-	CCTGTAGTCCCAGCTACTTG	GGG	CCTGTAGTCCCAGCTACTGG	1			0.347269	24.7131	41.9101	90.8431	1.93307	2.3411	1.06502	3.69931	54.6909	428.138	26.4246	427.583	154.816	0.00981405	0.0729339	0.117489	100.732	670.272	5_TxWk	active	2	-1	01_prox	24.3658	41.5629	24.4665	0.40803	-0.868052	1.31714	0.016746	-0.0208853	0.0195173	0.0572859	0.340699	24.3658	1.76623
chrX:41464895-41466395	41465645	-	CCTGTAGTCCCAGCTACTCG	GGG	CCTGTAGTCCCAGCTACTGG	1	NM_022567	+	0	3.1096	4.11388	6.9665	0.966537	1.00333	0.798767	0.924826	40.9849	34.9098	36.4612	43.1881	7.71167	0.00981405	0	0.0522173	4.42967	19.3517	15_Quies	inactive	2	-1	01_prox	3.1096	4.11388	1.42631	0.036793	-0.167771	0.0630299	0.0118321	-0.0407816	-0.00598736	0.143544	-0.0417109	3.1096	-0.0417109
chr19:41631272-41632772	41632022	-	CCTGTAGTCCCAGCTACTTG	GGG	CCTGTAGTCCCAGCTACTGG	1			0.694537	2.78227	4.11388	6.13052	0.966537	1.00333	0.532511	2.77448	27.412	12.0311	57.0833	20.673	3.87592	0.00490702	0.0364669	0.0652716	0.0266046	8.04226	14_ReprPCWk	inactive	2	-1	01_prox	2.08773	3.41934	1.00832	0.036793	-0.434026	1.12098	0.0176234	-0.126933	0.332588	0.183959	1.80794	2.08773	1.80794
chr22:41728001-41729501	41728751	+	CCTGTAGTCCCAGCTACTTG	AGG	CCTGTAGTCCCAGCTACTGG	1	NM_152513	+	0	2.29128	10.0276	45.9789	0.322179	0.334443	0.798767	0.924826	35.5291	119.472	29.8747	68.3642	41.631	0.0196281	0.0364669	0.078326	79.1221	83.9411	15_Quies	inactive	2	-1	01_prox	2.29128	10.0276	17.9756	0.0122643	0.476588	0.0630299	0.00535261	0.0475277	0.013107	0.11275	0.116248	2.29128	0.602647
chr17:41740774-41742274	41741524	+	CCTGTAGTCCCAGCTACTTG	CGG	CCTGTAGTCCCAGCTACTGG	1			1.04181	3.60059	7.97064	10.0318	0.966537	1.67222	1.33128	1.84965	60.812	74.2572	27.5223	101.318	161.041	0.0196281	0.0972452	0.104435	101.796	230.964	15_Quies	inactive	2	-1	01_prox	2.55878	6.92883	1.03056	0.70568	0.36474	0.259187	0.275788	0.052641	0.0982336	0.343947	0.285607	2.55878	0.883115
chr8:41748175-41749675	41748925	+	CCTGTAGTCCCAGCTACTTG	GGG	CCTGTAGTCCCAGCTACTGG	1	NM_000037	-	0.694537	3.92791	5.39946	13.097	0.322179	1.00333	0.266256	0.924826	39.9204	21.2023	23.1313	45.849	13.2544	0	0.0364669	0.130543	8.08115	47.7509	15_Quies	inactive	2	-1	01_prox	3.23338	4.70493	3.84877	0.681151	-0.0559235	0.329285	0.210663	-0.0118862	0.0485909	0.0806291	0.602647	3.23338	0.602647
chr19:41949516-41951016	41950266	+	CCTGTAGTCCCAGCTACTCG	GGG	CCTGTAGTCCCAGCTACTGG	1			0.347269	1.96396	4.37099	6.68784	0.644358	0.668887	1.06502	1.38724	57.8845	75.9337	34.9322	83.9201	35.1443	0	0	0.0522173	117.114	200.051	5_TxWk	active	2	-1	01_prox	1.61669	4.02373	1.15842	0.0245287	0.420664	0.161109	0.0151722	0.104546	0.117163	0.157715	0.742881	1.61669	0.742881
chr15:41985894-41987394	41986644	-	CCTGTAGTCCCAGCTACTTG	GGG	CCTGTAGTCCCAGCTACTGG	1	NR_120334	+	0.347269	5.72821	14.9128	22.8501	0.322179	1.00333	1.86379	1.84965	33.1339	47.8284	22.5824	30.9072	22.3317	0	0.0729339	0.0913803	5.92618	50.0128	15_Quies	inactive	2	-1	01_prox	5.38094	14.5655	3.96865	0.681151	1.54161	-0.00706808	0.126586	0.10584	0.0678792	0.0444388	1.52747	5.38094	1.52747
chr6:42101604-42103104	42102354	-	CCTGTAGTCCCAGCTACTCG	GGG	CCTGTAGTCCCAGCTACTGG	1	NM_001164446	-	0.694537	2.78227	2.31406	7.80248	0.644358	1.67222	0.798767	0.462413	58.9491	58.5281	30.894	97.0198	103.766	0	0.0364669	0.0522173	63.472	107.817	15_Quies	inactive	2	-1	01_prox	2.08773	1.61952	2.74421	1.02786	0.154408	-0.168177	0.492332	0.0953422	-0.0255974	0.140688	-0.181945	2.08773	-0.181945
chr3:42131640-42133140	42132390	-	CCTGTAGTCCCAACTACTGG	GGG	CCTGTAGTCCCAGCTACTGG	1	NR_146089	+	1.04181	13.7477	28.0258	48.7655	0.644358	2.67555	2.66256	2.31207	45.11	25.492	24.6211	28.0416	48.1578	0	0.0607782	0.0261087	14.3864	16.5872	15_Quies	inactive	8	-1	01_prox	12.7059	26.984	10.3698	2.03119	2.0182	-0.175245	0.159862	0.0747924	0.0349451	0.108628	0.321694	12.7059	1.66771
chr4:42144832-42146332	42145582	+	CCTGTAGTCCCAGCTACTCG	GGG	CCTGTAGTCCCAGCTACTGG	1	NM_001159547	-	0	2.45495	1.79982	3.34392	0.966537	1.33777	0.532511	0.462413	25.6821	48.0256	28.1888	31.3165	63.2397	0	0.0607782	0.039163	52.5907	37.9494	14_ReprPCWk	inactive	2	-1	01_prox	2.45495	1.79982	0.772048	0.371237	-0.434026	-0.035049	0.15122	-0.24115	-0.150759	0.29905	-0.504124	2.45495	-0.504124
chrX:42234101-42235601	42234851	-	CCTGTAGTCCCAGCTACTCG	GGG	CCTGTAGTCCCAGCTACTGG	1			0	1.14564	2.31406	3.90124	1.28872	0.668887	0.798767	0.462413	20.8917	18.6383	53.8685	16.9887	19.6407	0	0	0.0261087	0	2.26189	15_Quies	inactive	2	-1	01_prox	1.14564	2.31406	0.793591	-0.61983	-0.48995	-0.168177	-0.541033	-0.211728	-0.211805	0.256329	-0.826303	1.14564	-0.826303
chr19:42372470-42373970	42373220	-	CCTGTAGTCCCAGCTACTCG	GGG	CCTGTAGTCCCAGCTACTGG	1	NM_001271938	+	0	1.47297	2.57117	3.06526	0.322179	1.00333	1.33128	0.924826	77.3125	136.977	37.0101	156.173	102.079	0.00490702	0.0121556	0.143598	174.812	371.452	5_TxWk	active	2	-1	01_prox	1.47297	2.57117	0.247043	0.681151	1.0091	-0.203226	0.462435	0.392466	0.196606	0.326237	0.602647	1.47297	0.602647
chr6:42492950-42494450	42493700	-	CCTGTAGTCCCAGCTACTTG	GGG	CCTGTAGTCCCAGCTACTGG	1			0.347269	1.96396	6.68505	12.5397	0	0.668887	1.06502	2.31207	46.0415	93.1421	45.5569	95.7917	8.5953	0.0294421	0.0607782	0	4.65581	86.203	15_Quies	inactive	2	-1	01_prox	1.61669	6.33778	2.92732	0.668887	1.06502	0.623522	0.413739	0.168043	0.189631	0.0820181	2.31207	1.61669	2.31207
chr17:42495981-42497481	42496731	+	CCTGTAGTCCCAGCTACAGG	AGG	CCTGTAGTCCCAGCTACTGG	1	NM_001130020	+	0.347269	4.90989	5.65658	8.3598	0.644358	1.67222	1.33128	1.84965	69.5945	80.2235	31.4037	145.53	235.146	0.00490702	0.0364669	0.0652716	204.377	190.752	4_Tx	active	3	-1	01_prox	4.56262	5.30931	1.35161	1.02786	0.68692	0.259187	0.225278	0.12938	0.150426	0.124805	1.20529	4.56262	1.20529
chr6:42508046-42509546	42508796	+	CCTGTAGTCCCAGCTACTTG	GGG	CCTGTAGTCCCAGCTACTGG	1			1.04181	2.94593	6.17082	11.1464	1.93307	1.67222	1.06502	1.84965	41.3841	29.979	46.2234	27.6322	7.04895	0	0	0.0652716	0.931161	20.1057	7_Enh	active	2	-1	01_prox	1.90413	5.12901	2.48779	-0.260857	-0.868052	0.392315	-0.136996	-0.169244	-0.00825584	0.0989649	-0.0834219	1.90413	-0.0834219
chr6:42533526-42535026	42534276	-	CCTGTAGTCCCAGCTACTCG	TGG	CCTGTAGTCCCAGCTACTGG	1			0.347269	0.981978	1.5427	6.13052	0.644358	0.334443	0.266256	0.924826	51.3642	122.875	47.478	54.6504	23.7174	0	0.0729339	0.182761	7.52911	45.9917	15_Quies	inactive	2	-1	01_prox	0.63471	1.19544	2.29391	-0.309915	-0.378103	0.329285	-0.488278	-0.316289	0.0484967	0.172913	0.280468	0.63471	0.280468
chr17:42583948-42585448	42584698	+	CCTGTAGTCCCAGCTACTGA	AGG	CCTGTAGTCCCAGCTACTGG	1	NM_178126	-	0.347269	3.92791	7.71352	8.08114	0.322179	1.00333	0.798767	1.38724	76.514	392.242	29.9923	326.47	215.063	0.0441632	0.0121556	0.0913803	385.168	410.155	4_Tx	active	1	-1	01_prox	3.58064	7.36625	0.183808	0.681151	0.476588	0.294236	0.190231	0.0646988	0.137714	0.399809	0.344449	3.58064	1.06506
chr18:42641560-42643060	42642310	-	CCTGTAGTCCCAGCTACTTG	GGG	CCTGTAGTCCCAGCTACTGG	1	NR_046174	+	0.347269	4.58256	10.0276	26.194	0	2.00666	0.266256	0.462413	46.8399	12.4255	47.0467	31.7259	5.76367	0.00981405	0.0243113	0.039163	0.0598604	3.01585	15_Quies	inactive	2	-1	01_prox	4.2353	9.68031	8.08323	2.00666	0.266256	0.0980788	0.473795	0.0275049	0.0178906	0.0386896	0.462413	4.2353	0.462413
chr10:42794697-42796197	42795447	-	CCTGTAGTCCCAGCTACTTG	GGG	CCTGTAGTCCCAGCTACTGG	1	NM_014753	+	1.38907	4.4189	7.71352	8.63846	0.644358	1.33777	1.33128	1.38724	19.2948	68.932	26.3854	33.1587	126.68	0.00981405	0.0364669	0.0130543	88.8328	70.8724	4_Tx	active	2	-1	01_prox	3.02983	6.32445	0.462468	0.693416	0.68692	0.0279809	0.228863	0.108613	0.102475	0.137943	0.742881	3.02983	0.742881
chr2:42815976-42817476	42816726	-	CCTGTAGTCCCAGCTACTTG	GGG	CCTGTAGTCCCAGCTACTGG	1			0.694537	2.94593	5.14235	7.52382	0.322179	1.33777	1.06502	2.31207	40.5857	54.1397	36.8532	89.8559	12.3507	0	0.0364669	0.0261087	16.2488	103.795	15_Quies	inactive	2	-1	01_prox	2.2514	4.44781	1.19073	1.01559	0.742843	0.623522	0.451095	0.167013	0.291376	0.146428	1.98989	2.2514	1.98989
chr6:42875153-42876653	42875903	+	CCTGTAGTCCCAGCTACTTG	GGG	CCTGTAGTCCCAGCTACTGG	1			0.347269	8.51048	14.9128	32.0459	0	0.668887	1.59753	0.924826	39.122	136.434	27.5223	164.565	69.8669	0.00490702	0.0364669	0.0522173	151.706	195.025	5_TxWk	active	2	-1	01_prox	8.16321	14.5655	8.56654	0.668887	1.59753	-0.336353	0.0819392	0.109679	0.0291756	0.0315471	0.924826	8.16321	0.924826
chr5:42926080-42927580	42926830	-	CCTGTAGTCCCAGCTACTTG	AGG	CCTGTAGTCCCAGCTACTGG	1			0.694537	2.94593	4.37099	9.75309	0.966537	0.668887	0.266256	1.84965	44.5777	36.6355	47.1251	39.7085	7.89241	0	0.0486226	0.143598	0.279348	10.8068	15_Quies	inactive	2	-1	01_prox	2.2514	3.67646	2.69105	-0.29765	-0.700282	0.791699	-0.132207	-0.190477	0.0974896	0.110393	0.883115	2.2514	0.883115
chr1:42999160-43000660	42999910	-	CCTGTAGTCCCAGCTACTTG	GGG	CCTGTAGTCCCAGCTACTGG	1			0.694537	3.60059	5.65658	11.4251	0.966537	2.00666	0.532511	0.462413	46.973	66.2201	28.4633	64.2705	33.7787	0	0.0850895	0.117489	11.4865	106.56	15_Quies	inactive	2	-1	01_prox	2.90605	4.96204	2.88424	1.04012	-0.434026	-0.035049	0.357917	-0.0874692	-0.0469804	0.0931922	-0.504124	2.90605	-0.504124
chr22:43026792-43028292	43027542	-	CCTGTAGTCCCAGCTACTTG	AGG	CCTGTAGTCCCAGCTACTGG	1			1.04181	2.45495	2.57117	6.40918	0.966537	2.00666	0.798767	1.38724	70.526	71.2495	26.3854	65.0892	25.2637	0.0490702	0.0850895	0.0522173	17.9249	128.676	15_Quies	inactive	2	-1	01_prox	1.41314	1.52937	1.919	1.04012	-0.167771	0.294236	0.736037	-0.109699	0.0783814	0.576086	0.136059	1.41314	0.420702
chr20:43045708-43047208	43046458	+	CCTGTAGTCCCAGCTACTAG	GGG	CCTGTAGTCCCAGCTACTGG	1	NM_007050	-	0	11.7837	22.3692	43.7496	1.6109	1.67222	2.3963	0.924826	22.4885	10.9463	34.893	10.0295	4.01649	0	0.0243113	0.104435	0.0266046	6.28302	15_Quies	inactive	2	-1	01_prox	11.7837	22.3692	10.6902	0.0613217	0.785405	-0.735737	0.00520393	0.035111	-0.0156817	0.0706765	-0.22188	11.7837	-0.686069
chr6:43054218-43055718	43054968	+	CCTGTAGTCCCAGCTACTTG	GGG	CCTGTAGTCCCAGCTACTGG	1	NM_001300848	-	0.694537	6.54652	6.17082	8.91712	0.966537	1.67222	1.33128	0.462413	99.2687	371.138	31.4037	211.438	212.513	0.00981405	0.0729339	0.156652	477.393	338.278	5_TxWk	active	2	-1	01_prox	5.85198	5.47628	1.37315	0.70568	0.36474	-0.434432	0.120588	0.0666037	-0.0613097	0.121616	-0.504124	5.85198	-0.504124
chr17:43119905-43121405	43120655	+	CCTGTAGTCCCAGCTACTTG	GGG	CCTGTAGTCCCAGCTACTGG	1	NM_007300	-	0.347269	4.4189	5.14235	11.4251	0.644358	1.33777	0.266256	1.38724	26.3474	131.996	29.5218	70.2063	202.451	0	0	0	212.531	65.0921	5_TxWk	active	2	-1	01_prox	4.07163	4.79508	3.14135	0.693416	-0.378103	0.560492	0.170304	-0.0788522	0.0670605	0.0902708	0.742881	4.07163	0.742881
chr20:43156500-43158000	43157250	+	CCTGTAGTCCCAGCTACTTG	GGG	CCTGTAGTCCCAGCTACTGG	1	NM_007050	-	0.694537	1.96396	1.5427	6.68784	0.644358	1.00333	1.06502	0.924826	20.4925	14.6937	33.4816	12.281	3.97633	0	0.0364669	0.039163	0.0399069	4.77509	15_Quies	inactive	2	-1	01_prox	1.26942	0.848167	2.57257	0.358972	0.420664	-0.0700979	0.282785	0.495968	0.046797	0.166853	0.280468	1.26942	0.280468
chr17:43206205-43207705	43206955	+	CCTGTAGTCCCAGCTACTTG	GGG	CCTGTAGTCCCAGCTACTGG	1	NM_031862	+	0.347269	4.74623	5.39946	7.80248	0.644358	0.668887	0.532511	0.462413	18.2303	121.593	20.1517	65.7033	214.38	0.00981405	0.0364669	0.0261087	169.897	74.8936	5_TxWk	active	2	-1	01_prox	4.39896	5.0522	1.20151	0.0245287	-0.111847	-0.035049	0.00557602	-0.0221383	-0.0244051	0.274444	-0.0889257	4.39896	-0.181945
chr5:43308617-43310117	43309367	-	CCTGTAGTCCCAGCTACTTG	CGG	CCTGTAGTCCCAGCTACTGG	1	NM_002130	-	0.694537	2.29128	3.59964	7.80248	0.966537	0.334443	0.532511	1.84965	45.6423	114.887	43.7534	53.4223	42.1129	0.00490702	0.0607782	0.234978	64.6559	71.8777	1_TssA	active	2	-1	01_prox	1.59675	2.90511	2.10142	-0.632094	-0.434026	0.658571	-0.395864	-0.149401	0.124244	0.140688	0.883115	1.59675	0.883115
chr22:43445248-43446748	43445998	-	CCTGTAGTCCCAGCTACTAG	GGG	CCTGTAGTCCCAGCTACTGG	1	NM_001044370	+	0.694537	11.6201	27.2544	41.799	1.28872	2.67555	1.06502	1.38724	25.6821	18.8355	29.7178	28.0416	11.7683	0.00490702	0.0729339	0.078326	3.81111	30.6611	15_Quies	inactive	2	-1	01_prox	10.9255	26.5599	7.27227	1.38683	-0.223694	0.161109	0.126935	-0.00842225	0.0023969	0.0243283	0.0985231	10.9255	0.0985231
chr19:43456855-43458355	43457605	-	CCTGTAGTCCCAGCTACTTG	GGG	CCTGTAGTCCCAGCTACTGG	1			1.04181	3.27326	3.59964	8.08114	0.644358	1.33777	0.798767	0.924826	65.8686	80.6672	60.5334	71.2297	25.3642	0	0.0607782	0.195815	21.0509	140.74	15_Quies	inactive	2	-1	01_prox	2.23145	2.55784	2.24075	0.693416	0.154408	0.0630299	0.310746	0.0603668	0.039843	0.142059	0.280468	2.23145	0.280468
chr4:43539567-43541067	43540317	+	CCTGTAGTCCCAGCTACTTG	GGG	CCTGTAGTCCCAGCTACTGG	1			0.694537	2.78227	3.59964	5.5732	0.966537	0.668887	1.33128	0.462413	11.9761	5.37453	22.7	4.29835	1.56643	0	0.0243113	0.0130543	0.00665115	1.2566	15_Quies	inactive	2	-1	01_prox	2.08773	2.90511	0.986777	-0.29765	0.36474	-0.434432	-0.142571	0.125552	-0.103333	0.204974	-0.504124	2.08773	-0.504124
chr2:43640161-43641661	43640911	-	CCTGTAGTCCCAGCTACTTG	GGG	CCTGTAGTCCCAGCTACTGG	1	NM_172069	+	0.347269	23.5675	33.1681	61.5838	0.322179	0.668887	0.798767	1.84965	46.3076	117.845	36.8532	61.4049	22.8338	0	0.0607782	0.0522173	5.81976	99.2717	15_Quies	inactive	2	-1	01_prox	23.2202	32.8209	14.2078	0.346708	0.476588	0.525443	0.0149313	0.0145209	0.0249438	0.0504938	0.493997	23.2202	1.52747
chr11:43688924-43690424	43689674	-	CCTGTAGTCCCAGCTACTTG	GGG	CCTGTAGTCCCAGCTACTGG	1	NM_016142	+	0.694537	6.2192	5.14235	8.3598	0.966537	0.668887	1.33128	0.924826	34.3315	120.952	27.6007	29.4744	43.5589	0	0	0.039163	21.0842	41.4679	5_TxWk	active	2	-1	01_prox	5.52466	4.44781	1.60872	-0.29765	0.36474	-0.203226	-0.0538767	0.0820045	-0.00544156	0.130459	-0.0417109	5.52466	-0.0417109
chr1:43917046-43918546	43917796	-	CCTGTAGTCCCAGCTACTTG	GGG	CCTGTAGTCCCAGCTACTGG	1	NM_001350621	+	0	0.163663	2.31406	3.06526	0.644358	1.00333	0.532511	0	48.8359	79.2866	27.6007	83.1014	130.355	0.00490702	0.0850895	0.0652716	98.5368	151.044	5_TxWk	active	2	-1	01_prox	0.163663	2.31406	0.375601	0.358972	-0.111847	-0.266256	2.19336	-0.0483338	-0.210213	0.326237	-0.644358	0.163663	-0.644358
chr15:44000984-44002484	44001734	-	CCTGTAGTCCCAGCTACTTG	GGG	CCTGTAGTCCCAGCTACTGG	1	NM_032892	-	0	1.80029	4.37099	5.5732	0.644358	1.00333	1.06502	0	37.7913	11.6366	24.7387	20.8777	9.29818	0.00490702	0.0486226	0.0261087	1.74925	7.79094	15_Quies	inactive	2	-1	01_prox	1.80029	4.37099	0.601101	0.358972	0.420664	-0.532511	0.199396	0.0962399	-0.115617	0.17943	-0.644358	1.80029	-0.644358
chr7:44034583-44036083	44035333	-	CCTGTAGTCCCAGCTACTTG	GGG	CCTGTAGTCCCAGCTACTGG	1	NR_024116	-	0.694537	8.8378	11.5703	25.0794	0.322179	0.668887	1.59753	0.924826	24.0853	99.9465	12.1145	56.9019	84.8886	0	0.0850895	0.0522173	163.672	328.727	15_Quies	inactive	2	-1	01_prox	8.14327	10.8757	6.75455	0.346708	1.27535	-0.336353	0.042576	0.117266	0.024714	0.0410091	0.602647	8.14327	0.602647
chr3:44221115-44222615	44221865	-	CCTGTAGTCCCAGCTACTCG	GGG	CCTGTAGTCCCAGCTACTGG	1			0	1.80029	3.59964	8.91712	0.644358	0.334443	2.13004	1.38724	21.0247	10.1574	31.5997	11.6669	8.05307	0	0.0486226	0.0261087	0.00665115	4.02113	14_ReprPCWk	inactive	2	-1	01_prox	1.80029	3.59964	2.65874	-0.309915	1.48569	-0.371402	-0.172147	0.412732	0.0833096	0.112144	0.742881	1.80029	0.742881
chr15:44344184-44345684	44344934	-	CCTGTAGTCCCAGCTACTTG	TGG	CCTGTAGTCCCAGCTACTGG	1	NM_138423	+	0.694537	1.3093	2.31406	3.62258	0.966537	1.33777	0.532511	0.924826	27.0128	7.7906	23.3273	16.9887	44.1814	0	0.0121556	0.0261087	11.9787	10.8068	5_TxWk	active	2	-1	01_prox	0.614767	1.61952	0.654261	0.371237	-0.434026	0.196158	0.603865	-0.267997	-0.0142453	0.698772	-0.0203862	0.614767	-0.0417109
chrX:44350033-44351533	44350783	-	CCTGTAGTCCCAGCTACTTG	GGG	CCTGTAGTCCCAGCTACTGG	1			1.04181	5.40088	5.65658	11.7037	0	2.3411	0.266256	0.924826	28.4765	20.0682	48.6541	40.1179	6.84812	0	0	0.0130543	25.1281	3.01585	15_Quies	inactive	2	-1	01_prox	4.35907	4.61478	3.02357	2.3411	0.266256	0.329285	0.537065	0.0576963	0.0867412	0.290011	0.299096	4.35907	0.924826
chr20:44369405-44370905	44370155	-	CCTGTAGTCCCAGCTACTTG	GGG	CCTGTAGTCCCAGCTACTGG	1	NM_001287182	+	0.347269	3.76425	4.11388	10.3104	1.28872	1.33777	1.59753	0.924826	21.8231	12.2283	23.0137	19.8543	4.77963	0	0	0.0522173	0.0332558	10.0528	15_Quies	inactive	2	-1	01_prox	3.41698	3.76661	3.09827	0.0490574	0.308817	-0.336353	0.0143569	0.0819881	-0.0365236	0.10037	-0.36389	3.41698	-0.36389
chr11:44396845-44398345	44397595	-	CCTGTAGTCCCAGCTACTAG	GGG	CCTGTAGTCCCAGCTACTGG	1			0.694537	10.6381	25.1975	58.7972	0.966537	2.00666	1.06502	2.31207	20.0933	14.8416	21.8375	14.9419	7.73175	0.00490702	0.0729339	0.039163	0.219488	9.29887	15_Quies	inactive	2	-1	01_prox	9.94356	24.503	16.7999	1.04012	0.0984849	0.623522	0.104603	0.00401931	0.0231578	0.0712205	0.325156	9.94356	1.34553
chr3:44526206-44527706	44526956	+	CCTGTAGTCCCAACTACTGG	AGG	CCTGTAGTCCCAGCTACTGG	1			0.347269	17.5119	26.9973	61.5838	0.644358	2.3411	1.86379	5.54896	16.7666	77.1171	41.3619	35.0008	32.2725	0	0.0607782	0.0652716	62.0353	66.6	15_Quies	inactive	8	-1	01_prox	17.1647	26.6501	17.2933	1.69675	1.21943	1.84258	0.098851	0.0457572	0.0800927	0.135903	0.589337	17.1647	4.9046
chrX:44553808-44555308	44554558	-	CCTGTAGTCCCAGCTACTTG	GGG	CCTGTAGTCCCAGCTACTGG	1			0	2.29128	3.59964	5.01588	0.644358	0.334443	0.798767	0	23.0207	61.8317	36.2652	26.6088	51.5115	0.00981405	0	0.0130543	21.1108	23.8755	15_Quies	inactive	2	-1	01_prox	2.29128	3.59964	0.708117	-0.309915	0.154408	-0.399383	-0.135258	0.0428955	-0.128464	0.199367	-0.644358	2.29128	-0.644358
chr6:44603905-44605405	44604655	+	CCTGTAGTCCCAGCTACTTG	GGG	CCTGTAGTCCCAGCTACTGG	1			0.694537	3.60059	4.88523	8.91712	0.644358	1.00333	0.532511	0.924826	47.3722	21.6953	46.2626	41.7554	8.25389	0.00981405	0.0364669	0	0.246093	17.3411	15_Quies	inactive	2	-1	01_prox	2.90605	4.19069	2.01594	0.358972	-0.111847	0.196158	0.123526	-0.0266894	0.0341095	0.121616	0.280468	2.90605	0.280468
chrX:44643709-44645209	44644459	+	CCTGTAGTCCCAGCTACTTG	GGG	CCTGTAGTCCCAGCTACTGG	1			0	4.4189	6.17082	11.1464	0.644358	0.334443	0.266256	2.31207	43.5132	16.6167	40.2249	36.2289	4.59889	0	0	0.0652716	1.51646	7.2883	15_Quies	inactive	2	-1	01_prox	4.4189	6.17082	2.48779	-0.309915	-0.378103	1.02291	-0.0701339	-0.0612727	0.149619	0.277405	0.53935	4.4189	1.66771
chr19:44674926-44676426	44675676	+	CCTGTAGTCCCAGCTACTTG	GGG	CCTGTAGTCCCAGCTACTGG	1	NM_020219	+	0.694537	7.5285	12.5987	17.8342	0.966537	1.33777	0.798767	1.84965	36.0614	63.8533	31.1292	56.9019	75.1084	0	0	0.0913803	123.499	136.718	5_TxWk	active	2	-1	01_prox	6.83396	11.9042	2.61774	0.371237	-0.167771	0.525443	0.0543223	-0.0140934	0.0515246	0.241434	0.213411	6.83396	0.883115
chr19:44677631-44679131	44678381	-	CCTGTAGTCCCAGCTACTTG	GGG	CCTGTAGTCCCAGCTACTGG	1	NM_020219	+	0.694537	10.4744	9.51334	18.1129	0.966537	2.3411	1.86379	2.31207	36.3275	63.804	30.698	57.3113	74.6064	0.0147211	0.0486226	0.117489	123.366	137.472	5_TxWk	active	2	-1	01_prox	9.7799	8.8188	4.29977	1.37457	0.897252	0.224139	0.14055	0.101743	0.0772478	0.0574107	1.34553	9.7799	1.34553
chr22:44687152-44688652	44687902	-	CCTGTAGTCCCAGCTACTCG	GGG	CCTGTAGTCCCAGCTACTGG	1	NM_015366	+	0	3.27326	2.31406	7.24516	1.6109	2.67555	0.798767	0.462413	44.977	44.3768	25.0916	45.0303	29.7622	0	0.0243113	0.0913803	20.5188	79.166	5_TxWk	active	2	-1	01_prox	3.27326	2.31406	2.46555	1.06465	-0.812129	-0.168177	0.325257	-0.350955	-0.158517	0.138023	-1.14848	3.27326	-1.14848
chr20:44737689-44739189	44738439	+	CCTGTAGTCCCAGCTACTTG	GGG	CCTGTAGTCCCAGCTACTGG	1	NR_132377	-	0	9.65612	11.056	14.769	0.644358	0.668887	0.798767	1.38724	44.8439	21.8926	27.8752	41.346	32.1119	0	0.0729339	0.039163	64.463	36.9441	5_TxWk	active	2	-1	01_prox	9.65612	11.056	1.85646	0.0245287	0.154408	0.294236	0.00254022	0.013966	0.0503001	0.0677095	0.742881	9.65612	0.742881
chrX:44804608-44806108	44805358	-	CCTGTAGTCCCAGCTACTTG	GGG	CCTGTAGTCCCAGCTACTGG	1			0	2.94593	5.9137	7.80248	0.644358	0.668887	0.798767	0.924826	26.8797	14.4964	36.3828	17.3981	5.46243	0	0	0.130543	0.186232	4.27245	15_Quies	inactive	2	-1	01_prox	2.94593	5.9137	0.944389	0.0245287	0.154408	0.0630299	0.00832629	0.0261103	0.035946	0.262229	0.137079	2.94593	0.280468
chr17:44859977-44861477	44860727	-	CCTGTAGTCCCAGCTACTTG	GGG	CCTGTAGTCCCAGCTACTGG	1	NM_001258353	-	0.694537	5.23722	5.9137	5.5732	1.28872	0	1.33128	1.84965	71.5905	163.257	33.4424	143.892	251.493	0.0196281	0.0243113	0.0652716	202.388	128.676	4_Tx	active	2	-1	01_prox	4.54268	5.21916	-0.170251	-1.28872	0.0425614	0.259187	-0.283691	0.00815483	0.114978	0.419384	0.274158	4.54268	0.560936
chr19:44970936-44972436	44971686	-	CCTGTAGTCCCAGCTACTTG	GGG	CCTGTAGTCCCAGCTACTGG	1	NM_001282175	+	0.694537	11.7837	20.0552	28.4233	0.644358	0.668887	1.33128	1.84965	34.7307	118.634	25.1308	65.4986	100.011	0.0245351	0.0243113	0.0522173	70.8481	110.581	5_TxWk	active	2	-1	01_prox	11.0892	19.3606	4.18408	0.0245287	0.68692	0.259187	0.00221194	0.0354803	0.0434673	0.111511	0.389802	11.0892	1.20529
chr5:44983769-44985269	44984519	-	CCTGTAGTCCCAGCTACTTG	GGG	CCTGTAGTCCCAGCTACTGG	1			0.347269	1.80029	0.771352	4.45856	0.644358	0.668887	0	1.38724	20.4925	14.8416	54.0645	9.82479	3.33369	0	0.0486226	0.0652716	0.00665115	5.78038	15_Quies	inactive	2	-1	01_prox	1.45302	0.424083	1.8436	0.0245287	-0.644358	0.69362	0.0168811	-1.51941	0.180693	0.243233	0.742881	1.45302	0.742881
chr11:45151444-45152944	45152194	-	CCTGTAGTCCCAGCTACTCG	GGG	CCTGTAGTCCCAGCTACTGG	1	NM_001359633	+	0.694537	1.96396	4.37099	9.19578	0.322179	2.00666	0.798767	0.462413	33.6662	57.9364	22.3864	51.1708	22.7534	0	0.0486226	0.0522173	8.58664	94.7479	15_Quies	inactive	2	-1	01_prox	1.26942	3.67646	2.41239	1.68448	0.476588	-0.168177	1.32697	0.129632	0.0164957	0.11763	0.140234	1.26942	0.140234
chr10:45190524-45192024	45191274	-	CCTGTAGTCCCAGCTACTTG	GGG	CCTGTAGTCCCAGCTACTGG	1			0.694537	6.38286	8.99911	18.9489	0.644358	1.00333	0.532511	0.462413	18.6295	8.03714	32.227	8.80138	5.82392	0	0.0364669	0.0522173	0.0997673	6.53434	14_ReprPCWk	inactive	2	-1	01_prox	5.68832	8.30457	4.97488	0.358972	-0.111847	-0.035049	0.0631069	-0.0134681	-0.00996722	0.0547815	-0.181945	5.68832	-0.181945
chr13:45309344-45310844	45310094	-	CCTGTAGTCCCAGCTACTCG	GGG	CCTGTAGTCCCAGCTACTGG	1			0.347269	2.61861	2.82829	4.1799	0	1.00333	0.532511	1.84965	37.3921	83.8229	22.7392	64.8846	61.5327	0	0.0243113	0.0652716	405.394	265.646	5_TxWk	active	2	-1	01_prox	2.27134	2.48102	0.675804	1.00333	0.532511	0.658571	0.441735	0.214634	0.482607	0.533846	0.904019	2.27134	1.84965
chr1:45338141-45339641	45338891	-	CCTGTAGTCCCAGCTACAGG	AGG	CCTGTAGTCCCAGCTACTGG	1	NR_146883	-	0	15.3843	15.427	22.0141	1.28872	2.00666	1.06502	5.08655	43.2471	105.962	30.3843	115.851	98.3639	0	0.0972452	0.078326	63.2724	216.638	5_TxWk	active	3	-1	01_prox	15.3843	15.427	3.29354	0.717944	-0.223694	2.01076	0.0466673	-0.0145001	0.172518	0.0454254	3.79783	15.3843	3.79783
chr22:45360766-45362266	45361516	+	CCTGTAGTCCCAGCTACTTG	GGG	CCTGTAGTCCCAGCTACTGG	1	NM_001291501	-	1.38907	10.1471	13.6272	37.8977	0.966537	0	0	0.924826	42.4487	17.8987	37.0885	30.7025	108.204	0.0147211	0.0607782	0.0652716	39.8936	31.4151	15_Quies	inactive	2	-1	01_prox	8.75803	12.2381	12.1353	-0.966537	-0.966537	0.462413	-0.11036	-0.0789774	-0.00114249	0.0560424	-0.0203862	8.75803	-0.0417109
chr2:45408364-45409864	45409114	+	CCTGTAGTCCCAGCTACTTG	GGG	CCTGTAGTCCCAGCTACTGG	1	NM_018079	-	0.347269	3.43692	7.97064	15.0476	1.6109	1.67222	0.798767	0	56.0216	12.3762	46.2626	19.0355	39.7633	0	0.0607782	0.0652716	22.6206	9.29887	5_TxWk	active	2	-1	01_prox	3.08966	7.62337	3.5385	0.0613217	-0.812129	-0.399383	0.0198474	-0.106531	-0.109582	0.0680255	-1.6109	3.08966	-1.6109
chr5:45437731-45439231	45438481	+	CCTGTAGTCCCAGCTACTTG	GGG	CCTGTAGTCCCAGCTACTGG	1	NM_021072	-	0	2.78227	5.14235	6.68784	1.28872	0.668887	0	0.924826	19.6941	18.1452	62.6897	6.34518	4.43823	0	0.0486226	0.078326	0	2.01057	15_Quies	inactive	2	-1	01_prox	2.78227	5.14235	0.772745	-0.61983	-1.28872	0.462413	-0.222778	-0.250609	-0.0544107	0.149525	-0.36389	2.78227	-0.36389
chr19:45545873-45547373	45546623	-	CCTGTAGTCCCAGCTACTTG	GGG	CCTGTAGTCCCAGCTACTGG	1	NM_025136	-	0.694537	6.71018	10.2847	13.933	1.28872	0.668887	0.266256	2.31207	57.6184	157.587	37.4413	111.757	39.7633	0	0.0850895	0.0261087	87.4095	143.504	5_TxWk	active	2	-1	01_prox	6.01565	9.59016	1.82415	-0.61983	-1.02246	1.02291	-0.103036	-0.106616	0.0773013	0.0755375	1.02335	6.01565	1.02335
chr15:45577271-45578771	45578021	+	CCTGTAGTCCCAGCTACTTG	GGG	CCTGTAGTCCCAGCTACTGG	1			0.347269	3.1096	5.14235	10.5891	0.322179	0.334443	0.266256	0.924826	25.1498	67.9459	23.6018	40.7319	23.9584	0	0.0486226	0.0130543	66.3985	40.2113	15_Quies	inactive	2	-1	01_prox	2.76233	4.79508	2.72336	0.0122643	-0.0559235	0.329285	0.00443986	-0.0116627	0.0588419	0.108566	0.541992	2.76233	0.602647
chr1:45601130-45602630	45601880	-	CCTGTAGTCCCAGCTACGGG	AGG	CCTGTAGTCCCAGCTACTGG	1	NM_001195193	+	1.04181	2.61861	2.31406	5.5732	0.322179	2.00666	1.06502	0	46.3076	113.358	31.3253	86.9903	397.673	0	0.0121556	0.0913803	344.596	231.969	5_TxWk	active	3	-1	01_prox	1.5768	1.27225	1.62957	1.68448	0.742843	-0.532511	1.06829	0.583881	-0.0710994	0.220683	-0.322179	1.5768	-0.322179
chr19:45748512-45750012	45749262	+	CCTGTAGTCCCAGCTACTTG	TGG	CCTGTAGTCCCAGCTACTGG	1	NM_001310124	+	0	1.14564	2.82829	3.90124	1.28872	1.00333	0.798767	0.462413	79.1754	218.088	29.8354	233.953	80.6512	0	0.0729339	0.104435	250.895	426.994	15_Quies	inactive	2	-1	01_prox	1.14564	2.82829	0.536474	-0.285386	-0.48995	-0.168177	-0.249106	-0.173232	-0.211805	0.256329	-0.826303	1.14564	-0.826303
chr20:45914646-45916146	45915396	-	CCTGTAGTCCCAGCTACTTG	GGG	CCTGTAGTCCCAGCTACTGG	1			0	4.58256	11.056	18.1129	1.28872	1.67222	1.33128	0.462413	36.9929	165.772	21.0926	95.1777	175.28	0.00981405	0.0486226	0.156652	171.241	357.127	5_TxWk	active	2	-1	01_prox	4.58256	11.056	3.52842	0.383501	0.0425614	-0.434432	0.0836869	0.0038496	-0.0456196	0.170711	-0.267233	4.58256	-0.826303
chr17:45965729-45967229	45966479	+	CCTGTAGTCCCAGCTACTTG	CGG	CCTGTAGTCCCAGCTACTGG	1	NM_001203252	+	0.694537	2.61861	3.59964	13.933	1.28872	0.334443	1.86379	1.38724	52.6949	19.5751	36.2652	42.7788	15.7647	0	0.0243113	0.104435	7.68873	31.1638	14_ReprPCWk	inactive	2	-1	01_prox	1.92407	2.90511	5.16668	-0.954273	0.575073	-0.238275	-0.495965	0.197952	0.00744219	0.154552	0.0481532	1.92407	0.0985231
chr13:46301156-46302656	46301906	-	CCTGTAGTCCCAGCTACTTG	GGG	CCTGTAGTCCCAGCTACTGG	1			0.694537	2.45495	3.08541	5.5732	0.966537	0.668887	0.798767	0	23.42	9.96013	28.032	12.4857	8.73587	0	0.0364669	0.039163	7.59562	11.0581	15_Quies	inactive	2	-1	01_prox	1.76041	2.39087	1.24389	-0.29765	-0.167771	-0.399383	-0.16908	-0.0701714	-0.198115	0.204974	-0.966537	1.76041	-0.966537
chr21:46461202-46462702	46461952	+	CCTGTAGTCCCAGCTACTTG	AGG	CCTGTAGTCCCAGCTACTGG	1	NM_015151	+	0.694537	5.07355	6.68505	9.19578	0.966537	0.668887	1.33128	3.23689	58.9491	81.0617	41.5579	93.3355	198.736	0.0441632	0.0729339	0.208869	163.093	149.033	5_TxWk	active	2	-1	01_prox	4.37902	5.99051	1.25536	-0.29765	0.36474	0.952807	-0.067972	0.0608863	0.267062	0.11763	2.27036	4.37902	2.27036
chr22:46513172-46514672	46513922	-	CCTGTAGTCCCAGCTACTCG	GGG	CCTGTAGTCCCAGCTACTGG	1	NM_014246	-	0.347269	2.29128	2.31406	3.90124	0.644358	0.334443	0.266256	0.462413	56.9531	49.0118	31.0508	70.0016	41.1891	0.00981405	0.0607782	0.0522173	22.6073	71.8777	15_Quies	inactive	2	-1	01_prox	1.94401	1.96679	0.793591	-0.309915	-0.378103	0.0980788	-0.15942	-0.192244	-0.0511949	0.281376	-0.181945	1.94401	-0.181945
chr22:46553431-46554931	46554181	+	CCTGTAGTCCCAGCTACTTG	GGG	CCTGTAGTCCCAGCTACTGG	1			0.694537	2.45495	8.22775	11.9824	1.28872	1.00333	0	0.462413	75.7156	84.0695	30.0707	103.16	39.5424	0	0	0.039163	21.7626	104.549	15_Quies	inactive	2	-1	01_prox	1.76041	7.53322	1.87731	-0.285386	-1.28872	0.231207	-0.162114	-0.171071	-0.073203	0.0885909	-0.826303	1.76041	-0.826303
chr7:46576057-46577557	46576807	+	CCTGTAGTCCCAGCTACTGA	GGG	CCTGTAGTCCCAGCTACTGG	1			0.347269	3.92791	4.62811	13.933	0.966537	1.67222	0.532511	0.462413	38.8558	13.4117	38.5391	28.0416	6.78787	0	0.0364669	0.143598	0	3.01585	15_Quies	inactive	1	-1	01_prox	3.58064	4.28084	4.65244	0.70568	-0.434026	-0.035049	0.197082	-0.101388	-0.0371069	0.150602	-0.246391	3.58064	-0.504124
chr2:46577896-46579396	46578646	+	CCTGTAGTCCCAGCTACTTG	GGG	CCTGTAGTCCCAGCTACTGG	1	NM_012249	+	0.347269	10.1471	10.7989	14.769	1.6109	0.334443	1.59753	1.38724	64.671	116.366	40.6562	91.9027	103.947	0	0.0729339	0.0261087	162.794	88.2136	4_Tx	active	2	-1	01_prox	9.79984	10.4517	1.98502	-1.27645	-0.0133622	-0.105147	-0.130252	-0.00127847	-0.0155083	0.0693399	-0.223656	9.79984	-0.223656
chr16:46596549-46598049	46597299	+	CCTGTAGTCCCAGCTACTTG	GGG	CCTGTAGTCCCAGCTACTGG	1	NR_136738	-	0.347269	2.29128	3.59964	4.73722	0.966537	0.668887	0.798767	0.462413	28.3435	51.0334	23.7586	25.3807	111.679	0.0147211	0.0121556	0.0522173	55.005	39.4573	5_TxWk	active	2	-1	01_prox	1.94401	3.25237	0.568787	-0.29765	-0.167771	-0.168177	-0.153111	-0.0515841	-0.114836	0.227793	-0.504124	1.94401	-0.504124
chr3:46620900-46622400	46621650	+	CCTGTAGTCCCAGCTACTGC	GGG	CCTGTAGTCCCAGCTACTGG	1	NM_001195442	+	0.694537	2.94593	3.59964	6.13052	0.644358	1.00333	0.532511	1.84965	26.6136	10.4039	23.4057	18.2168	6.94853	0.0588843	0.0607782	0.0522173	2.52079	9.29887	14_ReprPCWk	inactive	1	-1	01_prox	2.2514	2.90511	1.26544	0.358972	-0.111847	0.658571	0.159444	-0.0385002	0.221725	0.183959	1.20529	2.2514	1.20529
chr3:46955961-46957461	46956711	+	CCTGTAGTCCCAGCTACTTG	GGG	CCTGTAGTCCCAGCTACTGG	1	NM_001277074	-	0.694537	9.49246	8.74199	16.4409	0.966537	1.33777	1.86379	1.84965	65.3363	73.9614	21.9159	72.8672	157.487	0.00490702	0.0243113	0.078326	105.022	176.176	6_EnhG	active	2	-1	01_prox	8.79792	8.04745	3.84947	0.371237	0.897252	-0.00706808	0.0421959	0.111495	0.0560837	0.196367	0.285607	8.79792	0.883115
chr19:47057361-47058861	47058111	+	CCTGTAGTCCCAGCTACTTG	GGG	CCTGTAGTCCCAGCTACTGG	1			0	8.67414	9.77046	22.0141	0.966537	0.668887	0.798767	1.84965	59.2152	66.4173	29.561	74.5047	161.885	0.0343492	0.0121556	0.0652716	152.624	204.324	15_Quies	inactive	2	-1	01_prox	8.67414	9.77046	6.12183	-0.29765	-0.167771	0.525443	-0.0343147	-0.0171712	0.0401159	0.0929419	0.431623	8.67414	0.883115
chr8:47070433-47071933	47071183	-	CCTGTAGTCCCAGCTACTTG	GGG	CCTGTAGTCCCAGCTACTGG	1			0	2.12762	2.57117	7.24516	0.966537	1.00333	1.06502	2.77448	12.1092	6.21276	20.5045	4.9124	3.4341	0.00490702	0.121556	0.039163	0.00665115	3.01585	15_Quies	inactive	2	-1	01_prox	2.12762	2.57117	2.33699	0.036793	0.0984849	0.854728	0.0172931	0.0383035	0.249538	0.2824	0.883632	2.12762	1.80794
chr16:47087483-47088983	47088233	-	CCTGTAGTCCCAGCTACTCG	GGG	CCTGTAGTCCCAGCTACTGG	1	NM_018092	-	0.347269	1.14564	2.57117	4.1799	1.28872	1.67222	0.798767	0.924826	28.7427	10.9956	29.757	18.6262	79.1249	0	0.0121556	0.0261087	88.8195	19.603	5_TxWk	active	2	-1	01_prox	0.798373	2.2239	0.804362	0.383501	-0.48995	0.0630299	0.480353	-0.220311	-0.0949453	0.260917	-0.36389	0.798373	-0.36389
chr6:47220452-47221952	47221202	-	CCTGTAGTCCCAGCTACTTG	GGG	CCTGTAGTCCCAGCTACTGG	1			0	5.07355	6.94217	15.8836	0	0.668887	0.532511	0.462413	80.373	21.3009	46.2234	58.5394	33.4976	0	0.109401	0.039163	12.6638	11.8121	15_Quies	inactive	2	-1	01_prox	5.07355	6.94217	4.47072	0.668887	0.532511	-0.035049	0.131838	0.0767067	0.0291126	0.128814	0.226005	5.07355	0.462413
chr2:47285356-47286856	47286106	+	CCTGTAGTCCCAGCTACAGG	AGG	CCTGTAGTCCCAGCTACTGG	1	NR_110208	-	0	6.2192	3.85676	8.63846	2.25525	0.668887	1.59753	0	89.2886	18.0466	33.5992	106.026	10.8646	0	0.0972452	0.0522173	5.24111	42.2219	15_Quies	inactive	3	-1	01_prox	6.2192	3.85676	2.39085	-1.58637	-0.65772	-0.798767	-0.255076	-0.170537	-0.261071	0.115761	-2.25525	6.2192	-2.25525
chr19:47329436-47330936	47330186	+	CCTGTAGTCCCAGCTACTCG	GGG	CCTGTAGTCCCAGCTACTGG	1			0.347269	2.94593	3.85676	6.13052	0	1.67222	1.06502	0.462413	37.3921	50.5896	29.4826	47.6912	94.2671	0	0	0.0261087	46.6578	101.282	15_Quies	inactive	2	-1	01_prox	2.59867	3.50949	1.13688	1.67222	1.06502	-0.301305	0.643491	0.303469	0.0799574	0.172913	0.462413	2.59867	0.462413
chr1:47354984-47356484	47355734	-	CCTGTAGTCCCAGCTACTTG	CGG	CCTGTAGTCCCAGCTACTGG	1	NR_046394	+	1.38907	3.1096	3.85676	6.9665	0	0.334443	1.86379	2.77448	49.6343	124.945	32.1094	129.36	105.614	0	0.0729339	0.039163	88.7862	130.687	5_TxWk	active	2	-1	01_prox	1.72052	2.46769	1.55487	0.334443	1.86379	0.455345	0.194385	0.755278	0.497448	0.179294	2.77448	1.72052	2.77448
chr4:47375787-47377287	47376537	+	CCTGTAGTCCCAGCTACTTG	GGG	CCTGTAGTCCCAGCTACTGG	1	NM_000812	+	0.347269	1.63663	2.31406	4.45856	0.322179	0.334443	0.266256	0	17.565	8.77675	26.7382	8.80138	6.48664	0	0.0486226	0.0261087	0.126372	3.76981	15_Quies	inactive	2	-1	01_prox	1.28936	1.96679	1.07225	0.0122643	-0.0559235	-0.133128	0.00951195	-0.028434	-0.0783645	0.243233	-0.322179	1.28936	-0.322179
chr6:47386845-47388345	47387595	-	CCTGTAGTCCCAGCTACTTG	GGG	CCTGTAGTCCCAGCTACTGG	1			0.694537	5.89187	9.25622	25.0794	1.6109	0.334443	0.532511	1.38724	63.7395	34.5646	55.7895	67.7501	9.59942	0	0.0729339	0.0652716	0.0266046	6.28302	15_Quies	inactive	2	-1	01_prox	5.19733	8.56169	7.91158	-1.27645	-1.07838	0.427364	-0.245598	-0.125955	-0.00917192	0.0839059	-0.109312	5.19733	-0.223656
chr22:47476310-47477810	47477060	-	CCTGTAGTCCCAGCTACTCG	GGG	CCTGTAGTCCCAGCTACTGG	1	NR_109967	-	0	0.654652	0.771352	4.73722	0.644358	1.00333	1.59753	1.84965	22.2223	13.6089	56.1424	16.5793	10.3224	0.00981405	0.0121556	0.039163	0.0399069	3.26717	15_Quies	inactive	2	-1	01_prox	0.654652	0.771352	1.98293	0.358972	0.953175	0.12606	0.54834	1.23572	0.254431	0.211094	1.20529	0.654652	1.20529
chr11:47611708-47613208	47612458	+	CCTGTAGTCCCAGCTACTTG	GGG	CCTGTAGTCCCAGCTACTGG	1			0.694537	6.71018	10.7989	16.4409	0.966537	0.334443	0.532511	0.924826	38.5897	199.153	21.1318	99.2713	156.061	0.0147211	0.0486226	0.104435	190.662	153.054	5_TxWk	active	2	-1	01_prox	6.01565	10.1044	2.821	-0.632094	-0.434026	0.196158	-0.105075	-0.0429542	-0.00264892	0.196367	-0.0134897	6.01565	-0.0417109
chrX:47630638-47632138	47631388	-	CCTGTAGTCCCAGCTACTTG	GGG	CCTGTAGTCCCAGCTACTGG	1			0.694537	3.1096	5.65658	10.5891	1.6109	1.00333	1.06502	0.924826	29.0088	95.6074	43.4398	42.1647	83.9447	0.0196281	0	0.039163	147.908	103.544	5_TxWk	active	2	-1	01_prox	2.41506	4.96204	2.46625	-0.607565	-0.545873	-0.0700979	-0.251573	-0.11001	-0.0693382	0.206784	-0.335317	2.41506	-0.686069
chr11:47673707-47675207	47674457	+	CCTGTAGTCCCAGCTACTTG	AGG	CCTGTAGTCCCAGCTACTGG	1	NM_024783	-	0.347269	1.96396	3.59964	6.40918	1.6109	0	0.798767	0.462413	22.7546	69.8196	19.2107	37.8664	89.3067	0	0.0850895	0.078326	88.6732	59.8143	15_Quies	inactive	2	-1	01_prox	1.61669	3.25237	1.40477	-1.6109	-0.812129	-0.168177	-0.996417	-0.249703	-0.189459	0.164965	-1.14848	1.61669	-1.14848
chr11:47675146-47676646	47675896	+	CCTGTAGTCCCAGCTACTTG	GGG	CCTGTAGTCCCAGCTACTGG	1	NM_024783	-	0.347269	3.1096	4.62811	6.68784	0.966537	0.334443	1.06502	0.462413	24.7506	69.8689	19.3284	38.8898	93.1023	0	0.0607782	0.078326	106.851	60.0656	15_Quies	inactive	2	-1	01_prox	2.76233	4.28084	1.02986	-0.632094	0.0984849	-0.301305	-0.228826	0.023006	-0.0795077	0.157715	-0.504124	2.76233	-0.504124
chr11:47776889-47778389	47777639	-	CCTGTAGTCCCAGCTACTAG	AGG	CCTGTAGTCCCAGCTACTGG	1			1.04181	11.4564	12.5987	14.4903	0.644358	1.33777	2.3963	3.23689	21.1578	90.8246	18.309	66.522	319.131	0.0147211	0.109401	0.0130543	246.266	91.4807	4_Tx	active	2	-1	01_prox	10.4146	11.5569	0.945782	0.693416	1.75194	0.420296	0.0665811	0.151592	0.192775	0.0743577	2.59253	10.4146	2.59253
chr3:47822233-47823733	47822983	+	CCTGTAGTCCCAGCTACTTG	GGG	CCTGTAGTCCCAGCTACTGG	1	NM_138615	+	0.694537	4.90989	8.99911	11.7037	0.966537	0.334443	0.798767	2.31207	32.4686	182.98	20.2693	154.331	228.378	0	0	0.0652716	412.252	282.736	5_TxWk	active	2	-1	01_prox	4.21535	8.30457	1.3523	-0.632094	-0.167771	0.75665	-0.14995	-0.0202022	0.122219	0.0908333	1.34553	4.21535	1.34553
chr2:47830176-47831676	47830926	-	CCTGTAGTCCCAGCTACTTG	GGG	CCTGTAGTCCCAGCTACTGG	1	NM_025133	-	0.347269	8.51048	13.113	14.769	0.966537	0.668887	0.266256	0.462413	57.3523	69.2772	42.6557	60.1768	189.237	0	0.0364669	0.117489	286.372	116.361	5_TxWk	active	2	-1	01_prox	8.16321	12.7657	0.827994	-0.29765	-0.700282	0.0980788	-0.0364624	-0.0548564	-0.0349559	0.141872	-0.246391	8.16321	-0.504124
chr12:47866130-47867630	47866880	+	CCTGTAGTCCCAGCTACTTG	GGG	CCTGTAGTCCCAGCTACTGG	1	NM_001017536	-	0.347269	7.69216	14.3986	24.8007	0.644358	1.00333	0.266256	0.924826	56.0216	80.7658	33.0111	87.8091	18.5763	0.00490702	0.0486226	0.0522173	13.9275	126.414	5_TxWk	active	2	-1	01_prox	7.34489	14.0513	5.20108	0.358972	-0.378103	0.329285	0.0488737	-0.0269087	0.0114695	0.0836705	0.137079	7.34489	0.280468
chr19:47872139-47873639	47872889	-	CCTGTAGTCCCAGCTACTTG	GGG	CCTGTAGTCCCAGCTACTGG	1	NM_003167	-	1.04181	4.25524	5.14235	7.80248	0.322179	0	2.3963	0.462413	38.8558	10.0588	28.1104	29.065	9.05719	0.00490702	0.0243113	0.156652	0.571999	11.0581	15_Quies	inactive	2	-1	01_prox	3.21343	4.10054	1.33006	-0.322179	2.07412	-0.966943	-0.10026	0.505816	0.0207426	0.302638	0.0685395	3.21343	0.140234
chr2:47887001-47888501	47887751	+	CCTGTAGTCCCAGCTACTTG	GGG	CCTGTAGTCCCAGCTACTGG	1	NM_025133	-	0.347269	3.1096	7.4564	7.80248	0.966537	0.334443	1.06502	2.77448	62.5419	126.622	39.7545	84.1248	29.7421	0	0.0729339	0.0522173	23.7446	46.997	5_TxWk	active	2	-1	01_prox	2.76233	7.10913	0.173037	-0.632094	0.0984849	0.854728	-0.228826	0.0138533	0.242507	0.134134	1.80794	2.76233	1.80794
chr11:47921954-47923454	47922704	-	CCTGTAGTCCCAGCTACTTG	GGG	CCTGTAGTCCCAGCTACTGG	1			1.04181	1.3093	3.34253	6.13052	0.644358	1.33777	0.532511	1.84965	29.1419	12.7214	17.7601	26.8135	5.32185	0.00981405	0.121556	0.117489	36.8208	9.29887	5_TxWk	active	2	-1	01_prox	0.267499	2.30072	1.394	0.693416	-0.111847	0.658571	2.59222	-0.048614	0.236857	1.01875	0.232497	0.267499	1.20529
chr3:47978834-47980334	47979584	-	CCTGTAGTCCCAGCTACTTG	GGG	CCTGTAGTCCCAGCTACTGG	1	NM_001134364	-	0.694537	5.07355	5.14235	7.52382	0.966537	1.00333	1.06502	1.38724	57.7515	9.41775	25.6012	28.2463	46.7118	0	0.133712	0.0522173	21.9022	15.8332	5_TxWk	active	2	-1	01_prox	4.37902	4.44781	1.19073	0.036793	0.0984849	0.161109	0.00840212	0.0221423	0.0616027	0.299597	0.205618	4.37902	0.420702
chr19:48017036-48018536	48017786	+	CCTGTAGTCCCAGCTACTTG	GGG	CCTGTAGTCCCAGCTACTGG	1	NM_022142	+	0	2.94593	4.62811	10.3104	1.28872	1.33777	0.266256	0.924826	31.8032	15.236	50.2616	38.4804	9.55926	0	0.109401	0.0913803	1.09744	7.53962	14_ReprPCWk	inactive	2	-1	01_prox	2.94593	4.62811	2.84115	0.0490574	-1.02246	0.329285	0.0166526	-0.220924	-0.0352934	0.0969893	-0.36389	2.94593	-0.36389
chr12:48152143-48153643	48152893	+	CCTGTAGTCCCAGCTACTTG	AGG	CCTGTAGTCCCAGCTACTGG	1	NM_001319299	-	0.347269	2.29128	2.31406	5.01588	0.322179	0.334443	0	0.462413	57.2192	218.827	34.6577	133.863	116.458	0.00490702	0.0121556	0.104435	160.319	151.295	5_TxWk	active	2	-1	01_prox	1.94401	1.96679	1.35091	0.0122643	-0.322179	0.231207	0.00630878	-0.16381	0.0300377	0.214197	0.140234	1.94401	0.140234
chr16:48189741-48191241	48190491	-	CCTGTAGTCCCAGCTACTTG	GGG	CCTGTAGTCCCAGCTACTGG	1	NM_032583	-	1.04181	8.01949	13.8843	28.9806	0.644358	1.33777	1.59753	0.924826	25.9482	11.2421	30.9332	18.0121	8.65554	0.0196281	0.121556	0.130543	2.0153	10.5555	15_Quies	inactive	2	-1	01_prox	6.97768	12.8425	7.54814	0.693416	0.953175	-0.336353	0.0993762	0.0742202	0.0100387	0.0357925	0.280468	6.97768	0.280468
chr4:48420393-48421893	48421143	-	CCTGTAGTCCCAGCTACAGG	GGG	CCTGTAGTCCCAGCTACTGG	1	NM_020846	+	1.04181	4.74623	6.17082	11.1464	0.644358	0.668887	0.798767	1.38724	33.5331	7.29752	27.5223	15.9653	53.7407	0.00981405	0.170179	0.104435	25.148	10.8068	5_TxWk	active	3	-1	01_prox	3.70442	5.12901	2.48779	0.0245287	0.154408	0.294236	0.00662146	0.0301049	0.0735192	0.317082	0.231862	3.70442	0.742881
chr1:48454758-48456258	48455508	-	CCTGTAGTCCCAGCTACTTG	AGG	CCTGTAGTCCCAGCTACTGG	1	NM_001286239	-	1.04181	1.14564	4.37099	5.85186	0.966537	0.334443	1.33128	1.38724	36.7267	40.0378	36.6572	19.2402	20.444	0	0.0850895	0.0261087	15.3442	28.1479	15_Quies	inactive	2	-1	01_prox	0.103836	3.32919	0.740431	-0.632094	0.36474	0.0279809	-6.08745	0.109558	0.0874632	0.207898	0.420702	0.103836	0.420702
chr12:48570117-48571617	48570867	+	CCTGTAGTCCCAGCTACTTG	AGG	CCTGTAGTCCCAGCTACTGG	1			0.347269	1.14564	2.82829	5.29454	0.322179	1.33777	0.532511	1.84965	25.549	9.7629	35.089	15.3512	8.51497	0	0.0972452	0.117489	0.379116	9.29887	14_ReprPCWk	inactive	2	-1	01_prox	0.798373	2.48102	1.23312	1.01559	0.210332	0.658571	1.27208	0.0847764	0.308751	0.202132	1.52747	0.798373	1.52747
chr15:48613068-48614568	48613818	+	CCTGTAGTCCCAGCTACTTG	GGG	CCTGTAGTCCCAGCTACTGG	1	NM_000138	-	0.347269	0.818315	3.34253	5.29454	0.644358	0.668887	0.532511	0	51.0981	51.6251	30.4627	39.7085	27.1716	0	0.0121556	0.039163	5.98604	37.9494	15_Quies	inactive	2	-1	01_prox	0.471047	2.99526	0.976006	0.0245287	-0.111847	-0.266256	0.0520727	-0.0373414	-0.130245	0.202132	-0.644358	0.471047	-0.644358
chr17:48661851-48663351	48662601	-	CCTGTAGTCCCAGCTACTTG	GGG	CCTGTAGTCCCAGCTACTGG	1			0.347269	7.5285	10.5418	30.9312	0.644358	0.668887	0.798767	1.38724	87.1595	235.592	39.5192	389.512	72.3371	0.00981405	0.0850895	0.0130543	363.891	307.365	15_Quies	inactive	2	-1	01_prox	7.18123	10.1945	10.1947	0.0245287	0.154408	0.294236	0.00341567	0.0151462	0.0242899	0.0326969	0.742881	7.18123	0.742881
chr17:48669937-48671437	48670687	-	CCTGTAGTCCCAGCTACTTG	GGG	CCTGTAGTCCCAGCTACTGG	1			0.347269	11.9474	19.5409	34.2752	0.644358	1.67222	1.33128	1.84965	70.9252	222.92	40.2249	273.457	70.871	0	0.0121556	0.104435	282.92	254.588	14_ReprPCWk	inactive	2	-1	01_prox	11.6001	19.1936	7.36712	1.02786	0.68692	0.259187	0.0886075	0.0357889	0.0355252	0.0294743	1.20529	11.6001	1.20529
chr12:48744411-48745911	48745161	+	CCTGTAGTCCCAGCTACTTG	GGG	CCTGTAGTCCCAGCTACTGG	1	NM_001351123	+	0.694537	6.2192	16.7126	32.8819	0.966537	1.00333	1.33128	1.84965	34.7307	125.143	29.8354	75.7328	124.813	0.00490702	0.0607782	0.0913803	112.883	120.131	15_Quies	inactive	2	-1	01_prox	5.52466	16.0181	8.08462	0.036793	0.36474	0.259187	0.00665979	0.0227705	0.0274367	0.0310681	0.883115	5.52466	0.883115
chr3:48821056-48822556	48821806	+	CCTGTAGTCCCAGCTACTAG	GGG	CCTGTAGTCCCAGCTACTGG	1	NM_004157	-	0	34.0419	56.3087	56.568	0.644358	1.33777	3.46132	3.69931	32.4686	43.8838	16.7408	35.6149	38.1969	0	0.0121556	0.117489	46.1191	34.4309	15_Quies	inactive	2	-1	01_prox	34.0419	56.3087	0.129627	0.693416	2.81696	0.118992	0.0203695	0.0500272	0.0540049	0.110136	0.490347	34.0419	3.05495
chr3:48871193-48872693	48871943	-	CCTGTAGTCCCAGCTACTTG	CGG	CCTGTAGTCCCAGCTACTGG	1	NM_000387	-	0	4.4189	6.17082	10.8677	0.322179	0.668887	1.59753	1.84965	29.8072	133.278	15.6822	82.692	36.2689	0.0245351	0.0486226	0.0522173	36.3951	86.4543	15_Quies	inactive	2	-1	01_prox	4.4189	6.17082	2.34846	0.346708	1.27535	0.12606	0.0784602	0.206675	0.140551	0.0920155	1.52747	4.4189	1.52747
chr3:48882029-48883529	48882779	+	CCTGTAGTCCCAGCTACTTG	GGG	CCTGTAGTCCCAGCTACTGG	1	NM_000387	-	0	5.56454	11.8274	23.6861	0.966537	1.00333	1.06502	3.69931	33.267	134.363	15.4078	86.7857	63.9225	0.00981405	0.0121556	0.078326	106.019	88.7162	15_Quies	inactive	2	-1	01_prox	5.56454	11.8274	5.92935	0.036793	0.0984849	1.31714	0.00661205	0.00832685	0.115374	0.0422189	2.73277	5.56454	2.73277
chr15:48901342-48902842	48902092	+	CCTGTAGTCCCAGCTACTTG	GGG	CCTGTAGTCCCAGCTACTGG	1	NM_203349	-	0.694537	1.47297	5.65658	7.80248	0.322179	0.334443	0	0.462413	60.5459	56.8024	26.9342	65.4986	9.23794	0.00981405	0.0243113	0.078326	132.271	22.3675	15_Quies	inactive	2	-1	01_prox	0.77843	4.96204	1.07295	0.0122643	-0.322179	0.231207	0.0157552	-0.0649287	0.0197292	0.287852	0.0685395	0.77843	0.140234
chr3:48907817-48909317	48908567	-	CCTGTAGTCCCAGCTACTAG	TGG	CCTGTAGTCCCAGCTACTGG	1			0.694537	27.6591	47.5667	100.039	1.93307	0.668887	1.59753	0.924826	35.6622	100.144	18.113	69.797	89.2063	0.00490702	0.0243113	0.0652716	106.791	70.6211	15_Quies	inactive	2	-1	01_prox	26.9645	46.8722	26.2361	-1.26419	-0.335541	-0.336353	-0.0468834	-0.00715865	-0.010149	0.0205954	-0.492782	26.9645	-1.00825
chr17:49047092-49048592	49047842	-	CCTGTAGTCCCAGCTACTTG	GGG	CCTGTAGTCCCAGCTACTGG	1	NM_001160423	+	0	4.25524	5.39946	9.75309	0.966537	1.33777	1.59753	0.462413	84.3651	158.475	37.9118	133.658	222.273	0	0.0243113	0.0913803	458.398	95.7532	4_Tx	active	2	-1	01_prox	4.25524	5.39946	2.17682	0.371237	0.630996	-0.56756	0.0872422	0.116863	-0.0516886	0.102532	-0.504124	4.25524	-0.504124
chrX:49102933-49104433	49103683	+	CCTGTAGTCCCAGCTACTTG	AGG	CCTGTAGTCCCAGCTACTGG	1			0.694537	1.96396	2.57117	5.29454	0.644358	1.00333	1.59753	1.84965	27.1459	146.641	30.9724	57.7206	82.1172	0	0	0.182761	183.219	201.559	5_TxWk	active	2	-1	01_prox	1.26942	1.87664	1.36168	0.358972	0.953175	0.12606	0.282785	0.507917	0.262021	0.672189	0.389802	1.26942	1.20529
chr16:49388563-49390063	49389313	+	CCTGTAGTCCCAGCTACAGG	AGG	CCTGTAGTCCCAGCTACTGG	1	NM_144602	+	0.694537	3.1096	7.71352	13.097	1.28872	1.00333	0.532511	0.924826	21.1578	10.2067	29.3258	17.1934	6.20548	0	0.0850895	0.0261087	0.246093	9.55019	15_Quies	inactive	3	-1	01_prox	2.41506	7.01898	2.69175	-0.285386	-0.756205	0.196158	-0.118169	-0.107737	-0.0293401	0.249311	-0.117685	2.41506	-0.36389
chr20:49396436-49397936	49397186	+	CCTGTAGTCCCAGCTACTTG	GGG	CCTGTAGTCCCAGCTACTGG	1	NM_004975	-	0.694537	5.07355	9.77046	11.1464	0.966537	0.334443	0.532511	1.38724	30.4726	13.2637	27.8752	29.065	8.85637	0	0.0364669	0.039163	3.80446	19.603	14_ReprPCWk	inactive	2	-1	01_prox	4.37902	9.07592	0.687968	-0.632094	-0.434026	0.427364	-0.144346	-0.0478217	0.0402514	0.0956768	0.420702	4.37902	0.420702
chr14:49503888-49505388	49504638	-	CCTGTAGTCCCAGCTACTTG	GGG	CCTGTAGTCCCAGCTACTGG	1			1.38907	5.07355	8.48487	19.2275	1.6109	0.334443	0.532511	1.38724	27.0128	12.3269	42.1068	16.3747	11.2663	0	0.0243113	0.0261087	1.56967	3.76981	15_Quies	inactive	2	-1	01_prox	3.68448	7.0958	5.37133	-1.27645	-1.07838	0.427364	-0.34644	-0.151975	-0.0125379	0.0560587	-0.223656	3.68448	-0.223656
chr14:49533171-49534671	49533921	+	CCTGTAGTCCCAGCTACTAG	TGG	CCTGTAGTCCCAGCTACTGG	1			0.347269	4.09158	6.42793	18.3916	0.966537	1.67222	0.532511	0.462413	31.0048	11.8338	40.7738	21.4917	33.1361	0	0.0243113	0.039163	33.8278	27.6453	15_Quies	inactive	2	-1	01_prox	3.74431	6.08066	5.98181	0.70568	-0.434026	-0.035049	0.188467	-0.0713781	-0.0279382	0.11339	-0.246391	3.74431	-0.504124
chr12:49581152-49582652	49581902	-	CCTGTAGTCCCAGCTACTTG	GGG	CCTGTAGTCCCAGCTACTGG	1			2.08361	3.60059	6.94217	7.80248	0.322179	0.334443	0.532511	0.924826	46.5738	127.559	28.9729	78.189	87.901	0	0.0486226	0.0522173	146.325	206.083	5_TxWk	active	2	-1	01_prox	1.51698	4.85856	0.430154	0.0122643	0.210332	0.196158	0.00808474	0.043291	0.105379	0.357769	0.294544	1.51698	0.602647
chr8:49599534-49601034	49600284	+	CCTGTAGTCCCAGCTACTCG	GGG	CCTGTAGTCCCAGCTACTGG	1			0	0.327326	1.02847	3.34392	0.966537	0.668887	0.532511	0	17.9642	8.57952	31.9918	7.16391	3.87592	0	0	0.0652716	0	1.50792	15_Quies	inactive	2	-1	01_prox	0.327326	1.02847	1.15772	-0.29765	-0.434026	-0.266256	-0.909339	-0.422012	-0.289043	0.29905	-0.966537	0.327326	-0.966537
chr10:49696333-49697833	49697083	+	CCTGTAGTCCCAGCTACTTG	AGG	CCTGTAGTCCCAGCTACTGG	1	NM_001042427	+	0.347269	1.96396	1.79982	6.40918	0.322179	0	1.06502	0.462413	20.6255	13.1158	33.9128	20.0589	25.2236	0	0.0364669	0	29.2717	19.603	14_ReprPCWk	inactive	2	-1	01_prox	1.61669	1.45255	2.30468	-0.322179	0.742843	-0.301305	-0.199283	0.511405	0.0231337	0.337523	0.0685395	1.61669	0.140234
chr8:49927269-49928769	49928019	+	CCTGTAGTCCCAGCTACTCG	GGG	CCTGTAGTCCCAGCTACTGG	1	NM_001321777	+	0.694537	2.29128	1.5427	3.62258	1.6109	0.668887	1.06502	0.924826	19.0287	10.9956	29.6394	7.77796	3.59476	0	0.0121556	0.0652716	0.00665115	2.76453	15_Quies	inactive	2	-1	01_prox	1.59675	0.848167	1.03994	-0.942009	-0.545873	-0.0700979	-0.589955	-0.643592	-0.23431	0.698772	-0.335317	1.59675	-0.686069
chr16:49950326-49951826	49951076	+	CCTGTAGTCCCAGCTACTTG	AGG	CCTGTAGTCCCAGCTACTGG	1			0	0.981978	1.5427	5.85186	0.966537	2.00666	0.532511	0	31.8032	8.92468	28.3456	19.8543	6.10507	0	0.0607782	0.0652716	0.00665115	9.29887	14_ReprPCWk	inactive	2	-1	01_prox	0.981978	1.5427	2.15458	1.04012	-0.434026	-0.266256	1.05921	-0.281341	-0.165168	0.170886	-0.966537	0.981978	-0.966537
chr19:50052902-50054402	50053652	+	CCTGTAGTCCCAGCTACTTG	GGG	CCTGTAGTCCCAGCTACTGG	1	NR_138096	+	0.347269	5.40088	9.25622	14.769	1.28872	0.334443	0.798767	1.84965	28.4765	100.686	39.8329	43.5975	165.018	0	0.0243113	0.039163	51.2804	82.4332	15_Quies	inactive	2	-1	01_prox	5.05361	8.90896	2.75637	-0.954273	-0.48995	0.525443	-0.18883	-0.0549952	0.0388953	0.286936	0.135554	5.05361	0.560936
[truncated: 4,337 more rows]
[truncated: 7 more columns]

## Sheet: GG_kinetics_r2
# region string	cut site	Cas9 sense	observed target sequence	PAM	expected target sequence	mismatches	RefSeq	RefSeq sense	timepoint_1	timepoint_2	timepoint_3	timepoint_4	timepoint_1	timepoint_2	timepoint_3	timepoint_4	h3k4me1	h3k4me3	h3k9me3	h3k27ac	h3k36me3	dnasei	mnase	atac	rna	pol2	chromhmm	chromhmm_active	mm_pos1	mm_pos2	mm_type	dCas9	dCas9	dCas9	MRE11	MRE11	MRE11	MRE11/dCas9 (30m)	MRE11/dCas9 (60m)	MRE11/dCas9 (180m)	BLISS/dCas9 (180m)	MRE11/BLISS (180m)	dCas9 30m-WT	MRE11 3h-WT		dCas9	H3K4me1	H3K4me3	H3K9me3
[truncated: 5,362 more rows]
[truncated: 9 more columns]

[truncated: 9 more sheets: BLISS_r1, BLISS_r2, cg, 3h, 30m, mre_1, mre_2, cas_1, cas_2]
