# Supplementary material for: Massively parallel genomic perturbations with multi-target CRISPR interrogates Cas9 activity and DNA repair at endogenous sites
Source: Nat Cell Biol. 2022 Sep 5;24(9):1433–44. doi: 10.1038/s41556-022-00975-z (PMC9481459; doi:10.1038/s41556-022-00975-z)
Supplement: Source Data 5 — Source data for Fig. 5. [file 41556_2022_975_MOESM7_ESM.xlsx]

## Sheet: Figure 5
	Figure 5
								TOTAL
								WT-dC	0.0001178	***
								dC-N	0.455888	n.s.
								N-GG	5.7796e-19	****
	chr1	224879077									chr3	32832348
	chr9	20745237									chr15	75878481
																		SPAN
																		WT-GG	1.44509e-18	****	ns	P > 0.05
																					*	P ≤ 0.05
																					**	P ≤ 0.01
																					***	P ≤ 0.001
																					****	P ≤ 0.0001

## Sheet: GGr1_ppw
				0.003862	0.0040707	0.00433898	0.00400581	0.00415836	0.00407943	0.0037182	0.00369012	0.00335696	0.00348673	0.00320441	0.00291679	0.00291679	0.00319037	0.00374097	0.00362523	0.00360246	0.00356565	0.003862	0.00364457	0.00339377	0.00336226	0.00289932	0.0031729	0.00295547	0.00329737	0.00288185	0.00317821	0.00340967	0.00322032	0.00320098	0.00313609	0.00308868	0.00269593	0.00313609	0.00319568	0.00274678	0.00266442	0.00281697	0.00289059	0.00263978	0.00265382	0.00275551	0.00265382	0.00253808	0.00222769
# chr	cut	guide+PAM	mismatches	-1500	-1499	-1498	-1497	-1496	-1495	-1494	-1493	-1492	-1491	-1490	-1489	-1488	-1487	-1486	-1485	-1484	-1483	-1482	-1481	-1480	-1479	-1478	-1477	-1476	-1475	-1474	-1473	-1472	-1471	-1470	-1469	-1468	-1467	-1466	-1465	-1464	-1463	-1462	-1461	-1460	-1459	-1458	-1457	-1456	-1455
chr1	13646293	CCTGTAGTCCCAGCTACTGGNGG	0	0.0128137	0.0128137	0.0128137	0.0128137	0.0128137	0.0128137	0.0128137	0.0128137	0.0128137	0.0128137	0.0128137	0.0128137	0.0128137	0.0128137	0.0128137	0.0128137	0.0192206	0.0192206	0.0192206	0.0192206	0.0192206	0.0192206	0.0192206	0.0192206	0.0192206	0.0192206	0.0192206	0.0192206	0.0192206	0.0192206	0.0128137	0.0128137	0.0128137	0.0128137	0.0128137	0.0128137	0.0128137	0.0128137	0.0128137	0.0128137	0.00640686	0.00640686	0.00640686	0.00640686	0.00640686	0.00640686
chr1	17034274	CCTGTAGTCCCAGCTACTGGNGG	0	0.044848	0.044848	0.044848	0.0512549	0.0512549	0.0512549	0.0512549	0.0512549	0.0512549	0.0512549	0.044848	0.044848	0.044848	0.044848	0.044848	0.0384412	0.0320343	0.0320343	0.0320343	0.0384412	0.0384412	0.0384412	0.0384412	0.0384412	0.0384412	0.0384412	0.0384412	0.0384412	0.0384412	0.0320343	0.0320343	0.0320343	0.0512549	0.0512549	0.0512549	0.0512549	0.0512549	0.0512549	0.0512549	0.0512549	0.0512549	0.0512549	0.0512549	0.0512549	0.0512549	0.0320343
chr1	26934785	CCTGTAGTCCCAGCTACTGGNGG	0	0.0128137	0.0128137	0.0128137	0.0128137	0.0128137	0.0128137	0.0128137	0.0128137	0.0128137	0.00640686	0.00640686	0.00640686	0.00640686	0.00640686	0.00640686	0.00640686	0.00640686	0.00640686	0.00640686	0	0	0	0	0	0	0	0	0	0	0	0	0.00640686	0.00640686	0.00640686	0.00640686	0.00640686	0.0192206	0.0192206	0.0256275	0.0256275	0.0256275	0.0256275	0.0256275	0.0256275	0.0256275	0.0256275
chr1	155404245	CCTGTAGTCCCAGCTACTGGNGG	0	0.0320343	0.0320343	0.0320343	0.0256275	0.0192206	0.0128137	0.0128137	0.0128137	0.0128137	0.00640686	0.00640686	0.00640686	0.00640686	0.00640686	0.00640686	0.00640686	0.00640686	0.00640686	0.00640686	0.00640686	0.00640686	0.00640686	0.00640686	0.00640686	0.00640686	0.00640686	0.00640686	0.00640686	0.00640686	0.00640686	0.0128137	0.0128137	0.0128137	0.0128137	0.0128137	0.00640686	0.00640686	0.00640686	0.00640686	0.00640686	0.00640686	0.0128137	0.0128137	0.0128137	0.0128137	0.0128137
chr1	160251600	CCTGTAGTCCCAGCTACTGGNGG	0	0.0128137	0.0128137	0.0128137	0.0128137	0.0128137	0.0128137	0.0128137	0.0128137	0.0128137	0.0128137	0.0128137	0.0128137	0.0128137	0.0128137	0.0128137	0.0128137	0.0128137	0.0128137	0.0128137	0.0128137	0.0128137	0.0128137	0.00640686	0.00640686	0.00640686	0.00640686	0.00640686	0.00640686	0.00640686	0.00640686	0.00640686	0.00640686	0.00640686	0.00640686	0	0.00640686	0.00640686	0.00640686	0.00640686	0.00640686	0.00640686	0.00640686	0.00640686	0.00640686	0.00640686	0.00640686
chr1	205295498	CCTGTAGTCCCAGCTACTGGNGG	0	0.0512549	0.044848	0.044848	0.044848	0.0512549	0.044848	0.0320343	0.0320343	0.0320343	0.044848	0.044848	0.044848	0.044848	0.044848	0.044848	0.044848	0.044848	0.044848	0.044848	0.0384412	0.044848	0.0512549	0.0512549	0.0512549	0.0512549	0.0512549	0.0512549	0.0512549	0.0512549	0.0512549	0.0512549	0.0512549	0.0512549	0.0512549	0.0576618	0.0576618	0.0576618	0.0576618	0.0704755	0.0832892	0.0832892	0.0832892	0.0832892	0.0832892	0.0896961	0.0896961
chr1	218263611	CCTGTAGTCCCAGCTACTGGNGG	0	0.0128137	0.00640686	0.00640686	0.00640686	0.00640686	0.00640686	0.00640686	0.00640686	0.00640686	0.00640686	0.00640686	0.00640686	0.00640686	0.00640686	0.00640686	0.00640686	0.00640686	0	0	0	0	0	0	0	0	0	0	0	0.00640686	0.00640686	0.00640686	0.00640686	0.00640686	0.00640686	0.00640686	0.00640686	0.00640686	0.00640686	0.00640686	0.00640686	0.00640686	0.00640686	0.00640686	0.00640686	0.00640686	0.00640686
chr1	224879077	CCTGTAGTCCCAGCTACTGGNGG	0	0.0128137	0.0128137	0.0128137	0.0128137	0.0128137	0.0128137	0.0128137	0.0128137	0.0128137	0.0128137	0	0	0	0	0	0	0	0	0	0	0	0	0	0	0	0	0	0	0.00640686	0.00640686	0.00640686	0.00640686	0.00640686	0.00640686	0.00640686	0.00640686	0.00640686	0.00640686	0.00640686	0.00640686	0.00640686	0.00640686	0.00640686	0.00640686	0.00640686	0.0128137
chr10	63609342	CCTGTAGTCCCAGCTACTGGNGG	0	0.00640686	0	0	0	0	0	0	0	0	0	0	0	0	0	0	0	0	0	0	0	0	0	0	0	0	0	0	0	0	0	0	0	0	0	0	0	0	0	0	0	0	0	0	0	0	0
chr10	86581838	CCTGTAGTCCCAGCTACTGGNGG	0	0.0256275	0.0320343	0.0320343	0.0320343	0.0320343	0.0320343	0.0320343	0.0320343	0.0320343	0.0320343	0.0320343	0.0256275	0.0256275	0.0256275	0.0256275	0.0256275	0.0256275	0.0256275	0.0256275	0.0256275	0.0256275	0.0192206	0.0192206	0.0192206	0.0192206	0.0192206	0.0192206	0.0192206	0.0192206	0.0128137	0.0128137	0.0128137	0.0128137	0.0128137	0.0128137	0.0128137	0.0128137	0.0128137	0.0128137	0.0128137	0.0128137	0.0128137	0.0128137	0.0128137	0.0192206	0.0192206
chr10	103821693	CCTGTAGTCCCAGCTACTGGNGG	0	0.0512549	0.0512549	0.0512549	0.044848	0.044848	0.044848	0.044848	0.044848	0.0384412	0.0384412	0.0384412	0.0384412	0.0384412	0.0384412	0.0384412	0.0384412	0.0384412	0.0384412	0.0384412	0.0384412	0.0384412	0.0384412	0.0384412	0.0384412	0.044848	0.044848	0.044848	0.0384412	0.0384412	0.0320343	0.0320343	0.0320343	0.0320343	0.0320343	0.0320343	0.0320343	0.0256275	0.0256275	0.0256275	0.0256275	0.0256275	0.0256275	0.0256275	0.0256275	0.0256275	0.0256275
chr10	110588119	CCTGTAGTCCCAGCTACTGGNGG	0	0.0128137	0.0128137	0.0128137	0.0128137	0.0128137	0.0128137	0.00640686	0.0128137	0.0128137	0.0128137	0.0128137	0.0128137	0.0128137	0.0128137	0.0192206	0.0192206	0.0192206	0.0128137	0.0128137	0.0128137	0.0128137	0.0128137	0.0128137	0.0128137	0.0128137	0.0128137	0.0128137	0.0128137	0.0128137	0.0256275	0.0256275	0.0256275	0.0256275	0.0256275	0.0256275	0.0256275	0.0256275	0.0256275	0.0256275	0.0384412	0.0384412	0.0384412	0.0384412	0.0384412	0.0384412	0.0384412
chr11	65668034	CCTGTAGTCCCAGCTACTGGNGG	0	0.0832892	0.0832892	0.0832892	0.0704755	0.0704755	0.0704755	0.0704755	0.0704755	0.0704755	0.0704755	0.0704755	0.0704755	0.0704755	0.0704755	0.0704755	0.0704755	0.0704755	0.0704755	0.0704755	0.0832892	0.0832892	0.0768824	0.0768824	0.0704755	0.0640686	0.0640686	0.0640686	0.0640686	0.0576618	0.0576618	0.0576618	0.0576618	0.0512549	0.0512549	0.0512549	0.0512549	0.0512549	0.0512549	0.0512549	0.0512549	0.0512549	0.0512549	0.044848	0.044848	0.044848	0.0512549
chr11	100048021	CCTGTAGTCCCAGCTACTGGNGG	0	0	0	0	0	0	0	0.00640686	0.00640686	0.00640686	0.00640686	0.00640686	0.00640686	0.00640686	0.00640686	0.00640686	0.00640686	0.00640686	0.00640686	0.00640686	0.00640686	0.00640686	0.00640686	0.00640686	0.00640686	0.00640686	0.00640686	0.00640686	0.00640686	0.00640686	0.00640686	0.00640686	0.00640686	0.00640686	0.00640686	0.00640686	0.00640686	0.00640686	0.00640686	0.00640686	0.00640686	0.00640686	0.00640686	0.00640686	0.00640686	0.00640686	0.00640686
chr11	117156079	CCTGTAGTCCCAGCTACTGGNGG	0	0.0128137	0.0128137	0.0128137	0.0128137	0.0128137	0.0256275	0.0256275	0.0256275	0.0192206	0.0192206	0.0192206	0.0192206	0.0192206	0.0192206	0.0192206	0.0192206	0.0192206	0.0256275	0.0256275	0.0256275	0.0256275	0.0256275	0.0256275	0.0256275	0.0256275	0.0256275	0.0256275	0.0256275	0.0256275	0.0256275	0.0256275	0.0256275	0.0256275	0.0256275	0.0256275	0.0256275	0.0256275	0.0256275	0.0256275	0.0256275	0.0256275	0.0256275	0.0256275	0.0256275	0.0256275	0.0256275
chr11	119159377	CCTGTAGTCCCAGCTACTGGNGG	0	0.0320343	0.0320343	0.0320343	0.0320343	0.0320343	0.0320343	0.0192206	0.0192206	0.0192206	0.0192206	0.0192206	0.0192206	0.0192206	0.0128137	0.0192206	0.0192206	0.0192206	0.0192206	0.0192206	0.0192206	0.0192206	0.0192206	0.0128137	0.0128137	0.0128137	0.0128137	0.0128137	0.0128137	0.0128137	0.0128137	0.0128137	0.0128137	0.0128137	0.0128137	0.00640686	0.00640686	0.00640686	0.00640686	0.0128137	0.0128137	0.0128137	0.0128137	0.0128137	0.0128137	0.0192206	0.0192206
chr11	119331705	CCTGTAGTCCCAGCTACTGGNGG	0	0.0128137	0.0128137	0.0128137	0.0128137	0.0128137	0.0128137	0.0128137	0.0128137	0.0128137	0.0128137	0.0128137	0.00640686	0.00640686	0.00640686	0.00640686	0.00640686	0.00640686	0.00640686	0.00640686	0.00640686	0.00640686	0.00640686	0.00640686	0.00640686	0.00640686	0.00640686	0.00640686	0.00640686	0.00640686	0.00640686	0.00640686	0.00640686	0.00640686	0.00640686	0.00640686	0.00640686	0.00640686	0	0	0	0	0	0	0.00640686	0.00640686	0.00640686
chr12	88060449	CCTGTAGTCCCAGCTACTGGNGG	0	0	0	0	0	0	0	0	0	0	0	0	0	0	0	0	0	0	0	0	0	0	0	0	0	0	0	0	0	0	0	0	0	0	0	0	0	0	0	0	0	0	0	0	0	0	0
chr12	105958951	CCTGTAGTCCCAGCTACTGGNGG	0	0.00640686	0.00640686	0.00640686	0.00640686	0.00640686	0.00640686	0	0	0	0	0	0	0	0	0	0	0	0	0	0	0	0	0	0	0	0	0	0	0	0	0	0	0	0	0	0	0	0	0	0	0	0	0	0	0	0
chr12	117313422	CCTGTAGTCCCAGCTACTGGNGG	0	0.0512549	0.0512549	0.044848	0.044848	0.044848	0.044848	0.044848	0.044848	0.044848	0.044848	0.044848	0.0320343	0.0256275	0.0192206	0.0192206	0.0192206	0.0192206	0.0192206	0.0192206	0.0384412	0.0384412	0.0384412	0.044848	0.0384412	0.044848	0.0384412	0.0384412	0.0384412	0.0384412	0.0384412	0.0320343	0.0320343	0.0320343	0.0320343	0.0320343	0.0320343	0.0320343	0.0320343	0.0320343	0.0320343	0.0320343	0.0320343	0.0320343	0.0320343	0.0320343	0.0320343
chr12	123922263	CCTGTAGTCCCAGCTACTGGNGG	0	0	0	0	0	0	0	0	0	0	0	0	0	0	0	0	0	0	0	0	0	0	0	0	0	0	0	0	0	0	0	0	0	0	0	0	0.0128137	0.0128137	0.0128137	0.0128137	0.0192206	0.0192206	0.0192206	0.0192206	0.0192206	0.0192206	0.0192206
chr12	130733364	CCTGTAGTCCCAGCTACTGGNGG	0	0.0512549	0.0512549	0.0512549	0.0512549	0.0512549	0.0512549	0.0512549	0.0512549	0.0512549	0.044848	0.044848	0.044848	0.044848	0.044848	0.044848	0.044848	0.044848	0.044848	0.044848	0.044848	0.044848	0.044848	0.044848	0.044848	0.0384412	0.0384412	0.0384412	0.0384412	0.0384412	0.0384412	0.0384412	0.0384412	0.0384412	0.0128137	0.0128137	0.0128137	0.0128137	0.0128137	0.0128137	0.0128137	0.0128137	0.0128137	0.0128137	0.0128137	0.00640686	0.00640686
chr13	73088681	CCTGTAGTCCCAGCTACTGGNGG	0	0.0576618	0.0576618	0.0576618	0.0576618	0.0576618	0.0576618	0.0576618	0.0576618	0.0512549	0.0512549	0.0512549	0.0512549	0.0512549	0.0512549	0.0512549	0.0512549	0.0512549	0.0512549	0.0512549	0.0512549	0.044848	0.044848	0.0512549	0.044848	0.044848	0.044848	0.044848	0.044848	0.044848	0.044848	0.0384412	0.0384412	0.0384412	0.0384412	0.0384412	0.0384412	0.0384412	0.0384412	0.0384412	0.0384412	0.0384412	0.0384412	0.0384412	0.0256275	0.0256275	0.0256275
chr13	77322050	CCTGTAGTCCCAGCTACTGGNGG	0	0.0192206	0.0192206	0.0192206	0.0192206	0.0192206	0.0192206	0.0192206	0.0192206	0.0192206	0.0192206	0.0192206	0.0192206	0.0192206	0.0192206	0.0192206	0.0128137	0.0128137	0.0128137	0.0128137	0.0128137	0.0128137	0.0128137	0.0128137	0.0128137	0.0128137	0.0128137	0.0128137	0.0128137	0.0128137	0.0128137	0.0128137	0.0128137	0.0128137	0.0128137	0.0128137	0.0128137	0.00640686	0	0	0	0	0	0	0	0	0
chr13	91010262	CCTGTAGTCCCAGCTACTGGNGG	0	0.00640686	0.00640686	0.00640686	0.00640686	0.00640686	0.00640686	0.00640686	0.00640686	0.00640686	0.00640686	0.00640686	0.00640686	0.00640686	0.00640686	0.00640686	0.00640686	0.00640686	0.00640686	0.00640686	0.00640686	0.00640686	0.00640686	0.00640686	0.00640686	0.00640686	0.00640686	0	0	0	0	0.00640686	0.00640686	0.00640686	0.00640686	0.00640686	0.00640686	0.00640686	0.00640686	0.00640686	0.00640686	0.00640686	0.00640686	0.00640686	0.00640686	0.00640686	0.00640686
chr14	24212683	CCTGTAGTCCCAGCTACTGGNGG	0	0	0	0	0	0	0	0	0	0	0	0.00640686	0.00640686	0.00640686	0.00640686	0.00640686	0.00640686	0.00640686	0.00640686	0.00640686	0.00640686	0.00640686	0.00640686	0.00640686	0.00640686	0.00640686	0.00640686	0.00640686	0.00640686	0.00640686	0.00640686	0.00640686	0.00640686	0.00640686	0.00640686	0.00640686	0.00640686	0.00640686	0.00640686	0.00640686	0.0128137	0.0128137	0.0128137	0.0128137	0.0128137	0.0128137	0.0128137
chr14	59444696	CCTGTAGTCCCAGCTACTGGNGG	0	0.0256275	0.0256275	0.0256275	0.0256275	0.0320343	0.0320343	0.0320343	0.0320343	0.0320343	0.0320343	0.0320343	0.0320343	0.0320343	0.0320343	0.0320343	0.0320343	0.0320343	0.0256275	0.0256275	0.0256275	0.0256275	0.0256275	0.0256275	0.0256275	0.0320343	0.0320343	0.0320343	0.0320343	0.0320343	0.0320343	0.0320343	0.0256275	0.0256275	0.0256275	0.0256275	0.0256275	0.0256275	0.0256275	0.0256275	0.0256275	0.0256275	0.0256275	0.0256275	0.0256275	0.0256275	0.0256275
chr14	60113072	CCTGTAGTCCCAGCTACTGGNGG	0	0.0128137	0.0128137	0.0128137	0.0128137	0.0128137	0.0128137	0.0128137	0.0128137	0.0128137	0.0128137	0.0128137	0.0128137	0.0128137	0.0128137	0.0128137	0.00640686	0.00640686	0.00640686	0.00640686	0.00640686	0.00640686	0.00640686	0.00640686	0	0	0	0	0	0	0	0	0	0	0	0	0	0	0	0	0	0	0	0	0	0	0
chr14	63638072	CCTGTAGTCCCAGCTACTGGNGG	0	0.0128137	0.0128137	0.0128137	0.0128137	0.0128137	0.0128137	0.0128137	0.0128137	0.0128137	0.0128137	0.0128137	0.0128137	0.0128137	0.0128137	0.0128137	0.0128137	0.0128137	0.0128137	0.0128137	0.0128137	0.0128137	0.0128137	0.0128137	0.0128137	0.0128137	0.0128137	0.00640686	0.00640686	0.00640686	0.00640686	0.00640686	0.00640686	0.00640686	0.00640686	0.00640686	0.00640686	0.00640686	0.00640686	0.00640686	0.00640686	0.00640686	0.00640686	0.00640686	0.00640686	0.00640686	0.00640686
chr14	71395553	CCTGTAGTCCCAGCTACTGGNGG	0	0.0256275	0.0256275	0.0256275	0.0256275	0.0256275	0.0256275	0.0256275	0.0256275	0.0256275	0.0256275	0.0256275	0.0192206	0.0192206	0.0192206	0.00640686	0.00640686	0.00640686	0.00640686	0.00640686	0	0.00640686	0.00640686	0.00640686	0.00640686	0.00640686	0.00640686	0.00640686	0.00640686	0.00640686	0.00640686	0.00640686	0.00640686	0.00640686	0.00640686	0.00640686	0.00640686	0.0192206	0.0192206	0.0192206	0.0192206	0.0192206	0.0192206	0.0256275	0.0256275	0.0256275	0.0256275
chr14	72645448	CCTGTAGTCCCAGCTACTGGNGG	0	0.0128137	0.0128137	0.0192206	0.0256275	0.0256275	0.0256275	0.0256275	0.0256275	0.0256275	0.0256275	0.0256275	0.0256275	0.0256275	0.0256275	0.0256275	0.0256275	0.0256275	0.0256275	0.0256275	0.0256275	0.0256275	0.0256275	0.0256275	0.0256275	0.0256275	0.0256275	0.0256275	0.0256275	0.0256275	0.0256275	0.0256275	0.0256275	0.0256275	0.0256275	0.0256275	0.0256275	0.0256275	0.0256275	0.0256275	0.0256275	0.0256275	0.0256275	0.0256275	0.0256275	0.0320343	0.0320343
chr14	81604690	CCTGTAGTCCCAGCTACTGGNGG	0	0.0256275	0.0320343	0.0320343	0.0320343	0.0320343	0.0320343	0.0320343	0.0320343	0.0320343	0.0320343	0.0320343	0.0320343	0.0320343	0.0256275	0.0256275	0.0256275	0.0192206	0.0192206	0.0192206	0.0192206	0.0192206	0.0192206	0.0192206	0.0128137	0.0128137	0.0128137	0.0128137	0.0128137	0.0128137	0.0128137	0.0128137	0.0128137	0.0128137	0.0128137	0.0128137	0.0128137	0.0128137	0.0128137	0.0128137	0.0128137	0.0192206	0.0192206	0.0256275	0.0256275	0.0256275	0.0256275
chr14	90409879	CCTGTAGTCCCAGCTACTGGNGG	0	0.0384412	0.0384412	0.0384412	0.0384412	0.0384412	0.0384412	0.0384412	0.0384412	0.0384412	0.0384412	0.0384412	0.0384412	0.0384412	0.0384412	0.0384412	0.0384412	0.0384412	0.0384412	0.0384412	0.0384412	0.0384412	0.0320343	0.0320343	0.0320343	0.0320343	0.0384412	0.0384412	0.0384412	0.0384412	0.0384412	0.0384412	0.0384412	0.0384412	0.0384412	0.0384412	0.0384412	0.0192206	0.0192206	0.0192206	0.0192206	0.0192206	0.0192206	0.0128137	0.0128137	0.0128137	0.0128137
chr15	38620692	CCTGTAGTCCCAGCTACTGGNGG	0	0	0	0	0	0	0	0	0	0	0	0	0	0	0	0	0	0	0	0	0	0	0	0	0	0	0	0	0	0.00640686	0.00640686	0.0128137	0.0128137	0.0128137	0.0128137	0.0128137	0.0128137	0.0128137	0.0128137	0.0192206	0.0192206	0.0256275	0.0256275	0.0256275	0.0320343	0.0384412	0.0384412
chr15	75878481	CCTGTAGTCCCAGCTACTGGNGG	0	0.0192206	0.0192206	0.0192206	0.0192206	0.0192206	0.0192206	0.0192206	0.0192206	0.0192206	0.0192206	0.0192206	0.0256275	0.0256275	0.0256275	0.0192206	0.0192206	0.0256275	0.0256275	0.0256275	0.0256275	0.0256275	0.0320343	0.0320343	0.0320343	0.0320343	0.0320343	0.0320343	0.0256275	0.0256275	0.0256275	0.0256275	0.0256275	0.0256275	0.0256275	0.0256275	0.0256275	0.0256275	0.0256275	0.0256275	0.0256275	0.0256275	0.0256275	0.0256275	0.0256275	0.0256275	0.0256275
chr16	409298	CCTGTAGTCCCAGCTACTGGNGG	0	0.00640686	0.0192206	0.0320343	0.0320343	0.0320343	0.0320343	0.0320343	0.0320343	0.0320343	0.0320343	0.0320343	0.0320343	0.0384412	0.0384412	0.044848	0.044848	0.044848	0.044848	0.044848	0.044848	0.044848	0.044848	0.044848	0.044848	0.044848	0.044848	0.044848	0.044848	0.044848	0.044848	0.044848	0.044848	0.044848	0.044848	0.044848	0.044848	0.044848	0.044848	0.044848	0.044848	0.0512549	0.0512549	0.0512549	0.0512549	0.0512549	0.0512549
chr16	3105285	CCTGTAGTCCCAGCTACTGGNGG	0	0.00640686	0.00640686	0.00640686	0.00640686	0.00640686	0.00640686	0.00640686	0.00640686	0.00640686	0.00640686	0.00640686	0.00640686	0.00640686	0.0128137	0.0128137	0.0128137	0.0128137	0.0128137	0.0128137	0.0128137	0.0128137	0.0128137	0.0128137	0.0128137	0.0128137	0.0128137	0.0128137	0.0128137	0.0128137	0.0128137	0.0128137	0.0128137	0.0128137	0.0128137	0.0128137	0.0128137	0.0128137	0.0128137	0.0128137	0.0128137	0.0128137	0.0128137	0.0128137	0.0128137	0.0128137	0.0128137
chr16	21127451	CCTGTAGTCCCAGCTACTGGNGG	0	0.0192206	0.0192206	0.0192206	0.0192206	0.0192206	0.0192206	0.0192206	0.0192206	0.0192206	0.0192206	0.0192206	0.0192206	0.0192206	0.0192206	0.0192206	0.0192206	0.0192206	0.0192206	0.0192206	0.0192206	0.0192206	0.0128137	0.0128137	0.0192206	0.0128137	0.0128137	0.0128137	0.0128137	0.0128137	0.0128137	0.0128137	0.0192206	0.0192206	0.0256275	0.0192206	0.0192206	0.0192206	0.0192206	0.0192206	0.0192206	0.0192206	0.0192206	0.0192206	0.0256275	0.0256275	0.0256275
chr16	47372040	CCTGTAGTCCCAGCTACTGGNGG	0	0.0128137	0.0128137	0.0128137	0.0128137	0.0128137	0.0128137	0.0128137	0.0128137	0.0128137	0.0128137	0.0128137	0.0128137	0.0128137	0.0128137	0.0128137	0.0128137	0.0128137	0.0128137	0.00640686	0.00640686	0.00640686	0.00640686	0.00640686	0.00640686	0.00640686	0.00640686	0.00640686	0.00640686	0.00640686	0.00640686	0.00640686	0.00640686	0.0128137	0.0128137	0.0128137	0.0128137	0.0128137	0.0128137	0.0128137	0.0128137	0.0128137	0.0128137	0.0192206	0.0192206	0.0192206	0.0192206
chr17	7623585	CCTGTAGTCCCAGCTACTGGNGG	0	0.0192206	0.0192206	0.0192206	0.0192206	0.0192206	0.0192206	0.0192206	0.0192206	0.0192206	0.0192206	0.0192206	0.0192206	0.0192206	0.0192206	0.0192206	0.0192206	0.0192206	0.0192206	0.0192206	0.0192206	0.0192206	0.0192206	0.0128137	0.0128137	0.0128137	0.0128137	0.00640686	0.00640686	0.00640686	0.00640686	0.00640686	0.00640686	0.00640686	0.00640686	0.00640686	0.00640686	0.00640686	0.00640686	0.00640686	0.00640686	0.00640686	0.00640686	0.00640686	0.00640686	0.00640686	0.00640686
chr17	7639705	CCTGTAGTCCCAGCTACTGGNGG	0	0.00640686	0.00640686	0.00640686	0.00640686	0.00640686	0.00640686	0.00640686	0.00640686	0.00640686	0.00640686	0.00640686	0.00640686	0.00640686	0.00640686	0.00640686	0.00640686	0.00640686	0.00640686	0	0	0	0	0	0	0	0	0	0	0	0	0	0	0	0	0	0	0	0	0	0	0	0	0	0	0	0
chr17	34819034	CCTGTAGTCCCAGCTACTGGNGG	0	0.0192206	0.0192206	0.0192206	0.0192206	0.0192206	0.0192206	0.0192206	0.0192206	0.0192206	0.0192206	0.0192206	0.0192206	0.0192206	0.0192206	0.0192206	0.0192206	0.0192206	0.0192206	0.0192206	0.0192206	0.0192206	0.0192206	0.0192206	0.0192206	0.0192206	0.0192206	0.0192206	0.0192206	0.0192206	0.0192206	0.00640686	0.00640686	0.00640686	0.00640686	0.00640686	0.00640686	0.00640686	0.00640686	0.00640686	0.00640686	0.00640686	0.00640686	0.00640686	0.00640686	0	0
chr17	48021854	CCTGTAGTCCCAGCTACTGGNGG	0	0.00640686	0.00640686	0.00640686	0.00640686	0.00640686	0.00640686	0.00640686	0.00640686	0.00640686	0.00640686	0.00640686	0.00640686	0.00640686	0.00640686	0.00640686	0.00640686	0.00640686	0.00640686	0.00640686	0.00640686	0.00640686	0.00640686	0.00640686	0.00640686	0.00640686	0.00640686	0.00640686	0.00640686	0.00640686	0	0	0	0	0	0	0	0	0	0	0	0	0	0	0	0	0
chr17	50492720	CCTGTAGTCCCAGCTACTGGNGG	0	0.0320343	0.0320343	0.0320343	0.0256275	0.0256275	0.0256275	0.0256275	0.0320343	0.0320343	0.0320343	0.0320343	0.0320343	0.0320343	0.0320343	0.0320343	0.0320343	0.0320343	0.0320343	0.0320343	0.0320343	0.0320343	0.0320343	0.0320343	0.0320343	0.0320343	0.0320343	0.0320343	0.0320343	0.0320343	0.0320343	0.0320343	0.0320343	0.0320343	0.0320343	0.044848	0.0576618	0.0512549	0.0512549	0.0512549	0.0512549	0.0576618	0.0512549	0.0512549	0.0512549	0.0512549	0.0512549
chr17	80897151	CCTGTAGTCCCAGCTACTGGNGG	0	0.0256275	0.0256275	0.0256275	0.0256275	0.0256275	0.0256275	0.0256275	0.0256275	0.0256275	0.0320343	0.0384412	0.0384412	0.0384412	0.0384412	0.0384412	0.0384412	0.0384412	0.0384412	0.0384412	0.0384412	0.0384412	0.0384412	0.0320343	0.0320343	0.0256275	0.0256275	0.0256275	0.0256275	0.0256275	0.0256275	0.0256275	0.0256275	0.044848	0.044848	0.044848	0.044848	0.044848	0.044848	0.044848	0.044848	0.044848	0.044848	0.044848	0.044848	0.044848	0.044848
chr18	12419979	CCTGTAGTCCCAGCTACTGGNGG	0	0.0128137	0.0128137	0.0128137	0.0128137	0.0192206	0.0192206	0.0256275	0.0256275	0.0256275	0.0256275	0.0256275	0.0256275	0.0256275	0.0256275	0.0256275	0.0320343	0.0320343	0.0320343	0.0320343	0.0320343	0.0320343	0.0320343	0.0320343	0.0320343	0.0320343	0.0320343	0.0320343	0.0320343	0.0384412	0.0384412	0.0384412	0.0384412	0.0384412	0.0384412	0.0384412	0.0512549	0.0512549	0.0512549	0.0512549	0.0512549	0.0512549	0.0512549	0.0512549	0.0512549	0.0512549	0.0576618
chr18	27101483	CCTGTAGTCCCAGCTACTGGNGG	0	0	0	0	0	0	0	0	0	0	0	0	0	0	0	0	0	0	0	0	0	0	0	0	0	0	0	0	0	0	0	0	0	0	0	0	0	0	0	0	0	0	0	0	0	0	0
chr18	30222301	CCTGTAGTCCCAGCTACTGGNGG	0	0.00640686	0.00640686	0.00640686	0.00640686	0.00640686	0.00640686	0.00640686	0.00640686	0.00640686	0.00640686	0.00640686	0.00640686	0.00640686	0.00640686	0.00640686	0.00640686	0.00640686	0.00640686	0.00640686	0.00640686	0.00640686	0.00640686	0.00640686	0.00640686	0.00640686	0.0128137	0.0128137	0.0128137	0.0128137	0.0128137	0.0128137	0.0128137	0.0128137	0.00640686	0.00640686	0.00640686	0.00640686	0.00640686	0.00640686	0.00640686	0.00640686	0.00640686	0.00640686	0.00640686	0.00640686	0.0128137
chr18	46026777	CCTGTAGTCCCAGCTACTGGNGG	0	0.00640686	0.00640686	0.00640686	0.00640686	0.00640686	0.00640686	0.00640686	0.00640686	0.00640686	0.00640686	0.00640686	0.00640686	0.00640686	0.00640686	0.00640686	0.00640686	0.00640686	0.00640686	0.00640686	0.00640686	0.00640686	0.00640686	0.00640686	0.00640686	0.00640686	0.00640686	0.00640686	0.00640686	0.00640686	0.00640686	0.00640686	0.00640686	0.00640686	0.00640686	0.00640686	0.00640686	0.00640686	0.00640686	0.0128137	0.0128137	0.0128137	0.0128137	0.0128137	0.0128137	0.0128137	0.0128137
chr18	47097010	CCTGTAGTCCCAGCTACTGGNGG	0	0.00640686	0.00640686	0.00640686	0.00640686	0.00640686	0.00640686	0.0128137	0.0128137	0.0128137	0.00640686	0.00640686	0.00640686	0.00640686	0.00640686	0.00640686	0.00640686	0.00640686	0.00640686	0.00640686	0.00640686	0.00640686	0.00640686	0.00640686	0.00640686	0.00640686	0.0128137	0.0128137	0.0128137	0.0128137	0.0128137	0.0128137	0.0128137	0.0128137	0.0128137	0.0128137	0.0128137	0.0192206	0.0192206	0.0192206	0.0192206	0.0192206	0.0192206	0.0192206	0.0192206	0.0192206	0.0192206
chr18	67141064	CCTGTAGTCCCAGCTACTGGNGG	0	0	0	0	0	0	0	0	0	0	0	0	0	0	0	0	0	0	0	0	0	0	0	0	0	0	0	0	0	0	0	0	0	0	0	0	0	0	0	0	0	0	0	0	0	0	0
chr19	7224071	CCTGTAGTCCCAGCTACTGGNGG	0	0.0512549	0.0512549	0.0512549	0.0512549	0.0512549	0.0512549	0.0512549	0.0512549	0.0512549	0.0512549	0.044848	0.044848	0.044848	0.044848	0.044848	0.0512549	0.0512549	0.0512549	0.0512549	0.0512549	0.0512549	0.0512549	0.0512549	0.044848	0.044848	0.044848	0.044848	0.044848	0.0320343	0.0320343	0.0320343	0.0320343	0.0320343	0.0320343	0.0320343	0.0320343	0.0256275	0.0256275	0.0192206	0.0192206	0.0192206	0.0192206	0.0192206	0.0192206	0.0192206	0.0192206
chr19	43424117	CCTGTAGTCCCAGCTACTGGNGG	0	0.00640686	0.00640686	0.00640686	0.00640686	0.00640686	0.00640686	0.00640686	0.0128137	0.0192206	0.0192206	0.0192206	0.0192206	0.0192206	0.0192206	0.0192206	0.0192206	0.0192206	0.0192206	0.0192206	0.0192206	0.0192206	0.0128137	0.0128137	0.0128137	0.0128137	0.0128137	0.0128137	0.0128137	0.0128137	0.0128137	0.0128137	0.0128137	0.0128137	0.0128137	0.0128137	0.0128137	0.0128137	0.0128137	0.0128137	0.0128137	0.0128137	0.0128137	0.0192206	0.0192206	0.0192206	0.0192206
chr19	51647995	CCTGTAGTCCCAGCTACTGGNGG	0	0	0	0	0	0	0	0	0	0	0	0	0	0	0	0	0	0	0	0	0	0	0	0	0	0	0	0	0	0	0	0	0	0	0	0	0	0	0	0	0	0	0	0	0	0	0
chr2	10807339	CCTGTAGTCCCAGCTACTGGNGG	0	0	0	0	0	0	0	0	0	0	0	0	0	0	0	0	0	0	0	0	0	0	0	0	0	0	0	0	0	0	0	0.00640686	0.00640686	0.00640686	0.00640686	0.00640686	0.00640686	0.00640686	0.00640686	0.00640686	0.00640686	0.00640686	0.00640686	0.00640686	0.00640686	0.00640686	0.00640686
chr2	13614006	CCTGTAGTCCCAGCTACTGGNGG	0	0.0192206	0.0192206	0.0192206	0.0192206	0.0192206	0.0192206	0.0192206	0.0192206	0.0192206	0.0192206	0.0192206	0.0192206	0.0192206	0.0192206	0.0192206	0.0192206	0.0128137	0.0128137	0.0128137	0.0128137	0.0128137	0.0128137	0.0128137	0.0128137	0.0128137	0.0128137	0.00640686	0.00640686	0.00640686	0.00640686	0.00640686	0.00640686	0.00640686	0.00640686	0.00640686	0.00640686	0.00640686	0.00640686	0.00640686	0.00640686	0.00640686	0.00640686	0.00640686	0.00640686	0	0
chr2	21661619	CCTGTAGTCCCAGCTACTGGNGG	0	0	0	0	0	0	0	0	0	0	0	0	0	0	0	0	0	0	0	0	0	0	0	0	0	0	0	0	0	0	0	0	0	0	0	0	0	0	0	0	0	0	0	0	0	0	0
chr2	27884374	CCTGTAGTCCCAGCTACTGGNGG	0	0.0256275	0.0320343	0.0320343	0.0320343	0.0320343	0.0320343	0.0320343	0.0320343	0.0320343	0.0320343	0.0320343	0.0256275	0.0256275	0.0384412	0.0384412	0.0384412	0.0384412	0.0384412	0.0384412	0.0384412	0.0384412	0.0384412	0.0384412	0.0384412	0.0384412	0.0384412	0.0384412	0.0384412	0.0384412	0.0384412	0.044848	0.0384412	0.044848	0.044848	0.044848	0.044848	0.044848	0.044848	0.044848	0.0512549	0.0512549	0.0512549	0.0512549	0.0512549	0.0512549	0.0512549
chr2	70336527	CCTGTAGTCCCAGCTACTGGNGG	0	0.0192206	0.0192206	0.0128137	0.0128137	0.0128137	0.0128137	0.0128137	0.0128137	0.0128137	0.0128137	0.0128137	0.0128137	0.0128137	0.0128137	0.0128137	0.0128137	0.0128137	0.0128137	0.0128137	0.0128137	0.0128137	0.0128137	0.0128137	0.0128137	0.0128137	0.0128137	0.0128137	0.0128137	0.0128137	0.0128137	0.0128137	0.00640686	0.00640686	0.00640686	0.00640686	0.00640686	0.00640686	0.00640686	0.00640686	0.00640686	0.00640686	0.00640686	0.00640686	0.00640686	0.00640686	0.00640686
chr2	73379204	CCTGTAGTCCCAGCTACTGGNGG	0	0.0256275	0.0256275	0.0256275	0.0256275	0.0320343	0.0320343	0.0320343	0.0320343	0.0320343	0.0320343	0.0320343	0.0320343	0.0320343	0.0320343	0.0320343	0.0384412	0.0384412	0.0384412	0.0320343	0.0320343	0.0320343	0.0320343	0.0320343	0.0384412	0.0384412	0.0256275	0.0256275	0.0256275	0.0256275	0.0256275	0.0256275	0.0256275	0.0256275	0.0320343	0.0320343	0.0320343	0.0320343	0.0320343	0.0256275	0.0256275	0.0256275	0.0256275	0.0256275	0.0256275	0.0256275	0.0256275
chr2	97847069	CCTGTAGTCCCAGCTACTGGNGG	0	0.00640686	0.00640686	0.00640686	0.00640686	0.00640686	0.00640686	0.00640686	0.00640686	0.00640686	0.00640686	0.00640686	0.00640686	0.00640686	0.00640686	0.00640686	0.00640686	0.00640686	0.00640686	0.00640686	0	0	0	0	0	0	0	0	0	0	0	0	0	0	0	0	0	0	0	0	0	0	0	0	0	0	0
chr2	127669608	CCTGTAGTCCCAGCTACTGGNGG	0	0	0	0	0	0	0	0	0	0	0	0	0	0	0	0	0	0	0	0	0	0	0	0	0	0	0	0	0	0	0	0	0	0	0	0	0	0	0	0	0	0	0	0	0	0	0
chr2	131113209	CCTGTAGTCCCAGCTACTGGNGG	0	0.0128137	0.0128137	0.0128137	0.0128137	0.0128137	0.0128137	0.0128137	0.0128137	0.0128137	0.0128137	0.0128137	0.0128137	0.0128137	0.0128137	0.0128137	0.0128137	0.0128137	0.0128137	0.0192206	0.0192206	0.0128137	0.0128137	0.0128137	0.0128137	0.0128137	0.0128137	0.0128137	0.0128137	0.0128137	0.0128137	0.0128137	0.0128137	0.0128137	0.0128137	0.0128137	0.0128137	0.0128137	0.0128137	0.0128137	0.00640686	0.00640686	0.00640686	0.00640686	0.0128137	0.0128137	0.0128137
chr2	218525373	CCTGTAGTCCCAGCTACTGGNGG	0	0.00640686	0.00640686	0.00640686	0.00640686	0.00640686	0.00640686	0.00640686	0.00640686	0.00640686	0.00640686	0.00640686	0.00640686	0.00640686	0.00640686	0.00640686	0.00640686	0.00640686	0.00640686	0.00640686	0.00640686	0	0	0	0	0	0	0	0	0	0	0	0	0	0	0	0	0	0.00640686	0.00640686	0.00640686	0.00640686	0.00640686	0.00640686	0.00640686	0.00640686	0.00640686
chr2	218967594	CCTGTAGTCCCAGCTACTGGNGG	0	0.0128137	0.0128137	0.0128137	0.0128137	0.0128137	0.0128137	0.0128137	0.0128137	0.0128137	0.0128137	0.0128137	0.0128137	0.0128137	0.0128137	0.0128137	0.0128137	0.0128137	0.0128137	0.0128137	0.0128137	0.0128137	0.0128137	0.0128137	0.0128137	0.0128137	0.0128137	0.0128137	0.0192206	0.0192206	0.0192206	0.0192206	0.0192206	0.0192206	0.0128137	0.0128137	0.0128137	0.0128137	0.0128137	0.0128137	0.0128137	0.0128137	0.0128137	0.0128137	0.0128137	0.00640686	0.00640686
chr2	219046906	CCTGTAGTCCCAGCTACTGGNGG	0	0.0256275	0.0256275	0.0256275	0.0320343	0.0320343	0.0320343	0.0320343	0.0320343	0.0320343	0.0320343	0.0320343	0.0320343	0.0320343	0.0320343	0.0320343	0.0320343	0.0320343	0.0320343	0.0320343	0.0320343	0.0320343	0.0320343	0.0384412	0.0384412	0.0384412	0.0320343	0.0320343	0.0320343	0.0320343	0.0320343	0.0320343	0.0320343	0.0320343	0.0192206	0.0256275	0.0256275	0.0320343	0.0320343	0.0320343	0.0320343	0.0320343	0.0256275	0.0256275	0.0256275	0.0256275	0.0256275
chr20	19325336	CCTGTAGTCCCAGCTACTGGNGG	0	0	0	0	0	0	0	0	0.00640686	0.00640686	0.00640686	0.00640686	0.00640686	0.00640686	0.00640686	0.00640686	0.00640686	0.00640686	0.00640686	0.00640686	0.00640686	0.00640686	0.00640686	0.00640686	0.00640686	0.00640686	0.00640686	0.00640686	0.00640686	0.00640686	0.00640686	0.00640686	0.00640686	0.00640686	0.00640686	0.00640686	0.00640686	0.00640686	0.00640686	0.00640686	0.00640686	0.00640686	0.00640686	0.00640686	0.00640686	0.00640686	0.00640686
chr21	28643570	CCTGTAGTCCCAGCTACTGGNGG	0	0.0192206	0.0192206	0.0192206	0.0192206	0.0192206	0.0192206	0.0192206	0.0192206	0.0192206	0.0192206	0.0192206	0.0256275	0.0256275	0.0256275	0.0256275	0.0256275	0.0256275	0.0256275	0.0256275	0.0256275	0.0256275	0.0256275	0.0256275	0.0256275	0.0256275	0.044848	0.044848	0.044848	0.044848	0.044848	0.0384412	0.0384412	0.0384412	0.0384412	0.044848	0.044848	0.044848	0.0384412	0.0384412	0.0384412	0.0384412	0.0384412	0.0384412	0.0384412	0.0384412	0.0320343
chr22	19200732	CCTGTAGTCCCAGCTACTGGNGG	0	0.0961029	0.0961029	0.10251	0.10251	0.0961029	0.0896961	0.0896961	0.0896961	0.0896961	0.0896961	0.0896961	0.0961029	0.0961029	0.0961029	0.108917	0.108917	0.108917	0.108917	0.108917	0.108917	0.108917	0.108917	0.10251	0.10251	0.10251	0.10251	0.0832892	0.0832892	0.0832892	0.0832892	0.0832892	0.0832892	0.0832892	0.0832892	0.0768824	0.0704755	0.0704755	0.0704755	0.0704755	0.0704755	0.0704755	0.0704755	0.0640686	0.0576618	0.0512549	0.044848
chr3	32832348	CCTGTAGTCCCAGCTACTGGNGG	0	0.00640686	0.00640686	0.00640686	0.00640686	0.00640686	0.00640686	0.00640686	0.00640686	0.00640686	0.00640686	0.00640686	0.00640686	0.00640686	0.00640686	0.00640686	0.00640686	0.00640686	0.00640686	0.00640686	0.00640686	0.00640686	0.00640686	0.00640686	0.00640686	0.00640686	0.0128137	0.0128137	0.0128137	0.0128137	0.0128137	0.0128137	0.0128137	0.0128137	0.0128137	0.0128137	0.0128137	0.0128137	0.0128137	0.0128137	0.0128137	0.0128137	0.0128137	0.0192206	0.0192206	0.0192206	0.0192206
chr3	40175033	CCTGTAGTCCCAGCTACTGGNGG	0	0.0192206	0.0192206	0.0192206	0.0192206	0.0192206	0.0192206	0.0192206	0.0192206	0.0192206	0.0192206	0.0128137	0.0128137	0.0128137	0.0128137	0.0128137	0.0128137	0.0128137	0.0128137	0.0128137	0.0128137	0.0192206	0.0192206	0.0192206	0.0192206	0.0192206	0.0192206	0.0192206	0.0192206	0.0192206	0.0192206	0.0192206	0.0192206	0.0192206	0.0256275	0.0256275	0.0256275	0.0256275	0.0256275	0.0128137	0.0128137	0.0128137	0.0192206	0.0192206	0.0192206	0.0192206	0.0192206
chr3	63112098	CCTGTAGTCCCAGCTACTGGNGG	0	0.0320343	0.0320343	0.0320343	0.0320343	0.0320343	0.0320343	0.0320343	0.0320343	0.0320343	0.0320343	0.0320343	0.0320343	0.0320343	0.0128137	0.0192206	0.0192206	0.0192206	0.0192206	0.0192206	0.0192206	0.0192206	0.0192206	0.0192206	0.0192206	0.0192206	0.0192206	0.0192206	0.0192206	0.0192206	0.0192206	0.0192206	0.0128137	0.0128137	0.0128137	0.0128137	0.0128137	0.0128137	0.0128137	0.0128137	0.0128137	0.0128137	0.0128137	0.0128137	0.0128137	0.00640686	0.00640686
chr3	138618109	CCTGTAGTCCCAGCTACTGGNGG	0	0.0320343	0.0320343	0.0320343	0.0256275	0.0384412	0.0384412	0.0384412	0.0320343	0.0256275	0.0256275	0.0256275	0.0256275	0.0256275	0.0256275	0.0256275	0.0256275	0.0192206	0.0192206	0.0192206	0.0192206	0.0192206	0.0192206	0.0192206	0.0192206	0.0192206	0.0192206	0.0192206	0.0192206	0.0192206	0.0192206	0.0192206	0.0192206	0.0192206	0.0192206	0.0192206	0.0192206	0.0192206	0.0192206	0.0192206	0.0128137	0.0128137	0.0128137	0.0128137	0.0128137	0.0128137	0.0128137
chr3	145068310	CCTGTAGTCCCAGCTACTGGNGG	0	0	0	0	0	0	0	0	0	0	0	0	0	0.00640686	0.00640686	0.00640686	0.00640686	0.00640686	0.0128137	0.0192206	0.0192206	0.0192206	0.0192206	0.0192206	0.0192206	0.0192206	0.0192206	0.0192206	0.0192206	0.0192206	0.0192206	0.0192206	0.0192206	0.0192206	0.0192206	0.0192206	0.0192206	0.0192206	0.0192206	0.0192206	0.0192206	0.0192206	0.0192206	0.0192206	0.0192206	0.0192206	0.0192206
chr3	172628409	CCTGTAGTCCCAGCTACTGGNGG	0	0.00640686	0.00640686	0.00640686	0.00640686	0.00640686	0.00640686	0.00640686	0.00640686	0.00640686	0.00640686	0.00640686	0.0192206	0.0256275	0.0256275	0.0256275	0.0256275	0.0320343	0.0320343	0.0320343	0.0320343	0.0320343	0.0320343	0.0320343	0.0320343	0.0320343	0.0320343	0.0320343	0.0320343	0.0320343	0.0320343	0.0320343	0.0320343	0.0320343	0.0320343	0.0320343	0.0320343	0.0320343	0.0320343	0.0320343	0.0320343	0.0320343	0.0320343	0.0320343	0.0320343	0.0320343	0.0320343
chr3	179430581	CCTGTAGTCCCAGCTACTGGNGG	0	0.0576618	0.0576618	0.0576618	0.0576618	0.0576618	0.0576618	0.0576618	0.0576618	0.0576618	0.0576618	0.0576618	0.0576618	0.0512549	0.0512549	0.0512549	0.044848	0.0384412	0.0320343	0.0320343	0.0320343	0.0320343	0.0320343	0.0320343	0.0320343	0.0320343	0.0320343	0.0320343	0.0320343	0.0320343	0.0320343	0.0320343	0.0320343	0.0256275	0.0256275	0.0256275	0.0256275	0.0256275	0.00640686	0.00640686	0.00640686	0.00640686	0.0128137	0.0128137	0.0128137	0.0128137	0.0128137
chr3	186759226	CCTGTAGTCCCAGCTACTGGNGG	0	0.0128137	0.0128137	0.0192206	0.0192206	0.0192206	0.0192206	0.0192206	0.0192206	0.0192206	0.0192206	0.0192206	0.0256275	0.0256275	0.0320343	0.0320343	0.0320343	0.0256275	0.0256275	0.0256275	0.0256275	0.0256275	0.0256275	0.0256275	0.0320343	0.0320343	0.0320343	0.0320343	0.0320343	0.0320343	0.0320343	0.0320343	0.0320343	0.0320343	0.0320343	0.0320343	0.0320343	0.0256275	0.0256275	0.0256275	0.0256275	0.0256275	0.0256275	0.0256275	0.0256275	0.0256275	0.0256275
chr4	57697921	CCTGTAGTCCCAGCTACTGGNGG	0	0.00640686	0.00640686	0.00640686	0.00640686	0.00640686	0.00640686	0.00640686	0.0128137	0.0128137	0.0128137	0.0128137	0.0128137	0.0128137	0.0128137	0.0128137	0.0128137	0.0128137	0.0128137	0.0128137	0.0128137	0.0128137	0.0128137	0.0128137	0.0128137	0.0128137	0.0128137	0.0128137	0.0128137	0.0128137	0.0128137	0.0128137	0.0128137	0.0128137	0.0128137	0.0128137	0.0128137	0.0128137	0.0128137	0.0192206	0.0192206	0.0192206	0.0192206	0.0192206	0.0128137	0.0128137	0.0128137
chr4	79309843	CCTGTAGTCCCAGCTACTGGNGG	0	0	0	0	0	0	0	0	0	0	0	0	0	0	0	0	0	0	0	0	0	0	0	0	0	0	0.00640686	0.00640686	0.00640686	0.00640686	0.00640686	0.00640686	0.00640686	0.00640686	0.00640686	0.00640686	0.00640686	0.00640686	0.00640686	0.00640686	0.00640686	0.00640686	0.00640686	0.00640686	0.00640686	0.00640686	0.00640686
chr4	144373525	CCTGTAGTCCCAGCTACTGGNGG	0	0.00640686	0.00640686	0.00640686	0	0	0	0	0	0	0	0	0.00640686	0.00640686	0.00640686	0.00640686	0.00640686	0.00640686	0.00640686	0.0128137	0.0128137	0.0128137	0.0128137	0.0128137	0.0128137	0.0128137	0.0128137	0.0128137	0.0256275	0.0256275	0.0256275	0.0320343	0.0320343	0.0320343	0.0320343	0.0320343	0.0320343	0.0320343	0.0320343	0.0320343	0.0320343	0.0320343	0.0320343	0.0320343	0.0320343	0.0320343	0.0320343
chr5	556494	CCTGTAGTCCCAGCTACTGGNGG	0	0	0	0	0	0	0.00640686	0.00640686	0.00640686	0.00640686	0.00640686	0.00640686	0.00640686	0.00640686	0.00640686	0.00640686	0.00640686	0.00640686	0.00640686	0.00640686	0.00640686	0.00640686	0.00640686	0.00640686	0.00640686	0.00640686	0.00640686	0.00640686	0.00640686	0.00640686	0.00640686	0.00640686	0.00640686	0.00640686	0.00640686	0.00640686	0.00640686	0.00640686	0.00640686	0.00640686	0.00640686	0.00640686	0.00640686	0.00640686	0.00640686	0.00640686	0.0128137
chr5	31326819	CCTGTAGTCCCAGCTACTGGNGG	0	0	0	0	0	0	0	0	0	0	0	0	0	0	0	0.00640686	0.00640686	0.0192206	0.0192206	0.0256275	0.0256275	0.0256275	0.0256275	0.0256275	0.0256275	0.0256275	0.0256275	0.0256275	0.0256275	0.0256275	0.0256275	0.0256275	0.0256275	0.0256275	0.0256275	0.0256275	0.0256275	0.0256275	0.0256275	0.0256275	0.0256275	0.0256275	0.0256275	0.0256275	0.0256275	0.0256275	0.0256275
chr5	44538195	CCTGTAGTCCCAGCTACTGGNGG	0	0	0	0	0	0	0	0	0	0.00640686	0.00640686	0.00640686	0.00640686	0.00640686	0.00640686	0.00640686	0.00640686	0.00640686	0.00640686	0.00640686	0.00640686	0.00640686	0.00640686	0.00640686	0.00640686	0.00640686	0.00640686	0.00640686	0.00640686	0.0128137	0.0128137	0.0128137	0.0128137	0.0128137	0.0128137	0.0128137	0.0128137	0.0128137	0.0128137	0.0128137	0.0128137	0.0128137	0.0128137	0.0128137	0.0128137	0.0128137	0.0128137
chr5	61366022	CCTGTAGTCCCAGCTACTGGNGG	0	0	0	0	0	0	0	0	0	0	0	0	0	0	0	0	0	0	0	0	0	0	0	0	0	0	0	0	0	0	0	0	0	0	0	0	0	0	0	0	0	0	0	0	0	0	0
chr5	69174639	CCTGTAGTCCCAGCTACTGGNGG	0	0.00640686	0.00640686	0.00640686	0.00640686	0.00640686	0.00640686	0.00640686	0.00640686	0.00640686	0.00640686	0.00640686	0.00640686	0.00640686	0.00640686	0.00640686	0.00640686	0.00640686	0.00640686	0.00640686	0.00640686	0.00640686	0.00640686	0.00640686	0.00640686	0	0	0	0	0	0	0	0	0	0	0	0	0	0	0	0	0	0	0	0	0	0
chr5	75705090	CCTGTAGTCCCAGCTACTGGNGG	0	0.00640686	0.00640686	0.00640686	0.00640686	0.00640686	0.00640686	0.00640686	0.00640686	0.00640686	0.00640686	0.00640686	0.00640686	0.00640686	0.00640686	0.00640686	0.00640686	0.00640686	0.00640686	0.00640686	0.00640686	0.00640686	0.00640686	0.00640686	0.00640686	0.00640686	0.00640686	0.00640686	0.00640686	0.00640686	0.00640686	0.00640686	0.00640686	0.00640686	0.00640686	0.00640686	0.00640686	0.00640686	0.00640686	0.00640686	0.00640686	0.00640686	0.00640686	0.00640686	0.00640686	0.00640686	0.00640686
chr5	93917769	CCTGTAGTCCCAGCTACTGGNGG	0	0	0	0	0	0	0	0	0	0	0	0	0	0	0	0	0	0	0	0	0	0	0	0	0	0	0	0	0	0	0	0	0	0	0	0	0	0	0	0	0	0	0	0	0	0	0
chr5	108412424	CCTGTAGTCCCAGCTACTGGNGG	0	0.00640686	0.00640686	0.00640686	0.00640686	0.00640686	0.00640686	0.00640686	0.00640686	0.00640686	0.00640686	0.00640686	0.00640686	0.00640686	0.00640686	0.00640686	0.00640686	0.00640686	0.00640686	0.00640686	0.00640686	0.00640686	0.00640686	0.00640686	0.00640686	0.00640686	0.00640686	0.00640686	0.00640686	0.00640686	0.00640686	0.00640686	0.00640686	0.00640686	0.00640686	0.00640686	0.00640686	0.00640686	0.0128137	0.0128137	0.0128137	0.0128137	0.0128137	0.0128137	0.0128137	0.0128137	0.0128137
chr5	129084763	CCTGTAGTCCCAGCTACTGGNGG	0	0.044848	0.044848	0.044848	0.044848	0.044848	0.044848	0.044848	0.044848	0.0320343	0.0320343	0.0256275	0.0256275	0.0256275	0.0256275	0.0384412	0.0384412	0.0384412	0.0384412	0.0384412	0.044848	0.0384412	0.0384412	0.0384412	0.0384412	0.0384412	0.044848	0.044848	0.044848	0.044848	0.044848	0.044848	0.044848	0.044848	0.044848	0.044848	0.044848	0.044848	0.044848	0.044848	0.044848	0.044848	0.044848	0.044848	0.044848	0.044848	0.044848
chr5	131388961	CCTGTAGTCCCAGCTACTGGNGG	0	0.115324	0.115324	0.115324	0.108917	0.108917	0.108917	0.108917	0.108917	0.115324	0.115324	0.115324	0.115324	0.115324	0.128137	0.128137	0.128137	0.12173	0.12173	0.12173	0.12173	0.12173	0.12173	0.115324	0.115324	0.115324	0.115324	0.115324	0.115324	0.115324	0.115324	0.115324	0.12173	0.12173	0.12173	0.12173	0.128137	0.115324	0.0961029	0.10251	0.10251	0.108917	0.108917	0.108917	0.0896961	0.0896961	0.0896961
chr5	141759357	CCTGTAGTCCCAGCTACTGGNGG	0	0.10251	0.10251	0.108917	0.108917	0.108917	0.108917	0.108917	0.108917	0.0961029	0.0961029	0.0961029	0.0961029	0.0896961	0.0896961	0.0832892	0.0832892	0.0832892	0.0832892	0.0832892	0.0832892	0.0832892	0.0896961	0.0832892	0.0768824	0.0768824	0.0896961	0.0832892	0.0896961	0.0768824	0.0768824	0.0768824	0.0704755	0.0704755	0.0704755	0.0704755	0.0704755	0.0640686	0.0640686	0.0512549	0.0512549	0.0512549	0.0512549	0.0512549	0.0576618	0.0576618	0.0576618
chr5	157830918	CCTGTAGTCCCAGCTACTGGNGG	0	0.0192206	0.0128137	0.0128137	0.0128137	0.0128137	0.0128137	0.0128137	0.0128137	0.0128137	0.0128137	0.0128137	0.0128137	0.0128137	0.0128137	0.0128137	0.0128137	0.0128137	0.0128137	0.0128137	0.0128137	0.0128137	0.0128137	0.0128137	0.0128137	0.0192206	0.0192206	0.0192206	0.0192206	0.0192206	0.0192206	0.0192206	0.0192206	0.0256275	0.0256275	0.0256275	0.0256275	0.0256275	0.0256275	0.0256275	0.0256275	0.0256275	0.0256275	0.0256275	0.0256275	0.0256275	0.0256275
chr5	164699577	CCTGTAGTCCCAGCTACTGGNGG	0	0	0	0	0	0	0	0	0	0	0	0	0	0	0	0	0	0	0	0	0	0	0	0	0	0	0	0	0	0	0	0	0	0	0	0	0	0	0	0	0	0	0	0	0	0	0
chr5	180661916	CCTGTAGTCCCAGCTACTGGNGG	0	0.0192206	0.0192206	0.0192206	0.0192206	0.0192206	0.0192206	0.0192206	0.0192206	0.0192206	0.0128137	0.0128137	0.0128137	0.0128137	0.0192206	0.0192206	0.0192206	0.0192206	0.0192206	0.0192206	0.0128137	0.0128137	0.0128137	0.0128137	0.0128137	0.0128137	0.0128137	0.0128137	0.0128137	0.0128137	0.00640686	0.0128137	0.0128137	0.0192206	0.0192206	0.0192206	0.0192206	0.0256275	0.0256275	0.0256275	0.0256275	0.0256275	0.0256275	0.0256275	0.0256275	0.0256275	0.0256275
chr6	19832160	CCTGTAGTCCCAGCTACTGGNGG	0	0	0	0	0	0	0	0	0	0	0	0	0	0	0	0	0	0	0	0	0	0	0	0	0	0	0	0	0	0	0	0	0	0	0	0	0	0	0	0	0	0	0	0	0	0	0
chr6	34158442	CCTGTAGTCCCAGCTACTGGNGG	0	0.0256275	0.0256275	0.0256275	0.0256275	0.0256275	0.0256275	0.0256275	0.0256275	0.0256275	0.0256275	0.0256275	0.0256275	0.0256275	0.0256275	0.0192206	0.0192206	0.0192206	0.0192206	0.0192206	0	0	0	0	0	0	0	0	0	0	0	0.0256275	0.0256275	0.0256275	0.0256275	0.0256275	0.0256275	0.0256275	0.0256275	0.0256275	0.0256275	0.0256275	0.0256275	0.0256275	0.0256275	0.0256275	0.0256275
chr6	35527031	CCTGTAGTCCCAGCTACTGGNGG	0	0.044848	0.044848	0.044848	0.044848	0.044848	0.044848	0.044848	0.044848	0.044848	0.044848	0.044848	0.044848	0.044848	0.044848	0.044848	0.044848	0.044848	0.044848	0.0384412	0.0320343	0.0320343	0.0320343	0.0320343	0.0320343	0.0320343	0.0256275	0.0192206	0.0192206	0.0192206	0.0192206	0.0192206	0.0192206	0.0192206	0.0192206	0.0192206	0.0192206	0.0192206	0.0192206	0.0192206	0.0192206	0.0192206	0.0192206	0.0128137	0.0128137	0.0128137	0.0192206
chr6	43048893	CCTGTAGTCCCAGCTACTGGNGG	0	0.0384412	0.0384412	0.0384412	0.0384412	0.0384412	0.0384412	0.0384412	0.0384412	0.0384412	0.0384412	0.0384412	0.0384412	0.0384412	0.0384412	0.0384412	0.0384412	0.0384412	0.0384412	0.044848	0.044848	0.0512549	0.0384412	0.0384412	0.0384412	0.0384412	0.0384412	0.0384412	0.0384412	0.0384412	0.0384412	0.0384412	0.0384412	0.0384412	0.0320343	0.0320343	0.0320343	0.0320343	0.0320343	0.0256275	0.0256275	0.0256275	0.0256275	0.0256275	0.0256275	0.0256275	0.0256275
chr6	58380745	CCTGTAGTCCCAGCTACTGGNGG	0	0	0	0	0	0	0	0	0	0	0	0	0	0	0	0	0	0	0	0	0	0	0	0	0	0	0	0	0	0	0	0	0	0	0	0	0	0	0	0	0	0	0	0	0	0	0
chr6	96120398	CCTGTAGTCCCAGCTACTGGNGG	0	0	0	0	0	0	0	0	0	0	0	0	0.00640686	0.00640686	0.00640686	0.00640686	0.00640686	0.00640686	0.00640686	0.00640686	0.00640686	0.00640686	0.00640686	0.00640686	0.00640686	0.00640686	0.00640686	0.00640686	0.00640686	0.00640686	0.00640686	0.00640686	0.0128137	0.0128137	0.0128137	0.0192206	0.0192206	0.0192206	0.0192206	0.0192206	0.0256275	0.0256275	0.0256275	0.0256275	0.0256275	0.0256275	0.0256275
chr7	31244759	CCTGTAGTCCCAGCTACTGGNGG	0	0	0	0	0	0	0	0	0	0	0	0.00640686	0.00640686	0.00640686	0.00640686	0.00640686	0.00640686	0.00640686	0.00640686	0.00640686	0.00640686	0.00640686	0.00640686	0.00640686	0.00640686	0.00640686	0.00640686	0.00640686	0.00640686	0.00640686	0.00640686	0.00640686	0.00640686	0.00640686	0.00640686	0.00640686	0.00640686	0.00640686	0.00640686	0.00640686	0.00640686	0.00640686	0.00640686	0.00640686	0.00640686	0.00640686	0.00640686
chr7	102095127	CCTGTAGTCCCAGCTACTGGNGG	0	0.0576618	0.0576618	0.0576618	0.0512549	0.0512549	0.0512549	0.0576618	0.0576618	0.0512549	0.0512549	0.0512549	0.0576618	0.0576618	0.0512549	0.0512549	0.0512549	0.0512549	0.0512549	0.0512549	0.0512549	0.0512549	0.0384412	0.0384412	0.0384412	0.0320343	0.0320343	0.0256275	0.0256275	0.0256275	0.0256275	0.0256275	0.0256275	0.0256275	0.0128137	0.0128137	0.0128137	0.0128137	0.0192206	0.0192206	0.0192206	0.0192206	0.0192206	0.0192206	0.0192206	0.0192206	0.0192206
chr7	152451173	CCTGTAGTCCCAGCTACTGGNGG	0	0.0576618	0.0576618	0.0512549	0.0512549	0.044848	0.0384412	0.0384412	0.0384412	0.0384412	0.0384412	0.0384412	0.0384412	0.0384412	0.0384412	0.0384412	0.0320343	0.0320343	0.0320343	0.0320343	0.0320343	0.044848	0.0384412	0.0384412	0.0384412	0.0384412	0.0384412	0.0384412	0.0384412	0.0320343	0.0320343	0.0320343	0.0320343	0.0384412	0.0256275	0.0256275	0.0256275	0.0256275	0.0256275	0.0256275	0.0256275	0.0256275	0.0256275	0.0256275	0.0256275	0.0256275	0.0256275
chr7	155275745	CCTGTAGTCCCAGCTACTGGNGG	0	0.0320343	0.0320343	0.0384412	0.044848	0.044848	0.044848	0.044848	0.044848	0.044848	0.044848	0.044848	0.0384412	0.0384412	0.044848	0.0576618	0.0576618	0.0576618	0.0576618	0.0576618	0.0576618	0.0576618	0.0576618	0.0576618	0.0576618	0.0576618	0.0576618	0.044848	0.044848	0.044848	0.044848	0.044848	0.044848	0.044848	0.044848	0.044848	0.044848	0.044848	0.0512549	0.0512549	0.0512549	0.0512549	0.044848	0.044848	0.044848	0.044848	0.044848
chr8	6270234	CCTGTAGTCCCAGCTACTGGNGG	0	0.0128137	0.0128137	0.0128137	0.0128137	0.0128137	0.0128137	0.0128137	0.0128137	0.00640686	0.00640686	0.00640686	0.00640686	0.00640686	0.00640686	0.00640686	0.00640686	0.00640686	0.00640686	0.00640686	0.00640686	0.00640686	0.00640686	0.00640686	0.00640686	0.00640686	0.00640686	0.00640686	0.00640686	0.00640686	0.00640686	0.00640686	0.00640686	0.00640686	0.00640686	0.00640686	0.00640686	0.00640686	0.00640686	0.00640686	0.00640686	0.00640686	0.00640686	0.00640686	0.00640686	0.00640686	0
chr8	67903543	CCTGTAGTCCCAGCTACTGGNGG	0	0.00640686	0.00640686	0.00640686	0.00640686	0.00640686	0.00640686	0.00640686	0.00640686	0.0128137	0.0128137	0.0128137	0.0128137	0.0128137	0.0128137	0.0128137	0.0128137	0.0128137	0.0128137	0.0128137	0.0128137	0.0128137	0.0128137	0.0128137	0.0192206	0.0128137	0.0192206	0.0192206	0.0192206	0.0192206	0.0192206	0.0192206	0.0192206	0.0256275	0.0256275	0.0256275	0.0256275	0.0256275	0.0256275	0.0256275	0.0256275	0.0256275	0.0256275	0.0256275	0.0256275	0.0256275	0.0256275
chr8	97796067	CCTGTAGTCCCAGCTACTGGNGG	0	0	0	0	0	0	0	0	0	0	0	0	0	0	0	0	0	0	0	0	0	0	0	0	0	0	0	0	0	0	0	0	0	0	0	0	0	0	0	0	0	0	0	0	0	0	0
chr8	102494153	CCTGTAGTCCCAGCTACTGGNGG	0	0.044848	0.0384412	0.044848	0.044848	0.044848	0.0512549	0.0512549	0.0512549	0.0512549	0.0512549	0.0512549	0.0512549	0.0512549	0.0512549	0.0512549	0.044848	0.044848	0.044848	0.044848	0.044848	0.044848	0.044848	0.044848	0.044848	0.044848	0.044848	0.044848	0.044848	0.044848	0.0512549	0.0512549	0.0512549	0.044848	0.044848	0.044848	0.044848	0.044848	0.0320343	0.0320343	0.0256275	0.0320343	0.0320343	0.0320343	0.0320343	0.0320343	0.0320343
chr8	144982702	CCTGTAGTCCCAGCTACTGGNGG	0	0.0128137	0.0128137	0.0128137	0.0128137	0.0128137	0.0128137	0.0128137	0.0128137	0.0128137	0.0128137	0.0128137	0.0128137	0.0128137	0.0128137	0.0128137	0.0128137	0.00640686	0.00640686	0.00640686	0.00640686	0.00640686	0.00640686	0.00640686	0.00640686	0.00640686	0.00640686	0.00640686	0.00640686	0.00640686	0.00640686	0.00640686	0.00640686	0.00640686	0.00640686	0.00640686	0.00640686	0.00640686	0.00640686	0.00640686	0.00640686	0.00640686	0.00640686	0.00640686	0.00640686	0.00640686	0
chr9	19283723	CCTGTAGTCCCAGCTACTGGNGG	0	0	0	0	0	0	0	0	0	0	0	0	0	0	0	0	0	0	0	0	0	0	0	0	0	0	0	0	0	0	0	0	0	0	0	0	0	0	0	0	0	0	0	0	0	0	0
chr9	19506616	CCTGTAGTCCCAGCTACTGGNGG	0	0.0128137	0.0128137	0.0128137	0.0128137	0.0128137	0.0192206	0.0192206	0.0192206	0.0192206	0.0192206	0.0192206	0.0192206	0.0192206	0.0192206	0.0192206	0.0192206	0.0192206	0.0192206	0.0192206	0.0192206	0.0192206	0.0192206	0.0192206	0.0192206	0.0128137	0.0192206	0.0192206	0.0192206	0.0192206	0.0192206	0.0192206	0.0192206	0.0192206	0.0256275	0.0256275	0.0256275	0.0256275	0.0256275	0.0256275	0.0256275	0.0192206	0.0192206	0.0192206	0.0256275	0.0256275	0.0256275
chr9	20745237	CCTGTAGTCCCAGCTACTGGNGG	0	0.00640686	0.00640686	0.0128137	0.0128137	0.0128137	0.0128137	0.0128137	0.0128137	0.0192206	0.0192206	0.0192206	0.0192206	0.0192206	0.0192206	0.0256275	0.0256275	0.0256275	0.0256275	0.0256275	0.0256275	0.0256275	0.0256275	0.0256275	0.0256275	0.0256275	0.0256275	0.0256275	0.0256275	0.0256275	0.0256275	0.0256275	0.0320343	0.0320343	0.0320343	0.0320343	0.0320343	0.0320343	0.0320343	0.0320343	0.0320343	0.0320343	0.0320343	0.0320343	0.0320343	0.0320343	0.0256275
chr9	34095515	CCTGTAGTCCCAGCTACTGGNGG	0	0.0192206	0.0192206	0.0192206	0.0192206	0.0192206	0.0192206	0.0192206	0.0192206	0.0192206	0.0192206	0.0192206	0.0192206	0.0192206	0.0192206	0.0192206	0.0192206	0.0192206	0.0192206	0.0192206	0.0128137	0.0128137	0.0128137	0.0128137	0.0128137	0.0128137	0.0128137	0.0128137	0.0128137	0.0128137	0	0	0	0	0	0	0	0	0	0.00640686	0.00640686	0.00640686	0.00640686	0.00640686	0.00640686	0.00640686	0.00640686
chr9	76732204	CCTGTAGTCCCAGCTACTGGNGG	0	0.0128137	0.0128137	0.0128137	0.0128137	0.0128137	0.0128137	0.0128137	0.00640686	0.00640686	0.00640686	0.00640686	0.00640686	0.00640686	0.00640686	0.00640686	0.0128137	0.0128137	0.0128137	0.0128137	0.0128137	0.0128137	0.0128137	0.0128137	0.0192206	0.0192206	0.0192206	0.0192206	0.0192206	0.0192206	0.0192206	0.0192206	0.0192206	0.0192206	0.0192206	0.0192206	0.0192206	0.0192206	0.0192206	0.0192206	0.0192206	0.0192206	0.0192206	0.0192206	0.0192206	0.0192206	0.0192206
chr9	97851212	CCTGTAGTCCCAGCTACTGGNGG	0	0	0	0	0	0	0	0	0	0	0	0	0	0	0	0	0	0	0	0	0	0	0	0	0	0	0	0	0	0.0128137	0.0128137	0.0128137	0.0128137	0.0128137	0.0128137	0.0128137	0.0128137	0.0128137	0.0128137	0.0128137	0.0128137	0.0128137	0.0128137	0.0128137	0.0128137	0.0128137	0.0128137
chr9	127880874	CCTGTAGTCCCAGCTACTGGNGG	0	0.0320343	0.0256275	0.0256275	0.0256275	0.0256275	0.0256275	0.0256275	0.0256275	0.0256275	0.0256275	0.0256275	0.0320343	0.0320343	0.0320343	0.0320343	0.0320343	0.0320343	0.0320343	0.0320343	0.0320343	0.0320343	0.0320343	0.0320343	0.0320343	0.0320343	0.0320343	0.0320343	0.0320343	0.0320343	0.0320343	0.0320343	0.0320343	0.0320343	0.0320343	0.0256275	0.0192206	0.0128137	0.0128137	0.0128137	0.0128137	0.0128137	0.00640686	0.00640686	0.00640686	0.00640686	0.00640686
chrX	18912969	CCTGTAGTCCCAGCTACTGGNGG	0	0.0192206	0.0192206	0.0192206	0.0192206	0.0192206	0.0192206	0.0192206	0.0192206	0.0192206	0.0192206	0.0192206	0.0192206	0.0192206	0.0128137	0.0128137	0.0128137	0.0128137	0.0128137	0.0128137	0.0128137	0.0192206	0.0192206	0.0192206	0.0192206	0.0192206	0.0192206	0.0192206	0.0192206	0.0192206	0.0192206	0.0192206	0.0192206	0.0192206	0.0192206	0.0192206	0.0192206	0.0192206	0.0192206	0.0256275	0.0256275	0.0256275	0.0256275	0.0256275	0.0256275	0.0256275	0.0256275
chrX	38698750	CCTGTAGTCCCAGCTACTGGNGG	0	0.00640686	0.00640686	0.00640686	0.00640686	0.00640686	0.00640686	0.00640686	0.00640686	0.0128137	0.0192206	0.0192206	0.0128137	0.0128137	0.0128137	0.0128137	0.0128137	0.0128137	0.0128137	0.0128137	0.0128137	0.0128137	0.0128137	0.0128137	0.0128137	0.0128137	0.0128137	0.0128137	0.0128137	0.0128137	0.0128137	0.0128137	0.0128137	0.0128137	0.0128137	0.0128137	0.0128137	0.0128137	0.0128137	0.0128137	0.0128137	0.0128137	0.0128137	0.0192206	0.0192206	0.0192206	0.0192206
chrX	47540478	CCTGTAGTCCCAGCTACTGGNGG	0	0.0256275	0.0256275	0.0256275	0.0256275	0.0256275	0.0256275	0.0256275	0.0192206	0.0192206	0.0192206	0.0192206	0.0192206	0.0192206	0.0192206	0.0192206	0.0192206	0.0192206	0.0192206	0.0192206	0.0128137	0.0128137	0.0128137	0.0128137	0.0128137	0.0128137	0.0128137	0.0128137	0.0128137	0.0128137	0.0128137	0.0128137	0.0128137	0.0128137	0.0128137	0.0128137	0.0128137	0.0128137	0.0192206	0.0192206	0.0192206	0.0192206	0.0192206	0.0192206	0.0192206	0.0192206	0.0192206
chrX	54034889	CCTGTAGTCCCAGCTACTGGNGG	0	0	0	0	0	0	0	0	0	0	0	0	0	0	0	0	0	0	0	0	0	0	0	0	0	0	0	0	0	0	0	0	0	0	0	0	0	0	0	0	0	0	0	0	0	0	0
chrX	71355184	CCTGTAGTCCCAGCTACTGGNGG	0	0.0128137	0.0128137	0.0128137	0.0192206	0.0192206	0.0192206	0.0192206	0.0192206	0.0192206	0.0192206	0.0192206	0.0192206	0.0192206	0.0192206	0.0192206	0.0192206	0.0192206	0.0192206	0.0192206	0.0192206	0.0192206	0.0192206	0.0192206	0.0192206	0.0192206	0.0192206	0.0192206	0.0192206	0.0192206	0.0192206	0.0192206	0.0192206	0.0192206	0.0192206	0.0192206	0.0192206	0.0192206	0.0192206	0.0192206	0.0192206	0.0192206	0.0192206	0.0192206	0.0128137	0.0192206	0.0256275
chrX	71977548	CCTGTAGTCCCAGCTACTGGNGG	0	0.044848	0.044848	0.044848	0.044848	0.044848	0.044848	0.044848	0.044848	0.044848	0.044848	0.044848	0.044848	0.044848	0.044848	0.044848	0.0512549	0.0512549	0.0512549	0.0512549	0.0576618	0.0576618	0.0576618	0.0576618	0.0640686	0.0640686	0.0640686	0.0576618	0.0576618	0.0576618	0.0576618	0.0576618	0.0576618	0.0512549	0.0512549	0.0512549	0.0512549	0.0512549	0.0384412	0.0384412	0.0384412	0.0384412	0.0384412	0.0384412	0.0384412	0.0320343	0.0320343
chrX	100622272	CCTGTAGTCCCAGCTACTGGNGG	0	0.00640686	0.00640686	0	0	0	0	0	0	0	0	0	0	0	0	0	0	0	0	0	0	0	0	0	0	0.00640686	0.00640686	0.00640686	0.00640686	0.00640686	0.00640686	0.00640686	0.0128137	0.0128137	0.0128137	0.0128137	0.0128137	0.0128137	0.0128137	0.0128137	0.0128137	0.0128137	0.0128137	0.0128137	0.0128137	0.0128137	0.0128137
chrX	104572727	CCTGTAGTCCCAGCTACTGGNGG	0	0.0192206	0.0192206	0.0128137	0.0128137	0.0128137	0.0128137	0.0128137	0.0128137	0.0128137	0.0128137	0.0128137	0.0128137	0.0128137	0.0192206	0.0192206	0.0192206	0.0192206	0.0192206	0.0256275	0.0256275	0.0320343	0.0320343	0.0320343	0.0320343	0.0320343	0.0320343	0.0384412	0.0384412	0.0384412	0.0320343	0.0384412	0.0320343	0.0320343	0.0320343	0.0320343	0.0320343	0.0320343	0.0320343	0.0320343	0.0320343	0.0320343	0.0320343	0.0320343	0.0320343	0.0320343	0.0320343
chrX	136871331	CCTGTAGTCCCAGCTACTGGNGG	0	0.0256275	0.0256275	0.0256275	0.0256275	0.0256275	0.0256275	0.0256275	0.0256275	0.0256275	0.0256275	0.0256275	0.0256275	0.0256275	0.0128137	0.0128137	0.0128137	0.0128137	0.0128137	0.0128137	0.0128137	0.0128137	0.0128137	0.0128137	0.0128137	0.0128137	0.0128137	0.0128137	0.0128137	0.0192206	0.0192206	0.0192206	0.0192206	0.0192206	0.0192206	0.0192206	0.0192206	0.0192206	0.0192206	0.0192206	0.0128137	0.0128137	0.0128137	0.0128137	0.0128137	0.0128137	0.0128137
chrX	137191156	CCTGTAGTCCCAGCTACTGGNGG	0	0	0	0	0	0	0	0	0	0	0.00640686	0.00640686	0.00640686	0.00640686	0.00640686	0.00640686	0.00640686	0.00640686	0.00640686	0.00640686	0.00640686	0.00640686	0.00640686	0.00640686	0.00640686	0.00640686	0.00640686	0.00640686	0.00640686	0.00640686	0.00640686	0.00640686	0.00640686	0.00640686	0.00640686	0.00640686	0.00640686	0.00640686	0.00640686	0.00640686	0.00640686	0.00640686	0.00640686	0.00640686	0.00640686	0.00640686	0.00640686
[truncated: 2,955 more columns]

## Sheet: GGr2_ppw
				0.00066048	0.000915699	0.000850604	0.000564405	0.000835114	0.000975632	0.0012515	0.00112648	0.00139202	0.00152221	0.0016524	0.00225376	0.00219382	0.00220415	0.00199337	0.00191795	0.00176711	0.0018973	0.00221761	0.00242839	0.0023478	0.00228271	0.002012	0.00239741	0.00259786	0.00264747	0.00250179	0.00289752	0.00262681	0.00303288	0.00338417	0.00337901	0.00277766	0.00299876	0.00312379	0.00292334	0.00301425	0.00275903	0.00260302	0.00264747	0.00293367	0.00325914	0.00377991	0.00371481	0.00427688	0.00442257
# chr	cut	guide+PAM	mismatches	-1500	-1499	-1498	-1497	-1496	-1495	-1494	-1493	-1492	-1491	-1490	-1489	-1488	-1487	-1486	-1485	-1484	-1483	-1482	-1481	-1480	-1479	-1478	-1477	-1476	-1475	-1474	-1473	-1472	-1471	-1470	-1469	-1468	-1467	-1466	-1465	-1464	-1463	-1462	-1461	-1460	-1459	-1458	-1457	-1456	-1455
chr1	13646293	CCTGTAGTCCCAGCTACTGGNGG	0	0.0177052	0.0177052	0.0177052	0.0177052	0.0177052	0.0177052	0.0177052	0.0177052	0.0177052	0.0177052	0.0177052	0.0177052	0.0177052	0.0177052	0.0177052	0.0177052	0.0177052	0.0177052	0.0177052	0.0177052	0.0177052	0.0177052	0.0177052	0.0177052	0.0177052	0.0177052	0.0177052	0.0177052	0.0177052	0.0177052	0.0177052	0.0177052	0.0177052	0.0177052	0.0177052	0.00885261	0.00885261	0.00885261	0.00885261	0.00885261	0	0	0	0	0	0
chr1	17034274	CCTGTAGTCCCAGCTACTGGNGG	0	0.0354104	0.0354104	0.0177052	0.0265578	0.0354104	0.0354104	0.0354104	0.0354104	0.0354104	0.0354104	0.0354104	0.0354104	0.0354104	0.0354104	0.0354104	0.0354104	0.0265578	0.0265578	0.0265578	0.0265578	0.0265578	0.0265578	0.0265578	0.0265578	0.0265578	0.0265578	0.0265578	0.0265578	0.0265578	0.0265578	0.0265578	0.0265578	0.0265578	0.0265578	0.0265578	0.0265578	0.0265578	0.0265578	0.0265578	0.0265578	0.0265578	0.0265578	0.0265578	0.0265578	0.0265578	0.0177052
chr1	26934785	CCTGTAGTCCCAGCTACTGGNGG	0	0.00885261	0.0177052	0.0177052	0.0177052	0.0177052	0.0177052	0.0177052	0.0177052	0.0265578	0.0265578	0.0265578	0.0265578	0.0265578	0.0265578	0.0265578	0.0265578	0.0265578	0.0265578	0.0265578	0.0265578	0.0265578	0.0265578	0.0265578	0.0265578	0.0265578	0.0265578	0.0265578	0.0265578	0.0265578	0.0265578	0.0177052	0.0265578	0.0265578	0.0265578	0.0265578	0.0265578	0.0265578	0.0265578	0.0265578	0.0265578	0.0265578	0.0354104	0.0354104	0.0354104	0.0354104	0.0354104
chr1	155404245	CCTGTAGTCCCAGCTACTGGNGG	0	0.00885261	0.00885261	0.00885261	0	0	0	0	0	0	0	0	0.00885261	0.0177052	0.0177052	0.0177052	0.0177052	0.0177052	0.0177052	0.0177052	0.0177052	0.0177052	0.0177052	0.0177052	0.0177052	0.0177052	0.0177052	0.0177052	0.0177052	0.0177052	0.0177052	0.0177052	0.0177052	0.0177052	0.0177052	0.0177052	0.0177052	0.0354104	0.0354104	0.0354104	0.0354104	0.0354104	0.0354104	0.0354104	0.0354104	0.0442631	0.0442631
chr1	160251600	CCTGTAGTCCCAGCTACTGGNGG	0	0.0177052	0.0177052	0.0177052	0.0177052	0.0177052	0.0177052	0.0177052	0.0177052	0.0265578	0.0265578	0.0265578	0.0265578	0.0265578	0.0265578	0.0265578	0.0265578	0.0265578	0.0265578	0.0265578	0.0265578	0.0265578	0.0265578	0.0265578	0.0265578	0.0177052	0.0177052	0.0177052	0.0177052	0.0177052	0.0177052	0.0177052	0.0177052	0.0177052	0.0177052	0.0177052	0.0177052	0.0177052	0.0177052	0.0177052	0.0177052	0.0177052	0.0177052	0.0177052	0.0177052	0.0177052	0.0177052
chr1	205295498	CCTGTAGTCCCAGCTACTGGNGG	0	0.0531157	0.0708209	0.0708209	0.0708209	0.0708209	0.0708209	0.0708209	0.0708209	0.0885261	0.0796735	0.0796735	0.0796735	0.0708209	0.0708209	0.0708209	0.0708209	0.0708209	0.0708209	0.0796735	0.0796735	0.0708209	0.0708209	0.0708209	0.0708209	0.0708209	0.0708209	0.0708209	0.0708209	0.0708209	0.0708209	0.0708209	0.0708209	0.0708209	0.0708209	0.0708209	0.0708209	0.0796735	0.0796735	0.0796735	0.0796735	0.0796735	0.0619683	0.0619683	0.0531157	0.0531157	0.0531157
chr1	218263611	CCTGTAGTCCCAGCTACTGGNGG	0	0.0177052	0.0177052	0.0177052	0.0177052	0.0177052	0.0177052	0.0177052	0.0177052	0.0177052	0.0177052	0.0177052	0.0177052	0.0177052	0.0177052	0.0177052	0.0177052	0.0177052	0.0177052	0.0177052	0.0177052	0.0177052	0.0177052	0.0177052	0.0177052	0.0177052	0.0177052	0.0177052	0.0177052	0.0177052	0.0177052	0.0177052	0.0177052	0.0177052	0.0177052	0.0177052	0.0177052	0.0177052	0.0177052	0.0177052	0.0177052	0.0177052	0.0177052	0.0177052	0.0177052	0.0177052	0.0177052
chr1	224879077	CCTGTAGTCCCAGCTACTGGNGG	0	0.0354104	0.0354104	0.0354104	0.0354104	0.0354104	0.0354104	0.0354104	0.0354104	0.0354104	0.0354104	0.0354104	0.0354104	0.0354104	0.0354104	0.0354104	0.0177052	0.0177052	0.0177052	0.0177052	0.0177052	0.0177052	0.0177052	0.0177052	0.00885261	0.00885261	0.00885261	0.00885261	0.00885261	0	0	0	0	0	0.00885261	0.00885261	0.00885261	0.00885261	0.00885261	0.00885261	0.00885261	0.00885261	0.00885261	0.00885261	0.00885261	0.00885261	0.00885261
chr10	63609342	CCTGTAGTCCCAGCTACTGGNGG	0	0.00885261	0.00885261	0.00885261	0.00885261	0.00885261	0.00885261	0.00885261	0.00885261	0.00885261	0.00885261	0.00885261	0.00885261	0.00885261	0.00885261	0.00885261	0.00885261	0.00885261	0.00885261	0.0177052	0.0177052	0.0177052	0.0177052	0.0177052	0.0177052	0.0177052	0.0177052	0.0177052	0.0177052	0.0177052	0.0177052	0.0177052	0.0177052	0.0177052	0.0177052	0.0177052	0.0177052	0.0177052	0.0177052	0.0177052	0.0177052	0.0177052	0.0177052	0.0177052	0.0177052	0.0177052	0.0177052
chr10	86581838	CCTGTAGTCCCAGCTACTGGNGG	0	0.00885261	0.00885261	0.00885261	0.00885261	0	0	0	0	0	0	0	0	0	0	0	0	0	0	0	0	0	0	0	0	0	0	0	0	0	0	0	0	0	0	0	0	0	0	0	0	0	0	0	0	0	0
chr10	103821693	CCTGTAGTCCCAGCTACTGGNGG	0	0.0265578	0.0265578	0.0265578	0.0265578	0.0265578	0.0265578	0.0265578	0.0265578	0.0177052	0.00885261	0.00885261	0	0	0	0	0	0	0	0	0	0	0.00885261	0.00885261	0.0177052	0.0177052	0.0177052	0.0177052	0.0177052	0.0177052	0.0265578	0.0265578	0.0265578	0.0265578	0.0442631	0.0442631	0.0442631	0.0442631	0.0442631	0.0442631	0.0442631	0.0442631	0.0531157	0.0531157	0.0531157	0.0531157	0.0531157
chr10	110588119	CCTGTAGTCCCAGCTACTGGNGG	0	0.00885261	0.00885261	0.00885261	0.00885261	0.00885261	0.00885261	0.00885261	0.00885261	0.00885261	0.00885261	0.0177052	0.0177052	0.0177052	0.0177052	0.0177052	0.0177052	0.0177052	0.0177052	0.0177052	0.0177052	0.0177052	0.0177052	0.0177052	0.0177052	0.0177052	0.00885261	0.00885261	0.00885261	0.00885261	0.0177052	0.0177052	0.0177052	0.0177052	0.0177052	0.0177052	0.0177052	0.0177052	0.0177052	0.0177052	0.0177052	0.0265578	0.0265578	0.0265578	0.0265578	0.0265578	0.0354104
chr11	65668034	CCTGTAGTCCCAGCTACTGGNGG	0	0.0531157	0.0354104	0.0354104	0.0354104	0.0354104	0.0265578	0.0354104	0.0442631	0.0442631	0.0442631	0.0442631	0.0442631	0.0442631	0.0354104	0.0354104	0.0354104	0.0354104	0.0354104	0.0177052	0.0354104	0.0354104	0.0442631	0.0442631	0.0619683	0.0619683	0.0619683	0.0619683	0.0619683	0.0619683	0.0619683	0.0619683	0.0619683	0.0619683	0.0619683	0.0708209	0.0708209	0.0885261	0.0885261	0.0973787	0.0973787	0.0973787	0.0973787	0.0973787	0.0973787	0.0973787	0.0973787
chr11	100048021	CCTGTAGTCCCAGCTACTGGNGG	0	0	0	0	0	0	0	0	0	0	0	0	0	0	0	0	0	0	0	0	0	0	0	0	0	0	0	0	0	0	0	0	0	0	0	0	0	0	0	0	0	0	0	0	0	0	0
chr11	117156079	CCTGTAGTCCCAGCTACTGGNGG	0	0.00885261	0.00885261	0.00885261	0.00885261	0.00885261	0.00885261	0.00885261	0.00885261	0.00885261	0.00885261	0.00885261	0.00885261	0.00885261	0.00885261	0.00885261	0.00885261	0.00885261	0.00885261	0.00885261	0.00885261	0.00885261	0.00885261	0.00885261	0.00885261	0.00885261	0.00885261	0.00885261	0.00885261	0.00885261	0.00885261	0.00885261	0.00885261	0.00885261	0.00885261	0.00885261	0.00885261	0.00885261	0.00885261	0.00885261	0.00885261	0.00885261	0.00885261	0.00885261	0.00885261	0.00885261	0
chr11	119159377	CCTGTAGTCCCAGCTACTGGNGG	0	0.0177052	0.0177052	0.0177052	0.0177052	0.0177052	0.0177052	0.0177052	0.0177052	0.0177052	0.0177052	0.0177052	0.0177052	0.0177052	0.0177052	0.0177052	0.0177052	0.0177052	0.0177052	0.0177052	0.0177052	0.0177052	0.0177052	0.0177052	0.0177052	0.00885261	0.00885261	0.00885261	0.00885261	0.00885261	0.00885261	0.00885261	0.00885261	0.00885261	0.00885261	0.00885261	0.00885261	0.00885261	0.00885261	0.00885261	0.00885261	0.00885261	0.00885261	0.00885261	0.00885261	0.00885261	0.00885261
chr11	119331705	CCTGTAGTCCCAGCTACTGGNGG	0	0	0	0	0	0	0	0	0	0	0	0	0	0	0	0	0	0	0	0	0	0	0	0	0	0	0	0	0	0	0	0	0	0	0	0	0	0	0	0	0	0	0	0	0	0	0
chr12	88060449	CCTGTAGTCCCAGCTACTGGNGG	0	0.00885261	0.00885261	0.00885261	0.00885261	0.00885261	0.00885261	0.00885261	0.00885261	0.00885261	0.00885261	0.00885261	0.00885261	0.00885261	0.00885261	0.00885261	0.00885261	0.00885261	0.00885261	0.00885261	0.00885261	0.00885261	0.00885261	0.00885261	0.00885261	0.00885261	0.00885261	0.00885261	0.00885261	0.00885261	0.00885261	0.00885261	0.00885261	0.00885261	0.00885261	0.00885261	0.00885261	0.00885261	0.00885261	0	0	0	0	0	0	0	0
chr12	105958951	CCTGTAGTCCCAGCTACTGGNGG	0	0.0354104	0.0354104	0.0354104	0.0354104	0.0265578	0.0265578	0.0354104	0.0354104	0.0354104	0.0354104	0.0354104	0.0354104	0.0354104	0.0265578	0.0265578	0.0265578	0.0265578	0.0265578	0.0265578	0.0265578	0.0265578	0.0265578	0.0265578	0.0265578	0.0265578	0.0265578	0.0265578	0.0265578	0.0265578	0.0265578	0.0265578	0.0177052	0.0177052	0.0177052	0.0177052	0.0177052	0.0177052	0.0177052	0.0177052	0.0177052	0.0177052	0.0177052	0.0177052	0.0177052	0.0177052	0.0177052
chr12	117313422	CCTGTAGTCCCAGCTACTGGNGG	0	0.00885261	0.00885261	0.00885261	0.00885261	0.00885261	0.00885261	0.00885261	0.00885261	0.00885261	0.00885261	0.00885261	0.00885261	0.00885261	0.00885261	0.00885261	0.00885261	0.00885261	0.00885261	0.00885261	0.00885261	0.00885261	0.00885261	0.00885261	0.00885261	0.0177052	0.0177052	0.0177052	0.0177052	0.0177052	0.0177052	0.0177052	0.0177052	0.0177052	0.0177052	0.0177052	0.0177052	0.0177052	0.0177052	0.0177052	0.0177052	0.0177052	0.0177052	0.0177052	0.0177052	0.0177052	0.0177052
chr12	123922263	CCTGTAGTCCCAGCTACTGGNGG	0	0	0	0	0	0	0	0	0	0	0	0	0	0	0	0	0	0	0	0	0	0	0	0	0	0	0	0	0	0	0	0	0	0	0	0	0	0	0	0	0	0	0	0	0	0	0
chr12	130733364	CCTGTAGTCCCAGCTACTGGNGG	0	0.0265578	0.0265578	0.0354104	0.0354104	0.0354104	0.0354104	0.0354104	0.0442631	0.0442631	0.0442631	0.0354104	0.0354104	0.0354104	0.0354104	0.0354104	0.0354104	0.0265578	0.0265578	0.0265578	0.0265578	0.0265578	0.0265578	0.0265578	0.0265578	0.0265578	0.0354104	0.0354104	0.0354104	0.0354104	0.0354104	0.0354104	0.0354104	0.0354104	0.0354104	0.0354104	0.0354104	0.0354104	0.0354104	0.0354104	0.0265578	0.0265578	0.0265578	0.0265578	0.0354104	0.0354104	0.0354104
chr13	73088681	CCTGTAGTCCCAGCTACTGGNGG	0	0.0177052	0.0177052	0.0177052	0.0177052	0.0177052	0.0177052	0.0177052	0.0265578	0.0265578	0.0265578	0.0265578	0.0265578	0.0265578	0.0265578	0.0265578	0.0265578	0.0265578	0.0265578	0.0265578	0.0265578	0.0265578	0.0265578	0.0265578	0.0265578	0.0265578	0.0265578	0.0265578	0.0265578	0.0265578	0.0265578	0.0265578	0.0265578	0.0177052	0.0177052	0.0177052	0.0177052	0.0177052	0.0177052	0.0177052	0.0177052	0.0177052	0.0177052	0.0177052	0.0177052	0.0177052	0.0177052
chr13	77322050	CCTGTAGTCCCAGCTACTGGNGG	0	0.00885261	0.00885261	0.00885261	0.00885261	0.00885261	0.00885261	0.00885261	0.00885261	0.00885261	0.00885261	0.00885261	0.00885261	0.00885261	0.0177052	0.0177052	0.0177052	0.0177052	0.0177052	0.0177052	0.0177052	0.0177052	0.0177052	0.0177052	0.0177052	0.0177052	0.0177052	0.0177052	0.0265578	0.0265578	0.0265578	0.0265578	0.0265578	0.0265578	0.0265578	0.0265578	0.0265578	0.0265578	0.0177052	0.0177052	0.0177052	0.0177052	0.0177052	0.0177052	0.0177052	0.0265578	0.0265578
chr13	91010262	CCTGTAGTCCCAGCTACTGGNGG	0	0.00885261	0.00885261	0.00885261	0.00885261	0.00885261	0.00885261	0.00885261	0.00885261	0.00885261	0.00885261	0.00885261	0.00885261	0.00885261	0.00885261	0.00885261	0.00885261	0.00885261	0.0177052	0.0177052	0.0177052	0.0177052	0.0177052	0.0177052	0.0177052	0.0177052	0.0177052	0.0177052	0.0177052	0.0177052	0.0177052	0.0177052	0.0177052	0.0177052	0.0177052	0.0177052	0.0177052	0.0177052	0.0354104	0.0354104	0.0354104	0.0354104	0.0354104	0.0354104	0.0354104	0.0354104	0.0354104
chr14	24212683	CCTGTAGTCCCAGCTACTGGNGG	0	0	0	0	0	0	0	0	0	0	0	0	0	0	0	0	0	0	0	0	0.00885261	0.00885261	0.00885261	0.00885261	0.00885261	0.00885261	0.00885261	0.00885261	0.00885261	0.00885261	0.00885261	0.00885261	0.00885261	0.00885261	0.00885261	0.00885261	0.00885261	0.00885261	0.00885261	0.00885261	0.00885261	0.00885261	0.00885261	0.00885261	0.00885261	0.00885261	0.00885261
chr14	59444696	CCTGTAGTCCCAGCTACTGGNGG	0	0.00885261	0.00885261	0.0177052	0.0177052	0.0177052	0.0177052	0.0177052	0.0177052	0.0177052	0.0265578	0.0265578	0.0265578	0.0265578	0.0265578	0.0265578	0.0265578	0.0265578	0.0265578	0.0265578	0.0265578	0.0265578	0.0265578	0.0265578	0.0265578	0.0265578	0.0265578	0.0265578	0.0265578	0.0265578	0.0265578	0.0265578	0.0354104	0.0354104	0.0354104	0.0354104	0.0354104	0.0354104	0.0354104	0.0354104	0.0354104	0.0354104	0.0354104	0.0354104	0.0354104	0.0354104	0.0354104
chr14	60113072	CCTGTAGTCCCAGCTACTGGNGG	0	0.0177052	0.0177052	0.0177052	0.0177052	0.0177052	0.0177052	0.0177052	0.0177052	0.0177052	0.0177052	0.0177052	0.0177052	0.0177052	0.0177052	0.0177052	0.0177052	0.0177052	0.0177052	0.0177052	0.0177052	0.0177052	0.0177052	0.0177052	0.0177052	0.0177052	0.0177052	0.0177052	0.0177052	0.0177052	0.0177052	0.0177052	0.0177052	0.0177052	0.0177052	0.0177052	0.0177052	0	0	0	0	0	0	0	0	0	0
chr14	63638072	CCTGTAGTCCCAGCTACTGGNGG	0	0	0	0	0	0	0	0	0	0	0	0	0	0	0	0	0	0	0	0	0	0	0	0	0	0	0	0	0	0	0	0	0	0	0	0	0	0	0	0	0	0	0	0	0	0	0
chr14	71395553	CCTGTAGTCCCAGCTACTGGNGG	0	0	0	0	0	0	0	0	0	0	0	0	0	0	0	0	0	0	0	0	0.00885261	0.00885261	0.00885261	0.00885261	0.00885261	0.00885261	0.00885261	0.00885261	0.00885261	0.00885261	0.00885261	0.00885261	0.00885261	0.00885261	0.00885261	0.00885261	0.00885261	0.00885261	0.00885261	0.00885261	0.00885261	0.00885261	0.00885261	0.00885261	0.00885261	0.0177052	0.0177052
chr14	72645448	CCTGTAGTCCCAGCTACTGGNGG	0	0.00885261	0.00885261	0.00885261	0.00885261	0.00885261	0.00885261	0.00885261	0.00885261	0.00885261	0.00885261	0.00885261	0.00885261	0.00885261	0.00885261	0.00885261	0	0	0	0	0	0	0	0	0	0	0	0	0	0	0	0	0	0	0	0	0	0	0	0	0	0	0	0	0	0	0
chr14	81604690	CCTGTAGTCCCAGCTACTGGNGG	0	0	0	0	0	0	0	0	0	0	0	0	0	0	0	0	0	0	0.00885261	0.00885261	0.00885261	0.00885261	0.00885261	0.00885261	0.00885261	0.00885261	0.0177052	0.0177052	0.0177052	0.0177052	0.0177052	0.0177052	0.0177052	0.0354104	0.0354104	0.0442631	0.0442631	0.0442631	0.0442631	0.0442631	0.0442631	0.0442631	0.0442631	0.0442631	0.0442631	0.0442631	0.0442631
chr14	90409879	CCTGTAGTCCCAGCTACTGGNGG	0	0.106231	0.106231	0.106231	0.0885261	0.0885261	0.0885261	0.0885261	0.0885261	0.0885261	0.0885261	0.0885261	0.0885261	0.0885261	0.0885261	0.0973787	0.0973787	0.0973787	0.0973787	0.0973787	0.0973787	0.0973787	0.0973787	0.0796735	0.0796735	0.0796735	0.0796735	0.0796735	0.0796735	0.0796735	0.0796735	0.0708209	0.0708209	0.0619683	0.0619683	0.0442631	0.0442631	0.0354104	0.0354104	0.0265578	0.0265578	0.0265578	0.0265578	0.0265578	0.0265578	0.0265578	0.0265578
chr15	38620692	CCTGTAGTCCCAGCTACTGGNGG	0	0.0442631	0.0442631	0.0442631	0.0442631	0.0442631	0.0442631	0.0442631	0.0442631	0.0442631	0.0442631	0.0442631	0.0442631	0.0442631	0.0442631	0.0265578	0.0265578	0.0265578	0.0265578	0.0265578	0.0265578	0.0265578	0.0265578	0.0265578	0.0177052	0.0177052	0.0177052	0.0177052	0.0265578	0.0354104	0.0354104	0.0354104	0.0354104	0.0354104	0.0265578	0.0265578	0.0265578	0.0265578	0.0265578	0.0265578	0.0265578	0.0265578	0.0265578	0.0265578	0.0265578	0.0442631	0.0442631
chr15	75878481	CCTGTAGTCCCAGCTACTGGNGG	0	0.0796735	0.0885261	0.0885261	0.0973787	0.0973787	0.0973787	0.0973787	0.0885261	0.0885261	0.0885261	0.0885261	0.0885261	0.0885261	0.0885261	0.0885261	0.0885261	0.0885261	0.0885261	0.0885261	0.0885261	0.0885261	0.0885261	0.0885261	0.0885261	0.0973787	0.0973787	0.0973787	0.0885261	0.0885261	0.0885261	0.0885261	0.0885261	0.0796735	0.0796735	0.0796735	0.0885261	0.0885261	0.0796735	0.0796735	0.0796735	0.0796735	0.0796735	0.0796735	0.0619683	0.0619683	0.0619683
chr16	409298	CCTGTAGTCCCAGCTACTGGNGG	0	0	0	0	0	0	0	0	0	0	0	0.00885261	0.00885261	0.00885261	0.00885261	0.00885261	0.00885261	0.00885261	0.00885261	0.00885261	0.00885261	0.00885261	0.00885261	0.00885261	0.00885261	0.00885261	0.00885261	0.00885261	0.00885261	0.00885261	0.00885261	0.00885261	0.00885261	0.00885261	0.00885261	0.00885261	0.00885261	0.00885261	0.0177052	0.0177052	0.0177052	0.0177052	0.0177052	0.0177052	0.0177052	0.0177052	0.0177052
chr16	3105285	CCTGTAGTCCCAGCTACTGGNGG	0	0.00885261	0.00885261	0.00885261	0.00885261	0.00885261	0.00885261	0.00885261	0.00885261	0.00885261	0.00885261	0.00885261	0.00885261	0.00885261	0.00885261	0.00885261	0.00885261	0.00885261	0.00885261	0.00885261	0.00885261	0.00885261	0.00885261	0.00885261	0.00885261	0.00885261	0.00885261	0.00885261	0.00885261	0.00885261	0.00885261	0.00885261	0.00885261	0.00885261	0.00885261	0.00885261	0.00885261	0.00885261	0.00885261	0.00885261	0.00885261	0.00885261	0.00885261	0.00885261	0	0	0
chr16	21127451	CCTGTAGTCCCAGCTACTGGNGG	0	0	0	0	0	0	0	0	0	0	0	0	0	0	0	0	0	0	0	0	0	0	0	0	0	0	0	0	0	0	0	0	0	0	0	0	0	0	0	0	0	0	0	0	0.00885261	0.00885261	0.00885261
chr16	47372040	CCTGTAGTCCCAGCTACTGGNGG	0	0.0354104	0.0265578	0.0177052	0.0177052	0.0177052	0.0177052	0.0177052	0.0177052	0.0177052	0.0177052	0.0177052	0.0177052	0.0177052	0.0177052	0.0177052	0.0265578	0.0265578	0.0265578	0.0265578	0.0265578	0.0265578	0.0265578	0.0265578	0.0177052	0.0177052	0.0177052	0.0177052	0.0177052	0.0177052	0.0177052	0.0177052	0.00885261	0.00885261	0.00885261	0.00885261	0.00885261	0.00885261	0.00885261	0.00885261	0.00885261	0.00885261	0.00885261	0.00885261	0.00885261	0.00885261	0.00885261
chr17	7623585	CCTGTAGTCCCAGCTACTGGNGG	0	0.0354104	0.0354104	0.0354104	0.0354104	0.0354104	0.0354104	0.0354104	0.0354104	0.0354104	0.0265578	0.0265578	0.0265578	0.0177052	0.0177052	0.0177052	0.0177052	0.0177052	0.0177052	0.0177052	0.0177052	0.0177052	0.0177052	0	0	0	0	0	0	0	0	0	0	0	0	0	0	0	0	0	0	0	0	0	0	0	0.0177052
chr17	7639705	CCTGTAGTCCCAGCTACTGGNGG	0	0	0	0	0	0	0	0	0	0	0	0	0	0	0	0	0	0	0	0	0	0	0	0	0	0	0	0	0	0	0	0	0	0	0	0	0	0	0	0	0	0	0	0.00885261	0.00885261	0.00885261	0.00885261
chr17	34819034	CCTGTAGTCCCAGCTACTGGNGG	0	0	0	0	0	0	0	0	0	0	0	0	0	0	0	0	0	0	0	0	0	0	0	0	0	0	0	0	0	0	0	0	0	0	0	0	0	0	0	0	0	0	0	0	0	0	0
chr17	48021854	CCTGTAGTCCCAGCTACTGGNGG	0	0.0177052	0.0177052	0.0177052	0.0177052	0.0177052	0.0177052	0.0177052	0.00885261	0.00885261	0.00885261	0.00885261	0.00885261	0.00885261	0.00885261	0.00885261	0.00885261	0.00885261	0.00885261	0.00885261	0.00885261	0.00885261	0.00885261	0.00885261	0	0	0	0	0	0	0	0	0	0	0	0	0	0	0	0	0	0	0	0	0	0	0
chr17	50492720	CCTGTAGTCCCAGCTACTGGNGG	0	0.0442631	0.0442631	0.0442631	0.0354104	0.0354104	0.0354104	0.0354104	0.0354104	0.0354104	0.0354104	0.0265578	0.0265578	0.0265578	0.0265578	0.0265578	0.0265578	0.0177052	0.0177052	0.0177052	0.0177052	0.0177052	0.0177052	0.0177052	0.0177052	0.0177052	0.0177052	0.0177052	0.0177052	0.0265578	0.0265578	0.0354104	0.0354104	0.0442631	0.0442631	0.0442631	0.0442631	0.0442631	0.0442631	0.0442631	0.0442631	0.0442631	0.0354104	0.0354104	0.0442631	0.0442631	0.0619683
chr17	80897151	CCTGTAGTCCCAGCTACTGGNGG	0	0.0265578	0.0265578	0.0265578	0.0265578	0.0354104	0.0442631	0.0442631	0.0442631	0.0442631	0.0442631	0.0442631	0.0442631	0.0442631	0.0442631	0.0442631	0.0442631	0.0442631	0.0442631	0.0442631	0.0442631	0.0442631	0.0442631	0.0442631	0.0442631	0.0442631	0.0442631	0.0442631	0.0442631	0.0442631	0.0442631	0.0442631	0.0442631	0.0442631	0.0442631	0.0442631	0.0531157	0.0531157	0.0531157	0.0531157	0.0619683	0.0708209	0.0708209	0.0708209	0.0708209	0.0708209	0.0708209
chr18	12419979	CCTGTAGTCCCAGCTACTGGNGG	0	0.0177052	0.00885261	0.00885261	0.00885261	0.0177052	0.0177052	0.0177052	0.0177052	0.0177052	0.0177052	0.0177052	0.0177052	0.0177052	0.0177052	0.0177052	0.0265578	0.0354104	0.0354104	0.0354104	0.0354104	0.0354104	0.0354104	0.0354104	0.0354104	0.0354104	0.0354104	0.0354104	0.0354104	0.0354104	0.0354104	0.0354104	0.0354104	0.0354104	0.0354104	0.0354104	0.0354104	0.0354104	0.0354104	0.0354104	0.0354104	0.0354104	0.0354104	0.0354104	0.0265578	0.0265578	0.0265578
chr18	27101483	CCTGTAGTCCCAGCTACTGGNGG	0	0	0	0	0	0	0	0	0	0	0	0	0	0	0	0	0	0	0	0	0	0	0	0	0	0	0	0	0	0	0	0	0	0	0	0	0	0	0	0	0	0	0	0	0	0	0
chr18	30222301	CCTGTAGTCCCAGCTACTGGNGG	0	0.00885261	0.00885261	0.00885261	0.00885261	0.00885261	0.00885261	0.00885261	0.00885261	0.00885261	0.00885261	0.0177052	0.0177052	0.0177052	0.0177052	0.0177052	0.0177052	0.0177052	0.0177052	0.0177052	0.0177052	0.0177052	0.0177052	0.0177052	0.0177052	0.0177052	0.0177052	0.0177052	0.0177052	0.0177052	0.0177052	0.0177052	0.0177052	0.0177052	0.0177052	0.0177052	0.0177052	0.0177052	0.0177052	0.0177052	0.0177052	0.0177052	0.0177052	0.0177052	0.0177052	0.0177052	0.00885261
chr18	46026777	CCTGTAGTCCCAGCTACTGGNGG	0	0.0177052	0.0177052	0.0177052	0.00885261	0.00885261	0.00885261	0.00885261	0.00885261	0.00885261	0.00885261	0.00885261	0.00885261	0.00885261	0.00885261	0.00885261	0.00885261	0.00885261	0.00885261	0.00885261	0.00885261	0.00885261	0.00885261	0.00885261	0.00885261	0.00885261	0.00885261	0.00885261	0.00885261	0.00885261	0.00885261	0.00885261	0.00885261	0.00885261	0.00885261	0.00885261	0.00885261	0.00885261	0.00885261	0.00885261	0.00885261	0	0	0	0	0	0
chr18	47097010	CCTGTAGTCCCAGCTACTGGNGG	0	0.0177052	0.0177052	0.0177052	0.0177052	0.0177052	0.0177052	0.0177052	0.0177052	0.0177052	0.0177052	0.0177052	0.0177052	0.0177052	0.0177052	0.0177052	0.0177052	0.0177052	0.0177052	0.0177052	0.00885261	0.00885261	0.00885261	0.00885261	0.00885261	0.00885261	0.00885261	0.00885261	0.00885261	0.00885261	0	0	0	0	0	0	0	0	0	0	0	0	0	0	0	0	0
chr18	67141064	CCTGTAGTCCCAGCTACTGGNGG	0	0	0	0	0	0	0	0	0	0	0	0	0	0	0	0	0	0	0	0	0	0	0	0	0	0	0	0	0	0	0	0	0	0	0	0	0	0	0	0	0	0	0	0	0	0	0
chr19	7224071	CCTGTAGTCCCAGCTACTGGNGG	0	0.0265578	0.0265578	0.0265578	0.0265578	0.0265578	0.0265578	0.0265578	0.0265578	0.0265578	0.0265578	0.0265578	0.0265578	0.0354104	0.0354104	0.0354104	0.0354104	0.0354104	0.0265578	0.0265578	0.0265578	0.0265578	0.0265578	0.0265578	0.0265578	0.0265578	0.0354104	0.0354104	0.0354104	0.0354104	0.0354104	0.0354104	0.0354104	0.0354104	0.0354104	0.0354104	0.0354104	0.0354104	0.0354104	0.0177052	0.0177052	0.0177052	0.0177052	0.0177052	0.0177052	0.0177052	0.0177052
chr19	43424117	CCTGTAGTCCCAGCTACTGGNGG	0	0.0265578	0.0265578	0.0265578	0.0265578	0.0265578	0.0265578	0.0265578	0.0265578	0.0265578	0.0265578	0.0265578	0.0354104	0.0354104	0.0354104	0.0354104	0.0354104	0.0265578	0.0265578	0.0265578	0.0265578	0.0265578	0.0265578	0.0265578	0.0265578	0.0265578	0.0177052	0.0177052	0.0177052	0.00885261	0.00885261	0.00885261	0.00885261	0.00885261	0.00885261	0.00885261	0.00885261	0.00885261	0.00885261	0.00885261	0.00885261	0.00885261	0.00885261	0.00885261	0.00885261	0.00885261	0.00885261
chr19	51647995	CCTGTAGTCCCAGCTACTGGNGG	0	0	0	0	0	0	0	0	0	0	0	0	0	0	0	0	0	0	0	0	0	0	0	0	0	0	0	0	0	0	0	0	0	0	0	0	0	0	0	0	0	0	0	0	0	0	0
chr2	10807339	CCTGTAGTCCCAGCTACTGGNGG	0	0	0	0	0	0	0	0	0	0	0	0	0	0	0	0	0	0	0	0	0	0	0	0	0	0	0	0	0	0	0	0	0	0	0	0	0	0	0	0	0	0	0.00885261	0.00885261	0.00885261	0.00885261	0.00885261
chr2	13614006	CCTGTAGTCCCAGCTACTGGNGG	0	0.00885261	0.00885261	0.00885261	0.00885261	0.00885261	0.00885261	0.00885261	0.00885261	0.00885261	0.00885261	0.00885261	0.00885261	0.00885261	0.00885261	0.00885261	0.00885261	0.00885261	0.00885261	0.00885261	0.00885261	0.00885261	0.00885261	0.00885261	0.00885261	0.00885261	0.00885261	0.00885261	0.00885261	0.00885261	0.00885261	0.00885261	0.0177052	0.0177052	0.0177052	0.0177052	0.0177052	0.0177052	0.0177052	0.00885261	0.00885261	0.00885261	0.00885261	0.00885261	0.00885261	0.00885261	0.00885261
chr2	21661619	CCTGTAGTCCCAGCTACTGGNGG	0	0	0	0	0	0	0	0	0	0	0	0	0	0	0	0	0	0	0	0	0	0	0	0	0	0	0	0	0	0	0	0	0	0	0	0	0	0	0	0	0	0	0	0	0	0	0
chr2	27884374	CCTGTAGTCCCAGCTACTGGNGG	0	0.0177052	0.0177052	0.0177052	0.0177052	0.0177052	0.0177052	0.0177052	0.0177052	0.0177052	0.0177052	0.0177052	0.0177052	0.0177052	0.0177052	0.0177052	0.0177052	0.0177052	0.0177052	0.0177052	0.0177052	0.0177052	0.00885261	0.00885261	0.00885261	0.00885261	0.00885261	0.00885261	0.00885261	0.00885261	0	0	0	0	0	0.00885261	0.00885261	0.00885261	0.00885261	0.00885261	0.00885261	0.00885261	0.00885261	0.00885261	0.00885261	0.00885261	0.00885261
chr2	70336527	CCTGTAGTCCCAGCTACTGGNGG	0	0.00885261	0.00885261	0.00885261	0.00885261	0.00885261	0.00885261	0.00885261	0.00885261	0.00885261	0.00885261	0.00885261	0.00885261	0.00885261	0.00885261	0.00885261	0.00885261	0.00885261	0.00885261	0.00885261	0.00885261	0.0177052	0.00885261	0.00885261	0.00885261	0.00885261	0.00885261	0.00885261	0.00885261	0.00885261	0.00885261	0.0177052	0.0177052	0.0177052	0.0177052	0.0177052	0.0177052	0.0177052	0.0177052	0.0177052	0.0177052	0.0177052	0.0177052	0.0177052	0.0177052	0.0177052	0.0177052
chr2	73379204	CCTGTAGTCCCAGCTACTGGNGG	0	0.00885261	0.00885261	0.00885261	0.00885261	0.00885261	0.00885261	0.00885261	0.00885261	0.00885261	0.00885261	0.00885261	0.00885261	0.00885261	0.00885261	0.00885261	0.00885261	0.00885261	0.00885261	0.00885261	0.00885261	0.00885261	0.00885261	0.00885261	0.00885261	0.00885261	0	0	0	0	0	0	0	0	0	0	0	0	0	0	0	0	0	0	0	0	0
chr2	97847069	CCTGTAGTCCCAGCTACTGGNGG	0	0.00885261	0.00885261	0.00885261	0.00885261	0.00885261	0.00885261	0.00885261	0.00885261	0.00885261	0.00885261	0.00885261	0.00885261	0.00885261	0.00885261	0.00885261	0.00885261	0.00885261	0.00885261	0.00885261	0.00885261	0.00885261	0.00885261	0.00885261	0.00885261	0.00885261	0.00885261	0.00885261	0.00885261	0.00885261	0.00885261	0.00885261	0.00885261	0.00885261	0.00885261	0.00885261	0.00885261	0.00885261	0.00885261	0.00885261	0	0	0	0	0	0	0
chr2	127669608	CCTGTAGTCCCAGCTACTGGNGG	0	0	0	0	0	0	0	0	0	0	0	0	0	0	0	0	0	0	0	0	0	0	0	0	0	0	0	0	0	0	0	0	0	0	0	0	0	0	0	0	0	0	0	0	0	0	0
chr2	131113209	CCTGTAGTCCCAGCTACTGGNGG	0	0.0177052	0.0177052	0.0177052	0.0177052	0.0177052	0.0177052	0.0177052	0.0177052	0.0177052	0.0177052	0.0177052	0.0265578	0.0265578	0.0265578	0.0265578	0.0265578	0.0265578	0.0265578	0.0265578	0.0265578	0.0265578	0.0265578	0.0265578	0.0265578	0.0265578	0.0177052	0.0177052	0.0177052	0.0177052	0.0177052	0.0177052	0.0177052	0.0177052	0.0265578	0.0265578	0.0265578	0.0354104	0.0354104	0.0354104	0.0354104	0.0354104	0.0354104	0.0354104	0.0354104	0.0354104	0.0354104
chr2	218525373	CCTGTAGTCCCAGCTACTGGNGG	0	0	0	0	0	0	0	0	0	0	0	0	0	0	0	0	0	0	0	0	0	0	0	0	0	0	0	0	0	0	0	0.00885261	0.00885261	0.00885261	0.00885261	0.00885261	0.00885261	0.00885261	0.00885261	0.00885261	0.00885261	0.00885261	0.00885261	0.00885261	0.00885261	0.00885261	0.00885261
chr2	218967594	CCTGTAGTCCCAGCTACTGGNGG	0	0	0	0	0	0	0	0	0	0	0	0	0	0	0	0	0	0	0	0	0	0	0	0	0	0.00885261	0.00885261	0.00885261	0.00885261	0.00885261	0.00885261	0.00885261	0.00885261	0.00885261	0.00885261	0.00885261	0.00885261	0.00885261	0.00885261	0.00885261	0.00885261	0.00885261	0.00885261	0.00885261	0.00885261	0.00885261	0.00885261
chr2	219046906	CCTGTAGTCCCAGCTACTGGNGG	0	0.00885261	0.00885261	0.00885261	0.00885261	0.00885261	0.00885261	0.00885261	0.00885261	0	0	0	0	0	0	0	0	0	0	0	0	0	0	0	0	0	0	0	0	0	0	0	0	0	0	0	0	0	0	0	0	0	0	0	0	0	0.00885261
chr20	19325336	CCTGTAGTCCCAGCTACTGGNGG	0	0	0	0	0	0	0	0	0	0	0	0	0	0	0	0	0	0	0	0	0	0	0	0	0	0	0	0	0	0	0	0	0	0	0	0	0	0	0	0	0	0	0	0	0	0	0
chr21	28643570	CCTGTAGTCCCAGCTACTGGNGG	0	0	0	0	0	0	0	0	0	0	0	0	0.0177052	0.0177052	0.0177052	0.0177052	0.0177052	0.0177052	0.0177052	0.0177052	0.0177052	0.0177052	0.0177052	0.0177052	0.0177052	0.0177052	0.0177052	0.0177052	0.0265578	0.0265578	0.0265578	0.0265578	0.0265578	0.0265578	0.0265578	0.0265578	0.0265578	0.0265578	0.0265578	0.0265578	0.0265578	0.0265578	0.0265578	0.0265578	0.0265578	0.0265578	0.0265578
chr22	19200732	CCTGTAGTCCCAGCTACTGGNGG	0	0.0177052	0.0177052	0.0265578	0.0265578	0.0265578	0.0265578	0.0265578	0.0265578	0.0265578	0.0265578	0.0265578	0.0354104	0.0354104	0.0354104	0.0354104	0.0354104	0.0354104	0.0354104	0.0354104	0.0354104	0.0354104	0.0354104	0.0354104	0.0354104	0.0354104	0.0354104	0.0354104	0.0354104	0.0442631	0.0442631	0.0442631	0.0442631	0.0442631	0.0531157	0.0531157	0.0442631	0.0442631	0.0531157	0.0531157	0.0531157	0.0531157	0.0531157	0.0531157	0.0531157	0.0531157	0.0442631
chr3	32832348	CCTGTAGTCCCAGCTACTGGNGG	0	0.0177052	0.0265578	0.0265578	0.0354104	0.0442631	0.0531157	0.0531157	0.0531157	0.0531157	0.0619683	0.0708209	0.0708209	0.0708209	0.0708209	0.0796735	0.0796735	0.0796735	0.0796735	0.0796735	0.0796735	0.0708209	0.0708209	0.0708209	0.0708209	0.0708209	0.0708209	0.0708209	0.0708209	0.0708209	0.0708209	0.0708209	0.0708209	0.0708209	0.0708209	0.0708209	0.0708209	0.0708209	0.0708209	0.0708209	0.0708209	0.0796735	0.0796735	0.0796735	0.0796735	0.0796735	0.0796735
chr3	40175033	CCTGTAGTCCCAGCTACTGGNGG	0	0.0442631	0.0442631	0.0442631	0.0354104	0.0354104	0.0354104	0.0354104	0.0354104	0.0354104	0.0354104	0.0354104	0.0354104	0.0354104	0.0442631	0.0442631	0.0442631	0.0442631	0.0442631	0.0442631	0.0442631	0.0442631	0.0442631	0.0442631	0.0442631	0.0442631	0.0442631	0.0442631	0.0442631	0.0442631	0.0442631	0.0442631	0.0442631	0.0442631	0.0531157	0.0531157	0.0531157	0.0531157	0.0531157	0.0531157	0.0531157	0.0442631	0.0531157	0.0442631	0.0442631	0.0442631	0.0442631
chr3	63112098	CCTGTAGTCCCAGCTACTGGNGG	0	0.00885261	0.00885261	0.00885261	0.00885261	0.00885261	0.00885261	0.00885261	0	0	0	0	0	0	0	0	0	0	0	0	0	0	0	0	0	0	0	0	0	0	0	0	0	0	0	0	0	0	0	0	0	0	0	0	0	0	0
chr3	138618109	CCTGTAGTCCCAGCTACTGGNGG	0	0.0177052	0.0177052	0.0177052	0.0177052	0.0177052	0.0177052	0.0177052	0.0177052	0.0177052	0.0177052	0.0177052	0.0177052	0.0177052	0.0177052	0.0177052	0.0177052	0.0177052	0.0177052	0.0177052	0.0177052	0.0177052	0.0177052	0.0177052	0.0177052	0.0177052	0.0177052	0.0177052	0.0177052	0.0177052	0.0177052	0.0177052	0.0177052	0.0177052	0.0177052	0.0177052	0.0177052	0.0177052	0.0177052	0.0177052	0.0177052	0.0177052	0.0177052	0.0177052	0.0177052	0.0177052	0.0177052
chr3	145068310	CCTGTAGTCCCAGCTACTGGNGG	0	0.00885261	0.00885261	0.00885261	0.00885261	0.00885261	0.00885261	0.00885261	0.00885261	0.00885261	0.00885261	0.00885261	0.00885261	0.00885261	0.00885261	0.00885261	0.00885261	0.00885261	0.00885261	0.00885261	0.00885261	0.00885261	0.00885261	0.00885261	0.00885261	0.00885261	0.00885261	0.00885261	0.00885261	0.00885261	0.00885261	0.00885261	0.00885261	0.00885261	0.00885261	0.00885261	0.00885261	0.00885261	0.00885261	0	0	0	0	0	0	0	0
chr3	172628409	CCTGTAGTCCCAGCTACTGGNGG	0	0.0354104	0.0354104	0.0354104	0.0354104	0.0354104	0.0354104	0.0354104	0.0354104	0.0177052	0.0177052	0.0177052	0.00885261	0.00885261	0.00885261	0.00885261	0.00885261	0.00885261	0.00885261	0.00885261	0.00885261	0.00885261	0.00885261	0.00885261	0.00885261	0.00885261	0.00885261	0.00885261	0.00885261	0.00885261	0.00885261	0.00885261	0.00885261	0.00885261	0.00885261	0.00885261	0.00885261	0.00885261	0.00885261	0.00885261	0.00885261	0.00885261	0.00885261	0.00885261	0.00885261	0.00885261	0.0177052
chr3	179430581	CCTGTAGTCCCAGCTACTGGNGG	0	0.0619683	0.0619683	0.0708209	0.0708209	0.0619683	0.0619683	0.0619683	0.0619683	0.0619683	0.0619683	0.0619683	0.0619683	0.0619683	0.0619683	0.0619683	0.0619683	0.0531157	0.0531157	0.0442631	0.0442631	0.0442631	0.0442631	0.0442631	0.0442631	0.0442631	0.0442631	0.0442631	0.0619683	0.0619683	0.0619683	0.0619683	0.0619683	0.0442631	0.0442631	0.0354104	0.0354104	0.0354104	0.0354104	0.0354104	0.0354104	0.0354104	0.0354104	0.0354104	0.0442631	0.0442631	0.0442631
chr3	186759226	CCTGTAGTCCCAGCTACTGGNGG	0	0.00885261	0.00885261	0.00885261	0.00885261	0.00885261	0.00885261	0.00885261	0.00885261	0.00885261	0.00885261	0.00885261	0	0	0	0	0	0	0	0	0	0	0	0	0	0	0	0	0	0	0	0	0	0	0	0	0	0	0	0	0	0	0	0	0	0	0
chr4	57697921	CCTGTAGTCCCAGCTACTGGNGG	0	0.00885261	0.00885261	0.00885261	0.00885261	0.00885261	0.00885261	0.00885261	0.00885261	0.00885261	0.00885261	0.00885261	0.00885261	0.00885261	0.00885261	0.00885261	0.00885261	0.00885261	0.00885261	0.00885261	0.00885261	0.00885261	0.00885261	0.00885261	0.00885261	0.00885261	0.00885261	0.00885261	0.00885261	0.00885261	0.00885261	0.00885261	0.00885261	0.00885261	0.00885261	0.00885261	0.00885261	0.00885261	0.00885261	0.00885261	0.00885261	0.00885261	0.00885261	0.00885261	0.00885261	0.00885261	0.00885261
chr4	79309843	CCTGTAGTCCCAGCTACTGGNGG	0	0	0	0	0	0	0	0.00885261	0.0177052	0.0177052	0.0177052	0.0177052	0.0177052	0.0177052	0.0177052	0.0177052	0.0177052	0.0177052	0.0177052	0.0177052	0.0177052	0.0177052	0.0177052	0.0177052	0.0177052	0.0177052	0.0177052	0.0177052	0.0177052	0.0177052	0.0177052	0.0177052	0.0177052	0.0177052	0.0177052	0.0177052	0.0177052	0.0177052	0.0177052	0.0177052	0.0177052	0.0177052	0.0177052	0.0177052	0.0177052	0.0177052	0.0177052
chr4	144373525	CCTGTAGTCCCAGCTACTGGNGG	0	0.0265578	0.0265578	0.0265578	0.0265578	0.0265578	0.0265578	0.0265578	0.0265578	0.0265578	0.0265578	0.0265578	0.0265578	0.0265578	0.0265578	0.0265578	0.0265578	0.0265578	0.0265578	0.0265578	0.0265578	0.0265578	0.0265578	0.0265578	0.0265578	0.0265578	0.0265578	0.0265578	0.0265578	0.0265578	0.0265578	0.0265578	0.0265578	0.0265578	0.0265578	0.0265578	0.0265578	0.0265578	0.00885261	0.00885261	0	0	0	0	0	0	0
chr5	556494	CCTGTAGTCCCAGCTACTGGNGG	0	0	0	0	0	0	0	0	0	0	0	0	0	0	0	0	0	0	0	0	0	0	0	0	0	0	0	0	0	0.00885261	0.00885261	0.00885261	0.00885261	0.00885261	0.00885261	0.00885261	0.00885261	0.00885261	0.00885261	0.00885261	0.00885261	0.00885261	0.00885261	0.00885261	0.00885261	0.00885261	0.00885261
chr5	31326819	CCTGTAGTCCCAGCTACTGGNGG	0	0.00885261	0.00885261	0.00885261	0.00885261	0.00885261	0.00885261	0.00885261	0.00885261	0.00885261	0.00885261	0.00885261	0.00885261	0.00885261	0.00885261	0.00885261	0.00885261	0.00885261	0.00885261	0.00885261	0.00885261	0.00885261	0.00885261	0.00885261	0.00885261	0.0177052	0.00885261	0.00885261	0.00885261	0.00885261	0.00885261	0.00885261	0.00885261	0.0177052	0.0177052	0.0177052	0.0177052	0.0177052	0.0177052	0.0265578	0.0265578	0.0265578	0.0265578	0.0265578	0.0354104	0.0354104	0.0354104
chr5	44538195	CCTGTAGTCCCAGCTACTGGNGG	0	0	0	0	0	0	0	0	0	0	0	0	0	0	0	0	0	0	0	0	0	0	0	0	0	0	0	0	0	0	0	0	0	0	0	0	0	0	0	0	0	0	0.00885261	0.00885261	0.00885261	0.00885261	0.00885261
chr5	61366022	CCTGTAGTCCCAGCTACTGGNGG	0	0.00885261	0.00885261	0.00885261	0.00885261	0.00885261	0.00885261	0.00885261	0.00885261	0.00885261	0.00885261	0.00885261	0.00885261	0.00885261	0.00885261	0.00885261	0.00885261	0.00885261	0.00885261	0.00885261	0.00885261	0.00885261	0.00885261	0.00885261	0.00885261	0.00885261	0.00885261	0.00885261	0.00885261	0.00885261	0.00885261	0.00885261	0.00885261	0.00885261	0.00885261	0.00885261	0	0	0	0	0	0	0	0	0	0	0
chr5	69174639	CCTGTAGTCCCAGCTACTGGNGG	0	0.0619683	0.0619683	0.0619683	0.0619683	0.0531157	0.0531157	0.0531157	0.0531157	0.0531157	0.0531157	0.0531157	0.0531157	0.0531157	0.0531157	0.0265578	0.0265578	0.0265578	0.0265578	0.0265578	0.0177052	0.0177052	0.0177052	0.0177052	0.0177052	0.00885261	0.00885261	0.00885261	0.00885261	0.00885261	0.00885261	0.00885261	0.00885261	0.00885261	0.00885261	0.00885261	0.00885261	0.00885261	0.00885261	0.0177052	0.0177052	0.0265578	0.0177052	0.0177052	0.0177052	0.0177052	0.0177052
chr5	75705090	CCTGTAGTCCCAGCTACTGGNGG	0	0.0177052	0.0177052	0.0177052	0.0177052	0.0177052	0.0177052	0.0177052	0.0177052	0.0177052	0.0177052	0.0177052	0.0177052	0.0177052	0.0177052	0.0177052	0.0177052	0.0177052	0.0177052	0.0177052	0.0177052	0.0177052	0.0354104	0.0354104	0.0354104	0.0354104	0.0354104	0.0354104	0.0354104	0.0354104	0.0354104	0.0354104	0.0354104	0.0177052	0.0177052	0.0177052	0.0177052	0.0177052	0.0177052	0.0177052	0.0177052	0.0354104	0.0354104	0.0354104	0.0354104	0.0354104	0.0354104
chr5	93917769	CCTGTAGTCCCAGCTACTGGNGG	0	0.0177052	0.00885261	0.00885261	0.00885261	0.00885261	0.00885261	0.00885261	0.00885261	0.00885261	0.00885261	0.00885261	0.00885261	0.00885261	0.00885261	0.00885261	0.00885261	0.00885261	0	0	0	0	0	0	0	0	0	0	0	0	0	0	0	0	0	0	0	0	0	0	0	0	0	0	0	0	0
chr5	108412424	CCTGTAGTCCCAGCTACTGGNGG	0	0.0177052	0.0177052	0.0177052	0.0177052	0.0177052	0.0177052	0.0177052	0.0177052	0.0177052	0.0177052	0.0177052	0.0177052	0.0177052	0.0177052	0.0177052	0.0177052	0.0177052	0.0177052	0.0177052	0.0177052	0.0177052	0.0177052	0.0177052	0.0177052	0.0177052	0.0177052	0.0177052	0.0177052	0.00885261	0.0177052	0.0177052	0.0177052	0.0177052	0.0177052	0.0177052	0.0177052	0.0177052	0.0177052	0.0177052	0.0177052	0.0177052	0.0177052	0.00885261	0.00885261	0.00885261	0.00885261
chr5	129084763	CCTGTAGTCCCAGCTACTGGNGG	0	0.0619683	0.0619683	0.0619683	0.0619683	0.0619683	0.0619683	0.0619683	0.0619683	0.0619683	0.0619683	0.0619683	0.0619683	0.0619683	0.0619683	0.0708209	0.0708209	0.0619683	0.0619683	0.0619683	0.0619683	0.0531157	0.0531157	0.0531157	0.0531157	0.0531157	0.0531157	0.0619683	0.0354104	0.0354104	0.0354104	0.0354104	0.0354104	0.0265578	0.0265578	0.0265578	0.0265578	0.0265578	0.0265578	0.0265578	0.0265578	0.0265578	0.0265578	0.0265578	0.0265578	0.0265578	0.0265578
chr5	131388961	CCTGTAGTCCCAGCTACTGGNGG	0	0.0973787	0.0885261	0.0796735	0.0885261	0.0885261	0.0885261	0.0885261	0.0885261	0.0885261	0.0885261	0.0885261	0.0885261	0.0885261	0.0973787	0.0973787	0.0973787	0.0973787	0.0973787	0.106231	0.106231	0.0973787	0.0973787	0.0973787	0.0973787	0.0973787	0.0973787	0.0973787	0.0973787	0.0973787	0.0973787	0.0885261	0.0885261	0.0885261	0.0885261	0.0885261	0.0885261	0.0885261	0.0885261	0.0796735	0.0796735	0.0708209	0.0708209	0.0708209	0.0619683	0.0619683	0.0619683
chr5	141759357	CCTGTAGTCCCAGCTACTGGNGG	0	0.0796735	0.0796735	0.0885261	0.0885261	0.0885261	0.0885261	0.0885261	0.0885261	0.0885261	0.0885261	0.0885261	0.0885261	0.0885261	0.0885261	0.0885261	0.0885261	0.0885261	0.0885261	0.0885261	0.0885261	0.0885261	0.0885261	0.0885261	0.0885261	0.0885261	0.0885261	0.0885261	0.0885261	0.0796735	0.0796735	0.0796735	0.0796735	0.0885261	0.0885261	0.0885261	0.0885261	0.0885261	0.0885261	0.0708209	0.0619683	0.0619683	0.0619683	0.0619683	0.0708209	0.0708209	0.0708209
chr5	157830918	CCTGTAGTCCCAGCTACTGGNGG	0	0.0177052	0.0177052	0.0177052	0.0177052	0.0177052	0.0265578	0.0265578	0.0265578	0.0265578	0.0265578	0.0265578	0.0265578	0.0265578	0.0265578	0.0265578	0.0265578	0.0265578	0.0265578	0.0265578	0.0265578	0.0265578	0.0265578	0.0265578	0.0265578	0.0354104	0.0354104	0.0177052	0.0177052	0.0177052	0.0177052	0.0177052	0.0177052	0.0177052	0.0177052	0.0177052	0.0177052	0.0177052	0.0177052	0.0265578	0.0265578	0.0265578	0.0265578	0.0265578	0.0265578	0.0265578	0.0265578
chr5	164699577	CCTGTAGTCCCAGCTACTGGNGG	0	0	0	0	0	0.00885261	0.00885261	0.00885261	0.00885261	0.00885261	0.00885261	0.00885261	0.00885261	0.00885261	0.00885261	0.00885261	0.00885261	0.00885261	0.00885261	0.00885261	0.00885261	0.00885261	0.00885261	0.00885261	0.00885261	0.00885261	0.00885261	0.00885261	0.00885261	0.00885261	0.00885261	0.00885261	0.00885261	0.00885261	0.00885261	0.00885261	0.00885261	0.00885261	0.0177052	0.0177052	0.0177052	0.0177052	0.0177052	0.0177052	0.0177052	0.0177052	0.0177052
chr5	180661916	CCTGTAGTCCCAGCTACTGGNGG	0	0.0265578	0.0265578	0.0265578	0.0265578	0.0265578	0.0265578	0.0265578	0.0265578	0.0265578	0.0265578	0.0265578	0.0265578	0.0265578	0.0265578	0.0265578	0.0265578	0.0265578	0.0265578	0.0265578	0.0177052	0.0177052	0.0177052	0.0177052	0.0177052	0.0177052	0.0177052	0.0177052	0.0177052	0.0177052	0.0177052	0.0177052	0.0177052	0.0177052	0.0177052	0.0177052	0.0177052	0.0177052	0.0177052	0.0177052	0.0177052	0.0177052	0.0177052	0.0177052	0.0177052	0.0177052	0.00885261
chr6	19832160	CCTGTAGTCCCAGCTACTGGNGG	0	0	0	0	0	0	0	0	0	0	0	0	0	0	0	0	0	0	0	0	0	0	0	0	0	0	0	0	0	0	0	0	0	0	0	0	0	0	0	0	0	0	0	0	0	0.00885261	0.00885261
chr6	34158442	CCTGTAGTCCCAGCTACTGGNGG	0	0.00885261	0.00885261	0.00885261	0.00885261	0.00885261	0.00885261	0.00885261	0.00885261	0.00885261	0.00885261	0	0	0	0	0	0	0	0	0	0	0	0	0	0	0	0	0	0	0	0	0.0265578	0.0265578	0.0265578	0.0265578	0.0265578	0.0265578	0.0265578	0.0265578	0.0265578	0.0265578	0.0265578	0.0265578	0.0265578	0.0265578	0.0265578	0.0265578
chr6	35527031	CCTGTAGTCCCAGCTACTGGNGG	0	0.0354104	0.0354104	0.0354104	0.0354104	0.0354104	0.0354104	0.0354104	0.0354104	0.0354104	0.0354104	0.0354104	0.0354104	0.0354104	0.0354104	0.0354104	0.0265578	0.0265578	0.0354104	0.0265578	0.0265578	0.0265578	0.0265578	0.0265578	0.0265578	0.0265578	0.0265578	0.0265578	0.0265578	0.0265578	0.0265578	0.0265578	0.0265578	0.00885261	0.00885261	0.00885261	0.00885261	0.00885261	0.00885261	0.00885261	0.00885261	0.00885261	0.00885261	0.00885261	0.00885261	0.00885261	0.0177052
chr6	43048893	CCTGTAGTCCCAGCTACTGGNGG	0	0	0	0	0	0	0	0	0	0	0	0	0	0	0	0	0	0	0	0	0	0	0	0	0	0	0	0	0	0	0.00885261	0.0265578	0.0265578	0.0265578	0.0265578	0.0265578	0.0265578	0.0265578	0.0265578	0.0265578	0.0265578	0.0265578	0.0265578	0.0265578	0.0265578	0.0265578	0.0265578
chr6	58380745	CCTGTAGTCCCAGCTACTGGNGG	0	0	0	0	0	0	0	0	0	0	0	0	0	0	0	0	0	0	0	0	0	0	0	0	0	0	0	0	0	0	0	0	0	0	0	0	0	0	0	0	0	0	0	0	0	0	0
chr6	96120398	CCTGTAGTCCCAGCTACTGGNGG	0	0	0	0	0	0	0	0	0	0	0	0	0	0	0	0	0	0	0	0	0	0	0	0	0	0	0	0	0	0	0	0	0	0	0	0	0	0	0	0	0	0	0	0	0	0	0
chr7	31244759	CCTGTAGTCCCAGCTACTGGNGG	0	0.0531157	0.0531157	0.0531157	0.0531157	0.0531157	0.0531157	0.0531157	0.0531157	0.0531157	0.0531157	0.0531157	0.0531157	0.0531157	0.0531157	0.0531157	0.0442631	0.0442631	0.0442631	0.0442631	0.0442631	0.0354104	0.0354104	0.0265578	0.0265578	0.0354104	0.0354104	0.0354104	0.0177052	0.0177052	0.0265578	0.0177052	0.0177052	0.0177052	0.0177052	0.0177052	0.0265578	0.0265578	0.0265578	0.0265578	0.0265578	0.0265578	0.0265578	0.0354104	0.0354104	0.0354104	0.0354104
chr7	102095127	CCTGTAGTCCCAGCTACTGGNGG	0	0.0442631	0.0531157	0.0531157	0.0354104	0.0354104	0.0354104	0.0354104	0.0442631	0.0531157	0.0531157	0.0442631	0.0531157	0.0531157	0.0531157	0.0531157	0.0531157	0.0531157	0.0531157	0.0531157	0.0531157	0.0531157	0.0531157	0.0531157	0.0531157	0.0531157	0.0531157	0.0531157	0.0531157	0.0531157	0.0531157	0.0531157	0.0531157	0.0531157	0.0531157	0.0442631	0.0442631	0.0531157	0.0531157	0.0531157	0.0442631	0.0442631	0.0442631	0.0442631	0.0442631	0.0442631	0.0442631
chr7	152451173	CCTGTAGTCCCAGCTACTGGNGG	0	0.0177052	0.0177052	0.0177052	0.0177052	0.0177052	0.0177052	0.0177052	0.0177052	0.0177052	0.0177052	0.0177052	0.0177052	0.0177052	0.0177052	0.0177052	0.0177052	0.0177052	0.0177052	0.0177052	0.0177052	0.0265578	0.0265578	0.0442631	0.0442631	0.0442631	0.0442631	0.0442631	0.0442631	0.0442631	0.0442631	0.0531157	0.0531157	0.0531157	0.0354104	0.0354104	0.0354104	0.0354104	0.0354104	0.0354104	0.0354104	0.0354104	0.0354104	0.0354104	0.0354104	0.0354104	0.0354104
chr7	155275745	CCTGTAGTCCCAGCTACTGGNGG	0	0.0265578	0.0265578	0.0265578	0.0265578	0.0265578	0.0265578	0.0265578	0.0265578	0.0265578	0.0265578	0.0265578	0.0265578	0.0265578	0.0265578	0.0265578	0.0265578	0.0265578	0.0265578	0.0265578	0.0265578	0.0265578	0.0265578	0.0354104	0.0354104	0.0354104	0.0354104	0.0354104	0.0354104	0.0354104	0.0354104	0.0354104	0.0354104	0.0354104	0.0354104	0.0354104	0.0354104	0.0354104	0.0442631	0.0442631	0.0442631	0.0442631	0.0354104	0.0354104	0.0354104	0.0442631	0.0442631
chr8	6270234	CCTGTAGTCCCAGCTACTGGNGG	0	0	0	0	0	0	0	0	0	0	0	0	0	0	0	0	0	0	0	0	0	0	0	0	0	0	0	0	0	0	0	0	0	0	0	0	0	0	0	0	0	0	0	0	0	0	0
chr8	67903543	CCTGTAGTCCCAGCTACTGGNGG	0	0.00885261	0.00885261	0.00885261	0.00885261	0.00885261	0.00885261	0.00885261	0.00885261	0.00885261	0.00885261	0.00885261	0.00885261	0.00885261	0.00885261	0.00885261	0.0177052	0.0177052	0.0177052	0.0177052	0.0177052	0.0177052	0.0177052	0.0265578	0.0354104	0.0265578	0.0265578	0.0265578	0.0265578	0.0265578	0.0265578	0.0354104	0.0354104	0.0354104	0.0354104	0.0354104	0.0354104	0.0354104	0.0354104	0.0354104	0.0354104	0.0354104	0.0354104	0.0354104	0.0354104	0.0354104	0.0354104
chr8	97796067	CCTGTAGTCCCAGCTACTGGNGG	0	0.0177052	0.0177052	0.0177052	0.0177052	0.0177052	0.0177052	0.0177052	0.0177052	0.0177052	0.0177052	0.0177052	0.0177052	0.0177052	0.0265578	0.0265578	0.0265578	0.0265578	0.0265578	0.0265578	0.0265578	0.0265578	0.0265578	0.0265578	0.0265578	0.0265578	0.0265578	0.0177052	0.0177052	0.0177052	0.0177052	0.0177052	0.0177052	0.0177052	0.0265578	0.0265578	0.0265578	0.0265578	0.0265578	0.0265578	0.0265578	0.0442631	0.0442631	0.0442631	0.0442631	0.0442631	0.0442631
chr8	102494153	CCTGTAGTCCCAGCTACTGGNGG	0	0.0354104	0.0354104	0.0354104	0.0354104	0.0354104	0.0354104	0.0354104	0.0354104	0.0354104	0.0354104	0.0354104	0.0354104	0.0354104	0.0354104	0.0354104	0.0354104	0.0354104	0.0354104	0.0265578	0.0265578	0.0265578	0.0265578	0.0265578	0.0265578	0.0265578	0.0265578	0.0265578	0.0265578	0.0265578	0.0265578	0.0265578	0.0177052	0.0177052	0.0177052	0.0177052	0.0177052	0.0177052	0	0	0	0	0	0	0	0	0
chr8	144982702	CCTGTAGTCCCAGCTACTGGNGG	0	0.00885261	0.00885261	0.00885261	0.00885261	0.00885261	0.00885261	0.00885261	0.00885261	0.00885261	0.00885261	0.00885261	0.00885261	0.00885261	0.00885261	0.00885261	0.00885261	0.00885261	0.00885261	0.00885261	0.00885261	0.00885261	0.00885261	0.00885261	0.00885261	0.00885261	0	0	0	0	0	0	0	0	0	0	0	0	0	0	0	0	0	0	0	0	0
chr9	19283723	CCTGTAGTCCCAGCTACTGGNGG	0	0	0	0	0	0	0	0	0	0	0	0	0	0	0	0	0	0	0	0	0	0	0	0	0	0	0	0	0	0	0	0	0	0	0	0	0	0	0	0	0	0	0	0	0	0	0
chr9	19506616	CCTGTAGTCCCAGCTACTGGNGG	0	0.0265578	0.0265578	0.0177052	0.0177052	0.0177052	0.0177052	0.0177052	0.0177052	0.0177052	0.0265578	0.0265578	0.0265578	0.0265578	0.0265578	0.0354104	0.0354104	0.0354104	0.0265578	0.0265578	0.0265578	0.0265578	0.0265578	0.0265578	0.0265578	0.0265578	0.0265578	0.0265578	0.0354104	0.0354104	0.0354104	0.0354104	0.0354104	0.0354104	0.0442631	0.0442631	0.0442631	0.0442631	0.0442631	0.0442631	0.0442631	0.0442631	0.0442631	0.0442631	0.0442631	0.0442631	0.0442631
chr9	20745237	CCTGTAGTCCCAGCTACTGGNGG	0	0.0177052	0.0177052	0.0177052	0.0177052	0.0177052	0.0177052	0.0177052	0.0177052	0.0177052	0.0177052	0.0177052	0.0177052	0.0177052	0.0177052	0.0177052	0.0177052	0.0177052	0.0177052	0.0177052	0.0177052	0.0177052	0.0177052	0.0177052	0.0177052	0.0177052	0.0177052	0.00885261	0.00885261	0.0177052	0.0177052	0.0177052	0.0177052	0.0177052	0.0177052	0.0177052	0.00885261	0.00885261	0.00885261	0.00885261	0.00885261	0.00885261	0.00885261	0.00885261	0.00885261	0.00885261	0.00885261
chr9	34095515	CCTGTAGTCCCAGCTACTGGNGG	0	0.00885261	0.00885261	0.00885261	0.00885261	0.00885261	0.00885261	0.00885261	0.00885261	0.00885261	0.00885261	0.00885261	0.00885261	0.00885261	0.00885261	0.00885261	0.00885261	0.0177052	0.0177052	0.0177052	0.0177052	0.0177052	0.0177052	0.00885261	0.00885261	0.00885261	0.00885261	0.00885261	0.00885261	0.00885261	0.00885261	0.00885261	0.00885261	0.00885261	0.00885261	0.00885261	0.00885261	0.00885261	0.00885261	0.00885261	0.00885261	0.00885261	0.00885261	0.00885261	0.00885261	0.00885261	0.00885261
chr9	76732204	CCTGTAGTCCCAGCTACTGGNGG	0	0.0265578	0.0265578	0.0265578	0.0265578	0.0265578	0.0265578	0.0265578	0.0265578	0.0265578	0.0265578	0.0265578	0.0177052	0.0177052	0.0177052	0.0177052	0.0177052	0.0177052	0.0177052	0.0265578	0.0265578	0.0265578	0.0265578	0.0265578	0.0265578	0.0265578	0.0265578	0.0265578	0.0265578	0.0265578	0.0265578	0.0265578	0.0265578	0.0265578	0.0265578	0.0265578	0.0265578	0.0265578	0.0265578	0.0265578	0.0265578	0.0265578	0.0265578	0.0177052	0.0177052	0.0177052	0.0177052
chr9	97851212	CCTGTAGTCCCAGCTACTGGNGG	0	0.0177052	0.0177052	0.0177052	0.0177052	0.0265578	0.0265578	0.0265578	0.0265578	0.0265578	0.0265578	0.0265578	0.0265578	0.0265578	0.0265578	0.0265578	0.0177052	0.0177052	0.0177052	0.0177052	0.0177052	0.0177052	0.0177052	0.0177052	0.0177052	0.0177052	0.0177052	0.0177052	0.0177052	0.00885261	0.00885261	0.00885261	0.00885261	0.00885261	0.00885261	0.00885261	0.00885261	0.0177052	0.0177052	0.0177052	0.0177052	0.0177052	0.0177052	0.0177052	0.0177052	0.0177052	0.0177052
chr9	127880874	CCTGTAGTCCCAGCTACTGGNGG	0	0.0354104	0.0265578	0.0265578	0.0265578	0.0265578	0.0265578	0.0265578	0.0265578	0.0265578	0.0265578	0.0265578	0.0265578	0.0265578	0.0265578	0.0265578	0.0265578	0.0265578	0.0265578	0.0177052	0.0177052	0.0177052	0.0177052	0.0177052	0.0177052	0.0177052	0.0177052	0.0177052	0.0177052	0.00885261	0.00885261	0.00885261	0.00885261	0.00885261	0	0	0	0	0	0	0	0	0	0	0	0	0
chrX	18912969	CCTGTAGTCCCAGCTACTGGNGG	0	0.00885261	0.00885261	0.00885261	0.00885261	0.00885261	0.00885261	0.00885261	0.00885261	0.00885261	0.00885261	0.00885261	0.00885261	0.00885261	0.00885261	0.00885261	0.00885261	0.00885261	0.00885261	0.00885261	0.00885261	0.00885261	0.00885261	0.00885261	0.00885261	0	0	0	0	0	0	0	0	0	0.00885261	0.00885261	0.00885261	0.00885261	0.00885261	0.00885261	0.00885261	0.00885261	0.00885261	0.00885261	0.00885261	0.00885261	0.00885261
chrX	38698750	CCTGTAGTCCCAGCTACTGGNGG	0	0.0177052	0.0177052	0.0177052	0.0177052	0.0177052	0.0177052	0.0177052	0.0177052	0.0177052	0.0177052	0.0177052	0.0177052	0.0177052	0.0177052	0.0177052	0.0177052	0.0177052	0.0177052	0.0177052	0.0177052	0.0177052	0.00885261	0.00885261	0.00885261	0.00885261	0.00885261	0.00885261	0.00885261	0.00885261	0.00885261	0	0	0	0	0	0	0	0	0	0	0	0	0.00885261	0.00885261	0.00885261	0.00885261
chrX	47540478	CCTGTAGTCCCAGCTACTGGNGG	0	0.0265578	0.0265578	0.0265578	0.0265578	0.0265578	0.0265578	0.0265578	0.0265578	0.0265578	0.0265578	0.0265578	0.0265578	0.0354104	0.0354104	0.0354104	0.0354104	0.0354104	0.0354104	0.0354104	0.0354104	0.0354104	0.0354104	0.0265578	0.0265578	0.0265578	0.0265578	0.0265578	0.0265578	0.0265578	0.0265578	0.0265578	0.0177052	0.0177052	0.0177052	0.0177052	0.0177052	0.0177052	0.0177052	0.0177052	0.0177052	0.0265578	0.0265578	0.0265578	0.0265578	0.0265578	0.0265578
chrX	54034889	CCTGTAGTCCCAGCTACTGGNGG	0	0	0	0	0	0	0	0	0	0	0	0	0	0	0	0	0	0	0	0	0	0	0	0.00885261	0.00885261	0.00885261	0.00885261	0.00885261	0.00885261	0.00885261	0.00885261	0.00885261	0.00885261	0.00885261	0.00885261	0.00885261	0.00885261	0.00885261	0.00885261	0.00885261	0.00885261	0.00885261	0.00885261	0.00885261	0.00885261	0.00885261	0.00885261
chrX	71355184	CCTGTAGTCCCAGCTACTGGNGG	0	0.0177052	0.0177052	0.0177052	0.0177052	0.0177052	0.0177052	0.0177052	0.0177052	0.0177052	0.0177052	0.0177052	0.0177052	0.0177052	0.0177052	0.0177052	0.0177052	0.0177052	0.0177052	0.0177052	0.0177052	0.0177052	0.0177052	0.0177052	0.00885261	0.00885261	0.00885261	0.00885261	0.00885261	0	0	0	0	0	0	0	0	0	0	0	0	0	0	0	0	0.00885261	0.00885261
chrX	71977548	CCTGTAGTCCCAGCTACTGGNGG	0	0.0177052	0.0177052	0.0177052	0.0177052	0.0177052	0.0177052	0.0177052	0.0177052	0.0177052	0.0177052	0.0177052	0.0177052	0.0177052	0.0177052	0	0	0	0	0.00885261	0.0177052	0.0177052	0.0177052	0.0177052	0.0177052	0.0177052	0.0177052	0.0177052	0.0177052	0.0177052	0.0177052	0.0177052	0.0177052	0.0354104	0.0354104	0.0354104	0.0354104	0.0354104	0.0354104	0.0354104	0.0354104	0.0354104	0.0354104	0.0354104	0.0354104	0.0354104	0.0354104
chrX	100622272	CCTGTAGTCCCAGCTACTGGNGG	0	0.00885261	0.00885261	0.00885261	0.00885261	0.00885261	0.00885261	0.00885261	0.00885261	0.00885261	0.00885261	0.00885261	0.00885261	0.00885261	0.00885261	0.00885261	0.00885261	0.00885261	0.00885261	0.00885261	0.00885261	0.00885261	0	0	0	0	0	0	0	0	0	0	0	0	0	0	0	0	0	0	0	0	0	0	0	0	0
chrX	104572727	CCTGTAGTCCCAGCTACTGGNGG	0	0.0177052	0.0177052	0.0177052	0.00885261	0.00885261	0.00885261	0.00885261	0	0	0	0	0	0	0	0	0	0	0	0	0.00885261	0.00885261	0.00885261	0.00885261	0.00885261	0.00885261	0.00885261	0.00885261	0.0177052	0.0177052	0.0177052	0.0177052	0.0177052	0.0177052	0.0177052	0.0177052	0.0177052	0.0177052	0.0177052	0.0177052	0.0177052	0.0177052	0.0177052	0.0177052	0.0177052	0.0177052	0.0177052
chrX	136871331	CCTGTAGTCCCAGCTACTGGNGG	0	0	0	0	0	0	0	0	0	0	0	0	0	0	0	0	0.00885261	0.00885261	0.00885261	0.00885261	0.00885261	0.00885261	0.00885261	0.00885261	0.00885261	0.00885261	0.00885261	0.00885261	0.00885261	0.00885261	0.00885261	0.00885261	0.00885261	0.00885261	0.00885261	0.00885261	0.00885261	0.00885261	0.0177052	0.0177052	0.0177052	0.0177052	0.0177052	0.0177052	0.0177052	0.0177052	0.0177052
chrX	137191156	CCTGTAGTCCCAGCTACTGGNGG	0	0	0	0	0	0	0	0	0	0	0	0	0	0	0	0	0	0	0	0	0	0	0	0	0	0	0	0	0	0	0	0	0	0	0	0	0	0	0	0	0	0	0	0	0	0	0
[truncated: 2,955 more columns]

## Sheet: WTr1_ppw
# chr	cut	guide+PAM	mismatches	-1500	-1499	-1498	-1497	-1496	-1495	-1494	-1493	-1492	-1491	-1490	-1489	-1488	-1487	-1486	-1485	-1484	-1483	-1482	-1481	-1480	-1479	-1478	-1477	-1476	-1475	-1474	-1473	-1472	-1471	-1470	-1469	-1468	-1467	-1466	-1465	-1464	-1463	-1462	-1461	-1460	-1459	-1458	-1457	-1456	-1455
chr1	13646293	CCTGTAGTCCCAGCTACTGGNGG	0	0	0	0	0	0	0	0	0	0	0	0	0	0	0	0.0081756	0.0081756	0.0081756	0.0081756	0.0081756	0.0081756	0.0081756	0.0081756	0.0081756	0.0081756	0.0081756	0.0081756	0.0081756	0.0081756	0.0081756	0.0081756	0.0081756	0.0081756	0.0081756	0.0081756	0.0081756	0.0081756	0.0081756	0.0081756	0.0081756	0.0081756	0.0081756	0.0081756	0.0081756	0.0081756	0.0081756	0.0081756
chr1	17034274	CCTGTAGTCCCAGCTACTGGNGG	0	0.040878	0.040878	0.040878	0.040878	0.040878	0.040878	0.040878	0.040878	0.040878	0.040878	0.040878	0.040878	0.040878	0.040878	0.040878	0.040878	0.040878	0.040878	0.040878	0.040878	0.040878	0.040878	0.040878	0.0490536	0.0490536	0.0490536	0.0490536	0.0327024	0.040878	0.040878	0.040878	0.040878	0.040878	0.040878	0.040878	0.040878	0.040878	0.0327024	0.0327024	0.0327024	0.0327024	0.0327024	0.0327024	0.0245268	0.0245268	0.0163512
chr1	26934785	CCTGTAGTCCCAGCTACTGGNGG	0	0	0	0	0	0	0	0.0081756	0.0081756	0.0081756	0.0081756	0.0081756	0.0081756	0.0081756	0.0081756	0.0081756	0.0081756	0.0081756	0.0081756	0.0081756	0.0081756	0.0081756	0.0081756	0.0081756	0.0081756	0.0081756	0.0081756	0.0081756	0.0081756	0.0081756	0.0081756	0.0081756	0.0081756	0.0081756	0.0081756	0.0081756	0.0081756	0.0081756	0.0081756	0.0081756	0.0081756	0.0081756	0.0081756	0.0081756	0.0081756	0.0081756	0.0081756
chr1	155404245	CCTGTAGTCCCAGCTACTGGNGG	0	0.0245268	0.0245268	0.0245268	0.0245268	0.0245268	0.0245268	0.0245268	0.0245268	0.0245268	0.0245268	0.0245268	0.040878	0.0490536	0.0490536	0.0490536	0.0490536	0.0490536	0.0490536	0.0490536	0.0490536	0.0490536	0.0490536	0.0490536	0.0490536	0.0490536	0.0490536	0.0490536	0.0490536	0.0490536	0.0490536	0.0490536	0.0490536	0.0490536	0.0490536	0.0490536	0.040878	0.040878	0.040878	0.040878	0.040878	0.040878	0.040878	0.040878	0.040878	0.0490536	0.0490536
chr1	160251600	CCTGTAGTCCCAGCTACTGGNGG	0	0.0163512	0.0163512	0.0163512	0.0163512	0.0163512	0.0163512	0.0163512	0.0163512	0.0163512	0.0245268	0.0245268	0.0245268	0.0163512	0.0163512	0.0163512	0.0163512	0.0163512	0.0163512	0.0163512	0.0163512	0.0163512	0.0163512	0.0163512	0.0163512	0.0163512	0.0163512	0.0163512	0.0163512	0.0163512	0.0163512	0.0245268	0.0245268	0.0245268	0.0245268	0.0245268	0.0245268	0.0245268	0.0245268	0.0245268	0.0245268	0.0327024	0.0327024	0.0327024	0.0327024	0.0327024	0.0327024
chr1	205295498	CCTGTAGTCCCAGCTACTGGNGG	0	0.0654048	0.0735804	0.0735804	0.0899317	0.0899317	0.0899317	0.0899317	0.0899317	0.0899317	0.0899317	0.0899317	0.0899317	0.0899317	0.0899317	0.0899317	0.0899317	0.0899317	0.0899317	0.0735804	0.0735804	0.0735804	0.0735804	0.0735804	0.0735804	0.0735804	0.0735804	0.0735804	0.0654048	0.0654048	0.0654048	0.0654048	0.0572292	0.0572292	0.0572292	0.0572292	0.0572292	0.0572292	0.0572292	0.0572292	0.0572292	0.0572292	0.0572292	0.0572292	0.0572292	0.0654048	0.0654048
chr1	218263611	CCTGTAGTCCCAGCTACTGGNGG	0	0.0245268	0.0245268	0.0245268	0.0245268	0.0245268	0.0245268	0.0245268	0.0245268	0.0245268	0.0245268	0.0163512	0.0245268	0.0163512	0.0163512	0.0163512	0.0163512	0.0163512	0.0163512	0.0163512	0.0163512	0.0163512	0.0163512	0.0163512	0.0163512	0.0163512	0.0163512	0.0163512	0.0163512	0.0163512	0.0163512	0.0163512	0.0163512	0.0163512	0.0163512	0.0163512	0.0163512	0.0163512	0.0163512	0.0163512	0.0163512	0.0163512	0.0163512	0.0163512	0.0163512	0.0163512	0.0163512
chr1	224879077	CCTGTAGTCCCAGCTACTGGNGG	0	0.0163512	0.0163512	0.0163512	0.0163512	0.0163512	0.0163512	0.0163512	0.0163512	0.0163512	0.0163512	0.0163512	0.0163512	0.0163512	0.0163512	0.0163512	0.0163512	0.0163512	0.0163512	0.0163512	0.0163512	0.0163512	0.0163512	0.0163512	0.0163512	0.0163512	0.0163512	0.0163512	0.0163512	0.0163512	0.0163512	0.0163512	0.0163512	0.0163512	0.0163512	0.0163512	0.0163512	0.0163512	0.0163512	0.0245268	0.0245268	0.0245268	0.0245268	0.0245268	0.0163512	0.0163512	0.0163512
chr10	63609342	CCTGTAGTCCCAGCTACTGGNGG	0	0.0081756	0.0081756	0.0081756	0.0081756	0	0	0	0	0	0	0	0	0	0	0	0	0	0	0	0	0	0	0	0	0	0	0	0	0	0	0	0	0	0	0	0	0	0	0	0	0.0163512	0.0163512	0.0163512	0.0163512	0.0163512	0.0163512
chr10	86581838	CCTGTAGTCCCAGCTACTGGNGG	0	0	0	0	0	0	0	0	0	0	0	0	0	0	0	0	0	0	0	0	0	0	0	0	0	0	0	0	0	0	0	0	0	0	0	0	0	0	0	0	0	0	0	0	0	0.0081756	0.0081756
chr10	103821693	CCTGTAGTCCCAGCTACTGGNGG	0	0.0327024	0.0327024	0.0327024	0.0245268	0.0245268	0.0245268	0.0327024	0.0327024	0.040878	0.040878	0.0327024	0.0327024	0.0327024	0.0327024	0.0245268	0.0245268	0.0245268	0.0245268	0.0245268	0.0245268	0.0245268	0.0245268	0.0327024	0.0327024	0.0327024	0.0327024	0.0327024	0.0327024	0.0327024	0.0327024	0.0327024	0.0327024	0.0327024	0.0327024	0.0327024	0.0327024	0.0327024	0.0327024	0.0327024	0.0327024	0.0327024	0.0327024	0.0327024	0.0327024	0.0327024	0.0327024
chr10	110588119	CCTGTAGTCCCAGCTACTGGNGG	0	0	0	0	0	0	0	0	0	0	0	0	0	0	0	0	0	0	0	0	0	0	0	0	0	0	0	0	0	0	0	0	0	0	0	0	0	0	0	0	0	0	0	0	0	0	0
chr11	65668034	CCTGTAGTCCCAGCTACTGGNGG	0	0.0572292	0.0572292	0.0572292	0.0490536	0.0490536	0.0490536	0.0490536	0.0490536	0.0572292	0.0572292	0.0572292	0.0490536	0.0490536	0.0490536	0.0490536	0.0490536	0.0490536	0.0490536	0.0490536	0.0490536	0.0490536	0.0490536	0.0490536	0.040878	0.0490536	0.0490536	0.0327024	0.0327024	0.0327024	0.0327024	0.0327024	0.0327024	0.040878	0.040878	0.040878	0.040878	0.040878	0.0245268	0.0245268	0.0245268	0.0245268	0.0245268	0.0245268	0.0245268	0.0245268	0.0245268
chr11	100048021	CCTGTAGTCCCAGCTACTGGNGG	0	0	0	0	0	0	0	0	0	0	0	0	0	0	0	0	0	0	0	0	0	0	0	0	0	0	0	0	0	0	0	0	0	0	0	0	0	0	0	0	0	0	0	0	0	0	0
chr11	117156079	CCTGTAGTCCCAGCTACTGGNGG	0	0.0081756	0	0	0	0	0	0	0	0	0	0	0	0	0	0	0	0	0	0	0	0	0	0	0	0	0	0	0	0	0	0	0	0	0	0	0	0	0	0	0	0	0	0	0	0	0
chr11	119159377	CCTGTAGTCCCAGCTACTGGNGG	0	0	0	0	0	0	0	0	0	0	0	0	0	0	0	0	0	0	0	0	0	0	0	0	0	0	0	0	0	0	0	0	0	0	0	0	0	0	0	0	0	0	0	0	0	0	0
chr11	119331705	CCTGTAGTCCCAGCTACTGGNGG	0	0	0	0	0	0	0	0.0081756	0.0081756	0.0081756	0.0081756	0.0081756	0.0081756	0.0081756	0.0081756	0.0081756	0.0081756	0.0081756	0.0081756	0.0081756	0.0081756	0.0081756	0.0081756	0.0081756	0.0081756	0.0081756	0.0081756	0.0081756	0.0081756	0.0081756	0.0081756	0.0081756	0.0081756	0.0081756	0.0081756	0.0081756	0.0081756	0.0081756	0.0081756	0.0081756	0.0081756	0.0081756	0.0081756	0.0081756	0.0081756	0.0081756	0.0081756
chr12	88060449	CCTGTAGTCCCAGCTACTGGNGG	0	0.0163512	0.0163512	0.0163512	0.0163512	0.0163512	0.0163512	0.0163512	0.0163512	0.0245268	0.0245268	0.0245268	0.0245268	0.0245268	0.0245268	0.0245268	0.0245268	0.0245268	0.0245268	0.0245268	0.0245268	0.0245268	0.0245268	0.0245268	0.0245268	0.0245268	0.0245268	0.0245268	0.0245268	0.0163512	0.0163512	0.0163512	0.0163512	0.0163512	0.0163512	0.0163512	0.0163512	0.0163512	0.0163512	0.0163512	0.0163512	0.0163512	0.0163512	0.0163512	0.0163512	0.0163512	0.0163512
chr12	105958951	CCTGTAGTCCCAGCTACTGGNGG	0	0	0	0	0	0	0	0	0	0	0	0	0	0	0	0	0	0	0	0	0	0	0	0	0	0	0	0	0	0	0	0	0	0	0	0	0	0	0	0	0	0	0	0	0	0	0
chr12	117313422	CCTGTAGTCCCAGCTACTGGNGG	0	0	0	0	0	0	0	0	0	0	0	0	0.0081756	0.0081756	0.0081756	0.0081756	0.0081756	0.0081756	0.0081756	0.0081756	0.0081756	0.0081756	0.0081756	0.0081756	0.0081756	0.0081756	0.0081756	0.0081756	0.0081756	0.0081756	0.0081756	0.0081756	0.0081756	0.0081756	0.0081756	0.0081756	0.0081756	0.0081756	0.0081756	0.0081756	0.0081756	0.0081756	0.0081756	0.0081756	0.0081756	0.0081756	0.0081756
chr12	123922263	CCTGTAGTCCCAGCTACTGGNGG	0	0	0	0	0	0	0	0	0	0	0	0	0	0	0	0	0	0	0	0	0	0	0	0	0	0	0	0	0	0	0	0	0	0	0	0	0	0	0	0	0	0	0	0	0	0	0
chr12	130733364	CCTGTAGTCCCAGCTACTGGNGG	0	0.0327024	0.040878	0.040878	0.040878	0.040878	0.040878	0.040878	0.040878	0.040878	0.0327024	0.040878	0.0490536	0.0490536	0.0490536	0.0490536	0.0490536	0.0490536	0.0490536	0.0490536	0.0490536	0.0490536	0.0490536	0.0490536	0.0490536	0.0490536	0.0490536	0.0490536	0.0490536	0.040878	0.040878	0.040878	0.040878	0.0490536	0.0490536	0.0490536	0.0490536	0.0490536	0.0490536	0.0490536	0.0490536	0.0490536	0.0490536	0.0490536	0.0490536	0.0490536	0.040878
chr13	73088681	CCTGTAGTCCCAGCTACTGGNGG	0	0.0081756	0.0081756	0.0081756	0.0081756	0.0081756	0.0081756	0.0081756	0.0081756	0	0	0	0	0	0	0	0	0	0	0	0	0	0	0	0	0	0	0	0	0	0	0	0	0	0	0	0	0	0	0	0	0	0	0	0	0	0
chr13	77322050	CCTGTAGTCCCAGCTACTGGNGG	0	0.0081756	0.0081756	0.0081756	0.0081756	0.0081756	0.0163512	0.0163512	0.0163512	0.0163512	0.0163512	0.0163512	0.0163512	0.0163512	0.0163512	0.0163512	0.0163512	0.0163512	0.0163512	0.0163512	0.0163512	0.0163512	0.0163512	0.0163512	0.0163512	0.0163512	0.0163512	0.0163512	0.0163512	0.0163512	0.0163512	0.0163512	0.0163512	0.0163512	0.0163512	0.0163512	0.0163512	0.0163512	0.0163512	0.0163512	0.0163512	0.0163512	0.0163512	0.0163512	0.0081756	0.0081756	0.0081756
chr13	91010262	CCTGTAGTCCCAGCTACTGGNGG	0	0.0163512	0.0163512	0.0163512	0.0163512	0.0163512	0.0163512	0.0163512	0.0163512	0.0163512	0.0081756	0	0	0.0081756	0.0081756	0.0081756	0.0081756	0.0081756	0.0081756	0.0081756	0.0081756	0.0081756	0.0081756	0.0081756	0.0081756	0.0081756	0.0081756	0.0081756	0.0081756	0.0081756	0.0081756	0.0081756	0.0081756	0.0081756	0.0081756	0.0081756	0.0081756	0.0081756	0.0163512	0.0163512	0.0163512	0.0163512	0.0163512	0.0163512	0.0245268	0.0245268	0.0245268
chr14	24212683	CCTGTAGTCCCAGCTACTGGNGG	0	0.0081756	0.0081756	0.0081756	0.0081756	0.0081756	0.0081756	0.0081756	0.0081756	0.0081756	0.0081756	0.0163512	0.0163512	0.0163512	0.0163512	0.0163512	0.0163512	0.0081756	0.0081756	0.0081756	0.0081756	0.0081756	0.0081756	0.0081756	0.0081756	0.0081756	0.0081756	0.0081756	0.0081756	0.0081756	0.0081756	0.0081756	0.0081756	0.0081756	0.0081756	0.0081756	0.0081756	0.0081756	0.0081756	0.0081756	0.0081756	0.0081756	0.0081756	0.0081756	0.0081756	0.0081756	0.0081756
chr14	59444696	CCTGTAGTCCCAGCTACTGGNGG	0	0.0245268	0.0245268	0.0245268	0.0245268	0.0245268	0.0245268	0.0245268	0.0245268	0.0245268	0.0245268	0.0245268	0.0245268	0.0245268	0.0245268	0.0245268	0.0245268	0.0245268	0.0245268	0.0245268	0.0245268	0.0245268	0.0245268	0.0245268	0.0245268	0.0245268	0.0245268	0.0327024	0.0327024	0.0327024	0.0327024	0.0490536	0.0490536	0.0490536	0.0327024	0.0327024	0.0327024	0.0327024	0.0327024	0.0327024	0.0327024	0.0327024	0.0327024	0.0327024	0.0327024	0.0327024	0.0327024
chr14	60113072	CCTGTAGTCCCAGCTACTGGNGG	0	0	0	0	0	0	0	0	0	0	0	0	0	0	0	0	0	0	0	0	0	0	0	0	0	0	0	0	0	0	0	0	0	0	0	0	0	0	0	0	0	0	0	0	0	0	0
chr14	63638072	CCTGTAGTCCCAGCTACTGGNGG	0	0	0	0	0	0	0	0	0	0	0	0	0	0	0	0	0	0	0	0	0	0	0	0	0	0	0	0	0	0	0	0	0	0	0	0	0	0	0	0	0	0	0	0	0	0	0
chr14	71395553	CCTGTAGTCCCAGCTACTGGNGG	0	0	0	0	0	0	0	0	0	0	0	0	0	0	0	0	0	0	0	0	0	0	0	0	0	0	0	0	0	0	0	0	0	0	0	0	0	0	0	0	0	0	0	0	0	0	0
chr14	72645448	CCTGTAGTCCCAGCTACTGGNGG	0	0	0	0	0	0	0	0	0	0	0	0	0	0	0	0	0	0	0	0	0	0	0	0	0	0	0	0	0	0	0	0	0	0	0	0	0	0	0	0	0	0	0	0	0	0	0
chr14	81604690	CCTGTAGTCCCAGCTACTGGNGG	0	0.0163512	0.0163512	0.0163512	0.0163512	0.0163512	0.0081756	0.0081756	0.0081756	0.0081756	0.0081756	0.0081756	0.0081756	0.0081756	0.0081756	0.0081756	0.0081756	0.0081756	0.0081756	0.0081756	0.0081756	0.0081756	0.0081756	0.0081756	0.0081756	0.0081756	0.0081756	0.0081756	0	0	0	0	0	0	0	0	0	0	0	0	0	0	0	0	0	0	0
chr14	90409879	CCTGTAGTCCCAGCTACTGGNGG	0	0.040878	0.040878	0.040878	0.0327024	0.0327024	0.0327024	0.0327024	0.0327024	0.0327024	0.0327024	0.0327024	0.0327024	0.0327024	0.0327024	0.0327024	0.0327024	0.0327024	0.0327024	0.0327024	0.0327024	0.0327024	0.0327024	0.0327024	0.0327024	0.0327024	0.0327024	0.0327024	0.0327024	0.0327024	0.0327024	0.0327024	0.0327024	0.0327024	0.0327024	0	0	0	0	0	0	0	0	0	0	0	0
chr15	38620692	CCTGTAGTCCCAGCTACTGGNGG	0	0	0	0	0	0	0	0	0	0	0	0	0	0	0	0	0.0081756	0.0081756	0.0081756	0.0081756	0.0081756	0.0081756	0.0081756	0.0081756	0.0081756	0.0081756	0.0081756	0.0081756	0.0081756	0.0081756	0.0081756	0.0081756	0.0081756	0.0081756	0.0081756	0.0081756	0.0081756	0.0081756	0.0081756	0.0081756	0.0081756	0.0163512	0.0163512	0.0163512	0.0163512	0.0163512	0.0163512
chr15	75878481	CCTGTAGTCCCAGCTACTGGNGG	0	0.0163512	0.0163512	0.0163512	0.0163512	0.0163512	0.0163512	0.0163512	0.0163512	0.0163512	0.0163512	0.0163512	0.0163512	0.0163512	0.0163512	0.0163512	0.0163512	0.0163512	0.0163512	0.0163512	0.0163512	0.0163512	0.0163512	0.0163512	0.0163512	0.0163512	0.0163512	0.0163512	0.0163512	0.0163512	0.0163512	0.0163512	0.0163512	0.0163512	0.0163512	0.0163512	0.0163512	0.0245268	0.0163512	0.0163512	0.0163512	0.0163512	0.0081756	0.0081756	0.0081756	0.0081756	0.0081756
chr16	409298	CCTGTAGTCCCAGCTACTGGNGG	0	0	0	0	0	0	0	0	0	0	0	0.0081756	0.0081756	0.0081756	0.0081756	0.0163512	0.0163512	0.0163512	0.0163512	0.0163512	0.0163512	0.0163512	0.0163512	0.0163512	0.0163512	0.0245268	0.0245268	0.0245268	0.0245268	0.0245268	0.0245268	0.0245268	0.0245268	0.0245268	0.0245268	0.0245268	0.0245268	0.0245268	0.0245268	0.0245268	0.0245268	0.0245268	0.0245268	0.0245268	0.0245268	0.0245268	0.0245268
chr16	3105285	CCTGTAGTCCCAGCTACTGGNGG	0	0.0081756	0.0081756	0.0081756	0.0081756	0.0081756	0.0081756	0.0081756	0.0081756	0.0081756	0.0081756	0.0081756	0.0081756	0.0081756	0.0081756	0.0081756	0.0081756	0.0081756	0.0081756	0.0081756	0.0081756	0.0081756	0.0081756	0.0081756	0.0081756	0.0081756	0.0081756	0.0081756	0.0081756	0.0081756	0.0245268	0.0245268	0.0245268	0.0245268	0.0245268	0.0245268	0.0245268	0.0327024	0.0327024	0.0327024	0.0327024	0.0327024	0.0245268	0.0245268	0.0245268	0.0245268	0.0245268
chr16	21127451	CCTGTAGTCCCAGCTACTGGNGG	0	0.0163512	0.0163512	0.0163512	0.0163512	0.0163512	0.0163512	0.0163512	0.0163512	0.0163512	0.0163512	0.0163512	0.0163512	0.0163512	0.0163512	0.0163512	0.0163512	0.0163512	0.0163512	0.0163512	0.0163512	0.0163512	0.0163512	0.0163512	0.0163512	0.0163512	0.0163512	0.0327024	0.0327024	0.0327024	0.0327024	0.0327024	0.0327024	0.0327024	0.0327024	0.0327024	0.0327024	0.0327024	0.0327024	0.0327024	0.0327024	0.0327024	0.040878	0.040878	0.0327024	0.0327024	0.0327024
chr16	47372040	CCTGTAGTCCCAGCTACTGGNGG	0	0.0081756	0.0081756	0.0081756	0.0081756	0.0081756	0.0081756	0.0081756	0.0081756	0.0081756	0.0081756	0.0081756	0.0081756	0.0081756	0.0081756	0.0081756	0.0081756	0	0	0	0	0	0	0	0	0	0	0	0	0	0	0	0	0.0081756	0.0081756	0.0081756	0.0081756	0.0163512	0.0163512	0.0163512	0.0163512	0.0163512	0.0163512	0.0163512	0.0163512	0.0163512	0.0163512
chr17	7623585	CCTGTAGTCCCAGCTACTGGNGG	0	0.0081756	0	0	0	0	0	0	0	0	0	0	0	0	0	0	0	0	0	0	0	0	0	0	0	0	0	0	0	0.0081756	0.0081756	0.0081756	0.0081756	0.0081756	0.0081756	0.0081756	0.0081756	0.0081756	0.0081756	0.0081756	0.0081756	0.0081756	0.0081756	0.0081756	0.0081756	0.0081756	0.0163512
chr17	7639705	CCTGTAGTCCCAGCTACTGGNGG	0	0	0	0	0	0	0	0	0	0	0	0	0	0	0	0	0	0	0	0	0	0	0	0	0	0	0	0	0	0	0	0	0	0	0	0	0.0081756	0.0081756	0.0081756	0.0081756	0.0081756	0.0081756	0.0081756	0.0163512	0.0163512	0.0163512	0.0163512
chr17	34819034	CCTGTAGTCCCAGCTACTGGNGG	0	0	0	0	0	0	0	0	0.0163512	0.0163512	0.0245268	0.0245268	0.0245268	0.0245268	0.0245268	0.0245268	0.0245268	0.0245268	0.0245268	0.0245268	0.0245268	0.0245268	0.0245268	0.0245268	0.0245268	0.0245268	0.0245268	0.0245268	0.0245268	0.0245268	0.0245268	0.0245268	0.0245268	0.0245268	0.0245268	0.0245268	0.0245268	0.0245268	0.0245268	0.0245268	0.0245268	0.0245268	0.0245268	0.0245268	0.0245268	0.0245268	0.0245268
chr17	48021854	CCTGTAGTCCCAGCTACTGGNGG	0	0.0081756	0.0081756	0.0081756	0.0081756	0.0081756	0.0081756	0.0081756	0.0081756	0.0081756	0.0081756	0.0081756	0.0081756	0.0081756	0.0081756	0.0081756	0.0081756	0.0081756	0	0	0	0	0	0	0	0	0	0	0	0	0	0	0	0	0	0	0	0	0	0	0	0	0	0	0	0	0
chr17	50492720	CCTGTAGTCCCAGCTACTGGNGG	0	0.0163512	0.0163512	0.0163512	0.0327024	0.0327024	0.0327024	0.0327024	0.0327024	0.0327024	0.0327024	0.0327024	0.0327024	0.0327024	0.0327024	0.0327024	0.0327024	0.0327024	0.0327024	0.0327024	0.0327024	0.0327024	0.0327024	0.0327024	0.0327024	0.0327024	0.0327024	0.0327024	0.0327024	0.0327024	0.0327024	0.0327024	0.0327024	0.040878	0.0572292	0.0572292	0.0572292	0.0572292	0.0572292	0.0572292	0.0572292	0.0572292	0.0572292	0.0490536	0.0490536	0.0490536	0.0490536
chr17	80897151	CCTGTAGTCCCAGCTACTGGNGG	0	0.0245268	0.0245268	0.0245268	0.0245268	0.0245268	0.0245268	0.0163512	0.0163512	0.0163512	0.0163512	0.0163512	0.0163512	0.0163512	0.0163512	0.0163512	0.0163512	0.0163512	0.0163512	0.0163512	0.0163512	0.0163512	0.0163512	0.0163512	0.0163512	0.0163512	0.0163512	0.0163512	0.0163512	0.0163512	0.0163512	0.0163512	0.0163512	0.0163512	0.0163512	0.0163512	0.0163512	0.0163512	0.0163512	0.0163512	0.0163512	0.0327024	0.0327024	0.0327024	0.0327024	0.0327024	0.0327024
chr18	12419979	CCTGTAGTCCCAGCTACTGGNGG	0	0.0245268	0.0245268	0.0163512	0.0245268	0.0245268	0.0245268	0.0245268	0.0245268	0.0245268	0.0245268	0.0245268	0.0163512	0.0163512	0.0163512	0.0163512	0.0163512	0.0163512	0.0163512	0.0163512	0.0163512	0.0163512	0.0163512	0.0163512	0.0163512	0.0163512	0.0163512	0.0163512	0.0163512	0.0163512	0.0163512	0.0081756	0.0081756	0.0081756	0.0081756	0.0081756	0.0081756	0.0081756	0.0081756	0.0081756	0.0081756	0.0081756	0.0081756	0.0081756	0.0081756	0.0081756	0.0163512
chr18	27101483	CCTGTAGTCCCAGCTACTGGNGG	0	0	0	0	0	0	0	0	0	0	0	0	0	0	0	0	0	0	0	0	0	0	0	0	0	0	0	0	0	0	0	0	0	0	0	0	0	0	0	0	0	0	0	0	0	0	0
chr18	30222301	CCTGTAGTCCCAGCTACTGGNGG	0	0.0327024	0.0327024	0.0327024	0.0327024	0.0327024	0.0327024	0.0327024	0.0327024	0.0327024	0.0245268	0.0245268	0.0245268	0.0245268	0.0245268	0.0245268	0.0245268	0.0245268	0.0245268	0.0245268	0.0245268	0.0163512	0.0163512	0.0163512	0.0163512	0.0163512	0.0081756	0.0081756	0.0081756	0.0081756	0.0081756	0.0081756	0.0081756	0.0081756	0.0081756	0.0081756	0	0	0	0	0	0	0	0	0	0	0
chr18	46026777	CCTGTAGTCCCAGCTACTGGNGG	0	0	0	0	0	0	0	0	0	0	0	0	0	0	0	0	0	0	0	0	0	0	0	0	0	0	0	0	0	0	0	0	0	0	0	0	0	0	0	0	0	0	0	0	0	0	0
chr18	47097010	CCTGTAGTCCCAGCTACTGGNGG	0	0	0	0	0	0	0	0	0	0	0	0	0	0	0	0	0	0	0	0	0	0	0	0	0	0	0	0	0	0	0	0	0	0	0	0	0	0.0081756	0.0081756	0.0081756	0.0081756	0.0081756	0.0081756	0.0081756	0.0081756	0.0081756	0.0081756
chr18	67141064	CCTGTAGTCCCAGCTACTGGNGG	0	0	0	0	0	0	0	0	0	0	0	0	0	0	0	0	0	0	0	0	0	0	0	0	0	0	0	0	0	0	0	0	0	0	0	0	0	0	0	0	0	0	0	0	0	0	0
chr19	7224071	CCTGTAGTCCCAGCTACTGGNGG	0	0	0	0	0	0	0	0	0.0081756	0.0081756	0.0081756	0.0081756	0.0081756	0.0081756	0.0081756	0.0081756	0.0081756	0.0081756	0.0081756	0.0081756	0.0081756	0.0081756	0.0081756	0.0081756	0.0081756	0.0081756	0.0081756	0.0081756	0.0081756	0.0081756	0.0081756	0.0081756	0.0081756	0.0081756	0.0081756	0.0081756	0.0081756	0.0081756	0.0081756	0.0081756	0.0081756	0.0081756	0.0081756	0.0081756	0.0081756	0.0081756	0.0081756
chr19	43424117	CCTGTAGTCCCAGCTACTGGNGG	0	0	0	0	0	0	0	0	0	0	0	0	0	0	0	0	0	0.0081756	0.0081756	0.0081756	0.0081756	0.0081756	0.0081756	0.0081756	0.0081756	0.0081756	0.0081756	0.0081756	0.0081756	0.0081756	0.0081756	0.0081756	0.0081756	0.0081756	0.0081756	0.0081756	0.0081756	0.0081756	0.0081756	0.0081756	0.0081756	0.0081756	0.0081756	0.0081756	0.0081756	0.0081756	0.0081756
chr19	51647995	CCTGTAGTCCCAGCTACTGGNGG	0	0	0	0	0	0	0	0	0	0	0	0	0	0	0	0	0	0	0	0	0	0	0	0	0	0	0	0	0	0	0	0	0	0	0	0	0	0	0	0	0	0	0	0	0	0	0
chr2	10807339	CCTGTAGTCCCAGCTACTGGNGG	0	0	0	0	0	0	0	0	0	0	0	0	0	0	0	0	0	0	0	0	0	0	0	0	0	0	0	0	0	0	0	0	0	0	0	0	0	0	0	0	0	0	0	0	0	0	0
chr2	13614006	CCTGTAGTCCCAGCTACTGGNGG	0	0	0	0	0	0	0	0	0	0	0	0	0	0	0	0	0	0	0	0	0	0	0	0	0	0	0	0	0	0	0	0	0	0	0	0	0	0	0	0	0	0	0	0	0	0	0
chr2	21661619	CCTGTAGTCCCAGCTACTGGNGG	0	0	0	0	0	0	0	0	0	0	0	0	0	0	0	0	0	0	0	0	0	0	0	0	0	0	0	0	0	0	0	0	0	0	0	0	0	0	0	0	0	0	0	0	0	0	0
chr2	27884374	CCTGTAGTCCCAGCTACTGGNGG	0	0	0	0	0	0	0.0163512	0.0245268	0.0245268	0.0245268	0.0245268	0.0245268	0.0245268	0.0245268	0.0245268	0.0245268	0.0245268	0.0245268	0.0245268	0.0245268	0.0245268	0.0245268	0.0245268	0.0245268	0.0245268	0.0245268	0.0245268	0.0245268	0.0245268	0.0245268	0.0245268	0.0245268	0.0245268	0.0245268	0.0245268	0.0245268	0.0245268	0.0245268	0.0245268	0.0245268	0.0245268	0.0245268	0.0327024	0.0327024	0.0327024	0.0327024	0.0327024
chr2	70336527	CCTGTAGTCCCAGCTACTGGNGG	0	0.0163512	0.0163512	0.0163512	0.0163512	0.0163512	0.0163512	0.0163512	0.0163512	0.0163512	0.0163512	0.0163512	0.0163512	0.0163512	0.0163512	0.0163512	0.0081756	0.0081756	0.0081756	0.0081756	0.0081756	0.0081756	0.0081756	0.0081756	0.0081756	0.0081756	0.0081756	0.0081756	0	0	0	0	0	0	0	0	0	0	0	0	0	0	0	0	0	0	0
chr2	73379204	CCTGTAGTCCCAGCTACTGGNGG	0	0	0	0	0	0	0	0	0	0	0	0	0	0	0	0	0	0	0	0	0	0	0	0	0	0	0	0	0	0	0	0	0	0	0	0	0	0	0	0	0	0	0	0	0	0	0
chr2	97847069	CCTGTAGTCCCAGCTACTGGNGG	0	0	0	0	0	0	0	0	0	0	0	0	0	0	0	0	0	0	0	0	0	0	0	0	0	0	0	0	0	0	0	0	0	0	0	0	0	0	0	0	0	0	0	0	0	0	0
chr2	127669608	CCTGTAGTCCCAGCTACTGGNGG	0	0	0	0	0	0	0	0	0	0	0	0	0	0	0	0	0	0	0	0	0	0	0	0	0	0	0	0	0	0	0	0	0	0	0	0	0	0	0	0	0	0	0	0	0	0	0
chr2	131113209	CCTGTAGTCCCAGCTACTGGNGG	0	0.0327024	0.0327024	0.040878	0.0572292	0.0572292	0.0572292	0.0572292	0.0572292	0.0572292	0.0572292	0.0572292	0.0572292	0.0572292	0.0572292	0.0572292	0.0572292	0.0654048	0.0654048	0.0654048	0.0654048	0.0654048	0.0654048	0.0654048	0.0654048	0.0654048	0.0654048	0.081756	0.081756	0.081756	0.0654048	0.0654048	0.0654048	0.0654048	0.0654048	0.0654048	0.0654048	0.0735804	0.0735804	0.0735804	0.0735804	0.0735804	0.0735804	0.0735804	0.0735804	0.0654048	0.0654048
chr2	218525373	CCTGTAGTCCCAGCTACTGGNGG	0	0	0	0	0	0	0	0	0	0	0	0	0	0	0	0	0	0	0	0	0	0	0	0	0	0	0	0	0	0	0	0	0	0	0	0	0	0	0	0	0	0	0	0	0	0	0
chr2	218967594	CCTGTAGTCCCAGCTACTGGNGG	0	0	0	0	0	0	0	0	0	0	0	0	0	0	0	0	0	0	0	0	0	0	0	0	0	0	0	0	0	0	0	0	0	0	0	0	0	0	0	0	0.0081756	0.0081756	0.0081756	0.0081756	0.0081756	0.0081756	0.0081756
chr2	219046906	CCTGTAGTCCCAGCTACTGGNGG	0	0	0	0	0	0	0	0	0	0	0	0	0	0	0	0	0	0	0	0	0	0	0	0	0	0	0	0	0	0	0	0	0	0	0	0	0	0	0	0	0	0	0	0	0	0	0
chr20	19325336	CCTGTAGTCCCAGCTACTGGNGG	0	0	0	0	0	0	0	0	0	0	0	0	0	0	0	0	0	0	0	0	0	0	0	0	0	0	0	0	0	0	0	0.0081756	0.0081756	0.0081756	0.0081756	0.0081756	0.0081756	0.0081756	0.0081756	0.0081756	0.0081756	0.0081756	0.0081756	0.0081756	0.0081756	0.0081756	0.0081756
chr21	28643570	CCTGTAGTCCCAGCTACTGGNGG	0	0.0163512	0.0163512	0.0163512	0.0163512	0.0163512	0.0163512	0.0163512	0.0163512	0.0163512	0.0081756	0.0081756	0.0081756	0.0163512	0.0163512	0.0163512	0.0163512	0.0163512	0.0163512	0.0163512	0.0163512	0.0163512	0.0163512	0.0163512	0.0081756	0.0081756	0.0081756	0.0081756	0.0081756	0.0081756	0.0081756	0.0081756	0.0081756	0.0081756	0.0081756	0.0081756	0.0081756	0.0081756	0.0081756	0.0081756	0.0081756	0.0081756	0.0081756	0.0081756	0.0081756	0.0081756	0.0081756
chr22	19200732	CCTGTAGTCCCAGCTACTGGNGG	0	0.0245268	0.0245268	0.0245268	0.0245268	0.0245268	0.0245268	0.0163512	0.0081756	0.0081756	0.0081756	0.0081756	0.0163512	0.0163512	0.0163512	0.0163512	0.0163512	0.0245268	0.0245268	0.0245268	0.0245268	0.0245268	0.0245268	0.0245268	0.0245268	0.0245268	0.0245268	0.0245268	0.0245268	0.0245268	0.0245268	0.0245268	0.0245268	0.0327024	0.0327024	0.0327024	0.0327024	0.0327024	0.0327024	0.040878	0.040878	0.040878	0.040878	0.040878	0.040878	0.040878	0.040878
chr3	32832348	CCTGTAGTCCCAGCTACTGGNGG	0	0.0081756	0.0081756	0.0081756	0.0081756	0.0081756	0.0081756	0.0081756	0.0081756	0.0081756	0.0081756	0.0081756	0.0081756	0.0081756	0.0081756	0.0081756	0.0081756	0.0081756	0.0081756	0.0081756	0.0081756	0.0081756	0.0081756	0.0081756	0.0081756	0.0081756	0.0163512	0.0163512	0.0163512	0.0163512	0.0163512	0.0163512	0.0163512	0.0163512	0.0163512	0.0163512	0.0163512	0.0163512	0.0163512	0.0081756	0.0081756	0.0081756	0.0081756	0.0081756	0.0081756	0.0081756	0.0081756
chr3	40175033	CCTGTAGTCCCAGCTACTGGNGG	0	0.0163512	0.0163512	0.0163512	0.0163512	0.0163512	0.0163512	0.0163512	0.0245268	0.0245268	0.0245268	0.0245268	0.0245268	0.0245268	0.0245268	0.0245268	0.0245268	0.0245268	0.0245268	0.0245268	0.0245268	0.0327024	0.0245268	0.0245268	0.0245268	0.0245268	0.0327024	0.0327024	0.0327024	0.0327024	0.0327024	0.0327024	0.0327024	0.0327024	0.0327024	0.0327024	0.0327024	0.0327024	0.0327024	0.0327024	0.0327024	0.0327024	0.040878	0.040878	0.040878	0.040878	0.040878
chr3	63112098	CCTGTAGTCCCAGCTACTGGNGG	0	0.0245268	0.0245268	0.0245268	0.0245268	0.0245268	0.0245268	0.0245268	0.0245268	0.0245268	0.0245268	0.0245268	0.0245268	0.0163512	0.0163512	0.0163512	0.0163512	0.0163512	0.0245268	0.0245268	0.0327024	0.0327024	0.0327024	0.0327024	0.0327024	0.0327024	0.0327024	0.0327024	0.0327024	0.0327024	0.0327024	0.0327024	0.0327024	0.0327024	0.0327024	0.0327024	0.0327024	0.0327024	0.0327024	0.0327024	0.0327024	0.0327024	0.0245268	0.0245268	0.0245268	0.0245268	0.0245268
chr3	138618109	CCTGTAGTCCCAGCTACTGGNGG	0	0.0327024	0.0327024	0.0327024	0.040878	0.040878	0.040878	0.040878	0.0327024	0.0163512	0.0163512	0.0163512	0.0163512	0.0163512	0.0163512	0.0163512	0.0245268	0.0163512	0.0163512	0.0163512	0.0163512	0.0163512	0.0163512	0.0163512	0.0163512	0.0163512	0.0163512	0.0163512	0.0163512	0.0163512	0.0163512	0.0163512	0.0163512	0.0163512	0.0163512	0.0163512	0.0163512	0.0163512	0.0163512	0.0163512	0.0163512	0.0163512	0.0163512	0.0163512	0.0163512	0.0163512	0.0163512
chr3	145068310	CCTGTAGTCCCAGCTACTGGNGG	0	0	0	0	0	0	0	0	0	0	0	0	0	0	0	0	0	0	0	0	0	0	0	0	0	0	0	0	0	0	0	0	0	0	0	0	0	0	0	0	0	0	0	0	0	0	0
chr3	172628409	CCTGTAGTCCCAGCTACTGGNGG	0	0.0245268	0.0245268	0.0245268	0.0245268	0.0245268	0.0245268	0.0245268	0.0245268	0.0245268	0.0245268	0.0245268	0.0163512	0.0163512	0.0163512	0.0163512	0.0163512	0.0081756	0.0081756	0.0081756	0.0081756	0.0081756	0.0081756	0.0081756	0.0081756	0.0081756	0.0081756	0.0081756	0.0081756	0.0081756	0.0081756	0.0081756	0.0081756	0.0081756	0.0081756	0.0081756	0.0081756	0.0081756	0.0081756	0.0081756	0.0327024	0.040878	0.040878	0.040878	0.040878	0.040878	0.040878
chr3	179430581	CCTGTAGTCCCAGCTACTGGNGG	0	0.0245268	0.0245268	0.0327024	0.0327024	0.0327024	0.0245268	0.0245268	0.0245268	0.0163512	0.0163512	0.0163512	0.0163512	0.0163512	0.0163512	0.0163512	0.0163512	0.0163512	0.0163512	0.0163512	0.0163512	0.0163512	0.0163512	0.0163512	0.0163512	0.0163512	0.0163512	0.0163512	0.0163512	0.0163512	0.0163512	0.0163512	0.0163512	0.0081756	0.0081756	0.0081756	0.0081756	0.0081756	0.0081756	0.0081756	0.0081756	0.0081756	0.0081756	0.0081756	0.0081756	0.0081756	0.0081756
chr3	186759226	CCTGTAGTCCCAGCTACTGGNGG	0	0	0	0	0	0	0	0	0	0	0	0	0	0	0	0	0	0	0	0	0	0	0	0	0.0163512	0.0163512	0.0163512	0.0163512	0.0163512	0.0163512	0.0163512	0.0163512	0.0163512	0.0163512	0.0163512	0.0163512	0.0163512	0.0163512	0.0163512	0.0163512	0.0163512	0.0163512	0.0163512	0.0163512	0.0163512	0.0163512	0.0245268
chr4	57697921	CCTGTAGTCCCAGCTACTGGNGG	0	0	0	0	0	0	0	0	0.0081756	0.0081756	0.0081756	0.0081756	0.0081756	0.0081756	0.0081756	0.0081756	0.0081756	0.0081756	0.0081756	0.0081756	0.0081756	0.0081756	0.0081756	0.0081756	0.0081756	0.0081756	0.0081756	0.0081756	0.0081756	0.0081756	0.0081756	0.0081756	0.0081756	0.0081756	0.0081756	0.0081756	0.0081756	0.0081756	0.0081756	0.0081756	0.0081756	0.0081756	0.0081756	0.0081756	0.0081756	0.0081756	0.0081756
chr4	79309843	CCTGTAGTCCCAGCTACTGGNGG	0	0	0	0	0	0	0	0	0	0	0	0	0	0	0	0	0	0	0	0	0	0	0	0	0	0	0	0	0	0	0	0	0	0.0163512	0.0163512	0.0245268	0.0245268	0.0245268	0.0245268	0.0245268	0.0245268	0.0245268	0.0245268	0.0245268	0.0245268	0.0245268	0.0245268
chr4	144373525	CCTGTAGTCCCAGCTACTGGNGG	0	0.0081756	0.0081756	0.0081756	0.0081756	0.0081756	0.0081756	0.0081756	0.0081756	0.0081756	0.0081756	0.0081756	0.0081756	0.0163512	0.0163512	0.0163512	0.0163512	0.0163512	0.0163512	0.0163512	0.0163512	0.0163512	0.0163512	0.0163512	0.0163512	0.0163512	0.0163512	0.0163512	0.0163512	0.0163512	0.0163512	0.0163512	0.0163512	0.0163512	0.0163512	0.0163512	0.0163512	0.0163512	0.0081756	0.0081756	0.0081756	0.0081756	0.0081756	0.0081756	0.0081756	0.0081756	0.0081756
chr5	556494	CCTGTAGTCCCAGCTACTGGNGG	0	0.0081756	0.0081756	0.0081756	0.0081756	0.0081756	0.0081756	0	0	0	0	0	0	0	0	0	0	0	0	0	0	0	0	0	0	0	0	0	0	0	0	0	0	0	0	0	0	0	0	0	0	0	0	0	0	0	0
chr5	31326819	CCTGTAGTCCCAGCTACTGGNGG	0	0.0163512	0.0163512	0.0163512	0.0163512	0.0163512	0.0163512	0.0163512	0.0163512	0.0163512	0.0163512	0.0163512	0.0163512	0.0163512	0.0081756	0.0081756	0.0081756	0.0081756	0.0081756	0.0081756	0.0081756	0.0163512	0.0163512	0.0163512	0.0163512	0.0163512	0.0163512	0.0163512	0.0081756	0.0081756	0.0081756	0.0081756	0.0081756	0.0081756	0.0081756	0.0081756	0.0081756	0.0081756	0.0081756	0.0081756	0.0081756	0.0081756	0.0081756	0.0081756	0.0081756	0.0081756	0.0081756
chr5	44538195	CCTGTAGTCCCAGCTACTGGNGG	0	0.0081756	0.0081756	0.0081756	0.0081756	0.0081756	0.0081756	0.0081756	0.0081756	0.0081756	0.0081756	0.0081756	0.0081756	0.0081756	0.0081756	0.0081756	0.0081756	0	0	0	0	0	0	0	0	0	0	0	0	0	0	0	0	0	0	0	0	0	0	0.0163512	0.0163512	0.0163512	0.0163512	0.0163512	0.0163512	0.0163512	0.0245268
chr5	61366022	CCTGTAGTCCCAGCTACTGGNGG	0	0	0	0	0	0	0	0	0	0	0	0	0	0	0	0	0	0	0	0	0	0	0	0	0	0	0	0	0	0	0	0	0	0	0	0	0	0	0	0	0	0	0	0	0	0	0
chr5	69174639	CCTGTAGTCCCAGCTACTGGNGG	0	0	0	0	0	0	0	0	0	0	0	0	0	0	0	0	0	0	0	0	0	0	0	0	0	0	0	0	0	0	0	0	0	0	0	0	0	0	0	0	0	0	0	0	0	0	0
chr5	75705090	CCTGTAGTCCCAGCTACTGGNGG	0	0.0327024	0.0327024	0.0327024	0.0245268	0.0245268	0.0245268	0.0245268	0.0245268	0.0245268	0.0245268	0.0163512	0.0163512	0.0163512	0.0163512	0.0163512	0.0163512	0.0163512	0.0163512	0.0163512	0.0163512	0.0163512	0.0163512	0.0163512	0.0163512	0.0081756	0.0081756	0.0081756	0.0081756	0.0081756	0.0081756	0.0081756	0.0081756	0.0081756	0.0081756	0.0081756	0.0081756	0.0081756	0.0081756	0.0081756	0.0081756	0.0081756	0.0081756	0.0081756	0.0081756	0.0081756	0.0081756
chr5	93917769	CCTGTAGTCCCAGCTACTGGNGG	0	0.0245268	0.0245268	0.0245268	0.0245268	0.0245268	0.0245268	0.0245268	0.0245268	0.0245268	0.0245268	0.0245268	0.0245268	0.0245268	0.0245268	0.0245268	0.0245268	0.0245268	0.0245268	0.0245268	0.0245268	0.0245268	0.0245268	0.0245268	0.0081756	0.0081756	0.0081756	0.0081756	0.0081756	0.0081756	0.0081756	0.0081756	0.0081756	0.0081756	0.0081756	0.0081756	0.0081756	0.0163512	0.0163512	0.0163512	0.0163512	0.0163512	0.0163512	0.0163512	0.0163512	0.0163512	0.0163512
chr5	108412424	CCTGTAGTCCCAGCTACTGGNGG	0	0	0	0	0	0	0	0	0	0	0	0	0	0	0	0	0	0	0.0081756	0.0081756	0.0081756	0.0081756	0.0081756	0.0081756	0.0081756	0.0081756	0.0081756	0.0081756	0.0081756	0.0081756	0.0081756	0.0081756	0.0081756	0.0081756	0.0081756	0.0081756	0.0081756	0.0081756	0.0081756	0.0081756	0.0081756	0.0081756	0.0081756	0.0081756	0.0081756	0.0081756	0.0081756
chr5	129084763	CCTGTAGTCCCAGCTACTGGNGG	0	0.0654048	0.0572292	0.0654048	0.0654048	0.0654048	0.0654048	0.0654048	0.0654048	0.0654048	0.0654048	0.0654048	0.0654048	0.0654048	0.0654048	0.0654048	0.0654048	0.0654048	0.0654048	0.0654048	0.0654048	0.0654048	0.0654048	0.0654048	0.0654048	0.0654048	0.0654048	0.0572292	0.0572292	0.0572292	0.0572292	0.0572292	0.0572292	0.0572292	0.0572292	0.0572292	0.0572292	0.0490536	0.0490536	0.0490536	0.0490536	0.0490536	0.0490536	0.0490536	0.0490536	0.0490536	0.0490536
chr5	131388961	CCTGTAGTCCCAGCTACTGGNGG	0	0.0981073	0.0981073	0.0899317	0.0899317	0.0899317	0.0899317	0.114458	0.114458	0.114458	0.114458	0.114458	0.114458	0.114458	0.114458	0.106283	0.106283	0.0981073	0.0981073	0.0981073	0.0981073	0.0981073	0.0981073	0.0981073	0.0981073	0.0981073	0.114458	0.114458	0.114458	0.114458	0.114458	0.114458	0.13081	0.13081	0.122634	0.114458	0.13081	0.122634	0.122634	0.114458	0.114458	0.114458	0.114458	0.114458	0.114458	0.106283	0.106283
chr5	141759357	CCTGTAGTCCCAGCTACTGGNGG	0	0.0572292	0.0572292	0.0572292	0.0572292	0.0572292	0.0572292	0.0572292	0.0572292	0.0572292	0.0572292	0.0572292	0.0572292	0.0572292	0.0490536	0.0490536	0.0490536	0.0490536	0.0490536	0.0490536	0.0490536	0.0490536	0.0490536	0.0490536	0.040878	0.040878	0.040878	0.040878	0.040878	0.0327024	0.0327024	0.0327024	0.0327024	0.0327024	0.040878	0.040878	0.040878	0.040878	0.040878	0.0245268	0.0245268	0.0245268	0.0245268	0.0245268	0.0490536	0.0490536	0.0490536
chr5	157830918	CCTGTAGTCCCAGCTACTGGNGG	0	0.0081756	0.0081756	0.0081756	0.0081756	0.0081756	0.0163512	0.0163512	0.0163512	0.0245268	0.0245268	0.0245268	0.0245268	0.0327024	0.0327024	0.0327024	0.040878	0.040878	0.040878	0.040878	0.040878	0.040878	0.040878	0.040878	0.040878	0.0490536	0.0490536	0.0490536	0.0490536	0.0490536	0.0490536	0.0490536	0.0490536	0.0572292	0.0572292	0.0572292	0.0572292	0.0572292	0.0572292	0.0572292	0.0572292	0.0572292	0.0572292	0.0572292	0.0572292	0.0572292	0.0572292
chr5	164699577	CCTGTAGTCCCAGCTACTGGNGG	0	0	0	0	0	0	0	0	0	0	0	0	0	0	0	0	0	0	0	0	0	0	0	0	0	0	0	0	0	0	0	0	0	0	0	0	0	0	0	0	0	0	0	0	0	0	0
chr5	180661916	CCTGTAGTCCCAGCTACTGGNGG	0	0.0654048	0.0654048	0.0654048	0.0654048	0.0654048	0.0735804	0.0735804	0.0735804	0.0735804	0.0654048	0.0654048	0.0654048	0.0654048	0.0654048	0.0654048	0.0654048	0.0654048	0.0654048	0.0654048	0.0654048	0.0899317	0.0899317	0.081756	0.081756	0.081756	0.081756	0.081756	0.0899317	0.0899317	0.0899317	0.0899317	0.0899317	0.0899317	0.0899317	0.0899317	0.081756	0.0735804	0.0735804	0.0735804	0.0735804	0.0654048	0.081756	0.081756	0.081756	0.081756	0.081756
chr6	19832160	CCTGTAGTCCCAGCTACTGGNGG	0	0	0	0	0	0	0	0	0	0	0	0	0	0	0	0	0	0	0	0	0	0	0	0	0	0	0	0	0	0	0	0	0	0	0	0	0	0	0	0	0	0	0	0	0	0	0
chr6	34158442	CCTGTAGTCCCAGCTACTGGNGG	0	0.040878	0.040878	0.0327024	0.0327024	0.0327024	0.0327024	0.0327024	0.0327024	0.0327024	0.0327024	0.0327024	0.0327024	0.0327024	0.0327024	0	0	0	0	0	0	0	0	0	0	0	0	0	0	0	0	0.0081756	0.0163512	0.0163512	0.0163512	0.0163512	0.0163512	0.0163512	0.0163512	0.0163512	0.0163512	0.0163512	0.0163512	0.0163512	0.0163512	0.0163512	0.0163512
chr6	35527031	CCTGTAGTCCCAGCTACTGGNGG	0	0.0735804	0.0735804	0.0735804	0.0735804	0.0735804	0.0735804	0.0735804	0.0654048	0.0572292	0.0572292	0.0572292	0.0572292	0.0572292	0.0572292	0.0572292	0.0490536	0.0490536	0.0490536	0.040878	0.040878	0.040878	0.040878	0.040878	0.040878	0.040878	0.0245268	0.0245268	0.0327024	0.0327024	0.0327024	0.0327024	0.0327024	0.0245268	0.0245268	0.0163512	0.0327024	0.0327024	0.0327024	0.0327024	0.0245268	0.0245268	0.0245268	0.0245268	0.0245268	0.0245268	0.0327024
chr6	43048893	CCTGTAGTCCCAGCTACTGGNGG	0	0.0654048	0.0572292	0.0490536	0.0490536	0.0490536	0.0490536	0.0490536	0.0490536	0.0490536	0.0490536	0.0490536	0.0490536	0.0327024	0.0327024	0.040878	0.040878	0.040878	0.040878	0.040878	0.040878	0.040878	0.0245268	0.0245268	0.0245268	0.0245268	0.0245268	0.0245268	0.0245268	0.0245268	0.0245268	0.0245268	0.0245268	0.0245268	0.0245268	0.0245268	0.0245268	0.0245268	0.0245268	0.0245268	0.0245268	0.0245268	0.0245268	0.0245268	0.0245268	0.0245268	0.0163512
chr6	58380745	CCTGTAGTCCCAGCTACTGGNGG	0	0	0	0	0	0	0	0	0	0	0	0	0	0	0	0	0	0	0	0	0	0	0	0	0	0	0	0	0	0	0	0	0	0	0	0	0	0	0	0	0	0	0	0	0	0	0
chr6	96120398	CCTGTAGTCCCAGCTACTGGNGG	0	0	0	0	0	0	0	0	0	0	0	0	0.0081756	0.0081756	0.0081756	0.0081756	0.0081756	0.0081756	0.0081756	0.0081756	0.0081756	0.0081756	0.0081756	0.0081756	0.0081756	0.0081756	0.0081756	0.0081756	0.0081756	0.0081756	0.0081756	0.0081756	0.0081756	0.0081756	0.0081756	0.0081756	0.0081756	0.0081756	0.0081756	0.0081756	0.0081756	0.0081756	0.0081756	0.0081756	0.0081756	0.0081756	0.0081756
chr7	31244759	CCTGTAGTCCCAGCTACTGGNGG	0	0.0081756	0.0081756	0.0081756	0.0081756	0.0081756	0.0081756	0.0081756	0.0081756	0.0081756	0.0081756	0.0081756	0.0081756	0.0081756	0.0081756	0.0081756	0.0081756	0.0081756	0.0081756	0.0081756	0.0163512	0.0245268	0.0245268	0.0245268	0.0163512	0.0163512	0.0163512	0.0163512	0.0163512	0.0163512	0.0163512	0.0163512	0.0163512	0.0163512	0.0163512	0.0163512	0.0163512	0.0163512	0.0163512	0.0163512	0.0163512	0.0163512	0.0163512	0.0163512	0.0163512	0.0163512	0.0163512
chr7	102095127	CCTGTAGTCCCAGCTACTGGNGG	0	0.081756	0.081756	0.081756	0.0654048	0.0654048	0.0572292	0.0572292	0.0572292	0.081756	0.081756	0.081756	0.0899317	0.0899317	0.081756	0.081756	0.081756	0.081756	0.081756	0.081756	0.081756	0.081756	0.081756	0.081756	0.0735804	0.0735804	0.0735804	0.0654048	0.0654048	0.0654048	0.0654048	0.0654048	0.0654048	0.0654048	0.0654048	0.0654048	0.0572292	0.0572292	0.0572292	0.0572292	0.0490536	0.0490536	0.0490536	0.0490536	0.0490536	0.0490536	0.0490536
chr7	152451173	CCTGTAGTCCCAGCTACTGGNGG	0	0.0654048	0.0654048	0.0654048	0.0654048	0.0654048	0.0735804	0.0735804	0.0735804	0.0735804	0.0735804	0.0735804	0.0735804	0.0735804	0.0654048	0.0654048	0.0654048	0.0654048	0.0654048	0.0572292	0.0572292	0.0572292	0.0572292	0.0654048	0.0654048	0.0654048	0.0572292	0.0572292	0.0572292	0.0490536	0.0490536	0.0490536	0.0490536	0.0490536	0.0327024	0.0327024	0.0490536	0.0572292	0.0572292	0.0572292	0.0572292	0.0572292	0.0572292	0.0572292	0.0572292	0.0572292	0.0490536
chr7	155275745	CCTGTAGTCCCAGCTACTGGNGG	0	0.0490536	0.0490536	0.0490536	0.0490536	0.0490536	0.0490536	0.0490536	0.0490536	0.0490536	0.0490536	0.0490536	0.0490536	0.0490536	0.0490536	0.0490536	0.0490536	0.0490536	0.040878	0.040878	0.040878	0.040878	0.040878	0.040878	0.040878	0.040878	0.040878	0.0327024	0.040878	0.040878	0.040878	0.040878	0.040878	0.040878	0.0490536	0.0490536	0.0490536	0.0490536	0.0490536	0.0490536	0.0490536	0.0490536	0.0327024	0.0327024	0.0327024	0.0327024	0.0490536
chr8	6270234	CCTGTAGTCCCAGCTACTGGNGG	0	0	0	0	0	0	0	0	0	0	0	0	0	0	0	0	0	0	0	0	0	0	0	0	0	0	0	0	0	0	0	0	0	0	0	0	0	0	0	0	0	0	0	0	0	0	0
chr8	67903543	CCTGTAGTCCCAGCTACTGGNGG	0	0.0163512	0.0163512	0.0163512	0.0163512	0.0163512	0.0163512	0.0163512	0.0163512	0.0163512	0.0163512	0.0163512	0.0163512	0.0163512	0.0163512	0.0163512	0.0163512	0.0163512	0.0163512	0.0163512	0.0163512	0.0245268	0.0245268	0.0245268	0.0245268	0.0245268	0.0327024	0.0327024	0.0327024	0.0327024	0.0327024	0.0327024	0.0245268	0.0327024	0.0327024	0.0245268	0.0245268	0.0245268	0.0245268	0.0245268	0.0245268	0.0245268	0.0245268	0.0245268	0.0245268	0.0245268	0.0245268
chr8	97796067	CCTGTAGTCCCAGCTACTGGNGG	0	0	0	0	0	0	0	0	0	0	0	0	0	0	0	0	0	0	0	0	0	0	0	0	0	0	0	0	0	0	0	0	0	0	0	0	0	0	0	0	0	0	0	0.0081756	0.0081756	0.0081756	0.0081756
chr8	102494153	CCTGTAGTCCCAGCTACTGGNGG	0	0.0327024	0.0245268	0.0245268	0.0245268	0.0245268	0.0245268	0.0245268	0.0245268	0.0245268	0.0245268	0.0245268	0.0245268	0.0245268	0.0245268	0.0245268	0.0245268	0.0245268	0.0245268	0.0245268	0.0245268	0.0245268	0.0245268	0.0245268	0.0245268	0.0245268	0.0245268	0.0245268	0.0245268	0.0245268	0.0245268	0.0245268	0.0245268	0.0245268	0.0245268	0.0245268	0.0245268	0.0245268	0.0163512	0.0163512	0.0163512	0.0163512	0.0163512	0	0	0	0
chr8	144982702	CCTGTAGTCCCAGCTACTGGNGG	0	0	0	0	0	0	0	0	0	0	0	0	0	0	0	0	0	0	0	0	0	0	0	0	0	0	0	0	0	0	0	0	0	0	0	0	0	0	0	0	0	0	0	0	0	0	0
chr9	19283723	CCTGTAGTCCCAGCTACTGGNGG	0	0	0	0	0	0	0	0	0	0	0	0	0	0	0	0	0	0	0	0	0	0	0	0	0	0	0	0	0	0	0	0	0	0	0	0	0	0	0	0	0	0	0	0	0	0	0
chr9	19506616	CCTGTAGTCCCAGCTACTGGNGG	0	0.0081756	0.0081756	0.0081756	0.0081756	0.0081756	0.0081756	0.0081756	0.0081756	0.0081756	0.0081756	0.0081756	0.0081756	0.0081756	0.0081756	0.0081756	0.0081756	0.0081756	0	0	0	0	0	0	0	0	0	0	0.0081756	0.0081756	0.0081756	0.0081756	0.0081756	0.0081756	0.0081756	0.0081756	0.0081756	0.0081756	0.0081756	0.0081756	0.0081756	0.0163512	0.0245268	0.0245268	0.0245268	0.0245268	0.0245268
chr9	20745237	CCTGTAGTCCCAGCTACTGGNGG	0	0	0	0.0081756	0.0081756	0.0081756	0.0081756	0.0081756	0.0081756	0.0081756	0.0081756	0.0163512	0.0163512	0.0163512	0.0163512	0.0163512	0.0163512	0.0163512	0.0163512	0.0245268	0.0245268	0.0245268	0.0245268	0.0245268	0.0245268	0.0245268	0.0245268	0.0245268	0.0245268	0.0245268	0.0245268	0.0327024	0.0327024	0.0327024	0.0327024	0.0327024	0.0327024	0.0327024	0.0327024	0.0327024	0.0327024	0.0327024	0.0327024	0.0327024	0.0327024	0.0327024	0.0327024
chr9	34095515	CCTGTAGTCCCAGCTACTGGNGG	0	0	0	0	0	0	0	0	0	0	0	0	0	0	0	0	0	0.0081756	0.0081756	0.0081756	0.0081756	0.0081756	0.0081756	0.0081756	0.0081756	0.0081756	0.0081756	0.0081756	0.0081756	0.0081756	0.0081756	0.0081756	0.0081756	0.0081756	0.0081756	0.0081756	0.0081756	0.0081756	0.0081756	0.0081756	0.0081756	0.0081756	0.0081756	0.0081756	0.0081756	0.0081756	0.0081756
chr9	76732204	CCTGTAGTCCCAGCTACTGGNGG	0	0.0245268	0.0245268	0.0245268	0.0245268	0.0245268	0.0245268	0.0245268	0.0245268	0.0245268	0.0245268	0.0245268	0.0245268	0.0245268	0.0245268	0.0245268	0.0245268	0.0245268	0.0245268	0.0245268	0.0245268	0.0327024	0.0327024	0.0327024	0.0327024	0.0327024	0.0327024	0.0245268	0.0245268	0.0245268	0.0245268	0.0245268	0.0245268	0.0245268	0.0245268	0.0245268	0.0245268	0.0245268	0.0245268	0.0245268	0.0245268	0.0245268	0.0245268	0.0245268	0.0245268	0.0245268	0.0245268
chr9	97851212	CCTGTAGTCCCAGCTACTGGNGG	0	0.0081756	0.0081756	0.0081756	0.0081756	0.0081756	0.0081756	0.0081756	0.0081756	0.0081756	0.0081756	0.0245268	0.0245268	0.0245268	0.0245268	0.0245268	0.0245268	0.0245268	0.0245268	0.0245268	0.0245268	0.0245268	0.0245268	0.0245268	0.0245268	0.0245268	0.0245268	0.0245268	0.0245268	0.0245268	0.0245268	0.0245268	0.0245268	0.0245268	0.0245268	0.0245268	0.0245268	0.0163512	0.0163512	0.0163512	0.0163512	0.0163512	0.0163512	0.0163512	0.0163512	0.0163512	0.0163512
chr9	127880874	CCTGTAGTCCCAGCTACTGGNGG	0	0.0081756	0	0	0	0	0	0	0	0	0	0	0	0	0	0	0	0	0	0	0	0	0	0	0	0	0	0	0	0	0	0	0	0	0	0	0	0	0	0	0	0	0	0	0	0	0
chrX	18912969	CCTGTAGTCCCAGCTACTGGNGG	0	0.0163512	0.0163512	0.0163512	0.0163512	0.0163512	0.0163512	0.0163512	0.0163512	0.0163512	0.0163512	0.0163512	0.0245268	0.0245268	0.0245268	0.0245268	0.0245268	0.0245268	0.0245268	0.0245268	0.0163512	0.0163512	0.0163512	0.0163512	0.0163512	0.0163512	0.0163512	0.0081756	0.0081756	0.0081756	0.0081756	0.0081756	0.0081756	0.0081756	0.0081756	0.0081756	0.0081756	0.0081756	0.0081756	0.0081756	0.0081756	0.0081756	0.0081756	0.0081756	0.0081756	0.0081756	0.0081756
chrX	38698750	CCTGTAGTCCCAGCTACTGGNGG	0	0.0081756	0.0081756	0.0081756	0.0081756	0.0081756	0.0081756	0.0081756	0.0081756	0.0081756	0.0081756	0.0081756	0.0081756	0.0081756	0.0081756	0.0081756	0.0081756	0.0081756	0.0081756	0.0081756	0.0081756	0.0081756	0	0	0	0	0	0	0	0	0	0	0	0	0	0	0	0	0	0	0	0	0	0.0081756	0.0081756	0.0081756	0.0081756
chrX	47540478	CCTGTAGTCCCAGCTACTGGNGG	0	0.040878	0.040878	0.040878	0.040878	0.040878	0.0327024	0.0245268	0.0245268	0.0245268	0.0327024	0.0327024	0.0327024	0.0327024	0.0327024	0.0327024	0.0327024	0.0327024	0.0327024	0.0327024	0.0327024	0.0327024	0.0327024	0.0572292	0.0572292	0.0572292	0.0572292	0.0572292	0.0572292	0.0572292	0.0572292	0.0572292	0.0572292	0.0572292	0.0572292	0.0572292	0.0572292	0.0572292	0.0572292	0.0572292	0.0572292	0.0572292	0.040878	0.040878	0.040878	0.040878	0.040878
chrX	54034889	CCTGTAGTCCCAGCTACTGGNGG	0	0.0081756	0.0081756	0.0081756	0.0081756	0.0081756	0.0081756	0.0081756	0.0081756	0.0081756	0.0081756	0.0081756	0.0081756	0.0081756	0.0081756	0.0081756	0.0081756	0.0081756	0.0081756	0.0081756	0.0081756	0.0081756	0.0081756	0.0081756	0.0081756	0.0081756	0.0081756	0.0081756	0.0081756	0.0081756	0.0081756	0.0081756	0.0081756	0.0081756	0.0081756	0.0081756	0.0081756	0.0081756	0.0081756	0.0081756	0.0081756	0.0081756	0.0081756	0.0081756	0.0081756	0.0081756	0.0081756
chrX	71355184	CCTGTAGTCCCAGCTACTGGNGG	0	0	0	0	0	0.0081756	0.0081756	0.0081756	0.0081756	0.0081756	0.0081756	0.0081756	0.0081756	0.0081756	0.0081756	0.0081756	0.0081756	0.0081756	0.0081756	0.0081756	0.0081756	0.0081756	0.0163512	0.0245268	0.0245268	0.0245268	0.0245268	0.0245268	0.0245268	0.0245268	0.0327024	0.0327024	0.0327024	0.0327024	0.0327024	0.0327024	0.0327024	0.0327024	0.0327024	0.0327024	0.0327024	0.0327024	0.0327024	0.0327024	0.0327024	0.0327024	0.0327024
chrX	71977548	CCTGTAGTCCCAGCTACTGGNGG	0	0.0327024	0.0327024	0.0327024	0.0327024	0.0327024	0.0327024	0.0327024	0.0327024	0.0327024	0.0327024	0.0327024	0.0327024	0.0327024	0.0327024	0.0327024	0.0327024	0.0327024	0.0327024	0.0327024	0.0327024	0.0327024	0.0245268	0.0163512	0.0163512	0.0081756	0.0081756	0	0	0	0	0	0	0	0	0	0	0	0	0	0	0	0	0	0	0	0
chrX	100622272	CCTGTAGTCCCAGCTACTGGNGG	0	0.0081756	0.0081756	0	0	0	0	0.0081756	0.0081756	0.0081756	0.0081756	0.0081756	0.0081756	0.0081756	0.0081756	0.0081756	0.0081756	0.0081756	0.0081756	0.0081756	0.0081756	0.0081756	0.0081756	0.0081756	0.0081756	0.0081756	0.0081756	0.0081756	0.0081756	0.0081756	0.0081756	0.0081756	0.0081756	0.0081756	0.0081756	0.0081756	0.0081756	0.0081756	0.0081756	0.0081756	0.0081756	0.0081756	0.0081756	0.0081756	0.0081756	0.0081756	0.0081756
chrX	104572727	CCTGTAGTCCCAGCTACTGGNGG	0	0	0	0	0	0	0	0	0	0	0	0	0	0	0	0	0	0	0	0	0	0	0	0	0	0	0	0	0	0	0	0	0	0	0	0	0	0	0	0	0	0	0	0	0	0	0
chrX	136871331	CCTGTAGTCCCAGCTACTGGNGG	0	0.0572292	0.0572292	0.0572292	0.0572292	0.0572292	0.0572292	0.0572292	0.0572292	0.0572292	0.0572292	0.0572292	0.0572292	0.0572292	0.0490536	0.0490536	0.0490536	0.0490536	0.0490536	0.0490536	0.0490536	0.0490536	0.040878	0.040878	0.0327024	0.0327024	0.0327024	0.0327024	0.0245268	0.0245268	0.0081756	0.0081756	0.0081756	0.0081756	0.0081756	0.0081756	0.0081756	0.0081756	0.0081756	0.0081756	0.0081756	0.0081756	0.0081756	0.0081756	0.0081756	0.0081756	0.0163512
chrX	137191156	CCTGTAGTCCCAGCTACTGGNGG	0	0	0	0	0	0	0	0	0	0	0	0	0	0	0	0	0	0	0	0	0	0	0	0	0	0	0	0	0	0	0	0	0	0	0	0	0	0	0	0	0	0	0	0	0	0	0
[truncated: 2,955 more columns]

## Sheet: WTr2_ppw
# chr	cut	guide+PAM	mismatches	-1500	-1499	-1498	-1497	-1496	-1495	-1494	-1493	-1492	-1491	-1490	-1489	-1488	-1487	-1486	-1485	-1484	-1483	-1482	-1481	-1480	-1479	-1478	-1477	-1476	-1475	-1474	-1473	-1472	-1471	-1470	-1469	-1468	-1467	-1466	-1465	-1464	-1463	-1462	-1461	-1460	-1459	-1458	-1457	-1456	-1455
chr1	13646293	CCTGTAGTCCCAGCTACTGGNGG	0	0.0164041	0.0164041	0.0164041	0.0164041	0.0164041	0.0164041	0.0164041	0.0164041	0.0164041	0.0164041	0.0164041	0.0164041	0.0164041	0.0164041	0.0164041	0.0164041	0.0164041	0.0164041	0.0164041	0.0164041	0.0164041	0.0164041	0.0164041	0.0164041	0.0164041	0.0164041	0.0164041	0.0164041	0.0164041	0.00820206	0.00820206	0.00820206	0.00820206	0.00820206	0.00820206	0.00820206	0.00820206	0.00820206	0.00820206	0.00820206	0.00820206	0.00820206	0.00820206	0.00820206	0.00820206	0
chr1	17034274	CCTGTAGTCCCAGCTACTGGNGG	0	0.0246062	0.0246062	0.0410103	0.0492123	0.0492123	0.0492123	0.0492123	0.0492123	0.0492123	0.0492123	0.0492123	0.0492123	0.0492123	0.0492123	0.0492123	0.0410103	0.0328082	0.0328082	0.0328082	0.0328082	0.0328082	0.0246062	0.0246062	0.0246062	0.0246062	0.0246062	0.0246062	0.0246062	0.0246062	0.0246062	0.0246062	0.0246062	0.0410103	0.0410103	0.0410103	0.0410103	0.0410103	0.0410103	0.0410103	0.0410103	0.0410103	0.0410103	0.0410103	0.0410103	0.0410103	0.0246062
chr1	26934785	CCTGTAGTCCCAGCTACTGGNGG	0	0.00820206	0.00820206	0.00820206	0.00820206	0.00820206	0.00820206	0.00820206	0.00820206	0.00820206	0.00820206	0.00820206	0.00820206	0.00820206	0.00820206	0.00820206	0.00820206	0.00820206	0.00820206	0.00820206	0.00820206	0.00820206	0.00820206	0.00820206	0.00820206	0.00820206	0.00820206	0.00820206	0.00820206	0.00820206	0.00820206	0.00820206	0.00820206	0.00820206	0.00820206	0.00820206	0.00820206	0.00820206	0.00820206	0.00820206	0.00820206	0.00820206	0.00820206	0.00820206	0.00820206	0.00820206	0.00820206
chr1	155404245	CCTGTAGTCCCAGCTACTGGNGG	0	0.00820206	0.00820206	0.00820206	0.00820206	0.00820206	0.0164041	0.0164041	0.0164041	0.0164041	0.0164041	0.0164041	0.0246062	0.0328082	0.0328082	0.0328082	0.0328082	0.0328082	0.0328082	0.0328082	0.0328082	0.0328082	0.0328082	0.0328082	0.0328082	0.0328082	0.0328082	0.0328082	0.0328082	0.0328082	0.0328082	0.0328082	0.0328082	0.0328082	0.0328082	0.0328082	0.0328082	0.0328082	0.0328082	0.0328082	0.0328082	0.0328082	0.0328082	0.0328082	0.0328082	0.0328082	0.0328082
chr1	160251600	CCTGTAGTCCCAGCTACTGGNGG	0	0.00820206	0.00820206	0.00820206	0.00820206	0.00820206	0.00820206	0.00820206	0.00820206	0.00820206	0.00820206	0.00820206	0.00820206	0.00820206	0.00820206	0.00820206	0.00820206	0.00820206	0.00820206	0.00820206	0.00820206	0.00820206	0.00820206	0.00820206	0.00820206	0.00820206	0.00820206	0.00820206	0.00820206	0.00820206	0.00820206	0.00820206	0.00820206	0.00820206	0.00820206	0.00820206	0.00820206	0.00820206	0.00820206	0.00820206	0.00820206	0.00820206	0.00820206	0.00820206	0.00820206	0.00820206	0.00820206
chr1	205295498	CCTGTAGTCCCAGCTACTGGNGG	0	0.0738185	0.0738185	0.0738185	0.0820206	0.0820206	0.0738185	0.0738185	0.0738185	0.0820206	0.0820206	0.0820206	0.0820206	0.0820206	0.0820206	0.0820206	0.0820206	0.0820206	0.0820206	0.0820206	0.0820206	0.0820206	0.0820206	0.0738185	0.0656165	0.0492123	0.0492123	0.0492123	0.0492123	0.0492123	0.0492123	0.0492123	0.0492123	0.0492123	0.0492123	0.0492123	0.0492123	0.0492123	0.0492123	0.0492123	0.0492123	0.0492123	0.0492123	0.0328082	0.0410103	0.0410103	0.0410103
chr1	218263611	CCTGTAGTCCCAGCTACTGGNGG	0	0	0	0	0	0	0	0	0	0	0	0	0	0	0	0	0	0	0	0	0	0	0	0	0	0	0	0	0	0	0	0	0	0	0	0	0	0	0	0	0	0	0	0	0	0	0
chr1	224879077	CCTGTAGTCCCAGCTACTGGNGG	0	0	0	0	0	0	0	0	0	0	0	0	0	0	0	0	0	0	0	0	0	0.00820206	0.00820206	0.00820206	0.00820206	0.00820206	0.00820206	0.00820206	0.00820206	0.00820206	0.00820206	0.00820206	0.00820206	0.00820206	0.00820206	0.00820206	0.00820206	0.00820206	0.00820206	0.00820206	0.00820206	0.00820206	0.00820206	0.00820206	0.00820206	0.00820206	0.00820206
chr10	63609342	CCTGTAGTCCCAGCTACTGGNGG	0	0.00820206	0.00820206	0.00820206	0.00820206	0.00820206	0.00820206	0.00820206	0.00820206	0.00820206	0.00820206	0.00820206	0.00820206	0.00820206	0.00820206	0.00820206	0.00820206	0.00820206	0.00820206	0.00820206	0.00820206	0.00820206	0.00820206	0.00820206	0.00820206	0.00820206	0.00820206	0.00820206	0.00820206	0.00820206	0.00820206	0.00820206	0.00820206	0.00820206	0.00820206	0.00820206	0.00820206	0.00820206	0.00820206	0.00820206	0.00820206	0.00820206	0.00820206	0.00820206	0.00820206	0.00820206	0.00820206
chr10	86581838	CCTGTAGTCCCAGCTACTGGNGG	0	0.0164041	0.0164041	0.0164041	0.0164041	0.0164041	0.0164041	0.0164041	0.0164041	0.0164041	0.0164041	0.0164041	0.0164041	0.0164041	0.0164041	0.0164041	0.0164041	0.0164041	0.0164041	0.0164041	0.0164041	0.0164041	0	0	0	0	0	0	0	0	0	0	0	0	0	0	0	0.0246062	0.0246062	0.0246062	0.0246062	0.0246062	0.0246062	0.0246062	0.0246062	0.0246062	0.0246062
chr10	103821693	CCTGTAGTCCCAGCTACTGGNGG	0	0.0410103	0.0410103	0.0328082	0.0328082	0.0328082	0.0328082	0.0328082	0.0328082	0.0328082	0.0328082	0.0246062	0.0246062	0.0246062	0.0246062	0.0246062	0.0328082	0.0328082	0.0328082	0.0328082	0.0328082	0.0246062	0.0246062	0.0246062	0.0246062	0.0246062	0.0246062	0.0246062	0.0246062	0.0246062	0.0164041	0.0164041	0.0164041	0.0164041	0.0164041	0.0164041	0.0164041	0.0164041	0.0164041	0.0164041	0.0164041	0.0164041	0.00820206	0.00820206	0.00820206	0.00820206	0.00820206
chr10	110588119	CCTGTAGTCCCAGCTACTGGNGG	0	0.0246062	0.0246062	0.0246062	0.0246062	0.0246062	0.0246062	0.0246062	0.0246062	0.0246062	0.0246062	0.0246062	0.0246062	0.0246062	0.0246062	0.0246062	0.0246062	0.0246062	0.0246062	0.0246062	0.0246062	0.0246062	0.0246062	0.0246062	0.0246062	0.0246062	0.0246062	0.0246062	0.0246062	0.0246062	0.0246062	0.0246062	0.0246062	0.0246062	0.0246062	0.0246062	0.0246062	0.0246062	0.0164041	0.0164041	0.0164041	0.0164041	0.00820206	0.00820206	0.00820206	0.00820206	0.00820206
chr11	65668034	CCTGTAGTCCCAGCTACTGGNGG	0	0.0492123	0.0492123	0.0492123	0.0492123	0.0492123	0.0410103	0.0410103	0.0410103	0.0410103	0.0410103	0.0410103	0.0410103	0.0410103	0.0410103	0.0410103	0.0410103	0.0410103	0.0410103	0.0328082	0.0410103	0.0410103	0.0410103	0.0410103	0.0410103	0.0410103	0.0410103	0.0410103	0.0410103	0.0410103	0.0492123	0.0492123	0.0492123	0.0410103	0.0410103	0.0410103	0.0410103	0.0410103	0.0410103	0.0410103	0.0410103	0.0410103	0.0410103	0.0410103	0.0328082	0.0246062	0.0328082
chr11	100048021	CCTGTAGTCCCAGCTACTGGNGG	0	0	0	0	0	0	0	0	0	0	0	0	0	0	0	0	0	0	0	0	0	0	0	0	0	0	0	0	0	0	0	0	0	0	0	0	0	0	0	0	0	0	0	0	0	0	0
chr11	117156079	CCTGTAGTCCCAGCTACTGGNGG	0	0.00820206	0.00820206	0.00820206	0.00820206	0.00820206	0.00820206	0.00820206	0.00820206	0.00820206	0.00820206	0.00820206	0.00820206	0.00820206	0.00820206	0.00820206	0.00820206	0.00820206	0.00820206	0.00820206	0	0	0	0	0	0	0	0	0	0	0	0	0	0	0	0	0	0	0	0	0	0	0	0	0	0	0
chr11	119159377	CCTGTAGTCCCAGCTACTGGNGG	0	0.00820206	0.00820206	0.00820206	0.00820206	0.00820206	0.00820206	0.0164041	0.0164041	0.0164041	0.00820206	0.00820206	0.00820206	0.00820206	0.00820206	0.00820206	0.00820206	0.00820206	0.00820206	0.00820206	0.00820206	0.00820206	0.00820206	0.00820206	0.00820206	0.00820206	0.00820206	0.00820206	0.00820206	0.00820206	0.00820206	0.00820206	0.00820206	0.00820206	0.00820206	0.00820206	0.00820206	0.00820206	0.00820206	0.00820206	0.00820206	0.00820206	0.00820206	0.00820206	0.00820206	0.00820206	0.00820206
chr11	119331705	CCTGTAGTCCCAGCTACTGGNGG	0	0.00820206	0.00820206	0.00820206	0.00820206	0.00820206	0.00820206	0.00820206	0.00820206	0.00820206	0.00820206	0.00820206	0.00820206	0.00820206	0.00820206	0.00820206	0.00820206	0.00820206	0.00820206	0.00820206	0.00820206	0.00820206	0.00820206	0.00820206	0.00820206	0.00820206	0.00820206	0.00820206	0.00820206	0.00820206	0.00820206	0.00820206	0.00820206	0.00820206	0.00820206	0.00820206	0.00820206	0.00820206	0.00820206	0.00820206	0.00820206	0.00820206	0.00820206	0	0	0	0
chr12	88060449	CCTGTAGTCCCAGCTACTGGNGG	0	0.00820206	0	0	0	0	0	0	0	0	0	0	0	0	0	0	0	0	0	0	0	0	0	0	0	0	0	0	0	0	0	0	0	0	0	0	0	0	0	0	0	0	0	0	0	0	0
chr12	105958951	CCTGTAGTCCCAGCTACTGGNGG	0	0.00820206	0.00820206	0.00820206	0.00820206	0.00820206	0.00820206	0.00820206	0.00820206	0.00820206	0.00820206	0.00820206	0.00820206	0.00820206	0	0.00820206	0.0246062	0.0246062	0.0246062	0.0246062	0.0246062	0.0328082	0.0328082	0.0328082	0.0328082	0.0328082	0.0328082	0.0328082	0.0328082	0.0410103	0.0410103	0.0410103	0.0410103	0.0410103	0.0410103	0.0410103	0.0410103	0.0410103	0.0410103	0.0410103	0.0410103	0.0410103	0.0410103	0.0410103	0.0410103	0.0410103	0.0410103
chr12	117313422	CCTGTAGTCCCAGCTACTGGNGG	0	0.00820206	0	0	0	0	0	0	0	0	0	0	0	0	0	0	0	0	0	0	0	0	0	0	0	0	0	0	0	0	0	0	0	0	0	0	0	0	0	0	0	0	0	0	0	0	0
chr12	123922263	CCTGTAGTCCCAGCTACTGGNGG	0	0.00820206	0.00820206	0.00820206	0.0164041	0.0164041	0.0164041	0.0164041	0.0164041	0.0164041	0.0164041	0.0164041	0.0164041	0.0164041	0.0164041	0.0164041	0.0164041	0.0164041	0.0164041	0.0164041	0.0164041	0.0164041	0.0164041	0.0164041	0.0164041	0.0164041	0.0246062	0.0246062	0.0246062	0.0246062	0.0246062	0.0246062	0.0246062	0.0246062	0.0246062	0.0246062	0.0246062	0.0246062	0.0246062	0.0246062	0.0246062	0.0246062	0.0246062	0.0246062	0.0246062	0.0164041	0.0164041
chr12	130733364	CCTGTAGTCCCAGCTACTGGNGG	0	0.0164041	0.0164041	0.0164041	0.0164041	0.0164041	0.0164041	0.00820206	0.00820206	0.00820206	0.00820206	0.00820206	0.00820206	0.00820206	0.00820206	0.00820206	0.00820206	0.00820206	0.00820206	0.00820206	0.00820206	0.00820206	0.00820206	0.00820206	0.00820206	0.00820206	0.00820206	0.00820206	0.00820206	0.00820206	0.00820206	0.00820206	0.00820206	0.0164041	0.0164041	0.0164041	0.0164041	0.0164041	0.0164041	0.0164041	0.00820206	0.00820206	0.00820206	0.00820206	0.00820206	0.00820206	0.00820206
chr13	73088681	CCTGTAGTCCCAGCTACTGGNGG	0	0.0328082	0.0328082	0.0328082	0.0328082	0.0328082	0.0328082	0.0328082	0.0328082	0.0246062	0.0328082	0.0328082	0.0328082	0.0328082	0.0328082	0.0328082	0.0328082	0.0328082	0.0328082	0.0328082	0.0328082	0.0164041	0.0246062	0.0246062	0.0246062	0.0246062	0.0246062	0.0246062	0.0328082	0.0328082	0.0328082	0.0410103	0.0410103	0.0410103	0.0410103	0.0410103	0.0410103	0.0410103	0.0410103	0.0410103	0.0410103	0.0410103	0.0410103	0.0492123	0.0492123	0.0492123	0.0492123
chr13	77322050	CCTGTAGTCCCAGCTACTGGNGG	0	0	0	0	0	0	0	0	0	0	0	0	0	0	0	0	0	0	0	0	0	0	0	0	0	0	0	0	0	0	0	0	0	0	0	0	0	0	0	0	0	0	0	0	0	0	0
chr13	91010262	CCTGTAGTCCCAGCTACTGGNGG	0	0.0246062	0.0246062	0.0246062	0.0246062	0.0246062	0.0246062	0.0164041	0.0164041	0.0164041	0.0164041	0.00820206	0	0	0.0164041	0.0164041	0.0164041	0.0164041	0.0164041	0.0164041	0.0164041	0.0164041	0.0164041	0.0164041	0.0246062	0.0246062	0.0246062	0.0246062	0.0246062	0.0246062	0.0246062	0.0328082	0.0328082	0.0328082	0.0410103	0.0410103	0.0410103	0.0410103	0.0410103	0.0410103	0.0410103	0.0410103	0.0410103	0.0410103	0.0410103	0.0410103	0.0410103
chr14	24212683	CCTGTAGTCCCAGCTACTGGNGG	0	0.00820206	0.00820206	0.00820206	0.00820206	0.00820206	0.00820206	0.00820206	0.00820206	0.00820206	0.00820206	0.00820206	0.00820206	0.00820206	0.00820206	0.00820206	0.00820206	0.00820206	0.00820206	0.00820206	0.00820206	0.00820206	0.00820206	0.00820206	0.00820206	0.00820206	0.00820206	0.00820206	0.00820206	0.00820206	0.00820206	0.00820206	0.00820206	0.00820206	0.00820206	0.00820206	0.00820206	0	0	0	0	0	0	0	0	0	0
chr14	59444696	CCTGTAGTCCCAGCTACTGGNGG	0	0.00820206	0.00820206	0.00820206	0.00820206	0.00820206	0.00820206	0.00820206	0.00820206	0.00820206	0.00820206	0.00820206	0.00820206	0.00820206	0.00820206	0.00820206	0.00820206	0.00820206	0.00820206	0.00820206	0.00820206	0.00820206	0.00820206	0.00820206	0.00820206	0.00820206	0	0	0	0	0	0	0	0	0	0	0	0.00820206	0.00820206	0.00820206	0.00820206	0.00820206	0.00820206	0.00820206	0.00820206	0.00820206	0.00820206
chr14	60113072	CCTGTAGTCCCAGCTACTGGNGG	0	0.00820206	0.00820206	0.00820206	0.00820206	0.00820206	0.00820206	0.00820206	0.00820206	0.00820206	0.00820206	0.00820206	0.00820206	0.00820206	0.00820206	0.00820206	0.00820206	0.00820206	0.00820206	0.00820206	0.00820206	0.00820206	0.00820206	0.00820206	0.00820206	0.00820206	0.00820206	0.00820206	0.00820206	0.00820206	0.00820206	0.00820206	0.00820206	0.00820206	0.00820206	0.00820206	0.00820206	0.00820206	0.00820206	0.00820206	0.00820206	0.00820206	0.00820206	0.00820206	0.00820206	0.00820206	0.00820206
chr14	63638072	CCTGTAGTCCCAGCTACTGGNGG	0	0.0164041	0.0164041	0.0164041	0.0164041	0.0164041	0.0164041	0.0164041	0.0164041	0.0164041	0.0164041	0.0164041	0.0164041	0.0164041	0.0164041	0.0164041	0.0164041	0.0164041	0.0164041	0.0164041	0.0164041	0.0164041	0.0164041	0.0164041	0.0164041	0.00820206	0	0	0	0	0	0	0	0	0	0	0	0	0	0	0	0	0	0	0	0	0
chr14	71395553	CCTGTAGTCCCAGCTACTGGNGG	0	0.0164041	0.0164041	0.0164041	0.0164041	0.00820206	0.00820206	0.00820206	0.00820206	0.00820206	0.00820206	0.0164041	0.0164041	0.0164041	0.0164041	0.0164041	0.0164041	0.0164041	0.0164041	0.0164041	0.0246062	0.0328082	0.0410103	0.0410103	0.0410103	0.0410103	0.0410103	0.0410103	0.0410103	0.0410103	0.0410103	0.0410103	0.0410103	0.0410103	0.0410103	0.0410103	0.0410103	0.0410103	0.0410103	0.0410103	0.0410103	0.0410103	0.0410103	0.0410103	0.0410103	0.0410103	0.0410103
chr14	72645448	CCTGTAGTCCCAGCTACTGGNGG	0	0	0	0	0	0	0	0	0	0	0	0	0	0	0	0	0	0	0	0	0	0	0	0	0	0	0	0	0	0	0	0	0	0.00820206	0.00820206	0.00820206	0.00820206	0.00820206	0.00820206	0.00820206	0.00820206	0.00820206	0.00820206	0.00820206	0.00820206	0.00820206	0.00820206
chr14	81604690	CCTGTAGTCCCAGCTACTGGNGG	0	0.0164041	0.0164041	0.0164041	0.0164041	0.0164041	0.0164041	0.0164041	0.0164041	0.0164041	0.0164041	0.0164041	0.0164041	0.0164041	0.0164041	0.0164041	0.0164041	0.0164041	0.0164041	0.0164041	0.0164041	0.0164041	0.0164041	0.0164041	0.00820206	0.00820206	0.00820206	0.00820206	0.00820206	0.00820206	0.00820206	0.00820206	0.00820206	0.00820206	0.00820206	0.00820206	0.00820206	0.00820206	0.00820206	0.00820206	0.00820206	0.00820206	0.00820206	0.00820206	0.00820206	0.00820206	0.00820206
chr14	90409879	CCTGTAGTCCCAGCTACTGGNGG	0	0.0246062	0.0246062	0.0246062	0.0246062	0.0246062	0.0246062	0.0246062	0.0246062	0.0246062	0.0246062	0.0246062	0.0246062	0.0246062	0.0246062	0.0246062	0.0246062	0.0246062	0.0246062	0.0246062	0.0246062	0.0246062	0.0246062	0.0246062	0.0246062	0.0246062	0.0246062	0.0246062	0.0246062	0.0246062	0.0246062	0.0246062	0.0246062	0.0246062	0.0246062	0.00820206	0.0164041	0.0246062	0.0246062	0.0246062	0.0246062	0.0246062	0.0246062	0.0164041	0.0164041	0.0164041	0.0164041
chr15	38620692	CCTGTAGTCCCAGCTACTGGNGG	0	0	0	0	0.00820206	0.00820206	0.00820206	0.00820206	0.00820206	0.00820206	0.00820206	0.00820206	0.00820206	0.00820206	0.00820206	0.00820206	0.00820206	0.00820206	0.00820206	0.00820206	0.00820206	0.00820206	0.00820206	0.00820206	0.00820206	0.00820206	0.00820206	0.00820206	0.00820206	0.00820206	0.00820206	0.00820206	0.00820206	0.00820206	0.00820206	0.00820206	0.00820206	0.00820206	0.00820206	0.00820206	0.00820206	0.0246062	0.0246062	0.0246062	0.0246062	0.0246062	0.0328082
chr15	75878481	CCTGTAGTCCCAGCTACTGGNGG	0	0.0164041	0.0246062	0.0246062	0.0246062	0.0246062	0.0164041	0.0164041	0.0164041	0.0164041	0.0164041	0.0164041	0.0164041	0.0164041	0.0164041	0.0164041	0.0164041	0.0164041	0.0164041	0.0164041	0.0164041	0.0164041	0.0246062	0.0246062	0.0246062	0.0246062	0.0246062	0.0246062	0.0246062	0.0246062	0.0246062	0.0246062	0.0246062	0.0246062	0.0164041	0.0164041	0.0246062	0.0246062	0.0246062	0.0246062	0.0246062	0.0246062	0.0246062	0.0246062	0.0246062	0.0246062	0.0246062
chr16	409298	CCTGTAGTCCCAGCTACTGGNGG	0	0	0	0	0	0	0	0	0	0	0	0	0	0	0	0	0	0	0	0	0	0	0	0	0	0	0	0	0	0	0	0	0	0	0	0	0	0	0	0	0	0	0	0	0	0	0
chr16	3105285	CCTGTAGTCCCAGCTACTGGNGG	0	0.0246062	0.0246062	0.0246062	0.0246062	0.0246062	0.0246062	0.0246062	0.0246062	0.0246062	0.0246062	0.0246062	0.0246062	0.0246062	0.0246062	0.0164041	0.0164041	0.0164041	0.0164041	0.0164041	0.0246062	0.0246062	0.0246062	0.0246062	0.0246062	0.0246062	0.0164041	0.0164041	0.0164041	0.0164041	0.0164041	0.0164041	0.0164041	0.0164041	0.0164041	0.0328082	0.0328082	0.0328082	0.0328082	0.0328082	0.0328082	0.0328082	0.0410103	0.0410103	0.0410103	0.0492123	0.0492123
chr16	21127451	CCTGTAGTCCCAGCTACTGGNGG	0	0	0	0	0	0	0	0	0	0	0	0	0	0	0	0	0	0	0	0	0	0	0	0	0	0	0	0	0	0	0	0	0	0	0	0	0	0	0	0	0	0	0	0	0	0	0
chr16	47372040	CCTGTAGTCCCAGCTACTGGNGG	0	0.0246062	0.0246062	0.0246062	0.0246062	0.0246062	0.0246062	0.0246062	0.0328082	0.0328082	0.0328082	0.0328082	0.0328082	0.0328082	0.0328082	0.0328082	0.0328082	0.0328082	0.0328082	0.0328082	0.0328082	0.0246062	0.0246062	0.0246062	0.0246062	0.0246062	0.0246062	0.0246062	0.0246062	0.0246062	0.0246062	0.0246062	0.0246062	0.0246062	0.0164041	0.0246062	0.0246062	0.0246062	0.0246062	0.0246062	0.0246062	0.0246062	0.0246062	0.0246062	0.0246062	0.0246062	0.0246062
chr17	7623585	CCTGTAGTCCCAGCTACTGGNGG	0	0.0246062	0.0246062	0.0246062	0.0246062	0.0246062	0.0246062	0.0246062	0.0246062	0.0246062	0.0164041	0.0164041	0.0164041	0.0164041	0.0164041	0.0164041	0.0164041	0.0164041	0.0164041	0.0164041	0.0164041	0.0164041	0.0164041	0.0164041	0.0164041	0.0164041	0.0164041	0.0164041	0.0164041	0.0164041	0.0164041	0.0164041	0.0164041	0.0164041	0.0164041	0.0164041	0.0164041	0.0164041	0.0164041	0.0164041	0.0164041	0.0246062	0.00820206	0.00820206	0.00820206	0.00820206	0.00820206
chr17	7639705	CCTGTAGTCCCAGCTACTGGNGG	0	0.00820206	0.00820206	0.00820206	0.00820206	0.00820206	0.00820206	0.00820206	0.00820206	0.00820206	0.00820206	0.00820206	0.00820206	0.00820206	0.00820206	0.00820206	0	0	0	0	0	0	0	0	0	0	0	0	0	0	0	0	0	0	0.00820206	0.00820206	0.00820206	0.00820206	0.00820206	0.00820206	0.00820206	0.00820206	0.00820206	0.00820206	0.00820206	0.00820206	0.00820206
chr17	34819034	CCTGTAGTCCCAGCTACTGGNGG	0	0.00820206	0.00820206	0.00820206	0.00820206	0.00820206	0.00820206	0.00820206	0.00820206	0.00820206	0.00820206	0.00820206	0.00820206	0.00820206	0.00820206	0.00820206	0.00820206	0.00820206	0.00820206	0.00820206	0.00820206	0.00820206	0.00820206	0.00820206	0.00820206	0.00820206	0.00820206	0.00820206	0.00820206	0.00820206	0.0164041	0.0164041	0.0164041	0.0164041	0.0164041	0.0164041	0.0164041	0.0164041	0.0164041	0.0164041	0.0164041	0.00820206	0.00820206	0.00820206	0.00820206	0.00820206	0.00820206
chr17	48021854	CCTGTAGTCCCAGCTACTGGNGG	0	0.0410103	0.0410103	0.0410103	0.0328082	0.0328082	0.0328082	0.0328082	0.0328082	0.0328082	0.0328082	0.0328082	0.0328082	0.0328082	0.0328082	0.0492123	0.0492123	0.0492123	0.0492123	0.0492123	0.0492123	0.0410103	0.0410103	0.0410103	0.0410103	0.0410103	0.0410103	0.0410103	0.0410103	0.0410103	0.0246062	0.0246062	0.0246062	0.0246062	0.0246062	0.0246062	0.0246062	0.0246062	0.0246062	0.0246062	0.0246062	0.0246062	0.0246062	0.0246062	0.0164041	0.0164041	0.0164041
chr17	50492720	CCTGTAGTCCCAGCTACTGGNGG	0	0.00820206	0.00820206	0.00820206	0.00820206	0.00820206	0.00820206	0.00820206	0.00820206	0.00820206	0.00820206	0.00820206	0.00820206	0.00820206	0.00820206	0.00820206	0.0164041	0.0246062	0.0246062	0.0246062	0.0246062	0.0246062	0.0246062	0.0246062	0.0164041	0.0164041	0.0164041	0.0164041	0.0164041	0.0164041	0.0164041	0.0164041	0.0164041	0.0164041	0.0164041	0.0164041	0.0164041	0.0164041	0.0164041	0.0164041	0.0164041	0.0164041	0.0164041	0.0164041	0.0164041	0.0164041	0.0328082
chr17	80897151	CCTGTAGTCCCAGCTACTGGNGG	0	0.0328082	0.0328082	0.0328082	0.0328082	0.0328082	0.0328082	0.0246062	0.0164041	0.0164041	0.0164041	0.0164041	0.0164041	0.0164041	0.0164041	0.0164041	0.0164041	0.0164041	0.0164041	0.00820206	0.00820206	0.00820206	0.00820206	0.00820206	0.00820206	0.00820206	0.00820206	0.00820206	0.00820206	0.00820206	0.00820206	0.00820206	0.00820206	0.00820206	0.00820206	0.00820206	0.00820206	0.00820206	0.00820206	0.00820206	0.00820206	0.00820206	0	0	0	0	0
chr18	12419979	CCTGTAGTCCCAGCTACTGGNGG	0	0.0164041	0.0164041	0.0164041	0.0164041	0.0164041	0.0164041	0.0164041	0.0164041	0.0164041	0.0164041	0.0164041	0.0164041	0.0164041	0.0164041	0.00820206	0.00820206	0.00820206	0.00820206	0.00820206	0.00820206	0.00820206	0.00820206	0.0164041	0.0246062	0.0246062	0.0246062	0.0246062	0.0246062	0.0246062	0.0246062	0.0246062	0.0246062	0.0246062	0.0246062	0.0246062	0.0246062	0.0246062	0.0246062	0.0246062	0.0164041	0.0164041	0.0164041	0.0164041	0.0164041	0.0164041	0.0164041
chr18	27101483	CCTGTAGTCCCAGCTACTGGNGG	0	0	0	0	0	0	0	0	0	0	0	0	0	0	0	0	0	0	0	0	0	0	0	0	0	0	0	0	0	0	0	0	0	0	0	0	0	0	0	0	0	0	0	0	0	0	0
chr18	30222301	CCTGTAGTCCCAGCTACTGGNGG	0	0.0164041	0.0164041	0.0246062	0.0246062	0.0246062	0.0246062	0.0246062	0.0246062	0.0246062	0.0246062	0.0246062	0.0246062	0.0246062	0.0164041	0.0164041	0.0164041	0.0164041	0.0164041	0.0164041	0.0164041	0.0164041	0.0164041	0.0164041	0.0164041	0.0164041	0.0164041	0.0164041	0.0164041	0.0164041	0.0164041	0.0164041	0.0164041	0.0164041	0.00820206	0.00820206	0.00820206	0.00820206	0.00820206	0.00820206	0.00820206	0.00820206	0.00820206	0.00820206	0.00820206	0.00820206	0.00820206
chr18	46026777	CCTGTAGTCCCAGCTACTGGNGG	0	0	0	0	0	0	0	0	0	0	0	0	0	0	0	0	0	0	0	0	0	0	0	0	0	0	0	0	0	0	0	0	0	0	0	0	0	0	0	0	0	0	0	0	0	0	0
chr18	47097010	CCTGTAGTCCCAGCTACTGGNGG	0	0	0	0	0	0	0	0	0	0	0	0	0	0	0	0	0	0	0	0	0	0	0	0	0	0	0	0	0	0	0	0	0	0	0	0	0	0	0	0	0	0	0	0	0	0	0
chr18	67141064	CCTGTAGTCCCAGCTACTGGNGG	0	0.00820206	0.00820206	0.00820206	0.00820206	0.00820206	0.00820206	0.00820206	0.00820206	0.00820206	0.00820206	0.00820206	0.00820206	0.00820206	0	0	0	0	0	0	0	0	0	0	0	0	0	0	0	0	0	0	0	0	0	0	0	0	0	0	0	0	0	0	0	0	0
chr19	7224071	CCTGTAGTCCCAGCTACTGGNGG	0	0.00820206	0.00820206	0.00820206	0.00820206	0.00820206	0.00820206	0.00820206	0.00820206	0.00820206	0.00820206	0.00820206	0.00820206	0.00820206	0.00820206	0.00820206	0.00820206	0.0164041	0.0164041	0.0164041	0.0164041	0.0164041	0.0164041	0.0164041	0.0164041	0.0164041	0.0164041	0.0164041	0.0164041	0.00820206	0.00820206	0.00820206	0.00820206	0.00820206	0.00820206	0.00820206	0.00820206	0.00820206	0.00820206	0.00820206	0.00820206	0.00820206	0.00820206	0.00820206	0.00820206	0.00820206	0.00820206
chr19	43424117	CCTGTAGTCCCAGCTACTGGNGG	0	0	0	0	0	0	0	0	0	0	0	0	0	0	0	0	0	0	0	0	0	0	0	0	0	0	0	0	0	0	0	0	0	0	0	0	0	0	0	0	0	0	0	0.00820206	0.00820206	0.00820206	0.00820206
chr19	51647995	CCTGTAGTCCCAGCTACTGGNGG	0	0	0	0	0	0	0	0	0	0	0	0	0	0	0	0	0	0	0	0	0	0	0	0	0	0	0	0	0	0	0	0	0	0	0	0	0	0	0	0	0	0	0	0	0	0	0
chr2	10807339	CCTGTAGTCCCAGCTACTGGNGG	0	0	0	0	0	0	0	0	0	0	0	0	0	0	0	0	0	0	0	0	0	0	0	0	0	0	0	0	0	0	0	0	0	0	0	0	0	0	0	0	0	0	0	0	0	0	0
chr2	13614006	CCTGTAGTCCCAGCTACTGGNGG	0	0.00820206	0.00820206	0.00820206	0.00820206	0.00820206	0.00820206	0.00820206	0.00820206	0.00820206	0.00820206	0.00820206	0.00820206	0.00820206	0.00820206	0.00820206	0.00820206	0.00820206	0.00820206	0.00820206	0.00820206	0.00820206	0.00820206	0.00820206	0.00820206	0	0	0	0	0	0	0	0	0	0	0	0	0	0	0	0	0	0	0	0	0	0
chr2	21661619	CCTGTAGTCCCAGCTACTGGNGG	0	0.00820206	0.00820206	0.00820206	0.00820206	0.00820206	0.00820206	0.00820206	0.00820206	0.00820206	0.00820206	0.00820206	0.00820206	0.00820206	0.00820206	0.00820206	0.00820206	0.00820206	0.00820206	0.00820206	0.00820206	0.00820206	0.00820206	0.00820206	0.00820206	0.00820206	0.00820206	0.00820206	0.00820206	0.00820206	0.00820206	0.00820206	0.00820206	0.00820206	0.00820206	0.00820206	0.00820206	0.00820206	0.00820206	0.00820206	0.00820206	0.00820206	0.00820206	0	0	0	0
chr2	27884374	CCTGTAGTCCCAGCTACTGGNGG	0	0	0	0	0	0	0	0	0	0	0	0	0	0	0	0	0	0	0	0	0	0	0	0	0	0	0	0	0	0	0	0	0	0	0	0	0	0	0	0	0	0	0	0	0	0	0
chr2	70336527	CCTGTAGTCCCAGCTACTGGNGG	0	0.0246062	0.0246062	0.0246062	0.0246062	0.0246062	0.0246062	0.0246062	0.0246062	0.0246062	0.0246062	0.0246062	0.0246062	0.0246062	0.0246062	0.0246062	0.0246062	0.0246062	0.0246062	0.0246062	0.0246062	0.0246062	0.0164041	0.00820206	0.00820206	0.00820206	0.00820206	0.00820206	0.00820206	0.00820206	0.00820206	0.00820206	0.00820206	0.00820206	0.00820206	0.00820206	0.00820206	0.00820206	0.00820206	0.00820206	0.00820206	0.00820206	0.00820206	0.00820206	0.00820206	0.00820206	0.00820206
chr2	73379204	CCTGTAGTCCCAGCTACTGGNGG	0	0.0164041	0.0164041	0.0164041	0.0164041	0.0164041	0.0164041	0.0164041	0.0164041	0.0164041	0.0164041	0.0164041	0.0164041	0.0164041	0.0164041	0.0164041	0.0164041	0.0164041	0.0164041	0.0164041	0.0164041	0.0164041	0.0164041	0.0164041	0.0164041	0.0164041	0.0164041	0.0164041	0.0246062	0.0246062	0.0246062	0.0246062	0.0246062	0.0246062	0.0246062	0.0246062	0.0246062	0.0246062	0.0246062	0.0164041	0.0164041	0.0164041	0.0164041	0.0164041	0.0328082	0.0328082	0.0328082
chr2	97847069	CCTGTAGTCCCAGCTACTGGNGG	0	0.0164041	0.0164041	0.0164041	0.0164041	0.0164041	0.0164041	0.0164041	0.0164041	0.0164041	0.0164041	0.0164041	0.0164041	0.0164041	0.0164041	0.0164041	0.0164041	0.0164041	0.0164041	0.0164041	0.00820206	0.00820206	0.00820206	0.00820206	0.00820206	0.00820206	0.00820206	0.00820206	0.00820206	0.00820206	0.00820206	0.00820206	0.00820206	0.0164041	0.0164041	0.0164041	0.0164041	0.0164041	0.0164041	0.0164041	0.0164041	0.0164041	0.0164041	0.0164041	0.0164041	0.0164041	0.0164041
chr2	127669608	CCTGTAGTCCCAGCTACTGGNGG	0	0	0	0	0	0	0	0	0	0	0	0	0	0	0	0	0	0	0	0	0	0	0	0	0	0	0	0	0	0	0	0	0	0	0	0	0	0	0	0	0	0	0	0	0	0	0
chr2	131113209	CCTGTAGTCCCAGCTACTGGNGG	0	0	0	0	0	0	0	0	0	0	0	0	0	0	0	0	0	0	0	0	0	0	0	0	0	0	0	0	0	0	0	0	0	0	0	0	0	0	0	0	0	0	0	0	0	0	0
chr2	218525373	CCTGTAGTCCCAGCTACTGGNGG	0	0.00820206	0.00820206	0.00820206	0.00820206	0.00820206	0.00820206	0.00820206	0.00820206	0.00820206	0.00820206	0.00820206	0.00820206	0.00820206	0.00820206	0.00820206	0.00820206	0.00820206	0.00820206	0.00820206	0.00820206	0.00820206	0.00820206	0.00820206	0.00820206	0.00820206	0	0	0	0	0	0	0	0	0	0	0	0	0	0	0	0	0	0	0	0	0
chr2	218967594	CCTGTAGTCCCAGCTACTGGNGG	0	0	0	0	0	0	0	0	0	0	0	0	0	0	0	0	0	0	0	0	0	0	0	0	0	0	0	0	0	0	0	0	0	0	0	0	0	0	0	0	0	0	0	0	0	0	0
chr2	219046906	CCTGTAGTCCCAGCTACTGGNGG	0	0.0246062	0.0246062	0.0246062	0.0246062	0.0246062	0.0246062	0.0246062	0.0246062	0.0246062	0.0246062	0.0246062	0.0246062	0.0246062	0.0246062	0.0246062	0.0246062	0.0246062	0.0246062	0.0246062	0.0246062	0.0246062	0.0246062	0.0246062	0.0246062	0.0164041	0.0164041	0.0164041	0.0164041	0.0164041	0.0164041	0.0164041	0.0164041	0.0164041	0.0164041	0.0164041	0.0164041	0.0164041	0.0164041	0.0164041	0.0164041	0.0164041	0.0164041	0.00820206	0.00820206	0.00820206	0
chr20	19325336	CCTGTAGTCCCAGCTACTGGNGG	0	0	0	0	0	0	0	0	0	0	0	0	0	0	0	0	0	0	0	0	0	0	0	0	0	0	0	0	0	0	0	0	0	0	0	0	0	0	0	0	0	0	0	0	0	0	0
chr21	28643570	CCTGTAGTCCCAGCTACTGGNGG	0	0	0	0	0	0	0	0	0	0	0	0	0	0	0	0	0	0	0	0	0	0	0	0	0	0	0	0	0	0	0	0	0	0	0	0	0	0	0	0	0	0	0	0	0	0	0
chr22	19200732	CCTGTAGTCCCAGCTACTGGNGG	0	0.0328082	0.0328082	0.0328082	0.0410103	0.0410103	0.0410103	0.0410103	0.0410103	0.0410103	0.0410103	0.0410103	0.0410103	0.0410103	0.0410103	0.0410103	0.0492123	0.0492123	0.0410103	0.0410103	0.0410103	0.0410103	0.0410103	0.0410103	0.0410103	0.0328082	0.0328082	0.0246062	0.0246062	0.0246062	0.0246062	0.0246062	0.0328082	0.0328082	0.0328082	0.0328082	0.0328082	0.0328082	0.0410103	0.0410103	0.0410103	0.0410103	0.0410103	0.0410103	0.0410103	0.0328082	0.0328082
chr3	32832348	CCTGTAGTCCCAGCTACTGGNGG	0	0.0164041	0.0164041	0.00820206	0.00820206	0.00820206	0.00820206	0.00820206	0.00820206	0.00820206	0.00820206	0.00820206	0.00820206	0.00820206	0.00820206	0.00820206	0.00820206	0.00820206	0.00820206	0.00820206	0.00820206	0.00820206	0.00820206	0.00820206	0.00820206	0.00820206	0.00820206	0.00820206	0.00820206	0.00820206	0.00820206	0	0	0	0	0	0	0	0	0	0	0.00820206	0.00820206	0.00820206	0.00820206	0.00820206	0.00820206
chr3	40175033	CCTGTAGTCCCAGCTACTGGNGG	0	0.0410103	0.0410103	0.0410103	0.0328082	0.0328082	0.0328082	0.0328082	0.0328082	0.0328082	0.0328082	0.0328082	0.0328082	0.0328082	0.0410103	0.0410103	0.0410103	0.0410103	0.0410103	0.0410103	0.0410103	0.0410103	0.0410103	0.0410103	0.0410103	0.0410103	0.0410103	0.0410103	0.0410103	0.0410103	0.0410103	0.0410103	0.0410103	0.0410103	0.0410103	0.0410103	0.0410103	0.0410103	0.0410103	0.0410103	0.0410103	0.0410103	0.0410103	0.0410103	0.0410103	0.0246062	0.0246062
chr3	63112098	CCTGTAGTCCCAGCTACTGGNGG	0	0	0	0	0	0	0	0	0	0	0	0	0	0	0	0	0	0	0.00820206	0.00820206	0.0164041	0.0164041	0.0164041	0.0164041	0.0164041	0.0164041	0.0164041	0.0164041	0.0164041	0.0164041	0.0164041	0.0246062	0.0246062	0.0246062	0.0246062	0.0246062	0.0246062	0.0246062	0.0246062	0.0246062	0.0246062	0.0246062	0.0246062	0.0246062	0.0246062	0.0246062	0.0246062
chr3	138618109	CCTGTAGTCCCAGCTACTGGNGG	0	0.0410103	0.0410103	0.0410103	0.0410103	0.0410103	0.0410103	0.0410103	0.0410103	0.0410103	0.0410103	0.0410103	0.0410103	0.0410103	0.0410103	0.0410103	0.0410103	0.0328082	0.0328082	0.0328082	0.0328082	0.0328082	0.0328082	0.0328082	0.0328082	0.0246062	0.0246062	0.0246062	0.0246062	0.0246062	0.0246062	0.0164041	0.0164041	0.0164041	0.0164041	0.0164041	0.0164041	0.0164041	0.0164041	0.0164041	0.0164041	0.0164041	0.0164041	0.0164041	0.0164041	0.0164041	0.0164041
chr3	145068310	CCTGTAGTCCCAGCTACTGGNGG	0	0	0	0	0	0	0	0	0	0	0	0	0	0.00820206	0.00820206	0.00820206	0.00820206	0.00820206	0.00820206	0.00820206	0.00820206	0.00820206	0.00820206	0.00820206	0.00820206	0.00820206	0.00820206	0.00820206	0.00820206	0.00820206	0.00820206	0.00820206	0.00820206	0.00820206	0.00820206	0.00820206	0.00820206	0.00820206	0.00820206	0.00820206	0.00820206	0.00820206	0.00820206	0.00820206	0.00820206	0.00820206	0.00820206
chr3	172628409	CCTGTAGTCCCAGCTACTGGNGG	0	0.0574144	0.0574144	0.0574144	0.0574144	0.0574144	0.0574144	0.0574144	0.0574144	0.0574144	0.0574144	0.0574144	0.0410103	0.0328082	0.0328082	0.0328082	0.0328082	0.0164041	0.0164041	0.0164041	0.0164041	0.0164041	0.0164041	0.0164041	0.0164041	0.0164041	0.0164041	0.0164041	0.0164041	0.0164041	0.00820206	0.00820206	0.00820206	0.00820206	0.00820206	0.00820206	0.00820206	0.00820206	0.00820206	0.00820206	0	0	0	0	0	0	0
chr3	179430581	CCTGTAGTCCCAGCTACTGGNGG	0	0.00820206	0.00820206	0.00820206	0.00820206	0.00820206	0.00820206	0.00820206	0.0164041	0.0164041	0.0164041	0.0164041	0.0164041	0.0164041	0.0164041	0.0164041	0.0164041	0.0164041	0.0164041	0.0164041	0.0164041	0.0164041	0.0164041	0.0164041	0.0164041	0.0246062	0.0246062	0.0164041	0.0164041	0.0164041	0.0164041	0.0164041	0.0164041	0.0164041	0.0164041	0.0164041	0.0164041	0.0164041	0.0164041	0.0164041	0.0164041	0.0164041	0.0164041	0.0164041	0.0164041	0.0164041	0.0164041
chr3	186759226	CCTGTAGTCCCAGCTACTGGNGG	0	0.0164041	0.0164041	0.0246062	0.0164041	0.0164041	0.0164041	0.0164041	0.0246062	0.0246062	0.0246062	0.0246062	0.0246062	0.0246062	0.0246062	0.0246062	0.0246062	0.0246062	0.0246062	0.0246062	0.0246062	0.0246062	0.0328082	0.0328082	0.0328082	0.0328082	0.0328082	0.0328082	0.0328082	0.0328082	0.0328082	0.0328082	0.0328082	0.0328082	0.0328082	0.0328082	0.0328082	0.0328082	0.0328082	0.0328082	0.0328082	0.0328082	0.0328082	0.0328082	0.0328082	0.0328082	0.0328082
chr4	57697921	CCTGTAGTCCCAGCTACTGGNGG	0	0.00820206	0.00820206	0.00820206	0.00820206	0.00820206	0.00820206	0.00820206	0.00820206	0.00820206	0.00820206	0.00820206	0.00820206	0.0164041	0.0164041	0.0164041	0.0164041	0.0164041	0.0164041	0.0164041	0.0164041	0.0164041	0.0164041	0.0164041	0.0164041	0.0164041	0.0164041	0.0164041	0.0164041	0.0164041	0.0164041	0.0164041	0.0164041	0.0164041	0.0164041	0.0164041	0.0164041	0.0164041	0.0164041	0.0164041	0.0164041	0.0164041	0.0164041	0.0164041	0.00820206	0.00820206	0.00820206
chr4	79309843	CCTGTAGTCCCAGCTACTGGNGG	0	0.0164041	0.0164041	0.0164041	0.0164041	0.0164041	0.0164041	0.0164041	0.0328082	0.0328082	0.0328082	0.0328082	0.0328082	0.0410103	0.0410103	0.0410103	0.0410103	0.0410103	0.0410103	0.0410103	0.0410103	0.0410103	0.0410103	0.0410103	0.0410103	0.0410103	0.0410103	0.0410103	0.0410103	0.0410103	0.0410103	0.0410103	0.0410103	0.0410103	0.0410103	0.0410103	0.0410103	0.0410103	0.0410103	0.0410103	0.0410103	0.0410103	0.0410103	0.0410103	0.0410103	0.0410103	0.0410103
chr4	144373525	CCTGTAGTCCCAGCTACTGGNGG	0	0.0246062	0.0246062	0.0246062	0.0246062	0.0246062	0.0246062	0.0246062	0.0246062	0.0246062	0.0246062	0.0246062	0.0246062	0.0246062	0.0246062	0.0246062	0.0246062	0.0246062	0.0246062	0.0246062	0.0328082	0.0328082	0.0328082	0.0328082	0.0328082	0.0328082	0.0328082	0.0328082	0.0328082	0.0410103	0.0410103	0.0328082	0.0328082	0.0328082	0.0328082	0.0328082	0.0328082	0.0328082	0.0328082	0.0328082	0.0164041	0.0164041	0.0164041	0.0164041	0.0164041	0.0164041	0.0164041
chr5	556494	CCTGTAGTCCCAGCTACTGGNGG	0	0	0	0	0	0	0	0	0	0	0	0	0	0	0	0	0	0	0	0	0	0	0	0	0	0	0	0	0	0	0	0	0	0	0	0	0	0	0	0	0	0	0	0	0	0	0
chr5	31326819	CCTGTAGTCCCAGCTACTGGNGG	0	0.0246062	0.0246062	0.0246062	0.0246062	0.0246062	0.0246062	0.0246062	0.0246062	0.0246062	0.0246062	0.0246062	0.0164041	0.0164041	0.00820206	0.00820206	0	0	0	0	0	0	0	0	0	0.00820206	0.00820206	0.0246062	0.0246062	0.0246062	0.0246062	0.0246062	0.0246062	0.0246062	0.0246062	0.0246062	0.0246062	0.0246062	0.0246062	0.0246062	0.0246062	0.0246062	0.0246062	0.0246062	0.0246062	0.0246062	0.0246062
chr5	44538195	CCTGTAGTCCCAGCTACTGGNGG	0	0.00820206	0.00820206	0.00820206	0.00820206	0.00820206	0.00820206	0.00820206	0.00820206	0.00820206	0.00820206	0.00820206	0.00820206	0.00820206	0.00820206	0.00820206	0.00820206	0.00820206	0.00820206	0.00820206	0.00820206	0.00820206	0.00820206	0.00820206	0.00820206	0.00820206	0.00820206	0.00820206	0.00820206	0.00820206	0.00820206	0.00820206	0.00820206	0.00820206	0.0164041	0.0164041	0.0164041	0.0164041	0.0164041	0.0246062	0.0328082	0.0328082	0.0328082	0.0328082	0.0410103	0.0410103	0.0410103
chr5	61366022	CCTGTAGTCCCAGCTACTGGNGG	0	0.00820206	0.00820206	0.00820206	0.00820206	0.00820206	0.00820206	0.00820206	0.00820206	0.00820206	0.00820206	0.00820206	0.00820206	0.00820206	0.00820206	0.00820206	0.00820206	0.00820206	0.00820206	0.00820206	0.00820206	0.00820206	0.00820206	0.00820206	0.00820206	0.00820206	0	0	0	0	0	0	0	0	0	0	0	0	0	0	0	0	0	0	0	0	0
chr5	69174639	CCTGTAGTCCCAGCTACTGGNGG	0	0.0410103	0.0410103	0.0410103	0.0410103	0.0410103	0.0410103	0.0410103	0.0410103	0.0246062	0.0164041	0.0164041	0.0164041	0.0164041	0.00820206	0	0	0	0	0	0	0	0	0	0	0	0	0	0	0	0	0	0	0	0	0	0	0	0	0	0	0	0	0	0	0	0
chr5	75705090	CCTGTAGTCCCAGCTACTGGNGG	0	0.0328082	0.0328082	0.0328082	0.0246062	0.0246062	0.0246062	0.0246062	0.0246062	0.0246062	0.0164041	0.0164041	0.0164041	0.0164041	0.0164041	0.0164041	0.0164041	0.0164041	0.0164041	0.0164041	0.0164041	0.0164041	0.0164041	0.0164041	0.0164041	0.0164041	0.0164041	0.0164041	0.0164041	0.00820206	0.00820206	0.00820206	0.00820206	0.00820206	0.00820206	0.00820206	0.00820206	0.00820206	0.00820206	0.00820206	0.00820206	0.00820206	0.00820206	0.00820206	0.00820206	0.00820206	0.00820206
chr5	93917769	CCTGTAGTCCCAGCTACTGGNGG	0	0	0	0	0	0	0	0	0	0	0	0	0	0	0	0	0	0	0	0	0	0	0	0	0	0	0	0	0	0	0	0	0	0	0	0	0	0	0	0	0	0	0	0	0	0	0
chr5	108412424	CCTGTAGTCCCAGCTACTGGNGG	0	0	0	0	0	0	0	0	0	0.00820206	0.00820206	0.00820206	0.00820206	0.00820206	0.00820206	0.00820206	0.00820206	0.00820206	0.00820206	0.00820206	0.00820206	0.00820206	0.0164041	0.0164041	0.0164041	0.0164041	0.0164041	0.0246062	0.0246062	0.0246062	0.0246062	0.0246062	0.0246062	0.0246062	0.0246062	0.0246062	0.0246062	0.0328082	0.0328082	0.0328082	0.0328082	0.0328082	0.0328082	0.0328082	0.0328082	0.0328082	0.0328082
chr5	129084763	CCTGTAGTCCCAGCTACTGGNGG	0	0.0820206	0.0820206	0.0820206	0.0820206	0.0820206	0.0820206	0.0820206	0.0820206	0.0738185	0.0738185	0.0656165	0.0656165	0.0656165	0.0656165	0.0656165	0.0656165	0.0656165	0.0656165	0.0656165	0.0656165	0.0574144	0.0574144	0.0574144	0.0574144	0.0574144	0.0574144	0.0574144	0.0246062	0.0246062	0.0246062	0.0246062	0.0246062	0.0246062	0.0328082	0.0164041	0.0164041	0.0164041	0.0164041	0.0164041	0.00820206	0.00820206	0.00820206	0.00820206	0.00820206	0.00820206	0.00820206
chr5	131388961	CCTGTAGTCCCAGCTACTGGNGG	0	0.155839	0.147637	0.131233	0.131233	0.131233	0.131233	0.139435	0.139435	0.147637	0.147637	0.147637	0.131233	0.131233	0.139435	0.139435	0.139435	0.139435	0.139435	0.139435	0.139435	0.139435	0.147637	0.147637	0.139435	0.139435	0.139435	0.139435	0.139435	0.139435	0.139435	0.131233	0.114829	0.0984247	0.106627	0.106627	0.106627	0.0984247	0.0984247	0.0984247	0.0984247	0.0984247	0.0984247	0.0984247	0.0820206	0.0820206	0.0820206
chr5	141759357	CCTGTAGTCCCAGCTACTGGNGG	0	0.0410103	0.0410103	0.0410103	0.0410103	0.0410103	0.0410103	0.0410103	0.0410103	0.0328082	0.0328082	0.0328082	0.0328082	0.0328082	0.0328082	0.0328082	0.0328082	0.0328082	0.0328082	0.0328082	0.0328082	0.0328082	0.0328082	0.0328082	0.0328082	0.0328082	0.0328082	0.0328082	0.0328082	0.0328082	0.0328082	0.0328082	0.0328082	0.0328082	0.0410103	0.0410103	0.0410103	0.0410103	0.0410103	0.0164041	0.0164041	0.0164041	0.0164041	0.0164041	0.0164041	0.0164041	0.0164041
chr5	157830918	CCTGTAGTCCCAGCTACTGGNGG	0	0.00820206	0.00820206	0.00820206	0.00820206	0.00820206	0.0164041	0.0164041	0.0164041	0.0164041	0.0164041	0.0164041	0.0164041	0.0164041	0.0164041	0.0164041	0.0164041	0.0164041	0.0164041	0.0164041	0.0164041	0.0164041	0.0164041	0.0164041	0.0164041	0.0410103	0.0410103	0.0410103	0.0410103	0.0410103	0.0410103	0.0410103	0.0410103	0.0410103	0.0410103	0.0410103	0.0410103	0.0410103	0.0574144	0.0574144	0.0574144	0.0574144	0.0574144	0.0574144	0.0574144	0.0574144	0.0574144
chr5	164699577	CCTGTAGTCCCAGCTACTGGNGG	0	0.0164041	0.0164041	0.0164041	0.0164041	0.0164041	0.0164041	0.0164041	0.0164041	0.0164041	0.0164041	0.0164041	0.0164041	0.0164041	0.0164041	0.0164041	0.0164041	0.0164041	0.00820206	0.00820206	0.00820206	0.00820206	0.00820206	0.00820206	0.00820206	0.00820206	0.00820206	0.00820206	0.00820206	0.00820206	0.00820206	0.00820206	0.00820206	0.00820206	0.00820206	0	0	0	0	0	0	0	0	0	0	0	0
chr5	180661916	CCTGTAGTCCCAGCTACTGGNGG	0	0.0164041	0.0164041	0.0164041	0.0164041	0.00820206	0.00820206	0.00820206	0.00820206	0.00820206	0.00820206	0.00820206	0.00820206	0.00820206	0.0328082	0.0328082	0.0328082	0.0328082	0.0328082	0.0328082	0.0328082	0.0328082	0.0328082	0.0328082	0.0328082	0.0328082	0.0328082	0.0328082	0.0328082	0.0328082	0.0328082	0.0328082	0.0328082	0.0328082	0.0328082	0.0328082	0.0328082	0.0328082	0.0328082	0.0328082	0.0328082	0.0246062	0.0328082	0.0328082	0.0328082	0.0328082	0.0328082
chr6	19832160	CCTGTAGTCCCAGCTACTGGNGG	0	0	0	0	0	0	0	0	0	0	0	0	0	0	0	0	0	0	0	0	0	0	0	0	0	0	0	0	0	0	0	0	0.00820206	0.00820206	0.00820206	0.00820206	0.00820206	0.00820206	0.00820206	0.00820206	0.00820206	0.00820206	0.00820206	0.00820206	0.00820206	0.00820206	0.00820206
chr6	34158442	CCTGTAGTCCCAGCTACTGGNGG	0	0.00820206	0.00820206	0.00820206	0.00820206	0.00820206	0.00820206	0.00820206	0.00820206	0.00820206	0.00820206	0.00820206	0.00820206	0.00820206	0.00820206	0.00820206	0.00820206	0.00820206	0.00820206	0.00820206	0	0	0	0	0	0	0	0	0	0	0	0.00820206	0.00820206	0.00820206	0.00820206	0.00820206	0.00820206	0.00820206	0.00820206	0.00820206	0.00820206	0.00820206	0.00820206	0.00820206	0.00820206	0.00820206	0.00820206
chr6	35527031	CCTGTAGTCCCAGCTACTGGNGG	0	0.0246062	0.0246062	0.0246062	0.0246062	0.0246062	0.0246062	0.0246062	0.0164041	0.0164041	0.0164041	0.0164041	0.0164041	0.0164041	0.0164041	0.0164041	0.0164041	0.0164041	0.0164041	0.0164041	0.0164041	0.0164041	0.0246062	0.0246062	0.0246062	0.0246062	0.0246062	0.0246062	0.0246062	0.0246062	0.0164041	0.0164041	0.0164041	0.0164041	0.0164041	0.0246062	0.0246062	0.0246062	0.0246062	0.0246062	0.0246062	0.0246062	0.0246062	0.0246062	0.0246062	0.0246062	0.0246062
chr6	43048893	CCTGTAGTCCCAGCTACTGGNGG	0	0.0328082	0.0328082	0.0328082	0.0328082	0.0328082	0.0328082	0.0328082	0.0328082	0.0328082	0.0328082	0.0328082	0.0246062	0.0246062	0.0246062	0.0246062	0.0246062	0.0246062	0.0246062	0.0246062	0.0246062	0.0246062	0.0164041	0.0164041	0.00820206	0.00820206	0.00820206	0.00820206	0.00820206	0.00820206	0.00820206	0.00820206	0.00820206	0.00820206	0.00820206	0.00820206	0.00820206	0.00820206	0.0164041	0.0164041	0.0164041	0.0164041	0.0164041	0.0164041	0.0164041	0.0246062	0.0246062
chr6	58380745	CCTGTAGTCCCAGCTACTGGNGG	0	0	0	0	0	0	0	0	0	0	0	0	0	0	0	0	0	0	0	0	0	0	0	0	0	0	0	0	0	0	0	0	0	0	0	0	0	0	0	0	0	0	0	0	0	0	0
chr6	96120398	CCTGTAGTCCCAGCTACTGGNGG	0	0	0	0	0	0	0	0	0	0	0	0	0	0	0	0	0	0	0	0	0	0	0	0	0	0	0	0	0	0	0	0	0	0.00820206	0.00820206	0.00820206	0.00820206	0.00820206	0.00820206	0.00820206	0.00820206	0.00820206	0.00820206	0.00820206	0.00820206	0.00820206	0.00820206
chr7	31244759	CCTGTAGTCCCAGCTACTGGNGG	0	0.0410103	0.0410103	0.0410103	0.0410103	0.0410103	0.0410103	0.0328082	0.0328082	0.0328082	0.0328082	0.0328082	0.0328082	0.0328082	0.0328082	0.0328082	0.0328082	0.0328082	0.0328082	0.0164041	0.0164041	0.0164041	0.0164041	0.0164041	0.0164041	0.0164041	0.0164041	0.0164041	0.0164041	0.0164041	0.0246062	0.0164041	0.0164041	0.0246062	0.0246062	0.0246062	0.0246062	0.0246062	0.0246062	0.0246062	0.0246062	0.0246062	0.0246062	0.0164041	0.0164041	0.0246062	0.0246062
chr7	102095127	CCTGTAGTCCCAGCTACTGGNGG	0	0.0984247	0.0984247	0.0984247	0.0902226	0.0738185	0.0738185	0.0738185	0.0738185	0.0738185	0.0738185	0.0656165	0.0656165	0.0656165	0.0656165	0.0656165	0.0656165	0.0656165	0.0656165	0.0656165	0.0656165	0.0656165	0.0574144	0.0574144	0.0328082	0.0328082	0.0328082	0.0246062	0.0246062	0.0246062	0.0246062	0.0246062	0.0246062	0.0246062	0.0246062	0.00820206	0.00820206	0.00820206	0.00820206	0.00820206	0.00820206	0.00820206	0.00820206	0.00820206	0.00820206	0.00820206	0.00820206
chr7	152451173	CCTGTAGTCCCAGCTACTGGNGG	0	0.0492123	0.0492123	0.0492123	0.0492123	0.0492123	0.0492123	0.0492123	0.0492123	0.0492123	0.0492123	0.0492123	0.0492123	0.0328082	0.0328082	0.0328082	0.0246062	0.0246062	0.0246062	0.0246062	0.0246062	0.0246062	0.0246062	0.0328082	0.0246062	0.0246062	0.0246062	0.0246062	0.0164041	0.0164041	0.0164041	0.0246062	0.0246062	0.0328082	0.0246062	0.0246062	0.0246062	0.0246062	0.0246062	0.0246062	0.0246062	0.0246062	0.0246062	0.0246062	0.0328082	0.0328082	0.0328082
chr7	155275745	CCTGTAGTCCCAGCTACTGGNGG	0	0.0328082	0.0328082	0.0328082	0.0246062	0.0246062	0.0246062	0.0246062	0.0246062	0.0246062	0.0246062	0.0246062	0.0246062	0.0246062	0.0246062	0.0246062	0.0164041	0.0164041	0.0164041	0.0164041	0.0164041	0.0164041	0.0164041	0.0164041	0.0164041	0.0164041	0.0164041	0.0164041	0.0164041	0.0164041	0.0164041	0.0164041	0.0164041	0.00820206	0.00820206	0.00820206	0.00820206	0.00820206	0.00820206	0.00820206	0.00820206	0.00820206	0.00820206	0.00820206	0.00820206	0.0164041	0.0164041
chr8	6270234	CCTGTAGTCCCAGCTACTGGNGG	0	0	0	0	0	0	0	0	0	0	0	0	0	0	0	0	0	0	0	0	0	0	0	0	0	0	0	0	0	0	0	0	0	0	0	0	0	0.00820206	0.00820206	0.00820206	0.00820206	0.00820206	0.00820206	0.00820206	0.00820206	0.00820206	0.00820206
chr8	67903543	CCTGTAGTCCCAGCTACTGGNGG	0	0.0410103	0.0410103	0.0410103	0.0410103	0.0410103	0.0410103	0.0410103	0.0410103	0.0410103	0.0410103	0.0410103	0.0410103	0.0410103	0.0410103	0.0410103	0.0410103	0.0410103	0.0246062	0.0246062	0.00820206	0.00820206	0.00820206	0.00820206	0.00820206	0.00820206	0.00820206	0.00820206	0.00820206	0.00820206	0.00820206	0.00820206	0.00820206	0.00820206	0.00820206	0.00820206	0.00820206	0.00820206	0.00820206	0.00820206	0.00820206	0.00820206	0.00820206	0.00820206	0.00820206	0.00820206	0.00820206
chr8	97796067	CCTGTAGTCCCAGCTACTGGNGG	0	0	0	0	0	0.00820206	0.00820206	0.00820206	0.00820206	0.00820206	0.00820206	0.00820206	0.00820206	0.00820206	0.00820206	0.00820206	0.00820206	0.00820206	0.00820206	0.00820206	0.00820206	0.00820206	0.00820206	0.00820206	0.00820206	0.00820206	0.00820206	0.00820206	0.00820206	0.00820206	0.00820206	0.00820206	0.00820206	0.00820206	0.0164041	0.0164041	0.0164041	0.0164041	0.0246062	0.0246062	0.0246062	0.0246062	0.0246062	0.0246062	0.0246062	0.0328082	0.0328082
chr8	102494153	CCTGTAGTCCCAGCTACTGGNGG	0	0.0410103	0.0328082	0.0328082	0.0328082	0.0410103	0.0492123	0.0492123	0.0492123	0.0492123	0.0492123	0.0574144	0.0574144	0.0574144	0.0574144	0.0574144	0.0574144	0.0574144	0.0574144	0.0574144	0.0574144	0.0574144	0.0574144	0.0574144	0.0574144	0.0574144	0.0574144	0.0574144	0.0492123	0.0492123	0.0492123	0.0492123	0.0492123	0.0492123	0.0492123	0.0492123	0.0492123	0.0492123	0.0574144	0.0574144	0.0574144	0.0574144	0.0574144	0.0328082	0.0328082	0.0328082	0.0410103
chr8	144982702	CCTGTAGTCCCAGCTACTGGNGG	0	0	0	0	0	0	0	0	0	0	0	0	0	0	0	0	0	0	0	0	0	0	0	0	0	0	0	0	0	0	0	0	0	0	0	0	0	0	0	0	0	0	0	0	0	0	0
chr9	19283723	CCTGTAGTCCCAGCTACTGGNGG	0	0	0	0	0	0	0	0	0	0	0	0	0	0	0	0	0	0	0	0	0	0	0.00820206	0.00820206	0.00820206	0.00820206	0.00820206	0.00820206	0.00820206	0.00820206	0.00820206	0.00820206	0.00820206	0.00820206	0.00820206	0.00820206	0.00820206	0.00820206	0.00820206	0.00820206	0.00820206	0.00820206	0.00820206	0.00820206	0.00820206	0.00820206	0.00820206
chr9	19506616	CCTGTAGTCCCAGCTACTGGNGG	0	0	0	0	0	0	0	0	0	0	0	0	0	0	0	0	0	0	0	0	0	0	0	0	0	0	0	0	0	0	0	0	0	0	0	0	0	0	0	0	0	0	0	0	0	0	0
chr9	20745237	CCTGTAGTCCCAGCTACTGGNGG	0	0.0164041	0.0164041	0.0164041	0.0164041	0.0164041	0.0164041	0.0164041	0.0164041	0.0164041	0.0164041	0.0164041	0.0164041	0.0164041	0.0164041	0.0164041	0.0164041	0.0164041	0.0246062	0.0246062	0.0246062	0.0246062	0.0246062	0.0246062	0.0246062	0.0246062	0.0246062	0.0246062	0.0246062	0.0328082	0.0328082	0.0328082	0.0328082	0.0328082	0.0328082	0.0328082	0.0328082	0.0328082	0.0328082	0.0328082	0.0328082	0.0246062	0.0328082	0.0328082	0.0328082	0.0328082	0.0328082
chr9	34095515	CCTGTAGTCCCAGCTACTGGNGG	0	0.0164041	0.0164041	0.0164041	0.0164041	0.0164041	0.0164041	0.0164041	0.0164041	0.0164041	0.0164041	0.0164041	0.0164041	0.0164041	0.0164041	0.00820206	0.00820206	0.00820206	0.00820206	0.00820206	0.00820206	0.00820206	0.00820206	0.00820206	0.00820206	0.00820206	0.00820206	0.00820206	0.00820206	0.0164041	0.0164041	0.0164041	0.0164041	0.0164041	0.0164041	0.0164041	0.0164041	0.0164041	0.0164041	0.0164041	0.0164041	0.0164041	0.0164041	0.0164041	0.0164041	0.0164041	0.0164041
chr9	76732204	CCTGTAGTCCCAGCTACTGGNGG	0	0.00820206	0.00820206	0.00820206	0.00820206	0.00820206	0.00820206	0.00820206	0.00820206	0.00820206	0.00820206	0.00820206	0.00820206	0.0164041	0.0164041	0.0164041	0.0164041	0.0164041	0.0164041	0.0164041	0.0164041	0.0164041	0.0164041	0.0164041	0.0164041	0.0246062	0.0246062	0.0164041	0.0164041	0.0164041	0.0164041	0.0164041	0.0164041	0.0164041	0.0164041	0.0164041	0.0164041	0.0164041	0.0164041	0.0164041	0.0164041	0.0164041	0.0164041	0.0164041	0.0246062	0.0246062	0.0246062
chr9	97851212	CCTGTAGTCCCAGCTACTGGNGG	0	0.0164041	0.0164041	0.0164041	0.0164041	0.0164041	0.0164041	0.0164041	0.0164041	0.0164041	0.0164041	0.0164041	0.0164041	0.0164041	0.0164041	0.0164041	0.0164041	0.0164041	0.0164041	0.0164041	0.0164041	0.0164041	0.0164041	0.0164041	0.0164041	0.0164041	0.0164041	0.0164041	0.0164041	0.0164041	0.0164041	0.0164041	0.0164041	0.0164041	0.0164041	0.0164041	0.0164041	0.0164041	0.0164041	0.0164041	0.0164041	0.0164041	0.00820206	0.00820206	0.00820206	0.00820206	0.00820206
chr9	127880874	CCTGTAGTCCCAGCTACTGGNGG	0	0.0246062	0.00820206	0.0164041	0.0246062	0.0246062	0.0246062	0.0246062	0.0246062	0.0246062	0.0246062	0.0246062	0.0246062	0.0246062	0.0246062	0.0246062	0.0246062	0.0246062	0.0246062	0.0246062	0.0246062	0.0246062	0.0246062	0.0246062	0.0246062	0.0246062	0.0246062	0.0246062	0.0246062	0.0246062	0.0246062	0.0246062	0.0246062	0.0164041	0.0164041	0.0164041	0.0164041	0.0164041	0.0164041	0.0164041	0.0164041	0.0164041	0.0164041	0.0164041	0.0164041	0.0164041	0.0164041
chrX	18912969	CCTGTAGTCCCAGCTACTGGNGG	0	0	0	0.00820206	0.00820206	0.00820206	0.00820206	0.00820206	0.00820206	0.00820206	0.00820206	0.00820206	0.00820206	0.00820206	0.00820206	0.00820206	0.00820206	0.00820206	0.00820206	0.00820206	0.00820206	0.00820206	0.00820206	0.00820206	0.00820206	0.00820206	0.00820206	0.00820206	0.00820206	0.00820206	0.00820206	0.00820206	0.00820206	0.00820206	0.00820206	0.00820206	0.00820206	0.00820206	0.00820206	0.00820206	0.00820206	0.00820206	0.00820206	0.00820206	0.00820206	0.00820206	0.00820206
chrX	38698750	CCTGTAGTCCCAGCTACTGGNGG	0	0.00820206	0.00820206	0	0	0	0	0	0	0	0	0	0	0	0	0	0	0	0	0	0	0	0	0	0	0	0	0	0	0	0	0	0	0	0	0	0	0	0	0	0	0	0	0	0	0	0
chrX	47540478	CCTGTAGTCCCAGCTACTGGNGG	0	0.0410103	0.0410103	0.0410103	0.0410103	0.0410103	0.0410103	0.0410103	0.0410103	0.0410103	0.0492123	0.0492123	0.0492123	0.0492123	0.0492123	0.0492123	0.0492123	0.0492123	0.0492123	0.0492123	0.0492123	0.0492123	0.0492123	0.0492123	0.0492123	0.0492123	0.0492123	0.0492123	0.0492123	0.0492123	0.0492123	0.0492123	0.0410103	0.0410103	0.0410103	0.0410103	0.0410103	0.0328082	0.0328082	0.0328082	0.0328082	0.0328082	0.0164041	0.0164041	0.00820206	0.00820206	0.00820206
chrX	54034889	CCTGTAGTCCCAGCTACTGGNGG	0	0	0	0	0	0	0	0.00820206	0.00820206	0.00820206	0.00820206	0.00820206	0.00820206	0.00820206	0.00820206	0.0164041	0.0164041	0.0164041	0.0164041	0.0164041	0.0164041	0.0164041	0.0164041	0.0246062	0.0246062	0.0246062	0.0246062	0.0246062	0.0246062	0.0246062	0.0246062	0.0246062	0.0246062	0.0246062	0.0246062	0.0246062	0.0246062	0.0246062	0.0246062	0.0246062	0.0246062	0.0246062	0.0246062	0.0246062	0.0328082	0.0328082	0.0328082
chrX	71355184	CCTGTAGTCCCAGCTACTGGNGG	0	0.0246062	0.0246062	0.0246062	0.0246062	0.0246062	0.0246062	0.0246062	0.0246062	0.0246062	0.0246062	0.0246062	0.0246062	0.0246062	0.0246062	0.0246062	0.0246062	0.0246062	0.0246062	0.00820206	0.00820206	0.0164041	0.0164041	0.0164041	0.0164041	0.0164041	0.0164041	0.0164041	0.0164041	0.0164041	0.0164041	0.0164041	0.0164041	0.0164041	0.00820206	0.00820206	0.00820206	0.00820206	0.00820206	0.00820206	0.00820206	0.00820206	0.00820206	0.00820206	0.00820206	0.00820206	0.00820206
chrX	71977548	CCTGTAGTCCCAGCTACTGGNGG	0	0.0492123	0.0492123	0.0492123	0.0492123	0.0492123	0.0492123	0.0492123	0.0492123	0.0492123	0.0492123	0.0492123	0.0492123	0.0492123	0.0492123	0.0492123	0.0574144	0.0574144	0.0574144	0.0574144	0.0574144	0.0574144	0.0492123	0.0492123	0.0492123	0.0410103	0.0410103	0.0410103	0.0328082	0.0328082	0.0328082	0.0328082	0.0328082	0.0574144	0.0574144	0.0574144	0.0574144	0.0574144	0.0574144	0.0574144	0.0574144	0.0574144	0.0574144	0.0574144	0.0492123	0.0492123	0.0492123
chrX	100622272	CCTGTAGTCCCAGCTACTGGNGG	0	0.0328082	0.0328082	0.0328082	0.0246062	0.0246062	0.0246062	0.0246062	0.0246062	0.0164041	0.0164041	0.0164041	0.0164041	0.0164041	0.0164041	0.0164041	0.00820206	0.00820206	0.00820206	0.00820206	0.00820206	0.00820206	0.00820206	0.00820206	0.00820206	0.00820206	0.00820206	0.00820206	0.00820206	0.00820206	0.00820206	0.00820206	0.00820206	0.00820206	0.00820206	0.00820206	0.00820206	0.00820206	0.00820206	0.00820206	0.00820206	0.00820206	0.00820206	0.00820206	0.00820206	0.00820206	0.00820206
chrX	104572727	CCTGTAGTCCCAGCTACTGGNGG	0	0.00820206	0.00820206	0.00820206	0.00820206	0.00820206	0.00820206	0.00820206	0.00820206	0.00820206	0.00820206	0.00820206	0.00820206	0.00820206	0.00820206	0.00820206	0	0	0	0	0	0	0	0.00820206	0.00820206	0.00820206	0.00820206	0.00820206	0.00820206	0.00820206	0.00820206	0.00820206	0.00820206	0.00820206	0.00820206	0.00820206	0.00820206	0.00820206	0.00820206	0.00820206	0.00820206	0.00820206	0.00820206	0.00820206	0.00820206	0.00820206	0.00820206
chrX	136871331	CCTGTAGTCCCAGCTACTGGNGG	0	0	0	0	0	0	0	0	0	0	0	0	0	0	0	0	0	0	0	0	0	0	0	0	0	0	0	0	0	0	0	0	0	0	0	0	0	0	0	0	0	0	0	0	0.00820206	0.00820206	0.00820206
chrX	137191156	CCTGTAGTCCCAGCTACTGGNGG	0	0	0	0	0	0	0	0	0	0	0	0	0	0	0	0	0	0	0	0	0	0	0	0	0	0	0	0	0	0	0	0	0	0	0	0	0	0	0	0	0	0	0	0	0	0	0
[truncated: 2,955 more columns]

## Sheet: mreGG
				0.00302568	0.0034077	0.0034077	0.00417174	0.00455376	0.00455376	0.00493578	0.00531781	0.00646387	0.00646387	0.00722791	0.00799196	0.00837398	0.00837398	0.00913802	0.00913802	0.00952004	0.00952004	0.00952004	0.00990207	0.0102841	0.0102841	0.0110481	0.0118122	0.0121942	0.00912277	0.0095048	0.00988682	0.0102688	0.00899035	0.00899035	0.00899035	0.00937237	0.00975439	0.0101364	0.0101364	0.0101364	0.0105184	0.0109005	0.0109005	0.0109005	0.0109005	0.0112825	0.0112825	0.0116645	0.0116645
# chr	cut	guide+PAM	mismatches	-1500	-1499	-1498	-1497	-1496	-1495	-1494	-1493	-1492	-1491	-1490	-1489	-1488	-1487	-1486	-1485	-1484	-1483	-1482	-1481	-1480	-1479	-1478	-1477	-1476	-1475	-1474	-1473	-1472	-1471	-1470	-1469	-1468	-1467	-1466	-1465	-1464	-1463	-1462	-1461	-1460	-1459	-1458	-1457	-1456	-1455
chr1	13646293	CCTGTAGTCCCAGCTACTGGNGG	0	0.0481347	0.0481347	0.0481347	0.0481347	0.0481347	0.0481347	0.0481347	0.0481347	0.0481347	0.0481347	0.0481347	0.0481347	0.0481347	0.0481347	0.0481347	0.0481347	0.0481347	0.0481347	0.0481347	0.0481347	0.0481347	0.0481347	0.0481347	0.0481347	0.0481347	0.0481347	0.0481347	0.0481347	0.0481347	0.0481347	0.0481347	0.0481347	0.0481347	0.0481347	0.0481347	0.0481347	0.0481347	0.0481347	0.0481347	0.0481347	0.0481347	0.0481347	0.0481347	0.0481347	0.0481347	0.0481347
chr1	17034274	CCTGTAGTCCCAGCTACTGGNGG	0	0.0962695	0.0962695	0.0962695	0.0962695	0.0962695	0.0962695	0.0962695	0.0962695	0.0962695	0.0962695	0.0962695	0.0962695	0.0962695	0.0962695	0.0962695	0.0962695	0.0962695	0.0962695	0.0962695	0.0962695	0.0962695	0.0962695	0.0962695	0.0962695	0.0962695	0.0962695	0.0962695	0.0962695	0.0962695	0.0962695	0.0962695	0.0962695	0.0962695	0.0962695	0.0962695	0.0962695	0.0962695	0.0962695	0.0962695	0.0962695	0.0962695	0.0962695	0.0962695	0.0962695	0.0962695	0.0962695
chr1	26934785	CCTGTAGTCCCAGCTACTGGNGG	0	0	0	0	0	0	0	0	0	0	0	0	0	0	0	0	0	0	0	0	0	0	0	0	0	0	0	0	0	0	0	0	0	0	0	0	0	0	0	0	0	0	0	0	0	0	0
chr1	155404245	CCTGTAGTCCCAGCTACTGGNGG	0	0.0481347	0.0481347	0.0481347	0.0481347	0.0481347	0.0481347	0.0481347	0.0481347	0.0481347	0.0481347	0.0481347	0.0481347	0.0481347	0.0481347	0.0481347	0.0481347	0.0481347	0.0481347	0.0481347	0.0481347	0.0481347	0.0481347	0.0481347	0.0481347	0.0481347	0.0481347	0.0481347	0.0481347	0.0481347	0.0481347	0.0481347	0.0481347	0.0481347	0.0481347	0.0481347	0.0481347	0.0481347	0.0481347	0.0481347	0.0481347	0.0481347	0.0481347	0.0481347	0.0481347	0.0481347	0.0481347
chr1	160251600	CCTGTAGTCCCAGCTACTGGNGG	0	0	0	0	0	0	0	0	0	0	0	0	0	0	0	0	0	0	0	0	0	0	0	0	0	0	0	0	0	0	0	0	0	0	0	0	0	0	0	0	0	0	0	0	0	0	0
chr1	205295498	CCTGTAGTCCCAGCTACTGGNGG	0	0	0	0	0	0	0	0	0	0	0	0	0	0	0	0	0	0	0	0	0	0	0	0	0	0	0	0	0	0	0	0	0	0	0	0	0	0	0	0	0	0	0	0	0	0	0
chr1	218263611	CCTGTAGTCCCAGCTACTGGNGG	0	0	0	0	0	0	0	0	0	0	0	0	0	0	0	0	0	0	0	0	0	0	0	0	0	0	0	0	0	0	0	0	0	0	0	0	0	0	0	0	0	0	0	0	0	0	0
chr1	224879077	CCTGTAGTCCCAGCTACTGGNGG	0	0.0962695	0.0962695	0.0962695	0.0962695	0.0962695	0.0962695	0.0962695	0.0962695	0.0962695	0.0962695	0.0962695	0.0962695	0.0962695	0.0962695	0.0962695	0.0962695	0.0962695	0.0962695	0.0962695	0.0962695	0.0962695	0.0962695	0.0962695	0.0962695	0.0962695	0.0962695	0.0962695	0.0962695	0.0962695	0.0962695	0.0962695	0.0962695	0.144404	0.144404	0.144404	0.144404	0.144404	0.144404	0.144404	0.144404	0.144404	0.144404	0.144404	0.144404	0.144404	0.144404
chr10	63609342	CCTGTAGTCCCAGCTACTGGNGG	0	0	0	0	0	0	0	0	0	0	0	0	0	0	0	0	0	0	0	0	0	0	0	0.0481347	0.0481347	0.0481347	0.0481347	0.0481347	0.0481347	0.0481347	0.0481347	0.0481347	0.0481347	0.0481347	0.0481347	0.0481347	0.0481347	0.0481347	0.0481347	0.0481347	0.0481347	0.0481347	0.0481347	0.0481347	0.0481347	0.0481347	0.0481347
chr10	86581838	CCTGTAGTCCCAGCTACTGGNGG	0	0.0481347	0.0481347	0.0481347	0.0481347	0.0481347	0.0481347	0.0481347	0.0481347	0.0481347	0.0481347	0.0481347	0.0481347	0.0481347	0.0481347	0.0481347	0.0481347	0.0481347	0.0481347	0.0481347	0.0481347	0.0481347	0.0481347	0.0481347	0.0962695	0.0962695	0.0962695	0.0962695	0.0962695	0.0962695	0.0962695	0.0962695	0.0962695	0.0962695	0.0962695	0.0962695	0.0962695	0.0962695	0.0962695	0.0962695	0.0962695	0.0962695	0.0962695	0.0962695	0.0962695	0.0962695	0.0962695
chr10	103821693	CCTGTAGTCCCAGCTACTGGNGG	0	0	0	0	0	0	0	0	0	0	0	0	0	0	0	0	0	0	0	0	0	0	0	0	0	0	0	0	0	0.0481347	0.0481347	0.0481347	0.0481347	0.0481347	0.0481347	0.0481347	0.0481347	0.0481347	0.0481347	0.0481347	0.0481347	0.0481347	0.0481347	0.0481347	0.0481347	0.0481347	0.0481347
chr10	110588119	CCTGTAGTCCCAGCTACTGGNGG	0	0	0	0	0	0	0	0	0	0	0	0	0.0481347	0.0481347	0.0481347	0.0481347	0.0481347	0.0481347	0.0481347	0.0481347	0.0481347	0.0481347	0.0481347	0.0481347	0.0481347	0.0481347	0.0481347	0.0481347	0.0481347	0.0481347	0.0481347	0.0481347	0.0481347	0.0481347	0.0481347	0.0481347	0.0481347	0.0481347	0.0481347	0.0481347	0.0481347	0.0481347	0.0481347	0.0481347	0.0481347	0.0481347	0.0481347
chr11	65668034	CCTGTAGTCCCAGCTACTGGNGG	0	0	0	0	0	0	0	0	0	0	0	0	0	0	0	0	0	0	0	0	0	0	0	0	0	0	0	0	0	0	0	0	0	0	0	0	0	0	0	0	0	0	0	0	0	0	0
chr11	100048021	CCTGTAGTCCCAGCTACTGGNGG	0	0.0481347	0.0481347	0.0481347	0.0481347	0.0481347	0.0481347	0.0481347	0.0481347	0.0481347	0.0481347	0.0481347	0.0481347	0.0481347	0.0481347	0.0481347	0.0481347	0.0481347	0.0481347	0.0481347	0.0481347	0.0481347	0.0481347	0.0481347	0.0481347	0.0481347	0.0481347	0.0481347	0.0481347	0.0481347	0.0481347	0.0481347	0.0481347	0.0481347	0.0481347	0.0481347	0.0481347	0.0481347	0.0481347	0.0481347	0.0481347	0.0481347	0.0481347	0.0481347	0.0481347	0.0481347	0.0481347
chr11	117156079	CCTGTAGTCCCAGCTACTGGNGG	0	0	0	0	0	0	0	0	0	0	0	0	0	0	0	0	0	0	0	0	0	0	0	0	0	0	0	0	0	0	0	0	0	0	0	0	0	0	0	0	0	0	0	0	0	0	0
chr11	119159377	CCTGTAGTCCCAGCTACTGGNGG	0	0	0	0	0	0	0	0	0	0	0	0	0	0	0	0	0	0	0	0	0	0	0	0	0	0	0	0	0	0	0	0	0	0	0	0	0	0	0	0	0	0	0	0	0	0	0
chr11	119331705	CCTGTAGTCCCAGCTACTGGNGG	0	0	0	0	0	0	0	0	0	0	0	0	0	0	0	0	0	0	0	0	0	0	0	0	0	0	0	0	0	0	0	0	0	0	0	0	0	0	0	0	0	0	0	0	0	0	0
chr12	88060449	CCTGTAGTCCCAGCTACTGGNGG	0	0.0481347	0.0481347	0.0481347	0.0481347	0.0481347	0.0481347	0.0481347	0.0481347	0.0481347	0.0481347	0.0481347	0.0481347	0.0481347	0.0481347	0.0481347	0.0481347	0.0481347	0.0481347	0.0481347	0.0481347	0.0481347	0.0481347	0.0481347	0.0481347	0.0481347	0.0481347	0.0481347	0.0481347	0.0481347	0.0481347	0.0481347	0.0481347	0.0481347	0.0481347	0.0481347	0.0481347	0.0481347	0.0481347	0.0481347	0.0481347	0.0481347	0.0481347	0.0481347	0.0481347	0.0481347	0.0481347
chr12	105958951	CCTGTAGTCCCAGCTACTGGNGG	0	0	0	0	0	0	0	0	0	0	0	0	0	0	0	0	0	0	0	0	0	0	0	0	0.0481347	0.0481347	0.0481347	0.0481347	0.0481347	0.0481347	0.0481347	0.0481347	0.0481347	0.0481347	0.0481347	0.0481347	0.0481347	0.0481347	0.0481347	0.0481347	0.0481347	0.0481347	0.0481347	0.0481347	0.0481347	0.0481347	0.0481347
chr12	117313422	CCTGTAGTCCCAGCTACTGGNGG	0	0	0	0	0	0	0	0	0	0	0	0	0	0	0	0	0	0	0	0	0	0	0	0	0	0	0	0	0	0	0	0	0	0	0	0	0	0	0	0	0	0	0	0	0	0	0
chr12	123922263	CCTGTAGTCCCAGCTACTGGNGG	0	0	0	0	0	0	0	0	0	0	0	0	0	0	0	0	0	0	0	0	0	0	0	0	0	0	0	0	0	0	0	0	0	0	0	0	0	0	0	0	0	0	0	0	0	0	0
chr12	130733364	CCTGTAGTCCCAGCTACTGGNGG	0	0	0	0	0	0	0	0	0	0	0	0	0	0	0	0	0	0	0	0	0	0	0	0	0	0	0	0	0	0	0	0	0	0	0	0	0	0	0	0	0	0	0	0	0	0	0
chr13	73088681	CCTGTAGTCCCAGCTACTGGNGG	0	0.0481347	0.0481347	0.0481347	0.0481347	0.0481347	0.0481347	0.0481347	0.0481347	0.0481347	0.0481347	0.0481347	0.0481347	0.0481347	0.0481347	0.0481347	0.0481347	0.0481347	0.0481347	0.0481347	0.0481347	0.0481347	0.0481347	0.0481347	0.0481347	0.0481347	0.0481347	0.0481347	0.0481347	0.0481347	0.0481347	0.0481347	0.0481347	0.0481347	0.0481347	0.0481347	0.0481347	0.0481347	0.0481347	0.0481347	0.0481347	0.0481347	0.0481347	0.0481347	0.0481347	0.0481347	0.0481347
chr13	77322050	CCTGTAGTCCCAGCTACTGGNGG	0	0	0	0	0	0	0	0	0	0	0	0	0	0	0	0	0	0	0	0	0	0	0	0	0	0	0	0	0	0	0	0	0	0	0	0	0	0	0	0	0	0	0	0	0	0	0
chr13	91010262	CCTGTAGTCCCAGCTACTGGNGG	0	0	0	0	0	0	0	0	0	0	0	0	0	0	0	0	0	0	0	0	0	0	0	0	0	0	0	0	0	0	0	0	0	0	0	0	0	0	0	0	0	0	0	0	0	0	0
chr14	24212683	CCTGTAGTCCCAGCTACTGGNGG	0	0.0481347	0.0481347	0.0481347	0.0481347	0.0481347	0.0481347	0.0481347	0.0481347	0.0481347	0.0481347	0.0481347	0.0481347	0.0481347	0.0481347	0.0481347	0.0481347	0.0481347	0.0481347	0.0481347	0.0481347	0.0481347	0.0481347	0.0481347	0.0481347	0.0481347	0.0481347	0.0481347	0.0481347	0.0481347	0.0481347	0.0481347	0.0481347	0.0481347	0.0481347	0.0481347	0.0481347	0.0481347	0.0481347	0.0481347	0.0481347	0.0481347	0.0481347	0.0481347	0.0481347	0.0481347	0.0481347
chr14	59444696	CCTGTAGTCCCAGCTACTGGNGG	0	0	0	0	0	0	0	0	0	0	0	0	0	0	0	0	0	0	0	0	0	0	0	0	0	0	0.0481347	0.0481347	0.0481347	0.0481347	0.0481347	0.0481347	0.0481347	0.0481347	0.0481347	0.0481347	0.0481347	0.0481347	0.0481347	0.0481347	0.0481347	0.0481347	0.0481347	0.0481347	0.0481347	0.0481347	0.0481347
chr14	60113072	CCTGTAGTCCCAGCTACTGGNGG	0	0	0.0481347	0.0481347	0.0481347	0.0481347	0.0481347	0.0481347	0.0481347	0.0481347	0.0481347	0.0481347	0.0481347	0.0481347	0.0481347	0.0481347	0.0481347	0.0481347	0.0481347	0.0481347	0.0481347	0.0481347	0.0481347	0.0481347	0.0481347	0.0481347	0.0481347	0.0481347	0.0481347	0.0481347	0.0481347	0.0481347	0.0481347	0.0481347	0.0481347	0.0481347	0.0481347	0.0481347	0.0481347	0.0481347	0.0481347	0.0481347	0.0481347	0.0481347	0.0481347	0.0481347	0.0481347
chr14	63638072	CCTGTAGTCCCAGCTACTGGNGG	0	0.0481347	0.0481347	0.0481347	0.0481347	0.0481347	0.0481347	0.0481347	0.0481347	0.0481347	0.0481347	0.0481347	0.0481347	0.0481347	0.0481347	0.0481347	0.0481347	0.0481347	0.0481347	0.0481347	0.0481347	0.0481347	0.0481347	0.0481347	0.0481347	0.0481347	0.0481347	0.0481347	0.0481347	0.0481347	0.0481347	0.0481347	0.0481347	0.0481347	0.0481347	0.0481347	0.0481347	0.0481347	0.0481347	0.0481347	0.0481347	0.0481347	0.0481347	0.0481347	0.0481347	0.0481347	0.0481347
chr14	71395553	CCTGTAGTCCCAGCTACTGGNGG	0	0	0	0	0	0	0	0	0	0	0	0	0	0	0	0	0	0	0	0	0	0	0	0	0	0	0	0	0	0	0	0	0	0	0	0	0	0	0	0	0	0	0	0	0	0	0
chr14	72645448	CCTGTAGTCCCAGCTACTGGNGG	0	0	0	0	0	0	0	0	0	0	0	0	0	0	0	0	0	0	0	0	0	0	0	0	0	0	0	0	0	0	0	0	0	0	0	0	0	0	0	0	0	0	0	0	0	0	0
chr14	81604690	CCTGTAGTCCCAGCTACTGGNGG	0	0	0	0	0	0	0	0	0	0	0	0	0	0	0	0	0	0	0	0	0	0	0	0	0	0	0	0	0	0	0	0	0	0	0	0	0	0	0	0	0	0	0	0	0	0	0
chr14	90409879	CCTGTAGTCCCAGCTACTGGNGG	0	0	0	0	0	0	0	0	0	0.0481347	0.0481347	0.0481347	0.0481347	0.0481347	0.0481347	0.0481347	0.0481347	0.0481347	0.0481347	0.0481347	0.0481347	0.0481347	0.0481347	0.0481347	0.0481347	0.0481347	0.0481347	0.0481347	0.0481347	0.0481347	0.0481347	0.0481347	0.0481347	0.0481347	0.0481347	0.0481347	0.0481347	0.0481347	0.0481347	0.0481347	0.0481347	0.0481347	0.0481347	0.0481347	0.0481347	0.0481347	0.0481347
chr15	38620692	CCTGTAGTCCCAGCTACTGGNGG	0	0	0	0	0.0481347	0.0481347	0.0481347	0.0481347	0.0481347	0.0481347	0.0481347	0.0481347	0.0481347	0.0481347	0.0481347	0.0481347	0.0481347	0.0481347	0.0481347	0.0481347	0.0481347	0.0481347	0.0481347	0.0481347	0.0481347	0.0481347	0.0481347	0.0481347	0.0481347	0.0481347	0.0481347	0.0481347	0.0481347	0.0481347	0.0481347	0.0481347	0.0481347	0.0481347	0.0481347	0.0481347	0.0481347	0.0481347	0.0481347	0.0481347	0.0481347	0.0481347	0.0481347
chr15	75878481	CCTGTAGTCCCAGCTACTGGNGG	0	0.0481347	0.0481347	0.0481347	0.0481347	0.0481347	0.0481347	0.0481347	0.0481347	0.0481347	0.0481347	0.0481347	0.0481347	0.0481347	0.0481347	0.0481347	0.0481347	0.0481347	0.0481347	0.0481347	0.0481347	0.0481347	0.0481347	0.0962695	0.0962695	0.0962695	0.0962695	0.0962695	0.0962695	0.0962695	0.0962695	0.0962695	0.0962695	0.0962695	0.0962695	0.144404	0.144404	0.144404	0.144404	0.144404	0.144404	0.144404	0.144404	0.144404	0.144404	0.144404	0.144404
chr16	409298	CCTGTAGTCCCAGCTACTGGNGG	0	0	0	0	0	0	0	0	0	0	0	0	0	0	0	0	0	0	0	0	0	0	0	0	0	0	0	0	0	0	0	0	0	0	0	0	0	0	0	0	0	0	0	0	0	0	0
chr16	3105285	CCTGTAGTCCCAGCTACTGGNGG	0	0	0	0	0	0	0	0	0	0	0	0	0	0	0	0	0	0	0	0	0	0	0	0	0	0	0	0	0	0	0	0	0	0	0	0	0	0	0	0	0	0	0	0	0	0	0
chr16	21127451	CCTGTAGTCCCAGCTACTGGNGG	0	0	0	0	0	0	0	0	0	0	0	0	0	0	0	0	0	0	0	0	0	0	0	0	0	0	0	0	0	0	0	0	0	0	0	0	0	0	0	0	0	0	0	0	0	0	0
chr16	47372040	CCTGTAGTCCCAGCTACTGGNGG	0	0	0	0	0	0	0	0	0	0	0	0	0	0	0	0	0	0	0	0	0	0	0	0	0	0	0	0	0	0	0	0	0	0	0	0	0	0	0	0	0	0	0	0	0	0	0
chr17	7623585	CCTGTAGTCCCAGCTACTGGNGG	0	0.0481347	0.0481347	0.0481347	0.0481347	0.0481347	0.0481347	0.0481347	0.0481347	0.0481347	0.0481347	0.0481347	0.0962695	0.0962695	0.0962695	0.0962695	0.0962695	0.0962695	0.0962695	0.0962695	0.0962695	0.0962695	0.0962695	0.0962695	0.0962695	0.0962695	0.0962695	0.0962695	0.0962695	0.0962695	0.0962695	0.0962695	0.0962695	0.0962695	0.0962695	0.0962695	0.0962695	0.0962695	0.0962695	0.0962695	0.0962695	0.0962695	0.0962695	0.0962695	0.0962695	0.0962695	0.0962695
chr17	7639705	CCTGTAGTCCCAGCTACTGGNGG	0	0	0	0	0	0	0	0	0	0	0	0	0	0	0	0	0	0	0	0	0	0	0	0	0	0	0	0	0	0	0	0	0	0	0	0	0	0	0	0	0	0	0	0	0	0	0
chr17	34819034	CCTGTAGTCCCAGCTACTGGNGG	0	0	0	0	0	0	0	0	0	0	0	0	0	0	0	0	0	0	0	0	0	0	0	0	0	0	0	0	0	0	0	0	0	0	0	0	0	0	0	0	0	0	0	0	0	0	0
chr17	48021854	CCTGTAGTCCCAGCTACTGGNGG	0	0	0	0	0	0	0	0	0.0481347	0.0481347	0.0481347	0.0481347	0.0481347	0.0481347	0.0481347	0.0481347	0.0481347	0.0481347	0.0481347	0.0481347	0.0481347	0.0962695	0.0962695	0.0962695	0.0962695	0.0962695	0.0962695	0.0962695	0.0962695	0.0962695	0.0962695	0.0962695	0.0962695	0.0962695	0.0962695	0.0962695	0.0962695	0.0962695	0.0962695	0.0962695	0.0962695	0.0962695	0.0962695	0.0962695	0.0962695	0.0962695	0.0962695
chr17	50492720	CCTGTAGTCCCAGCTACTGGNGG	0	0	0	0	0	0	0	0	0	0	0	0	0	0	0	0	0	0	0	0	0	0	0	0	0	0	0	0	0	0	0	0	0	0	0	0	0	0	0	0	0	0	0	0	0	0	0
chr17	80897151	CCTGTAGTCCCAGCTACTGGNGG	0	0.0481347	0.0481347	0.0481347	0.0481347	0.0481347	0.0481347	0.0481347	0.0481347	0.0481347	0.0481347	0.0481347	0.0481347	0.0481347	0.0481347	0.0481347	0.0481347	0.0481347	0.0481347	0.0481347	0.0481347	0.0481347	0.0481347	0.0481347	0.0481347	0.0481347	0.0481347	0.0481347	0.0481347	0.0481347	0.0481347	0.0481347	0.0481347	0.0481347	0.0481347	0.0481347	0.0481347	0.0481347	0.0481347	0.0481347	0.0481347	0.0481347	0.0481347	0.0481347	0.0481347	0.0481347	0.0481347
chr18	12419979	CCTGTAGTCCCAGCTACTGGNGG	0	0	0	0	0	0.0481347	0.0481347	0.0481347	0.0481347	0.0481347	0.0481347	0.0481347	0.0481347	0.0481347	0.0481347	0.0481347	0.0481347	0.0481347	0.0481347	0.0481347	0.0481347	0.0481347	0.0481347	0.0481347	0.0481347	0.0481347	0.0481347	0.0481347	0.0481347	0.0481347	0.0481347	0.0481347	0.0481347	0.0481347	0.0481347	0.0481347	0.0481347	0.0481347	0.0481347	0.0481347	0.0481347	0.0481347	0.0481347	0.0481347	0.0481347	0.0481347	0.0481347
chr18	27101483	CCTGTAGTCCCAGCTACTGGNGG	0	0	0	0	0	0	0	0	0	0	0	0	0	0	0	0	0	0.0481347	0.0481347	0.0481347	0.0481347	0.0481347	0.0481347	0.0481347	0.0481347	0.0481347	0.0481347	0.0481347	0.0481347	0.0481347	0.0481347	0.0481347	0.0481347	0.0481347	0.0481347	0.0481347	0.0481347	0.0481347	0.0481347	0.0481347	0.0481347	0.0481347	0.0481347	0.0481347	0.0481347	0.0481347	0.0481347
chr18	30222301	CCTGTAGTCCCAGCTACTGGNGG	0	0	0	0	0	0	0	0	0	0	0	0	0	0	0	0	0	0	0	0	0	0	0	0	0	0	0	0	0	0	0	0	0	0	0	0	0	0	0	0	0	0	0	0	0	0	0
chr18	46026777	CCTGTAGTCCCAGCTACTGGNGG	0	0	0	0	0	0	0	0	0	0	0	0	0	0	0	0	0	0	0	0	0	0	0	0	0	0	0	0	0	0	0	0	0	0	0	0	0	0	0	0	0	0	0	0	0	0	0
chr18	47097010	CCTGTAGTCCCAGCTACTGGNGG	0	0	0	0	0	0	0	0	0	0	0	0	0	0	0	0	0	0	0	0	0	0	0	0	0	0	0	0	0	0	0	0	0	0	0	0	0	0	0	0	0	0	0	0	0	0	0
chr18	67141064	CCTGTAGTCCCAGCTACTGGNGG	0	0	0	0	0	0	0	0	0	0	0	0	0	0	0	0	0	0	0	0	0	0	0	0	0	0	0	0	0	0	0	0	0	0	0	0	0	0	0	0	0	0	0	0	0	0	0
chr19	7224071	CCTGTAGTCCCAGCTACTGGNGG	0	0.0481347	0.0481347	0.0481347	0.0481347	0.0481347	0.0481347	0.0481347	0.0481347	0.0481347	0.0481347	0.0481347	0.0481347	0.0481347	0.0481347	0.0481347	0.0481347	0.0481347	0.0481347	0.0481347	0.0481347	0.0481347	0.0481347	0.0481347	0.0481347	0.0962695	0.0962695	0.0962695	0.0962695	0.0962695	0.0962695	0.0962695	0.0962695	0.0962695	0.0962695	0.0962695	0.0962695	0.0962695	0.0962695	0.0962695	0.0962695	0.0962695	0.0962695	0.0962695	0.0962695	0.0962695	0.0962695
chr19	43424117	CCTGTAGTCCCAGCTACTGGNGG	0	0	0	0	0	0	0	0	0	0	0	0	0	0	0	0	0	0	0	0	0	0	0	0	0	0	0	0	0	0	0	0	0	0	0	0	0	0	0	0	0	0	0	0	0	0	0
chr19	51647995	CCTGTAGTCCCAGCTACTGGNGG	0	0	0	0	0	0	0	0	0	0	0	0	0	0	0	0	0	0	0	0	0	0	0	0	0	0	0	0	0	0	0	0	0	0	0	0	0	0	0	0	0	0	0	0	0	0	0
chr2	10807339	CCTGTAGTCCCAGCTACTGGNGG	0	0	0	0	0	0	0	0	0	0	0	0.0481347	0.0481347	0.0481347	0.0481347	0.0481347	0.0481347	0.0481347	0.0481347	0.0481347	0.0481347	0.0481347	0.0481347	0.0481347	0.0481347	0.0481347	0.0481347	0.0481347	0.0481347	0.0481347	0.0481347	0.0481347	0.0481347	0.0481347	0.0481347	0.0481347	0.0481347	0.0481347	0.0481347	0.0481347	0.0481347	0.0481347	0.0481347	0.0481347	0.0481347	0.0481347	0.0481347
chr2	13614006	CCTGTAGTCCCAGCTACTGGNGG	0	0	0	0	0	0	0	0	0	0	0	0	0	0	0	0	0	0	0	0	0	0	0	0	0	0	0	0	0	0	0	0	0	0	0	0	0	0	0	0	0	0	0	0	0	0	0
chr2	21661619	CCTGTAGTCCCAGCTACTGGNGG	0	0	0	0	0	0	0	0	0	0	0	0	0	0	0	0	0	0	0	0	0	0	0	0	0	0	0	0	0	0	0	0	0	0	0	0	0	0	0	0	0	0	0	0	0	0	0
chr2	27884374	CCTGTAGTCCCAGCTACTGGNGG	0	0	0	0	0	0	0	0	0	0	0	0	0	0	0	0	0	0	0	0	0	0	0	0	0	0	0	0	0	0	0	0	0	0	0	0	0	0	0	0	0	0	0	0	0	0	0
chr2	70336527	CCTGTAGTCCCAGCTACTGGNGG	0	0.0481347	0.0481347	0.0481347	0.0481347	0.0481347	0.0481347	0.0481347	0.0481347	0.0481347	0.0481347	0.0481347	0.0481347	0.0481347	0.0481347	0.0481347	0.0481347	0.0481347	0.0481347	0.0481347	0.0962695	0.0962695	0.0962695	0.0962695	0.0962695	0.0962695	0.0962695	0.0962695	0.0962695	0.0962695	0.0962695	0.0962695	0.0962695	0.0962695	0.0962695	0.0962695	0.0962695	0.0962695	0.0962695	0.0962695	0.0962695	0.0962695	0.0962695	0.0962695	0.0962695	0.0962695	0.0962695
chr2	73379204	CCTGTAGTCCCAGCTACTGGNGG	0	0	0	0	0	0	0	0	0	0	0	0	0	0	0	0	0	0	0	0	0	0	0	0	0	0	0	0	0	0	0	0	0	0	0	0	0	0	0	0	0	0	0	0	0	0	0
chr2	97847069	CCTGTAGTCCCAGCTACTGGNGG	0	0	0	0	0	0	0	0	0	0	0	0	0	0	0	0	0	0	0	0	0	0	0	0	0	0	0	0	0	0	0	0	0	0	0	0	0	0	0	0	0	0	0	0	0	0	0
chr2	127669608	CCTGTAGTCCCAGCTACTGGNGG	0	0	0	0	0	0	0	0	0	0	0	0	0	0	0	0	0	0	0	0	0	0	0	0	0	0	0	0	0	0	0	0	0	0	0	0	0	0	0	0	0	0	0	0	0	0	0
chr2	131113209	CCTGTAGTCCCAGCTACTGGNGG	0	0	0	0	0	0	0	0	0	0	0	0	0	0	0	0	0	0	0	0	0	0	0	0	0	0	0	0	0	0	0	0	0	0	0	0	0	0	0	0	0	0	0	0	0	0	0
chr2	218525373	CCTGTAGTCCCAGCTACTGGNGG	0	0	0	0	0	0	0	0	0	0	0	0	0	0	0	0	0	0	0	0	0	0	0	0	0	0	0	0	0	0	0	0	0	0	0	0	0	0	0	0	0	0	0	0	0	0	0
chr2	218967594	CCTGTAGTCCCAGCTACTGGNGG	0	0	0	0	0	0	0	0	0	0	0	0	0	0	0	0	0	0	0	0	0	0	0	0	0	0	0	0	0	0	0	0	0	0	0	0	0	0	0	0	0	0	0	0.0481347	0.0481347	0.0481347	0.0481347
chr2	219046906	CCTGTAGTCCCAGCTACTGGNGG	0	0	0	0	0	0	0	0	0	0	0	0	0	0	0	0	0	0	0	0	0	0	0	0	0	0	0	0	0	0	0	0	0	0	0	0	0	0	0	0	0	0	0	0	0	0	0
chr20	19325336	CCTGTAGTCCCAGCTACTGGNGG	0	0	0	0	0	0	0	0	0	0	0	0	0	0	0	0	0	0	0	0	0	0	0	0	0	0	0	0	0	0	0	0	0	0	0	0	0	0	0	0	0	0	0	0	0	0	0
chr21	28643570	CCTGTAGTCCCAGCTACTGGNGG	0	0	0	0	0	0	0	0	0	0	0	0	0	0	0	0	0	0	0	0	0	0	0	0	0	0	0	0	0	0	0	0	0	0	0	0	0	0	0	0	0	0	0	0	0	0	0
chr22	19200732	CCTGTAGTCCCAGCTACTGGNGG	0	0.0481347	0.0481347	0.0481347	0.0481347	0.0481347	0.0481347	0.0481347	0.0481347	0.0481347	0.0481347	0.0481347	0.0481347	0.0481347	0.0481347	0.0481347	0.0481347	0.0481347	0.0481347	0.0481347	0.0481347	0.0481347	0.0481347	0.0481347	0.0481347	0.0481347	0.0481347	0.0962695	0.0962695	0.0962695	0.0962695	0.0962695	0.0962695	0.0962695	0.0962695	0.0962695	0.0962695	0.0962695	0.0962695	0.0962695	0.0962695	0.0962695	0.0962695	0.0962695	0.0962695	0.0962695	0.0962695
chr3	32832348	CCTGTAGTCCCAGCTACTGGNGG	0	0	0	0	0	0	0	0	0	0	0	0	0	0	0	0	0	0	0	0	0	0	0	0	0	0	0	0	0	0	0	0	0	0	0	0	0	0	0	0	0	0	0	0	0	0	0
chr3	40175033	CCTGTAGTCCCAGCTACTGGNGG	0	0	0	0	0	0	0	0	0	0	0	0	0	0	0	0	0	0	0	0	0	0	0	0	0	0	0	0	0	0	0	0	0	0	0	0	0	0	0	0	0	0	0	0	0	0	0
chr3	63112098	CCTGTAGTCCCAGCTACTGGNGG	0	0	0	0	0	0	0	0	0	0	0	0	0	0	0	0	0	0	0	0	0	0	0	0	0	0	0	0	0	0	0	0	0	0	0	0	0	0	0	0	0	0	0	0	0	0	0
chr3	138618109	CCTGTAGTCCCAGCTACTGGNGG	0	0.0481347	0.0481347	0.0481347	0.0481347	0.0481347	0.0481347	0.0481347	0.0481347	0.0481347	0.0481347	0.0481347	0.0481347	0.0481347	0.0481347	0.0481347	0.0481347	0.0481347	0.0481347	0.0481347	0.0481347	0.0481347	0.0481347	0.0481347	0.0481347	0.0481347	0.0481347	0.0481347	0.0481347	0.0481347	0.0481347	0.0481347	0.0481347	0.0481347	0.0481347	0.0481347	0.0481347	0.0481347	0.0481347	0.0481347	0.0481347	0.0481347	0.0481347	0.0481347	0.0481347	0.0481347	0.0481347
chr3	145068310	CCTGTAGTCCCAGCTACTGGNGG	0	0	0	0	0	0	0	0	0	0	0	0	0	0	0	0	0	0	0	0	0	0	0	0	0	0	0	0	0	0	0	0	0	0	0.0481347	0.0481347	0.0481347	0.0481347	0.0481347	0.0481347	0.0481347	0.0481347	0.0481347	0.0481347	0.0481347	0.0481347	0.0481347
chr3	172628409	CCTGTAGTCCCAGCTACTGGNGG	0	0	0	0	0	0	0	0	0	0	0	0	0	0	0	0	0	0	0	0	0	0	0	0	0	0	0	0	0	0	0	0	0	0	0	0	0	0	0	0	0	0	0	0	0	0	0
chr3	179430581	CCTGTAGTCCCAGCTACTGGNGG	0	0	0	0	0	0	0	0	0	0	0	0	0	0	0	0	0	0	0	0	0	0	0	0	0	0	0	0	0.0481347	0.0481347	0.0481347	0.0481347	0.0481347	0.0481347	0.0481347	0.0481347	0.0481347	0.0481347	0.0481347	0.0481347	0.0481347	0.0481347	0.0481347	0.0481347	0.0481347	0.0481347	0.0481347
chr3	186759226	CCTGTAGTCCCAGCTACTGGNGG	0	0	0	0	0	0	0	0	0	0	0	0	0	0	0	0	0	0	0	0	0	0	0	0	0	0	0	0	0	0	0	0	0	0	0	0	0	0	0	0	0	0	0	0	0	0	0
chr4	57697921	CCTGTAGTCCCAGCTACTGGNGG	0	0	0	0	0	0	0	0	0	0	0	0	0	0	0	0	0	0	0	0	0	0	0	0	0	0	0	0	0	0	0	0	0	0	0	0	0	0	0	0	0	0	0	0	0	0	0
chr4	79309843	CCTGTAGTCCCAGCTACTGGNGG	0	0	0	0	0	0	0	0	0	0	0	0	0	0	0	0	0	0	0	0	0	0	0	0	0	0	0.0481347	0.0481347	0.0481347	0.0481347	0.0481347	0.0481347	0.0481347	0.0481347	0.0481347	0.0481347	0.0481347	0.0481347	0.0481347	0.0481347	0.0481347	0.0481347	0.0481347	0.0481347	0.0481347	0.0481347	0.0481347
chr4	144373525	CCTGTAGTCCCAGCTACTGGNGG	0	0	0	0	0	0	0	0	0	0	0	0	0	0	0	0	0	0	0	0	0	0	0	0	0	0	0	0	0	0	0	0	0	0	0	0	0	0	0	0	0	0	0	0	0	0	0
chr5	556494	CCTGTAGTCCCAGCTACTGGNGG	0	0	0	0	0	0	0	0	0	0	0	0	0	0	0	0	0	0	0	0	0	0	0	0	0	0	0	0	0	0	0	0	0	0	0	0	0	0	0	0	0	0	0	0	0	0	0
chr5	31326819	CCTGTAGTCCCAGCTACTGGNGG	0	0	0	0	0	0	0	0	0	0	0	0	0	0	0	0	0	0	0	0	0	0	0	0	0	0	0	0	0	0	0	0	0	0	0	0	0	0	0	0	0	0	0	0	0	0	0
chr5	44538195	CCTGTAGTCCCAGCTACTGGNGG	0	0	0	0	0	0	0	0	0	0.0481347	0.0481347	0.0481347	0.0481347	0.0481347	0.0481347	0.0481347	0.0481347	0.0481347	0.0481347	0.0481347	0.0481347	0.0481347	0.0481347	0.0481347	0.0481347	0.0481347	0.0481347	0.0481347	0.0481347	0.0481347	0.0481347	0.0481347	0.0481347	0.0481347	0.0481347	0.0481347	0.0481347	0.0481347	0.0481347	0.0481347	0.0481347	0.0481347	0.0481347	0.0481347	0.0481347	0.0481347	0.0481347
chr5	61366022	CCTGTAGTCCCAGCTACTGGNGG	0	0	0	0	0	0	0	0	0	0	0	0	0	0	0	0	0	0	0	0	0	0	0	0	0	0	0	0	0	0	0	0	0	0	0	0	0	0	0	0	0	0	0	0	0	0	0
chr5	69174639	CCTGTAGTCCCAGCTACTGGNGG	0	0	0	0	0	0	0	0	0	0	0	0	0	0	0	0	0	0	0	0	0	0	0	0	0	0	0	0	0	0	0	0	0	0	0	0	0	0	0	0	0	0	0	0	0	0	0
chr5	75705090	CCTGTAGTCCCAGCTACTGGNGG	0	0	0	0	0	0	0	0	0	0	0	0	0	0	0	0	0	0	0	0	0	0	0	0	0	0	0	0	0	0	0	0	0	0	0	0	0	0	0	0	0	0	0	0	0	0	0
chr5	93917769	CCTGTAGTCCCAGCTACTGGNGG	0	0.0481347	0.0481347	0.0481347	0.0481347	0.0481347	0.0481347	0.0481347	0.0481347	0.0481347	0.0481347	0.0481347	0.0481347	0.0481347	0.0481347	0.0962695	0.0962695	0.0962695	0.0962695	0.0962695	0.0962695	0.0962695	0.0962695	0.0962695	0.0962695	0.0962695	0.0962695	0.0962695	0.0962695	0.0962695	0.0962695	0.0962695	0.0962695	0.0962695	0.0962695	0.0962695	0.0962695	0.0962695	0.0962695	0.0962695	0.0962695	0.0962695	0.0962695	0.0962695	0.0962695	0.0962695	0.0962695
chr5	108412424	CCTGTAGTCCCAGCTACTGGNGG	0	0.0481347	0.0481347	0.0481347	0.0481347	0.0481347	0.0481347	0.0481347	0.0481347	0.0481347	0.0481347	0.0481347	0.0481347	0.0481347	0.0481347	0.0481347	0.0481347	0.0481347	0.0481347	0.0481347	0.0481347	0.0481347	0.0481347	0.0481347	0.0481347	0.0481347	0.0481347	0.0481347	0.0481347	0.0481347	0.0481347	0.0481347	0.0481347	0.0481347	0.0481347	0.0481347	0.0481347	0.0481347	0.0481347	0.0481347	0.0481347	0.0481347	0.0481347	0.0481347	0.0481347	0.0481347	0.0481347
chr5	129084763	CCTGTAGTCCCAGCTACTGGNGG	0	0	0	0	0	0	0	0	0	0	0	0	0	0	0	0	0	0	0	0	0	0	0	0	0	0	0	0	0	0	0	0	0	0	0	0	0	0	0	0	0	0	0	0	0	0	0
chr5	131388961	CCTGTAGTCCCAGCTACTGGNGG	0	0	0	0	0	0	0	0	0	0	0	0	0	0	0	0	0	0	0	0	0	0	0	0	0	0	0	0	0	0	0	0	0	0	0	0	0	0	0	0	0	0	0	0	0	0.0481347	0.0481347
chr5	141759357	CCTGTAGTCCCAGCTACTGGNGG	0	0	0	0	0	0	0	0	0	0	0	0	0	0	0	0	0	0	0	0	0	0	0	0	0	0	0	0	0	0	0	0	0	0	0	0	0	0	0	0	0	0	0	0	0	0	0
chr5	157830918	CCTGTAGTCCCAGCTACTGGNGG	0	0	0	0	0	0	0	0	0	0	0	0	0	0	0	0	0	0	0	0	0	0	0	0	0	0	0	0	0	0	0	0	0	0	0	0	0	0	0	0	0	0	0	0	0	0	0
chr5	164699577	CCTGTAGTCCCAGCTACTGGNGG	0	0.0481347	0.0481347	0.0481347	0.0481347	0.0481347	0.0481347	0.0481347	0.0481347	0.0481347	0.0481347	0.0481347	0.0481347	0.0481347	0.0481347	0.0481347	0.0481347	0.0481347	0.0481347	0.0481347	0.0481347	0.0481347	0.0481347	0.0481347	0.0481347	0.0481347	0.0481347	0.0481347	0.0481347	0.0481347	0.0481347	0.0481347	0.0481347	0.0481347	0.0481347	0.0481347	0.0481347	0.0481347	0.0481347	0.0481347	0.0481347	0.0481347	0.0481347	0.0481347	0.0481347	0.0481347	0.0481347
chr5	180661916	CCTGTAGTCCCAGCTACTGGNGG	0	0	0	0	0	0	0	0	0	0	0	0	0	0	0	0	0	0	0	0	0	0	0	0	0	0	0	0	0	0	0	0	0	0	0	0	0	0	0	0	0	0	0	0	0	0	0
chr6	19832160	CCTGTAGTCCCAGCTACTGGNGG	0	0	0	0	0	0	0	0.0481347	0.0481347	0.0481347	0.0481347	0.0481347	0.0481347	0.0481347	0.0481347	0.0481347	0.0481347	0.0481347	0.0481347	0.0481347	0.0481347	0.0481347	0.0481347	0.0481347	0.0481347	0.0481347	0.0481347	0.0481347	0.0481347	0.0481347	0.0481347	0.0481347	0.0481347	0.0481347	0.0481347	0.0481347	0.0481347	0.0481347	0.0481347	0.0481347	0.0481347	0.0481347	0.0481347	0.0481347	0.0481347	0.0481347	0.0481347
chr6	34158442	CCTGTAGTCCCAGCTACTGGNGG	0	0	0	0	0	0	0	0	0	0	0	0	0	0	0	0	0	0	0	0	0	0	0	0	0	0	0	0	0	0	0	0	0	0	0	0	0	0	0	0	0	0	0	0	0	0	0
chr6	35527031	CCTGTAGTCCCAGCTACTGGNGG	0	0	0	0	0	0	0	0	0	0	0	0	0	0	0	0	0	0	0	0	0	0	0	0	0	0	0	0	0	0	0	0	0	0	0	0	0	0	0	0	0	0	0	0	0	0	0
chr6	43048893	CCTGTAGTCCCAGCTACTGGNGG	0	0.0481347	0.0481347	0.0481347	0.0481347	0.0481347	0.0481347	0.0481347	0.0481347	0.0481347	0.0481347	0.0481347	0.0481347	0.0481347	0.0481347	0.0481347	0.0481347	0.0481347	0.0481347	0.0481347	0.0481347	0.0481347	0.0481347	0.0481347	0.0481347	0.0481347	0.0481347	0.0481347	0.0481347	0.0481347	0.0481347	0.0481347	0.0481347	0.0481347	0.0481347	0.0481347	0.0481347	0.0481347	0.0481347	0.0481347	0.0481347	0.0481347	0.0481347	0.0481347	0.0481347	0.0481347	0.0481347
chr6	58380745	CCTGTAGTCCCAGCTACTGGNGG	0	0	0	0	0	0	0	0	0	0	0	0	0	0	0	0	0	0	0	0	0	0	0	0	0	0	0	0	0	0	0	0	0	0	0	0	0	0	0	0	0	0	0	0	0	0	0
chr6	96120398	CCTGTAGTCCCAGCTACTGGNGG	0	0	0	0	0	0	0	0	0	0	0	0	0	0	0	0	0	0	0	0	0	0	0	0	0	0	0	0	0	0	0	0	0	0	0	0	0	0	0	0	0	0	0	0	0	0	0
chr7	31244759	CCTGTAGTCCCAGCTACTGGNGG	0	0.0481347	0.0481347	0.0481347	0.0481347	0.0481347	0.0481347	0.0481347	0.0481347	0.0481347	0.0481347	0.0481347	0.0481347	0.0481347	0.0481347	0.0481347	0.0481347	0.0481347	0.0481347	0.0481347	0.0481347	0.0481347	0.0481347	0.0481347	0.0481347	0.0481347	0.0481347	0.0481347	0.0481347	0.0481347	0.0481347	0.0481347	0.0481347	0.0481347	0.0481347	0.0481347	0.0481347	0.0481347	0.0481347	0.0481347	0.0481347	0.0481347	0.0481347	0.0481347	0.0481347	0.0481347	0.0481347
chr7	102095127	CCTGTAGTCCCAGCTACTGGNGG	0	0	0	0	0	0	0	0	0	0	0	0	0	0	0	0	0	0	0	0	0	0	0	0	0	0	0	0	0	0	0	0	0	0	0	0	0	0	0	0	0	0	0	0	0	0	0
chr7	152451173	CCTGTAGTCCCAGCTACTGGNGG	0	0	0	0	0	0	0	0	0	0	0	0	0	0	0	0	0	0	0	0	0	0	0	0	0	0	0	0	0	0	0	0	0	0	0	0	0	0	0	0	0	0	0	0	0	0	0
chr7	155275745	CCTGTAGTCCCAGCTACTGGNGG	0	0	0	0	0	0	0	0	0	0	0	0	0	0	0	0	0	0	0	0	0	0	0	0	0	0	0	0	0	0	0	0	0	0	0	0	0	0	0	0	0	0	0	0	0	0	0
chr8	6270234	CCTGTAGTCCCAGCTACTGGNGG	0	0	0	0	0	0	0	0	0	0	0	0	0	0	0	0	0	0	0	0	0	0	0	0	0	0	0	0	0	0	0	0	0	0	0	0	0	0	0	0	0	0	0	0	0	0	0
chr8	67903543	CCTGTAGTCCCAGCTACTGGNGG	0	0	0	0	0	0	0	0	0	0	0	0	0	0	0	0	0	0	0	0	0	0	0	0	0	0	0	0	0	0	0	0	0	0	0	0	0	0	0	0	0	0	0	0	0	0	0
chr8	97796067	CCTGTAGTCCCAGCTACTGGNGG	0	0	0	0	0	0	0	0	0	0	0	0	0	0	0	0	0	0	0	0	0	0	0	0	0	0	0	0	0	0	0	0	0	0	0	0	0	0	0	0	0	0	0	0	0	0	0
chr8	102494153	CCTGTAGTCCCAGCTACTGGNGG	0	0	0	0	0	0	0	0	0	0	0	0	0	0	0	0	0	0	0	0	0	0	0	0	0	0	0	0	0	0	0	0	0	0	0	0	0	0	0	0	0	0	0	0	0	0	0
chr8	144982702	CCTGTAGTCCCAGCTACTGGNGG	0	0	0	0	0	0	0	0	0	0	0	0	0	0	0	0	0	0	0	0	0	0	0	0	0	0	0	0	0	0	0	0	0	0	0	0	0	0	0	0	0	0	0	0	0	0	0
chr9	19283723	CCTGTAGTCCCAGCTACTGGNGG	0	0	0	0	0	0	0	0	0	0	0	0	0	0	0	0	0	0	0	0	0	0	0	0	0	0	0	0	0	0	0	0	0	0	0	0	0	0	0	0	0	0	0	0	0	0	0
chr9	19506616	CCTGTAGTCCCAGCTACTGGNGG	0	0.0481347	0.0481347	0.0481347	0.0481347	0.0481347	0.0481347	0.0481347	0.0481347	0.0481347	0.0481347	0.0481347	0.0481347	0.0481347	0.0481347	0.0481347	0.0481347	0.0481347	0.0481347	0.0481347	0.0481347	0.0481347	0.0481347	0.0481347	0.0481347	0.0481347	0.0481347	0.0481347	0.0481347	0.0481347	0.0481347	0.0481347	0.0481347	0.0481347	0.0481347	0.0481347	0.0481347	0.0481347	0.0481347	0.0481347	0.0481347	0.0481347	0.0481347	0.0481347	0.0481347	0.0481347	0.0481347
chr9	20745237	CCTGTAGTCCCAGCTACTGGNGG	0	0	0	0	0.0481347	0.0481347	0.0481347	0.0481347	0.0481347	0.0481347	0.0481347	0.0481347	0.0481347	0.0481347	0.0481347	0.0481347	0.0481347	0.0481347	0.0481347	0.0481347	0.0481347	0.0481347	0.0481347	0.0481347	0.0481347	0.0481347	0.0481347	0.0481347	0.0481347	0.0481347	0.0481347	0.0481347	0.0481347	0.0481347	0.0481347	0.0481347	0.0481347	0.0481347	0.0962695	0.0962695	0.0962695	0.0962695	0.0962695	0.0962695	0.0962695	0.0962695	0.0962695
chr9	34095515	CCTGTAGTCCCAGCTACTGGNGG	0	0	0	0	0	0	0	0	0	0	0	0	0	0.0481347	0.0481347	0.0481347	0.0481347	0.0481347	0.0481347	0.0481347	0.0481347	0.0481347	0.0481347	0.0481347	0.0481347	0.0481347	0.0481347	0.0481347	0.0481347	0.0481347	0.0481347	0.0481347	0.0481347	0.0481347	0.0481347	0.0481347	0.0481347	0.0481347	0.0481347	0.0481347	0.0481347	0.0481347	0.0481347	0.0481347	0.0481347	0.0481347	0.0481347
chr9	76732204	CCTGTAGTCCCAGCTACTGGNGG	0	0.0481347	0.0481347	0.0481347	0.0481347	0.0481347	0.0481347	0.0481347	0.0481347	0.0481347	0.0481347	0.0481347	0.0481347	0.0481347	0.0481347	0.0481347	0.0481347	0.0481347	0.0481347	0.0481347	0.0481347	0.0481347	0.0481347	0.0481347	0.0481347	0.0481347	0.0481347	0.0481347	0.0481347	0.0481347	0.0481347	0.0481347	0.0481347	0.0481347	0.0481347	0.0481347	0.0481347	0.0481347	0.0481347	0.0481347	0.0481347	0.0481347	0.0481347	0.0481347	0.0481347	0.0481347	0.0481347
chr9	97851212	CCTGTAGTCCCAGCTACTGGNGG	0	0.0481347	0.0481347	0.0481347	0.0481347	0.0481347	0.0481347	0.0481347	0.0481347	0.0481347	0.0481347	0.0481347	0.0481347	0.0481347	0.0481347	0.0481347	0.0481347	0.0481347	0.0481347	0.0481347	0.0481347	0.0481347	0.0481347	0.0481347	0.0481347	0.0481347	0.0481347	0.0481347	0.0481347	0.0481347	0.0481347	0.0481347	0.0481347	0.0481347	0.0481347	0.0481347	0.0481347	0.0481347	0.0481347	0.0962695	0.0962695	0.0962695	0.0962695	0.0962695	0.0962695	0.0962695	0.0962695
chr9	127880874	CCTGTAGTCCCAGCTACTGGNGG	0	0	0	0	0	0	0	0	0	0	0	0	0	0	0	0	0	0	0	0	0	0	0	0	0	0	0	0	0	0	0	0	0	0	0	0	0	0	0	0	0	0	0	0	0	0	0
chrX	18912969	CCTGTAGTCCCAGCTACTGGNGG	0	0	0	0	0	0	0	0	0	0	0	0	0	0	0	0.0481347	0.0481347	0.0481347	0.0481347	0.0481347	0.0481347	0.0481347	0.0481347	0.0481347	0.0481347	0.0481347	0.0481347	0.0481347	0.0481347	0.0481347	0.0481347	0.0481347	0.0481347	0.0481347	0.0481347	0.0481347	0.0481347	0.0481347	0.0481347	0.0481347	0.0481347	0.0481347	0.0481347	0.0481347	0.0481347	0.0481347	0.0481347
chrX	38698750	CCTGTAGTCCCAGCTACTGGNGG	0	0	0	0	0	0	0	0	0	0	0	0.0481347	0.0481347	0.0481347	0.0481347	0.0481347	0.0481347	0.0481347	0.0481347	0.0481347	0.0481347	0.0481347	0.0481347	0.0481347	0.0481347	0.0481347	0.0481347	0.0481347	0.0481347	0.0481347	0.0481347	0.0481347	0.0481347	0.0481347	0.0481347	0.0481347	0.0481347	0.0481347	0.0481347	0.0481347	0.0481347	0.0481347	0.0481347	0.0481347	0.0481347	0.0481347	0.0481347
chrX	47540478	CCTGTAGTCCCAGCTACTGGNGG	0	0	0	0	0	0	0	0	0	0	0	0	0	0	0	0	0	0	0	0	0	0	0	0	0	0	0	0	0	0	0	0	0	0	0	0	0	0	0	0	0	0	0	0	0	0	0
chrX	54034889	CCTGTAGTCCCAGCTACTGGNGG	0	0	0	0	0	0	0	0	0	0	0	0	0	0	0	0	0	0	0	0	0	0	0	0	0	0	0	0	0	0	0	0	0	0	0	0	0	0	0	0	0	0	0	0	0	0	0
chrX	71355184	CCTGTAGTCCCAGCTACTGGNGG	0	0	0	0	0	0	0	0	0	0	0	0	0	0	0	0	0	0	0	0	0	0	0	0	0	0	0	0	0	0	0	0	0	0	0	0	0	0	0	0	0	0	0	0	0	0	0
chrX	71977548	CCTGTAGTCCCAGCTACTGGNGG	0	0	0	0	0	0	0	0	0	0	0	0	0	0	0	0	0	0	0	0	0	0	0	0	0	0	0	0	0	0	0	0	0	0	0	0	0	0	0	0	0	0	0	0	0	0	0
chrX	100622272	CCTGTAGTCCCAGCTACTGGNGG	0	0	0	0	0	0	0	0	0	0	0	0	0	0	0	0	0	0	0	0	0	0	0	0	0	0	0	0	0	0	0	0	0	0	0	0	0	0	0	0	0	0	0	0	0	0	0
chrX	104572727	CCTGTAGTCCCAGCTACTGGNGG	0	0	0	0	0	0	0	0	0	0.0481347	0.0481347	0.0481347	0.0481347	0.0481347	0.0481347	0.0481347	0.0481347	0.0481347	0.0481347	0.0481347	0.0481347	0.0481347	0.0481347	0.0481347	0.0481347	0.0481347	0.0481347	0.0481347	0.0481347	0.0481347	0.0481347	0.0481347	0.0481347	0.0481347	0.0481347	0.0481347	0.0481347	0.0481347	0.0481347	0.0481347	0.0481347	0.0481347	0.0481347	0.0481347	0.0481347	0.0481347	0.0481347
chrX	136871331	CCTGTAGTCCCAGCTACTGGNGG	0	0.0481347	0.0481347	0.0481347	0.0481347	0.0481347	0.0481347	0.0481347	0.0481347	0.0481347	0.0481347	0.0481347	0.0481347	0.0481347	0.0481347	0.0481347	0.0481347	0.0481347	0.0481347	0.0481347	0.0481347	0.0481347	0.0481347	0.0481347	0.0481347	0.0481347	0.0481347	0.0481347	0.0481347	0.0481347	0.0481347	0.0481347	0.0481347	0.0481347	0.0481347	0.0481347	0.0481347	0.0481347	0.0481347	0.0481347	0.0481347	0.0481347	0.0481347	0.0481347	0.0481347	0.0481347	0.0481347
chrX	137191156	CCTGTAGTCCCAGCTACTGGNGG	0	0	0	0	0	0	0	0	0	0	0	0	0	0	0	0	0	0	0	0	0	0	0	0	0	0	0	0	0	0	0	0	0	0	0	0	0	0	0	0	0	0	0	0	0	0	0
[truncated: 2,955 more columns]

## Sheet: mreWT
# chr	cut	guide+PAM	mismatches	-1500	-1499	-1498	-1497	-1496	-1495	-1494	-1493	-1492	-1491	-1490	-1489	-1488	-1487	-1486	-1485	-1484	-1483	-1482	-1481	-1480	-1479	-1478	-1477	-1476	-1475	-1474	-1473	-1472	-1471	-1470	-1469	-1468	-1467	-1466	-1465	-1464	-1463	-1462	-1461	-1460	-1459	-1458	-1457	-1456	-1455
chr1	13646293	CCTGTAGTCCCAGCTACTGGNGG	0	0	0	0	0	0	0	0	0	0	0	0	0	0	0	0	0	0	0	0	0	0	0	0	0	0	0	0	0	0	0	0	0	0	0	0	0	0	0	0	0	0	0	0	0	0	0
chr1	17034274	CCTGTAGTCCCAGCTACTGGNGG	0	0	0	0	0	0	0	0	0	0	0	0	0	0	0	0	0	0	0	0	0	0	0	0	0	0	0	0	0	0	0	0	0	0	0	0	0	0	0	0	0	0	0	0	0	0	0
chr1	26934785	CCTGTAGTCCCAGCTACTGGNGG	0	0	0	0	0	0	0	0	0	0	0	0	0	0	0	0	0	0	0	0	0	0	0	0	0	0	0	0	0	0	0	0	0	0	0	0	0	0	0	0	0	0	0	0	0	0	0
chr1	155404245	CCTGTAGTCCCAGCTACTGGNGG	0	0	0	0	0	0	0	0	0	0	0	0	0	0	0	0	0	0	0	0	0	0	0	0	0	0	0	0	0	0	0	0	0	0	0	0	0	0	0	0	0	0	0	0	0	0	0
chr1	160251600	CCTGTAGTCCCAGCTACTGGNGG	0	0	0	0	0	0	0	0	0	0	0	0	0	0	0	0	0	0	0	0	0	0	0	0	0	0	0	0	0	0	0	0	0	0	0	0	0	0	0	0	0	0	0	0	0	0	0
chr1	205295498	CCTGTAGTCCCAGCTACTGGNGG	0	0	0	0	0	0	0	0	0	0	0	0	0	0	0	0	0	0	0	0	0	0	0	0	0	0	0	0	0	0	0	0	0	0	0	0	0	0	0	0	0	0	0	0	0	0	0
chr1	218263611	CCTGTAGTCCCAGCTACTGGNGG	0	0	0	0	0	0	0	0	0	0	0	0	0	0	0	0	0	0	0	0	0	0	0	0	0	0	0	0	0	0	0	0	0	0	0	0	0	0	0	0	0	0	0	0	0	0	0
chr1	224879077	CCTGTAGTCCCAGCTACTGGNGG	0	0	0	0	0	0	0	0	0	0	0	0	0	0	0	0	0	0	0	0	0	0	0	0	0	0	0	0	0	0	0	0	0	0	0	0	0	0	0	0	0	0	0	0	0	0	0
chr10	63609342	CCTGTAGTCCCAGCTACTGGNGG	0	0	0	0	0	0	0	0	0	0	0	0	0	0	0	0	0	0	0	0	0	0	0	0	0	0	0	0	0	0	0	0	0	0	0	0	0	0	0	0	0	0	0	0	0	0	0
chr10	86581838	CCTGTAGTCCCAGCTACTGGNGG	0	0	0	0	0	0	0	0	0	0	0	0	0	0	0	0	0	0	0	0	0	0	0	0	0	0	0	0	0	0	0	0	0	0	0	0	0	0	0	0	0	0	0	0	0	0	0
chr10	103821693	CCTGTAGTCCCAGCTACTGGNGG	0	0	0	0	0	0	0	0	0	0	0	0	0	0	0	0	0	0	0	0	0	0	0	0	0	0	0	0	0	0	0	0	0	0	0	0	0	0	0	0	0	0	0	0	0	0	0
chr10	110588119	CCTGTAGTCCCAGCTACTGGNGG	0	0	0	0	0	0	0	0	0	0	0	0	0	0	0	0	0	0	0	0	0	0	0	0	0	0	0	0	0	0	0	0	0	0	0	0	0	0	0	0	0	0	0	0	0	0	0
chr11	65668034	CCTGTAGTCCCAGCTACTGGNGG	0	0	0	0	0	0	0	0	0	0	0	0	0	0	0	0	0	0	0	0	0	0	0	0	0	0	0	0	0	0	0	0	0	0	0	0	0	0	0	0	0	0	0	0	0	0	0
chr11	100048021	CCTGTAGTCCCAGCTACTGGNGG	0	0	0	0	0	0	0	0	0	0	0	0	0	0	0	0	0	0	0	0	0	0	0	0	0	0	0	0	0	0	0	0	0	0	0	0	0	0	0	0	0	0	0	0	0	0	0
chr11	117156079	CCTGTAGTCCCAGCTACTGGNGG	0	0	0	0	0	0	0	0	0	0	0	0	0	0	0	0	0	0	0	0	0	0	0	0	0	0	0	0	0	0	0	0	0	0	0	0	0	0	0	0	0	0	0	0	0	0	0
chr11	119159377	CCTGTAGTCCCAGCTACTGGNGG	0	0	0	0	0	0	0	0	0	0	0	0	0	0	0	0	0	0	0	0	0	0	0	0	0	0	0	0	0	0	0	0	0	0	0	0	0	0	0	0	0	0	0	0	0	0	0
chr11	119331705	CCTGTAGTCCCAGCTACTGGNGG	0	0	0	0	0	0	0	0	0	0	0	0	0	0	0	0	0	0	0	0	0	0	0	0	0	0	0	0	0	0	0	0	0	0	0	0	0	0	0	0	0	0	0	0	0	0	0
chr12	88060449	CCTGTAGTCCCAGCTACTGGNGG	0	0	0	0	0	0	0	0	0	0	0	0	0	0	0	0	0	0	0	0	0	0	0	0	0	0	0	0	0	0	0	0	0	0	0	0	0	0	0	0	0	0	0	0	0	0	0
chr12	105958951	CCTGTAGTCCCAGCTACTGGNGG	0	0	0	0	0	0	0	0	0	0	0	0	0	0	0	0	0	0	0	0	0	0	0	0	0	0	0	0	0	0	0	0	0	0	0	0	0	0	0	0	0	0	0	0	0	0	0
chr12	117313422	CCTGTAGTCCCAGCTACTGGNGG	0	0	0	0	0	0	0	0	0	0	0	0	0	0	0	0	0	0	0	0	0	0	0	0	0	0	0	0	0	0	0	0	0	0	0	0	0	0	0	0	0	0	0	0	0	0	0
chr12	123922263	CCTGTAGTCCCAGCTACTGGNGG	0	0	0	0	0	0	0	0	0	0	0	0	0	0	0	0	0	0	0	0	0	0	0	0	0	0	0	0	0	0	0	0	0	0	0	0	0	0	0	0	0	0	0	0	0	0	0
chr12	130733364	CCTGTAGTCCCAGCTACTGGNGG	0	0	0	0	0	0	0	0	0	0	0	0	0	0	0	0	0	0	0	0	0	0	0	0	0	0	0	0	0	0	0	0	0	0	0	0	0	0	0	0	0	0	0	0	0	0	0
chr13	73088681	CCTGTAGTCCCAGCTACTGGNGG	0	0	0	0	0	0	0	0	0	0	0	0	0	0	0	0	0	0	0	0	0	0	0	0	0	0	0	0	0	0	0	0	0	0	0	0	0	0	0	0	0	0	0	0	0	0	0
chr13	77322050	CCTGTAGTCCCAGCTACTGGNGG	0	0	0	0	0	0	0	0	0	0	0	0	0	0	0	0	0	0	0	0	0	0	0	0	0	0	0	0	0	0	0	0	0	0	0	0	0	0	0	0	0	0	0	0	0	0	0
chr13	91010262	CCTGTAGTCCCAGCTACTGGNGG	0	0	0	0	0	0	0	0	0	0	0	0	0	0	0	0	0	0	0	0	0	0	0	0	0	0	0	0	0	0	0	0	0	0	0	0	0	0	0	0	0	0	0	0	0	0	0
chr14	24212683	CCTGTAGTCCCAGCTACTGGNGG	0	0	0	0	0	0	0	0	0	0	0	0	0	0	0	0	0	0	0	0	0	0	0	0	0	0	0	0	0	0	0	0	0	0	0	0	0	0	0	0	0	0	0	0	0	0	0
chr14	59444696	CCTGTAGTCCCAGCTACTGGNGG	0	0	0	0	0	0	0	0	0	0	0	0	0	0	0	0	0	0	0	0	0	0	0	0	0	0	0	0	0	0	0	0	0	0	0	0	0	0	0	0	0	0	0	0	0	0	0
chr14	60113072	CCTGTAGTCCCAGCTACTGGNGG	0	0	0	0	0	0	0	0	0	0	0	0	0	0	0	0	0	0	0	0	0	0	0	0	0	0	0	0	0	0	0	0	0	0	0	0	0	0	0	0	0	0	0	0	0	0	0
chr14	63638072	CCTGTAGTCCCAGCTACTGGNGG	0	0	0	0	0	0	0	0	0	0	0	0	0	0	0	0	0	0	0	0	0	0	0	0	0	0	0	0	0	0	0	0	0	0	0	0	0	0	0	0	0	0	0	0	0	0	0
chr14	71395553	CCTGTAGTCCCAGCTACTGGNGG	0	0	0	0	0	0	0	0	0	0	0	0	0	0	0	0	0	0	0	0	0	0	0	0	0	0	0	0	0	0	0	0	0	0	0	0	0	0	0	0	0	0	0	0	0	0	0
chr14	72645448	CCTGTAGTCCCAGCTACTGGNGG	0	0	0	0	0	0	0	0	0	0	0	0	0	0	0	0	0	0	0	0	0	0	0	0	0	0	0	0	0	0	0	0	0	0	0	0	0	0	0	0	0	0	0	0	0	0	0
chr14	81604690	CCTGTAGTCCCAGCTACTGGNGG	0	0	0	0	0	0	0	0	0	0	0	0	0	0	0	0	0	0	0	0	0	0	0	0	0	0	0	0	0	0	0.16109	0.16109	0.16109	0.16109	0.16109	0.16109	0.16109	0.16109	0.16109	0.16109	0.16109	0.16109	0.16109	0.16109	0.16109	0.16109	0.16109
chr14	90409879	CCTGTAGTCCCAGCTACTGGNGG	0	0	0	0	0	0	0	0	0	0	0	0	0	0	0	0	0	0	0	0	0	0	0	0	0	0	0	0	0	0	0	0	0	0	0	0	0	0	0	0	0	0	0	0	0	0	0
chr15	38620692	CCTGTAGTCCCAGCTACTGGNGG	0	0	0	0	0	0	0	0	0	0	0	0	0	0	0	0	0	0	0	0	0	0	0	0	0	0	0	0	0	0	0	0	0	0	0	0	0	0	0	0	0	0	0	0	0	0	0
chr15	75878481	CCTGTAGTCCCAGCTACTGGNGG	0	0	0	0	0	0	0	0	0	0	0	0	0	0	0	0	0	0	0	0	0	0	0	0	0	0	0	0	0	0	0	0	0	0	0	0	0	0	0	0	0	0	0	0	0	0	0
chr16	409298	CCTGTAGTCCCAGCTACTGGNGG	0	0	0	0	0	0	0	0	0	0	0	0	0	0	0	0	0	0	0	0	0	0	0	0	0	0	0	0	0	0	0	0	0	0	0	0	0	0	0	0	0	0	0	0	0	0	0
chr16	3105285	CCTGTAGTCCCAGCTACTGGNGG	0	0.16109	0.16109	0.16109	0.16109	0.16109	0.16109	0.16109	0.16109	0.16109	0.16109	0.16109	0.16109	0.16109	0.16109	0.16109	0.16109	0.16109	0.16109	0.16109	0.16109	0.16109	0.16109	0.16109	0.16109	0.16109	0.16109	0.16109	0.16109	0.16109	0.16109	0.16109	0.16109	0.16109	0.16109	0.16109	0.16109	0.16109	0.16109	0.16109	0.16109	0.16109	0.16109	0.16109	0.16109	0.16109	0.16109
chr16	21127451	CCTGTAGTCCCAGCTACTGGNGG	0	0	0	0	0	0	0	0	0	0	0	0	0	0	0	0	0	0	0	0	0	0	0	0	0	0	0	0	0	0	0	0	0	0	0	0	0	0	0	0	0	0	0	0	0	0	0
chr16	47372040	CCTGTAGTCCCAGCTACTGGNGG	0	0	0	0	0	0	0	0	0	0	0	0	0	0	0	0	0	0	0	0	0	0	0	0	0	0	0	0	0	0	0	0	0	0	0	0	0	0	0	0	0	0	0	0	0	0	0
chr17	7623585	CCTGTAGTCCCAGCTACTGGNGG	0	0	0	0	0	0	0	0	0	0	0	0	0	0	0	0	0	0	0	0	0	0	0	0	0	0	0	0	0	0	0	0	0	0	0	0	0	0	0	0	0	0	0	0	0	0	0
chr17	7639705	CCTGTAGTCCCAGCTACTGGNGG	0	0	0	0	0	0	0	0	0	0	0	0	0	0	0	0	0	0	0	0	0	0	0	0	0	0	0	0	0	0	0	0	0	0	0	0	0	0	0	0	0	0	0	0	0	0	0
chr17	34819034	CCTGTAGTCCCAGCTACTGGNGG	0	0	0	0	0	0	0	0	0	0	0	0	0	0	0	0	0	0	0	0	0	0	0	0	0	0	0	0	0	0	0	0	0	0	0	0	0	0	0	0	0	0	0	0	0	0	0
chr17	48021854	CCTGTAGTCCCAGCTACTGGNGG	0	0	0	0	0	0	0	0	0	0	0	0	0	0	0	0	0	0	0	0	0	0	0	0	0	0	0	0	0	0	0	0	0	0	0	0	0	0	0	0	0	0	0	0	0	0	0
chr17	50492720	CCTGTAGTCCCAGCTACTGGNGG	0	0	0	0	0	0	0	0	0	0	0	0	0	0	0	0	0	0	0	0	0	0	0	0	0	0	0	0	0	0	0	0	0	0	0	0	0	0	0	0	0	0	0	0	0	0	0
chr17	80897151	CCTGTAGTCCCAGCTACTGGNGG	0	0	0	0	0	0	0	0	0	0	0	0	0	0	0	0	0	0	0	0	0	0	0	0	0	0	0	0	0	0	0	0	0	0	0	0	0	0	0	0	0	0	0	0	0	0	0
chr18	12419979	CCTGTAGTCCCAGCTACTGGNGG	0	0	0	0	0	0	0	0	0	0	0	0	0	0	0	0	0	0	0	0	0	0	0	0	0	0	0	0	0	0	0	0	0	0	0	0	0	0	0	0	0	0	0	0	0	0	0
chr18	27101483	CCTGTAGTCCCAGCTACTGGNGG	0	0.16109	0.16109	0.16109	0.16109	0.16109	0.16109	0.16109	0.16109	0.16109	0.16109	0.16109	0.16109	0.16109	0.16109	0.16109	0.16109	0.16109	0.16109	0.16109	0.16109	0.16109	0.16109	0.16109	0.16109	0.16109	0.322179	0.322179	0.322179	0.322179	0.322179	0.322179	0.322179	0.322179	0.322179	0.322179	0.322179	0.322179	0.322179	0.322179	0.322179	0.322179	0.322179	0.322179	0.322179	0.322179	0.322179
chr18	30222301	CCTGTAGTCCCAGCTACTGGNGG	0	0	0	0	0	0	0	0	0	0	0	0	0	0	0	0	0	0	0	0	0	0	0	0	0	0	0	0	0	0	0	0	0	0	0	0	0	0	0	0	0	0	0	0	0	0	0
chr18	46026777	CCTGTAGTCCCAGCTACTGGNGG	0	0	0	0	0	0	0	0	0	0	0	0	0	0	0	0	0	0	0	0	0	0	0	0	0	0	0	0	0	0	0	0	0	0	0	0	0	0	0	0	0	0	0	0	0	0	0
chr18	47097010	CCTGTAGTCCCAGCTACTGGNGG	0	0	0	0	0	0	0	0	0	0	0	0	0	0	0	0	0	0	0	0	0	0	0	0	0	0	0	0	0	0	0	0	0	0	0	0	0	0	0	0	0	0	0	0	0	0	0
chr18	67141064	CCTGTAGTCCCAGCTACTGGNGG	0	0	0	0	0	0	0	0	0	0	0	0	0	0	0	0	0	0	0	0	0	0	0	0	0	0	0	0	0	0	0	0	0	0	0	0	0	0	0	0	0	0	0	0	0	0	0
chr19	7224071	CCTGTAGTCCCAGCTACTGGNGG	0	0	0	0	0	0	0	0	0	0	0	0	0	0	0	0	0	0	0	0	0	0	0	0	0	0	0	0	0	0	0	0	0	0	0	0	0	0	0	0	0	0	0	0	0	0	0
chr19	43424117	CCTGTAGTCCCAGCTACTGGNGG	0	0	0	0	0	0	0	0	0	0	0	0	0	0	0	0	0	0	0	0	0	0	0	0	0	0	0	0	0	0	0	0	0	0	0	0	0	0	0	0	0	0	0	0	0	0	0
chr19	51647995	CCTGTAGTCCCAGCTACTGGNGG	0	0	0	0	0	0	0	0	0	0	0	0	0	0	0	0	0	0	0	0	0	0	0	0	0	0	0	0	0	0	0	0	0	0	0	0	0	0	0	0	0	0	0	0	0	0	0
chr2	10807339	CCTGTAGTCCCAGCTACTGGNGG	0	0	0	0	0	0	0	0	0	0	0	0	0	0	0	0	0	0	0	0	0	0	0	0	0	0	0	0	0	0	0	0	0	0	0	0	0	0	0	0	0	0	0	0	0	0	0
chr2	13614006	CCTGTAGTCCCAGCTACTGGNGG	0	0	0	0	0	0	0	0	0	0	0	0	0	0	0	0	0	0	0	0	0	0	0	0	0	0	0	0	0	0	0	0	0	0	0	0	0	0	0	0	0	0	0	0	0	0	0
chr2	21661619	CCTGTAGTCCCAGCTACTGGNGG	0	0	0	0	0	0	0	0	0	0	0	0	0	0	0	0	0	0	0	0	0	0	0	0	0	0	0	0	0	0	0	0	0	0	0	0	0	0	0	0	0	0	0	0	0	0	0
chr2	27884374	CCTGTAGTCCCAGCTACTGGNGG	0	0	0	0	0	0	0	0	0	0	0	0	0	0	0	0	0	0	0	0	0	0	0	0	0	0	0	0	0	0	0	0	0	0	0	0	0	0	0	0	0	0	0	0	0	0	0
chr2	70336527	CCTGTAGTCCCAGCTACTGGNGG	0	0	0	0	0	0	0	0	0	0	0	0	0	0	0	0	0	0	0	0	0	0	0	0	0	0	0	0	0	0	0	0	0	0	0	0	0	0	0	0	0	0	0	0	0	0	0
chr2	73379204	CCTGTAGTCCCAGCTACTGGNGG	0	0	0	0	0	0	0	0	0	0	0	0	0	0	0	0	0	0	0	0	0	0	0	0	0	0	0	0	0	0	0	0	0	0	0	0	0	0	0	0	0	0	0	0	0	0	0
chr2	97847069	CCTGTAGTCCCAGCTACTGGNGG	0	0	0	0	0	0	0	0	0	0	0	0	0	0	0	0	0	0	0	0	0	0	0	0	0	0	0	0	0	0	0	0	0	0	0	0	0	0	0	0	0	0	0	0	0	0	0
chr2	127669608	CCTGTAGTCCCAGCTACTGGNGG	0	0	0	0	0	0	0	0	0	0	0	0	0	0	0	0	0	0	0	0	0	0	0	0	0	0	0	0	0	0	0	0	0	0	0	0	0	0	0	0	0	0	0	0	0	0	0
chr2	131113209	CCTGTAGTCCCAGCTACTGGNGG	0	0	0	0	0	0	0	0	0	0	0	0	0	0	0	0	0	0	0	0	0	0	0	0	0	0	0	0	0	0	0	0	0	0	0	0	0	0	0	0	0	0	0	0	0	0	0
chr2	218525373	CCTGTAGTCCCAGCTACTGGNGG	0	0	0	0	0	0	0	0	0	0	0	0	0	0	0	0	0	0	0	0	0	0	0	0	0	0	0	0	0	0	0	0	0	0	0	0	0	0	0	0	0	0	0	0	0	0	0
chr2	218967594	CCTGTAGTCCCAGCTACTGGNGG	0	0	0	0	0	0	0	0	0	0	0	0	0	0	0	0	0	0	0	0	0	0	0	0	0	0	0	0	0	0	0	0	0	0	0	0	0	0	0	0	0	0	0	0	0	0	0
chr2	219046906	CCTGTAGTCCCAGCTACTGGNGG	0	0	0	0	0	0	0	0	0	0	0	0	0	0	0	0	0	0	0	0	0	0	0	0	0	0	0	0	0	0	0	0	0	0	0	0	0	0	0	0	0	0	0	0	0	0	0
chr20	19325336	CCTGTAGTCCCAGCTACTGGNGG	0	0	0	0	0	0	0	0	0	0	0	0	0	0	0	0	0	0	0	0	0	0	0	0	0	0	0	0	0	0	0	0	0	0	0	0	0	0	0	0	0	0	0	0	0	0	0
chr21	28643570	CCTGTAGTCCCAGCTACTGGNGG	0	0	0	0	0	0	0	0	0	0	0	0	0	0	0	0	0	0	0	0	0	0	0	0	0	0	0.16109	0.16109	0.16109	0.16109	0.16109	0.16109	0.16109	0.16109	0.16109	0.16109	0.16109	0.16109	0.16109	0.16109	0.16109	0.16109	0.16109	0.16109	0.16109	0.16109	0.16109
chr22	19200732	CCTGTAGTCCCAGCTACTGGNGG	0	0	0	0	0	0	0	0	0	0	0	0	0	0	0	0	0	0	0	0	0	0	0	0	0	0	0	0	0	0	0	0	0	0	0	0	0	0	0	0	0	0	0	0	0	0	0
chr3	32832348	CCTGTAGTCCCAGCTACTGGNGG	0	0	0	0	0	0	0	0	0	0	0	0	0	0	0	0	0	0	0	0	0	0	0	0	0	0	0	0	0	0	0	0	0	0	0	0	0	0	0	0	0	0	0	0	0	0	0
chr3	40175033	CCTGTAGTCCCAGCTACTGGNGG	0	0	0	0	0	0	0	0	0	0	0	0	0	0	0	0	0	0	0	0	0	0	0	0	0	0	0	0	0	0	0	0	0	0	0	0	0	0	0	0	0	0	0	0	0	0	0
chr3	63112098	CCTGTAGTCCCAGCTACTGGNGG	0	0	0	0	0	0	0	0	0	0	0	0	0	0	0	0	0	0	0	0	0	0	0	0	0	0	0	0	0	0	0	0	0	0	0	0	0	0	0	0	0	0	0	0	0	0	0
chr3	138618109	CCTGTAGTCCCAGCTACTGGNGG	0	0	0	0	0	0	0	0	0	0	0	0	0	0	0	0	0	0	0	0	0	0	0	0	0	0	0	0	0	0	0	0	0	0	0	0	0	0	0	0	0	0	0	0	0	0	0
chr3	145068310	CCTGTAGTCCCAGCTACTGGNGG	0	0	0	0	0	0	0	0	0	0	0	0	0	0	0	0	0	0	0	0	0	0	0	0	0	0	0	0	0	0	0	0	0	0	0	0	0	0	0	0	0	0	0	0	0	0	0
chr3	172628409	CCTGTAGTCCCAGCTACTGGNGG	0	0	0	0	0	0	0	0	0	0	0	0	0	0	0	0	0	0	0	0	0	0	0	0	0	0	0	0	0	0	0	0	0	0	0	0	0	0	0	0	0	0	0	0	0	0	0
chr3	179430581	CCTGTAGTCCCAGCTACTGGNGG	0	0	0	0	0	0	0	0	0	0	0	0	0	0	0	0	0	0	0	0	0	0	0	0	0	0	0	0	0	0	0	0	0	0	0	0	0	0	0	0	0	0	0	0	0	0	0
chr3	186759226	CCTGTAGTCCCAGCTACTGGNGG	0	0	0	0	0	0	0	0	0	0	0	0	0	0	0	0	0	0	0	0	0	0	0	0	0	0	0	0	0	0	0	0	0	0	0	0	0	0	0	0	0	0	0	0	0	0	0
chr4	57697921	CCTGTAGTCCCAGCTACTGGNGG	0	0	0	0	0	0	0	0	0	0	0	0	0	0	0	0	0	0	0	0	0	0	0	0	0	0	0	0	0	0	0	0	0	0	0	0	0	0	0	0	0	0	0	0	0	0	0
chr4	79309843	CCTGTAGTCCCAGCTACTGGNGG	0	0	0	0	0	0	0	0	0	0	0	0	0	0	0	0	0	0	0	0	0	0	0	0	0	0	0	0	0	0	0	0	0	0	0	0	0	0	0	0	0	0	0	0	0	0	0
chr4	144373525	CCTGTAGTCCCAGCTACTGGNGG	0	0	0	0	0	0	0	0	0	0	0	0	0	0	0	0	0	0	0	0	0	0	0	0	0	0	0	0	0	0	0	0	0	0	0	0	0	0	0	0	0	0	0	0	0	0	0
chr5	556494	CCTGTAGTCCCAGCTACTGGNGG	0	0	0	0	0	0	0	0	0	0	0	0	0	0	0	0	0	0	0	0	0	0	0	0	0	0	0	0	0	0	0	0	0	0	0	0	0	0	0	0	0	0	0	0	0	0	0
chr5	31326819	CCTGTAGTCCCAGCTACTGGNGG	0	0	0	0	0	0	0	0	0	0	0	0	0	0	0	0	0	0	0	0	0	0	0	0	0	0	0	0	0	0	0	0	0	0	0	0	0	0	0	0	0	0	0	0	0	0	0
chr5	44538195	CCTGTAGTCCCAGCTACTGGNGG	0	0	0	0	0	0	0	0	0	0	0	0	0	0	0	0	0	0	0	0	0	0	0	0	0	0	0	0	0	0	0	0	0	0	0	0	0	0	0	0	0	0	0	0	0	0	0
chr5	61366022	CCTGTAGTCCCAGCTACTGGNGG	0	0	0	0	0	0	0	0	0	0	0	0	0	0	0	0	0	0	0	0	0	0	0	0	0	0	0	0	0	0	0	0	0	0	0	0	0	0	0	0	0	0	0	0	0	0	0
chr5	69174639	CCTGTAGTCCCAGCTACTGGNGG	0	0	0	0	0	0	0	0	0	0	0	0	0	0	0	0	0	0	0	0	0	0	0	0	0	0	0	0	0	0	0	0	0	0	0	0	0	0	0	0	0	0	0	0	0	0	0
chr5	75705090	CCTGTAGTCCCAGCTACTGGNGG	0	0	0	0	0	0	0	0	0	0	0	0	0	0	0	0	0	0	0	0	0	0	0	0	0	0	0	0	0	0	0	0	0	0	0	0	0	0	0	0	0	0	0	0	0	0	0
chr5	93917769	CCTGTAGTCCCAGCTACTGGNGG	0	0	0	0	0	0	0	0	0	0	0	0	0	0	0	0	0	0	0	0	0	0	0	0	0	0	0	0	0	0	0	0	0	0	0	0	0	0	0	0	0	0	0	0	0	0	0
chr5	108412424	CCTGTAGTCCCAGCTACTGGNGG	0	0	0	0	0	0	0	0	0	0	0	0	0	0	0	0	0	0	0	0	0	0	0	0	0	0	0	0	0	0	0	0	0	0	0	0	0	0	0	0	0	0	0	0	0	0	0
chr5	129084763	CCTGTAGTCCCAGCTACTGGNGG	0	0.16109	0.16109	0.16109	0.16109	0.16109	0.16109	0.16109	0.16109	0.16109	0.16109	0.16109	0.16109	0.16109	0.16109	0.16109	0.16109	0.16109	0.16109	0.16109	0.16109	0.16109	0.16109	0.16109	0.16109	0.16109	0.16109	0.16109	0.16109	0.16109	0.16109	0.16109	0.16109	0.16109	0.16109	0.16109	0.16109	0.16109	0.16109	0.16109	0.16109	0.16109	0.16109	0.16109	0.16109	0.16109	0.16109
chr5	131388961	CCTGTAGTCCCAGCTACTGGNGG	0	0	0	0	0	0	0	0	0	0	0	0	0	0	0	0	0	0	0	0	0	0	0	0	0	0	0	0	0	0	0	0	0	0	0	0	0	0	0	0	0	0	0	0	0	0	0
chr5	141759357	CCTGTAGTCCCAGCTACTGGNGG	0	0	0	0	0	0	0	0	0	0	0	0	0	0	0	0	0	0	0	0	0	0	0	0	0	0	0	0	0	0	0	0	0	0	0	0	0	0	0	0	0	0	0	0	0	0	0
chr5	157830918	CCTGTAGTCCCAGCTACTGGNGG	0	0	0	0	0	0	0	0	0	0	0	0	0	0	0	0	0	0	0	0	0	0	0	0	0	0	0	0	0	0	0	0	0	0	0	0	0	0	0	0	0	0	0	0	0	0	0
chr5	164699577	CCTGTAGTCCCAGCTACTGGNGG	0	0	0	0	0	0	0	0	0	0	0	0	0	0	0	0	0	0	0	0	0	0	0	0	0	0	0	0	0	0	0	0	0	0	0	0	0	0	0	0	0	0	0	0	0	0	0
chr5	180661916	CCTGTAGTCCCAGCTACTGGNGG	0	0	0	0	0	0	0	0	0	0	0	0	0	0	0	0	0	0	0	0	0	0	0	0	0	0	0	0	0	0	0	0	0	0	0	0	0	0	0	0	0	0	0	0	0	0	0
chr6	19832160	CCTGTAGTCCCAGCTACTGGNGG	0	0	0	0	0	0	0	0	0	0	0	0	0	0	0	0	0	0	0	0	0	0	0	0	0	0	0	0	0	0	0	0	0	0	0	0	0	0	0	0	0	0	0	0	0	0	0
chr6	34158442	CCTGTAGTCCCAGCTACTGGNGG	0	0	0	0	0	0	0	0	0	0	0	0	0	0	0	0	0	0	0	0	0	0	0	0	0	0	0	0	0	0	0	0	0	0	0	0	0	0	0	0	0	0	0	0	0	0	0
chr6	35527031	CCTGTAGTCCCAGCTACTGGNGG	0	0	0	0	0	0	0	0	0	0	0	0	0	0	0	0	0	0	0	0	0	0	0	0	0	0	0	0	0	0	0	0	0	0	0	0	0	0	0	0	0	0	0	0	0	0	0
chr6	43048893	CCTGTAGTCCCAGCTACTGGNGG	0	0.16109	0.16109	0.16109	0.16109	0.16109	0.16109	0.16109	0.16109	0.16109	0.16109	0.16109	0.16109	0.16109	0.16109	0.16109	0.16109	0.16109	0.16109	0.16109	0.16109	0.16109	0.16109	0.16109	0.16109	0.16109	0.16109	0.16109	0.16109	0.16109	0.16109	0.16109	0.16109	0.16109	0.16109	0.16109	0.16109	0.16109	0.16109	0.16109	0.16109	0.16109	0.16109	0.16109	0.16109	0.16109	0.16109
chr6	58380745	CCTGTAGTCCCAGCTACTGGNGG	0	0	0	0	0	0	0	0	0	0	0	0	0	0	0	0	0	0	0	0	0	0	0	0	0	0	0	0	0	0	0	0	0	0	0	0	0	0	0	0	0	0	0	0	0	0	0
chr6	96120398	CCTGTAGTCCCAGCTACTGGNGG	0	0	0	0	0	0	0	0	0	0	0	0	0	0	0	0	0	0	0	0	0	0	0	0	0	0	0	0	0	0	0	0	0	0	0	0	0	0	0	0	0	0	0	0	0	0	0
chr7	31244759	CCTGTAGTCCCAGCTACTGGNGG	0	0	0	0	0	0	0	0	0	0	0	0	0	0	0	0	0	0	0	0	0	0	0	0	0	0	0	0	0	0	0	0	0	0	0	0	0	0	0	0	0	0	0	0	0	0	0
chr7	102095127	CCTGTAGTCCCAGCTACTGGNGG	0	0	0	0	0	0	0	0	0	0	0	0	0	0	0	0	0	0	0	0	0	0	0	0	0	0	0	0	0	0	0	0	0	0	0	0	0	0	0	0	0	0	0	0	0	0	0
chr7	152451173	CCTGTAGTCCCAGCTACTGGNGG	0	0	0	0	0	0	0	0	0	0	0	0	0	0	0	0	0	0	0	0	0	0	0	0	0	0	0	0	0	0	0	0	0	0	0	0	0	0	0	0	0	0	0	0	0	0	0
chr7	155275745	CCTGTAGTCCCAGCTACTGGNGG	0	0.16109	0.16109	0.16109	0.16109	0.16109	0.16109	0.16109	0.16109	0.16109	0.16109	0.16109	0.16109	0.16109	0.16109	0.16109	0.16109	0.16109	0.16109	0.16109	0.16109	0.16109	0.16109	0.16109	0.16109	0.16109	0.16109	0.16109	0.16109	0.16109	0.16109	0.16109	0.16109	0.16109	0.16109	0.16109	0.16109	0.16109	0.16109	0.16109	0.16109	0.16109	0.16109	0.16109	0.16109	0.16109	0.16109
chr8	6270234	CCTGTAGTCCCAGCTACTGGNGG	0	0	0	0	0	0	0	0	0	0	0	0	0	0	0	0	0	0	0	0	0	0	0	0	0	0	0	0	0	0	0	0	0	0	0	0	0	0	0	0	0	0	0	0	0	0	0
chr8	67903543	CCTGTAGTCCCAGCTACTGGNGG	0	0	0	0	0	0	0	0	0	0	0	0	0	0	0	0	0	0	0	0	0	0	0	0	0	0	0	0	0	0	0	0	0	0	0	0	0	0	0	0	0	0	0	0	0	0	0
chr8	97796067	CCTGTAGTCCCAGCTACTGGNGG	0	0	0	0	0	0	0	0	0	0	0	0	0	0	0	0	0	0	0	0	0	0	0	0	0	0	0	0	0	0	0	0	0	0	0	0	0	0	0	0	0	0	0	0	0	0	0
chr8	102494153	CCTGTAGTCCCAGCTACTGGNGG	0	0	0	0	0	0	0	0	0	0	0	0	0	0	0	0	0	0	0	0	0	0	0	0	0	0	0	0	0	0	0	0	0	0	0	0	0	0	0	0	0	0	0	0	0	0	0
chr8	144982702	CCTGTAGTCCCAGCTACTGGNGG	0	0	0	0	0	0	0	0	0	0	0	0	0	0	0	0	0	0	0	0	0	0	0	0	0	0	0	0	0	0	0	0	0	0	0	0	0	0	0	0	0	0	0	0	0	0	0
chr9	19283723	CCTGTAGTCCCAGCTACTGGNGG	0	0	0	0	0	0	0	0	0	0	0	0	0	0	0	0	0	0	0	0	0	0	0	0	0	0	0	0	0	0	0	0	0	0	0	0	0	0	0	0	0	0	0	0	0	0	0
chr9	19506616	CCTGTAGTCCCAGCTACTGGNGG	0	0	0	0	0	0	0	0	0	0	0	0	0	0	0	0	0	0	0	0	0	0	0	0	0	0	0	0	0	0	0	0	0	0	0	0	0	0	0	0	0	0	0	0	0	0	0
chr9	20745237	CCTGTAGTCCCAGCTACTGGNGG	0	0	0	0	0	0	0	0	0	0	0	0	0	0	0	0	0	0	0	0	0	0	0	0	0	0	0	0	0	0	0	0	0	0	0	0	0	0	0	0	0	0	0	0	0	0	0
chr9	34095515	CCTGTAGTCCCAGCTACTGGNGG	0	0	0	0	0	0	0	0	0	0	0	0	0	0	0	0	0	0	0	0	0	0	0	0	0	0	0	0	0	0	0	0	0	0	0	0	0	0	0	0	0	0	0	0	0	0	0
chr9	76732204	CCTGTAGTCCCAGCTACTGGNGG	0	0	0	0	0	0	0	0	0	0	0	0	0	0	0	0	0	0	0	0	0	0	0	0	0	0	0	0	0	0	0	0	0	0	0	0	0	0	0	0	0	0	0	0	0	0	0
chr9	97851212	CCTGTAGTCCCAGCTACTGGNGG	0	0	0	0	0	0	0	0	0	0	0	0	0	0	0	0	0	0	0	0	0	0	0	0	0	0	0	0	0	0	0	0	0	0	0	0	0	0	0	0	0	0	0	0	0	0	0
chr9	127880874	CCTGTAGTCCCAGCTACTGGNGG	0	0	0	0	0	0	0	0	0	0	0	0	0	0	0	0	0	0	0	0	0	0	0	0	0	0	0	0	0	0	0	0	0	0	0	0	0	0	0	0	0	0	0	0	0	0	0
chrX	18912969	CCTGTAGTCCCAGCTACTGGNGG	0	0	0	0	0	0	0	0	0	0	0	0	0	0	0	0	0	0	0	0	0	0	0	0	0	0	0.16109	0.16109	0.16109	0.16109	0.16109	0.16109	0.16109	0.16109	0.16109	0.16109	0.16109	0.16109	0.16109	0.16109	0.16109	0.16109	0.16109	0.16109	0.16109	0.16109	0.16109
chrX	38698750	CCTGTAGTCCCAGCTACTGGNGG	0	0	0	0	0	0	0	0	0	0	0	0	0	0	0	0	0	0	0	0	0	0	0	0	0	0	0	0	0	0	0	0	0	0	0	0	0	0	0	0	0	0	0	0	0	0	0
chrX	47540478	CCTGTAGTCCCAGCTACTGGNGG	0	0	0	0	0	0	0	0	0	0	0	0	0	0	0	0	0	0	0	0	0	0	0	0	0	0	0	0	0	0	0	0	0	0	0	0	0	0	0	0	0	0	0	0	0	0	0
chrX	54034889	CCTGTAGTCCCAGCTACTGGNGG	0	0	0	0	0	0	0	0	0	0	0	0	0	0	0	0	0	0	0	0	0	0	0	0	0	0	0	0	0	0	0	0	0	0	0	0	0	0	0	0	0	0	0	0	0	0	0
chrX	71355184	CCTGTAGTCCCAGCTACTGGNGG	0	0	0	0	0	0	0	0	0	0	0	0	0	0	0	0	0	0	0	0	0	0	0	0	0	0	0	0	0	0	0	0	0	0	0	0	0	0	0	0	0	0	0	0	0	0	0
chrX	71977548	CCTGTAGTCCCAGCTACTGGNGG	0	0	0	0	0	0	0	0	0	0	0	0	0	0	0	0	0	0	0	0	0	0	0	0	0	0	0	0	0	0	0	0	0	0	0	0	0	0	0	0	0	0	0	0	0	0	0
chrX	100622272	CCTGTAGTCCCAGCTACTGGNGG	0	0.16109	0.16109	0.16109	0.16109	0.16109	0.16109	0.16109	0.16109	0.16109	0.16109	0.16109	0.16109	0.16109	0.16109	0.16109	0.16109	0.16109	0.16109	0.16109	0.16109	0.16109	0.16109	0.16109	0.16109	0.16109	0.16109	0.16109	0.16109	0.16109	0.16109	0.16109	0.16109	0.16109	0.16109	0.16109	0.16109	0.16109	0.16109	0.16109	0.16109	0.16109	0.16109	0.16109	0.16109	0.16109	0.16109
chrX	104572727	CCTGTAGTCCCAGCTACTGGNGG	0	0	0	0	0	0	0	0	0	0	0	0	0	0	0	0	0	0	0	0	0	0	0	0	0	0	0	0	0	0	0	0	0	0	0	0	0	0	0	0	0	0	0	0	0	0	0
chrX	136871331	CCTGTAGTCCCAGCTACTGGNGG	0	0	0	0	0	0	0	0	0	0	0	0	0	0	0	0	0	0	0	0	0	0	0	0	0	0	0	0	0	0	0	0	0	0	0	0	0	0	0	0	0	0	0	0	0	0	0
chrX	137191156	CCTGTAGTCCCAGCTACTGGNGG	0	0	0	0	0	0	0	0	0	0	0	0	0	0	0	0	0	0	0	0	0	0	0	0	0	0	0	0	0	0	0	0	0	0	0	0	0	0	0	0	0	0	0	0	0	0	0
[truncated: 2,955 more columns]

## Sheet: mreGG_bp
# chr	cut	guide+PAM	mismatches	-1500	-1499	-1498	-1497	-1496	-1495	-1494	-1493	-1492	-1491	-1490	-1489	-1488	-1487	-1486	-1485	-1484	-1483	-1482	-1481	-1480	-1479	-1478	-1477	-1476	-1475	-1474	-1473	-1472	-1471	-1470	-1469	-1468	-1467	-1466	-1465	-1464	-1463	-1462	-1461	-1460	-1459	-1458	-1457	-1456	-1455
chr1	13646293	CCTGTAGTCCCAGCTACTGGNGG	0	0.0481347	0.0481347	0.0481347	0.0481347	0.0481347	0.0481347	0.0481347	0.0481347	0.0481347	0.0481347	0.0481347	0.0481347	0.0481347	0.0481347	0.0481347	0.0481347	0.0481347	0.0481347	0.0481347	0.0481347	0.0481347	0.0481347	0.0481347	0.0481347	0.0481347	0.0481347	0.0481347	0.0481347	0.0481347	0.0481347	0.0481347	0.0481347	0.0481347	0.0481347	0.0481347	0.0481347	0.0481347	0.0481347	0.0481347	0.0481347	0.0481347	0.0481347	0.0481347	0.0481347	0.0481347	0.0481347
chr1	17034274	CCTGTAGTCCCAGCTACTGGNGG	0	0.0962695	0.0962695	0.0962695	0.0962695	0.0962695	0.0962695	0.0962695	0.0962695	0.0962695	0.0962695	0.0962695	0.0962695	0.0962695	0.0962695	0.0962695	0.0962695	0.0962695	0.0962695	0.0962695	0.0962695	0.0962695	0.0962695	0.0962695	0.0962695	0.0962695	0.0962695	0.0962695	0.0962695	0.0962695	0.0962695	0.0962695	0.0962695	0.0962695	0.0962695	0.0962695	0.0962695	0.0962695	0.0962695	0.0962695	0.0962695	0.0962695	0.0962695	0.0962695	0.0962695	0.0962695	0.0962695
chr1	26934785	CCTGTAGTCCCAGCTACTGGNGG	0	0	0	0	0	0	0	0	0	0	0	0	0	0	0	0	0	0	0	0	0	0	0	0	0	0	0	0	0	0	0	0	0	0	0	0	0	0	0	0	0	0	0	0	0	0	0
chr1	155404245	CCTGTAGTCCCAGCTACTGGNGG	0	0.0481347	0.0481347	0.0481347	0.0481347	0.0481347	0.0481347	0.0481347	0.0481347	0.0481347	0.0481347	0.0481347	0.0481347	0.0481347	0.0481347	0.0481347	0.0481347	0.0481347	0.0481347	0.0481347	0.0481347	0.0481347	0.0481347	0.0481347	0.0481347	0.0481347	0.0481347	0.0481347	0.0481347	0.0481347	0.0481347	0.0481347	0.0481347	0.0481347	0.0481347	0.0481347	0.0481347	0.0481347	0.0481347	0.0481347	0.0481347	0.0481347	0.0481347	0.0481347	0.0481347	0.0481347	0.0481347
chr1	160251600	CCTGTAGTCCCAGCTACTGGNGG	0	0	0	0	0	0	0	0	0	0	0	0	0	0	0	0	0	0	0	0	0	0	0	0	0	0	0	0	0	0	0	0	0	0	0	0	0	0	0	0	0	0	0	0	0	0	0
chr1	205295498	CCTGTAGTCCCAGCTACTGGNGG	0	0	0	0	0	0	0	0	0	0	0	0	0	0	0	0	0	0	0	0	0	0	0	0	0	0	0	0	0	0	0	0	0	0	0	0	0	0	0	0	0	0	0	0	0	0	0
chr1	218263611	CCTGTAGTCCCAGCTACTGGNGG	0	0	0	0	0	0	0	0	0	0	0	0	0	0	0	0	0	0	0	0	0	0	0	0	0	0	0	0	0	0	0	0	0	0	0	0	0	0	0	0	0	0	0	0	0	0	0
chr1	224879077	CCTGTAGTCCCAGCTACTGGNGG	0	0.0962695	0.0962695	0.0962695	0.0962695	0.0962695	0.0962695	0.0962695	0.0962695	0.0962695	0.0962695	0.0962695	0.0962695	0.0962695	0.0962695	0.0962695	0.0962695	0.0962695	0.0962695	0.0962695	0.0962695	0.0962695	0.0962695	0.0962695	0.0962695	0.0962695	0.0962695	0.0962695	0.0962695	0.0962695	0.0962695	0.0962695	0.0962695	0.144404	0.144404	0.144404	0.144404	0.144404	0.144404	0.144404	0.144404	0.144404	0.144404	0.144404	0.144404	0.144404	0.144404
chr10	63609342	CCTGTAGTCCCAGCTACTGGNGG	0	0	0	0	0	0	0	0	0	0	0	0	0	0	0	0	0	0	0	0	0	0	0	0.0481347	0.0481347	0.0481347	0.0481347	0.0481347	0.0481347	0.0481347	0.0481347	0.0481347	0.0481347	0.0481347	0.0481347	0.0481347	0.0481347	0.0481347	0.0481347	0.0481347	0.0481347	0.0481347	0.0481347	0.0481347	0.0481347	0.0481347	0.0481347
chr10	86581838	CCTGTAGTCCCAGCTACTGGNGG	0	0.0481347	0.0481347	0.0481347	0.0481347	0.0481347	0.0481347	0.0481347	0.0481347	0.0481347	0.0481347	0.0481347	0.0481347	0.0481347	0.0481347	0.0481347	0.0481347	0.0481347	0.0481347	0.0481347	0.0481347	0.0481347	0.0481347	0.0481347	0.0962695	0.0962695	0.0962695	0.0962695	0.0962695	0.0962695	0.0962695	0.0962695	0.0962695	0.0962695	0.0962695	0.0962695	0.0962695	0.0962695	0.0962695	0.0962695	0.0962695	0.0962695	0.0962695	0.0962695	0.0962695	0.0962695	0.0962695
chr10	103821693	CCTGTAGTCCCAGCTACTGGNGG	0	0	0	0	0	0	0	0	0	0	0	0	0	0	0	0	0	0	0	0	0	0	0	0	0	0	0	0	0	0.0481347	0.0481347	0.0481347	0.0481347	0.0481347	0.0481347	0.0481347	0.0481347	0.0481347	0.0481347	0.0481347	0.0481347	0.0481347	0.0481347	0.0481347	0.0481347	0.0481347	0.0481347
chr10	110588119	CCTGTAGTCCCAGCTACTGGNGG	0	0	0	0	0	0	0	0	0	0	0	0	0.0481347	0.0481347	0.0481347	0.0481347	0.0481347	0.0481347	0.0481347	0.0481347	0.0481347	0.0481347	0.0481347	0.0481347	0.0481347	0.0481347	0.0481347	0.0481347	0.0481347	0.0481347	0.0481347	0.0481347	0.0481347	0.0481347	0.0481347	0.0481347	0.0481347	0.0481347	0.0481347	0.0481347	0.0481347	0.0481347	0.0481347	0.0481347	0.0481347	0.0481347	0.0481347
chr11	65668034	CCTGTAGTCCCAGCTACTGGNGG	0	0	0	0	0	0	0	0	0	0	0	0	0	0	0	0	0	0	0	0	0	0	0	0	0	0	0	0	0	0	0	0	0	0	0	0	0	0	0	0	0	0	0	0	0	0	0
chr11	100048021	CCTGTAGTCCCAGCTACTGGNGG	0	0.0481347	0.0481347	0.0481347	0.0481347	0.0481347	0.0481347	0.0481347	0.0481347	0.0481347	0.0481347	0.0481347	0.0481347	0.0481347	0.0481347	0.0481347	0.0481347	0.0481347	0.0481347	0.0481347	0.0481347	0.0481347	0.0481347	0.0481347	0.0481347	0.0481347	0.0481347	0.0481347	0.0481347	0.0481347	0.0481347	0.0481347	0.0481347	0.0481347	0.0481347	0.0481347	0.0481347	0.0481347	0.0481347	0.0481347	0.0481347	0.0481347	0.0481347	0.0481347	0.0481347	0.0481347	0.0481347
chr11	117156079	CCTGTAGTCCCAGCTACTGGNGG	0	0	0	0	0	0	0	0	0	0	0	0	0	0	0	0	0	0	0	0	0	0	0	0	0	0	0	0	0	0	0	0	0	0	0	0	0	0	0	0	0	0	0	0	0	0	0
chr11	119159377	CCTGTAGTCCCAGCTACTGGNGG	0	0	0	0	0	0	0	0	0	0	0	0	0	0	0	0	0	0	0	0	0	0	0	0	0	0	0	0	0	0	0	0	0	0	0	0	0	0	0	0	0	0	0	0	0	0	0
chr11	119331705	CCTGTAGTCCCAGCTACTGGNGG	0	0	0	0	0	0	0	0	0	0	0	0	0	0	0	0	0	0	0	0	0	0	0	0	0	0	0	0	0	0	0	0	0	0	0	0	0	0	0	0	0	0	0	0	0	0	0
chr12	88060449	CCTGTAGTCCCAGCTACTGGNGG	0	0.0481347	0.0481347	0.0481347	0.0481347	0.0481347	0.0481347	0.0481347	0.0481347	0.0481347	0.0481347	0.0481347	0.0481347	0.0481347	0.0481347	0.0481347	0.0481347	0.0481347	0.0481347	0.0481347	0.0481347	0.0481347	0.0481347	0.0481347	0.0481347	0.0481347	0.0481347	0.0481347	0.0481347	0.0481347	0.0481347	0.0481347	0.0481347	0.0481347	0.0481347	0.0481347	0.0481347	0.0481347	0.0481347	0.0481347	0.0481347	0.0481347	0.0481347	0.0481347	0.0481347	0.0481347	0.0481347
chr12	105958951	CCTGTAGTCCCAGCTACTGGNGG	0	0	0	0	0	0	0	0	0	0	0	0	0	0	0	0	0	0	0	0	0	0	0	0	0.0481347	0.0481347	0.0481347	0.0481347	0.0481347	0.0481347	0.0481347	0.0481347	0.0481347	0.0481347	0.0481347	0.0481347	0.0481347	0.0481347	0.0481347	0.0481347	0.0481347	0.0481347	0.0481347	0.0481347	0.0481347	0.0481347	0.0481347
chr12	117313422	CCTGTAGTCCCAGCTACTGGNGG	0	0	0	0	0	0	0	0	0	0	0	0	0	0	0	0	0	0	0	0	0	0	0	0	0	0	0	0	0	0	0	0	0	0	0	0	0	0	0	0	0	0	0	0	0	0	0
chr12	123922263	CCTGTAGTCCCAGCTACTGGNGG	0	0	0	0	0	0	0	0	0	0	0	0	0	0	0	0	0	0	0	0	0	0	0	0	0	0	0	0	0	0	0	0	0	0	0	0	0	0	0	0	0	0	0	0	0	0	0
chr12	130733364	CCTGTAGTCCCAGCTACTGGNGG	0	0	0	0	0	0	0	0	0	0	0	0	0	0	0	0	0	0	0	0	0	0	0	0	0	0	0	0	0	0	0	0	0	0	0	0	0	0	0	0	0	0	0	0	0	0	0
chr13	73088681	CCTGTAGTCCCAGCTACTGGNGG	0	0.0481347	0.0481347	0.0481347	0.0481347	0.0481347	0.0481347	0.0481347	0.0481347	0.0481347	0.0481347	0.0481347	0.0481347	0.0481347	0.0481347	0.0481347	0.0481347	0.0481347	0.0481347	0.0481347	0.0481347	0.0481347	0.0481347	0.0481347	0.0481347	0.0481347	0.0481347	0.0481347	0.0481347	0.0481347	0.0481347	0.0481347	0.0481347	0.0481347	0.0481347	0.0481347	0.0481347	0.0481347	0.0481347	0.0481347	0.0481347	0.0481347	0.0481347	0.0481347	0.0481347	0.0481347	0.0481347
chr13	77322050	CCTGTAGTCCCAGCTACTGGNGG	0	0	0	0	0	0	0	0	0	0	0	0	0	0	0	0	0	0	0	0	0	0	0	0	0	0	0	0	0	0	0	0	0	0	0	0	0	0	0	0	0	0	0	0	0	0	0
chr13	91010262	CCTGTAGTCCCAGCTACTGGNGG	0	0	0	0	0	0	0	0	0	0	0	0	0	0	0	0	0	0	0	0	0	0	0	0	0	0	0	0	0	0	0	0	0	0	0	0	0	0	0	0	0	0	0	0	0	0	0
chr14	24212683	CCTGTAGTCCCAGCTACTGGNGG	0	0.0481347	0.0481347	0.0481347	0.0481347	0.0481347	0.0481347	0.0481347	0.0481347	0.0481347	0.0481347	0.0481347	0.0481347	0.0481347	0.0481347	0.0481347	0.0481347	0.0481347	0.0481347	0.0481347	0.0481347	0.0481347	0.0481347	0.0481347	0.0481347	0.0481347	0.0481347	0.0481347	0.0481347	0.0481347	0.0481347	0.0481347	0.0481347	0.0481347	0.0481347	0.0481347	0.0481347	0.0481347	0.0481347	0.0481347	0.0481347	0.0481347	0.0481347	0.0481347	0.0481347	0.0481347	0.0481347
chr14	59444696	CCTGTAGTCCCAGCTACTGGNGG	0	0	0	0	0	0	0	0	0	0	0	0	0	0	0	0	0	0	0	0	0	0	0	0	0	0	0.0481347	0.0481347	0.0481347	0.0481347	0.0481347	0.0481347	0.0481347	0.0481347	0.0481347	0.0481347	0.0481347	0.0481347	0.0481347	0.0481347	0.0481347	0.0481347	0.0481347	0.0481347	0.0481347	0.0481347	0.0481347
chr14	60113072	CCTGTAGTCCCAGCTACTGGNGG	0	0	0.0481347	0.0481347	0.0481347	0.0481347	0.0481347	0.0481347	0.0481347	0.0481347	0.0481347	0.0481347	0.0481347	0.0481347	0.0481347	0.0481347	0.0481347	0.0481347	0.0481347	0.0481347	0.0481347	0.0481347	0.0481347	0.0481347	0.0481347	0.0481347	0.0481347	0.0481347	0.0481347	0.0481347	0.0481347	0.0481347	0.0481347	0.0481347	0.0481347	0.0481347	0.0481347	0.0481347	0.0481347	0.0481347	0.0481347	0.0481347	0.0481347	0.0481347	0.0481347	0.0481347	0.0481347
chr14	63638072	CCTGTAGTCCCAGCTACTGGNGG	0	0.0481347	0.0481347	0.0481347	0.0481347	0.0481347	0.0481347	0.0481347	0.0481347	0.0481347	0.0481347	0.0481347	0.0481347	0.0481347	0.0481347	0.0481347	0.0481347	0.0481347	0.0481347	0.0481347	0.0481347	0.0481347	0.0481347	0.0481347	0.0481347	0.0481347	0.0481347	0.0481347	0.0481347	0.0481347	0.0481347	0.0481347	0.0481347	0.0481347	0.0481347	0.0481347	0.0481347	0.0481347	0.0481347	0.0481347	0.0481347	0.0481347	0.0481347	0.0481347	0.0481347	0.0481347	0.0481347
chr14	71395553	CCTGTAGTCCCAGCTACTGGNGG	0	0	0	0	0	0	0	0	0	0	0	0	0	0	0	0	0	0	0	0	0	0	0	0	0	0	0	0	0	0	0	0	0	0	0	0	0	0	0	0	0	0	0	0	0	0	0
chr14	72645448	CCTGTAGTCCCAGCTACTGGNGG	0	0	0	0	0	0	0	0	0	0	0	0	0	0	0	0	0	0	0	0	0	0	0	0	0	0	0	0	0	0	0	0	0	0	0	0	0	0	0	0	0	0	0	0	0	0	0
chr14	81604690	CCTGTAGTCCCAGCTACTGGNGG	0	0	0	0	0	0	0	0	0	0	0	0	0	0	0	0	0	0	0	0	0	0	0	0	0	0	0	0	0	0	0	0	0	0	0	0	0	0	0	0	0	0	0	0	0	0	0
chr14	90409879	CCTGTAGTCCCAGCTACTGGNGG	0	0	0	0	0	0	0	0	0	0.0481347	0.0481347	0.0481347	0.0481347	0.0481347	0.0481347	0.0481347	0.0481347	0.0481347	0.0481347	0.0481347	0.0481347	0.0481347	0.0481347	0.0481347	0.0481347	0.0481347	0.0481347	0.0481347	0.0481347	0.0481347	0.0481347	0.0481347	0.0481347	0.0481347	0.0481347	0.0481347	0.0481347	0.0481347	0.0481347	0.0481347	0.0481347	0.0481347	0.0481347	0.0481347	0.0481347	0.0481347	0.0481347
chr15	38620692	CCTGTAGTCCCAGCTACTGGNGG	0	0	0	0	0.0481347	0.0481347	0.0481347	0.0481347	0.0481347	0.0481347	0.0481347	0.0481347	0.0481347	0.0481347	0.0481347	0.0481347	0.0481347	0.0481347	0.0481347	0.0481347	0.0481347	0.0481347	0.0481347	0.0481347	0.0481347	0.0481347	0.0481347	0.0481347	0.0481347	0.0481347	0.0481347	0.0481347	0.0481347	0.0481347	0.0481347	0.0481347	0.0481347	0.0481347	0.0481347	0.0481347	0.0481347	0.0481347	0.0481347	0.0481347	0.0481347	0.0481347	0.0481347
chr15	75878481	CCTGTAGTCCCAGCTACTGGNGG	0	0.0481347	0.0481347	0.0481347	0.0481347	0.0481347	0.0481347	0.0481347	0.0481347	0.0481347	0.0481347	0.0481347	0.0481347	0.0481347	0.0481347	0.0481347	0.0481347	0.0481347	0.0481347	0.0481347	0.0481347	0.0481347	0.0481347	0.0962695	0.0962695	0.0962695	0.0962695	0.0962695	0.0962695	0.0962695	0.0962695	0.0962695	0.0962695	0.0962695	0.0962695	0.144404	0.144404	0.144404	0.144404	0.144404	0.144404	0.144404	0.144404	0.144404	0.144404	0.144404	0.144404
chr16	409298	CCTGTAGTCCCAGCTACTGGNGG	0	0	0	0	0	0	0	0	0	0	0	0	0	0	0	0	0	0	0	0	0	0	0	0	0	0	0	0	0	0	0	0	0	0	0	0	0	0	0	0	0	0	0	0	0	0	0
chr16	3105285	CCTGTAGTCCCAGCTACTGGNGG	0	0	0	0	0	0	0	0	0	0	0	0	0	0	0	0	0	0	0	0	0	0	0	0	0	0	0	0	0	0	0	0	0	0	0	0	0	0	0	0	0	0	0	0	0	0	0
chr16	21127451	CCTGTAGTCCCAGCTACTGGNGG	0	0	0	0	0	0	0	0	0	0	0	0	0	0	0	0	0	0	0	0	0	0	0	0	0	0	0	0	0	0	0	0	0	0	0	0	0	0	0	0	0	0	0	0	0	0	0
chr16	47372040	CCTGTAGTCCCAGCTACTGGNGG	0	0	0	0	0	0	0	0	0	0	0	0	0	0	0	0	0	0	0	0	0	0	0	0	0	0	0	0	0	0	0	0	0	0	0	0	0	0	0	0	0	0	0	0	0	0	0
chr17	7623585	CCTGTAGTCCCAGCTACTGGNGG	0	0.0481347	0.0481347	0.0481347	0.0481347	0.0481347	0.0481347	0.0481347	0.0481347	0.0481347	0.0481347	0.0481347	0.0962695	0.0962695	0.0962695	0.0962695	0.0962695	0.0962695	0.0962695	0.0962695	0.0962695	0.0962695	0.0962695	0.0962695	0.0962695	0.0962695	0.0962695	0.0962695	0.0962695	0.0962695	0.0962695	0.0962695	0.0962695	0.0962695	0.0962695	0.0962695	0.0962695	0.0962695	0.0962695	0.0962695	0.0962695	0.0962695	0.0962695	0.0962695	0.0962695	0.0962695	0.0962695
chr17	7639705	CCTGTAGTCCCAGCTACTGGNGG	0	0	0	0	0	0	0	0	0	0	0	0	0	0	0	0	0	0	0	0	0	0	0	0	0	0	0	0	0	0	0	0	0	0	0	0	0	0	0	0	0	0	0	0	0	0	0
chr17	34819034	CCTGTAGTCCCAGCTACTGGNGG	0	0	0	0	0	0	0	0	0	0	0	0	0	0	0	0	0	0	0	0	0	0	0	0	0	0	0	0	0	0	0	0	0	0	0	0	0	0	0	0	0	0	0	0	0	0	0
chr17	48021854	CCTGTAGTCCCAGCTACTGGNGG	0	0	0	0	0	0	0	0	0.0481347	0.0481347	0.0481347	0.0481347	0.0481347	0.0481347	0.0481347	0.0481347	0.0481347	0.0481347	0.0481347	0.0481347	0.0481347	0.0962695	0.0962695	0.0962695	0.0962695	0.0962695	0.0962695	0.0962695	0.0962695	0.0962695	0.0962695	0.0962695	0.0962695	0.0962695	0.0962695	0.0962695	0.0962695	0.0962695	0.0962695	0.0962695	0.0962695	0.0962695	0.0962695	0.0962695	0.0962695	0.0962695	0.0962695
chr17	50492720	CCTGTAGTCCCAGCTACTGGNGG	0	0	0	0	0	0	0	0	0	0	0	0	0	0	0	0	0	0	0	0	0	0	0	0	0	0	0	0	0	0	0	0	0	0	0	0	0	0	0	0	0	0	0	0	0	0	0
chr17	80897151	CCTGTAGTCCCAGCTACTGGNGG	0	0.0481347	0.0481347	0.0481347	0.0481347	0.0481347	0.0481347	0.0481347	0.0481347	0.0481347	0.0481347	0.0481347	0.0481347	0.0481347	0.0481347	0.0481347	0.0481347	0.0481347	0.0481347	0.0481347	0.0481347	0.0481347	0.0481347	0.0481347	0.0481347	0.0481347	0.0481347	0.0481347	0.0481347	0.0481347	0.0481347	0.0481347	0.0481347	0.0481347	0.0481347	0.0481347	0.0481347	0.0481347	0.0481347	0.0481347	0.0481347	0.0481347	0.0481347	0.0481347	0.0481347	0.0481347	0.0481347
chr18	12419979	CCTGTAGTCCCAGCTACTGGNGG	0	0	0	0	0	0.0481347	0.0481347	0.0481347	0.0481347	0.0481347	0.0481347	0.0481347	0.0481347	0.0481347	0.0481347	0.0481347	0.0481347	0.0481347	0.0481347	0.0481347	0.0481347	0.0481347	0.0481347	0.0481347	0.0481347	0.0481347	0.0481347	0.0481347	0.0481347	0.0481347	0.0481347	0.0481347	0.0481347	0.0481347	0.0481347	0.0481347	0.0481347	0.0481347	0.0481347	0.0481347	0.0481347	0.0481347	0.0481347	0.0481347	0.0481347	0.0481347	0.0481347
chr18	27101483	CCTGTAGTCCCAGCTACTGGNGG	0	0	0	0	0	0	0	0	0	0	0	0	0	0	0	0	0	0.0481347	0.0481347	0.0481347	0.0481347	0.0481347	0.0481347	0.0481347	0.0481347	0.0481347	0.0481347	0.0481347	0.0481347	0.0481347	0.0481347	0.0481347	0.0481347	0.0481347	0.0481347	0.0481347	0.0481347	0.0481347	0.0481347	0.0481347	0.0481347	0.0481347	0.0481347	0.0481347	0.0481347	0.0481347	0.0481347
chr18	30222301	CCTGTAGTCCCAGCTACTGGNGG	0	0	0	0	0	0	0	0	0	0	0	0	0	0	0	0	0	0	0	0	0	0	0	0	0	0	0	0	0	0	0	0	0	0	0	0	0	0	0	0	0	0	0	0	0	0	0
chr18	46026777	CCTGTAGTCCCAGCTACTGGNGG	0	0	0	0	0	0	0	0	0	0	0	0	0	0	0	0	0	0	0	0	0	0	0	0	0	0	0	0	0	0	0	0	0	0	0	0	0	0	0	0	0	0	0	0	0	0	0
chr18	47097010	CCTGTAGTCCCAGCTACTGGNGG	0	0	0	0	0	0	0	0	0	0	0	0	0	0	0	0	0	0	0	0	0	0	0	0	0	0	0	0	0	0	0	0	0	0	0	0	0	0	0	0	0	0	0	0	0	0	0
chr18	67141064	CCTGTAGTCCCAGCTACTGGNGG	0	0	0	0	0	0	0	0	0	0	0	0	0	0	0	0	0	0	0	0	0	0	0	0	0	0	0	0	0	0	0	0	0	0	0	0	0	0	0	0	0	0	0	0	0	0	0
chr19	7224071	CCTGTAGTCCCAGCTACTGGNGG	0	0.0481347	0.0481347	0.0481347	0.0481347	0.0481347	0.0481347	0.0481347	0.0481347	0.0481347	0.0481347	0.0481347	0.0481347	0.0481347	0.0481347	0.0481347	0.0481347	0.0481347	0.0481347	0.0481347	0.0481347	0.0481347	0.0481347	0.0481347	0.0481347	0.0962695	0.0962695	0.0962695	0.0962695	0.0962695	0.0962695	0.0962695	0.0962695	0.0962695	0.0962695	0.0962695	0.0962695	0.0962695	0.0962695	0.0962695	0.0962695	0.0962695	0.0962695	0.0962695	0.0962695	0.0962695	0.0962695
chr19	43424117	CCTGTAGTCCCAGCTACTGGNGG	0	0	0	0	0	0	0	0	0	0	0	0	0	0	0	0	0	0	0	0	0	0	0	0	0	0	0	0	0	0	0	0	0	0	0	0	0	0	0	0	0	0	0	0	0	0	0
chr19	51647995	CCTGTAGTCCCAGCTACTGGNGG	0	0	0	0	0	0	0	0	0	0	0	0	0	0	0	0	0	0	0	0	0	0	0	0	0	0	0	0	0	0	0	0	0	0	0	0	0	0	0	0	0	0	0	0	0	0	0
chr2	10807339	CCTGTAGTCCCAGCTACTGGNGG	0	0	0	0	0	0	0	0	0	0	0	0.0481347	0.0481347	0.0481347	0.0481347	0.0481347	0.0481347	0.0481347	0.0481347	0.0481347	0.0481347	0.0481347	0.0481347	0.0481347	0.0481347	0.0481347	0.0481347	0.0481347	0.0481347	0.0481347	0.0481347	0.0481347	0.0481347	0.0481347	0.0481347	0.0481347	0.0481347	0.0481347	0.0481347	0.0481347	0.0481347	0.0481347	0.0481347	0.0481347	0.0481347	0.0481347	0.0481347
chr2	13614006	CCTGTAGTCCCAGCTACTGGNGG	0	0	0	0	0	0	0	0	0	0	0	0	0	0	0	0	0	0	0	0	0	0	0	0	0	0	0	0	0	0	0	0	0	0	0	0	0	0	0	0	0	0	0	0	0	0	0
chr2	21661619	CCTGTAGTCCCAGCTACTGGNGG	0	0	0	0	0	0	0	0	0	0	0	0	0	0	0	0	0	0	0	0	0	0	0	0	0	0	0	0	0	0	0	0	0	0	0	0	0	0	0	0	0	0	0	0	0	0	0
chr2	27884374	CCTGTAGTCCCAGCTACTGGNGG	0	0	0	0	0	0	0	0	0	0	0	0	0	0	0	0	0	0	0	0	0	0	0	0	0	0	0	0	0	0	0	0	0	0	0	0	0	0	0	0	0	0	0	0	0	0	0
chr2	70336527	CCTGTAGTCCCAGCTACTGGNGG	0	0.0481347	0.0481347	0.0481347	0.0481347	0.0481347	0.0481347	0.0481347	0.0481347	0.0481347	0.0481347	0.0481347	0.0481347	0.0481347	0.0481347	0.0481347	0.0481347	0.0481347	0.0481347	0.0481347	0.0962695	0.0962695	0.0962695	0.0962695	0.0962695	0.0962695	0.0962695	0.0962695	0.0962695	0.0962695	0.0962695	0.0962695	0.0962695	0.0962695	0.0962695	0.0962695	0.0962695	0.0962695	0.0962695	0.0962695	0.0962695	0.0962695	0.0962695	0.0962695	0.0962695	0.0962695	0.0962695
chr2	73379204	CCTGTAGTCCCAGCTACTGGNGG	0	0	0	0	0	0	0	0	0	0	0	0	0	0	0	0	0	0	0	0	0	0	0	0	0	0	0	0	0	0	0	0	0	0	0	0	0	0	0	0	0	0	0	0	0	0	0
chr2	97847069	CCTGTAGTCCCAGCTACTGGNGG	0	0	0	0	0	0	0	0	0	0	0	0	0	0	0	0	0	0	0	0	0	0	0	0	0	0	0	0	0	0	0	0	0	0	0	0	0	0	0	0	0	0	0	0	0	0	0
chr2	127669608	CCTGTAGTCCCAGCTACTGGNGG	0	0	0	0	0	0	0	0	0	0	0	0	0	0	0	0	0	0	0	0	0	0	0	0	0	0	0	0	0	0	0	0	0	0	0	0	0	0	0	0	0	0	0	0	0	0	0
chr2	131113209	CCTGTAGTCCCAGCTACTGGNGG	0	0	0	0	0	0	0	0	0	0	0	0	0	0	0	0	0	0	0	0	0	0	0	0	0	0	0	0	0	0	0	0	0	0	0	0	0	0	0	0	0	0	0	0	0	0	0
chr2	218525373	CCTGTAGTCCCAGCTACTGGNGG	0	0	0	0	0	0	0	0	0	0	0	0	0	0	0	0	0	0	0	0	0	0	0	0	0	0	0	0	0	0	0	0	0	0	0	0	0	0	0	0	0	0	0	0	0	0	0
chr2	218967594	CCTGTAGTCCCAGCTACTGGNGG	0	0	0	0	0	0	0	0	0	0	0	0	0	0	0	0	0	0	0	0	0	0	0	0	0	0	0	0	0	0	0	0	0	0	0	0	0	0	0	0	0	0	0	0.0481347	0.0481347	0.0481347	0.0481347
chr2	219046906	CCTGTAGTCCCAGCTACTGGNGG	0	0	0	0	0	0	0	0	0	0	0	0	0	0	0	0	0	0	0	0	0	0	0	0	0	0	0	0	0	0	0	0	0	0	0	0	0	0	0	0	0	0	0	0	0	0	0
chr20	19325336	CCTGTAGTCCCAGCTACTGGNGG	0	0	0	0	0	0	0	0	0	0	0	0	0	0	0	0	0	0	0	0	0	0	0	0	0	0	0	0	0	0	0	0	0	0	0	0	0	0	0	0	0	0	0	0	0	0	0
chr21	28643570	CCTGTAGTCCCAGCTACTGGNGG	0	0	0	0	0	0	0	0	0	0	0	0	0	0	0	0	0	0	0	0	0	0	0	0	0	0	0	0	0	0	0	0	0	0	0	0	0	0	0	0	0	0	0	0	0	0	0
chr22	19200732	CCTGTAGTCCCAGCTACTGGNGG	0	0.0481347	0.0481347	0.0481347	0.0481347	0.0481347	0.0481347	0.0481347	0.0481347	0.0481347	0.0481347	0.0481347	0.0481347	0.0481347	0.0481347	0.0481347	0.0481347	0.0481347	0.0481347	0.0481347	0.0481347	0.0481347	0.0481347	0.0481347	0.0481347	0.0481347	0.0481347	0.0962695	0.0962695	0.0962695	0.0962695	0.0962695	0.0962695	0.0962695	0.0962695	0.0962695	0.0962695	0.0962695	0.0962695	0.0962695	0.0962695	0.0962695	0.0962695	0.0962695	0.0962695	0.0962695	0.0962695
chr3	32832348	CCTGTAGTCCCAGCTACTGGNGG	0	0	0	0	0	0	0	0	0	0	0	0	0	0	0	0	0	0	0	0	0	0	0	0	0	0	0	0	0	0	0	0	0	0	0	0	0	0	0	0	0	0	0	0	0	0	0
chr3	40175033	CCTGTAGTCCCAGCTACTGGNGG	0	0	0	0	0	0	0	0	0	0	0	0	0	0	0	0	0	0	0	0	0	0	0	0	0	0	0	0	0	0	0	0	0	0	0	0	0	0	0	0	0	0	0	0	0	0	0
chr3	63112098	CCTGTAGTCCCAGCTACTGGNGG	0	0	0	0	0	0	0	0	0	0	0	0	0	0	0	0	0	0	0	0	0	0	0	0	0	0	0	0	0	0	0	0	0	0	0	0	0	0	0	0	0	0	0	0	0	0	0
chr3	138618109	CCTGTAGTCCCAGCTACTGGNGG	0	0.0481347	0.0481347	0.0481347	0.0481347	0.0481347	0.0481347	0.0481347	0.0481347	0.0481347	0.0481347	0.0481347	0.0481347	0.0481347	0.0481347	0.0481347	0.0481347	0.0481347	0.0481347	0.0481347	0.0481347	0.0481347	0.0481347	0.0481347	0.0481347	0.0481347	0.0481347	0.0481347	0.0481347	0.0481347	0.0481347	0.0481347	0.0481347	0.0481347	0.0481347	0.0481347	0.0481347	0.0481347	0.0481347	0.0481347	0.0481347	0.0481347	0.0481347	0.0481347	0.0481347	0.0481347	0.0481347
chr3	145068310	CCTGTAGTCCCAGCTACTGGNGG	0	0	0	0	0	0	0	0	0	0	0	0	0	0	0	0	0	0	0	0	0	0	0	0	0	0	0	0	0	0	0	0	0	0	0.0481347	0.0481347	0.0481347	0.0481347	0.0481347	0.0481347	0.0481347	0.0481347	0.0481347	0.0481347	0.0481347	0.0481347	0.0481347
chr3	172628409	CCTGTAGTCCCAGCTACTGGNGG	0	0	0	0	0	0	0	0	0	0	0	0	0	0	0	0	0	0	0	0	0	0	0	0	0	0	0	0	0	0	0	0	0	0	0	0	0	0	0	0	0	0	0	0	0	0	0
chr3	179430581	CCTGTAGTCCCAGCTACTGGNGG	0	0	0	0	0	0	0	0	0	0	0	0	0	0	0	0	0	0	0	0	0	0	0	0	0	0	0	0	0.0481347	0.0481347	0.0481347	0.0481347	0.0481347	0.0481347	0.0481347	0.0481347	0.0481347	0.0481347	0.0481347	0.0481347	0.0481347	0.0481347	0.0481347	0.0481347	0.0481347	0.0481347	0.0481347
chr3	186759226	CCTGTAGTCCCAGCTACTGGNGG	0	0	0	0	0	0	0	0	0	0	0	0	0	0	0	0	0	0	0	0	0	0	0	0	0	0	0	0	0	0	0	0	0	0	0	0	0	0	0	0	0	0	0	0	0	0	0
chr4	57697921	CCTGTAGTCCCAGCTACTGGNGG	0	0	0	0	0	0	0	0	0	0	0	0	0	0	0	0	0	0	0	0	0	0	0	0	0	0	0	0	0	0	0	0	0	0	0	0	0	0	0	0	0	0	0	0	0	0	0
chr4	79309843	CCTGTAGTCCCAGCTACTGGNGG	0	0	0	0	0	0	0	0	0	0	0	0	0	0	0	0	0	0	0	0	0	0	0	0	0	0	0.0481347	0.0481347	0.0481347	0.0481347	0.0481347	0.0481347	0.0481347	0.0481347	0.0481347	0.0481347	0.0481347	0.0481347	0.0481347	0.0481347	0.0481347	0.0481347	0.0481347	0.0481347	0.0481347	0.0481347	0.0481347
chr4	144373525	CCTGTAGTCCCAGCTACTGGNGG	0	0	0	0	0	0	0	0	0	0	0	0	0	0	0	0	0	0	0	0	0	0	0	0	0	0	0	0	0	0	0	0	0	0	0	0	0	0	0	0	0	0	0	0	0	0	0
chr5	556494	CCTGTAGTCCCAGCTACTGGNGG	0	0	0	0	0	0	0	0	0	0	0	0	0	0	0	0	0	0	0	0	0	0	0	0	0	0	0	0	0	0	0	0	0	0	0	0	0	0	0	0	0	0	0	0	0	0	0
chr5	31326819	CCTGTAGTCCCAGCTACTGGNGG	0	0	0	0	0	0	0	0	0	0	0	0	0	0	0	0	0	0	0	0	0	0	0	0	0	0	0	0	0	0	0	0	0	0	0	0	0	0	0	0	0	0	0	0	0	0	0
chr5	44538195	CCTGTAGTCCCAGCTACTGGNGG	0	0	0	0	0	0	0	0	0	0.0481347	0.0481347	0.0481347	0.0481347	0.0481347	0.0481347	0.0481347	0.0481347	0.0481347	0.0481347	0.0481347	0.0481347	0.0481347	0.0481347	0.0481347	0.0481347	0.0481347	0.0481347	0.0481347	0.0481347	0.0481347	0.0481347	0.0481347	0.0481347	0.0481347	0.0481347	0.0481347	0.0481347	0.0481347	0.0481347	0.0481347	0.0481347	0.0481347	0.0481347	0.0481347	0.0481347	0.0481347	0.0481347
chr5	61366022	CCTGTAGTCCCAGCTACTGGNGG	0	0	0	0	0	0	0	0	0	0	0	0	0	0	0	0	0	0	0	0	0	0	0	0	0	0	0	0	0	0	0	0	0	0	0	0	0	0	0	0	0	0	0	0	0	0	0
chr5	69174639	CCTGTAGTCCCAGCTACTGGNGG	0	0	0	0	0	0	0	0	0	0	0	0	0	0	0	0	0	0	0	0	0	0	0	0	0	0	0	0	0	0	0	0	0	0	0	0	0	0	0	0	0	0	0	0	0	0	0
chr5	75705090	CCTGTAGTCCCAGCTACTGGNGG	0	0	0	0	0	0	0	0	0	0	0	0	0	0	0	0	0	0	0	0	0	0	0	0	0	0	0	0	0	0	0	0	0	0	0	0	0	0	0	0	0	0	0	0	0	0	0
chr5	93917769	CCTGTAGTCCCAGCTACTGGNGG	0	0.0481347	0.0481347	0.0481347	0.0481347	0.0481347	0.0481347	0.0481347	0.0481347	0.0481347	0.0481347	0.0481347	0.0481347	0.0481347	0.0481347	0.0962695	0.0962695	0.0962695	0.0962695	0.0962695	0.0962695	0.0962695	0.0962695	0.0962695	0.0962695	0.0962695	0.0962695	0.0962695	0.0962695	0.0962695	0.0962695	0.0962695	0.0962695	0.0962695	0.0962695	0.0962695	0.0962695	0.0962695	0.0962695	0.0962695	0.0962695	0.0962695	0.0962695	0.0962695	0.0962695	0.0962695	0.0962695
chr5	108412424	CCTGTAGTCCCAGCTACTGGNGG	0	0.0481347	0.0481347	0.0481347	0.0481347	0.0481347	0.0481347	0.0481347	0.0481347	0.0481347	0.0481347	0.0481347	0.0481347	0.0481347	0.0481347	0.0481347	0.0481347	0.0481347	0.0481347	0.0481347	0.0481347	0.0481347	0.0481347	0.0481347	0.0481347	0.0481347	0.0481347	0.0481347	0.0481347	0.0481347	0.0481347	0.0481347	0.0481347	0.0481347	0.0481347	0.0481347	0.0481347	0.0481347	0.0481347	0.0481347	0.0481347	0.0481347	0.0481347	0.0481347	0.0481347	0.0481347	0.0481347
chr5	129084763	CCTGTAGTCCCAGCTACTGGNGG	0	0	0	0	0	0	0	0	0	0	0	0	0	0	0	0	0	0	0	0	0	0	0	0	0	0	0	0	0	0	0	0	0	0	0	0	0	0	0	0	0	0	0	0	0	0	0
chr5	131388961	CCTGTAGTCCCAGCTACTGGNGG	0	0	0	0	0	0	0	0	0	0	0	0	0	0	0	0	0	0	0	0	0	0	0	0	0	0	0	0	0	0	0	0	0	0	0	0	0	0	0	0	0	0	0	0	0	0.0481347	0.0481347
chr5	141759357	CCTGTAGTCCCAGCTACTGGNGG	0	0	0	0	0	0	0	0	0	0	0	0	0	0	0	0	0	0	0	0	0	0	0	0	0	0	0	0	0	0	0	0	0	0	0	0	0	0	0	0	0	0	0	0	0	0	0
chr5	157830918	CCTGTAGTCCCAGCTACTGGNGG	0	0	0	0	0	0	0	0	0	0	0	0	0	0	0	0	0	0	0	0	0	0	0	0	0	0	0	0	0	0	0	0	0	0	0	0	0	0	0	0	0	0	0	0	0	0	0
chr5	164699577	CCTGTAGTCCCAGCTACTGGNGG	0	0.0481347	0.0481347	0.0481347	0.0481347	0.0481347	0.0481347	0.0481347	0.0481347	0.0481347	0.0481347	0.0481347	0.0481347	0.0481347	0.0481347	0.0481347	0.0481347	0.0481347	0.0481347	0.0481347	0.0481347	0.0481347	0.0481347	0.0481347	0.0481347	0.0481347	0.0481347	0.0481347	0.0481347	0.0481347	0.0481347	0.0481347	0.0481347	0.0481347	0.0481347	0.0481347	0.0481347	0.0481347	0.0481347	0.0481347	0.0481347	0.0481347	0.0481347	0.0481347	0.0481347	0.0481347	0.0481347
chr5	180661916	CCTGTAGTCCCAGCTACTGGNGG	0	0	0	0	0	0	0	0	0	0	0	0	0	0	0	0	0	0	0	0	0	0	0	0	0	0	0	0	0	0	0	0	0	0	0	0	0	0	0	0	0	0	0	0	0	0	0
chr6	19832160	CCTGTAGTCCCAGCTACTGGNGG	0	0	0	0	0	0	0	0.0481347	0.0481347	0.0481347	0.0481347	0.0481347	0.0481347	0.0481347	0.0481347	0.0481347	0.0481347	0.0481347	0.0481347	0.0481347	0.0481347	0.0481347	0.0481347	0.0481347	0.0481347	0.0481347	0.0481347	0.0481347	0.0481347	0.0481347	0.0481347	0.0481347	0.0481347	0.0481347	0.0481347	0.0481347	0.0481347	0.0481347	0.0481347	0.0481347	0.0481347	0.0481347	0.0481347	0.0481347	0.0481347	0.0481347	0.0481347
chr6	34158442	CCTGTAGTCCCAGCTACTGGNGG	0	0	0	0	0	0	0	0	0	0	0	0	0	0	0	0	0	0	0	0	0	0	0	0	0	0	0	0	0	0	0	0	0	0	0	0	0	0	0	0	0	0	0	0	0	0	0
chr6	35527031	CCTGTAGTCCCAGCTACTGGNGG	0	0	0	0	0	0	0	0	0	0	0	0	0	0	0	0	0	0	0	0	0	0	0	0	0	0	0	0	0	0	0	0	0	0	0	0	0	0	0	0	0	0	0	0	0	0	0
chr6	43048893	CCTGTAGTCCCAGCTACTGGNGG	0	0.0481347	0.0481347	0.0481347	0.0481347	0.0481347	0.0481347	0.0481347	0.0481347	0.0481347	0.0481347	0.0481347	0.0481347	0.0481347	0.0481347	0.0481347	0.0481347	0.0481347	0.0481347	0.0481347	0.0481347	0.0481347	0.0481347	0.0481347	0.0481347	0.0481347	0.0481347	0.0481347	0.0481347	0.0481347	0.0481347	0.0481347	0.0481347	0.0481347	0.0481347	0.0481347	0.0481347	0.0481347	0.0481347	0.0481347	0.0481347	0.0481347	0.0481347	0.0481347	0.0481347	0.0481347	0.0481347
chr6	58380745	CCTGTAGTCCCAGCTACTGGNGG	0	0	0	0	0	0	0	0	0	0	0	0	0	0	0	0	0	0	0	0	0	0	0	0	0	0	0	0	0	0	0	0	0	0	0	0	0	0	0	0	0	0	0	0	0	0	0
chr6	96120398	CCTGTAGTCCCAGCTACTGGNGG	0	0	0	0	0	0	0	0	0	0	0	0	0	0	0	0	0	0	0	0	0	0	0	0	0	0	0	0	0	0	0	0	0	0	0	0	0	0	0	0	0	0	0	0	0	0	0
chr7	31244759	CCTGTAGTCCCAGCTACTGGNGG	0	0.0481347	0.0481347	0.0481347	0.0481347	0.0481347	0.0481347	0.0481347	0.0481347	0.0481347	0.0481347	0.0481347	0.0481347	0.0481347	0.0481347	0.0481347	0.0481347	0.0481347	0.0481347	0.0481347	0.0481347	0.0481347	0.0481347	0.0481347	0.0481347	0.0481347	0.0481347	0.0481347	0.0481347	0.0481347	0.0481347	0.0481347	0.0481347	0.0481347	0.0481347	0.0481347	0.0481347	0.0481347	0.0481347	0.0481347	0.0481347	0.0481347	0.0481347	0.0481347	0.0481347	0.0481347	0.0481347
chr7	102095127	CCTGTAGTCCCAGCTACTGGNGG	0	0	0	0	0	0	0	0	0	0	0	0	0	0	0	0	0	0	0	0	0	0	0	0	0	0	0	0	0	0	0	0	0	0	0	0	0	0	0	0	0	0	0	0	0	0	0
chr7	152451173	CCTGTAGTCCCAGCTACTGGNGG	0	0	0	0	0	0	0	0	0	0	0	0	0	0	0	0	0	0	0	0	0	0	0	0	0	0	0	0	0	0	0	0	0	0	0	0	0	0	0	0	0	0	0	0	0	0	0
chr7	155275745	CCTGTAGTCCCAGCTACTGGNGG	0	0	0	0	0	0	0	0	0	0	0	0	0	0	0	0	0	0	0	0	0	0	0	0	0	0	0	0	0	0	0	0	0	0	0	0	0	0	0	0	0	0	0	0	0	0	0
chr8	6270234	CCTGTAGTCCCAGCTACTGGNGG	0	0	0	0	0	0	0	0	0	0	0	0	0	0	0	0	0	0	0	0	0	0	0	0	0	0	0	0	0	0	0	0	0	0	0	0	0	0	0	0	0	0	0	0	0	0	0
chr8	67903543	CCTGTAGTCCCAGCTACTGGNGG	0	0	0	0	0	0	0	0	0	0	0	0	0	0	0	0	0	0	0	0	0	0	0	0	0	0	0	0	0	0	0	0	0	0	0	0	0	0	0	0	0	0	0	0	0	0	0
chr8	97796067	CCTGTAGTCCCAGCTACTGGNGG	0	0	0	0	0	0	0	0	0	0	0	0	0	0	0	0	0	0	0	0	0	0	0	0	0	0	0	0	0	0	0	0	0	0	0	0	0	0	0	0	0	0	0	0	0	0	0
chr8	102494153	CCTGTAGTCCCAGCTACTGGNGG	0	0	0	0	0	0	0	0	0	0	0	0	0	0	0	0	0	0	0	0	0	0	0	0	0	0	0	0	0	0	0	0	0	0	0	0	0	0	0	0	0	0	0	0	0	0	0
chr8	144982702	CCTGTAGTCCCAGCTACTGGNGG	0	0	0	0	0	0	0	0	0	0	0	0	0	0	0	0	0	0	0	0	0	0	0	0	0	0	0	0	0	0	0	0	0	0	0	0	0	0	0	0	0	0	0	0	0	0	0
chr9	19283723	CCTGTAGTCCCAGCTACTGGNGG	0	0	0	0	0	0	0	0	0	0	0	0	0	0	0	0	0	0	0	0	0	0	0	0	0	0	0	0	0	0	0	0	0	0	0	0	0	0	0	0	0	0	0	0	0	0	0
chr9	19506616	CCTGTAGTCCCAGCTACTGGNGG	0	0.0481347	0.0481347	0.0481347	0.0481347	0.0481347	0.0481347	0.0481347	0.0481347	0.0481347	0.0481347	0.0481347	0.0481347	0.0481347	0.0481347	0.0481347	0.0481347	0.0481347	0.0481347	0.0481347	0.0481347	0.0481347	0.0481347	0.0481347	0.0481347	0.0481347	0.0481347	0.0481347	0.0481347	0.0481347	0.0481347	0.0481347	0.0481347	0.0481347	0.0481347	0.0481347	0.0481347	0.0481347	0.0481347	0.0481347	0.0481347	0.0481347	0.0481347	0.0481347	0.0481347	0.0481347	0.0481347
chr9	20745237	CCTGTAGTCCCAGCTACTGGNGG	0	0	0	0	0.0481347	0.0481347	0.0481347	0.0481347	0.0481347	0.0481347	0.0481347	0.0481347	0.0481347	0.0481347	0.0481347	0.0481347	0.0481347	0.0481347	0.0481347	0.0481347	0.0481347	0.0481347	0.0481347	0.0481347	0.0481347	0.0481347	0.0481347	0.0481347	0.0481347	0.0481347	0.0481347	0.0481347	0.0481347	0.0481347	0.0481347	0.0481347	0.0481347	0.0481347	0.0962695	0.0962695	0.0962695	0.0962695	0.0962695	0.0962695	0.0962695	0.0962695	0.0962695
chr9	34095515	CCTGTAGTCCCAGCTACTGGNGG	0	0	0	0	0	0	0	0	0	0	0	0	0	0.0481347	0.0481347	0.0481347	0.0481347	0.0481347	0.0481347	0.0481347	0.0481347	0.0481347	0.0481347	0.0481347	0.0481347	0.0481347	0.0481347	0.0481347	0.0481347	0.0481347	0.0481347	0.0481347	0.0481347	0.0481347	0.0481347	0.0481347	0.0481347	0.0481347	0.0481347	0.0481347	0.0481347	0.0481347	0.0481347	0.0481347	0.0481347	0.0481347	0.0481347
chr9	76732204	CCTGTAGTCCCAGCTACTGGNGG	0	0.0481347	0.0481347	0.0481347	0.0481347	0.0481347	0.0481347	0.0481347	0.0481347	0.0481347	0.0481347	0.0481347	0.0481347	0.0481347	0.0481347	0.0481347	0.0481347	0.0481347	0.0481347	0.0481347	0.0481347	0.0481347	0.0481347	0.0481347	0.0481347	0.0481347	0.0481347	0.0481347	0.0481347	0.0481347	0.0481347	0.0481347	0.0481347	0.0481347	0.0481347	0.0481347	0.0481347	0.0481347	0.0481347	0.0481347	0.0481347	0.0481347	0.0481347	0.0481347	0.0481347	0.0481347	0.0481347
chr9	97851212	CCTGTAGTCCCAGCTACTGGNGG	0	0.0481347	0.0481347	0.0481347	0.0481347	0.0481347	0.0481347	0.0481347	0.0481347	0.0481347	0.0481347	0.0481347	0.0481347	0.0481347	0.0481347	0.0481347	0.0481347	0.0481347	0.0481347	0.0481347	0.0481347	0.0481347	0.0481347	0.0481347	0.0481347	0.0481347	0.0481347	0.0481347	0.0481347	0.0481347	0.0481347	0.0481347	0.0481347	0.0481347	0.0481347	0.0481347	0.0481347	0.0481347	0.0481347	0.0962695	0.0962695	0.0962695	0.0962695	0.0962695	0.0962695	0.0962695	0.0962695
chr9	127880874	CCTGTAGTCCCAGCTACTGGNGG	0	0	0	0	0	0	0	0	0	0	0	0	0	0	0	0	0	0	0	0	0	0	0	0	0	0	0	0	0	0	0	0	0	0	0	0	0	0	0	0	0	0	0	0	0	0	0
chrX	18912969	CCTGTAGTCCCAGCTACTGGNGG	0	0	0	0	0	0	0	0	0	0	0	0	0	0	0	0.0481347	0.0481347	0.0481347	0.0481347	0.0481347	0.0481347	0.0481347	0.0481347	0.0481347	0.0481347	0.0481347	0.0481347	0.0481347	0.0481347	0.0481347	0.0481347	0.0481347	0.0481347	0.0481347	0.0481347	0.0481347	0.0481347	0.0481347	0.0481347	0.0481347	0.0481347	0.0481347	0.0481347	0.0481347	0.0481347	0.0481347	0.0481347
chrX	38698750	CCTGTAGTCCCAGCTACTGGNGG	0	0	0	0	0	0	0	0	0	0	0	0.0481347	0.0481347	0.0481347	0.0481347	0.0481347	0.0481347	0.0481347	0.0481347	0.0481347	0.0481347	0.0481347	0.0481347	0.0481347	0.0481347	0.0481347	0.0481347	0.0481347	0.0481347	0.0481347	0.0481347	0.0481347	0.0481347	0.0481347	0.0481347	0.0481347	0.0481347	0.0481347	0.0481347	0.0481347	0.0481347	0.0481347	0.0481347	0.0481347	0.0481347	0.0481347	0.0481347
chrX	47540478	CCTGTAGTCCCAGCTACTGGNGG	0	0	0	0	0	0	0	0	0	0	0	0	0	0	0	0	0	0	0	0	0	0	0	0	0	0	0	0	0	0	0	0	0	0	0	0	0	0	0	0	0	0	0	0	0	0	0
chrX	54034889	CCTGTAGTCCCAGCTACTGGNGG	0	0	0	0	0	0	0	0	0	0	0	0	0	0	0	0	0	0	0	0	0	0	0	0	0	0	0	0	0	0	0	0	0	0	0	0	0	0	0	0	0	0	0	0	0	0	0
chrX	71355184	CCTGTAGTCCCAGCTACTGGNGG	0	0	0	0	0	0	0	0	0	0	0	0	0	0	0	0	0	0	0	0	0	0	0	0	0	0	0	0	0	0	0	0	0	0	0	0	0	0	0	0	0	0	0	0	0	0	0
chrX	71977548	CCTGTAGTCCCAGCTACTGGNGG	0	0	0	0	0	0	0	0	0	0	0	0	0	0	0	0	0	0	0	0	0	0	0	0	0	0	0	0	0	0	0	0	0	0	0	0	0	0	0	0	0	0	0	0	0	0	0
chrX	100622272	CCTGTAGTCCCAGCTACTGGNGG	0	0	0	0	0	0	0	0	0	0	0	0	0	0	0	0	0	0	0	0	0	0	0	0	0	0	0	0	0	0	0	0	0	0	0	0	0	0	0	0	0	0	0	0	0	0	0
chrX	104572727	CCTGTAGTCCCAGCTACTGGNGG	0	0	0	0	0	0	0	0	0	0.0481347	0.0481347	0.0481347	0.0481347	0.0481347	0.0481347	0.0481347	0.0481347	0.0481347	0.0481347	0.0481347	0.0481347	0.0481347	0.0481347	0.0481347	0.0481347	0.0481347	0.0481347	0.0481347	0.0481347	0.0481347	0.0481347	0.0481347	0.0481347	0.0481347	0.0481347	0.0481347	0.0481347	0.0481347	0.0481347	0.0481347	0.0481347	0.0481347	0.0481347	0.0481347	0.0481347	0.0481347	0.0481347
chrX	136871331	CCTGTAGTCCCAGCTACTGGNGG	0	0.0481347	0.0481347	0.0481347	0.0481347	0.0481347	0.0481347	0.0481347	0.0481347	0.0481347	0.0481347	0.0481347	0.0481347	0.0481347	0.0481347	0.0481347	0.0481347	0.0481347	0.0481347	0.0481347	0.0481347	0.0481347	0.0481347	0.0481347	0.0481347	0.0481347	0.0481347	0.0481347	0.0481347	0.0481347	0.0481347	0.0481347	0.0481347	0.0481347	0.0481347	0.0481347	0.0481347	0.0481347	0.0481347	0.0481347	0.0481347	0.0481347	0.0481347	0.0481347	0.0481347	0.0481347	0.0481347
chrX	137191156	CCTGTAGTCCCAGCTACTGGNGG	0	0	0	0	0	0	0	0	0	0	0	0	0	0	0	0	0	0	0	0	0	0	0	0	0	0	0	0	0	0	0	0	0	0	0	0	0	0	0	0	0	0	0	0	0	0	0
[truncated: 2,955 more columns]

## Sheet: mreWT_bp
# chr	cut	guide+PAM	mismatches	-1500	-1499	-1498	-1497	-1496	-1495	-1494	-1493	-1492	-1491	-1490	-1489	-1488	-1487	-1486	-1485	-1484	-1483	-1482	-1481	-1480	-1479	-1478	-1477	-1476	-1475	-1474	-1473	-1472	-1471	-1470	-1469	-1468	-1467	-1466	-1465	-1464	-1463	-1462	-1461	-1460	-1459	-1458	-1457	-1456	-1455
chr1	13646293	CCTGTAGTCCCAGCTACTGGNGG	0	0	0	0	0	0	0	0	0	0	0	0	0	0	0	0	0	0	0	0	0	0	0	0	0	0	0	0	0	0	0	0	0	0	0	0	0	0	0	0	0	0	0	0	0	0	0
chr1	17034274	CCTGTAGTCCCAGCTACTGGNGG	0	0	0	0	0	0	0	0	0	0	0	0	0	0	0	0	0	0	0	0	0	0	0	0	0	0	0	0	0	0	0	0	0	0	0	0	0	0	0	0	0	0	0	0	0	0	0
chr1	26934785	CCTGTAGTCCCAGCTACTGGNGG	0	0	0	0	0	0	0	0	0	0	0	0	0	0	0	0	0	0	0	0	0	0	0	0	0	0	0	0	0	0	0	0	0	0	0	0	0	0	0	0	0	0	0	0	0	0	0
chr1	155404245	CCTGTAGTCCCAGCTACTGGNGG	0	0	0	0	0	0	0	0	0	0	0	0	0	0	0	0	0	0	0	0	0	0	0	0	0	0	0	0	0	0	0	0	0	0	0	0	0	0	0	0	0	0	0	0	0	0	0
chr1	160251600	CCTGTAGTCCCAGCTACTGGNGG	0	0	0	0	0	0	0	0	0	0	0	0	0	0	0	0	0	0	0	0	0	0	0	0	0	0	0	0	0	0	0	0	0	0	0	0	0	0	0	0	0	0	0	0	0	0	0
chr1	205295498	CCTGTAGTCCCAGCTACTGGNGG	0	0	0	0	0	0	0	0	0	0	0	0	0	0	0	0	0	0	0	0	0	0	0	0	0	0	0	0	0	0	0	0	0	0	0	0	0	0	0	0	0	0	0	0	0	0	0
chr1	218263611	CCTGTAGTCCCAGCTACTGGNGG	0	0	0	0	0	0	0	0	0	0	0	0	0	0	0	0	0	0	0	0	0	0	0	0	0	0	0	0	0	0	0	0	0	0	0	0	0	0	0	0	0	0	0	0	0	0	0
chr1	224879077	CCTGTAGTCCCAGCTACTGGNGG	0	0	0	0	0	0	0	0	0	0	0	0	0	0	0	0	0	0	0	0	0	0	0	0	0	0	0	0	0	0	0	0	0	0	0	0	0	0	0	0	0	0	0	0	0	0	0
chr10	63609342	CCTGTAGTCCCAGCTACTGGNGG	0	0	0	0	0	0	0	0	0	0	0	0	0	0	0	0	0	0	0	0	0	0	0	0	0	0	0	0	0	0	0	0	0	0	0	0	0	0	0	0	0	0	0	0	0	0	0
chr10	86581838	CCTGTAGTCCCAGCTACTGGNGG	0	0	0	0	0	0	0	0	0	0	0	0	0	0	0	0	0	0	0	0	0	0	0	0	0	0	0	0	0	0	0	0	0	0	0	0	0	0	0	0	0	0	0	0	0	0	0
chr10	103821693	CCTGTAGTCCCAGCTACTGGNGG	0	0	0	0	0	0	0	0	0	0	0	0	0	0	0	0	0	0	0	0	0	0	0	0	0	0	0	0	0	0	0	0	0	0	0	0	0	0	0	0	0	0	0	0	0	0	0
chr10	110588119	CCTGTAGTCCCAGCTACTGGNGG	0	0	0	0	0	0	0	0	0	0	0	0	0	0	0	0	0	0	0	0	0	0	0	0	0	0	0	0	0	0	0	0	0	0	0	0	0	0	0	0	0	0	0	0	0	0	0
chr11	65668034	CCTGTAGTCCCAGCTACTGGNGG	0	0	0	0	0	0	0	0	0	0	0	0	0	0	0	0	0	0	0	0	0	0	0	0	0	0	0	0	0	0	0	0	0	0	0	0	0	0	0	0	0	0	0	0	0	0	0
chr11	100048021	CCTGTAGTCCCAGCTACTGGNGG	0	0	0	0	0	0	0	0	0	0	0	0	0	0	0	0	0	0	0	0	0	0	0	0	0	0	0	0	0	0	0	0	0	0	0	0	0	0	0	0	0	0	0	0	0	0	0
chr11	117156079	CCTGTAGTCCCAGCTACTGGNGG	0	0	0	0	0	0	0	0	0	0	0	0	0	0	0	0	0	0	0	0	0	0	0	0	0	0	0	0	0	0	0	0	0	0	0	0	0	0	0	0	0	0	0	0	0	0	0
chr11	119159377	CCTGTAGTCCCAGCTACTGGNGG	0	0	0	0	0	0	0	0	0	0	0	0	0	0	0	0	0	0	0	0	0	0	0	0	0	0	0	0	0	0	0	0	0	0	0	0	0	0	0	0	0	0	0	0	0	0	0
chr11	119331705	CCTGTAGTCCCAGCTACTGGNGG	0	0	0	0	0	0	0	0	0	0	0	0	0	0	0	0	0	0	0	0	0	0	0	0	0	0	0	0	0	0	0	0	0	0	0	0	0	0	0	0	0	0	0	0	0	0	0
chr12	88060449	CCTGTAGTCCCAGCTACTGGNGG	0	0	0	0	0	0	0	0	0	0	0	0	0	0	0	0	0	0	0	0	0	0	0	0	0	0	0	0	0	0	0	0	0	0	0	0	0	0	0	0	0	0	0	0	0	0	0
chr12	105958951	CCTGTAGTCCCAGCTACTGGNGG	0	0	0	0	0	0	0	0	0	0	0	0	0	0	0	0	0	0	0	0	0	0	0	0	0	0	0	0	0	0	0	0	0	0	0	0	0	0	0	0	0	0	0	0	0	0	0
chr12	117313422	CCTGTAGTCCCAGCTACTGGNGG	0	0	0	0	0	0	0	0	0	0	0	0	0	0	0	0	0	0	0	0	0	0	0	0	0	0	0	0	0	0	0	0	0	0	0	0	0	0	0	0	0	0	0	0	0	0	0
chr12	123922263	CCTGTAGTCCCAGCTACTGGNGG	0	0	0	0	0	0	0	0	0	0	0	0	0	0	0	0	0	0	0	0	0	0	0	0	0	0	0	0	0	0	0	0	0	0	0	0	0	0	0	0	0	0	0	0	0	0	0
chr12	130733364	CCTGTAGTCCCAGCTACTGGNGG	0	0	0	0	0	0	0	0	0	0	0	0	0	0	0	0	0	0	0	0	0	0	0	0	0	0	0	0	0	0	0	0	0	0	0	0	0	0	0	0	0	0	0	0	0	0	0
chr13	73088681	CCTGTAGTCCCAGCTACTGGNGG	0	0	0	0	0	0	0	0	0	0	0	0	0	0	0	0	0	0	0	0	0	0	0	0	0	0	0	0	0	0	0	0	0	0	0	0	0	0	0	0	0	0	0	0	0	0	0
chr13	77322050	CCTGTAGTCCCAGCTACTGGNGG	0	0	0	0	0	0	0	0	0	0	0	0	0	0	0	0	0	0	0	0	0	0	0	0	0	0	0	0	0	0	0	0	0	0	0	0	0	0	0	0	0	0	0	0	0	0	0
chr13	91010262	CCTGTAGTCCCAGCTACTGGNGG	0	0	0	0	0	0	0	0	0	0	0	0	0	0	0	0	0	0	0	0	0	0	0	0	0	0	0	0	0	0	0	0	0	0	0	0	0	0	0	0	0	0	0	0	0	0	0
chr14	24212683	CCTGTAGTCCCAGCTACTGGNGG	0	0	0	0	0	0	0	0	0	0	0	0	0	0	0	0	0	0	0	0	0	0	0	0	0	0	0	0	0	0	0	0	0	0	0	0	0	0	0	0	0	0	0	0	0	0	0
chr14	59444696	CCTGTAGTCCCAGCTACTGGNGG	0	0	0	0	0	0	0	0	0	0	0	0	0	0	0	0	0	0	0	0	0	0	0	0	0	0	0	0	0	0	0	0	0	0	0	0	0	0	0	0	0	0	0	0	0	0	0
chr14	60113072	CCTGTAGTCCCAGCTACTGGNGG	0	0	0	0	0	0	0	0	0	0	0	0	0	0	0	0	0	0	0	0	0	0	0	0	0	0	0	0	0	0	0	0	0	0	0	0	0	0	0	0	0	0	0	0	0	0	0
chr14	63638072	CCTGTAGTCCCAGCTACTGGNGG	0	0	0	0	0	0	0	0	0	0	0	0	0	0	0	0	0	0	0	0	0	0	0	0	0	0	0	0	0	0	0	0	0	0	0	0	0	0	0	0	0	0	0	0	0	0	0
chr14	71395553	CCTGTAGTCCCAGCTACTGGNGG	0	0	0	0	0	0	0	0	0	0	0	0	0	0	0	0	0	0	0	0	0	0	0	0	0	0	0	0	0	0	0	0	0	0	0	0	0	0	0	0	0	0	0	0	0	0	0
chr14	72645448	CCTGTAGTCCCAGCTACTGGNGG	0	0	0	0	0	0	0	0	0	0	0	0	0	0	0	0	0	0	0	0	0	0	0	0	0	0	0	0	0	0	0	0	0	0	0	0	0	0	0	0	0	0	0	0	0	0	0
chr14	81604690	CCTGTAGTCCCAGCTACTGGNGG	0	0	0	0	0	0	0	0	0	0	0	0	0	0	0	0	0	0	0	0	0	0	0	0	0	0	0	0	0	0	0.16109	0.16109	0.16109	0.16109	0.16109	0.16109	0.16109	0.16109	0.16109	0.16109	0.16109	0.16109	0.16109	0.16109	0.16109	0.16109	0.16109
chr14	90409879	CCTGTAGTCCCAGCTACTGGNGG	0	0	0	0	0	0	0	0	0	0	0	0	0	0	0	0	0	0	0	0	0	0	0	0	0	0	0	0	0	0	0	0	0	0	0	0	0	0	0	0	0	0	0	0	0	0	0
chr15	38620692	CCTGTAGTCCCAGCTACTGGNGG	0	0	0	0	0	0	0	0	0	0	0	0	0	0	0	0	0	0	0	0	0	0	0	0	0	0	0	0	0	0	0	0	0	0	0	0	0	0	0	0	0	0	0	0	0	0	0
chr15	75878481	CCTGTAGTCCCAGCTACTGGNGG	0	0	0	0	0	0	0	0	0	0	0	0	0	0	0	0	0	0	0	0	0	0	0	0	0	0	0	0	0	0	0	0	0	0	0	0	0	0	0	0	0	0	0	0	0	0	0
chr16	409298	CCTGTAGTCCCAGCTACTGGNGG	0	0	0	0	0	0	0	0	0	0	0	0	0	0	0	0	0	0	0	0	0	0	0	0	0	0	0	0	0	0	0	0	0	0	0	0	0	0	0	0	0	0	0	0	0	0	0
chr16	3105285	CCTGTAGTCCCAGCTACTGGNGG	0	0.16109	0.16109	0.16109	0.16109	0.16109	0.16109	0.16109	0.16109	0.16109	0.16109	0.16109	0.16109	0.16109	0.16109	0.16109	0.16109	0.16109	0.16109	0.16109	0.16109	0.16109	0.16109	0.16109	0.16109	0.16109	0.16109	0.16109	0.16109	0.16109	0.16109	0.16109	0.16109	0.16109	0.16109	0.16109	0.16109	0.16109	0.16109	0.16109	0.16109	0.16109	0.16109	0.16109	0.16109	0.16109	0.16109
chr16	21127451	CCTGTAGTCCCAGCTACTGGNGG	0	0	0	0	0	0	0	0	0	0	0	0	0	0	0	0	0	0	0	0	0	0	0	0	0	0	0	0	0	0	0	0	0	0	0	0	0	0	0	0	0	0	0	0	0	0	0
chr16	47372040	CCTGTAGTCCCAGCTACTGGNGG	0	0	0	0	0	0	0	0	0	0	0	0	0	0	0	0	0	0	0	0	0	0	0	0	0	0	0	0	0	0	0	0	0	0	0	0	0	0	0	0	0	0	0	0	0	0	0
chr17	7623585	CCTGTAGTCCCAGCTACTGGNGG	0	0	0	0	0	0	0	0	0	0	0	0	0	0	0	0	0	0	0	0	0	0	0	0	0	0	0	0	0	0	0	0	0	0	0	0	0	0	0	0	0	0	0	0	0	0	0
chr17	7639705	CCTGTAGTCCCAGCTACTGGNGG	0	0	0	0	0	0	0	0	0	0	0	0	0	0	0	0	0	0	0	0	0	0	0	0	0	0	0	0	0	0	0	0	0	0	0	0	0	0	0	0	0	0	0	0	0	0	0
chr17	34819034	CCTGTAGTCCCAGCTACTGGNGG	0	0	0	0	0	0	0	0	0	0	0	0	0	0	0	0	0	0	0	0	0	0	0	0	0	0	0	0	0	0	0	0	0	0	0	0	0	0	0	0	0	0	0	0	0	0	0
chr17	48021854	CCTGTAGTCCCAGCTACTGGNGG	0	0	0	0	0	0	0	0	0	0	0	0	0	0	0	0	0	0	0	0	0	0	0	0	0	0	0	0	0	0	0	0	0	0	0	0	0	0	0	0	0	0	0	0	0	0	0
chr17	50492720	CCTGTAGTCCCAGCTACTGGNGG	0	0	0	0	0	0	0	0	0	0	0	0	0	0	0	0	0	0	0	0	0	0	0	0	0	0	0	0	0	0	0	0	0	0	0	0	0	0	0	0	0	0	0	0	0	0	0
chr17	80897151	CCTGTAGTCCCAGCTACTGGNGG	0	0	0	0	0	0	0	0	0	0	0	0	0	0	0	0	0	0	0	0	0	0	0	0	0	0	0	0	0	0	0	0	0	0	0	0	0	0	0	0	0	0	0	0	0	0	0
chr18	12419979	CCTGTAGTCCCAGCTACTGGNGG	0	0	0	0	0	0	0	0	0	0	0	0	0	0	0	0	0	0	0	0	0	0	0	0	0	0	0	0	0	0	0	0	0	0	0	0	0	0	0	0	0	0	0	0	0	0	0
chr18	27101483	CCTGTAGTCCCAGCTACTGGNGG	0	0.16109	0.16109	0.16109	0.16109	0.16109	0.16109	0.16109	0.16109	0.16109	0.16109	0.16109	0.16109	0.16109	0.16109	0.16109	0.16109	0.16109	0.16109	0.16109	0.16109	0.16109	0.16109	0.16109	0.16109	0.16109	0.322179	0.322179	0.322179	0.322179	0.322179	0.322179	0.322179	0.322179	0.322179	0.322179	0.322179	0.322179	0.322179	0.322179	0.322179	0.322179	0.322179	0.322179	0.322179	0.322179	0.322179
chr18	30222301	CCTGTAGTCCCAGCTACTGGNGG	0	0	0	0	0	0	0	0	0	0	0	0	0	0	0	0	0	0	0	0	0	0	0	0	0	0	0	0	0	0	0	0	0	0	0	0	0	0	0	0	0	0	0	0	0	0	0
chr18	46026777	CCTGTAGTCCCAGCTACTGGNGG	0	0	0	0	0	0	0	0	0	0	0	0	0	0	0	0	0	0	0	0	0	0	0	0	0	0	0	0	0	0	0	0	0	0	0	0	0	0	0	0	0	0	0	0	0	0	0
chr18	47097010	CCTGTAGTCCCAGCTACTGGNGG	0	0	0	0	0	0	0	0	0	0	0	0	0	0	0	0	0	0	0	0	0	0	0	0	0	0	0	0	0	0	0	0	0	0	0	0	0	0	0	0	0	0	0	0	0	0	0
chr18	67141064	CCTGTAGTCCCAGCTACTGGNGG	0	0	0	0	0	0	0	0	0	0	0	0	0	0	0	0	0	0	0	0	0	0	0	0	0	0	0	0	0	0	0	0	0	0	0	0	0	0	0	0	0	0	0	0	0	0	0
chr19	7224071	CCTGTAGTCCCAGCTACTGGNGG	0	0	0	0	0	0	0	0	0	0	0	0	0	0	0	0	0	0	0	0	0	0	0	0	0	0	0	0	0	0	0	0	0	0	0	0	0	0	0	0	0	0	0	0	0	0	0
chr19	43424117	CCTGTAGTCCCAGCTACTGGNGG	0	0	0	0	0	0	0	0	0	0	0	0	0	0	0	0	0	0	0	0	0	0	0	0	0	0	0	0	0	0	0	0	0	0	0	0	0	0	0	0	0	0	0	0	0	0	0
chr19	51647995	CCTGTAGTCCCAGCTACTGGNGG	0	0	0	0	0	0	0	0	0	0	0	0	0	0	0	0	0	0	0	0	0	0	0	0	0	0	0	0	0	0	0	0	0	0	0	0	0	0	0	0	0	0	0	0	0	0	0
chr2	10807339	CCTGTAGTCCCAGCTACTGGNGG	0	0	0	0	0	0	0	0	0	0	0	0	0	0	0	0	0	0	0	0	0	0	0	0	0	0	0	0	0	0	0	0	0	0	0	0	0	0	0	0	0	0	0	0	0	0	0
chr2	13614006	CCTGTAGTCCCAGCTACTGGNGG	0	0	0	0	0	0	0	0	0	0	0	0	0	0	0	0	0	0	0	0	0	0	0	0	0	0	0	0	0	0	0	0	0	0	0	0	0	0	0	0	0	0	0	0	0	0	0
chr2	21661619	CCTGTAGTCCCAGCTACTGGNGG	0	0	0	0	0	0	0	0	0	0	0	0	0	0	0	0	0	0	0	0	0	0	0	0	0	0	0	0	0	0	0	0	0	0	0	0	0	0	0	0	0	0	0	0	0	0	0
chr2	27884374	CCTGTAGTCCCAGCTACTGGNGG	0	0	0	0	0	0	0	0	0	0	0	0	0	0	0	0	0	0	0	0	0	0	0	0	0	0	0	0	0	0	0	0	0	0	0	0	0	0	0	0	0	0	0	0	0	0	0
chr2	70336527	CCTGTAGTCCCAGCTACTGGNGG	0	0	0	0	0	0	0	0	0	0	0	0	0	0	0	0	0	0	0	0	0	0	0	0	0	0	0	0	0	0	0	0	0	0	0	0	0	0	0	0	0	0	0	0	0	0	0
chr2	73379204	CCTGTAGTCCCAGCTACTGGNGG	0	0	0	0	0	0	0	0	0	0	0	0	0	0	0	0	0	0	0	0	0	0	0	0	0	0	0	0	0	0	0	0	0	0	0	0	0	0	0	0	0	0	0	0	0	0	0
chr2	97847069	CCTGTAGTCCCAGCTACTGGNGG	0	0	0	0	0	0	0	0	0	0	0	0	0	0	0	0	0	0	0	0	0	0	0	0	0	0	0	0	0	0	0	0	0	0	0	0	0	0	0	0	0	0	0	0	0	0	0
chr2	127669608	CCTGTAGTCCCAGCTACTGGNGG	0	0	0	0	0	0	0	0	0	0	0	0	0	0	0	0	0	0	0	0	0	0	0	0	0	0	0	0	0	0	0	0	0	0	0	0	0	0	0	0	0	0	0	0	0	0	0
chr2	131113209	CCTGTAGTCCCAGCTACTGGNGG	0	0	0	0	0	0	0	0	0	0	0	0	0	0	0	0	0	0	0	0	0	0	0	0	0	0	0	0	0	0	0	0	0	0	0	0	0	0	0	0	0	0	0	0	0	0	0
chr2	218525373	CCTGTAGTCCCAGCTACTGGNGG	0	0	0	0	0	0	0	0	0	0	0	0	0	0	0	0	0	0	0	0	0	0	0	0	0	0	0	0	0	0	0	0	0	0	0	0	0	0	0	0	0	0	0	0	0	0	0
chr2	218967594	CCTGTAGTCCCAGCTACTGGNGG	0	0	0	0	0	0	0	0	0	0	0	0	0	0	0	0	0	0	0	0	0	0	0	0	0	0	0	0	0	0	0	0	0	0	0	0	0	0	0	0	0	0	0	0	0	0	0
chr2	219046906	CCTGTAGTCCCAGCTACTGGNGG	0	0	0	0	0	0	0	0	0	0	0	0	0	0	0	0	0	0	0	0	0	0	0	0	0	0	0	0	0	0	0	0	0	0	0	0	0	0	0	0	0	0	0	0	0	0	0
chr20	19325336	CCTGTAGTCCCAGCTACTGGNGG	0	0	0	0	0	0	0	0	0	0	0	0	0	0	0	0	0	0	0	0	0	0	0	0	0	0	0	0	0	0	0	0	0	0	0	0	0	0	0	0	0	0	0	0	0	0	0
chr21	28643570	CCTGTAGTCCCAGCTACTGGNGG	0	0	0	0	0	0	0	0	0	0	0	0	0	0	0	0	0	0	0	0	0	0	0	0	0	0	0.16109	0.16109	0.16109	0.16109	0.16109	0.16109	0.16109	0.16109	0.16109	0.16109	0.16109	0.16109	0.16109	0.16109	0.16109	0.16109	0.16109	0.16109	0.16109	0.16109	0.16109
chr22	19200732	CCTGTAGTCCCAGCTACTGGNGG	0	0	0	0	0	0	0	0	0	0	0	0	0	0	0	0	0	0	0	0	0	0	0	0	0	0	0	0	0	0	0	0	0	0	0	0	0	0	0	0	0	0	0	0	0	0	0
chr3	32832348	CCTGTAGTCCCAGCTACTGGNGG	0	0	0	0	0	0	0	0	0	0	0	0	0	0	0	0	0	0	0	0	0	0	0	0	0	0	0	0	0	0	0	0	0	0	0	0	0	0	0	0	0	0	0	0	0	0	0
chr3	40175033	CCTGTAGTCCCAGCTACTGGNGG	0	0	0	0	0	0	0	0	0	0	0	0	0	0	0	0	0	0	0	0	0	0	0	0	0	0	0	0	0	0	0	0	0	0	0	0	0	0	0	0	0	0	0	0	0	0	0
chr3	63112098	CCTGTAGTCCCAGCTACTGGNGG	0	0	0	0	0	0	0	0	0	0	0	0	0	0	0	0	0	0	0	0	0	0	0	0	0	0	0	0	0	0	0	0	0	0	0	0	0	0	0	0	0	0	0	0	0	0	0
chr3	138618109	CCTGTAGTCCCAGCTACTGGNGG	0	0	0	0	0	0	0	0	0	0	0	0	0	0	0	0	0	0	0	0	0	0	0	0	0	0	0	0	0	0	0	0	0	0	0	0	0	0	0	0	0	0	0	0	0	0	0
chr3	145068310	CCTGTAGTCCCAGCTACTGGNGG	0	0	0	0	0	0	0	0	0	0	0	0	0	0	0	0	0	0	0	0	0	0	0	0	0	0	0	0	0	0	0	0	0	0	0	0	0	0	0	0	0	0	0	0	0	0	0
chr3	172628409	CCTGTAGTCCCAGCTACTGGNGG	0	0	0	0	0	0	0	0	0	0	0	0	0	0	0	0	0	0	0	0	0	0	0	0	0	0	0	0	0	0	0	0	0	0	0	0	0	0	0	0	0	0	0	0	0	0	0
chr3	179430581	CCTGTAGTCCCAGCTACTGGNGG	0	0	0	0	0	0	0	0	0	0	0	0	0	0	0	0	0	0	0	0	0	0	0	0	0	0	0	0	0	0	0	0	0	0	0	0	0	0	0	0	0	0	0	0	0	0	0
chr3	186759226	CCTGTAGTCCCAGCTACTGGNGG	0	0	0	0	0	0	0	0	0	0	0	0	0	0	0	0	0	0	0	0	0	0	0	0	0	0	0	0	0	0	0	0	0	0	0	0	0	0	0	0	0	0	0	0	0	0	0
chr4	57697921	CCTGTAGTCCCAGCTACTGGNGG	0	0	0	0	0	0	0	0	0	0	0	0	0	0	0	0	0	0	0	0	0	0	0	0	0	0	0	0	0	0	0	0	0	0	0	0	0	0	0	0	0	0	0	0	0	0	0
chr4	79309843	CCTGTAGTCCCAGCTACTGGNGG	0	0	0	0	0	0	0	0	0	0	0	0	0	0	0	0	0	0	0	0	0	0	0	0	0	0	0	0	0	0	0	0	0	0	0	0	0	0	0	0	0	0	0	0	0	0	0
chr4	144373525	CCTGTAGTCCCAGCTACTGGNGG	0	0	0	0	0	0	0	0	0	0	0	0	0	0	0	0	0	0	0	0	0	0	0	0	0	0	0	0	0	0	0	0	0	0	0	0	0	0	0	0	0	0	0	0	0	0	0
chr5	556494	CCTGTAGTCCCAGCTACTGGNGG	0	0	0	0	0	0	0	0	0	0	0	0	0	0	0	0	0	0	0	0	0	0	0	0	0	0	0	0	0	0	0	0	0	0	0	0	0	0	0	0	0	0	0	0	0	0	0
chr5	31326819	CCTGTAGTCCCAGCTACTGGNGG	0	0	0	0	0	0	0	0	0	0	0	0	0	0	0	0	0	0	0	0	0	0	0	0	0	0	0	0	0	0	0	0	0	0	0	0	0	0	0	0	0	0	0	0	0	0	0
chr5	44538195	CCTGTAGTCCCAGCTACTGGNGG	0	0	0	0	0	0	0	0	0	0	0	0	0	0	0	0	0	0	0	0	0	0	0	0	0	0	0	0	0	0	0	0	0	0	0	0	0	0	0	0	0	0	0	0	0	0	0
chr5	61366022	CCTGTAGTCCCAGCTACTGGNGG	0	0	0	0	0	0	0	0	0	0	0	0	0	0	0	0	0	0	0	0	0	0	0	0	0	0	0	0	0	0	0	0	0	0	0	0	0	0	0	0	0	0	0	0	0	0	0
chr5	69174639	CCTGTAGTCCCAGCTACTGGNGG	0	0	0	0	0	0	0	0	0	0	0	0	0	0	0	0	0	0	0	0	0	0	0	0	0	0	0	0	0	0	0	0	0	0	0	0	0	0	0	0	0	0	0	0	0	0	0
chr5	75705090	CCTGTAGTCCCAGCTACTGGNGG	0	0	0	0	0	0	0	0	0	0	0	0	0	0	0	0	0	0	0	0	0	0	0	0	0	0	0	0	0	0	0	0	0	0	0	0	0	0	0	0	0	0	0	0	0	0	0
chr5	93917769	CCTGTAGTCCCAGCTACTGGNGG	0	0	0	0	0	0	0	0	0	0	0	0	0	0	0	0	0	0	0	0	0	0	0	0	0	0	0	0	0	0	0	0	0	0	0	0	0	0	0	0	0	0	0	0	0	0	0
chr5	108412424	CCTGTAGTCCCAGCTACTGGNGG	0	0	0	0	0	0	0	0	0	0	0	0	0	0	0	0	0	0	0	0	0	0	0	0	0	0	0	0	0	0	0	0	0	0	0	0	0	0	0	0	0	0	0	0	0	0	0
chr5	129084763	CCTGTAGTCCCAGCTACTGGNGG	0	0.16109	0.16109	0.16109	0.16109	0.16109	0.16109	0.16109	0.16109	0.16109	0.16109	0.16109	0.16109	0.16109	0.16109	0.16109	0.16109	0.16109	0.16109	0.16109	0.16109	0.16109	0.16109	0.16109	0.16109	0.16109	0.16109	0.16109	0.16109	0.16109	0.16109	0.16109	0.16109	0.16109	0.16109	0.16109	0.16109	0.16109	0.16109	0.16109	0.16109	0.16109	0.16109	0.16109	0.16109	0.16109	0.16109
chr5	131388961	CCTGTAGTCCCAGCTACTGGNGG	0	0	0	0	0	0	0	0	0	0	0	0	0	0	0	0	0	0	0	0	0	0	0	0	0	0	0	0	0	0	0	0	0	0	0	0	0	0	0	0	0	0	0	0	0	0	0
chr5	141759357	CCTGTAGTCCCAGCTACTGGNGG	0	0	0	0	0	0	0	0	0	0	0	0	0	0	0	0	0	0	0	0	0	0	0	0	0	0	0	0	0	0	0	0	0	0	0	0	0	0	0	0	0	0	0	0	0	0	0
chr5	157830918	CCTGTAGTCCCAGCTACTGGNGG	0	0	0	0	0	0	0	0	0	0	0	0	0	0	0	0	0	0	0	0	0	0	0	0	0	0	0	0	0	0	0	0	0	0	0	0	0	0	0	0	0	0	0	0	0	0	0
chr5	164699577	CCTGTAGTCCCAGCTACTGGNGG	0	0	0	0	0	0	0	0	0	0	0	0	0	0	0	0	0	0	0	0	0	0	0	0	0	0	0	0	0	0	0	0	0	0	0	0	0	0	0	0	0	0	0	0	0	0	0
chr5	180661916	CCTGTAGTCCCAGCTACTGGNGG	0	0	0	0	0	0	0	0	0	0	0	0	0	0	0	0	0	0	0	0	0	0	0	0	0	0	0	0	0	0	0	0	0	0	0	0	0	0	0	0	0	0	0	0	0	0	0
chr6	19832160	CCTGTAGTCCCAGCTACTGGNGG	0	0	0	0	0	0	0	0	0	0	0	0	0	0	0	0	0	0	0	0	0	0	0	0	0	0	0	0	0	0	0	0	0	0	0	0	0	0	0	0	0	0	0	0	0	0	0
chr6	34158442	CCTGTAGTCCCAGCTACTGGNGG	0	0	0	0	0	0	0	0	0	0	0	0	0	0	0	0	0	0	0	0	0	0	0	0	0	0	0	0	0	0	0	0	0	0	0	0	0	0	0	0	0	0	0	0	0	0	0
chr6	35527031	CCTGTAGTCCCAGCTACTGGNGG	0	0	0	0	0	0	0	0	0	0	0	0	0	0	0	0	0	0	0	0	0	0	0	0	0	0	0	0	0	0	0	0	0	0	0	0	0	0	0	0	0	0	0	0	0	0	0
chr6	43048893	CCTGTAGTCCCAGCTACTGGNGG	0	0.16109	0.16109	0.16109	0.16109	0.16109	0.16109	0.16109	0.16109	0.16109	0.16109	0.16109	0.16109	0.16109	0.16109	0.16109	0.16109	0.16109	0.16109	0.16109	0.16109	0.16109	0.16109	0.16109	0.16109	0.16109	0.16109	0.16109	0.16109	0.16109	0.16109	0.16109	0.16109	0.16109	0.16109	0.16109	0.16109	0.16109	0.16109	0.16109	0.16109	0.16109	0.16109	0.16109	0.16109	0.16109	0.16109
chr6	58380745	CCTGTAGTCCCAGCTACTGGNGG	0	0	0	0	0	0	0	0	0	0	0	0	0	0	0	0	0	0	0	0	0	0	0	0	0	0	0	0	0	0	0	0	0	0	0	0	0	0	0	0	0	0	0	0	0	0	0
chr6	96120398	CCTGTAGTCCCAGCTACTGGNGG	0	0	0	0	0	0	0	0	0	0	0	0	0	0	0	0	0	0	0	0	0	0	0	0	0	0	0	0	0	0	0	0	0	0	0	0	0	0	0	0	0	0	0	0	0	0	0
chr7	31244759	CCTGTAGTCCCAGCTACTGGNGG	0	0	0	0	0	0	0	0	0	0	0	0	0	0	0	0	0	0	0	0	0	0	0	0	0	0	0	0	0	0	0	0	0	0	0	0	0	0	0	0	0	0	0	0	0	0	0
chr7	102095127	CCTGTAGTCCCAGCTACTGGNGG	0	0	0	0	0	0	0	0	0	0	0	0	0	0	0	0	0	0	0	0	0	0	0	0	0	0	0	0	0	0	0	0	0	0	0	0	0	0	0	0	0	0	0	0	0	0	0
chr7	152451173	CCTGTAGTCCCAGCTACTGGNGG	0	0	0	0	0	0	0	0	0	0	0	0	0	0	0	0	0	0	0	0	0	0	0	0	0	0	0	0	0	0	0	0	0	0	0	0	0	0	0	0	0	0	0	0	0	0	0
chr7	155275745	CCTGTAGTCCCAGCTACTGGNGG	0	0.16109	0.16109	0.16109	0.16109	0.16109	0.16109	0.16109	0.16109	0.16109	0.16109	0.16109	0.16109	0.16109	0.16109	0.16109	0.16109	0.16109	0.16109	0.16109	0.16109	0.16109	0.16109	0.16109	0.16109	0.16109	0.16109	0.16109	0.16109	0.16109	0.16109	0.16109	0.16109	0.16109	0.16109	0.16109	0.16109	0.16109	0.16109	0.16109	0.16109	0.16109	0.16109	0.16109	0.16109	0.16109	0.16109
chr8	6270234	CCTGTAGTCCCAGCTACTGGNGG	0	0	0	0	0	0	0	0	0	0	0	0	0	0	0	0	0	0	0	0	0	0	0	0	0	0	0	0	0	0	0	0	0	0	0	0	0	0	0	0	0	0	0	0	0	0	0
chr8	67903543	CCTGTAGTCCCAGCTACTGGNGG	0	0	0	0	0	0	0	0	0	0	0	0	0	0	0	0	0	0	0	0	0	0	0	0	0	0	0	0	0	0	0	0	0	0	0	0	0	0	0	0	0	0	0	0	0	0	0
chr8	97796067	CCTGTAGTCCCAGCTACTGGNGG	0	0	0	0	0	0	0	0	0	0	0	0	0	0	0	0	0	0	0	0	0	0	0	0	0	0	0	0	0	0	0	0	0	0	0	0	0	0	0	0	0	0	0	0	0	0	0
chr8	102494153	CCTGTAGTCCCAGCTACTGGNGG	0	0	0	0	0	0	0	0	0	0	0	0	0	0	0	0	0	0	0	0	0	0	0	0	0	0	0	0	0	0	0	0	0	0	0	0	0	0	0	0	0	0	0	0	0	0	0
chr8	144982702	CCTGTAGTCCCAGCTACTGGNGG	0	0	0	0	0	0	0	0	0	0	0	0	0	0	0	0	0	0	0	0	0	0	0	0	0	0	0	0	0	0	0	0	0	0	0	0	0	0	0	0	0	0	0	0	0	0	0
chr9	19283723	CCTGTAGTCCCAGCTACTGGNGG	0	0	0	0	0	0	0	0	0	0	0	0	0	0	0	0	0	0	0	0	0	0	0	0	0	0	0	0	0	0	0	0	0	0	0	0	0	0	0	0	0	0	0	0	0	0	0
chr9	19506616	CCTGTAGTCCCAGCTACTGGNGG	0	0	0	0	0	0	0	0	0	0	0	0	0	0	0	0	0	0	0	0	0	0	0	0	0	0	0	0	0	0	0	0	0	0	0	0	0	0	0	0	0	0	0	0	0	0	0
chr9	20745237	CCTGTAGTCCCAGCTACTGGNGG	0	0	0	0	0	0	0	0	0	0	0	0	0	0	0	0	0	0	0	0	0	0	0	0	0	0	0	0	0	0	0	0	0	0	0	0	0	0	0	0	0	0	0	0	0	0	0
chr9	34095515	CCTGTAGTCCCAGCTACTGGNGG	0	0	0	0	0	0	0	0	0	0	0	0	0	0	0	0	0	0	0	0	0	0	0	0	0	0	0	0	0	0	0	0	0	0	0	0	0	0	0	0	0	0	0	0	0	0	0
chr9	76732204	CCTGTAGTCCCAGCTACTGGNGG	0	0	0	0	0	0	0	0	0	0	0	0	0	0	0	0	0	0	0	0	0	0	0	0	0	0	0	0	0	0	0	0	0	0	0	0	0	0	0	0	0	0	0	0	0	0	0
chr9	97851212	CCTGTAGTCCCAGCTACTGGNGG	0	0	0	0	0	0	0	0	0	0	0	0	0	0	0	0	0	0	0	0	0	0	0	0	0	0	0	0	0	0	0	0	0	0	0	0	0	0	0	0	0	0	0	0	0	0	0
chr9	127880874	CCTGTAGTCCCAGCTACTGGNGG	0	0	0	0	0	0	0	0	0	0	0	0	0	0	0	0	0	0	0	0	0	0	0	0	0	0	0	0	0	0	0	0	0	0	0	0	0	0	0	0	0	0	0	0	0	0	0
chrX	18912969	CCTGTAGTCCCAGCTACTGGNGG	0	0	0	0	0	0	0	0	0	0	0	0	0	0	0	0	0	0	0	0	0	0	0	0	0	0	0.16109	0.16109	0.16109	0.16109	0.16109	0.16109	0.16109	0.16109	0.16109	0.16109	0.16109	0.16109	0.16109	0.16109	0.16109	0.16109	0.16109	0.16109	0.16109	0.16109	0.16109
chrX	38698750	CCTGTAGTCCCAGCTACTGGNGG	0	0	0	0	0	0	0	0	0	0	0	0	0	0	0	0	0	0	0	0	0	0	0	0	0	0	0	0	0	0	0	0	0	0	0	0	0	0	0	0	0	0	0	0	0	0	0
chrX	47540478	CCTGTAGTCCCAGCTACTGGNGG	0	0	0	0	0	0	0	0	0	0	0	0	0	0	0	0	0	0	0	0	0	0	0	0	0	0	0	0	0	0	0	0	0	0	0	0	0	0	0	0	0	0	0	0	0	0	0
chrX	54034889	CCTGTAGTCCCAGCTACTGGNGG	0	0	0	0	0	0	0	0	0	0	0	0	0	0	0	0	0	0	0	0	0	0	0	0	0	0	0	0	0	0	0	0	0	0	0	0	0	0	0	0	0	0	0	0	0	0	0
chrX	71355184	CCTGTAGTCCCAGCTACTGGNGG	0	0	0	0	0	0	0	0	0	0	0	0	0	0	0	0	0	0	0	0	0	0	0	0	0	0	0	0	0	0	0	0	0	0	0	0	0	0	0	0	0	0	0	0	0	0	0
chrX	71977548	CCTGTAGTCCCAGCTACTGGNGG	0	0	0	0	0	0	0	0	0	0	0	0	0	0	0	0	0	0	0	0	0	0	0	0	0	0	0	0	0	0	0	0	0	0	0	0	0	0	0	0	0	0	0	0	0	0	0
chrX	100622272	CCTGTAGTCCCAGCTACTGGNGG	0	0.16109	0.16109	0.16109	0.16109	0.16109	0.16109	0.16109	0.16109	0.16109	0.16109	0.16109	0.16109	0.16109	0.16109	0.16109	0.16109	0.16109	0.16109	0.16109	0.16109	0.16109	0.16109	0.16109	0.16109	0.16109	0.16109	0.16109	0.16109	0.16109	0.16109	0.16109	0.16109	0.16109	0.16109	0.16109	0.16109	0.16109	0.16109	0.16109	0.16109	0.16109	0.16109	0.16109	0.16109	0.16109	0.16109
chrX	104572727	CCTGTAGTCCCAGCTACTGGNGG	0	0	0	0	0	0	0	0	0	0	0	0	0	0	0	0	0	0	0	0	0	0	0	0	0	0	0	0	0	0	0	0	0	0	0	0	0	0	0	0	0	0	0	0	0	0	0
chrX	136871331	CCTGTAGTCCCAGCTACTGGNGG	0	0	0	0	0	0	0	0	0	0	0	0	0	0	0	0	0	0	0	0	0	0	0	0	0	0	0	0	0	0	0	0	0	0	0	0	0	0	0	0	0	0	0	0	0	0	0
chrX	137191156	CCTGTAGTCCCAGCTACTGGNGG	0	0	0	0	0	0	0	0	0	0	0	0	0	0	0	0	0	0	0	0	0	0	0	0	0	0	0	0	0	0	0	0	0	0	0	0	0	0	0	0	0	0	0	0	0	0	0
[truncated: 2,955 more columns]

## Sheet: mre
# chr	cut	guide+PAM	mismatches		-1.5	-1.499	-1.498	-1.497	-1.496	-1.495	-1.494	-1.493	-1.492	-1.491	-1.49	-1.489	-1.488	-1.487	-1.486	-1.485	-1.484	-1.483	-1.482	-1.481	-1.48	-1.479	-1.478	-1.477	-1.476	-1.475	-1.474	-1.473	-1.472	-1.471	-1.47	-1.469	-1.468	-1.467	-1.466	-1.465	-1.464	-1.463	-1.462	-1.461	-1.46	-1.459	-1.458	-1.457	-1.456
chr1	13646293	CCTGTAGTCCCAGCTACTGGNGG	0	0.577617	0.0481347	0.0481347	0.0481347	0.0481347	0.0481347	0.0481347	0.0481347	0.0481347	0.0481347	0.0481347	0.0481347	0.0481347	0.0481347	0.0481347	0.0481347	0.0481347	0.0481347	0.0481347	0.0481347	0.0481347	0.0481347	0.0481347	0.0481347	0.0481347	0.0481347	0.0481347	0.0481347	0.0481347	0.0481347	0.0481347	0.0481347	0.0481347	0.0481347	0.0481347	0.0481347	0.0481347	0.0481347	0.0481347	0.0481347	0.0481347	0.0481347	0.0481347	0.0481347	0.0481347	0.0481347
chr1	17034274	CCTGTAGTCCCAGCTACTGGNGG	0	1.44404	0.0962695	0.0962695	0.0962695	0.0962695	0.0962695	0.0962695	0.0962695	0.0962695	0.0962695	0.0962695	0.0962695	0.0962695	0.0962695	0.0962695	0.0962695	0.0962695	0.0962695	0.0962695	0.0962695	0.0962695	0.0962695	0.0962695	0.0962695	0.0962695	0.0962695	0.0962695	0.0962695	0.0962695	0.0962695	0.0962695	0.0962695	0.0962695	0.0962695	0.0962695	0.0962695	0.0962695	0.0962695	0.0962695	0.0962695	0.0962695	0.0962695	0.0962695	0.0962695	0.0962695	0.0962695
chr1	26934785	CCTGTAGTCCCAGCTACTGGNGG	0	3.94705	0	0	0	0	0	0	0	0	0	0	0	0	0	0	0	0	0	0	0	0	0	0	0	0	0	0	0	0	0	0	0	0	0	0	0	0	0	0	0	0	0	0	0	0	0
chr1	155404245	CCTGTAGTCCCAGCTACTGGNGG	0	2.3586	0.0481347	0.0481347	0.0481347	0.0481347	0.0481347	0.0481347	0.0481347	0.0481347	0.0481347	0.0481347	0.0481347	0.0481347	0.0481347	0.0481347	0.0481347	0.0481347	0.0481347	0.0481347	0.0481347	0.0481347	0.0481347	0.0481347	0.0481347	0.0481347	0.0481347	0.0481347	0.0481347	0.0481347	0.0481347	0.0481347	0.0481347	0.0481347	0.0481347	0.0481347	0.0481347	0.0481347	0.0481347	0.0481347	0.0481347	0.0481347	0.0481347	0.0481347	0.0481347	0.0481347	0.0481347
chr1	160251600	CCTGTAGTCCCAGCTACTGGNGG	0	1.44404	0	0	0	0	0	0	0	0	0	0	0	0	0	0	0	0	0	0	0	0	0	0	0	0	0	0	0	0	0	0	0	0	0	0	0	0	0	0	0	0	0	0	0	0	0
chr1	205295498	CCTGTAGTCCCAGCTACTGGNGG	0	0.994144	0	0	0	0	0	0	0	0	0	0	0	0	0	0	0	0	0	0	0	0	0	0	0	0	0	0	0	0	0	0	0	0	0	0	0	0	0	0	0	0	0	0	0	0	0
chr1	218263611	CCTGTAGTCCCAGCTACTGGNGG	0	0.625752	0	0	0	0	0	0	0	0	0	0	0	0	0	0	0	0	0	0	0	0	0	0	0	0	0	0	0	0	0	0	0	0	0	0	0	0	0	0	0	0	0	0	0	0	0
chr1	224879077	CCTGTAGTCCCAGCTACTGGNGG	0	2.79181	0.0962695	0.0962695	0.0962695	0.0962695	0.0962695	0.0962695	0.0962695	0.0962695	0.0962695	0.0962695	0.0962695	0.0962695	0.0962695	0.0962695	0.0962695	0.0962695	0.0962695	0.0962695	0.0962695	0.0962695	0.0962695	0.0962695	0.0962695	0.0962695	0.0962695	0.0962695	0.0962695	0.0962695	0.0962695	0.0962695	0.0962695	0.0962695	0.144404	0.144404	0.144404	0.144404	0.144404	0.144404	0.144404	0.144404	0.144404	0.144404	0.144404	0.144404	0.144404
chr10	63609342	CCTGTAGTCCCAGCTACTGGNGG	0	1.29964	0	0	0	0	0	0	0	0	0	0	0	0	0	0	0	0	0	0	0	0	0	0	0.0481347	0.0481347	0.0481347	0.0481347	0.0481347	0.0481347	0.0481347	0.0481347	0.0481347	0.0481347	0.0481347	0.0481347	0.0481347	0.0481347	0.0481347	0.0481347	0.0481347	0.0481347	0.0481347	0.0481347	0.0481347	0.0481347	0.0481347
chr10	86581838	CCTGTAGTCCCAGCTACTGGNGG	0	2.98435	0.0481347	0.0481347	0.0481347	0.0481347	0.0481347	0.0481347	0.0481347	0.0481347	0.0481347	0.0481347	0.0481347	0.0481347	0.0481347	0.0481347	0.0481347	0.0481347	0.0481347	0.0481347	0.0481347	0.0481347	0.0481347	0.0481347	0.0481347	0.0962695	0.0962695	0.0962695	0.0962695	0.0962695	0.0962695	0.0962695	0.0962695	0.0962695	0.0962695	0.0962695	0.0962695	0.0962695	0.0962695	0.0962695	0.0962695	0.0962695	0.0962695	0.0962695	0.0962695	0.0962695	0.0962695
chr10	103821693	CCTGTAGTCCCAGCTACTGGNGG	0	0.433213	0	0	0	0	0	0	0	0	0	0	0	0	0	0	0	0	0	0	0	0	0	0	0	0	0	0	0	0	0.0481347	0.0481347	0.0481347	0.0481347	0.0481347	0.0481347	0.0481347	0.0481347	0.0481347	0.0481347	0.0481347	0.0481347	0.0481347	0.0481347	0.0481347	0.0481347	0.0481347
chr10	110588119	CCTGTAGTCCCAGCTACTGGNGG	0	3.4657	0	0	0	0	0	0	0	0	0	0	0	0.0481347	0.0481347	0.0481347	0.0481347	0.0481347	0.0481347	0.0481347	0.0481347	0.0481347	0.0481347	0.0481347	0.0481347	0.0481347	0.0481347	0.0481347	0.0481347	0.0481347	0.0481347	0.0481347	0.0481347	0.0481347	0.0481347	0.0481347	0.0481347	0.0481347	0.0481347	0.0481347	0.0481347	0.0481347	0.0481347	0.0481347	0.0481347	0.0481347	0.0481347
chr11	65668034	CCTGTAGTCCCAGCTACTGGNGG	0	1.15523	0	0	0	0	0	0	0	0	0	0	0	0	0	0	0	0	0	0	0	0	0	0	0	0	0	0	0	0	0	0	0	0	0	0	0	0	0	0	0	0	0	0	0	0	0
chr11	100048021	CCTGTAGTCCCAGCTACTGGNGG	0	1.15523	0.0481347	0.0481347	0.0481347	0.0481347	0.0481347	0.0481347	0.0481347	0.0481347	0.0481347	0.0481347	0.0481347	0.0481347	0.0481347	0.0481347	0.0481347	0.0481347	0.0481347	0.0481347	0.0481347	0.0481347	0.0481347	0.0481347	0.0481347	0.0481347	0.0481347	0.0481347	0.0481347	0.0481347	0.0481347	0.0481347	0.0481347	0.0481347	0.0481347	0.0481347	0.0481347	0.0481347	0.0481347	0.0481347	0.0481347	0.0481347	0.0481347	0.0481347	0.0481347	0.0481347	0.0481347
chr11	117156079	CCTGTAGTCCCAGCTACTGGNGG	0	1.2515	0	0	0	0	0	0	0	0	0	0	0	0	0	0	0	0	0	0	0	0	0	0	0	0	0	0	0	0	0	0	0	0	0	0	0	0	0	0	0	0	0	0	0	0	0
chr11	119159377	CCTGTAGTCCCAGCTACTGGNGG	0	1.15523	0	0	0	0	0	0	0	0	0	0	0	0	0	0	0	0	0	0	0	0	0	0	0	0	0	0	0	0	0	0	0	0	0	0	0	0	0	0	0	0	0	0	0	0	0
chr11	119331705	CCTGTAGTCCCAGCTACTGGNGG	0	0.529482	0	0	0	0	0	0	0	0	0	0	0	0	0	0	0	0	0	0	0	0	0	0	0	0	0	0	0	0	0	0	0	0	0	0	0	0	0	0	0	0	0	0	0	0	0
chr12	88060449	CCTGTAGTCCCAGCTACTGGNGG	0	2.2142	0.0481347	0.0481347	0.0481347	0.0481347	0.0481347	0.0481347	0.0481347	0.0481347	0.0481347	0.0481347	0.0481347	0.0481347	0.0481347	0.0481347	0.0481347	0.0481347	0.0481347	0.0481347	0.0481347	0.0481347	0.0481347	0.0481347	0.0481347	0.0481347	0.0481347	0.0481347	0.0481347	0.0481347	0.0481347	0.0481347	0.0481347	0.0481347	0.0481347	0.0481347	0.0481347	0.0481347	0.0481347	0.0481347	0.0481347	0.0481347	0.0481347	0.0481347	0.0481347	0.0481347	0.0481347
chr12	105958951	CCTGTAGTCCCAGCTACTGGNGG	0	0.81829	0	0	0	0	0	0	0	0	0	0	0	0	0	0	0	0	0	0	0	0	0	0	0	0.0481347	0.0481347	0.0481347	0.0481347	0.0481347	0.0481347	0.0481347	0.0481347	0.0481347	0.0481347	0.0481347	0.0481347	0.0481347	0.0481347	0.0481347	0.0481347	0.0481347	0.0481347	0.0481347	0.0481347	0.0481347	0.0481347
chr12	117313422	CCTGTAGTCCCAGCTACTGGNGG	0	0.81829	0	0	0	0	0	0	0	0	0	0	0	0	0	0	0	0	0	0	0	0	0	0	0	0	0	0	0	0	0	0	0	0	0	0	0	0	0	0	0	0	0	0	0	0	0
chr12	123922263	CCTGTAGTCCCAGCTACTGGNGG	0	0.481347	0	0	0	0	0	0	0	0	0	0	0	0	0	0	0	0	0	0	0	0	0	0	0	0	0	0	0	0	0	0	0	0	0	0	0	0	0	0	0	0	0	0	0	0	0
chr12	130733364	CCTGTAGTCCCAGCTACTGGNGG	0	0.288808	0	0	0	0	0	0	0	0	0	0	0	0	0	0	0	0	0	0	0	0	0	0	0	0	0	0	0	0	0	0	0	0	0	0	0	0	0	0	0	0	0	0	0	0	0
chr13	73088681	CCTGTAGTCCCAGCTACTGGNGG	0	1.63658	0.0481347	0.0481347	0.0481347	0.0481347	0.0481347	0.0481347	0.0481347	0.0481347	0.0481347	0.0481347	0.0481347	0.0481347	0.0481347	0.0481347	0.0481347	0.0481347	0.0481347	0.0481347	0.0481347	0.0481347	0.0481347	0.0481347	0.0481347	0.0481347	0.0481347	0.0481347	0.0481347	0.0481347	0.0481347	0.0481347	0.0481347	0.0481347	0.0481347	0.0481347	0.0481347	0.0481347	0.0481347	0.0481347	0.0481347	0.0481347	0.0481347	0.0481347	0.0481347	0.0481347	0.0481347
chr13	77322050	CCTGTAGTCCCAGCTACTGGNGG	0	3.99518	0	0	0	0	0	0	0	0	0	0	0	0	0	0	0	0	0	0	0	0	0	0	0	0	0	0	0	0	0	0	0	0	0	0	0	0	0	0	0	0	0	0	0	0	0
chr13	91010262	CCTGTAGTCCCAGCTACTGGNGG	0	2.02166	0	0	0	0	0	0	0	0	0	0	0	0	0	0	0	0	0	0	0	0	0	0	0	0	0	0	0	0	0	0	0	0	0	0	0	0	0	0	0	0	0	0	0	0	0
chr14	24212683	CCTGTAGTCCCAGCTACTGGNGG	0	0.144404	0.0481347	0.0481347	0.0481347	0.0481347	0.0481347	0.0481347	0.0481347	0.0481347	0.0481347	0.0481347	0.0481347	0.0481347	0.0481347	0.0481347	0.0481347	0.0481347	0.0481347	0.0481347	0.0481347	0.0481347	0.0481347	0.0481347	0.0481347	0.0481347	0.0481347	0.0481347	0.0481347	0.0481347	0.0481347	0.0481347	0.0481347	0.0481347	0.0481347	0.0481347	0.0481347	0.0481347	0.0481347	0.0481347	0.0481347	0.0481347	0.0481347	0.0481347	0.0481347	0.0481347	0.0481347
chr14	59444696	CCTGTAGTCCCAGCTACTGGNGG	0	1.2515	0	0	0	0	0	0	0	0	0	0	0	0	0	0	0	0	0	0	0	0	0	0	0	0	0	0.0481347	0.0481347	0.0481347	0.0481347	0.0481347	0.0481347	0.0481347	0.0481347	0.0481347	0.0481347	0.0481347	0.0481347	0.0481347	0.0481347	0.0481347	0.0481347	0.0481347	0.0481347	0.0481347	0.0481347
chr14	60113072	CCTGTAGTCCCAGCTACTGGNGG	0	0.962695	0	0.0481347	0.0481347	0.0481347	0.0481347	0.0481347	0.0481347	0.0481347	0.0481347	0.0481347	0.0481347	0.0481347	0.0481347	0.0481347	0.0481347	0.0481347	0.0481347	0.0481347	0.0481347	0.0481347	0.0481347	0.0481347	0.0481347	0.0481347	0.0481347	0.0481347	0.0481347	0.0481347	0.0481347	0.0481347	0.0481347	0.0481347	0.0481347	0.0481347	0.0481347	0.0481347	0.0481347	0.0481347	0.0481347	0.0481347	0.0481347	0.0481347	0.0481347	0.0481347	0.0481347
chr14	63638072	CCTGTAGTCCCAGCTACTGGNGG	0	1.01083	0.0481347	0.0481347	0.0481347	0.0481347	0.0481347	0.0481347	0.0481347	0.0481347	0.0481347	0.0481347	0.0481347	0.0481347	0.0481347	0.0481347	0.0481347	0.0481347	0.0481347	0.0481347	0.0481347	0.0481347	0.0481347	0.0481347	0.0481347	0.0481347	0.0481347	0.0481347	0.0481347	0.0481347	0.0481347	0.0481347	0.0481347	0.0481347	0.0481347	0.0481347	0.0481347	0.0481347	0.0481347	0.0481347	0.0481347	0.0481347	0.0481347	0.0481347	0.0481347	0.0481347	0.0481347
chr14	71395553	CCTGTAGTCCCAGCTACTGGNGG	0	2.2142	0	0	0	0	0	0	0	0	0	0	0	0	0	0	0	0	0	0	0	0	0	0	0	0	0	0	0	0	0	0	0	0	0	0	0	0	0	0	0	0	0	0	0	0	0
chr14	72645448	CCTGTAGTCCCAGCTACTGGNGG	0	1.44404	0	0	0	0	0	0	0	0	0	0	0	0	0	0	0	0	0	0	0	0	0	0	0	0	0	0	0	0	0	0	0	0	0	0	0	0	0	0	0	0	0	0	0	0	0
chr14	81604690	CCTGTAGTCCCAGCTACTGGNGG	0	0.673886	0	0	0	0	0	0	0	0	0	0	0	0	0	0	0	0	0	0	0	0	0	0	0	0	0	0	0	0	0	-0.16109	-0.16109	-0.16109	-0.16109	-0.16109	-0.16109	-0.16109	-0.16109	-0.16109	-0.16109	-0.16109	-0.16109	-0.16109	-0.16109	-0.16109	-0.16109
chr14	90409879	CCTGTAGTCCCAGCTACTGGNGG	0	1.05896	0	0	0	0	0	0	0	0	0.0481347	0.0481347	0.0481347	0.0481347	0.0481347	0.0481347	0.0481347	0.0481347	0.0481347	0.0481347	0.0481347	0.0481347	0.0481347	0.0481347	0.0481347	0.0481347	0.0481347	0.0481347	0.0481347	0.0481347	0.0481347	0.0481347	0.0481347	0.0481347	0.0481347	0.0481347	0.0481347	0.0481347	0.0481347	0.0481347	0.0481347	0.0481347	0.0481347	0.0481347	0.0481347	0.0481347	0.0481347
chr15	38620692	CCTGTAGTCCCAGCTACTGGNGG	0	1.54031	0	0	0	0.0481347	0.0481347	0.0481347	0.0481347	0.0481347	0.0481347	0.0481347	0.0481347	0.0481347	0.0481347	0.0481347	0.0481347	0.0481347	0.0481347	0.0481347	0.0481347	0.0481347	0.0481347	0.0481347	0.0481347	0.0481347	0.0481347	0.0481347	0.0481347	0.0481347	0.0481347	0.0481347	0.0481347	0.0481347	0.0481347	0.0481347	0.0481347	0.0481347	0.0481347	0.0481347	0.0481347	0.0481347	0.0481347	0.0481347	0.0481347	0.0481347	0.0481347
chr15	75878481	CCTGTAGTCCCAGCTACTGGNGG	0	4.62093	0.0481347	0.0481347	0.0481347	0.0481347	0.0481347	0.0481347	0.0481347	0.0481347	0.0481347	0.0481347	0.0481347	0.0481347	0.0481347	0.0481347	0.0481347	0.0481347	0.0481347	0.0481347	0.0481347	0.0481347	0.0481347	0.0481347	0.0962695	0.0962695	0.0962695	0.0962695	0.0962695	0.0962695	0.0962695	0.0962695	0.0962695	0.0962695	0.0962695	0.0962695	0.144404	0.144404	0.144404	0.144404	0.144404	0.144404	0.144404	0.144404	0.144404	0.144404	0.144404
chr16	409298	CCTGTAGTCCCAGCTACTGGNGG	0	2.3586	0	0	0	0	0	0	0	0	0	0	0	0	0	0	0	0	0	0	0	0	0	0	0	0	0	0	0	0	0	0	0	0	0	0	0	0	0	0	0	0	0	0	0	0	0
chr16	3105285	CCTGTAGTCCCAGCTACTGGNGG	0	1.15523	-0.16109	-0.16109	-0.16109	-0.16109	-0.16109	-0.16109	-0.16109	-0.16109	-0.16109	-0.16109	-0.16109	-0.16109	-0.16109	-0.16109	-0.16109	-0.16109	-0.16109	-0.16109	-0.16109	-0.16109	-0.16109	-0.16109	-0.16109	-0.16109	-0.16109	-0.16109	-0.16109	-0.16109	-0.16109	-0.16109	-0.16109	-0.16109	-0.16109	-0.16109	-0.16109	-0.16109	-0.16109	-0.16109	-0.16109	-0.16109	-0.16109	-0.16109	-0.16109	-0.16109	-0.16109
chr16	21127451	CCTGTAGTCCCAGCTACTGGNGG	0	1.73285	0	0	0	0	0	0	0	0	0	0	0	0	0	0	0	0	0	0	0	0	0	0	0	0	0	0	0	0	0	0	0	0	0	0	0	0	0	0	0	0	0	0	0	0	0
chr16	47372040	CCTGTAGTCCCAGCTACTGGNGG	0	1.01083	0	0	0	0	0	0	0	0	0	0	0	0	0	0	0	0	0	0	0	0	0	0	0	0	0	0	0	0	0	0	0	0	0	0	0	0	0	0	0	0	0	0	0	0	0
chr17	7623585	CCTGTAGTCCCAGCTACTGGNGG	0	2.91953	0.0481347	0.0481347	0.0481347	0.0481347	0.0481347	0.0481347	0.0481347	0.0481347	0.0481347	0.0481347	0.0481347	0.0962695	0.0962695	0.0962695	0.0962695	0.0962695	0.0962695	0.0962695	0.0962695	0.0962695	0.0962695	0.0962695	0.0962695	0.0962695	0.0962695	0.0962695	0.0962695	0.0962695	0.0962695	0.0962695	0.0962695	0.0962695	0.0962695	0.0962695	0.0962695	0.0962695	0.0962695	0.0962695	0.0962695	0.0962695	0.0962695	0.0962695	0.0962695	0.0962695	0.0962695
chr17	7639705	CCTGTAGTCCCAGCTACTGGNGG	0	0.0962695	0	0	0	0	0	0	0	0	0	0	0	0	0	0	0	0	0	0	0	0	0	0	0	0	0	0	0	0	0	0	0	0	0	0	0	0	0	0	0	0	0	0	0	0	0
chr17	34819034	CCTGTAGTCCCAGCTACTGGNGG	0	0.481347	0	0	0	0	0	0	0	0	0	0	0	0	0	0	0	0	0	0	0	0	0	0	0	0	0	0	0	0	0	0	0	0	0	0	0	0	0	0	0	0	0	0	0	0	0
chr17	48021854	CCTGTAGTCCCAGCTACTGGNGG	0	1.63658	0	0	0	0	0	0	0	0.0481347	0.0481347	0.0481347	0.0481347	0.0481347	0.0481347	0.0481347	0.0481347	0.0481347	0.0481347	0.0481347	0.0481347	0.0481347	0.0962695	0.0962695	0.0962695	0.0962695	0.0962695	0.0962695	0.0962695	0.0962695	0.0962695	0.0962695	0.0962695	0.0962695	0.0962695	0.0962695	0.0962695	0.0962695	0.0962695	0.0962695	0.0962695	0.0962695	0.0962695	0.0962695	0.0962695	0.0962695	0.0962695
chr17	50492720	CCTGTAGTCCCAGCTACTGGNGG	0	1.54031	0	0	0	0	0	0	0	0	0	0	0	0	0	0	0	0	0	0	0	0	0	0	0	0	0	0	0	0	0	0	0	0	0	0	0	0	0	0	0	0	0	0	0	0	0
chr17	80897151	CCTGTAGTCCCAGCTACTGGNGG	0	0.91456	0.0481347	0.0481347	0.0481347	0.0481347	0.0481347	0.0481347	0.0481347	0.0481347	0.0481347	0.0481347	0.0481347	0.0481347	0.0481347	0.0481347	0.0481347	0.0481347	0.0481347	0.0481347	0.0481347	0.0481347	0.0481347	0.0481347	0.0481347	0.0481347	0.0481347	0.0481347	0.0481347	0.0481347	0.0481347	0.0481347	0.0481347	0.0481347	0.0481347	0.0481347	0.0481347	0.0481347	0.0481347	0.0481347	0.0481347	0.0481347	0.0481347	0.0481347	0.0481347	0.0481347	0.0481347
chr18	12419979	CCTGTAGTCCCAGCTACTGGNGG	0	3.41757	0	0	0	0	0.0481347	0.0481347	0.0481347	0.0481347	0.0481347	0.0481347	0.0481347	0.0481347	0.0481347	0.0481347	0.0481347	0.0481347	0.0481347	0.0481347	0.0481347	0.0481347	0.0481347	0.0481347	0.0481347	0.0481347	0.0481347	0.0481347	0.0481347	0.0481347	0.0481347	0.0481347	0.0481347	0.0481347	0.0481347	0.0481347	0.0481347	0.0481347	0.0481347	0.0481347	0.0481347	0.0481347	0.0481347	0.0481347	0.0481347	0.0481347	0.0481347
chr18	27101483	CCTGTAGTCCCAGCTACTGGNGG	0	0.144404	-0.16109	-0.16109	-0.16109	-0.16109	-0.16109	-0.16109	-0.16109	-0.16109	-0.16109	-0.16109	-0.16109	-0.16109	-0.16109	-0.16109	-0.16109	-0.16109	-0.112955	-0.112955	-0.112955	-0.112955	-0.112955	-0.112955	-0.112955	-0.112955	-0.112955	-0.274044	-0.274044	-0.274044	-0.274044	-0.274044	-0.274044	-0.274044	-0.274044	-0.274044	-0.274044	-0.274044	-0.274044	-0.274044	-0.274044	-0.274044	-0.274044	-0.274044	-0.274044	-0.274044	-0.274044
chr18	30222301	CCTGTAGTCCCAGCTACTGGNGG	0	0.144404	0	0	0	0	0	0	0	0	0	0	0	0	0	0	0	0	0	0	0	0	0	0	0	0	0	0	0	0	0	0	0	0	0	0	0	0	0	0	0	0	0	0	0	0	0
chr18	46026777	CCTGTAGTCCCAGCTACTGGNGG	0	0.433213	0	0	0	0	0	0	0	0	0	0	0	0	0	0	0	0	0	0	0	0	0	0	0	0	0	0	0	0	0	0	0	0	0	0	0	0	0	0	0	0	0	0	0	0	0
chr18	47097010	CCTGTAGTCCCAGCTACTGGNGG	0	1.01083	0	0	0	0	0	0	0	0	0	0	0	0	0	0	0	0	0	0	0	0	0	0	0	0	0	0	0	0	0	0	0	0	0	0	0	0	0	0	0	0	0	0	0	0	0
chr18	67141064	CCTGTAGTCCCAGCTACTGGNGG	0	0.336943	0	0	0	0	0	0	0	0	0	0	0	0	0	0	0	0	0	0	0	0	0	0	0	0	0	0	0	0	0	0	0	0	0	0	0	0	0	0	0	0	0	0	0	0	0
chr19	7224071	CCTGTAGTCCCAGCTACTGGNGG	0	2.3586	0.0481347	0.0481347	0.0481347	0.0481347	0.0481347	0.0481347	0.0481347	0.0481347	0.0481347	0.0481347	0.0481347	0.0481347	0.0481347	0.0481347	0.0481347	0.0481347	0.0481347	0.0481347	0.0481347	0.0481347	0.0481347	0.0481347	0.0481347	0.0481347	0.0962695	0.0962695	0.0962695	0.0962695	0.0962695	0.0962695	0.0962695	0.0962695	0.0962695	0.0962695	0.0962695	0.0962695	0.0962695	0.0962695	0.0962695	0.0962695	0.0962695	0.0962695	0.0962695	0.0962695	0.0962695
chr19	43424117	CCTGTAGTCCCAGCTACTGGNGG	0	0.770156	0	0	0	0	0	0	0	0	0	0	0	0	0	0	0	0	0	0	0	0	0	0	0	0	0	0	0	0	0	0	0	0	0	0	0	0	0	0	0	0	0	0	0	0	0
chr19	51647995	CCTGTAGTCCCAGCTACTGGNGG	0	0.0962695	0	0	0	0	0	0	0	0	0	0	0	0	0	0	0	0	0	0	0	0	0	0	0	0	0	0	0	0	0	0	0	0	0	0	0	0	0	0	0	0	0	0	0	0	0
chr2	10807339	CCTGTAGTCCCAGCTACTGGNGG	0	3.41757	0	0	0	0	0	0	0	0	0	0	0.0481347	0.0481347	0.0481347	0.0481347	0.0481347	0.0481347	0.0481347	0.0481347	0.0481347	0.0481347	0.0481347	0.0481347	0.0481347	0.0481347	0.0481347	0.0481347	0.0481347	0.0481347	0.0481347	0.0481347	0.0481347	0.0481347	0.0481347	0.0481347	0.0481347	0.0481347	0.0481347	0.0481347	0.0481347	0.0481347	0.0481347	0.0481347	0.0481347	0.0481347	0.0481347
chr2	13614006	CCTGTAGTCCCAGCTACTGGNGG	0	0.91456	0	0	0	0	0	0	0	0	0	0	0	0	0	0	0	0	0	0	0	0	0	0	0	0	0	0	0	0	0	0	0	0	0	0	0	0	0	0	0	0	0	0	0	0	0
chr2	21661619	CCTGTAGTCCCAGCTACTGGNGG	0	2.16606	0	0	0	0	0	0	0	0	0	0	0	0	0	0	0	0	0	0	0	0	0	0	0	0	0	0	0	0	0	0	0	0	0	0	0	0	0	0	0	0	0	0	0	0	0
chr2	27884374	CCTGTAGTCCCAGCTACTGGNGG	0	1.73285	0	0	0	0	0	0	0	0	0	0	0	0	0	0	0	0	0	0	0	0	0	0	0	0	0	0	0	0	0	0	0	0	0	0	0	0	0	0	0	0	0	0	0	0	0
chr2	70336527	CCTGTAGTCCCAGCTACTGGNGG	0	1.92539	0.0481347	0.0481347	0.0481347	0.0481347	0.0481347	0.0481347	0.0481347	0.0481347	0.0481347	0.0481347	0.0481347	0.0481347	0.0481347	0.0481347	0.0481347	0.0481347	0.0481347	0.0481347	0.0481347	0.0962695	0.0962695	0.0962695	0.0962695	0.0962695	0.0962695	0.0962695	0.0962695	0.0962695	0.0962695	0.0962695	0.0962695	0.0962695	0.0962695	0.0962695	0.0962695	0.0962695	0.0962695	0.0962695	0.0962695	0.0962695	0.0962695	0.0962695	0.0962695	0.0962695	0.0962695
chr2	73379204	CCTGTAGTCCCAGCTACTGGNGG	0	0.801605	0	0	0	0	0	0	0	0	0	0	0	0	0	0	0	0	0	0	0	0	0	0	0	0	0	0	0	0	0	0	0	0	0	0	0	0	0	0	0	0	0	0	0	0	0
chr2	97847069	CCTGTAGTCCCAGCTACTGGNGG	0	0.144404	0	0	0	0	0	0	0	0	0	0	0	0	0	0	0	0	0	0	0	0	0	0	0	0	0	0	0	0	0	0	0	0	0	0	0	0	0	0	0	0	0	0	0	0	0
chr2	127669608	CCTGTAGTCCCAGCTACTGGNGG	0	1.15523	0	0	0	0	0	0	0	0	0	0	0	0	0	0	0	0	0	0	0	0	0	0	0	0	0	0	0	0	0	0	0	0	0	0	0	0	0	0	0	0	0	0	0	0	0
chr2	131113209	CCTGTAGTCCCAGCTACTGGNGG	0	2.26233	0	0	0	0	0	0	0	0	0	0	0	0	0	0	0	0	0	0	0	0	0	0	0	0	0	0	0	0	0	0	0	0	0	0	0	0	0	0	0	0	0	0	0	0	0
chr2	218525373	CCTGTAGTCCCAGCTACTGGNGG	0	0.336943	0	0	0	0	0	0	0	0	0	0	0	0	0	0	0	0	0	0	0	0	0	0	0	0	0	0	0	0	0	0	0	0	0	0	0	0	0	0	0	0	0	0	0	0	0
chr2	218967594	CCTGTAGTCCCAGCTACTGGNGG	0	1.15523	0	0	0	0	0	0	0	0	0	0	0	0	0	0	0	0	0	0	0	0	0	0	0	0	0	0	0	0	0	0	0	0	0	0	0	0	0	0	0	0	0	0	0.0481347	0.0481347	0.0481347
chr2	219046906	CCTGTAGTCCCAGCTACTGGNGG	0	1.86057	0	0	0	0	0	0	0	0	0	0	0	0	0	0	0	0	0	0	0	0	0	0	0	0	0	0	0	0	0	0	0	0	0	0	0	0	0	0	0	0	0	0	0	0	0
chr20	19325336	CCTGTAGTCCCAGCTACTGGNGG	0	0.481347	0	0	0	0	0	0	0	0	0	0	0	0	0	0	0	0	0	0	0	0	0	0	0	0	0	0	0	0	0	0	0	0	0	0	0	0	0	0	0	0	0	0	0	0	0
chr21	28643570	CCTGTAGTCCCAGCTACTGGNGG	0	0.722021	0	0	0	0	0	0	0	0	0	0	0	0	0	0	0	0	0	0	0	0	0	0	0	0	0	-0.16109	-0.16109	-0.16109	-0.16109	-0.16109	-0.16109	-0.16109	-0.16109	-0.16109	-0.16109	-0.16109	-0.16109	-0.16109	-0.16109	-0.16109	-0.16109	-0.16109	-0.16109	-0.16109	-0.16109
chr22	19200732	CCTGTAGTCCCAGCTACTGGNGG	0	3.17689	0.0481347	0.0481347	0.0481347	0.0481347	0.0481347	0.0481347	0.0481347	0.0481347	0.0481347	0.0481347	0.0481347	0.0481347	0.0481347	0.0481347	0.0481347	0.0481347	0.0481347	0.0481347	0.0481347	0.0481347	0.0481347	0.0481347	0.0481347	0.0481347	0.0481347	0.0481347	0.0962695	0.0962695	0.0962695	0.0962695	0.0962695	0.0962695	0.0962695	0.0962695	0.0962695	0.0962695	0.0962695	0.0962695	0.0962695	0.0962695	0.0962695	0.0962695	0.0962695	0.0962695	0.0962695
chr3	32832348	CCTGTAGTCCCAGCTACTGGNGG	0	2.88808	0	0	0	0	0	0	0	0	0	0	0	0	0	0	0	0	0	0	0	0	0	0	0	0	0	0	0	0	0	0	0	0	0	0	0	0	0	0	0	0	0	0	0	0	0
chr3	40175033	CCTGTAGTCCCAGCTACTGGNGG	0	1.86057	0	0	0	0	0	0	0	0	0	0	0	0	0	0	0	0	0	0	0	0	0	0	0	0	0	0	0	0	0	0	0	0	0	0	0	0	0	0	0	0	0	0	0	0	0
chr3	63112098	CCTGTAGTCCCAGCTACTGGNGG	0	0.770156	0	0	0	0	0	0	0	0	0	0	0	0	0	0	0	0	0	0	0	0	0	0	0	0	0	0	0	0	0	0	0	0	0	0	0	0	0	0	0	0	0	0	0	0	0
chr3	138618109	CCTGTAGTCCCAGCTACTGGNGG	0	3.03249	0.0481347	0.0481347	0.0481347	0.0481347	0.0481347	0.0481347	0.0481347	0.0481347	0.0481347	0.0481347	0.0481347	0.0481347	0.0481347	0.0481347	0.0481347	0.0481347	0.0481347	0.0481347	0.0481347	0.0481347	0.0481347	0.0481347	0.0481347	0.0481347	0.0481347	0.0481347	0.0481347	0.0481347	0.0481347	0.0481347	0.0481347	0.0481347	0.0481347	0.0481347	0.0481347	0.0481347	0.0481347	0.0481347	0.0481347	0.0481347	0.0481347	0.0481347	0.0481347	0.0481347	0.0481347
chr3	145068310	CCTGTAGTCCCAGCTACTGGNGG	0	1.2515	0	0	0	0	0	0	0	0	0	0	0	0	0	0	0	0	0	0	0	0	0	0	0	0	0	0	0	0	0	0	0	0	0	0.0481347	0.0481347	0.0481347	0.0481347	0.0481347	0.0481347	0.0481347	0.0481347	0.0481347	0.0481347	0.0481347	0.0481347
chr3	172628409	CCTGTAGTCCCAGCTACTGGNGG	0	1.20337	0	0	0	0	0	0	0	0	0	0	0	0	0	0	0	0	0	0	0	0	0	0	0	0	0	0	0	0	0	0	0	0	0	0	0	0	0	0	0	0	0	0	0	0	0
chr3	179430581	CCTGTAGTCCCAGCTACTGGNGG	0	2.2142	0	0	0	0	0	0	0	0	0	0	0	0	0	0	0	0	0	0	0	0	0	0	0	0	0	0	0	0.0481347	0.0481347	0.0481347	0.0481347	0.0481347	0.0481347	0.0481347	0.0481347	0.0481347	0.0481347	0.0481347	0.0481347	0.0481347	0.0481347	0.0481347	0.0481347	0.0481347	0.0481347
chr3	186759226	CCTGTAGTCCCAGCTACTGGNGG	0	1.20337	0	0	0	0	0	0	0	0	0	0	0	0	0	0	0	0	0	0	0	0	0	0	0	0	0	0	0	0	0	0	0	0	0	0	0	0	0	0	0	0	0	0	0	0	0
chr4	57697921	CCTGTAGTCCCAGCTACTGGNGG	0	0.673886	0	0	0	0	0	0	0	0	0	0	0	0	0	0	0	0	0	0	0	0	0	0	0	0	0	0	0	0	0	0	0	0	0	0	0	0	0	0	0	0	0	0	0	0	0
chr4	79309843	CCTGTAGTCCCAGCTACTGGNGG	0	0.529482	0	0	0	0	0	0	0	0	0	0	0	0	0	0	0	0	0	0	0	0	0	0	0	0	0	0.0481347	0.0481347	0.0481347	0.0481347	0.0481347	0.0481347	0.0481347	0.0481347	0.0481347	0.0481347	0.0481347	0.0481347	0.0481347	0.0481347	0.0481347	0.0481347	0.0481347	0.0481347	0.0481347	0.0481347
chr4	144373525	CCTGTAGTCCCAGCTACTGGNGG	0	0.801605	0	0	0	0	0	0	0	0	0	0	0	0	0	0	0	0	0	0	0	0	0	0	0	0	0	0	0	0	0	0	0	0	0	0	0	0	0	0	0	0	0	0	0	0	0
chr5	556494	CCTGTAGTCCCAGCTACTGGNGG	0	0.770156	0	0	0	0	0	0	0	0	0	0	0	0	0	0	0	0	0	0	0	0	0	0	0	0	0	0	0	0	0	0	0	0	0	0	0	0	0	0	0	0	0	0	0	0	0
chr5	31326819	CCTGTAGTCCCAGCTACTGGNGG	0	0.81829	0	0	0	0	0	0	0	0	0	0	0	0	0	0	0	0	0	0	0	0	0	0	0	0	0	0	0	0	0	0	0	0	0	0	0	0	0	0	0	0	0	0	0	0	0
chr5	44538195	CCTGTAGTCCCAGCTACTGGNGG	0	0.577617	0	0	0	0	0	0	0	0	0.0481347	0.0481347	0.0481347	0.0481347	0.0481347	0.0481347	0.0481347	0.0481347	0.0481347	0.0481347	0.0481347	0.0481347	0.0481347	0.0481347	0.0481347	0.0481347	0.0481347	0.0481347	0.0481347	0.0481347	0.0481347	0.0481347	0.0481347	0.0481347	0.0481347	0.0481347	0.0481347	0.0481347	0.0481347	0.0481347	0.0481347	0.0481347	0.0481347	0.0481347	0.0481347	0.0481347	0.0481347
chr5	61366022	CCTGTAGTCCCAGCTACTGGNGG	0	1.05896	0	0	0	0	0	0	0	0	0	0	0	0	0	0	0	0	0	0	0	0	0	0	0	0	0	0	0	0	0	0	0	0	0	0	0	0	0	0	0	0	0	0	0	0	0
chr5	69174639	CCTGTAGTCCCAGCTACTGGNGG	0	1.63658	0	0	0	0	0	0	0	0	0	0	0	0	0	0	0	0	0	0	0	0	0	0	0	0	0	0	0	0	0	0	0	0	0	0	0	0	0	0	0	0	0	0	0	0	0
chr5	75705090	CCTGTAGTCCCAGCTACTGGNGG	0	0.722021	0	0	0	0	0	0	0	0	0	0	0	0	0	0	0	0	0	0	0	0	0	0	0	0	0	0	0	0	0	0	0	0	0	0	0	0	0	0	0	0	0	0	0	0	0
chr5	93917769	CCTGTAGTCCCAGCTACTGGNGG	0	1.68472	0.0481347	0.0481347	0.0481347	0.0481347	0.0481347	0.0481347	0.0481347	0.0481347	0.0481347	0.0481347	0.0481347	0.0481347	0.0481347	0.0481347	0.0962695	0.0962695	0.0962695	0.0962695	0.0962695	0.0962695	0.0962695	0.0962695	0.0962695	0.0962695	0.0962695	0.0962695	0.0962695	0.0962695	0.0962695	0.0962695	0.0962695	0.0962695	0.0962695	0.0962695	0.0962695	0.0962695	0.0962695	0.0962695	0.0962695	0.0962695	0.0962695	0.0962695	0.0962695	0.0962695	0.0962695
chr5	108412424	CCTGTAGTCCCAGCTACTGGNGG	0	1.58845	0.0481347	0.0481347	0.0481347	0.0481347	0.0481347	0.0481347	0.0481347	0.0481347	0.0481347	0.0481347	0.0481347	0.0481347	0.0481347	0.0481347	0.0481347	0.0481347	0.0481347	0.0481347	0.0481347	0.0481347	0.0481347	0.0481347	0.0481347	0.0481347	0.0481347	0.0481347	0.0481347	0.0481347	0.0481347	0.0481347	0.0481347	0.0481347	0.0481347	0.0481347	0.0481347	0.0481347	0.0481347	0.0481347	0.0481347	0.0481347	0.0481347	0.0481347	0.0481347	0.0481347	0.0481347
chr5	129084763	CCTGTAGTCCCAGCTACTGGNGG	0	1.04228	-0.16109	-0.16109	-0.16109	-0.16109	-0.16109	-0.16109	-0.16109	-0.16109	-0.16109	-0.16109	-0.16109	-0.16109	-0.16109	-0.16109	-0.16109	-0.16109	-0.16109	-0.16109	-0.16109	-0.16109	-0.16109	-0.16109	-0.16109	-0.16109	-0.16109	-0.16109	-0.16109	-0.16109	-0.16109	-0.16109	-0.16109	-0.16109	-0.16109	-0.16109	-0.16109	-0.16109	-0.16109	-0.16109	-0.16109	-0.16109	-0.16109	-0.16109	-0.16109	-0.16109	-0.16109
chr5	131388961	CCTGTAGTCCCAGCTACTGGNGG	0	4.45984	0	0	0	0	0	0	0	0	0	0	0	0	0	0	0	0	0	0	0	0	0	0	0	0	0	0	0	0	0	0	0	0	0	0	0	0	0	0	0	0	0	0	0	0	0.0481347
chr5	141759357	CCTGTAGTCCCAGCTACTGGNGG	0	0.288808	0	0	0	0	0	0	0	0	0	0	0	0	0	0	0	0	0	0	0	0	0	0	0	0	0	0	0	0	0	0	0	0	0	0	0	0	0	0	0	0	0	0	0	0	0
chr5	157830918	CCTGTAGTCCCAGCTACTGGNGG	0	1.54031	0	0	0	0	0	0	0	0	0	0	0	0	0	0	0	0	0	0	0	0	0	0	0	0	0	0	0	0	0	0	0	0	0	0	0	0	0	0	0	0	0	0	0	0	0
chr5	164699577	CCTGTAGTCCCAGCTACTGGNGG	0	0.464662	0.0481347	0.0481347	0.0481347	0.0481347	0.0481347	0.0481347	0.0481347	0.0481347	0.0481347	0.0481347	0.0481347	0.0481347	0.0481347	0.0481347	0.0481347	0.0481347	0.0481347	0.0481347	0.0481347	0.0481347	0.0481347	0.0481347	0.0481347	0.0481347	0.0481347	0.0481347	0.0481347	0.0481347	0.0481347	0.0481347	0.0481347	0.0481347	0.0481347	0.0481347	0.0481347	0.0481347	0.0481347	0.0481347	0.0481347	0.0481347	0.0481347	0.0481347	0.0481347	0.0481347	0.0481347
chr5	180661916	CCTGTAGTCCCAGCTACTGGNGG	0	1.34777	0	0	0	0	0	0	0	0	0	0	0	0	0	0	0	0	0	0	0	0	0	0	0	0	0	0	0	0	0	0	0	0	0	0	0	0	0	0	0	0	0	0	0	0	0
chr6	19832160	CCTGTAGTCCCAGCTACTGGNGG	0	0.336943	0	0	0	0	0	0	0.0481347	0.0481347	0.0481347	0.0481347	0.0481347	0.0481347	0.0481347	0.0481347	0.0481347	0.0481347	0.0481347	0.0481347	0.0481347	0.0481347	0.0481347	0.0481347	0.0481347	0.0481347	0.0481347	0.0481347	0.0481347	0.0481347	0.0481347	0.0481347	0.0481347	0.0481347	0.0481347	0.0481347	0.0481347	0.0481347	0.0481347	0.0481347	0.0481347	0.0481347	0.0481347	0.0481347	0.0481347	0.0481347	0.0481347
chr6	34158442	CCTGTAGTCCCAGCTACTGGNGG	0	1.20337	0	0	0	0	0	0	0	0	0	0	0	0	0	0	0	0	0	0	0	0	0	0	0	0	0	0	0	0	0	0	0	0	0	0	0	0	0	0	0	0	0	0	0	0	0
chr6	35527031	CCTGTAGTCCCAGCTACTGGNGG	0	1.58845	0	0	0	0	0	0	0	0	0	0	0	0	0	0	0	0	0	0	0	0	0	0	0	0	0	0	0	0	0	0	0	0	0	0	0	0	0	0	0	0	0	0	0	0	0
chr6	43048893	CCTGTAGTCCCAGCTACTGGNGG	0	1.73285	-0.112955	-0.112955	-0.112955	-0.112955	-0.112955	-0.112955	-0.112955	-0.112955	-0.112955	-0.112955	-0.112955	-0.112955	-0.112955	-0.112955	-0.112955	-0.112955	-0.112955	-0.112955	-0.112955	-0.112955	-0.112955	-0.112955	-0.112955	-0.112955	-0.112955	-0.112955	-0.112955	-0.112955	-0.112955	-0.112955	-0.112955	-0.112955	-0.112955	-0.112955	-0.112955	-0.112955	-0.112955	-0.112955	-0.112955	-0.112955	-0.112955	-0.112955	-0.112955	-0.112955	-0.112955
chr6	58380745	CCTGTAGTCCCAGCTACTGGNGG	0	0.673886	0	0	0	0	0	0	0	0	0	0	0	0	0	0	0	0	0	0	0	0	0	0	0	0	0	0	0	0	0	0	0	0	0	0	0	0	0	0	0	0	0	0	0	0	0
chr6	96120398	CCTGTAGTCCCAGCTACTGGNGG	0	0.722021	0	0	0	0	0	0	0	0	0	0	0	0	0	0	0	0	0	0	0	0	0	0	0	0	0	0	0	0	0	0	0	0	0	0	0	0	0	0	0	0	0	0	0	0	0
chr7	31244759	CCTGTAGTCCCAGCTACTGGNGG	0	0.529482	0.0481347	0.0481347	0.0481347	0.0481347	0.0481347	0.0481347	0.0481347	0.0481347	0.0481347	0.0481347	0.0481347	0.0481347	0.0481347	0.0481347	0.0481347	0.0481347	0.0481347	0.0481347	0.0481347	0.0481347	0.0481347	0.0481347	0.0481347	0.0481347	0.0481347	0.0481347	0.0481347	0.0481347	0.0481347	0.0481347	0.0481347	0.0481347	0.0481347	0.0481347	0.0481347	0.0481347	0.0481347	0.0481347	0.0481347	0.0481347	0.0481347	0.0481347	0.0481347	0.0481347	0.0481347
chr7	102095127	CCTGTAGTCCCAGCTACTGGNGG	0	0.529482	0	0	0	0	0	0	0	0	0	0	0	0	0	0	0	0	0	0	0	0	0	0	0	0	0	0	0	0	0	0	0	0	0	0	0	0	0	0	0	0	0	0	0	0	0
chr7	152451173	CCTGTAGTCCCAGCTACTGGNGG	0	0.385078	0	0	0	0	0	0	0	0	0	0	0	0	0	0	0	0	0	0	0	0	0	0	0	0	0	0	0	0	0	0	0	0	0	0	0	0	0	0	0	0	0	0	0	0	0
chr7	155275745	CCTGTAGTCCCAGCTACTGGNGG	0	0.529482	-0.16109	-0.16109	-0.16109	-0.16109	-0.16109	-0.16109	-0.16109	-0.16109	-0.16109	-0.16109	-0.16109	-0.16109	-0.16109	-0.16109	-0.16109	-0.16109	-0.16109	-0.16109	-0.16109	-0.16109	-0.16109	-0.16109	-0.16109	-0.16109	-0.16109	-0.16109	-0.16109	-0.16109	-0.16109	-0.16109	-0.16109	-0.16109	-0.16109	-0.16109	-0.16109	-0.16109	-0.16109	-0.16109	-0.16109	-0.16109	-0.16109	-0.16109	-0.16109	-0.16109	-0.16109
chr8	6270234	CCTGTAGTCCCAGCTACTGGNGG	0	0.577617	0	0	0	0	0	0	0	0	0	0	0	0	0	0	0	0	0	0	0	0	0	0	0	0	0	0	0	0	0	0	0	0	0	0	0	0	0	0	0	0	0	0	0	0	0
chr8	67903543	CCTGTAGTCCCAGCTACTGGNGG	0	0.577617	0	0	0	0	0	0	0	0	0	0	0	0	0	0	0	0	0	0	0	0	0	0	0	0	0	0	0	0	0	0	0	0	0	0	0	0	0	0	0	0	0	0	0	0	0
chr8	97796067	CCTGTAGTCCCAGCTACTGGNGG	0	1.15523	0	0	0	0	0	0	0	0	0	0	0	0	0	0	0	0	0	0	0	0	0	0	0	0	0	0	0	0	0	0	0	0	0	0	0	0	0	0	0	0	0	0	0	0	0
chr8	102494153	CCTGTAGTCCCAGCTACTGGNGG	0	0.577617	0	0	0	0	0	0	0	0	0	0	0	0	0	0	0	0	0	0	0	0	0	0	0	0	0	0	0	0	0	0	0	0	0	0	0	0	0	0	0	0	0	0	0	0	0
chr8	144982702	CCTGTAGTCCCAGCTACTGGNGG	0	1.20337	0	0	0	0	0	0	0	0	0	0	0	0	0	0	0	0	0	0	0	0	0	0	0	0	0	0	0	0	0	0	0	0	0	0	0	0	0	0	0	0	0	0	0	0	0
chr9	19283723	CCTGTAGTCCCAGCTACTGGNGG	0	0.81829	0	0	0	0	0	0	0	0	0	0	0	0	0	0	0	0	0	0	0	0	0	0	0	0	0	0	0	0	0	0	0	0	0	0	0	0	0	0	0	0	0	0	0	0	0
chr9	19506616	CCTGTAGTCCCAGCTACTGGNGG	0	1.78099	0.0481347	0.0481347	0.0481347	0.0481347	0.0481347	0.0481347	0.0481347	0.0481347	0.0481347	0.0481347	0.0481347	0.0481347	0.0481347	0.0481347	0.0481347	0.0481347	0.0481347	0.0481347	0.0481347	0.0481347	0.0481347	0.0481347	0.0481347	0.0481347	0.0481347	0.0481347	0.0481347	0.0481347	0.0481347	0.0481347	0.0481347	0.0481347	0.0481347	0.0481347	0.0481347	0.0481347	0.0481347	0.0481347	0.0481347	0.0481347	0.0481347	0.0481347	0.0481347	0.0481347	0.0481347
chr9	20745237	CCTGTAGTCCCAGCTACTGGNGG	0	3.93036	0	0	0	0.0481347	0.0481347	0.0481347	0.0481347	0.0481347	0.0481347	0.0481347	0.0481347	0.0481347	0.0481347	0.0481347	0.0481347	0.0481347	0.0481347	0.0481347	0.0481347	0.0481347	0.0481347	0.0481347	0.0481347	0.0481347	0.0481347	0.0481347	0.0481347	0.0481347	0.0481347	0.0481347	0.0481347	0.0481347	0.0481347	0.0481347	0.0481347	0.0481347	0.0481347	0.0962695	0.0962695	0.0962695	0.0962695	0.0962695	0.0962695	0.0962695	0.0962695
chr9	34095515	CCTGTAGTCCCAGCTACTGGNGG	0	1.20337	0	0	0	0	0	0	0	0	0	0	0	0	0.0481347	0.0481347	0.0481347	0.0481347	0.0481347	0.0481347	0.0481347	0.0481347	0.0481347	0.0481347	0.0481347	0.0481347	0.0481347	0.0481347	0.0481347	0.0481347	0.0481347	0.0481347	0.0481347	0.0481347	0.0481347	0.0481347	0.0481347	0.0481347	0.0481347	0.0481347	0.0481347	0.0481347	0.0481347	0.0481347	0.0481347	0.0481347	0.0481347
chr9	76732204	CCTGTAGTCCCAGCTACTGGNGG	0	1.78099	0.0481347	0.0481347	0.0481347	0.0481347	0.0481347	0.0481347	0.0481347	0.0481347	0.0481347	0.0481347	0.0481347	0.0481347	0.0481347	0.0481347	0.0481347	0.0481347	0.0481347	0.0481347	0.0481347	0.0481347	0.0481347	0.0481347	0.0481347	0.0481347	0.0481347	0.0481347	0.0481347	0.0481347	0.0481347	0.0481347	0.0481347	0.0481347	0.0481347	0.0481347	0.0481347	0.0481347	0.0481347	0.0481347	0.0481347	0.0481347	0.0481347	0.0481347	0.0481347	0.0481347	0.0481347
chr9	97851212	CCTGTAGTCCCAGCTACTGGNGG	0	2.40674	0.0481347	0.0481347	0.0481347	0.0481347	0.0481347	0.0481347	0.0481347	0.0481347	0.0481347	0.0481347	0.0481347	0.0481347	0.0481347	0.0481347	0.0481347	0.0481347	0.0481347	0.0481347	0.0481347	0.0481347	0.0481347	0.0481347	0.0481347	0.0481347	0.0481347	0.0481347	0.0481347	0.0481347	0.0481347	0.0481347	0.0481347	0.0481347	0.0481347	0.0481347	0.0481347	0.0481347	0.0481347	0.0481347	0.0962695	0.0962695	0.0962695	0.0962695	0.0962695	0.0962695	0.0962695
chr9	127880874	CCTGTAGTCCCAGCTACTGGNGG	0	1.01083	0	0	0	0	0	0	0	0	0	0	0	0	0	0	0	0	0	0	0	0	0	0	0	0	0	0	0	0	0	0	0	0	0	0	0	0	0	0	0	0	0	0	0	0	0
chrX	18912969	CCTGTAGTCCCAGCTACTGGNGG	0	1.29964	0	0	0	0	0	0	0	0	0	0	0	0	0	0	0.0481347	0.0481347	0.0481347	0.0481347	0.0481347	0.0481347	0.0481347	0.0481347	0.0481347	0.0481347	0.0481347	-0.112955	-0.112955	-0.112955	-0.112955	-0.112955	-0.112955	-0.112955	-0.112955	-0.112955	-0.112955	-0.112955	-0.112955	-0.112955	-0.112955	-0.112955	-0.112955	-0.112955	-0.112955	-0.112955	-0.112955
chrX	38698750	CCTGTAGTCCCAGCTACTGGNGG	0	1.68472	0	0	0	0	0	0	0	0	0	0	0.0481347	0.0481347	0.0481347	0.0481347	0.0481347	0.0481347	0.0481347	0.0481347	0.0481347	0.0481347	0.0481347	0.0481347	0.0481347	0.0481347	0.0481347	0.0481347	0.0481347	0.0481347	0.0481347	0.0481347	0.0481347	0.0481347	0.0481347	0.0481347	0.0481347	0.0481347	0.0481347	0.0481347	0.0481347	0.0481347	0.0481347	0.0481347	0.0481347	0.0481347	0.0481347
chrX	47540478	CCTGTAGTCCCAGCTACTGGNGG	0	0.770156	0	0	0	0	0	0	0	0	0	0	0	0	0	0	0	0	0	0	0	0	0	0	0	0	0	0	0	0	0	0	0	0	0	0	0	0	0	0	0	0	0	0	0	0	0
chrX	54034889	CCTGTAGTCCCAGCTACTGGNGG	0	0.673886	0	0	0	0	0	0	0	0	0	0	0	0	0	0	0	0	0	0	0	0	0	0	0	0	0	0	0	0	0	0	0	0	0	0	0	0	0	0	0	0	0	0	0	0	0
chrX	71355184	CCTGTAGTCCCAGCTACTGGNGG	0	1.20337	0	0	0	0	0	0	0	0	0	0	0	0	0	0	0	0	0	0	0	0	0	0	0	0	0	0	0	0	0	0	0	0	0	0	0	0	0	0	0	0	0	0	0	0	0
chrX	71977548	CCTGTAGTCCCAGCTACTGGNGG	0	1.68472	0	0	0	0	0	0	0	0	0	0	0	0	0	0	0	0	0	0	0	0	0	0	0	0	0	0	0	0	0	0	0	0	0	0	0	0	0	0	0	0	0	0	0	0	0
chrX	100622272	CCTGTAGTCCCAGCTACTGGNGG	0	0.866425	-0.16109	-0.16109	-0.16109	-0.16109	-0.16109	-0.16109	-0.16109	-0.16109	-0.16109	-0.16109	-0.16109	-0.16109	-0.16109	-0.16109	-0.16109	-0.16109	-0.16109	-0.16109	-0.16109	-0.16109	-0.16109	-0.16109	-0.16109	-0.16109	-0.16109	-0.16109	-0.16109	-0.16109	-0.16109	-0.16109	-0.16109	-0.16109	-0.16109	-0.16109	-0.16109	-0.16109	-0.16109	-0.16109	-0.16109	-0.16109	-0.16109	-0.16109	-0.16109	-0.16109	-0.16109
chrX	104572727	CCTGTAGTCCCAGCTACTGGNGG	0	3.51384	0	0	0	0	0	0	0	0	0.0481347	0.0481347	0.0481347	0.0481347	0.0481347	0.0481347	0.0481347	0.0481347	0.0481347	0.0481347	0.0481347	0.0481347	0.0481347	0.0481347	0.0481347	0.0481347	0.0481347	0.0481347	0.0481347	0.0481347	0.0481347	0.0481347	0.0481347	0.0481347	0.0481347	0.0481347	0.0481347	0.0481347	0.0481347	0.0481347	0.0481347	0.0481347	0.0481347	0.0481347	0.0481347	0.0481347	0.0481347
chrX	136871331	CCTGTAGTCCCAGCTACTGGNGG	0	2.88808	0.0481347	0.0481347	0.0481347	0.0481347	0.0481347	0.0481347	0.0481347	0.0481347	0.0481347	0.0481347	0.0481347	0.0481347	0.0481347	0.0481347	0.0481347	0.0481347	0.0481347	0.0481347	0.0481347	0.0481347	0.0481347	0.0481347	0.0481347	0.0481347	0.0481347	0.0481347	0.0481347	0.0481347	0.0481347	0.0481347	0.0481347	0.0481347	0.0481347	0.0481347	0.0481347	0.0481347	0.0481347	0.0481347	0.0481347	0.0481347	0.0481347	0.0481347	0.0481347	0.0481347	0.0481347
chrX	137191156	CCTGTAGTCCCAGCTACTGGNGG	0	0.625752	0	0	0	0	0	0	0	0	0	0	0	0	0	0	0	0	0	0	0	0	0	0	0	0	0	0	0	0	0	0	0	0	0	0	0	0	0	0	0	0	0	0	0	0	0
[truncated: 2,956 more columns]

[truncated: 36 more sheets: GGr1_ppw_bp, GGr2_ppw_bp, WTr1_ppw_bp, atac1, atac2, analysis, WT-3h, WTr1_w, WTr2_w, GGr1_w, GGr2_w, WTr1_span, GGr1_span, WTr2_span, GGr2_span, aWTr1, aWTr2, a3hr1, a3hr2, dNickr2 …]
