# Supplementary material for: Massively parallel genomic perturbations with multi-target CRISPR interrogates Cas9 activity and DNA repair at endogenous sites
Source: Nat Cell Biol. 2022 Sep 5;24(9):1433–44. doi: 10.1038/s41556-022-00975-z (PMC9481459; doi:10.1038/s41556-022-00975-z)
Supplement: Source Data 6 — Source data for Fig. 6. [file 41556_2022_975_MOESM8_ESM.xlsx]

## Sheet: Figure 6
	Figure 6

## Sheet: analysis
			bp	-1500	-1499	-1498	-1497	-1496	-1495	-1494	-1493	-1492	-1491	-1490	-1489	-1488	-1487	-1486	-1485	-1484	-1483	-1482	-1481	-1480	-1479	-1478	-1477	-1476	-1475	-1474	-1473	-1472	-1471	-1470	-1469	-1468	-1467	-1466	-1465	-1464	-1463	-1462	-1461	-1460	-1459	-1458	-1457	-1456	-1455
			WT	-1.17723e-05	5.22737e-05	0.000377122	-0.000142174	-0.000337461	-0.000531908	-0.000467232	-0.000466812	-0.000662099	-0.00105246	-0.00105246	-0.00124691	-0.000922062	-0.000921642	-0.000727195	-0.000857806	-0.00079334	-0.000663989	-0.000729924	-0.000535477	-0.000535477	-0.00034061	-0.000599523	-0.000404656	-0.000924581	-0.00118496	-0.00125048	-0.00118643	-0.00105708	-0.00118706	-0.000926891	-0.00105708	-0.00138151	-0.00131684	-0.00125258	-0.00144787	-0.00164252	-0.00144745	-0.00157701	-0.00190249	-0.00229201	-0.0020331	-0.00248814	-0.00248793	-0.00274768	-0.00268279
			00m	-0.000886545	-0.000917606	-0.000855777	-0.00103127	-0.00061026	-0.000297283	1.39439e-05	0.000132938	0.000234031	0.00048906	0.000447855	0.0002482	0.000457702	0.000225046	0.000477167	0.000717245	0.000784704	0.00100867	0.00123264	0.00157639	0.00182336	0.00186151	0.00133053	0.00152761	0.00107535	0.000671234	0.000669969	0.000958824	0.00123526	0.00115348	0.0013343	0.00146713	0.00119696	0.00131547	0.00113532	0.00126252	0.000712376	0.000661324	0.000563921	0.000461037	0.000160922	0.00053092	0.000225956	0.000174123	9.54032e-05	0.00023323
			10m	-0.00177258	-0.00179238	-0.00180846	-0.00223454	-0.00216759	-0.00226908	-0.00222012	-0.00188643	-0.00193198	-0.00210937	-0.00200756	-0.00208093	-0.00197065	-0.00207943	-0.00179532	-0.00161643	-0.0015834	-0.00132385	-0.000966073	-0.000836859	-0.00120565	-0.000850877	-0.00142074	-0.00126641	-0.00171213	-0.001705	-0.00159979	-0.00148253	-0.00131806	-0.00133739	-0.00101622	-0.00110416	-0.00160407	-0.00167077	-0.00139696	-0.00124961	-0.00163758	-0.00175887	-0.00186558	-0.00187628	-0.00222527	-0.00193269	-0.00228896	-0.00238197	-0.00250652	-0.00225902
			30m	-0.00217561	-0.00203234	-0.00192826	-0.00235227	-0.00192493	-0.00221234	-0.00220219	-0.00217867	-0.00227041	-0.00227027	-0.00233066	-0.00268078	-0.00260806	-0.00270996	-0.00242022	-0.0021662	-0.00197502	-0.00165625	-0.00143385	-0.00117663	-0.00123817	-0.00117111	-0.00156376	-0.00134341	-0.00136141	-0.00139508	-0.00169613	-0.0015575	-0.00127124	-0.00121535	-0.000939109	-0.00109008	-0.00126006	-0.00131956	-0.00115408	-0.00118543	-0.00137545	-0.00109689	-0.00117078	-0.000836331	-0.00116308	-0.000586946	-0.000629477	-0.000693203	-0.000768246	-0.000548916
				BLISS	MRE11	ATACr2	ATACr1				MRE11r1	MRE11r2	ATACr1	ATACr2
			00m	0.0276718	0.0509067	-0.000890575	-0.00063374			00m	1.99825	1.41769	0.0240273	0.0334279
			10m	0.671769	0.2346	-0.000684709	-0.00198092			15m	0.515434	0.42507	0.0309444	0.0337588
			30m	1.12249	0.590236	0.0115373	0.0109642			30m	0.420426	0.319474	0.0199597	0.0199993
				BLISS	MRE11	ATAC				60m	0.276941	0.239009	0.00988127	0.00885863
			00m	0	0	0					MRE11	ATAC
			10m	0.644097	0.183693	0.000205865				0	1.70797	0.0287276
			30m	1.09482	0.539329	0.0124279				0.25	0.470252	0.0323516
				BLISS	MRE11	ATAC				0.5	0.36995	0.0199795
			0	0	0	0				1	0.257975	0.00936995
			10	0.588312	0.340596	0.0165648
			30	1	1	1
				H3K4me1	H3K4me3	H3K9me3	H3K27ac	H3K36me3	DNase-seq	MNase-seq	ATAC-seq	RNA-seq	POLR2A
			rep1	0.0587931	0.0967949	0.00323336	0.0966285	0.0503928	0.0496742	0.0147402	-0.00765027	0.0738662	0.0648285
			rep2	-0.0600922	0.132819	0.0621858	0.0992171	-0.0269826	-0.175121	-0.149213	-0.109014	0.0446135	0.0673146
			AVG	-0.000649564	0.114807	0.0327096	0.0979228	0.0117051	-0.0627234	-0.0672363	-0.058332	0.0592398	0.0660716
			STDERR	0.0594426	0.0180119	0.0294762	0.00129429	0.0386877	0.112398	0.0819765	0.0506818	0.0146264	0.00124303
[truncated: 2,955 more columns]

## Sheet: aWTr1_cg
# chr	cut	guide+PAM	mismatches	-1500	-1499	-1498	-1497	-1496	-1495	-1494	-1493	-1492	-1491	-1490	-1489	-1488	-1487	-1486	-1485	-1484	-1483	-1482	-1481	-1480	-1479	-1478	-1477	-1476	-1475	-1474	-1473	-1472	-1471	-1470	-1469	-1468	-1467	-1466	-1465	-1464	-1463	-1462	-1461	-1460	-1459	-1458	-1457	-1456	-1455
chr1	13646293	CCTGTAGTCCCAGCTACTGGNGG	0	0	0	0	0	0	0	0	0	0	0	0	0	0	0	0.0081756	0.0081756	0.0081756	0.0081756	0.0081756	0.0081756	0.0081756	0.0081756	0.0081756	0.0081756	0.0081756	0.0081756	0.0081756	0.0081756	0.0081756	0.0081756	0.0081756	0.0081756	0.0081756	0.0081756	0.0081756	0.0081756	0.0081756	0.0081756	0.0081756	0.0081756	0.0081756	0.0081756	0.0081756	0.0081756	0.0081756	0.0081756
chr1	17034274	CCTGTAGTCCCAGCTACTGGNGG	0	0	0	0	0	0	0	0	0	0	0	0	0	0	0	0	0	0	0	0	0	0	0	0	0	0	0	0	0	0	0	0	0	0	0	0	0	0	0	0	0	0	0	0	0	0	0
chr1	26934785	CCTGTAGTCCCAGCTACTGGNGG	0	0.040878	0.040878	0.040878	0.0572292	0.0572292	0.0572292	0.0572292	0.0735804	0.0735804	0.0899317	0.106283	0.106283	0.106283	0.106283	0.106283	0.106283	0.106283	0.106283	0.106283	0.106283	0.106283	0.106283	0.106283	0.0981073	0.0981073	0.0981073	0.0981073	0.0981073	0.0981073	0.0981073	0.0981073	0.0981073	0.0981073	0.0981073	0.0981073	0.0899317	0.0899317	0.0899317	0.0899317	0.0899317	0.081756	0.081756	0.081756	0.081756	0.081756	0.081756
chr1	155404245	CCTGTAGTCCCAGCTACTGGNGG	0	0.0245268	0.0245268	0.0245268	0.0245268	0.0245268	0.0245268	0.0245268	0.0245268	0.0245268	0.0245268	0.0245268	0.040878	0.0490536	0.0490536	0.0490536	0.0490536	0.0490536	0.0490536	0.0490536	0.0490536	0.0490536	0.0490536	0.0490536	0.0490536	0.0490536	0.0490536	0.0490536	0.0490536	0.0490536	0.0490536	0.0490536	0.0490536	0.0490536	0.0490536	0.0490536	0.040878	0.040878	0.040878	0.040878	0.040878	0.040878	0.040878	0.040878	0.040878	0.0490536	0.0490536
chr1	160251600	CCTGTAGTCCCAGCTACTGGNGG	0	0.040878	0.040878	0.040878	0.040878	0.040878	0.040878	0.040878	0.0490536	0.0490536	0.0490536	0.0490536	0.0490536	0.0490536	0.0490536	0.0490536	0.0490536	0.0490536	0.040878	0.040878	0.0327024	0.0327024	0.0327024	0.0327024	0.0327024	0.0327024	0.0327024	0.0327024	0.0327024	0.0327024	0.0327024	0.0327024	0.0327024	0.0245268	0.0245268	0.0163512	0.0163512	0.0163512	0.0163512	0.0163512	0.0163512	0.0163512	0.0163512	0.0081756	0.0081756	0.0081756	0.0081756
chr1	205295498	CCTGTAGTCCCAGCTACTGGNGG	0	0.0654048	0.0735804	0.0735804	0.0899317	0.0899317	0.0899317	0.0899317	0.0899317	0.0899317	0.0899317	0.0899317	0.0899317	0.0899317	0.0899317	0.0899317	0.0899317	0.0899317	0.0899317	0.0735804	0.0735804	0.0735804	0.0735804	0.0735804	0.0735804	0.0735804	0.0735804	0.0735804	0.0654048	0.0654048	0.0654048	0.0654048	0.0572292	0.0572292	0.0572292	0.0572292	0.0572292	0.0572292	0.0572292	0.0572292	0.0572292	0.0572292	0.0572292	0.0572292	0.0572292	0.0654048	0.0654048
chr1	218263611	CCTGTAGTCCCAGCTACTGGNGG	0	0.0245268	0.0245268	0.0245268	0.0245268	0.0245268	0.0245268	0.0245268	0.0245268	0.0245268	0.0245268	0.0163512	0.0245268	0.0163512	0.0163512	0.0163512	0.0163512	0.0163512	0.0163512	0.0163512	0.0163512	0.0163512	0.0163512	0.0163512	0.0163512	0.0163512	0.0163512	0.0163512	0.0163512	0.0163512	0.0163512	0.0163512	0.0163512	0.0163512	0.0163512	0.0163512	0.0163512	0.0163512	0.0163512	0.0163512	0.0163512	0.0163512	0.0163512	0.0163512	0.0163512	0.0163512	0.0163512
chr1	224879077	CCTGTAGTCCCAGCTACTGGNGG	0	0.0163512	0.0163512	0.0163512	0.0163512	0.0163512	0.0163512	0.0163512	0.0163512	0.0163512	0.0163512	0.0163512	0.0163512	0.0163512	0.0163512	0.0163512	0.0163512	0.0163512	0.0163512	0.0163512	0.0163512	0.0163512	0.0163512	0.0163512	0.0163512	0.0163512	0.0163512	0.0163512	0.0163512	0.0163512	0.0163512	0.0163512	0.0163512	0.0163512	0.0163512	0.0163512	0.0163512	0.0163512	0.0163512	0.0245268	0.0245268	0.0245268	0.0245268	0.0245268	0.0163512	0.0163512	0.0163512
chr10	63609342	CCTGTAGTCCCAGCTACTGGNGG	0	0.0081756	0.0081756	0.0081756	0.0081756	0	0	0	0	0	0	0	0	0	0	0	0	0	0	0	0	0	0	0	0	0	0	0	0	0	0	0	0	0	0	0	0	0	0	0	0	0.0163512	0.0163512	0.0163512	0.0163512	0.0163512	0.0163512
chr10	86581838	CCTGTAGTCCCAGCTACTGGNGG	0	0.0163512	0.0163512	0.0163512	0.0163512	0.0163512	0.0163512	0.0163512	0.0163512	0.0163512	0.0163512	0.0163512	0.0163512	0.0163512	0.0163512	0.0163512	0.0163512	0.0163512	0.0163512	0.0163512	0.0163512	0.0163512	0.0163512	0.0163512	0.0163512	0.0163512	0.0163512	0.0163512	0.0163512	0.0163512	0.0081756	0.0081756	0.0081756	0.0081756	0	0	0	0	0	0	0	0	0	0	0	0	0
chr10	103821693	CCTGTAGTCCCAGCTACTGGNGG	0	0	0	0	0	0	0	0	0	0	0.0081756	0.0081756	0.0081756	0.0081756	0.0081756	0.0081756	0.0081756	0.0081756	0.0081756	0.0081756	0.0081756	0.0081756	0.0081756	0.0081756	0.0081756	0.0081756	0.0081756	0.0081756	0.0081756	0.0081756	0.0081756	0.0081756	0.0081756	0.0081756	0.0081756	0.0163512	0.0163512	0.0163512	0.0163512	0.0163512	0.0163512	0.0163512	0.0163512	0.0163512	0.0163512	0.0163512	0.0163512
chr10	110588119	CCTGTAGTCCCAGCTACTGGNGG	0	0	0	0	0	0	0	0	0	0	0	0	0	0	0	0	0	0	0	0	0	0	0	0	0	0	0	0	0	0	0	0	0	0	0	0	0	0	0	0	0	0	0	0	0	0.0081756	0.0081756
chr11	65668034	CCTGTAGTCCCAGCTACTGGNGG	0	0	0	0	0	0	0	0	0	0	0	0	0	0	0	0	0.0081756	0.0081756	0.0081756	0.0081756	0.0081756	0.0081756	0.0081756	0.0081756	0.0081756	0.0081756	0.0081756	0.0081756	0.0081756	0.0081756	0.0081756	0.0081756	0.0081756	0.0081756	0.0081756	0.0081756	0.0081756	0.0081756	0.0081756	0.0081756	0.0081756	0.0081756	0.0081756	0.0081756	0.0081756	0.0081756	0.0081756
chr11	100048021	CCTGTAGTCCCAGCTACTGGNGG	0	0	0	0	0	0	0	0	0	0	0	0	0	0	0	0	0	0	0	0	0	0	0	0	0	0	0	0	0	0	0	0	0	0	0	0	0	0	0	0	0	0	0	0	0	0	0
chr11	117156079	CCTGTAGTCCCAGCTACTGGNGG	0	0.0081756	0	0	0	0	0	0	0	0	0	0	0	0	0	0	0	0	0	0	0	0	0	0	0	0	0	0	0	0	0	0	0	0	0	0	0	0	0	0	0	0	0	0	0	0	0
chr11	119159377	CCTGTAGTCCCAGCTACTGGNGG	0	0	0	0	0	0	0	0	0	0	0	0	0	0	0	0	0	0	0	0	0	0	0	0	0	0	0	0	0	0	0	0	0	0	0	0	0	0	0	0	0	0	0	0	0	0	0
chr11	119331705	CCTGTAGTCCCAGCTACTGGNGG	0	0	0	0	0	0	0	0.0081756	0.0081756	0.0081756	0.0081756	0.0081756	0.0081756	0.0081756	0.0081756	0.0081756	0.0081756	0.0081756	0.0081756	0.0081756	0.0081756	0.0081756	0.0081756	0.0081756	0.0081756	0.0081756	0.0081756	0.0081756	0.0081756	0.0081756	0.0081756	0.0081756	0.0081756	0.0081756	0.0081756	0.0081756	0.0081756	0.0081756	0.0081756	0.0081756	0.0081756	0.0081756	0.0081756	0.0081756	0.0081756	0.0081756	0.0081756
chr12	88060449	CCTGTAGTCCCAGCTACTGGNGG	0	0.0163512	0.0163512	0.0163512	0.0163512	0.0163512	0.0163512	0.0163512	0.0163512	0.0245268	0.0245268	0.0245268	0.0245268	0.0245268	0.0245268	0.0245268	0.0245268	0.0245268	0.0245268	0.0245268	0.0245268	0.0245268	0.0245268	0.0245268	0.0245268	0.0245268	0.0245268	0.0245268	0.0245268	0.0163512	0.0163512	0.0163512	0.0163512	0.0163512	0.0163512	0.0163512	0.0163512	0.0163512	0.0163512	0.0163512	0.0163512	0.0163512	0.0163512	0.0163512	0.0163512	0.0163512	0.0163512
chr12	105958951	CCTGTAGTCCCAGCTACTGGNGG	0	0	0	0	0	0	0	0	0	0	0	0	0	0	0	0	0	0	0	0	0	0	0	0	0	0	0	0	0	0	0	0	0	0	0	0	0	0	0	0	0	0	0	0	0	0	0
chr12	117313422	CCTGTAGTCCCAGCTACTGGNGG	0	0.0245268	0.0163512	0.0163512	0.0163512	0.0163512	0.0163512	0.0163512	0.0163512	0.0163512	0.0163512	0.0163512	0.0163512	0.0081756	0.0081756	0.0081756	0.0081756	0.0081756	0.0081756	0.0081756	0.0081756	0.0081756	0.0081756	0.0081756	0.0081756	0.0081756	0.0081756	0.0081756	0	0	0	0	0	0	0	0	0	0.0081756	0.0081756	0.0081756	0.0081756	0.0081756	0.0081756	0.0081756	0.0081756	0.0081756	0.0081756
chr12	123922263	CCTGTAGTCCCAGCTACTGGNGG	0	0	0	0	0	0	0	0	0	0	0	0	0	0	0	0	0	0	0	0	0	0	0	0	0	0	0	0	0	0	0	0	0	0	0	0	0	0	0	0	0	0	0	0	0	0	0
chr12	130733364	CCTGTAGTCCCAGCTACTGGNGG	0	0.0327024	0.040878	0.040878	0.040878	0.040878	0.040878	0.040878	0.040878	0.040878	0.0327024	0.040878	0.0490536	0.0490536	0.0490536	0.0490536	0.0490536	0.0490536	0.0490536	0.0490536	0.0490536	0.0490536	0.0490536	0.0490536	0.0490536	0.0490536	0.0490536	0.0490536	0.0490536	0.040878	0.040878	0.040878	0.040878	0.0490536	0.0490536	0.0490536	0.0490536	0.0490536	0.0490536	0.0490536	0.0490536	0.0490536	0.0490536	0.0490536	0.0490536	0.0490536	0.040878
chr13	73088681	CCTGTAGTCCCAGCTACTGGNGG	0	0.0081756	0.0081756	0.0081756	0.0081756	0.0081756	0.0081756	0.0081756	0.0081756	0	0	0	0	0	0	0	0	0	0	0	0	0	0	0	0	0	0	0	0	0	0	0	0	0	0	0	0	0	0	0	0	0	0	0	0	0	0
chr13	77322050	CCTGTAGTCCCAGCTACTGGNGG	0	0.0081756	0.0081756	0.0081756	0.0081756	0.0081756	0.0163512	0.0163512	0.0163512	0.0163512	0.0163512	0.0163512	0.0163512	0.0163512	0.0163512	0.0163512	0.0163512	0.0163512	0.0163512	0.0163512	0.0163512	0.0163512	0.0163512	0.0163512	0.0163512	0.0163512	0.0163512	0.0163512	0.0163512	0.0163512	0.0163512	0.0163512	0.0163512	0.0163512	0.0163512	0.0163512	0.0163512	0.0163512	0.0163512	0.0163512	0.0163512	0.0163512	0.0163512	0.0163512	0.0081756	0.0081756	0.0081756
chr13	91010262	CCTGTAGTCCCAGCTACTGGNGG	0	0.0245268	0.0163512	0.0163512	0.0163512	0.0163512	0.0163512	0.0245268	0.0245268	0.0245268	0.0245268	0.0245268	0.0245268	0.0245268	0.0245268	0.0245268	0.0245268	0.0245268	0.0245268	0.0245268	0.0245268	0.0245268	0.0245268	0.0245268	0.0245268	0.0245268	0.0245268	0.0245268	0.0327024	0.0327024	0.0327024	0.0327024	0.0327024	0.0327024	0.0327024	0.0327024	0.0327024	0.0327024	0.0327024	0.0327024	0.0327024	0.0327024	0.0327024	0.0327024	0.0327024	0.0327024	0.0327024
chr14	24212683	CCTGTAGTCCCAGCTACTGGNGG	0	0.0572292	0.0572292	0.0572292	0.0490536	0.0490536	0.0490536	0.0490536	0.0490536	0.0490536	0.0490536	0.0490536	0.0490536	0.0490536	0.0490536	0.0490536	0.040878	0.0327024	0.0327024	0.0327024	0.0327024	0.0327024	0.0327024	0.0327024	0.0327024	0.040878	0.040878	0.040878	0.040878	0.040878	0.040878	0.040878	0.040878	0.040878	0.040878	0.040878	0.040878	0.040878	0.0327024	0.0245268	0.0245268	0.0245268	0.0245268	0.0327024	0.0245268	0.0245268	0.0245268
chr14	59444696	CCTGTAGTCCCAGCTACTGGNGG	0	0.0245268	0.0245268	0.0245268	0.0245268	0.0245268	0.0245268	0.0245268	0.0245268	0.0245268	0.0245268	0.0245268	0.0245268	0.0245268	0.0245268	0.0245268	0.0245268	0.0245268	0.0245268	0.0245268	0.0245268	0.0245268	0.0245268	0.0245268	0.0245268	0.0245268	0.0245268	0.0327024	0.0327024	0.0327024	0.0327024	0.0490536	0.0490536	0.0490536	0.0327024	0.0327024	0.0327024	0.0327024	0.0327024	0.0327024	0.0327024	0.0327024	0.0327024	0.0327024	0.0327024	0.0327024	0.0327024
chr14	60113072	CCTGTAGTCCCAGCTACTGGNGG	0	0	0	0	0	0	0	0	0	0	0	0	0	0	0	0	0	0	0	0	0	0	0	0	0	0	0	0	0	0	0	0	0	0	0	0	0	0	0	0	0	0	0	0	0	0	0
chr14	63638072	CCTGTAGTCCCAGCTACTGGNGG	0	0.0163512	0.0163512	0.0163512	0.0245268	0.0245268	0.0245268	0.0245268	0.0245268	0.0245268	0.0245268	0.0245268	0.0245268	0.0245268	0.0327024	0.0327024	0.0327024	0.0327024	0.0327024	0.0327024	0.0327024	0.0327024	0.0327024	0.0327024	0.0327024	0.0327024	0.0327024	0.0327024	0.0327024	0.0327024	0.0327024	0.0327024	0.0327024	0.0327024	0.0327024	0.0327024	0.0327024	0.0327024	0.0327024	0.0327024	0.0327024	0.0327024	0.0245268	0.0245268	0.0245268	0.0245268	0.0163512
chr14	71395553	CCTGTAGTCCCAGCTACTGGNGG	0	0	0	0	0	0	0	0	0	0	0	0	0	0	0	0	0	0	0	0	0	0	0	0	0	0	0	0	0	0	0	0	0	0	0	0	0	0	0	0	0	0	0	0	0	0	0
chr14	72645448	CCTGTAGTCCCAGCTACTGGNGG	0	0.0245268	0.0245268	0.0245268	0.0245268	0.0245268	0.0245268	0.0245268	0.0245268	0.0163512	0.0163512	0.0163512	0.0163512	0.0163512	0.0327024	0.0327024	0.0327024	0.0327024	0.0327024	0.0327024	0.0327024	0.0327024	0.0245268	0.0245268	0.0245268	0.0245268	0.0245268	0.0245268	0.0245268	0.0245268	0.0245268	0.0245268	0.0245268	0.0163512	0.0163512	0.0163512	0.0163512	0.0163512	0.0163512	0.0163512	0.0163512	0.0163512	0.0163512	0.0163512	0.0163512	0.0163512	0.0163512
chr14	81604690	CCTGTAGTCCCAGCTACTGGNGG	0	0.0163512	0.0163512	0.0163512	0.0163512	0.0163512	0.0081756	0.0081756	0.0081756	0.0081756	0.0081756	0.0081756	0.0081756	0.0081756	0.0081756	0.0081756	0.0081756	0.0081756	0.0081756	0.0081756	0.0081756	0.0081756	0.0081756	0.0081756	0.0081756	0.0081756	0.0081756	0.0081756	0	0	0	0	0	0	0	0	0	0	0	0	0	0	0	0	0	0	0
chr14	90409879	CCTGTAGTCCCAGCTACTGGNGG	0	0	0	0	0	0	0	0	0	0	0	0	0	0	0	0	0	0	0	0	0	0	0	0	0	0	0	0	0	0	0	0	0	0.0081756	0.0081756	0.0081756	0.0081756	0.0081756	0.0081756	0.0081756	0.0081756	0.0081756	0.0081756	0.0081756	0.0081756	0.0081756	0.0081756
chr15	38620692	CCTGTAGTCCCAGCTACTGGNGG	0	0.0245268	0.0245268	0.0245268	0.0245268	0.0245268	0.0245268	0.0245268	0.0245268	0.0245268	0.0245268	0.0245268	0.0245268	0.0081756	0.0081756	0.0081756	0.0081756	0.0081756	0.0081756	0.0081756	0.0081756	0	0	0	0	0	0	0	0	0	0	0	0	0	0	0	0	0	0	0	0	0	0	0.0081756	0.0081756	0.0081756	0.0081756
chr15	75878481	CCTGTAGTCCCAGCTACTGGNGG	0	0.0163512	0.0163512	0.0163512	0.0163512	0.0163512	0.0163512	0.0163512	0.0163512	0.0163512	0.0163512	0.0163512	0.0163512	0.0163512	0.0163512	0.0163512	0.0163512	0.0163512	0.0163512	0.0163512	0.0163512	0.0163512	0.0163512	0.0163512	0.0163512	0.0163512	0.0163512	0.0163512	0.0163512	0.0163512	0.0163512	0.0163512	0.0163512	0.0163512	0.0163512	0.0163512	0.0163512	0.0245268	0.0163512	0.0163512	0.0163512	0.0163512	0.0081756	0.0081756	0.0081756	0.0081756	0.0081756
chr16	409298	CCTGTAGTCCCAGCTACTGGNGG	0	0.0327024	0.0327024	0.0327024	0.0327024	0.0327024	0.0327024	0.0245268	0.0245268	0.0327024	0.0327024	0.0327024	0.0327024	0.0327024	0.0327024	0.0327024	0.0327024	0.0327024	0.0163512	0.0163512	0.0163512	0.0163512	0.0081756	0.0081756	0.0081756	0.0081756	0.0245268	0.0245268	0.0245268	0.0245268	0.0245268	0.0245268	0.0245268	0.0245268	0.0245268	0.0245268	0.0245268	0.0245268	0.0245268	0.0245268	0.0245268	0.0245268	0.0245268	0.0245268	0.0245268	0.0245268	0.0245268
chr16	3105285	CCTGTAGTCCCAGCTACTGGNGG	0	0.0081756	0.0081756	0.0081756	0.0081756	0.0081756	0.0081756	0.0081756	0.0081756	0.0081756	0.0081756	0.0081756	0.0081756	0.0081756	0.0081756	0.0081756	0.0081756	0.0081756	0.0081756	0.0081756	0.0081756	0.0081756	0.0081756	0.0081756	0.0081756	0.0081756	0.0081756	0.0081756	0.0081756	0.0081756	0.0245268	0.0245268	0.0245268	0.0245268	0.0245268	0.0245268	0.0245268	0.0327024	0.0327024	0.0327024	0.0327024	0.0327024	0.0245268	0.0245268	0.0245268	0.0245268	0.0245268
chr16	21127451	CCTGTAGTCCCAGCTACTGGNGG	0	0.0163512	0.0163512	0.0163512	0.0163512	0.0163512	0.0163512	0.0163512	0.0163512	0.0163512	0.0163512	0.0163512	0.0163512	0.0163512	0.0163512	0.0163512	0.0163512	0.0163512	0.0163512	0.0163512	0.0163512	0.0163512	0.0163512	0.0163512	0.0163512	0.0163512	0.0163512	0.0327024	0.0327024	0.0327024	0.0327024	0.0327024	0.0327024	0.0327024	0.0327024	0.0327024	0.0327024	0.0327024	0.0327024	0.0327024	0.0327024	0.0327024	0.040878	0.040878	0.0327024	0.0327024	0.0327024
chr16	47372040	CCTGTAGTCCCAGCTACTGGNGG	0	0.0081756	0.0081756	0.0081756	0.0081756	0.0081756	0.0081756	0.0081756	0.0081756	0.0081756	0.0081756	0.0081756	0.0081756	0.0081756	0.0081756	0.0081756	0.0081756	0.0081756	0.0081756	0.0081756	0.0081756	0.0081756	0.0081756	0.0081756	0.0081756	0.0081756	0.0081756	0.0081756	0.0081756	0.0081756	0.0081756	0.0081756	0.0081756	0.0081756	0.0081756	0.0081756	0.0081756	0.0081756	0.0081756	0.0081756	0.0081756	0.0081756	0.0081756	0.0081756	0.0081756	0.0081756	0
chr17	7623585	CCTGTAGTCCCAGCTACTGGNGG	0	0	0	0	0	0	0.0081756	0.0081756	0.0081756	0.0081756	0.0081756	0.0081756	0.0081756	0.0081756	0.0081756	0.0081756	0.0081756	0.0081756	0.0081756	0.0081756	0.0081756	0.0081756	0.0163512	0.0163512	0.0163512	0.0163512	0.0163512	0.0163512	0.0163512	0.0163512	0.0163512	0.0163512	0.0163512	0.0163512	0.0163512	0.0163512	0.0163512	0.0163512	0.0163512	0.0163512	0.0163512	0.0163512	0.0163512	0.0163512	0.0163512	0.0163512	0.0163512
chr17	7639705	CCTGTAGTCCCAGCTACTGGNGG	0	0.0081756	0.0081756	0.0081756	0.0081756	0.0081756	0.0081756	0.0081756	0.0081756	0.0081756	0.0081756	0.0081756	0.0081756	0.0081756	0.0081756	0.0081756	0.0081756	0.0081756	0.0081756	0.0081756	0.0081756	0.0081756	0.0081756	0.0081756	0.0081756	0.0081756	0.0081756	0.0081756	0.0081756	0.0081756	0.0081756	0.0081756	0.0081756	0.0081756	0.0081756	0.0081756	0.0081756	0.0081756	0.0163512	0.0163512	0.0163512	0.0163512	0.0081756	0.0081756	0.0081756	0.0245268	0.0245268
chr17	34819034	CCTGTAGTCCCAGCTACTGGNGG	0	0	0	0	0	0	0	0	0.0163512	0.0163512	0.0245268	0.0245268	0.0245268	0.0245268	0.0245268	0.0245268	0.0245268	0.0245268	0.0245268	0.0245268	0.0245268	0.0245268	0.0245268	0.0245268	0.0245268	0.0245268	0.0245268	0.0245268	0.0245268	0.0245268	0.0245268	0.0245268	0.0245268	0.0245268	0.0245268	0.0245268	0.0245268	0.0245268	0.0245268	0.0245268	0.0245268	0.0245268	0.0245268	0.0245268	0.0245268	0.0245268	0.0245268
chr17	48021854	CCTGTAGTCCCAGCTACTGGNGG	0	0.0735804	0.0654048	0.0654048	0.0654048	0.0654048	0.0654048	0.0735804	0.0735804	0.0735804	0.0735804	0.0735804	0.0735804	0.0735804	0.0735804	0.0735804	0.0735804	0.0654048	0.0572292	0.0572292	0.0572292	0.0572292	0.0572292	0.0572292	0.0572292	0.0572292	0.0572292	0.0572292	0.0572292	0.0572292	0.0572292	0.0245268	0.0245268	0.0245268	0.0245268	0.0245268	0.0245268	0.0163512	0.0163512	0.0163512	0.0163512	0.0081756	0.0081756	0.0081756	0.0081756	0.0081756	0.0081756
chr17	50492720	CCTGTAGTCCCAGCTACTGGNGG	0	0.0163512	0.0163512	0.0163512	0.0327024	0.0327024	0.0327024	0.0327024	0.0327024	0.0327024	0.0327024	0.0327024	0.0327024	0.0327024	0.0327024	0.0327024	0.0327024	0.0327024	0.0327024	0.0327024	0.0327024	0.0327024	0.0327024	0.0327024	0.0327024	0.0327024	0.0327024	0.0327024	0.0327024	0.0327024	0.0327024	0.0327024	0.0327024	0.040878	0.0572292	0.0572292	0.0572292	0.0572292	0.0572292	0.0572292	0.0572292	0.0572292	0.0572292	0.0490536	0.0490536	0.0490536	0.0490536
chr17	80897151	CCTGTAGTCCCAGCTACTGGNGG	0	0.0245268	0.0245268	0.0245268	0.0245268	0.0245268	0.0245268	0.0163512	0.0163512	0.0163512	0.0163512	0.0163512	0.0163512	0.0163512	0.0163512	0.0163512	0.0163512	0.0163512	0.0163512	0.0163512	0.0163512	0.0163512	0.0163512	0.0163512	0.0163512	0.0163512	0.0163512	0.0163512	0.0163512	0.0163512	0.0163512	0.0163512	0.0163512	0.0163512	0.0163512	0.0163512	0.0163512	0.0163512	0.0163512	0.0163512	0.0163512	0.0327024	0.0327024	0.0327024	0.0327024	0.0327024	0.0327024
chr18	12419979	CCTGTAGTCCCAGCTACTGGNGG	0	0.0245268	0.0245268	0.0163512	0.0245268	0.0245268	0.0245268	0.0245268	0.0245268	0.0245268	0.0245268	0.0245268	0.0163512	0.0163512	0.0163512	0.0163512	0.0163512	0.0163512	0.0163512	0.0163512	0.0163512	0.0163512	0.0163512	0.0163512	0.0163512	0.0163512	0.0163512	0.0163512	0.0163512	0.0163512	0.0163512	0.0081756	0.0081756	0.0081756	0.0081756	0.0081756	0.0081756	0.0081756	0.0081756	0.0081756	0.0081756	0.0081756	0.0081756	0.0081756	0.0081756	0.0081756	0.0163512
chr18	27101483	CCTGTAGTCCCAGCTACTGGNGG	0	0	0	0	0	0	0	0	0	0	0	0	0	0	0	0	0	0	0	0	0	0	0	0	0	0	0	0	0	0	0	0	0	0	0	0	0	0	0	0	0	0	0	0	0	0	0
chr18	30222301	CCTGTAGTCCCAGCTACTGGNGG	0	0.0327024	0.0327024	0.0327024	0.0327024	0.0327024	0.0327024	0.0327024	0.0327024	0.0327024	0.0245268	0.0245268	0.0245268	0.0245268	0.0245268	0.0245268	0.0245268	0.0245268	0.0245268	0.0245268	0.0245268	0.0163512	0.0163512	0.0163512	0.0163512	0.0163512	0.0081756	0.0081756	0.0081756	0.0081756	0.0081756	0.0081756	0.0081756	0.0081756	0.0081756	0.0081756	0	0	0	0	0	0	0	0	0	0	0
chr18	46026777	CCTGTAGTCCCAGCTACTGGNGG	0	0	0	0	0	0	0	0	0	0	0	0	0	0	0	0	0	0	0	0	0	0	0	0	0	0	0	0	0	0	0	0	0	0	0	0	0	0	0	0	0	0	0	0	0	0	0
chr18	47097010	CCTGTAGTCCCAGCTACTGGNGG	0	0	0	0	0	0	0	0	0	0	0	0	0	0	0	0	0	0	0	0	0	0	0	0	0	0	0	0	0	0	0	0	0	0	0	0	0	0.0081756	0.0081756	0.0081756	0.0081756	0.0081756	0.0081756	0.0081756	0.0081756	0.0081756	0.0081756
chr18	67141064	CCTGTAGTCCCAGCTACTGGNGG	0	0	0	0	0	0	0	0	0	0	0	0	0	0	0	0	0	0	0	0	0	0	0	0	0	0	0	0	0	0	0	0	0	0	0	0	0	0	0	0	0	0	0	0	0	0	0
chr19	7224071	CCTGTAGTCCCAGCTACTGGNGG	0	0.0163512	0.0081756	0.0081756	0.0081756	0.0081756	0.0081756	0.0081756	0.0081756	0.0081756	0.0081756	0.0081756	0.0081756	0.0081756	0.0081756	0.0081756	0.0081756	0.0081756	0.0081756	0.0081756	0.0081756	0.0081756	0	0	0	0	0	0	0	0	0	0	0	0.0081756	0.0163512	0.0163512	0.0163512	0.0163512	0.0163512	0.0245268	0.0245268	0.0245268	0.0245268	0.0245268	0.0245268	0.0245268	0.0245268
chr19	43424117	CCTGTAGTCCCAGCTACTGGNGG	0	0.0572292	0.0735804	0.0735804	0.0735804	0.0735804	0.0735804	0.0735804	0.0735804	0.0735804	0.0654048	0.0654048	0.0654048	0.0735804	0.0735804	0.0735804	0.0735804	0.0735804	0.0735804	0.0735804	0.0735804	0.0654048	0.0654048	0.0654048	0.0654048	0.081756	0.081756	0.081756	0.0735804	0.0735804	0.0735804	0.0735804	0.0735804	0.0735804	0.0735804	0.0735804	0.0735804	0.0735804	0.0735804	0.0735804	0.0654048	0.0654048	0.0654048	0.0654048	0.0654048	0.0654048	0.0490536
chr19	51647995	CCTGTAGTCCCAGCTACTGGNGG	0	0	0	0	0	0	0	0	0	0	0	0	0	0	0	0	0	0	0	0	0	0	0	0	0	0	0	0	0	0	0	0	0	0	0	0	0	0	0	0	0	0	0	0	0	0	0
chr2	10807339	CCTGTAGTCCCAGCTACTGGNGG	0	0.0163512	0.0163512	0.0163512	0.0163512	0.0163512	0.0163512	0.0163512	0.0163512	0.0163512	0.0163512	0.0163512	0.0163512	0.0163512	0.0163512	0.0081756	0.0081756	0.0081756	0.0081756	0.0081756	0.0081756	0.0081756	0.0081756	0.0081756	0.0163512	0.0163512	0.0163512	0.0163512	0.0163512	0.0163512	0.0163512	0.0163512	0.0245268	0.0245268	0.0245268	0.0245268	0.0245268	0.0245268	0.0245268	0.0327024	0.0327024	0.0327024	0.0327024	0.0327024	0.0327024	0.0327024	0.0245268
chr2	13614006	CCTGTAGTCCCAGCTACTGGNGG	0	0	0	0	0	0	0	0	0	0	0	0	0	0	0	0	0	0	0	0	0	0	0	0	0	0	0	0	0	0	0	0	0	0	0	0	0	0	0	0	0	0	0	0	0	0	0
chr2	21661619	CCTGTAGTCCCAGCTACTGGNGG	0	0	0	0	0	0	0	0	0	0	0	0	0	0	0	0	0	0	0	0	0	0	0	0	0	0	0	0	0	0	0	0	0	0	0	0	0	0	0	0	0	0	0	0	0	0	0
chr2	27884374	CCTGTAGTCCCAGCTACTGGNGG	0	0	0	0	0	0	0	0	0	0	0	0	0	0	0	0	0	0	0	0	0	0	0	0	0	0	0	0	0	0	0	0	0	0	0.0081756	0.0081756	0.0081756	0.0081756	0.0081756	0.0081756	0.0081756	0.0081756	0.0081756	0.0081756	0.0081756	0.0081756	0.0081756
chr2	70336527	CCTGTAGTCCCAGCTACTGGNGG	0	0.0163512	0.0163512	0.0163512	0.0163512	0.0163512	0.0163512	0.0163512	0.0163512	0.0163512	0.0163512	0.0163512	0.0163512	0.0163512	0.0163512	0.0163512	0.0081756	0.0081756	0.0081756	0.0081756	0.0081756	0.0081756	0.0081756	0.0081756	0.0081756	0.0081756	0.0081756	0.0081756	0	0	0	0	0	0	0	0	0	0	0	0	0	0	0	0	0	0	0
chr2	73379204	CCTGTAGTCCCAGCTACTGGNGG	0	0.0245268	0.0245268	0.0245268	0.0245268	0.0245268	0.0245268	0.0245268	0.0081756	0.0081756	0.0081756	0.0081756	0.0081756	0.0081756	0.0081756	0.0081756	0.0081756	0.0081756	0.0081756	0	0	0	0	0	0	0	0	0	0	0	0	0	0	0	0	0	0	0	0	0	0	0	0	0	0	0	0
chr2	97847069	CCTGTAGTCCCAGCTACTGGNGG	0	0	0	0	0	0	0	0	0	0	0	0	0	0	0	0	0	0	0	0	0	0	0	0	0	0	0	0	0	0	0	0	0	0	0	0	0	0	0	0	0	0	0	0	0	0	0
chr2	127669608	CCTGTAGTCCCAGCTACTGGNGG	0	0	0	0	0	0	0	0	0	0	0	0	0	0	0	0	0	0	0	0	0	0	0	0	0	0	0	0	0	0	0	0	0	0	0	0	0	0	0	0	0	0	0	0	0	0	0
chr2	131113209	CCTGTAGTCCCAGCTACTGGNGG	0	0.0163512	0.0163512	0.0163512	0.0163512	0.0163512	0.0163512	0.0163512	0.0081756	0.0081756	0.0081756	0.0081756	0.0081756	0.0081756	0.0081756	0.0081756	0.0081756	0.0081756	0.0081756	0.0081756	0.0081756	0.0081756	0.0081756	0.0081756	0.0081756	0.0081756	0.0081756	0.0081756	0.0081756	0.0081756	0.0081756	0.0081756	0	0.0081756	0.0081756	0.0081756	0.0081756	0.0081756	0.0081756	0.0081756	0.0081756	0.0081756	0.0081756	0.0081756	0.0081756	0.0081756	0.0081756
chr2	218525373	CCTGTAGTCCCAGCTACTGGNGG	0	0	0	0	0	0	0	0	0	0	0	0	0	0	0	0	0	0	0	0	0	0	0	0	0	0	0	0	0	0	0	0	0	0	0	0	0	0	0	0	0	0	0	0	0	0	0
chr2	218967594	CCTGTAGTCCCAGCTACTGGNGG	0	0	0	0	0	0	0	0	0	0	0	0	0	0	0	0	0	0	0	0	0	0	0	0	0	0	0	0	0	0	0	0	0	0	0	0	0	0	0	0	0.0081756	0.0081756	0.0081756	0.0081756	0.0081756	0.0081756	0.0081756
chr2	219046906	CCTGTAGTCCCAGCTACTGGNGG	0	0	0	0	0	0	0	0	0	0	0	0	0	0	0	0	0	0	0	0	0	0	0	0	0	0	0	0	0	0	0	0	0	0	0	0	0	0	0	0	0	0	0	0	0	0	0
chr20	19325336	CCTGTAGTCCCAGCTACTGGNGG	0	0	0	0	0	0	0	0	0	0	0	0	0	0	0	0	0	0	0	0	0	0	0	0	0	0	0	0	0	0	0	0.0081756	0.0081756	0.0081756	0.0081756	0.0081756	0.0081756	0.0081756	0.0081756	0.0081756	0.0081756	0.0081756	0.0081756	0.0081756	0.0081756	0.0081756	0.0081756
chr21	28643570	CCTGTAGTCCCAGCTACTGGNGG	0	0.0163512	0.0163512	0.0163512	0.0163512	0.0163512	0.0163512	0.0163512	0.0163512	0.0163512	0.0081756	0.0081756	0.0081756	0.0163512	0.0163512	0.0163512	0.0163512	0.0163512	0.0163512	0.0163512	0.0163512	0.0163512	0.0163512	0.0163512	0.0081756	0.0081756	0.0081756	0.0081756	0.0081756	0.0081756	0.0081756	0.0081756	0.0081756	0.0081756	0.0081756	0.0081756	0.0081756	0.0081756	0.0081756	0.0081756	0.0081756	0.0081756	0.0081756	0.0081756	0.0081756	0.0081756	0.0081756
chr22	19200732	CCTGTAGTCCCAGCTACTGGNGG	0	0.0245268	0.0245268	0.0245268	0.0245268	0.0245268	0.0245268	0.0163512	0.0081756	0.0081756	0.0081756	0.0081756	0.0163512	0.0163512	0.0163512	0.0163512	0.0163512	0.0245268	0.0245268	0.0245268	0.0245268	0.0245268	0.0245268	0.0245268	0.0245268	0.0245268	0.0245268	0.0245268	0.0245268	0.0245268	0.0245268	0.0245268	0.0245268	0.0327024	0.0327024	0.0327024	0.0327024	0.0327024	0.0327024	0.040878	0.040878	0.040878	0.040878	0.040878	0.040878	0.040878	0.040878
chr3	32832348	CCTGTAGTCCCAGCTACTGGNGG	0	0.0081756	0.0081756	0.0081756	0.0081756	0.0081756	0.0081756	0.0081756	0.0081756	0.0081756	0.0081756	0.0081756	0.0081756	0.0081756	0.0081756	0.0081756	0.0081756	0.0081756	0.0081756	0.0081756	0.0081756	0.0081756	0.0081756	0.0081756	0.0081756	0.0081756	0.0163512	0.0163512	0.0163512	0.0163512	0.0163512	0.0163512	0.0163512	0.0163512	0.0163512	0.0163512	0.0163512	0.0163512	0.0163512	0.0081756	0.0081756	0.0081756	0.0081756	0.0081756	0.0081756	0.0081756	0.0081756
chr3	40175033	CCTGTAGTCCCAGCTACTGGNGG	0	0.0163512	0.0163512	0.0163512	0.0163512	0.0163512	0.0163512	0.0163512	0.0245268	0.0245268	0.0245268	0.0245268	0.0245268	0.0245268	0.0245268	0.0245268	0.0245268	0.0245268	0.0245268	0.0245268	0.0245268	0.0327024	0.0245268	0.0245268	0.0245268	0.0245268	0.0327024	0.0327024	0.0327024	0.0327024	0.0327024	0.0327024	0.0327024	0.0327024	0.0327024	0.0327024	0.0327024	0.0327024	0.0327024	0.0327024	0.0327024	0.0327024	0.040878	0.040878	0.040878	0.040878	0.040878
chr3	63112098	CCTGTAGTCCCAGCTACTGGNGG	0	0	0	0	0	0	0	0	0	0	0	0	0	0	0	0	0	0	0	0	0	0	0	0	0	0	0	0	0	0	0	0	0	0	0	0	0	0	0	0	0	0	0	0	0	0	0
chr3	138618109	CCTGTAGTCCCAGCTACTGGNGG	0	0.0245268	0.0245268	0.0245268	0.0245268	0.0245268	0.0245268	0.0245268	0.0245268	0.0245268	0.0245268	0.0245268	0.0245268	0.0245268	0.0163512	0.0163512	0.0163512	0.0081756	0.0081756	0.0081756	0.0081756	0.0081756	0.0081756	0.0081756	0.0081756	0.0081756	0.0081756	0.0081756	0.0081756	0.0081756	0.0081756	0.0081756	0.0081756	0.0081756	0.0081756	0.0081756	0.0081756	0.0081756	0.0081756	0.0081756	0.0081756	0.0081756	0	0	0	0	0
chr3	145068310	CCTGTAGTCCCAGCTACTGGNGG	0	0	0	0	0	0	0	0	0	0	0	0	0	0	0	0	0	0	0	0	0	0	0	0	0	0	0	0	0	0	0	0	0	0	0	0	0	0	0	0	0	0	0	0	0	0	0
chr3	172628409	CCTGTAGTCCCAGCTACTGGNGG	0	0.0245268	0.0245268	0.0245268	0.0245268	0.0245268	0.0245268	0.0245268	0.0245268	0.0245268	0.0245268	0.0245268	0.0163512	0.0163512	0.0163512	0.0163512	0.0163512	0.0081756	0.0081756	0.0081756	0.0081756	0.0081756	0.0081756	0.0081756	0.0081756	0.0081756	0.0081756	0.0081756	0.0081756	0.0081756	0.0081756	0.0081756	0.0081756	0.0081756	0.0081756	0.0081756	0.0081756	0.0081756	0.0081756	0.0081756	0.0327024	0.040878	0.040878	0.040878	0.040878	0.040878	0.040878
chr3	179430581	CCTGTAGTCCCAGCTACTGGNGG	0	0	0	0	0	0	0	0	0	0	0	0	0	0	0	0	0	0	0	0	0	0	0	0	0	0	0	0	0	0	0	0	0	0	0	0	0	0	0	0	0	0	0	0.0163512	0.0163512	0.0163512	0.0163512
chr3	186759226	CCTGTAGTCCCAGCTACTGGNGG	0	0	0	0	0	0	0	0	0	0	0	0	0	0	0	0	0	0	0	0	0	0	0	0	0.0163512	0.0163512	0.0163512	0.0163512	0.0163512	0.0163512	0.0163512	0.0163512	0.0163512	0.0163512	0.0163512	0.0163512	0.0163512	0.0163512	0.0163512	0.0163512	0.0163512	0.0163512	0.0163512	0.0163512	0.0163512	0.0163512	0.0245268
chr4	57697921	CCTGTAGTCCCAGCTACTGGNGG	0	0	0	0	0	0	0	0	0.0081756	0.0081756	0.0081756	0.0081756	0.0081756	0.0081756	0.0081756	0.0081756	0.0081756	0.0081756	0.0081756	0.0081756	0.0081756	0.0081756	0.0081756	0.0081756	0.0081756	0.0081756	0.0081756	0.0081756	0.0081756	0.0081756	0.0081756	0.0081756	0.0081756	0.0081756	0.0081756	0.0081756	0.0081756	0.0081756	0.0081756	0.0081756	0.0081756	0.0081756	0.0081756	0.0081756	0.0081756	0.0081756	0.0081756
chr4	79309843	CCTGTAGTCCCAGCTACTGGNGG	0	0	0	0	0	0	0	0	0	0	0	0	0	0	0	0	0	0	0	0	0	0	0	0	0	0	0	0	0	0	0	0	0	0	0	0	0	0	0	0	0	0	0	0	0	0	0
chr4	144373525	CCTGTAGTCCCAGCTACTGGNGG	0	0.040878	0.040878	0.040878	0.040878	0.040878	0.040878	0.040878	0.040878	0.040878	0.040878	0.0245268	0.0245268	0.0245268	0.0245268	0.0245268	0.0245268	0.0245268	0.0245268	0.0245268	0.0245268	0.0245268	0.0245268	0.0245268	0.0245268	0.0245268	0.0245268	0.0245268	0.0245268	0.0163512	0.0163512	0.0163512	0.0163512	0.0163512	0.0245268	0.0245268	0.0245268	0.0245268	0.0245268	0.0245268	0.0245268	0.0245268	0.0245268	0.0245268	0.0245268	0.0245268	0.0245268
chr5	556494	CCTGTAGTCCCAGCTACTGGNGG	0	0.0081756	0.0081756	0.0081756	0.0081756	0.0081756	0.0081756	0.0081756	0.0081756	0.0081756	0.0081756	0.0081756	0.0081756	0.0081756	0.0081756	0.0081756	0.0081756	0.0081756	0.0081756	0.0081756	0.0081756	0.0081756	0.0081756	0.0081756	0.0081756	0.0081756	0.0081756	0.0081756	0.0081756	0.0081756	0.0081756	0.0081756	0.0081756	0.0081756	0.0081756	0.0081756	0.0081756	0.0081756	0.0081756	0.0081756	0.0081756	0.0081756	0.0081756	0.0081756	0.0081756	0.0081756	0.0081756
chr5	31326819	CCTGTAGTCCCAGCTACTGGNGG	0	0.040878	0.040878	0.040878	0.040878	0.0490536	0.0735804	0.0654048	0.0654048	0.0654048	0.0654048	0.0735804	0.0735804	0.0735804	0.0654048	0.0654048	0.0654048	0.0654048	0.0654048	0.0654048	0.0654048	0.0654048	0.0654048	0.0654048	0.0654048	0.0654048	0.0735804	0.0735804	0.0654048	0.0654048	0.0654048	0.0654048	0.0654048	0.0654048	0.0654048	0.0654048	0.0654048	0.0572292	0.0572292	0.0572292	0.0572292	0.0572292	0.0572292	0.0572292	0.0572292	0.0572292	0.0572292
chr5	44538195	CCTGTAGTCCCAGCTACTGGNGG	0	0.0081756	0.0081756	0.0081756	0.0081756	0.0081756	0.0081756	0.0081756	0.0081756	0.0081756	0.0081756	0.0081756	0.0081756	0.0081756	0.0081756	0.0081756	0.0081756	0	0	0	0	0	0	0	0	0	0	0	0	0	0	0	0	0	0	0	0	0	0	0.0163512	0.0163512	0.0163512	0.0163512	0.0163512	0.0163512	0.0163512	0.0245268
chr5	61366022	CCTGTAGTCCCAGCTACTGGNGG	0	0.0081756	0.0081756	0.0081756	0.0081756	0.0081756	0	0	0	0	0	0	0	0	0	0	0	0	0	0	0	0	0	0	0	0	0	0	0	0	0	0	0	0	0	0	0	0	0	0	0	0	0	0	0	0	0
chr5	69174639	CCTGTAGTCCCAGCTACTGGNGG	0	0	0	0	0	0	0	0	0	0	0	0	0	0	0	0	0	0	0	0	0	0	0	0	0	0	0	0	0	0	0	0	0	0	0	0	0	0	0	0	0	0	0	0	0	0	0
chr5	75705090	CCTGTAGTCCCAGCTACTGGNGG	0	0.0327024	0.0327024	0.0327024	0.0245268	0.0245268	0.0245268	0.0245268	0.0245268	0.0245268	0.0245268	0.0163512	0.0163512	0.0163512	0.0163512	0.0163512	0.0163512	0.0163512	0.0163512	0.0163512	0.0163512	0.0163512	0.0163512	0.0163512	0.0163512	0.0081756	0.0081756	0.0081756	0.0081756	0.0081756	0.0081756	0.0081756	0.0081756	0.0081756	0.0081756	0.0081756	0.0081756	0.0081756	0.0081756	0.0081756	0.0081756	0.0081756	0.0081756	0.0081756	0.0081756	0.0081756	0.0081756
chr5	93917769	CCTGTAGTCCCAGCTACTGGNGG	0	0.0245268	0.0245268	0.0245268	0.0245268	0.0245268	0.0245268	0.0245268	0.0245268	0.0245268	0.0245268	0.0245268	0.0245268	0.0245268	0.0245268	0.0245268	0.0245268	0.0245268	0.0245268	0.0245268	0.0245268	0.0245268	0.0245268	0.0245268	0.0081756	0.0081756	0.0081756	0.0081756	0.0081756	0.0081756	0.0081756	0.0081756	0.0081756	0.0081756	0.0081756	0.0081756	0.0081756	0.0163512	0.0163512	0.0163512	0.0163512	0.0163512	0.0163512	0.0163512	0.0163512	0.0163512	0.0163512
chr5	108412424	CCTGTAGTCCCAGCTACTGGNGG	0	0.0081756	0.0081756	0.0081756	0.0081756	0.0081756	0.0081756	0.0081756	0.0081756	0.0081756	0.0081756	0.0081756	0.0081756	0.0081756	0.0081756	0.0081756	0.0081756	0.0081756	0.0081756	0.0081756	0.0081756	0.0081756	0.0081756	0.0245268	0.0245268	0.0245268	0.0245268	0.0245268	0.0245268	0.0163512	0.0163512	0.0163512	0.0163512	0.0163512	0.0163512	0.0163512	0.0163512	0.0163512	0.0163512	0.0163512	0.0163512	0.0163512	0.0163512	0.0163512	0.0163512	0.0163512	0.0163512
chr5	129084763	CCTGTAGTCCCAGCTACTGGNGG	0	0.0654048	0.0572292	0.0654048	0.0654048	0.0654048	0.0654048	0.0654048	0.0654048	0.0654048	0.0654048	0.0654048	0.0654048	0.0654048	0.0654048	0.0654048	0.0654048	0.0654048	0.0654048	0.0654048	0.0654048	0.0654048	0.0654048	0.0654048	0.0654048	0.0654048	0.0654048	0.0572292	0.0572292	0.0572292	0.0572292	0.0572292	0.0572292	0.0572292	0.0572292	0.0572292	0.0572292	0.0490536	0.0490536	0.0490536	0.0490536	0.0490536	0.0490536	0.0490536	0.0490536	0.0490536	0.0490536
chr5	131388961	CCTGTAGTCCCAGCTACTGGNGG	0	0.040878	0.040878	0.040878	0.0490536	0.0490536	0.0490536	0.0490536	0.0490536	0.0490536	0.0490536	0.0490536	0.0490536	0.0490536	0.0490536	0.0490536	0.0490536	0.0490536	0.0572292	0.0572292	0.0572292	0.0572292	0.0654048	0.0735804	0.0735804	0.0735804	0.0654048	0.0654048	0.0654048	0.0654048	0.0654048	0.0654048	0.0654048	0.0735804	0.0735804	0.0735804	0.0735804	0.0735804	0.0735804	0.0735804	0.0572292	0.0572292	0.0572292	0.0572292	0.0572292	0.0572292	0.0572292
chr5	141759357	CCTGTAGTCCCAGCTACTGGNGG	0	0.040878	0.0327024	0.0327024	0.0327024	0.0327024	0.0327024	0.0327024	0.0327024	0.0327024	0.0327024	0.0327024	0.040878	0.040878	0.0490536	0.0490536	0.0490536	0.0490536	0.0490536	0.0490536	0.0490536	0.0490536	0.0490536	0.0490536	0.0490536	0.0490536	0.0490536	0.0490536	0.0490536	0.0490536	0.0490536	0.0490536	0.0490536	0.0490536	0.040878	0.0327024	0.0327024	0.0327024	0.0327024	0.0245268	0.0245268	0.0245268	0.0245268	0.0245268	0.0327024	0.0245268	0.0245268
chr5	157830918	CCTGTAGTCCCAGCTACTGGNGG	0	0.0081756	0.0081756	0.0081756	0.0081756	0.0081756	0.0163512	0.0163512	0.0163512	0.0245268	0.0245268	0.0245268	0.0245268	0.0327024	0.0327024	0.0327024	0.040878	0.040878	0.040878	0.040878	0.040878	0.040878	0.040878	0.040878	0.040878	0.0490536	0.0490536	0.0490536	0.0490536	0.0490536	0.0490536	0.0490536	0.0490536	0.0572292	0.0572292	0.0572292	0.0572292	0.0572292	0.0572292	0.0572292	0.0572292	0.0572292	0.0572292	0.0572292	0.0572292	0.0572292	0.0572292
chr5	164699577	CCTGTAGTCCCAGCTACTGGNGG	0	0	0	0	0	0	0	0	0	0	0	0	0	0	0	0	0	0	0	0	0	0	0	0	0	0	0	0	0	0	0	0	0	0	0	0	0	0	0	0	0	0	0	0	0	0	0
chr5	180661916	CCTGTAGTCCCAGCTACTGGNGG	0	0.0245268	0.0245268	0.0245268	0.0245268	0.0245268	0.0245268	0.0245268	0.0245268	0.0245268	0.0245268	0.0245268	0.0245268	0.0245268	0.0327024	0.0327024	0.0327024	0.0327024	0.0327024	0.0327024	0.0327024	0.0327024	0.0327024	0.0327024	0.0327024	0.0327024	0.0327024	0.0327024	0.0327024	0.0327024	0.0327024	0.0327024	0.0327024	0.0245268	0.0245268	0.0245268	0.0245268	0.0245268	0.0245268	0.0245268	0.0245268	0.0245268	0.0245268	0.0245268	0.0245268	0.0245268	0.0245268
chr6	19832160	CCTGTAGTCCCAGCTACTGGNGG	0	0	0	0	0	0	0	0	0	0	0	0.0163512	0.0163512	0.0163512	0.0163512	0.0163512	0.0163512	0.0163512	0.0163512	0.0163512	0.0163512	0.0163512	0.0245268	0.0245268	0.0245268	0.0245268	0.0245268	0.0245268	0.0245268	0.0245268	0.0245268	0.0245268	0.0245268	0.0245268	0.0245268	0.0245268	0.0245268	0.0245268	0.0245268	0.0245268	0.0245268	0.0245268	0.0245268	0.0245268	0.0245268	0.0245268	0.0245268
chr6	34158442	CCTGTAGTCCCAGCTACTGGNGG	0	0.040878	0.040878	0.0327024	0.0327024	0.0327024	0.0327024	0.0327024	0.0327024	0.0327024	0.0327024	0.0327024	0.0327024	0.0327024	0.0327024	0	0	0	0	0	0	0	0	0	0	0	0	0	0	0	0	0.0081756	0.0163512	0.0163512	0.0163512	0.0163512	0.0163512	0.0163512	0.0163512	0.0163512	0.0163512	0.0163512	0.0163512	0.0163512	0.0163512	0.0163512	0.0163512
chr6	35527031	CCTGTAGTCCCAGCTACTGGNGG	0	0.0735804	0.0735804	0.0735804	0.0735804	0.0735804	0.0735804	0.0735804	0.0654048	0.0572292	0.0572292	0.0572292	0.0572292	0.0572292	0.0572292	0.0572292	0.0490536	0.0490536	0.0490536	0.040878	0.040878	0.040878	0.040878	0.040878	0.040878	0.040878	0.0245268	0.0245268	0.0327024	0.0327024	0.0327024	0.0327024	0.0327024	0.0245268	0.0245268	0.0163512	0.0327024	0.0327024	0.0327024	0.0327024	0.0245268	0.0245268	0.0245268	0.0245268	0.0245268	0.0245268	0.0327024
chr6	43048893	CCTGTAGTCCCAGCTACTGGNGG	0	0.081756	0.0735804	0.0735804	0.0735804	0.0735804	0.0735804	0.081756	0.081756	0.081756	0.081756	0.0735804	0.0654048	0.0654048	0.0654048	0.0654048	0.0654048	0.0735804	0.0735804	0.081756	0.081756	0.081756	0.081756	0.081756	0.081756	0.0899317	0.0899317	0.0899317	0.0899317	0.0981073	0.106283	0.106283	0.106283	0.106283	0.0981073	0.0899317	0.081756	0.081756	0.081756	0.0735804	0.0735804	0.0899317	0.0899317	0.0899317	0.0981073	0.0981073	0.0981073
chr6	58380745	CCTGTAGTCCCAGCTACTGGNGG	0	0	0	0	0	0	0	0	0	0	0	0	0	0	0	0	0	0	0	0	0	0	0	0	0	0	0	0	0	0	0	0	0	0	0	0	0	0	0	0	0	0	0	0	0	0	0
chr6	96120398	CCTGTAGTCCCAGCTACTGGNGG	0	0	0	0	0	0	0	0	0	0	0	0	0	0	0	0	0	0	0	0	0	0	0	0	0	0	0	0	0	0	0	0	0	0	0	0	0	0	0	0	0	0	0	0	0	0	0
chr7	31244759	CCTGTAGTCCCAGCTACTGGNGG	0	0.0163512	0.0163512	0.0163512	0.0163512	0.0163512	0.0163512	0.0163512	0.0163512	0.0163512	0.0163512	0.0163512	0.0163512	0.0163512	0.0163512	0.0163512	0.0163512	0.0163512	0.0163512	0.0163512	0.0081756	0.0081756	0.0081756	0	0	0	0	0	0	0	0	0	0	0	0	0	0	0	0	0	0	0	0	0	0	0	0
chr7	102095127	CCTGTAGTCCCAGCTACTGGNGG	0	0.0081756	0.0081756	0.0081756	0.0081756	0.0081756	0.0081756	0.0081756	0.0081756	0.0081756	0.0081756	0.0081756	0.0081756	0.0081756	0.0081756	0.0081756	0.0081756	0.0081756	0.0081756	0.0081756	0.0081756	0.0081756	0.0081756	0.0081756	0.0081756	0.0163512	0.0163512	0.0163512	0.0163512	0.0163512	0.0163512	0.0163512	0.0163512	0.0163512	0.0163512	0.0163512	0.0163512	0.0163512	0.0163512	0.0163512	0.0163512	0.0163512	0.0163512	0.0163512	0.0163512	0.0081756	0.0081756
chr7	152451173	CCTGTAGTCCCAGCTACTGGNGG	0	0.0654048	0.0654048	0.0654048	0.0654048	0.0654048	0.0735804	0.0735804	0.0735804	0.0735804	0.0735804	0.0735804	0.0735804	0.0735804	0.0654048	0.0654048	0.0654048	0.0654048	0.0654048	0.0572292	0.0572292	0.0572292	0.0572292	0.0654048	0.0654048	0.0654048	0.0572292	0.0572292	0.0572292	0.0490536	0.0490536	0.0490536	0.0490536	0.0490536	0.0327024	0.0327024	0.0490536	0.0572292	0.0572292	0.0572292	0.0572292	0.0572292	0.0572292	0.0572292	0.0572292	0.0572292	0.0490536
chr7	155275745	CCTGTAGTCCCAGCTACTGGNGG	0	0.0490536	0.0490536	0.0490536	0.0490536	0.0490536	0.0490536	0.0490536	0.0490536	0.0490536	0.0490536	0.0490536	0.0490536	0.0490536	0.0490536	0.0490536	0.0490536	0.0490536	0.040878	0.040878	0.040878	0.040878	0.040878	0.040878	0.040878	0.040878	0.040878	0.0327024	0.040878	0.040878	0.040878	0.040878	0.040878	0.040878	0.0490536	0.0490536	0.0490536	0.0490536	0.0490536	0.0490536	0.0490536	0.0490536	0.0327024	0.0327024	0.0327024	0.0327024	0.0490536
chr8	6270234	CCTGTAGTCCCAGCTACTGGNGG	0	0	0	0	0	0	0	0	0	0	0	0	0	0	0	0	0	0	0	0	0	0	0	0	0	0	0	0	0	0	0	0	0	0	0	0	0	0	0	0	0	0	0	0	0	0	0
chr8	67903543	CCTGTAGTCCCAGCTACTGGNGG	0	0	0	0	0	0	0	0	0	0	0	0	0	0	0	0	0	0	0	0	0	0	0	0	0	0	0	0	0	0	0	0	0	0	0	0	0	0	0	0	0	0	0	0	0.0245268	0.0245268	0.0245268
chr8	97796067	CCTGTAGTCCCAGCTACTGGNGG	0	0.0245268	0.0245268	0.0245268	0.0245268	0.0245268	0.0245268	0.0245268	0.0245268	0.0245268	0.0163512	0.0163512	0.0163512	0.0163512	0.0163512	0.0163512	0.0163512	0.0163512	0.0163512	0.0163512	0.0081756	0	0	0	0	0	0	0	0	0	0	0	0	0	0	0	0	0	0	0	0	0	0	0	0	0	0
chr8	102494153	CCTGTAGTCCCAGCTACTGGNGG	0	0.0081756	0.0081756	0.0081756	0.0081756	0.0081756	0.0081756	0.0081756	0.0081756	0.0081756	0.0163512	0.0163512	0.0163512	0.0163512	0.0163512	0.0081756	0.0081756	0.0081756	0.0081756	0.0081756	0.0081756	0.0081756	0.0081756	0.0081756	0.0081756	0.0081756	0.0081756	0.0081756	0.0081756	0.0081756	0.0081756	0.0081756	0.0081756	0.0081756	0.0081756	0.0081756	0.0081756	0.0081756	0.0081756	0.0081756	0.0081756	0.0081756	0.0081756	0.0081756	0.0081756	0.0081756	0.0081756
chr8	144982702	CCTGTAGTCCCAGCTACTGGNGG	0	0	0	0	0	0	0	0	0	0	0	0	0	0	0	0	0	0	0	0	0	0	0	0	0	0	0	0	0	0	0	0	0	0	0	0	0	0	0	0	0	0	0	0	0	0	0
chr9	19283723	CCTGTAGTCCCAGCTACTGGNGG	0	0.0163512	0.0163512	0.0163512	0.0163512	0.0163512	0.0163512	0.0163512	0.0163512	0.0163512	0.0163512	0.0163512	0.0163512	0.0163512	0.0163512	0.0163512	0.0163512	0.0163512	0.0163512	0.0163512	0.0163512	0.0245268	0.0245268	0.0245268	0.0245268	0.0245268	0.0245268	0.0163512	0.0081756	0.0081756	0.0081756	0.0081756	0.0081756	0.0081756	0.0081756	0.0081756	0.0081756	0.0081756	0.0081756	0.0081756	0.0081756	0.0081756	0.0081756	0.0081756	0.0081756	0.0081756	0.0081756
chr9	19506616	CCTGTAGTCCCAGCTACTGGNGG	0	0	0	0	0	0	0	0	0	0	0	0	0	0	0	0	0	0	0	0	0	0.0081756	0.0081756	0.0081756	0.0081756	0.0081756	0.0081756	0.0081756	0.0081756	0.0081756	0.0081756	0.0081756	0.0081756	0.0081756	0.0081756	0.0081756	0.0081756	0.0081756	0.0081756	0.0081756	0.0081756	0.0081756	0.0081756	0.0081756	0.0081756	0.0081756	0.0081756
chr9	20745237	CCTGTAGTCCCAGCTACTGGNGG	0	0	0	0	0	0	0	0	0	0	0	0	0	0	0	0	0	0	0	0	0	0	0	0	0	0	0	0	0	0	0	0	0	0	0	0	0	0	0	0	0	0	0	0	0	0	0
chr9	34095515	CCTGTAGTCCCAGCTACTGGNGG	0	0.040878	0.040878	0.040878	0.040878	0.040878	0.040878	0.0327024	0.0327024	0.0327024	0.0327024	0.0327024	0.0327024	0.0245268	0.0245268	0.0245268	0.0245268	0.0245268	0.0245268	0.0245268	0.0245268	0.0245268	0.0163512	0.0163512	0.0163512	0.0163512	0.0163512	0.0163512	0.0163512	0.0163512	0.0163512	0.0163512	0.0163512	0.0163512	0.0163512	0.0081756	0.0081756	0.0081756	0.0081756	0.0081756	0.0081756	0.0081756	0.0081756	0.0163512	0.0163512	0.0163512	0.0163512
chr9	76732204	CCTGTAGTCCCAGCTACTGGNGG	0	0.0245268	0.0245268	0.0245268	0.0245268	0.0245268	0.0245268	0.0245268	0.0245268	0.0245268	0.0245268	0.0245268	0.0245268	0.0245268	0.0245268	0.0245268	0.0245268	0.0245268	0.0245268	0.0245268	0.0245268	0.0327024	0.0327024	0.0327024	0.0327024	0.0327024	0.0327024	0.0245268	0.0245268	0.0245268	0.0245268	0.0245268	0.0245268	0.0245268	0.0245268	0.0245268	0.0245268	0.0245268	0.0245268	0.0245268	0.0245268	0.0245268	0.0245268	0.0245268	0.0245268	0.0245268	0.0245268
chr9	97851212	CCTGTAGTCCCAGCTACTGGNGG	0	0.0327024	0.0327024	0.0163512	0.0163512	0.0163512	0.0163512	0.0081756	0.0081756	0.0081756	0.0081756	0.0081756	0.0081756	0.0081756	0.0081756	0.0081756	0.0081756	0.0081756	0.0081756	0.0081756	0.0081756	0.0081756	0.0081756	0.0081756	0.0081756	0.0081756	0.0081756	0.0081756	0.0081756	0.0081756	0.0081756	0.0081756	0.0081756	0.0081756	0	0	0	0	0	0	0	0	0	0	0	0	0
chr9	127880874	CCTGTAGTCCCAGCTACTGGNGG	0	0.0490536	0.0490536	0.0490536	0.0490536	0.040878	0.040878	0.040878	0.040878	0.040878	0.040878	0.040878	0.040878	0.0245268	0.0327024	0.0327024	0.0245268	0.0245268	0.0245268	0.0245268	0.0245268	0.0245268	0.0245268	0.0245268	0.0245268	0.0163512	0.0163512	0.0163512	0.0163512	0.0163512	0.0163512	0.0163512	0.0163512	0.0163512	0.0163512	0.0163512	0.0163512	0.0163512	0.0163512	0.0245268	0.0245268	0.0245268	0.0245268	0.0245268	0.0245268	0.0245268	0.0163512
chrX	18912969	CCTGTAGTCCCAGCTACTGGNGG	0	0.0163512	0.0163512	0.0163512	0.0163512	0.0163512	0.0163512	0.0163512	0.0163512	0.0163512	0.0163512	0.0163512	0.0245268	0.0245268	0.0245268	0.0245268	0.0245268	0.0245268	0.0245268	0.0245268	0.0163512	0.0163512	0.0163512	0.0163512	0.0163512	0.0163512	0.0163512	0.0081756	0.0081756	0.0081756	0.0081756	0.0081756	0.0081756	0.0081756	0.0081756	0.0081756	0.0081756	0.0081756	0.0081756	0.0081756	0.0081756	0.0081756	0.0081756	0.0081756	0.0081756	0.0081756	0.0081756
chrX	38698750	CCTGTAGTCCCAGCTACTGGNGG	0	0.0163512	0.0081756	0.0081756	0.0081756	0.0081756	0.0081756	0.0081756	0.0081756	0.0081756	0.0081756	0	0	0	0	0.0081756	0.0081756	0.0081756	0.0081756	0.0081756	0.0081756	0.0081756	0.0081756	0.0081756	0.0081756	0.0081756	0.0081756	0.0081756	0.0081756	0.0081756	0.0081756	0.0081756	0.0081756	0.0163512	0.0163512	0.0163512	0.0163512	0.0163512	0.0163512	0.0163512	0.0163512	0.0163512	0.0163512	0.0163512	0.0163512	0.0163512	0.0163512
chrX	47540478	CCTGTAGTCCCAGCTACTGGNGG	0	0.040878	0.040878	0.040878	0.040878	0.040878	0.0327024	0.0245268	0.0245268	0.0245268	0.0327024	0.0327024	0.0327024	0.0327024	0.0327024	0.0327024	0.0327024	0.0327024	0.0327024	0.0327024	0.0327024	0.0327024	0.0327024	0.0572292	0.0572292	0.0572292	0.0572292	0.0572292	0.0572292	0.0572292	0.0572292	0.0572292	0.0572292	0.0572292	0.0572292	0.0572292	0.0572292	0.0572292	0.0572292	0.0572292	0.0572292	0.0572292	0.040878	0.040878	0.040878	0.040878	0.040878
chrX	54034889	CCTGTAGTCCCAGCTACTGGNGG	0	0.0081756	0.0081756	0.0081756	0.0081756	0.0081756	0.0081756	0.0081756	0.0081756	0.0081756	0.0081756	0.0081756	0.0081756	0.0081756	0.0081756	0.0081756	0.0081756	0.0081756	0.0081756	0.0081756	0.0081756	0.0081756	0.0081756	0.0081756	0.0081756	0.0081756	0.0081756	0.0081756	0.0081756	0.0081756	0.0081756	0.0081756	0.0081756	0.0081756	0.0081756	0.0081756	0.0081756	0.0081756	0.0081756	0.0081756	0.0081756	0.0081756	0.0081756	0.0081756	0.0081756	0.0081756	0.0081756
chrX	71355184	CCTGTAGTCCCAGCTACTGGNGG	0	0	0	0	0	0.0081756	0.0081756	0.0081756	0.0081756	0.0081756	0.0081756	0.0081756	0.0081756	0.0081756	0.0081756	0.0081756	0.0081756	0.0081756	0.0081756	0.0081756	0.0081756	0.0081756	0.0163512	0.0245268	0.0245268	0.0245268	0.0245268	0.0245268	0.0245268	0.0245268	0.0327024	0.0327024	0.0327024	0.0327024	0.0327024	0.0327024	0.0327024	0.0327024	0.0327024	0.0327024	0.0327024	0.0327024	0.0327024	0.0327024	0.0327024	0.0327024	0.0327024
chrX	71977548	CCTGTAGTCCCAGCTACTGGNGG	0	0	0	0.0081756	0.0081756	0.0081756	0.0081756	0.0081756	0.0081756	0.0081756	0.0081756	0.0081756	0.0081756	0.0081756	0.0081756	0.0081756	0.0081756	0.0081756	0.0081756	0.0081756	0.0081756	0.0081756	0.0081756	0.0081756	0.0081756	0.0081756	0.0081756	0.0081756	0.0081756	0.0081756	0.0081756	0.0081756	0.0081756	0.0081756	0.0081756	0.0081756	0.0081756	0.0081756	0.0081756	0.0081756	0.0081756	0.0081756	0.0081756	0.0081756	0.0081756	0.0081756	0.0081756
chrX	100622272	CCTGTAGTCCCAGCTACTGGNGG	0	0.0081756	0.0081756	0	0	0	0	0.0081756	0.0081756	0.0081756	0.0081756	0.0081756	0.0081756	0.0081756	0.0081756	0.0081756	0.0081756	0.0081756	0.0081756	0.0081756	0.0081756	0.0081756	0.0081756	0.0081756	0.0081756	0.0081756	0.0081756	0.0081756	0.0081756	0.0081756	0.0081756	0.0081756	0.0081756	0.0081756	0.0081756	0.0081756	0.0081756	0.0081756	0.0081756	0.0081756	0.0081756	0.0081756	0.0081756	0.0081756	0.0081756	0.0081756	0.0081756
chrX	104572727	CCTGTAGTCCCAGCTACTGGNGG	0	0	0	0	0	0	0	0	0	0	0	0	0	0	0	0	0	0	0	0	0	0	0	0	0	0	0	0	0	0	0	0	0	0	0	0	0	0	0	0	0	0	0	0	0	0	0
chrX	136871331	CCTGTAGTCCCAGCTACTGGNGG	0	0.0572292	0.0572292	0.0572292	0.0572292	0.0572292	0.0572292	0.0572292	0.0572292	0.0572292	0.0572292	0.0572292	0.0572292	0.0572292	0.0490536	0.0490536	0.0490536	0.0490536	0.0490536	0.0490536	0.0490536	0.0490536	0.040878	0.040878	0.0327024	0.0327024	0.0327024	0.0327024	0.0245268	0.0245268	0.0081756	0.0081756	0.0081756	0.0081756	0.0081756	0.0081756	0.0081756	0.0081756	0.0081756	0.0081756	0.0081756	0.0081756	0.0081756	0.0081756	0.0081756	0.0081756	0.0163512
chrX	137191156	CCTGTAGTCCCAGCTACTGGNGG	0	0	0	0	0	0	0	0	0	0	0	0	0	0	0	0	0	0	0	0	0	0	0	0	0	0	0	0	0	0	0	0	0	0	0	0	0	0	0	0	0	0	0	0	0	0	0
[truncated: 2,955 more columns]

## Sheet: aWTr2_cg
				-1.17723e-05	5.22737e-05	0.000377122	-0.000142174	-0.000337461	-0.000531908	-0.000467232	-0.000466812	-0.000662099	-0.00105246	-0.00105246	-0.00124691	-0.000922062	-0.000921642	-0.000727195	-0.000857806	-0.00079334	-0.000663989	-0.000729924	-0.000535477	-0.000535477	-0.00034061	-0.000599523	-0.000404656	-0.000924581	-0.00118496	-0.00125048	-0.00118643	-0.00105708	-0.00118706	-0.000926891	-0.00105708	-0.00138151	-0.00131684	-0.00125258	-0.00144787	-0.00164252	-0.00144745	-0.00157701	-0.00190249	-0.00229201	-0.0020331	-0.00248814	-0.00248793	-0.00274768	-0.00268279
# chr	cut	guide+PAM	mismatches	-1500	-1499	-1498	-1497	-1496	-1495	-1494	-1493	-1492	-1491	-1490	-1489	-1488	-1487	-1486	-1485	-1484	-1483	-1482	-1481	-1480	-1479	-1478	-1477	-1476	-1475	-1474	-1473	-1472	-1471	-1470	-1469	-1468	-1467	-1466	-1465	-1464	-1463	-1462	-1461	-1460	-1459	-1458	-1457	-1456	-1455
chr1	13646293	CCTGTAGTCCCAGCTACTGGNGG	0	0.0164041	0.0164041	0.0164041	0.0164041	0.0164041	0.0164041	0.0164041	0.0164041	0.0164041	0.0164041	0.0164041	0.0164041	0.0164041	0.0164041	0.0164041	0.0164041	0.0164041	0.0164041	0.0164041	0.0164041	0.0164041	0.0164041	0.0164041	0.0164041	0.0164041	0.0164041	0.0164041	0.0164041	0.0164041	0.00820206	0.00820206	0.00820206	0.00820206	0.00820206	0.00820206	0.00820206	0.00820206	0.00820206	0.00820206	0.00820206	0.00820206	0.00820206	0.00820206	0.00820206	0.00820206	0
chr1	17034274	CCTGTAGTCCCAGCTACTGGNGG	0	0.00820206	0.00820206	0.0164041	0.0164041	0.0164041	0.0164041	0.0164041	0.0164041	0.0164041	0.0164041	0.0164041	0.0164041	0.0164041	0.0164041	0.0164041	0.0164041	0.0164041	0.0164041	0.0164041	0.0164041	0.0164041	0.0164041	0.0164041	0.0164041	0.0164041	0.0164041	0.0164041	0.0164041	0.0164041	0.0164041	0.0164041	0.0164041	0.0164041	0.00820206	0.00820206	0.00820206	0.00820206	0.00820206	0.00820206	0.00820206	0.00820206	0.00820206	0.00820206	0.00820206	0.00820206	0.00820206
chr1	26934785	CCTGTAGTCCCAGCTACTGGNGG	0	0.0820206	0.0820206	0.0820206	0.0820206	0.0820206	0.0820206	0.0820206	0.0820206	0.0820206	0.0820206	0.0820206	0.0820206	0.0820206	0.0820206	0.0820206	0.0820206	0.0820206	0.0820206	0.0820206	0.0820206	0.0820206	0.0820206	0.0820206	0.0820206	0.0820206	0.0820206	0.0820206	0.0820206	0.0820206	0.0820206	0.0820206	0.0820206	0.0820206	0.0820206	0.0820206	0.0656165	0.0656165	0.0656165	0.0656165	0.0656165	0.0574144	0.0492123	0.0492123	0.0410103	0.0410103	0.0328082
chr1	155404245	CCTGTAGTCCCAGCTACTGGNGG	0	0.00820206	0.00820206	0.00820206	0.00820206	0.00820206	0.0164041	0.0164041	0.0164041	0.0164041	0.0164041	0.0164041	0.0246062	0.0328082	0.0328082	0.0328082	0.0328082	0.0328082	0.0328082	0.0328082	0.0328082	0.0328082	0.0328082	0.0328082	0.0328082	0.0328082	0.0328082	0.0328082	0.0328082	0.0328082	0.0328082	0.0328082	0.0328082	0.0328082	0.0328082	0.0328082	0.0328082	0.0328082	0.0328082	0.0328082	0.0328082	0.0328082	0.0328082	0.0328082	0.0328082	0.0328082	0.0328082
chr1	160251600	CCTGTAGTCCCAGCTACTGGNGG	0	0.00820206	0.00820206	0.00820206	0.00820206	0.00820206	0.00820206	0.00820206	0.00820206	0.00820206	0.00820206	0.00820206	0.00820206	0.00820206	0.00820206	0.00820206	0.00820206	0.00820206	0.00820206	0.00820206	0.00820206	0.00820206	0.00820206	0.00820206	0.00820206	0.00820206	0.00820206	0.00820206	0.00820206	0.00820206	0.00820206	0.00820206	0.00820206	0	0	0	0	0	0	0	0	0	0	0	0	0	0
chr1	205295498	CCTGTAGTCCCAGCTACTGGNGG	0	0.0738185	0.0738185	0.0738185	0.0820206	0.0820206	0.0738185	0.0738185	0.0738185	0.0820206	0.0820206	0.0820206	0.0820206	0.0820206	0.0820206	0.0820206	0.0820206	0.0820206	0.0820206	0.0820206	0.0820206	0.0820206	0.0820206	0.0738185	0.0656165	0.0492123	0.0492123	0.0492123	0.0492123	0.0492123	0.0492123	0.0492123	0.0492123	0.0492123	0.0492123	0.0492123	0.0492123	0.0492123	0.0492123	0.0492123	0.0492123	0.0492123	0.0492123	0.0328082	0.0410103	0.0410103	0.0410103
chr1	218263611	CCTGTAGTCCCAGCTACTGGNGG	0	0	0	0	0	0	0	0	0	0	0	0	0	0	0	0	0	0	0	0	0	0	0	0	0	0	0	0	0	0	0	0	0	0	0	0	0	0	0	0	0	0	0	0	0	0	0
chr1	224879077	CCTGTAGTCCCAGCTACTGGNGG	0	0	0	0	0	0	0	0	0	0	0	0	0	0	0	0	0	0	0	0	0	0.00820206	0.00820206	0.00820206	0.00820206	0.00820206	0.00820206	0.00820206	0.00820206	0.00820206	0.00820206	0.00820206	0.00820206	0.00820206	0.00820206	0.00820206	0.00820206	0.00820206	0.00820206	0.00820206	0.00820206	0.00820206	0.00820206	0.00820206	0.00820206	0.00820206	0.00820206
chr10	63609342	CCTGTAGTCCCAGCTACTGGNGG	0	0.00820206	0.00820206	0.00820206	0.00820206	0.00820206	0.00820206	0.00820206	0.00820206	0.00820206	0.00820206	0.00820206	0.00820206	0.00820206	0.00820206	0.00820206	0.00820206	0.00820206	0.00820206	0.00820206	0.00820206	0.00820206	0.00820206	0.00820206	0.00820206	0.00820206	0.00820206	0.00820206	0.00820206	0.00820206	0.00820206	0.00820206	0.00820206	0.00820206	0.00820206	0.00820206	0.00820206	0.00820206	0.00820206	0.00820206	0.00820206	0.00820206	0.00820206	0.00820206	0.00820206	0.00820206	0.00820206
chr10	86581838	CCTGTAGTCCCAGCTACTGGNGG	0	0.0246062	0.0246062	0.0246062	0.0246062	0.0246062	0.0246062	0.0246062	0.0246062	0.0246062	0.0246062	0.0246062	0.0246062	0.0246062	0.0246062	0.0246062	0.0246062	0.0246062	0.0246062	0.0246062	0.0246062	0.0246062	0.0246062	0.0246062	0.0246062	0.0246062	0.0164041	0.0164041	0.0164041	0.0164041	0.0164041	0.0164041	0.0164041	0.0164041	0.0164041	0.0164041	0.0164041	0.0246062	0.0164041	0.0164041	0.0164041	0.00820206	0.00820206	0.00820206	0.00820206	0.00820206	0.00820206
chr10	103821693	CCTGTAGTCCCAGCTACTGGNGG	0	0.0164041	0.0164041	0.0164041	0.0164041	0.0164041	0.0164041	0.0164041	0.0164041	0.0164041	0.00820206	0.00820206	0.00820206	0.00820206	0.00820206	0.00820206	0.00820206	0.00820206	0	0	0	0	0	0	0	0	0	0	0	0	0	0	0	0	0	0	0	0	0	0	0	0	0	0	0	0	0
chr10	110588119	CCTGTAGTCCCAGCTACTGGNGG	0	0.00820206	0.00820206	0.00820206	0.00820206	0.00820206	0.00820206	0.00820206	0.00820206	0.00820206	0.00820206	0.00820206	0	0	0.00820206	0.00820206	0.00820206	0.00820206	0.00820206	0.00820206	0.00820206	0.00820206	0.00820206	0.00820206	0.00820206	0.00820206	0.00820206	0.00820206	0.00820206	0.00820206	0.00820206	0.00820206	0.00820206	0.00820206	0.00820206	0.00820206	0.00820206	0.00820206	0.00820206	0.00820206	0.00820206	0.00820206	0.00820206	0.00820206	0.00820206	0.00820206	0.00820206
chr11	65668034	CCTGTAGTCCCAGCTACTGGNGG	0	0.00820206	0.00820206	0.00820206	0.00820206	0.00820206	0.00820206	0.00820206	0.00820206	0.00820206	0.00820206	0.00820206	0.00820206	0.00820206	0.00820206	0.00820206	0.00820206	0.00820206	0.00820206	0.00820206	0.00820206	0.00820206	0.00820206	0.00820206	0.00820206	0.00820206	0.00820206	0.00820206	0.00820206	0.00820206	0.00820206	0.00820206	0.00820206	0.00820206	0.00820206	0.00820206	0	0	0	0	0	0	0	0	0	0	0
chr11	100048021	CCTGTAGTCCCAGCTACTGGNGG	0	0	0	0	0	0	0	0	0	0	0	0	0	0	0	0	0	0	0	0	0	0	0	0	0	0	0	0	0	0	0	0	0	0	0	0	0	0	0	0	0	0	0	0	0	0	0
chr11	117156079	CCTGTAGTCCCAGCTACTGGNGG	0	0.00820206	0.00820206	0.00820206	0.00820206	0.00820206	0.00820206	0.00820206	0.00820206	0.00820206	0.00820206	0.00820206	0.00820206	0.00820206	0.00820206	0.00820206	0.00820206	0.00820206	0.00820206	0.00820206	0	0	0	0	0	0	0	0	0	0	0	0	0	0	0	0	0	0	0	0	0	0	0	0	0	0	0
chr11	119159377	CCTGTAGTCCCAGCTACTGGNGG	0	0.00820206	0.00820206	0.00820206	0.00820206	0.00820206	0.00820206	0.0164041	0.0164041	0.0164041	0.00820206	0.00820206	0.00820206	0.00820206	0.00820206	0.00820206	0.00820206	0.00820206	0.00820206	0.00820206	0.00820206	0.00820206	0.00820206	0.00820206	0.00820206	0.00820206	0.00820206	0.00820206	0.00820206	0.00820206	0.00820206	0.00820206	0.00820206	0.00820206	0.00820206	0.00820206	0.00820206	0.00820206	0.00820206	0.00820206	0.00820206	0.00820206	0.00820206	0.00820206	0.00820206	0.00820206	0.00820206
chr11	119331705	CCTGTAGTCCCAGCTACTGGNGG	0	0.00820206	0.00820206	0.00820206	0.00820206	0.00820206	0.00820206	0.00820206	0.00820206	0.00820206	0.00820206	0.00820206	0.00820206	0.00820206	0.00820206	0.00820206	0.00820206	0.00820206	0.00820206	0.00820206	0.00820206	0.00820206	0.00820206	0.00820206	0.00820206	0.00820206	0.00820206	0.00820206	0.00820206	0.00820206	0.00820206	0.00820206	0.00820206	0.00820206	0.00820206	0.00820206	0.00820206	0.00820206	0.00820206	0.00820206	0.00820206	0.00820206	0.00820206	0	0	0	0
chr12	88060449	CCTGTAGTCCCAGCTACTGGNGG	0	0.00820206	0	0	0	0	0	0	0	0	0	0	0	0	0	0	0	0	0	0	0	0	0	0	0	0	0	0	0	0	0	0	0	0	0	0	0	0	0	0	0	0	0	0	0	0	0
chr12	105958951	CCTGTAGTCCCAGCTACTGGNGG	0	0.00820206	0.00820206	0.00820206	0.00820206	0.00820206	0.00820206	0.00820206	0.00820206	0.00820206	0.00820206	0.00820206	0.00820206	0.00820206	0	0.00820206	0.0246062	0.0246062	0.0246062	0.0246062	0.0246062	0.0328082	0.0328082	0.0328082	0.0328082	0.0328082	0.0328082	0.0328082	0.0328082	0.0410103	0.0410103	0.0410103	0.0410103	0.0410103	0.0410103	0.0410103	0.0410103	0.0410103	0.0410103	0.0410103	0.0410103	0.0410103	0.0410103	0.0410103	0.0410103	0.0410103	0.0410103
chr12	117313422	CCTGTAGTCCCAGCTACTGGNGG	0	0	0	0	0	0	0	0	0	0	0	0	0	0	0	0	0	0	0	0	0	0	0	0	0	0	0	0	0	0	0	0	0	0	0	0	0	0	0	0	0	0	0	0	0	0	0
chr12	123922263	CCTGTAGTCCCAGCTACTGGNGG	0	0.00820206	0.00820206	0.00820206	0.0164041	0.0164041	0.0164041	0.0164041	0.0164041	0.0164041	0.0164041	0.0164041	0.0164041	0.0164041	0.0164041	0.0164041	0.0164041	0.0164041	0.0164041	0.0164041	0.0164041	0.0164041	0.0164041	0.0164041	0.0164041	0.0164041	0.0246062	0.0246062	0.0246062	0.0246062	0.0246062	0.0246062	0.0246062	0.0246062	0.0246062	0.0246062	0.0246062	0.0246062	0.0246062	0.0246062	0.0246062	0.0246062	0.0246062	0.0246062	0.0246062	0.0164041	0.0164041
chr12	130733364	CCTGTAGTCCCAGCTACTGGNGG	0	0.0164041	0.0164041	0.0164041	0.0164041	0.0164041	0.0164041	0.00820206	0.00820206	0.00820206	0.00820206	0.00820206	0.00820206	0.00820206	0.00820206	0.00820206	0.00820206	0.00820206	0.00820206	0.00820206	0.00820206	0.00820206	0.00820206	0.00820206	0.00820206	0.00820206	0.00820206	0.00820206	0.00820206	0.00820206	0.00820206	0.00820206	0.00820206	0.0164041	0.0164041	0.0164041	0.0164041	0.0164041	0.0164041	0.0164041	0.00820206	0.00820206	0.00820206	0.00820206	0.00820206	0.00820206	0.00820206
chr13	73088681	CCTGTAGTCCCAGCTACTGGNGG	0	0.0328082	0.0328082	0.0328082	0.0328082	0.0328082	0.0328082	0.0328082	0.0328082	0.0246062	0.0328082	0.0328082	0.0328082	0.0328082	0.0328082	0.0328082	0.0328082	0.0328082	0.0328082	0.0328082	0.0328082	0.0164041	0.0246062	0.0246062	0.0246062	0.0246062	0.0246062	0.0246062	0.0328082	0.0328082	0.0328082	0.0410103	0.0410103	0.0410103	0.0410103	0.0410103	0.0410103	0.0410103	0.0410103	0.0410103	0.0410103	0.0410103	0.0410103	0.0492123	0.0492123	0.0492123	0.0492123
chr13	77322050	CCTGTAGTCCCAGCTACTGGNGG	0	0	0	0	0	0	0	0	0	0	0	0	0	0	0	0	0	0	0	0	0	0	0	0	0	0	0	0	0	0	0	0	0	0	0	0	0	0	0	0	0	0	0	0	0	0	0
chr13	91010262	CCTGTAGTCCCAGCTACTGGNGG	0	0.0164041	0.0164041	0.0164041	0.0164041	0.0164041	0.0164041	0.0164041	0.0164041	0.0164041	0.0164041	0.0164041	0.0164041	0.0164041	0.0164041	0.0164041	0.0164041	0.0164041	0.0164041	0.0164041	0.0164041	0.0164041	0.0164041	0.0164041	0.0246062	0.0246062	0.0164041	0.0164041	0.0164041	0.0164041	0.0164041	0.0164041	0.0164041	0.0164041	0.0164041	0.0164041	0.0164041	0.0164041	0.0164041	0.0164041	0.0164041	0.0164041	0.0164041	0.00820206	0.00820206	0.00820206	0.00820206
chr14	24212683	CCTGTAGTCCCAGCTACTGGNGG	0	0.0410103	0.0410103	0.0410103	0.0410103	0.0410103	0.0410103	0.0410103	0.0410103	0.0410103	0.0410103	0.0410103	0.0410103	0.0410103	0.0410103	0.0410103	0.0328082	0.0328082	0.0328082	0.0328082	0.0328082	0.0328082	0.0246062	0.0246062	0.0164041	0.0164041	0.0164041	0.0164041	0.0164041	0.0164041	0.0164041	0.0164041	0.0164041	0.0164041	0.0164041	0.0164041	0.0164041	0.00820206	0.00820206	0.00820206	0.00820206	0.00820206	0.00820206	0.00820206	0	0	0
chr14	59444696	CCTGTAGTCCCAGCTACTGGNGG	0	0.00820206	0.00820206	0.00820206	0.00820206	0.00820206	0.00820206	0.00820206	0.00820206	0.00820206	0.00820206	0.00820206	0.00820206	0.00820206	0.00820206	0.00820206	0.00820206	0.00820206	0.00820206	0.00820206	0.00820206	0.00820206	0.00820206	0.00820206	0.00820206	0.00820206	0	0	0	0	0	0	0	0	0	0	0	0.00820206	0.00820206	0.00820206	0.00820206	0.00820206	0.00820206	0.00820206	0.00820206	0.00820206	0.00820206
chr14	60113072	CCTGTAGTCCCAGCTACTGGNGG	0	0.00820206	0.00820206	0.00820206	0.00820206	0.00820206	0.00820206	0.00820206	0.00820206	0.00820206	0.00820206	0.00820206	0.00820206	0.00820206	0.00820206	0.00820206	0.00820206	0.00820206	0.00820206	0.00820206	0.00820206	0.00820206	0.00820206	0.00820206	0.00820206	0.00820206	0.00820206	0.00820206	0.00820206	0.00820206	0.00820206	0.00820206	0.00820206	0.00820206	0.00820206	0.00820206	0.00820206	0.00820206	0.00820206	0.00820206	0.00820206	0.00820206	0.00820206	0.00820206	0.00820206	0.00820206	0.00820206
chr14	63638072	CCTGTAGTCCCAGCTACTGGNGG	0	0.0164041	0.0164041	0.0164041	0.0164041	0.0164041	0.0164041	0.0164041	0.0164041	0.0164041	0.0164041	0.0164041	0.0164041	0.0164041	0.0164041	0.0164041	0.0164041	0.0164041	0.0164041	0.0164041	0.0164041	0.0164041	0.0164041	0.0164041	0.0164041	0.0164041	0.0164041	0.0164041	0.0164041	0.0164041	0.0164041	0.0164041	0.0164041	0.0164041	0.0164041	0.0164041	0.0164041	0.0164041	0.0164041	0.0164041	0.0164041	0.0164041	0.0164041	0.0164041	0.0164041	0.0164041	0.00820206
chr14	71395553	CCTGTAGTCCCAGCTACTGGNGG	0	0.0164041	0.0164041	0.0164041	0.0164041	0.00820206	0.00820206	0.00820206	0.00820206	0.00820206	0.00820206	0.0164041	0.0164041	0.0164041	0.0164041	0.0164041	0.0164041	0.0164041	0.0164041	0.0164041	0.0246062	0.0328082	0.0410103	0.0410103	0.0410103	0.0410103	0.0410103	0.0410103	0.0410103	0.0410103	0.0410103	0.0410103	0.0410103	0.0410103	0.0410103	0.0410103	0.0410103	0.0410103	0.0410103	0.0410103	0.0410103	0.0410103	0.0410103	0.0410103	0.0410103	0.0410103	0.0410103
chr14	72645448	CCTGTAGTCCCAGCTACTGGNGG	0	0.0328082	0.0328082	0.0328082	0.0328082	0.0328082	0.0328082	0.0328082	0.0328082	0.0410103	0.0328082	0.0328082	0.0328082	0.0328082	0.0492123	0.0492123	0.0492123	0.0492123	0.0492123	0.0492123	0.0492123	0.0492123	0.0492123	0.0492123	0.0492123	0.0410103	0.0410103	0.0410103	0.0410103	0.0410103	0.0410103	0.0410103	0.0410103	0.0410103	0.0410103	0.0492123	0.0492123	0.0492123	0.0492123	0.0492123	0.0492123	0.0492123	0.0492123	0.0410103	0.0410103	0.0328082	0.0328082
chr14	81604690	CCTGTAGTCCCAGCTACTGGNGG	0	0.0164041	0.0164041	0.0164041	0.0164041	0.0164041	0.0164041	0.0164041	0.0164041	0.0164041	0.0164041	0.0164041	0.0164041	0.0164041	0.0164041	0.0164041	0.0164041	0.0164041	0.0164041	0.0164041	0.0164041	0.0164041	0.0164041	0.0164041	0.00820206	0.00820206	0.00820206	0.00820206	0.00820206	0.00820206	0.00820206	0.00820206	0.00820206	0.00820206	0.00820206	0.00820206	0.00820206	0.00820206	0.00820206	0.00820206	0.00820206	0.00820206	0.00820206	0.00820206	0.00820206	0.00820206	0.00820206
chr14	90409879	CCTGTAGTCCCAGCTACTGGNGG	0	0.0164041	0.0164041	0.0164041	0.0164041	0.0164041	0.0164041	0.0164041	0.0164041	0.0164041	0.0164041	0.0164041	0.0246062	0.0246062	0.0246062	0.0246062	0.00820206	0.00820206	0.00820206	0.00820206	0.00820206	0.00820206	0.00820206	0.00820206	0.00820206	0.00820206	0.00820206	0.00820206	0.00820206	0.00820206	0.00820206	0.00820206	0.00820206	0.00820206	0.00820206	0.00820206	0.00820206	0.00820206	0.00820206	0.00820206	0.00820206	0.00820206	0.00820206	0.00820206	0.00820206	0.00820206	0.00820206
chr15	38620692	CCTGTAGTCCCAGCTACTGGNGG	0	0.00820206	0.00820206	0.00820206	0.00820206	0.00820206	0.00820206	0.00820206	0.00820206	0.00820206	0.00820206	0.00820206	0.00820206	0.00820206	0.00820206	0	0	0	0	0	0	0	0	0	0	0	0	0	0	0	0	0	0	0	0	0	0	0	0	0	0	0	0	0	0	0	0
chr15	75878481	CCTGTAGTCCCAGCTACTGGNGG	0	0.0164041	0.0246062	0.0246062	0.0246062	0.0246062	0.0164041	0.0164041	0.0164041	0.0164041	0.0164041	0.0164041	0.0164041	0.0164041	0.0164041	0.0164041	0.0164041	0.0164041	0.0164041	0.0164041	0.0164041	0.0164041	0.0246062	0.0246062	0.0246062	0.0246062	0.0246062	0.0246062	0.0246062	0.0246062	0.0246062	0.0246062	0.0246062	0.0246062	0.0164041	0.0164041	0.0246062	0.0246062	0.0246062	0.0246062	0.0246062	0.0246062	0.0246062	0.0246062	0.0246062	0.0246062	0.0246062
chr16	409298	CCTGTAGTCCCAGCTACTGGNGG	0	0.0492123	0.0492123	0.0492123	0.0492123	0.0492123	0.0492123	0.0492123	0.0492123	0.0492123	0.0492123	0.0492123	0.0492123	0.0492123	0.0492123	0.0492123	0.0410103	0.0410103	0.0410103	0.0328082	0.0328082	0.0328082	0.0328082	0.0328082	0.0328082	0.0328082	0.0410103	0.0410103	0.0328082	0.0328082	0.0328082	0.0328082	0.0328082	0.0328082	0.0328082	0.0164041	0.0164041	0.0164041	0.0164041	0.0164041	0.0164041	0.0164041	0.0164041	0.0164041	0.0164041	0.0164041	0.0164041
chr16	3105285	CCTGTAGTCCCAGCTACTGGNGG	0	0.0246062	0.0246062	0.0246062	0.0246062	0.0246062	0.0246062	0.0246062	0.0246062	0.0246062	0.0246062	0.0246062	0.0246062	0.0246062	0.0246062	0.0164041	0.0164041	0.0164041	0.0164041	0.0164041	0.0246062	0.0246062	0.0246062	0.0246062	0.0246062	0.0246062	0.0164041	0.0164041	0.0164041	0.0164041	0.0164041	0.0164041	0.0164041	0.0164041	0.0164041	0.0328082	0.0328082	0.0328082	0.0328082	0.0328082	0.0328082	0.0328082	0.0410103	0.0410103	0.0410103	0.0492123	0.0492123
chr16	21127451	CCTGTAGTCCCAGCTACTGGNGG	0	0	0	0	0	0	0	0	0	0	0	0	0	0	0	0	0	0	0	0	0	0	0	0	0	0	0	0	0	0	0	0	0	0	0	0	0	0	0	0	0	0	0	0	0	0	0
chr16	47372040	CCTGTAGTCCCAGCTACTGGNGG	0	0	0	0	0	0	0	0	0	0	0	0	0	0	0	0	0	0	0	0	0	0	0	0	0	0	0	0	0	0	0	0	0	0	0	0	0	0	0	0	0	0	0	0	0	0.00820206	0.00820206
chr17	7623585	CCTGTAGTCCCAGCTACTGGNGG	0	0.00820206	0.00820206	0.00820206	0.00820206	0.00820206	0.00820206	0.00820206	0.00820206	0.00820206	0.00820206	0.00820206	0.00820206	0.00820206	0.00820206	0.00820206	0.00820206	0.00820206	0.00820206	0.00820206	0.00820206	0.00820206	0.00820206	0.00820206	0.0164041	0.0164041	0.0164041	0.0246062	0.0246062	0.0246062	0.0246062	0.0246062	0.0246062	0.0246062	0.0246062	0.0246062	0.0328082	0.0328082	0.0328082	0.0328082	0.0246062	0.0410103	0.0410103	0.0410103	0.0410103	0.0410103	0.0410103
chr17	7639705	CCTGTAGTCCCAGCTACTGGNGG	0	0.0574144	0.0574144	0.0492123	0.0492123	0.0492123	0.0492123	0.0492123	0.0574144	0.0574144	0.0574144	0.0574144	0.0574144	0.0656165	0.0656165	0.0656165	0.0656165	0.0656165	0.0656165	0.0656165	0.0656165	0.0492123	0.0492123	0.0574144	0.0574144	0.0574144	0.0574144	0.0574144	0.0574144	0.0574144	0.0656165	0.0656165	0.0656165	0.0656165	0.0656165	0.0656165	0.0328082	0.0328082	0.0328082	0.0328082	0.0328082	0.0328082	0.0328082	0.0328082	0.0328082	0.0328082	0.0328082
chr17	34819034	CCTGTAGTCCCAGCTACTGGNGG	0	0.00820206	0.00820206	0.00820206	0.00820206	0.00820206	0.00820206	0.00820206	0.00820206	0.00820206	0.00820206	0.00820206	0.00820206	0.00820206	0.00820206	0.00820206	0.00820206	0.00820206	0.00820206	0.00820206	0.00820206	0.00820206	0.00820206	0.00820206	0.00820206	0.00820206	0.00820206	0.00820206	0.00820206	0.00820206	0.0164041	0.0164041	0.0164041	0.0164041	0.0164041	0.0164041	0.0164041	0.0164041	0.0164041	0.0164041	0.0164041	0.00820206	0.00820206	0.00820206	0.00820206	0.00820206	0.00820206
chr17	48021854	CCTGTAGTCCCAGCTACTGGNGG	0	0.0410103	0.00820206	0.00820206	0.00820206	0.00820206	0.00820206	0.00820206	0.0164041	0.0164041	0.0164041	0.0164041	0.0164041	0.0164041	0.0164041	0.0164041	0.0164041	0.0164041	0.0164041	0.0164041	0.0164041	0.0164041	0.0164041	0.0164041	0.0164041	0.0164041	0.0164041	0.0164041	0.0164041	0.0164041	0.0164041	0.0164041	0.0164041	0.0164041	0.0164041	0.0164041	0.0164041	0.00820206	0.00820206	0.00820206	0.00820206	0.00820206	0.00820206	0.00820206	0.00820206	0.00820206	0.0164041
chr17	50492720	CCTGTAGTCCCAGCTACTGGNGG	0	0.00820206	0.00820206	0.00820206	0.00820206	0.00820206	0.00820206	0.00820206	0.00820206	0.00820206	0.00820206	0.00820206	0.00820206	0.00820206	0.00820206	0.00820206	0.0164041	0.0246062	0.0246062	0.0246062	0.0246062	0.0246062	0.0246062	0.0246062	0.0164041	0.0164041	0.0164041	0.0164041	0.0164041	0.0164041	0.0164041	0.0164041	0.0164041	0.0164041	0.0164041	0.0164041	0.0164041	0.0164041	0.0164041	0.0164041	0.0164041	0.0164041	0.0164041	0.0164041	0.0164041	0.0164041	0.0328082
chr17	80897151	CCTGTAGTCCCAGCTACTGGNGG	0	0.0328082	0.0328082	0.0328082	0.0328082	0.0328082	0.0328082	0.0246062	0.0164041	0.0164041	0.0164041	0.0164041	0.0164041	0.0164041	0.0164041	0.0164041	0.0164041	0.0164041	0.0164041	0.00820206	0.00820206	0.00820206	0.00820206	0.00820206	0.00820206	0.00820206	0.00820206	0.00820206	0.00820206	0.00820206	0.00820206	0.00820206	0.00820206	0.00820206	0.00820206	0.00820206	0.00820206	0.00820206	0.00820206	0.00820206	0.00820206	0.00820206	0	0	0	0	0
chr18	12419979	CCTGTAGTCCCAGCTACTGGNGG	0	0.0164041	0.0164041	0.0164041	0.0164041	0.0164041	0.0164041	0.0164041	0.0164041	0.0164041	0.0164041	0.0164041	0.0164041	0.0164041	0.0164041	0.00820206	0.00820206	0.00820206	0.00820206	0.00820206	0.00820206	0.00820206	0.00820206	0.0164041	0.0246062	0.0246062	0.0246062	0.0246062	0.0246062	0.0246062	0.0246062	0.0246062	0.0246062	0.0246062	0.0246062	0.0246062	0.0246062	0.0246062	0.0246062	0.0246062	0.0164041	0.0164041	0.0164041	0.0164041	0.0164041	0.0164041	0.0164041
chr18	27101483	CCTGTAGTCCCAGCTACTGGNGG	0	0	0	0	0	0	0	0	0	0	0	0	0	0	0	0	0	0	0	0	0	0	0	0	0	0	0	0	0	0	0	0	0	0	0	0	0	0	0	0	0	0	0	0	0	0	0
chr18	30222301	CCTGTAGTCCCAGCTACTGGNGG	0	0.0164041	0.0164041	0.0246062	0.0246062	0.0246062	0.0246062	0.0246062	0.0246062	0.0246062	0.0246062	0.0246062	0.0246062	0.0246062	0.0164041	0.0164041	0.0164041	0.0164041	0.0164041	0.0164041	0.0164041	0.0164041	0.0164041	0.0164041	0.0164041	0.0164041	0.0164041	0.0164041	0.0164041	0.0164041	0.0164041	0.0164041	0.0164041	0.0164041	0.00820206	0.00820206	0.00820206	0.00820206	0.00820206	0.00820206	0.00820206	0.00820206	0.00820206	0.00820206	0.00820206	0.00820206	0.00820206
chr18	46026777	CCTGTAGTCCCAGCTACTGGNGG	0	0	0	0	0	0	0	0	0	0	0	0	0	0	0	0	0	0	0	0	0	0	0	0	0	0	0	0	0	0	0	0	0	0	0	0	0	0	0	0	0	0	0	0	0	0	0
chr18	47097010	CCTGTAGTCCCAGCTACTGGNGG	0	0	0	0	0	0	0	0	0	0	0	0	0	0	0	0	0	0	0	0	0	0	0	0	0	0	0	0	0	0	0	0	0	0	0	0	0	0	0	0	0	0	0	0	0	0	0
chr18	67141064	CCTGTAGTCCCAGCTACTGGNGG	0	0	0	0	0	0	0	0	0	0	0	0	0	0	0	0	0	0	0	0	0	0	0	0	0	0	0	0	0	0	0	0	0	0	0	0	0	0	0	0	0	0	0	0	0	0	0
chr19	7224071	CCTGTAGTCCCAGCTACTGGNGG	0	0.0410103	0.0410103	0.0410103	0.0410103	0.0246062	0.0246062	0.0246062	0.0246062	0.0246062	0.0246062	0.0246062	0.0246062	0.0246062	0.0410103	0.0410103	0.0410103	0.0410103	0.0410103	0.0410103	0.0410103	0.0410103	0.0410103	0.0410103	0.0410103	0.0410103	0.0410103	0.0410103	0.0410103	0.0246062	0.0246062	0.0246062	0.0246062	0.0246062	0.0328082	0.0328082	0.0328082	0.0328082	0.0328082	0.0328082	0.0328082	0.0328082	0.0328082	0.0328082	0.0328082	0.0328082	0.0328082
chr19	43424117	CCTGTAGTCCCAGCTACTGGNGG	0	0.0492123	0.0492123	0.0492123	0.0492123	0.0492123	0.0492123	0.0492123	0.0574144	0.0574144	0.0492123	0.0574144	0.0574144	0.0574144	0.0574144	0.0574144	0.0574144	0.0574144	0.0574144	0.0574144	0.0574144	0.0574144	0.0574144	0.0656165	0.0656165	0.0656165	0.0656165	0.0656165	0.0656165	0.0656165	0.0656165	0.0656165	0.0656165	0.0656165	0.0656165	0.0656165	0.0656165	0.0656165	0.0656165	0.0656165	0.0574144	0.0574144	0.0656165	0.0656165	0.0656165	0.0656165	0.0656165
chr19	51647995	CCTGTAGTCCCAGCTACTGGNGG	0	0	0	0	0	0	0	0	0	0	0	0	0	0	0	0	0	0	0	0	0	0	0	0	0	0	0	0	0	0	0	0	0	0	0	0	0	0	0	0	0	0	0	0	0	0	0
chr2	10807339	CCTGTAGTCCCAGCTACTGGNGG	0	0.00820206	0.00820206	0.00820206	0.00820206	0.00820206	0.00820206	0.00820206	0.00820206	0.00820206	0.00820206	0.00820206	0.00820206	0.00820206	0.00820206	0.00820206	0.00820206	0.00820206	0.00820206	0.00820206	0.00820206	0.00820206	0.00820206	0.00820206	0.00820206	0.00820206	0.00820206	0.00820206	0.00820206	0.00820206	0.00820206	0.00820206	0.00820206	0.00820206	0.00820206	0.00820206	0.0164041	0.0164041	0.0164041	0.0164041	0.0164041	0.0164041	0.0164041	0.0164041	0.00820206	0.00820206	0.00820206
chr2	13614006	CCTGTAGTCCCAGCTACTGGNGG	0	0.00820206	0.00820206	0.00820206	0.00820206	0.00820206	0.00820206	0.00820206	0.00820206	0.00820206	0.00820206	0.00820206	0.00820206	0.00820206	0.00820206	0.00820206	0.00820206	0.00820206	0.00820206	0.00820206	0.00820206	0.00820206	0.00820206	0.00820206	0.00820206	0	0	0	0	0	0	0	0	0	0	0	0	0	0	0	0	0	0	0	0	0	0
chr2	21661619	CCTGTAGTCCCAGCTACTGGNGG	0	0.00820206	0.00820206	0.00820206	0.00820206	0.00820206	0.00820206	0.00820206	0.00820206	0.00820206	0.00820206	0.00820206	0.00820206	0.00820206	0.00820206	0.00820206	0.00820206	0.00820206	0.00820206	0.00820206	0.00820206	0.00820206	0.00820206	0.00820206	0.00820206	0.00820206	0.00820206	0.00820206	0.00820206	0.00820206	0.00820206	0.00820206	0.00820206	0.00820206	0.00820206	0.00820206	0.00820206	0.00820206	0.00820206	0.00820206	0.00820206	0.00820206	0.00820206	0	0	0	0
chr2	27884374	CCTGTAGTCCCAGCTACTGGNGG	0	0	0	0	0	0	0	0	0	0	0	0	0	0	0	0	0	0	0.00820206	0.00820206	0.00820206	0.00820206	0.00820206	0.00820206	0.00820206	0.00820206	0.00820206	0.00820206	0.00820206	0.00820206	0.00820206	0.00820206	0.00820206	0.00820206	0.00820206	0.00820206	0.00820206	0.00820206	0.00820206	0.00820206	0.00820206	0.00820206	0.00820206	0.00820206	0.00820206	0.00820206	0.00820206
chr2	70336527	CCTGTAGTCCCAGCTACTGGNGG	0	0.0246062	0.0246062	0.0246062	0.0246062	0.0246062	0.0246062	0.0246062	0.0246062	0.0246062	0.0246062	0.0246062	0.0246062	0.0246062	0.0246062	0.0246062	0.0246062	0.0246062	0.0246062	0.0246062	0.0246062	0.0246062	0.0164041	0.00820206	0.00820206	0.00820206	0.00820206	0.00820206	0.00820206	0.00820206	0.00820206	0.00820206	0.00820206	0.00820206	0.00820206	0.00820206	0.00820206	0.00820206	0.00820206	0.00820206	0.00820206	0.00820206	0.00820206	0.00820206	0.00820206	0.00820206	0.00820206
chr2	73379204	CCTGTAGTCCCAGCTACTGGNGG	0	0.0246062	0.0246062	0.0246062	0.0246062	0.0246062	0.0246062	0.0246062	0.0246062	0.0246062	0.0246062	0.0246062	0.0246062	0.0246062	0.0246062	0.0246062	0.0246062	0.0246062	0.0246062	0.0246062	0.0246062	0.0246062	0.0246062	0.0246062	0.0246062	0.0164041	0.0164041	0.0164041	0.0164041	0.0164041	0.0164041	0.0164041	0.0164041	0.0164041	0.0246062	0.0164041	0.0164041	0.0164041	0.0164041	0.0164041	0.0164041	0.0164041	0.0164041	0.0164041	0.0328082	0.0492123	0.0492123
chr2	97847069	CCTGTAGTCCCAGCTACTGGNGG	0	0.0164041	0.0164041	0.0164041	0.0164041	0.0164041	0.0164041	0.0164041	0.0164041	0.0164041	0.0164041	0.0164041	0.0164041	0.0164041	0.0164041	0.0164041	0.0164041	0.0164041	0.0164041	0.0164041	0.00820206	0.00820206	0.00820206	0.00820206	0.00820206	0.00820206	0.00820206	0.00820206	0.00820206	0.00820206	0.00820206	0.00820206	0.00820206	0.0164041	0.0164041	0.0164041	0.0164041	0.0164041	0.0164041	0.0164041	0.0164041	0.0164041	0.0164041	0.0164041	0.0164041	0.0164041	0.0164041
chr2	127669608	CCTGTAGTCCCAGCTACTGGNGG	0	0	0	0	0	0	0	0	0	0	0	0	0	0	0	0	0	0	0	0	0	0	0	0	0	0	0	0	0	0	0	0	0	0	0	0	0	0	0	0	0	0	0	0	0	0	0
chr2	131113209	CCTGTAGTCCCAGCTACTGGNGG	0	0.0328082	0.0328082	0.0246062	0.0246062	0.0246062	0.0246062	0.0328082	0.0328082	0.0328082	0.0328082	0.0328082	0.0328082	0.0328082	0.0328082	0.0328082	0.0328082	0.0328082	0.0328082	0.0328082	0.0328082	0.0328082	0.0328082	0.0328082	0.0328082	0.0328082	0.0328082	0.0328082	0.0328082	0.0328082	0.0328082	0.0328082	0.0246062	0.0246062	0.0246062	0.0246062	0.0246062	0.0246062	0.0246062	0.0246062	0.0246062	0.0246062	0.0246062	0.0246062	0.0246062	0.0246062	0.0246062
chr2	218525373	CCTGTAGTCCCAGCTACTGGNGG	0	0.00820206	0.00820206	0.00820206	0.00820206	0.00820206	0.00820206	0.00820206	0.00820206	0.00820206	0.00820206	0.00820206	0.00820206	0.00820206	0.00820206	0.00820206	0.00820206	0.00820206	0.00820206	0.00820206	0.00820206	0.00820206	0.00820206	0.00820206	0.00820206	0.00820206	0	0	0	0	0	0	0	0	0	0	0	0	0	0	0	0	0	0	0	0	0
chr2	218967594	CCTGTAGTCCCAGCTACTGGNGG	0	0	0	0	0	0	0	0	0	0	0	0	0	0	0	0	0	0	0	0	0	0	0	0	0	0	0	0	0	0	0	0	0	0	0	0	0	0	0	0	0	0	0	0	0	0	0
chr2	219046906	CCTGTAGTCCCAGCTACTGGNGG	0	0	0	0	0	0	0	0	0	0	0	0	0	0	0	0	0	0	0	0	0	0	0	0	0	0	0	0	0	0	0	0.00820206	0.00820206	0.00820206	0.00820206	0.00820206	0.00820206	0.00820206	0.00820206	0.00820206	0.00820206	0.00820206	0.00820206	0.00820206	0.00820206	0.00820206	0.00820206
chr20	19325336	CCTGTAGTCCCAGCTACTGGNGG	0	0	0	0	0	0	0	0	0	0	0	0	0	0	0	0	0	0	0	0	0	0	0	0	0	0	0	0	0	0	0	0	0	0	0	0	0	0	0	0	0	0	0	0	0	0	0
chr21	28643570	CCTGTAGTCCCAGCTACTGGNGG	0	0	0	0	0	0	0	0	0	0	0	0	0	0	0	0	0	0	0	0	0	0	0	0	0	0	0	0	0	0	0	0	0	0	0	0	0	0	0	0	0	0	0	0	0	0	0
chr22	19200732	CCTGTAGTCCCAGCTACTGGNGG	0	0.0328082	0.0328082	0.0328082	0.0410103	0.0410103	0.0410103	0.0410103	0.0410103	0.0410103	0.0410103	0.0410103	0.0410103	0.0410103	0.0410103	0.0410103	0.0492123	0.0492123	0.0410103	0.0410103	0.0410103	0.0410103	0.0410103	0.0410103	0.0410103	0.0328082	0.0328082	0.0246062	0.0246062	0.0246062	0.0246062	0.0246062	0.0328082	0.0328082	0.0328082	0.0328082	0.0328082	0.0328082	0.0410103	0.0410103	0.0410103	0.0410103	0.0410103	0.0410103	0.0410103	0.0328082	0.0328082
chr3	32832348	CCTGTAGTCCCAGCTACTGGNGG	0	0.0164041	0.0164041	0.00820206	0.00820206	0.00820206	0.00820206	0.00820206	0.00820206	0.00820206	0.00820206	0.00820206	0.00820206	0.00820206	0.00820206	0.00820206	0.00820206	0.00820206	0.00820206	0.00820206	0.00820206	0.00820206	0.00820206	0.00820206	0.00820206	0.00820206	0.00820206	0.00820206	0.00820206	0.00820206	0.00820206	0	0	0	0	0	0	0	0	0	0	0.00820206	0.00820206	0.00820206	0.00820206	0.00820206	0.00820206
chr3	40175033	CCTGTAGTCCCAGCTACTGGNGG	0	0.0410103	0.0410103	0.0410103	0.0328082	0.0328082	0.0328082	0.0328082	0.0328082	0.0328082	0.0328082	0.0328082	0.0328082	0.0328082	0.0410103	0.0410103	0.0410103	0.0410103	0.0410103	0.0410103	0.0410103	0.0410103	0.0410103	0.0410103	0.0410103	0.0410103	0.0410103	0.0410103	0.0410103	0.0410103	0.0410103	0.0410103	0.0410103	0.0410103	0.0410103	0.0410103	0.0410103	0.0410103	0.0410103	0.0410103	0.0410103	0.0410103	0.0410103	0.0410103	0.0410103	0.0246062	0.0246062
chr3	63112098	CCTGTAGTCCCAGCTACTGGNGG	0	0	0	0	0	0	0	0	0	0	0	0	0	0	0	0	0	0	0	0	0	0	0	0	0	0	0	0	0	0	0	0	0	0	0	0	0	0	0	0	0	0	0	0	0	0	0
chr3	138618109	CCTGTAGTCCCAGCTACTGGNGG	0	0.00820206	0.00820206	0.00820206	0.00820206	0.00820206	0.00820206	0.00820206	0.00820206	0.00820206	0.00820206	0.00820206	0.00820206	0.00820206	0.00820206	0.00820206	0.00820206	0.00820206	0.00820206	0.00820206	0.00820206	0.00820206	0.00820206	0.00820206	0.0164041	0.0164041	0.00820206	0.00820206	0.00820206	0.00820206	0.00820206	0.00820206	0.00820206	0.00820206	0.00820206	0.00820206	0.00820206	0.00820206	0.00820206	0.00820206	0.00820206	0.00820206	0.00820206	0.00820206	0.00820206	0.00820206	0.00820206
chr3	145068310	CCTGTAGTCCCAGCTACTGGNGG	0	0	0	0	0	0	0	0	0	0	0	0	0	0.00820206	0.00820206	0.00820206	0.00820206	0.00820206	0.00820206	0.00820206	0.00820206	0.00820206	0.00820206	0.00820206	0.00820206	0.00820206	0.00820206	0.00820206	0.00820206	0.00820206	0.00820206	0.00820206	0.00820206	0.00820206	0.00820206	0.00820206	0.00820206	0.00820206	0.00820206	0.00820206	0.00820206	0.00820206	0.00820206	0.00820206	0.00820206	0.00820206	0.00820206
chr3	172628409	CCTGTAGTCCCAGCTACTGGNGG	0	0.0574144	0.0574144	0.0574144	0.0574144	0.0574144	0.0574144	0.0574144	0.0574144	0.0574144	0.0574144	0.0574144	0.0410103	0.0328082	0.0328082	0.0328082	0.0328082	0.0164041	0.0164041	0.0164041	0.0164041	0.0164041	0.0164041	0.0164041	0.0164041	0.0164041	0.0164041	0.0164041	0.0164041	0.0164041	0.00820206	0.00820206	0.00820206	0.00820206	0.00820206	0.00820206	0.00820206	0.00820206	0.00820206	0.00820206	0	0	0	0	0	0	0
chr3	179430581	CCTGTAGTCCCAGCTACTGGNGG	0	0.0246062	0.0246062	0.0246062	0.0246062	0.0246062	0.0246062	0.0164041	0.0164041	0.0164041	0.00820206	0.00820206	0.00820206	0.00820206	0.00820206	0.00820206	0.00820206	0.00820206	0.00820206	0.00820206	0.00820206	0.00820206	0	0	0	0	0	0	0	0	0	0	0	0	0	0	0	0	0	0	0	0	0	0	0	0	0
chr3	186759226	CCTGTAGTCCCAGCTACTGGNGG	0	0.0164041	0.0164041	0.0246062	0.0164041	0.0164041	0.0164041	0.0164041	0.0246062	0.0246062	0.0246062	0.0246062	0.0246062	0.0246062	0.0246062	0.0246062	0.0246062	0.0246062	0.0246062	0.0246062	0.0246062	0.0246062	0.0328082	0.0328082	0.0328082	0.0328082	0.0328082	0.0328082	0.0328082	0.0328082	0.0328082	0.0328082	0.0328082	0.0328082	0.0328082	0.0328082	0.0328082	0.0328082	0.0328082	0.0328082	0.0328082	0.0328082	0.0328082	0.0328082	0.0328082	0.0328082	0.0328082
chr4	57697921	CCTGTAGTCCCAGCTACTGGNGG	0	0.00820206	0.00820206	0.00820206	0.00820206	0.00820206	0.00820206	0.00820206	0.00820206	0.00820206	0.00820206	0.00820206	0.00820206	0.0164041	0.0164041	0.0164041	0.0164041	0.0164041	0.0164041	0.0164041	0.0164041	0.0164041	0.0164041	0.0164041	0.0164041	0.0164041	0.0164041	0.0164041	0.0164041	0.0164041	0.0164041	0.0164041	0.0164041	0.0164041	0.0164041	0.0164041	0.0164041	0.0164041	0.0164041	0.0164041	0.0164041	0.0164041	0.0164041	0.0164041	0.00820206	0.00820206	0.00820206
chr4	79309843	CCTGTAGTCCCAGCTACTGGNGG	0	0	0	0	0	0	0	0	0	0	0	0	0	0	0	0	0	0	0	0	0	0	0	0	0	0	0	0	0	0	0	0	0	0	0	0	0	0	0	0	0	0	0	0	0	0	0
chr4	144373525	CCTGTAGTCCCAGCTACTGGNGG	0	0.0492123	0.0492123	0.0492123	0.0492123	0.0492123	0.0492123	0.0492123	0.0492123	0.0492123	0.0492123	0.0492123	0.0492123	0.0492123	0.0492123	0.0492123	0.0492123	0.0492123	0.0492123	0.0410103	0.0410103	0.0410103	0.0410103	0.0410103	0.0410103	0.0410103	0.0410103	0.0410103	0.0410103	0.0410103	0.0410103	0.0410103	0.0410103	0.0410103	0.0410103	0.0246062	0.0246062	0.0246062	0.0246062	0.0246062	0.0246062	0.0246062	0.0246062	0.0246062	0.0246062	0.0246062	0.0410103
chr5	556494	CCTGTAGTCCCAGCTACTGGNGG	0	0	0	0	0	0	0	0	0	0	0	0	0	0	0	0	0	0	0	0	0	0	0	0	0	0	0	0	0	0	0	0	0	0	0	0	0	0	0	0	0	0	0	0	0	0	0
chr5	31326819	CCTGTAGTCCCAGCTACTGGNGG	0	0.0410103	0.0410103	0.0410103	0.0410103	0.0492123	0.0574144	0.0492123	0.0574144	0.0574144	0.0574144	0.0574144	0.0574144	0.0574144	0.0574144	0.0656165	0.0656165	0.0656165	0.0656165	0.0574144	0.0574144	0.0574144	0.0574144	0.0574144	0.0574144	0.0574144	0.0574144	0.0574144	0.0574144	0.0574144	0.0574144	0.0574144	0.0574144	0.0492123	0.0492123	0.0492123	0.0492123	0.0492123	0.0492123	0.0492123	0.0492123	0.0492123	0.0492123	0.0492123	0.0410103	0.0410103	0.0410103
chr5	44538195	CCTGTAGTCCCAGCTACTGGNGG	0	0.00820206	0.00820206	0.00820206	0.00820206	0.00820206	0.00820206	0.00820206	0.00820206	0.00820206	0.00820206	0.00820206	0.00820206	0.00820206	0.00820206	0.00820206	0.00820206	0.00820206	0.00820206	0.00820206	0.00820206	0.00820206	0.00820206	0.00820206	0.00820206	0.00820206	0.00820206	0.00820206	0.00820206	0.00820206	0.00820206	0.00820206	0.00820206	0.00820206	0.0164041	0.0164041	0.0164041	0.0164041	0.0164041	0.0246062	0.0328082	0.0328082	0.0328082	0.0328082	0.0410103	0.0410103	0.0410103
chr5	61366022	CCTGTAGTCCCAGCTACTGGNGG	0	0.0738185	0.0738185	0.0738185	0.0738185	0.0738185	0.0738185	0.0738185	0.0738185	0.0738185	0.0738185	0.0738185	0.0738185	0.0738185	0.0738185	0.0738185	0.0738185	0.0820206	0.0820206	0.0820206	0.0820206	0.0820206	0.0656165	0.0656165	0.0574144	0.0328082	0.0328082	0.0328082	0.0328082	0.0328082	0.0328082	0.0328082	0.0246062	0.0246062	0.0246062	0.0246062	0.0246062	0.0164041	0.0164041	0.0164041	0.0164041	0.0164041	0.0164041	0.0164041	0.0164041	0.0164041	0.0164041
chr5	69174639	CCTGTAGTCCCAGCTACTGGNGG	0	0.0410103	0.0410103	0.0410103	0.0410103	0.0410103	0.0410103	0.0410103	0.0410103	0.0246062	0.0164041	0.0164041	0.0164041	0.0164041	0.00820206	0	0	0	0	0	0	0	0	0	0	0	0	0	0	0	0	0	0	0	0	0	0	0	0	0	0	0	0	0	0	0	0
chr5	75705090	CCTGTAGTCCCAGCTACTGGNGG	0	0.0328082	0.0328082	0.0328082	0.0246062	0.0246062	0.0246062	0.0246062	0.0246062	0.0246062	0.0164041	0.0164041	0.0164041	0.0164041	0.0164041	0.0164041	0.0164041	0.0164041	0.0164041	0.0164041	0.0164041	0.0164041	0.0164041	0.0164041	0.0164041	0.0164041	0.0164041	0.0164041	0.0164041	0.00820206	0.00820206	0.00820206	0.00820206	0.00820206	0.00820206	0.00820206	0.00820206	0.00820206	0.00820206	0.00820206	0.00820206	0.00820206	0.00820206	0.00820206	0.00820206	0.00820206	0.00820206
chr5	93917769	CCTGTAGTCCCAGCTACTGGNGG	0	0	0	0	0	0	0	0	0	0	0	0	0	0	0	0	0	0	0	0	0	0	0	0	0	0	0	0	0	0	0	0	0	0	0	0	0	0	0	0	0	0	0	0	0	0	0
chr5	108412424	CCTGTAGTCCCAGCTACTGGNGG	0	0	0	0	0	0	0	0	0	0	0	0	0	0	0	0	0	0	0	0	0	0	0	0	0	0	0	0	0	0	0	0	0	0	0	0	0	0	0	0	0.00820206	0.00820206	0.00820206	0.00820206	0.00820206	0.00820206	0.00820206
chr5	129084763	CCTGTAGTCCCAGCTACTGGNGG	0	0.0820206	0.0820206	0.0820206	0.0820206	0.0820206	0.0820206	0.0820206	0.0820206	0.0738185	0.0738185	0.0656165	0.0656165	0.0656165	0.0656165	0.0656165	0.0656165	0.0656165	0.0656165	0.0656165	0.0656165	0.0574144	0.0574144	0.0574144	0.0574144	0.0574144	0.0574144	0.0574144	0.0246062	0.0246062	0.0246062	0.0246062	0.0246062	0.0246062	0.0328082	0.0164041	0.0164041	0.0164041	0.0164041	0.0164041	0.00820206	0.00820206	0.00820206	0.00820206	0.00820206	0.00820206	0.00820206
chr5	131388961	CCTGTAGTCCCAGCTACTGGNGG	0	0.00820206	0.00820206	0.00820206	0.00820206	0.00820206	0.00820206	0.0164041	0.0164041	0.0164041	0.0164041	0.0164041	0.0164041	0.0164041	0.0164041	0.0164041	0.0164041	0.00820206	0.00820206	0.00820206	0.00820206	0.00820206	0.0164041	0.0164041	0.0164041	0.0164041	0.0164041	0.0164041	0.0164041	0.0164041	0.0164041	0.0164041	0.0164041	0.0164041	0.0164041	0.0246062	0.0246062	0.0246062	0.0246062	0.0246062	0.0246062	0.0246062	0.0246062	0.0246062	0.0246062	0.0246062	0.0246062
chr5	141759357	CCTGTAGTCCCAGCTACTGGNGG	0	0.00820206	0.00820206	0.00820206	0.00820206	0.00820206	0.00820206	0.00820206	0.00820206	0.00820206	0.00820206	0.00820206	0.0164041	0.0164041	0.0164041	0.0164041	0.0164041	0.0164041	0.0164041	0.0164041	0.0164041	0.0164041	0.0164041	0.0164041	0.0246062	0.0246062	0.0246062	0.0246062	0.0246062	0.0164041	0.0164041	0.0164041	0.0164041	0.0164041	0.0164041	0.0164041	0.0164041	0.0164041	0.0164041	0.0164041	0.0164041	0.0164041	0.0164041	0.0164041	0.0164041	0.0164041	0.0164041
chr5	157830918	CCTGTAGTCCCAGCTACTGGNGG	0	0.00820206	0.00820206	0.00820206	0.00820206	0.00820206	0.0164041	0.0164041	0.0164041	0.0164041	0.0164041	0.0164041	0.0164041	0.0164041	0.0164041	0.0164041	0.0164041	0.0164041	0.0164041	0.0164041	0.0164041	0.0164041	0.0164041	0.0164041	0.0164041	0.0410103	0.0410103	0.0410103	0.0410103	0.0410103	0.0410103	0.0410103	0.0410103	0.0410103	0.0410103	0.0410103	0.0410103	0.0410103	0.0574144	0.0574144	0.0574144	0.0574144	0.0574144	0.0574144	0.0574144	0.0574144	0.0574144
chr5	164699577	CCTGTAGTCCCAGCTACTGGNGG	0	0.0164041	0.0164041	0.0164041	0.0164041	0.0164041	0.0164041	0.0164041	0.0164041	0.0164041	0.0164041	0.0164041	0.0164041	0.0164041	0.0164041	0.0164041	0.0164041	0.0164041	0.00820206	0.00820206	0.00820206	0.00820206	0.00820206	0.00820206	0.00820206	0.00820206	0.00820206	0.00820206	0.00820206	0.00820206	0.00820206	0.00820206	0.00820206	0.00820206	0.00820206	0	0	0	0	0	0	0	0	0	0	0	0
chr5	180661916	CCTGTAGTCCCAGCTACTGGNGG	0	0	0	0	0	0	0	0	0	0	0	0	0.00820206	0.00820206	0.00820206	0.00820206	0.00820206	0.00820206	0.00820206	0.00820206	0.00820206	0.00820206	0.00820206	0.00820206	0.0164041	0.0164041	0.0164041	0.0164041	0.0164041	0.0164041	0.0164041	0.0164041	0.0164041	0.0164041	0.0164041	0.0164041	0.0164041	0.0164041	0.0164041	0.0164041	0.0164041	0.0164041	0.0164041	0.0164041	0.0164041	0.0164041	0.0164041
chr6	19832160	CCTGTAGTCCCAGCTACTGGNGG	0	0	0	0	0	0	0	0	0	0	0	0	0	0	0	0	0	0	0	0	0	0	0	0	0	0	0	0	0	0.00820206	0.00820206	0.00820206	0.00820206	0.00820206	0.00820206	0.00820206	0.00820206	0.00820206	0.00820206	0.00820206	0.00820206	0.00820206	0.00820206	0.00820206	0.00820206	0.00820206	0.00820206
chr6	34158442	CCTGTAGTCCCAGCTACTGGNGG	0	0.00820206	0.00820206	0.00820206	0.00820206	0.00820206	0.00820206	0.00820206	0.00820206	0.00820206	0.00820206	0.00820206	0.00820206	0.00820206	0.00820206	0.00820206	0.00820206	0.00820206	0.00820206	0.00820206	0	0	0	0	0	0	0	0	0	0	0	0.00820206	0.00820206	0.00820206	0.00820206	0.00820206	0.00820206	0.00820206	0.00820206	0.00820206	0.00820206	0.00820206	0.00820206	0.00820206	0.00820206	0.00820206	0.00820206
chr6	35527031	CCTGTAGTCCCAGCTACTGGNGG	0	0.0246062	0.0246062	0.0246062	0.0246062	0.0246062	0.0246062	0.0246062	0.0164041	0.0164041	0.0164041	0.0164041	0.0164041	0.0164041	0.0164041	0.0164041	0.0164041	0.0164041	0.0164041	0.0164041	0.0164041	0.0164041	0.0246062	0.0246062	0.0246062	0.0246062	0.0246062	0.0246062	0.0246062	0.0246062	0.0164041	0.0164041	0.0164041	0.0164041	0.0164041	0.0246062	0.0246062	0.0246062	0.0246062	0.0246062	0.0246062	0.0246062	0.0246062	0.0246062	0.0246062	0.0246062	0.0246062
chr6	43048893	CCTGTAGTCCCAGCTACTGGNGG	0	0.0164041	0.0164041	0.0164041	0.0164041	0.0164041	0.0164041	0.0164041	0.0164041	0.0164041	0.0164041	0.0164041	0.0164041	0.0164041	0.0164041	0.0164041	0.0164041	0.0164041	0.0164041	0.0164041	0.0246062	0.0246062	0.0246062	0.0246062	0.0246062	0.0246062	0.0246062	0.0164041	0.0246062	0.0246062	0.0246062	0.0246062	0.0246062	0.0246062	0.0246062	0.0246062	0.0246062	0.0246062	0.0246062	0.0246062	0.0164041	0.0164041	0.0164041	0.0164041	0.0164041	0.0164041	0.0164041
chr6	58380745	CCTGTAGTCCCAGCTACTGGNGG	0	0	0	0	0	0	0	0	0	0	0	0	0	0	0	0	0	0	0	0	0	0	0	0	0	0	0	0	0	0	0	0	0	0	0	0	0	0	0	0	0	0	0	0	0	0	0
chr6	96120398	CCTGTAGTCCCAGCTACTGGNGG	0	0.00820206	0.00820206	0.00820206	0.00820206	0.00820206	0.00820206	0.00820206	0.00820206	0.00820206	0.00820206	0.00820206	0.00820206	0.00820206	0.00820206	0.00820206	0.00820206	0	0	0	0	0	0	0	0.00820206	0.00820206	0.00820206	0.00820206	0.00820206	0.00820206	0.00820206	0.00820206	0.00820206	0.00820206	0.00820206	0.00820206	0.00820206	0.00820206	0.00820206	0.00820206	0.00820206	0.00820206	0.00820206	0.00820206	0.00820206	0.00820206	0.00820206
chr7	31244759	CCTGTAGTCCCAGCTACTGGNGG	0	0.0246062	0.0246062	0.0246062	0.0246062	0.0246062	0.0246062	0.0246062	0.0246062	0.0246062	0.0246062	0.0246062	0.0246062	0.0246062	0.0246062	0.0246062	0.0246062	0.0246062	0.0246062	0.0246062	0.0246062	0.0246062	0.0246062	0.0246062	0.0246062	0.0246062	0.0246062	0.0246062	0.0246062	0.0246062	0.0246062	0.0246062	0.0246062	0.0246062	0.0246062	0.0246062	0.0246062	0.0246062	0.0246062	0.0246062	0.0246062	0.0246062	0.0246062	0.0246062	0.0246062	0.0246062	0.0246062
chr7	102095127	CCTGTAGTCCCAGCTACTGGNGG	0	0	0	0	0	0	0	0	0	0	0.00820206	0.00820206	0.00820206	0.00820206	0.00820206	0.00820206	0.00820206	0.00820206	0.00820206	0.00820206	0.00820206	0.00820206	0.00820206	0.00820206	0.00820206	0.0164041	0.0164041	0.0164041	0.0164041	0.0164041	0.0164041	0.0164041	0.0164041	0.0164041	0.0164041	0.0164041	0.0164041	0.0164041	0.0164041	0.0164041	0.0246062	0.0246062	0.0246062	0.0328082	0.0328082	0.0328082	0.0328082
chr7	152451173	CCTGTAGTCCCAGCTACTGGNGG	0	0.0492123	0.0492123	0.0492123	0.0492123	0.0492123	0.0492123	0.0492123	0.0492123	0.0492123	0.0492123	0.0492123	0.0492123	0.0328082	0.0328082	0.0328082	0.0246062	0.0246062	0.0246062	0.0246062	0.0246062	0.0246062	0.0246062	0.0328082	0.0246062	0.0246062	0.0246062	0.0246062	0.0164041	0.0164041	0.0164041	0.0246062	0.0246062	0.0328082	0.0246062	0.0246062	0.0246062	0.0246062	0.0246062	0.0246062	0.0246062	0.0246062	0.0246062	0.0246062	0.0328082	0.0328082	0.0328082
chr7	155275745	CCTGTAGTCCCAGCTACTGGNGG	0	0.0328082	0.0328082	0.0328082	0.0246062	0.0246062	0.0246062	0.0246062	0.0246062	0.0246062	0.0246062	0.0246062	0.0246062	0.0246062	0.0246062	0.0246062	0.0164041	0.0164041	0.0164041	0.0164041	0.0164041	0.0164041	0.0164041	0.0164041	0.0164041	0.0164041	0.0164041	0.0164041	0.0164041	0.0164041	0.0164041	0.0164041	0.0164041	0.00820206	0.00820206	0.00820206	0.00820206	0.00820206	0.00820206	0.00820206	0.00820206	0.00820206	0.00820206	0.00820206	0.00820206	0.0164041	0.0164041
chr8	6270234	CCTGTAGTCCCAGCTACTGGNGG	0	0	0	0	0	0	0	0	0	0	0	0	0	0	0	0	0	0	0	0	0	0	0	0	0	0	0	0	0	0	0	0	0	0	0	0	0	0.00820206	0.00820206	0.00820206	0.00820206	0.00820206	0.00820206	0.00820206	0.00820206	0.00820206	0.00820206
chr8	67903543	CCTGTAGTCCCAGCTACTGGNGG	0	0.00820206	0.00820206	0.00820206	0.00820206	0.00820206	0.00820206	0.00820206	0.00820206	0.00820206	0.00820206	0.00820206	0.00820206	0.00820206	0.00820206	0.00820206	0.00820206	0.00820206	0.00820206	0.00820206	0.00820206	0.00820206	0.00820206	0.00820206	0.00820206	0.00820206	0.00820206	0.00820206	0.00820206	0.00820206	0.00820206	0.00820206	0.00820206	0.00820206	0	0	0.00820206	0.0164041	0.0164041	0.0164041	0.0164041	0.0164041	0.0164041	0.0164041	0.0164041	0.0164041	0.0164041
chr8	97796067	CCTGTAGTCCCAGCTACTGGNGG	0	0.00820206	0.00820206	0.00820206	0.00820206	0.00820206	0.00820206	0.00820206	0.00820206	0.00820206	0.00820206	0.00820206	0.00820206	0.00820206	0.00820206	0.00820206	0.00820206	0.0164041	0.0164041	0.0164041	0.0164041	0.0164041	0.0164041	0.0164041	0.0164041	0.0164041	0.0164041	0.00820206	0.00820206	0.00820206	0.00820206	0.00820206	0.0164041	0.0164041	0.0246062	0.0246062	0.0246062	0.0246062	0.0246062	0.0246062	0.0246062	0.0246062	0.0246062	0.0246062	0.0246062	0.0246062	0.0246062
chr8	102494153	CCTGTAGTCCCAGCTACTGGNGG	0	0.0164041	0.0164041	0.0164041	0.0164041	0.0164041	0.0164041	0.0164041	0.0246062	0.0246062	0.0246062	0.0246062	0.0246062	0.0246062	0.0246062	0.0246062	0.0246062	0.0246062	0.0246062	0.0246062	0.0246062	0.0328082	0.0328082	0.0328082	0.0246062	0.0246062	0.0246062	0.0246062	0.0246062	0.0246062	0.0246062	0.0246062	0.0246062	0.0246062	0.0246062	0.0246062	0.0246062	0.0246062	0.0246062	0.0246062	0.0246062	0.0246062	0.0246062	0.0246062	0.0246062	0.0246062	0.0246062
chr8	144982702	CCTGTAGTCCCAGCTACTGGNGG	0	0	0	0	0	0	0	0	0	0	0	0	0	0	0	0	0	0	0	0	0	0	0	0	0	0	0	0	0	0	0	0	0	0	0	0	0	0	0	0	0	0	0	0	0	0	0
chr9	19283723	CCTGTAGTCCCAGCTACTGGNGG	0	0.00820206	0.00820206	0.00820206	0.00820206	0.00820206	0.00820206	0	0	0	0	0	0	0	0	0	0	0	0	0	0	0	0	0	0	0	0	0	0	0	0	0	0	0	0	0	0	0	0	0	0	0	0	0	0	0	0
chr9	19506616	CCTGTAGTCCCAGCTACTGGNGG	0	0.0164041	0.0164041	0.0164041	0.0164041	0.0164041	0.0164041	0.0164041	0.0164041	0.0164041	0.0164041	0.0164041	0.0164041	0.0164041	0.0164041	0.0164041	0.0164041	0.0164041	0.0164041	0.0246062	0.0164041	0.0164041	0.0164041	0.0164041	0.0246062	0.0246062	0.0246062	0.0246062	0.0246062	0.0246062	0.0246062	0.0246062	0.0164041	0.0164041	0.0164041	0.0164041	0.0164041	0.0164041	0.0164041	0.0164041	0.0164041	0.0164041	0.0164041	0.0164041	0.0164041	0.0164041	0.0164041
chr9	20745237	CCTGTAGTCCCAGCTACTGGNGG	0	0.00820206	0.00820206	0.00820206	0.00820206	0.00820206	0.00820206	0.00820206	0.00820206	0.00820206	0	0	0	0	0	0	0	0	0	0	0	0	0	0	0	0	0	0	0	0	0	0	0	0	0	0	0	0	0	0	0	0	0	0	0	0	0
chr9	34095515	CCTGTAGTCCCAGCTACTGGNGG	0	0.0328082	0.0328082	0.0328082	0.0410103	0.0410103	0.0410103	0.0410103	0.0328082	0.0328082	0.0328082	0.0328082	0.0328082	0.0328082	0.0246062	0.0246062	0.0246062	0.0246062	0.0246062	0.0246062	0.0246062	0.0246062	0.0246062	0.0246062	0.0246062	0.0246062	0.0246062	0.0246062	0.0246062	0.0246062	0.0246062	0.0246062	0.0246062	0.0246062	0.0246062	0.0246062	0.0246062	0.0246062	0.0246062	0.0246062	0.0246062	0.0246062	0.0164041	0.0164041	0.0164041	0.00820206	0.00820206
chr9	76732204	CCTGTAGTCCCAGCTACTGGNGG	0	0.00820206	0.00820206	0.00820206	0.00820206	0.00820206	0.00820206	0.00820206	0.00820206	0.00820206	0.00820206	0.00820206	0.00820206	0.0164041	0.0164041	0.0164041	0.0164041	0.0164041	0.0164041	0.0164041	0.0164041	0.0164041	0.0164041	0.0164041	0.0164041	0.0246062	0.0246062	0.0164041	0.0164041	0.0164041	0.0164041	0.0164041	0.0164041	0.0164041	0.0164041	0.0164041	0.0164041	0.0164041	0.0164041	0.0164041	0.0164041	0.0164041	0.0164041	0.0164041	0.0246062	0.0246062	0.0246062
chr9	97851212	CCTGTAGTCCCAGCTACTGGNGG	0	0.0246062	0.0246062	0.0246062	0.0246062	0.0246062	0.0246062	0.0246062	0.0246062	0.0246062	0.0246062	0.0246062	0.0246062	0.0246062	0.0246062	0.0246062	0.0246062	0.0246062	0.0246062	0.0246062	0.0246062	0.0246062	0.0246062	0.0246062	0.0246062	0.0246062	0.0246062	0.0246062	0.0246062	0.0246062	0.0246062	0.0246062	0.0246062	0.0246062	0.0246062	0.0246062	0.0246062	0.0246062	0.0246062	0.0246062	0.0164041	0.00820206	0.00820206	0.00820206	0.00820206	0.00820206	0.00820206
chr9	127880874	CCTGTAGTCCCAGCTACTGGNGG	0	0.0328082	0.0328082	0.0328082	0.0328082	0.0328082	0.0328082	0.0328082	0.0246062	0.0246062	0.0246062	0.0164041	0.0164041	0.0164041	0.0164041	0.0164041	0.00820206	0	0	0	0	0	0	0	0	0	0	0	0	0	0	0	0	0	0	0	0	0	0	0	0	0	0	0	0	0	0
chrX	18912969	CCTGTAGTCCCAGCTACTGGNGG	0	0	0	0.00820206	0.00820206	0.00820206	0.00820206	0.00820206	0.00820206	0.00820206	0.00820206	0.00820206	0.00820206	0.00820206	0.00820206	0.00820206	0.00820206	0.00820206	0.00820206	0.00820206	0.00820206	0.00820206	0.00820206	0.00820206	0.00820206	0.00820206	0.00820206	0.00820206	0.00820206	0.00820206	0.00820206	0.00820206	0.00820206	0.00820206	0.00820206	0.00820206	0.00820206	0.00820206	0.00820206	0.00820206	0.00820206	0.00820206	0.00820206	0.00820206	0.00820206	0.00820206	0.00820206
chrX	38698750	CCTGTAGTCCCAGCTACTGGNGG	0	0.0164041	0.0164041	0.0246062	0.0246062	0.0164041	0.0164041	0.0164041	0.0164041	0.0164041	0.0164041	0.0164041	0.0164041	0.0164041	0.0164041	0.0164041	0.0164041	0.0164041	0.0164041	0.0164041	0.0164041	0.0164041	0.0164041	0.0164041	0.0164041	0.0164041	0.0164041	0.0164041	0.0164041	0.0164041	0.0164041	0.0164041	0.0164041	0.0164041	0.0164041	0.0164041	0.0164041	0.0164041	0.0164041	0.0164041	0.0164041	0.0164041	0.0164041	0.0164041	0.0164041	0.0164041	0.00820206
chrX	47540478	CCTGTAGTCCCAGCTACTGGNGG	0	0.0410103	0.0410103	0.0410103	0.0410103	0.0410103	0.0410103	0.0410103	0.0410103	0.0410103	0.0492123	0.0492123	0.0492123	0.0492123	0.0492123	0.0492123	0.0492123	0.0492123	0.0492123	0.0492123	0.0492123	0.0492123	0.0492123	0.0492123	0.0492123	0.0492123	0.0492123	0.0492123	0.0492123	0.0492123	0.0492123	0.0492123	0.0410103	0.0410103	0.0410103	0.0410103	0.0410103	0.0328082	0.0328082	0.0328082	0.0328082	0.0328082	0.0164041	0.0164041	0.00820206	0.00820206	0.00820206
chrX	54034889	CCTGTAGTCCCAGCTACTGGNGG	0	0	0	0	0	0	0	0.00820206	0.00820206	0.00820206	0.00820206	0.00820206	0.00820206	0.00820206	0.00820206	0.0164041	0.0164041	0.0164041	0.0164041	0.0164041	0.0164041	0.0164041	0.0164041	0.0246062	0.0246062	0.0246062	0.0246062	0.0246062	0.0246062	0.0246062	0.0246062	0.0246062	0.0246062	0.0246062	0.0246062	0.0246062	0.0246062	0.0246062	0.0246062	0.0246062	0.0246062	0.0246062	0.0246062	0.0246062	0.0328082	0.0328082	0.0328082
chrX	71355184	CCTGTAGTCCCAGCTACTGGNGG	0	0.0246062	0.0246062	0.0246062	0.0246062	0.0246062	0.0246062	0.0246062	0.0246062	0.0246062	0.0246062	0.0246062	0.0246062	0.0246062	0.0246062	0.0246062	0.0246062	0.0246062	0.0246062	0.00820206	0.00820206	0.0164041	0.0164041	0.0164041	0.0164041	0.0164041	0.0164041	0.0164041	0.0164041	0.0164041	0.0164041	0.0164041	0.0164041	0.0164041	0.00820206	0.00820206	0.00820206	0.00820206	0.00820206	0.00820206	0.00820206	0.00820206	0.00820206	0.00820206	0.00820206	0.00820206	0.00820206
chrX	71977548	CCTGTAGTCCCAGCTACTGGNGG	0	0	0	0	0	0	0	0	0	0	0	0	0	0	0	0	0	0	0	0	0	0	0	0	0	0	0	0	0	0	0	0	0	0	0	0	0	0	0	0	0	0	0	0	0	0	0
chrX	100622272	CCTGTAGTCCCAGCTACTGGNGG	0	0.0328082	0.0328082	0.0328082	0.0246062	0.0246062	0.0246062	0.0246062	0.0246062	0.0164041	0.0164041	0.0164041	0.0164041	0.0164041	0.0164041	0.0164041	0.00820206	0.00820206	0.00820206	0.00820206	0.00820206	0.00820206	0.00820206	0.00820206	0.00820206	0.00820206	0.00820206	0.00820206	0.00820206	0.00820206	0.00820206	0.00820206	0.00820206	0.00820206	0.00820206	0.00820206	0.00820206	0.00820206	0.00820206	0.00820206	0.00820206	0.00820206	0.00820206	0.00820206	0.00820206	0.00820206	0.00820206
chrX	104572727	CCTGTAGTCCCAGCTACTGGNGG	0	0.0164041	0.0164041	0.0164041	0.0164041	0.0164041	0.0164041	0.0164041	0.0164041	0.0164041	0.0164041	0.0164041	0.0164041	0.0164041	0.0164041	0.0164041	0.0164041	0.0164041	0.0164041	0.0164041	0.0164041	0.0164041	0.0164041	0.0164041	0.0164041	0.0164041	0.0164041	0.0164041	0.0164041	0.0164041	0.0164041	0.0164041	0.0164041	0.0164041	0.0164041	0.0164041	0.0164041	0.0164041	0.0164041	0.0164041	0.0164041	0.0164041	0.0164041	0.0164041	0.00820206	0.00820206	0
chrX	136871331	CCTGTAGTCCCAGCTACTGGNGG	0	0	0	0	0	0	0	0	0	0	0	0	0	0	0	0	0	0	0	0	0	0	0	0	0	0	0	0	0	0	0	0	0	0	0	0	0	0	0	0	0	0	0	0	0.00820206	0.00820206	0.00820206
chrX	137191156	CCTGTAGTCCCAGCTACTGGNGG	0	0	0	0	0	0	0	0	0	0	0	0	0	0	0	0	0	0	0	0	0	0	0	0	0	0	0	0	0	0	0	0	0	0	0	0	0	0	0	0	0	0	0	0	0	0	0
[truncated: 2,955 more columns]

## Sheet: a00r1_cg
				-0.0027195	-0.00268684	-0.00263806	-0.00265462	-0.00241148	-0.00218475	-0.00181185	-0.00150397	-0.00160123	-0.00132572	-0.00122847	-0.00148801	-0.000904338	-0.00117999	-0.00111496	-0.000644795	-0.000644646	-0.000336476	-2.83059e-05	0.000279864	0.000474373	0.000361009	5.26898e-05	0.00037697	-2.84546e-05	-0.000417472	-0.000190446	0.00018261	0.000296272	0.000377267	0.000733916	0.000879797	0.000603996	0.000831021	0.000750174	0.000944683	0.000458263	0.000231386	0.000231237	8.53558e-05	-0.000190446	0.000215127	-0.00031992	-0.000238924	-0.000141819	6.89484e-05
# chr	cut	guide+PAM	mismatches	-1500	-1499	-1498	-1497	-1496	-1495	-1494	-1493	-1492	-1491	-1490	-1489	-1488	-1487	-1486	-1485	-1484	-1483	-1482	-1481	-1480	-1479	-1478	-1477	-1476	-1475	-1474	-1473	-1472	-1471	-1470	-1469	-1468	-1467	-1466	-1465	-1464	-1463	-1462	-1461	-1460	-1459	-1458	-1457	-1456	-1455
chr1	13646293	CCTGTAGTCCCAGCTACTGGNGG	0	0.00612702	0.00612702	0.00612702	0.00612702	0.00612702	0.00612702	0.00612702	0.00612702	0.00612702	0.00612702	0.00612702	0.00612702	0.00612702	0.00612702	0.00612702	0.00612702	0.00612702	0.00612702	0.00612702	0.00612702	0.00612702	0.00612702	0.00612702	0.00612702	0.00612702	0.00612702	0.00612702	0.00612702	0.00612702	0.00612702	0.00612702	0.00612702	0.00612702	0.00612702	0.00612702	0.00612702	0.00612702	0.00612702	0.00612702	0.00612702	0.00612702	0.00612702	0.00612702	0.00612702	0.00612702	0.00612702
chr1	17034274	CCTGTAGTCCCAGCTACTGGNGG	0	0	0	0	0	0	0	0	0	0	0	0	0	0	0	0	0	0	0	0	0	0	0	0	0	0	0	0	0	0	0	0	0	0.00612702	0.00612702	0.00612702	0.00612702	0.00612702	0.00612702	0.00612702	0.00612702	0.00612702	0.0183811	0.0183811	0.0183811	0.0183811	0.0183811
chr1	26934785	CCTGTAGTCCCAGCTACTGGNGG	0	0.0428891	0.0428891	0.0428891	0.0428891	0.0428891	0.0490161	0.0490161	0.0490161	0.0490161	0.0490161	0.0551432	0.0551432	0.0551432	0.0551432	0.0551432	0.0551432	0.0551432	0.0551432	0.0551432	0.0490161	0.0428891	0.0428891	0.0428891	0.0428891	0.0428891	0.0428891	0.0428891	0.0428891	0.0428891	0.0428891	0.0428891	0.0428891	0.0428891	0.0428891	0.0428891	0.0367621	0.0367621	0.0367621	0.0367621	0.0367621	0.0306351	0.0306351	0.0306351	0.0306351	0.0306351	0.0306351
chr1	155404245	CCTGTAGTCCCAGCTACTGGNGG	0	0.012254	0.012254	0.012254	0.012254	0.012254	0.012254	0.012254	0.012254	0.012254	0.012254	0.012254	0.0183811	0.0183811	0.0183811	0.0183811	0.0183811	0.0183811	0.012254	0.012254	0.012254	0.012254	0.012254	0.012254	0.012254	0.012254	0.012254	0.012254	0.012254	0.012254	0.012254	0.012254	0.012254	0.012254	0.012254	0.012254	0.00612702	0.00612702	0.00612702	0.00612702	0.00612702	0.00612702	0.00612702	0.00612702	0.00612702	0.012254	0.012254
chr1	160251600	CCTGTAGTCCCAGCTACTGGNGG	0	0	0	0	0	0	0	0	0	0	0	0	0	0	0	0	0	0	0	0	0	0.00612702	0.00612702	0.00612702	0.00612702	0.00612702	0.00612702	0.00612702	0.00612702	0.00612702	0.00612702	0.00612702	0.00612702	0.00612702	0.00612702	0.00612702	0.00612702	0.00612702	0.00612702	0.00612702	0.00612702	0.00612702	0.00612702	0.00612702	0.00612702	0.00612702	0.00612702
chr1	205295498	CCTGTAGTCCCAGCTACTGGNGG	0	0.0490161	0.0367621	0.0367621	0.0367621	0.0428891	0.0428891	0.0551432	0.0551432	0.0551432	0.0612702	0.0612702	0.0612702	0.0551432	0.0551432	0.0551432	0.0551432	0.0551432	0.0551432	0.0673972	0.0612702	0.0612702	0.0612702	0.0612702	0.0673972	0.0673972	0.0673972	0.0673972	0.0673972	0.0673972	0.0673972	0.0673972	0.0735242	0.0735242	0.0796512	0.0735242	0.0673972	0.0673972	0.0673972	0.0673972	0.0673972	0.0673972	0.0735242	0.0735242	0.0735242	0.0796512	0.0796512
chr1	218263611	CCTGTAGTCCCAGCTACTGGNGG	0	0.00612702	0.00612702	0.00612702	0.00612702	0.00612702	0.00612702	0.00612702	0.00612702	0.00612702	0.00612702	0.00612702	0.012254	0.012254	0.012254	0.012254	0.012254	0.012254	0.012254	0.012254	0.012254	0.012254	0.012254	0.012254	0.012254	0.012254	0.012254	0.0183811	0.0183811	0.0183811	0.0183811	0.0183811	0.0183811	0.0183811	0.0183811	0.0183811	0.0183811	0.0183811	0.0183811	0.0183811	0.0245081	0.0245081	0.0245081	0.0245081	0.0245081	0.0245081	0.0245081
chr1	224879077	CCTGTAGTCCCAGCTACTGGNGG	0	0.00612702	0.00612702	0.00612702	0.00612702	0.00612702	0.00612702	0.00612702	0.00612702	0.00612702	0.00612702	0.00612702	0.00612702	0.00612702	0.00612702	0.00612702	0.00612702	0.00612702	0.00612702	0.00612702	0.00612702	0.00612702	0.00612702	0.012254	0.012254	0.012254	0.012254	0.012254	0.012254	0.012254	0.012254	0.012254	0.012254	0.012254	0.012254	0.012254	0.0245081	0.0245081	0.0245081	0.0245081	0.0245081	0.0245081	0.0245081	0.0245081	0.0245081	0.0245081	0.0245081
chr10	63609342	CCTGTAGTCCCAGCTACTGGNGG	0	0	0	0	0	0	0	0	0	0	0	0	0	0	0	0.00612702	0.00612702	0.00612702	0.00612702	0.00612702	0.00612702	0.00612702	0.00612702	0.00612702	0.00612702	0.00612702	0.00612702	0.00612702	0.00612702	0.00612702	0.00612702	0.00612702	0.00612702	0.00612702	0.00612702	0.00612702	0.00612702	0.00612702	0.00612702	0.00612702	0.00612702	0.00612702	0.00612702	0.00612702	0.00612702	0.00612702	0.00612702
chr10	86581838	CCTGTAGTCCCAGCTACTGGNGG	0	0.00612702	0.00612702	0.00612702	0.00612702	0.00612702	0.00612702	0.00612702	0.00612702	0.00612702	0.00612702	0.00612702	0.00612702	0.00612702	0.00612702	0.00612702	0	0	0	0	0	0	0	0	0	0	0	0	0	0	0	0	0	0	0	0	0	0	0	0	0	0	0	0	0	0	0
chr10	103821693	CCTGTAGTCCCAGCTACTGGNGG	0	0.012254	0.012254	0.012254	0.012254	0.00612702	0.00612702	0.00612702	0.00612702	0.00612702	0.00612702	0.00612702	0.00612702	0.00612702	0.00612702	0.00612702	0.00612702	0.00612702	0	0	0	0	0	0	0	0	0	0	0	0	0	0	0	0	0	0	0	0	0	0	0	0	0	0	0	0	0
chr10	110588119	CCTGTAGTCCCAGCTACTGGNGG	0	0	0	0	0	0	0	0	0	0	0	0	0	0	0	0	0	0	0	0	0	0	0	0	0	0	0	0.00612702	0.00612702	0.00612702	0.00612702	0.00612702	0.00612702	0.00612702	0.00612702	0.00612702	0.00612702	0.00612702	0.00612702	0.00612702	0.00612702	0.00612702	0.00612702	0.00612702	0.00612702	0.00612702	0.00612702
chr11	65668034	CCTGTAGTCCCAGCTACTGGNGG	0	0	0	0	0	0	0	0	0	0	0	0	0	0	0	0	0	0	0.00612702	0.00612702	0.00612702	0.012254	0.012254	0.0183811	0.0183811	0.0183811	0.0183811	0.0183811	0.0183811	0.0183811	0.0183811	0.0183811	0.0183811	0.0183811	0.0183811	0.0183811	0.0183811	0.0183811	0.0183811	0.0183811	0.0183811	0.0183811	0.0183811	0.0183811	0.0183811	0.0183811	0.0183811
chr11	100048021	CCTGTAGTCCCAGCTACTGGNGG	0	0	0	0	0	0	0	0	0	0	0	0	0	0	0	0	0	0	0	0	0	0	0	0	0	0	0	0	0	0	0	0	0	0	0	0	0	0	0	0	0	0	0	0	0	0	0
chr11	117156079	CCTGTAGTCCCAGCTACTGGNGG	0	0.0245081	0.0245081	0.0245081	0.0306351	0.0306351	0.0306351	0.0245081	0.0245081	0.0245081	0.0245081	0.0245081	0.0245081	0.0245081	0.0245081	0.0245081	0.0245081	0.0245081	0.0245081	0.0245081	0.0245081	0.0245081	0.0183811	0.0183811	0.0183811	0.0183811	0.0183811	0.0183811	0.0183811	0.0183811	0.0183811	0.0183811	0.0183811	0.0183811	0.0183811	0.0183811	0.0183811	0.0183811	0.0183811	0.0183811	0.0183811	0.0183811	0.0183811	0.0183811	0.0183811	0.0183811	0.0183811
chr11	119159377	CCTGTAGTCCCAGCTACTGGNGG	0	0.0183811	0.0183811	0.0183811	0.0183811	0.0183811	0.0183811	0.012254	0.012254	0.012254	0.012254	0.012254	0.012254	0.012254	0.012254	0.012254	0.012254	0.012254	0.012254	0.012254	0.012254	0.012254	0.012254	0.012254	0.012254	0.00612702	0.00612702	0.00612702	0.00612702	0.00612702	0.00612702	0.00612702	0.00612702	0.00612702	0.00612702	0.00612702	0.00612702	0.00612702	0.00612702	0.00612702	0.00612702	0.00612702	0.00612702	0.00612702	0.00612702	0.012254	0.012254
chr11	119331705	CCTGTAGTCCCAGCTACTGGNGG	0	0.00612702	0.00612702	0.00612702	0.00612702	0.00612702	0.00612702	0.00612702	0.00612702	0.00612702	0.00612702	0.00612702	0.00612702	0.00612702	0.00612702	0.00612702	0.00612702	0.00612702	0.00612702	0	0	0	0	0	0	0	0	0	0	0	0	0	0	0	0	0	0	0	0	0	0	0	0	0	0	0	0
chr12	88060449	CCTGTAGTCCCAGCTACTGGNGG	0	0.00612702	0	0	0	0	0	0	0	0	0	0	0	0	0	0	0	0	0	0	0	0	0	0	0	0.00612702	0.00612702	0.00612702	0.00612702	0.00612702	0.00612702	0.00612702	0.00612702	0.00612702	0.00612702	0.00612702	0.00612702	0.00612702	0.00612702	0.00612702	0.00612702	0.00612702	0.00612702	0.00612702	0.00612702	0.00612702	0.00612702
chr12	105958951	CCTGTAGTCCCAGCTACTGGNGG	0	0.012254	0.012254	0.012254	0.012254	0.012254	0.012254	0.00612702	0.00612702	0.00612702	0.00612702	0.00612702	0.00612702	0.00612702	0.00612702	0.00612702	0.00612702	0.00612702	0.00612702	0.00612702	0.00612702	0.00612702	0.00612702	0.00612702	0.00612702	0.00612702	0.00612702	0.00612702	0.00612702	0.00612702	0.00612702	0.00612702	0.00612702	0.00612702	0.00612702	0.00612702	0.00612702	0.00612702	0.00612702	0.00612702	0.00612702	0.00612702	0.00612702	0.00612702	0.00612702	0.00612702	0.00612702
chr12	117313422	CCTGTAGTCCCAGCTACTGGNGG	0	0.0306351	0.0306351	0.0306351	0.0306351	0.0306351	0.0306351	0.0306351	0.0306351	0.0306351	0.0306351	0.0306351	0.0306351	0.0306351	0.0306351	0.0306351	0.0183811	0.0183811	0.0183811	0.0183811	0.0183811	0.0183811	0.0183811	0.0183811	0.0183811	0.0183811	0.0183811	0.0183811	0.0183811	0.0183811	0.012254	0.0183811	0.0183811	0.0183811	0.0183811	0.0183811	0.0245081	0.0245081	0.0245081	0.0245081	0.0245081	0.0245081	0.0245081	0.0245081	0.0183811	0.0183811	0.0183811
chr12	123922263	CCTGTAGTCCCAGCTACTGGNGG	0	0.012254	0.012254	0.012254	0.012254	0.012254	0.012254	0.012254	0.012254	0.012254	0.012254	0.012254	0.012254	0.012254	0.012254	0.012254	0.0183811	0.0183811	0.0183811	0.0183811	0.0183811	0.0183811	0.0183811	0.0183811	0.0183811	0.0183811	0.0183811	0.0183811	0.0183811	0.0183811	0.0183811	0.0183811	0.0183811	0.012254	0.012254	0.012254	0.012254	0.012254	0.012254	0.012254	0.012254	0.012254	0.012254	0.00612702	0.00612702	0.00612702	0.00612702
chr12	130733364	CCTGTAGTCCCAGCTACTGGNGG	0	0.012254	0.012254	0.012254	0.012254	0.012254	0.012254	0.012254	0.012254	0.012254	0.012254	0.0183811	0.0245081	0.0245081	0.0245081	0.0245081	0.0367621	0.0367621	0.0367621	0.0367621	0.0367621	0.0367621	0.0367621	0.0367621	0.0367621	0.0367621	0.0367621	0.0367621	0.0367621	0.0367621	0.0367621	0.0367621	0.0367621	0.0367621	0.0367621	0.0367621	0.0367621	0.0367621	0.0367621	0.0367621	0.0367621	0.0367621	0.0367621	0.0367621	0.0490161	0.0490161	0.0490161
chr13	73088681	CCTGTAGTCCCAGCTACTGGNGG	0	0.0367621	0.0367621	0.0367621	0.0367621	0.0367621	0.0367621	0.0490161	0.0490161	0.0367621	0.0367621	0.0367621	0.0367621	0.0367621	0.0367621	0.0367621	0.0367621	0.0367621	0.0367621	0.0367621	0.0367621	0.0367621	0.0367621	0.0367621	0.0367621	0.0367621	0.0367621	0.0367621	0.0490161	0.0490161	0.0490161	0.0551432	0.0551432	0.0551432	0.0551432	0.0490161	0.0490161	0.0428891	0.0428891	0.0428891	0.0428891	0.0428891	0.0428891	0.0428891	0.0428891	0.0428891	0.0428891
chr13	77322050	CCTGTAGTCCCAGCTACTGGNGG	0	0.00612702	0.00612702	0.00612702	0.00612702	0.00612702	0.00612702	0.00612702	0.00612702	0.00612702	0	0	0	0	0.00612702	0.00612702	0.00612702	0.00612702	0.00612702	0.00612702	0.00612702	0.00612702	0.00612702	0.00612702	0.00612702	0.00612702	0.00612702	0.00612702	0.00612702	0.00612702	0.00612702	0.00612702	0.00612702	0.00612702	0.00612702	0.00612702	0.00612702	0.00612702	0.00612702	0.00612702	0.00612702	0.00612702	0.00612702	0.00612702	0.00612702	0.00612702	0.00612702
chr13	91010262	CCTGTAGTCCCAGCTACTGGNGG	0	0.0490161	0.0490161	0.0428891	0.0490161	0.0490161	0.0490161	0.0490161	0.0490161	0.0490161	0.0490161	0.0490161	0.0490161	0.0490161	0.0490161	0.0490161	0.0490161	0.0490161	0.0490161	0.0490161	0.0428891	0.0428891	0.0428891	0.0428891	0.0428891	0.0428891	0.0183811	0.0183811	0.0183811	0.0183811	0.0183811	0.0183811	0.0183811	0.0183811	0.0183811	0.0183811	0.0183811	0.0183811	0.0183811	0.0183811	0.0183811	0.012254	0.012254	0.012254	0.012254	0.012254	0.012254
chr14	24212683	CCTGTAGTCCCAGCTACTGGNGG	0	0.0183811	0.0183811	0.0183811	0.0183811	0.0183811	0.0183811	0.0245081	0.0245081	0.0245081	0.0245081	0.0245081	0.0245081	0.0245081	0.0245081	0.0245081	0.0245081	0.0245081	0.0245081	0.0245081	0.0245081	0.0245081	0.0245081	0.0245081	0.0245081	0.0245081	0.0245081	0.0245081	0.0245081	0.0245081	0.0245081	0.0245081	0.0245081	0.0245081	0.0245081	0.0245081	0.0245081	0.0245081	0.012254	0.012254	0.012254	0.012254	0.012254	0.012254	0.012254	0.0183811	0.0183811
chr14	59444696	CCTGTAGTCCCAGCTACTGGNGG	0	0.0306351	0.0306351	0.0306351	0.0306351	0.0306351	0.0306351	0.0306351	0.0306351	0.0245081	0.0306351	0.0306351	0.0306351	0.0306351	0.0306351	0.0306351	0.0306351	0.0306351	0.0245081	0.0245081	0.0245081	0.0245081	0.0245081	0.0245081	0.0245081	0.0245081	0.0245081	0.0245081	0.0245081	0.0245081	0.0245081	0.0245081	0.0183811	0.0183811	0.00612702	0.00612702	0.00612702	0.00612702	0.00612702	0.00612702	0.00612702	0.00612702	0.00612702	0.00612702	0.00612702	0.00612702	0.00612702
chr14	60113072	CCTGTAGTCCCAGCTACTGGNGG	0	0	0	0	0	0	0	0	0	0	0	0	0	0	0	0	0	0	0	0	0	0	0	0	0	0	0	0	0	0	0	0	0	0	0	0	0	0	0	0	0	0	0	0	0	0	0
chr14	63638072	CCTGTAGTCCCAGCTACTGGNGG	0	0.0183811	0.0183811	0.0183811	0.0245081	0.0245081	0.0245081	0.0245081	0.0245081	0.0245081	0.0245081	0.0245081	0.0245081	0.0245081	0.0245081	0.0245081	0.0245081	0.0245081	0.0245081	0.0245081	0.0245081	0.0245081	0.0245081	0.0245081	0.0245081	0.0245081	0.0245081	0.0245081	0.0245081	0.0245081	0.0245081	0.0245081	0.0245081	0.0245081	0.0245081	0.0183811	0.0183811	0.0183811	0.0183811	0.0183811	0.0183811	0.0183811	0.0183811	0.012254	0.012254	0.012254	0.012254
chr14	71395553	CCTGTAGTCCCAGCTACTGGNGG	0	0.0306351	0.0306351	0.0306351	0.0306351	0.0306351	0.0306351	0.0306351	0.0306351	0.0306351	0.0306351	0.0367621	0.0245081	0.0245081	0.0245081	0.0245081	0.0245081	0.0245081	0.0245081	0.0245081	0.0245081	0.0245081	0.0306351	0.0245081	0.0245081	0.0245081	0.0245081	0.0245081	0.0245081	0.0245081	0.0245081	0.0245081	0.0245081	0.0183811	0.0183811	0.0183811	0.0183811	0.0183811	0.0183811	0.0183811	0.0183811	0.0183811	0.0183811	0.0183811	0.0183811	0.0183811	0.0183811
chr14	72645448	CCTGTAGTCCCAGCTACTGGNGG	0	0.012254	0.00612702	0.00612702	0.00612702	0.012254	0.012254	0.012254	0.012254	0.012254	0.012254	0.012254	0.012254	0.012254	0.012254	0.012254	0.012254	0.012254	0.012254	0.012254	0.012254	0.012254	0.012254	0.012254	0.012254	0.012254	0.012254	0.012254	0.012254	0.012254	0.012254	0.012254	0.012254	0.012254	0.0245081	0.0245081	0.0367621	0.0306351	0.0306351	0.0306351	0.0306351	0.0306351	0.0306351	0.0306351	0.0306351	0.0306351	0.0306351
chr14	81604690	CCTGTAGTCCCAGCTACTGGNGG	0	0.0245081	0.0245081	0.0245081	0.0245081	0.0245081	0.0245081	0.0245081	0.0245081	0.0245081	0.0245081	0.0245081	0.0245081	0.0245081	0.0245081	0.0245081	0.0245081	0.012254	0.012254	0.0183811	0.0183811	0.0183811	0.0183811	0.0183811	0.0183811	0.0183811	0.0183811	0.0183811	0.0183811	0.0183811	0.0183811	0.0183811	0.0245081	0.0245081	0.0245081	0.0245081	0.0245081	0.0245081	0.0245081	0.0245081	0.0245081	0.0306351	0.0306351	0.0306351	0.0306351	0.0306351	0.0306351
chr14	90409879	CCTGTAGTCCCAGCTACTGGNGG	0	0.0183811	0.0183811	0.0183811	0.0183811	0.0183811	0.0183811	0.0183811	0.0183811	0.0183811	0.0183811	0.0183811	0.0183811	0.0183811	0.0183811	0.0183811	0.0183811	0.0183811	0.0183811	0.0183811	0.0183811	0.012254	0.012254	0.012254	0.012254	0.012254	0.012254	0.012254	0.012254	0.012254	0.012254	0.012254	0.012254	0.012254	0.012254	0.012254	0.012254	0.012254	0	0	0	0	0	0	0	0	0
chr15	38620692	CCTGTAGTCCCAGCTACTGGNGG	0	0.0183811	0.0183811	0.0183811	0.0183811	0.0183811	0.0183811	0.0183811	0.0183811	0.0183811	0.0306351	0.0306351	0.0306351	0.0306351	0.0306351	0.0306351	0.0306351	0.0306351	0.0306351	0.0306351	0.0306351	0.0306351	0.0306351	0.0245081	0.0245081	0.0245081	0.0183811	0.0183811	0.012254	0.012254	0.012254	0.012254	0.012254	0.012254	0.012254	0.012254	0.012254	0.012254	0.012254	0.012254	0.012254	0.012254	0.012254	0.012254	0.012254	0.012254	0.012254
chr15	75878481	CCTGTAGTCCCAGCTACTGGNGG	0	0.00612702	0.00612702	0.00612702	0.00612702	0.00612702	0.00612702	0.00612702	0.00612702	0.00612702	0.00612702	0.00612702	0.00612702	0.00612702	0.00612702	0.00612702	0.00612702	0.00612702	0.00612702	0.00612702	0.00612702	0.00612702	0.00612702	0	0	0	0	0.00612702	0.00612702	0.00612702	0.00612702	0.00612702	0.00612702	0.00612702	0.00612702	0.00612702	0.00612702	0.00612702	0.00612702	0.00612702	0.00612702	0.00612702	0.00612702	0.00612702	0.00612702	0.00612702	0.00612702
chr16	409298	CCTGTAGTCCCAGCTACTGGNGG	0	0.0183811	0.012254	0.012254	0.012254	0.012254	0.0183811	0.0183811	0.0183811	0.0183811	0.0183811	0.0183811	0.0183811	0.0306351	0.0306351	0.0306351	0.0306351	0.0306351	0.0306351	0.0245081	0.0245081	0.0183811	0.0183811	0.0183811	0.0183811	0.0183811	0.0183811	0.0183811	0.0183811	0.0183811	0.0183811	0.0183811	0.0183811	0.0183811	0.0183811	0.0245081	0.0367621	0.0367621	0.0367621	0.0367621	0.0367621	0.0367621	0.0367621	0.0367621	0.0367621	0.0367621	0.0367621
chr16	3105285	CCTGTAGTCCCAGCTACTGGNGG	0	0	0	0	0	0	0	0	0	0	0	0	0	0	0	0	0	0	0	0	0.00612702	0.00612702	0.00612702	0.00612702	0.00612702	0.00612702	0.00612702	0.00612702	0.00612702	0.00612702	0.00612702	0.00612702	0.00612702	0.00612702	0.00612702	0.00612702	0.00612702	0.00612702	0.00612702	0.00612702	0.00612702	0.00612702	0.00612702	0.00612702	0.00612702	0.0245081	0.0245081
chr16	21127451	CCTGTAGTCCCAGCTACTGGNGG	0	0.00612702	0.00612702	0.00612702	0.00612702	0.00612702	0.00612702	0.00612702	0.00612702	0.00612702	0.00612702	0	0	0	0	0	0	0	0	0	0.00612702	0.00612702	0.00612702	0.00612702	0.00612702	0.00612702	0.00612702	0.00612702	0.00612702	0.00612702	0.00612702	0.00612702	0.00612702	0.00612702	0.00612702	0.00612702	0.00612702	0.00612702	0.00612702	0.00612702	0.00612702	0.00612702	0.00612702	0.00612702	0.012254	0.012254	0.012254
chr16	47372040	CCTGTAGTCCCAGCTACTGGNGG	0	0	0	0	0	0	0	0	0	0	0	0	0.00612702	0.00612702	0.00612702	0.00612702	0.00612702	0.00612702	0.00612702	0.00612702	0.012254	0.012254	0.012254	0.012254	0.012254	0.012254	0.012254	0.012254	0.012254	0.012254	0.012254	0.012254	0.012254	0.012254	0.012254	0.012254	0.012254	0.012254	0.012254	0.012254	0.012254	0.012254	0.012254	0.012254	0.012254	0.012254	0.012254
chr17	7623585	CCTGTAGTCCCAGCTACTGGNGG	0	0.00612702	0.00612702	0.00612702	0.00612702	0.012254	0.0183811	0.0183811	0.0183811	0.0183811	0.0183811	0.0183811	0.0183811	0.0183811	0.0183811	0.0183811	0.0183811	0.0183811	0.0183811	0.0183811	0.0183811	0.0183811	0.0183811	0.0183811	0.0183811	0.0183811	0.0183811	0.0183811	0.0183811	0.0183811	0.0183811	0.0183811	0.0183811	0.0183811	0.0245081	0.0245081	0.0245081	0.0245081	0.0245081	0.0306351	0.0306351	0.0306351	0.0306351	0.0306351	0.0367621	0.0367621	0.0367621
chr17	7639705	CCTGTAGTCCCAGCTACTGGNGG	0	0.00612702	0.00612702	0.00612702	0.00612702	0.00612702	0.00612702	0.00612702	0.012254	0.0183811	0.0245081	0.0245081	0.0245081	0.0306351	0.0306351	0.0306351	0.0306351	0.0306351	0.0306351	0.0306351	0.0306351	0.0306351	0.0306351	0.0367621	0.0367621	0.0367621	0.0367621	0.0367621	0.0367621	0.0367621	0.0367621	0.0367621	0.0367621	0.0428891	0.0428891	0.0428891	0.0428891	0.0428891	0.0428891	0.0428891	0.0428891	0.0428891	0.0367621	0.0367621	0.0367621	0.0428891	0.0428891
chr17	34819034	CCTGTAGTCCCAGCTACTGGNGG	0	0.012254	0.012254	0.012254	0.012254	0.012254	0.012254	0.012254	0.012254	0.012254	0.012254	0.012254	0.012254	0.012254	0.012254	0.012254	0.012254	0.012254	0.0183811	0.0183811	0.0183811	0.0183811	0.0183811	0.0183811	0.0183811	0.0183811	0.0183811	0.0183811	0.0183811	0.0183811	0.0183811	0.0183811	0.0183811	0.0183811	0.0183811	0.0183811	0.0183811	0.0183811	0.0183811	0.0183811	0.0183811	0.0183811	0.0183811	0.012254	0.012254	0.012254	0.012254
chr17	48021854	CCTGTAGTCCCAGCTACTGGNGG	0	0.0551432	0.0490161	0.0490161	0.0490161	0.0490161	0.0490161	0.0551432	0.0551432	0.0551432	0.0551432	0.0551432	0.0490161	0.0490161	0.0490161	0.0490161	0.0490161	0.0428891	0.0428891	0.0428891	0.0428891	0.0428891	0.0428891	0.0428891	0.0428891	0.0428891	0.0490161	0.0490161	0.0428891	0.0428891	0.0428891	0.0428891	0.0428891	0.0428891	0.0428891	0.0428891	0.0428891	0.0306351	0.0306351	0.0306351	0.0306351	0.0306351	0.0306351	0.0306351	0.0306351	0.0306351	0.0306351
chr17	50492720	CCTGTAGTCCCAGCTACTGGNGG	0	0.012254	0.012254	0.012254	0.012254	0.012254	0.012254	0.012254	0.012254	0.012254	0.012254	0.012254	0.012254	0.012254	0.012254	0.012254	0.012254	0.012254	0.012254	0.012254	0.012254	0.012254	0.0183811	0.0183811	0.0183811	0.0183811	0.0183811	0.0183811	0.0183811	0.0183811	0.0183811	0.0306351	0.0306351	0.0367621	0.0367621	0.0367621	0.0367621	0.0367621	0.0367621	0.0367621	0.0367621	0.0367621	0.0245081	0.0245081	0.0245081	0.0245081	0.0245081
chr17	80897151	CCTGTAGTCCCAGCTACTGGNGG	0	0.0245081	0.0245081	0.0183811	0.0183811	0.0183811	0.0183811	0.0183811	0.0183811	0.0183811	0.0183811	0.0183811	0.0183811	0.0183811	0.012254	0.012254	0.012254	0.012254	0.012254	0.012254	0.012254	0.012254	0.012254	0.012254	0.012254	0	0	0	0	0	0	0.00612702	0.00612702	0.00612702	0.00612702	0.00612702	0.00612702	0.00612702	0.00612702	0.00612702	0.00612702	0.00612702	0.012254	0.012254	0.012254	0.012254	0.012254
chr18	12419979	CCTGTAGTCCCAGCTACTGGNGG	0	0.0245081	0.0306351	0.0306351	0.0306351	0.0367621	0.0367621	0.0367621	0.0367621	0.0367621	0.0367621	0.0367621	0.0367621	0.0367621	0.0367621	0.0306351	0.0306351	0.0306351	0.0306351	0.0306351	0.0306351	0.0306351	0.0306351	0.0367621	0.0428891	0.0428891	0.0428891	0.0428891	0.0428891	0.0428891	0.0428891	0.0428891	0.0428891	0.0428891	0.0428891	0.0428891	0.0428891	0.0428891	0.0428891	0.0428891	0.0428891	0.0428891	0.0367621	0.0367621	0.0306351	0.0245081	0.0245081
chr18	27101483	CCTGTAGTCCCAGCTACTGGNGG	0	0.012254	0.012254	0.012254	0.012254	0.012254	0.012254	0.012254	0.012254	0.012254	0.012254	0.012254	0.012254	0.012254	0.012254	0.012254	0.012254	0.012254	0.012254	0.012254	0.012254	0.012254	0.012254	0.012254	0.012254	0.00612702	0.00612702	0	0	0	0	0	0	0	0	0	0	0	0	0.012254	0.012254	0.012254	0.012254	0.012254	0.012254	0.012254	0.012254
chr18	30222301	CCTGTAGTCCCAGCTACTGGNGG	0	0.012254	0.012254	0.012254	0.012254	0.00612702	0.00612702	0.00612702	0.00612702	0.00612702	0.012254	0.012254	0.012254	0.012254	0.012254	0.012254	0.012254	0.012254	0.012254	0.00612702	0.00612702	0.00612702	0.00612702	0.00612702	0.00612702	0.00612702	0.00612702	0.00612702	0.00612702	0.00612702	0.00612702	0.00612702	0.00612702	0.00612702	0.00612702	0.00612702	0.00612702	0.00612702	0.00612702	0.00612702	0.00612702	0.00612702	0.00612702	0.00612702	0.00612702	0.00612702	0.00612702
chr18	46026777	CCTGTAGTCCCAGCTACTGGNGG	0	0	0	0	0	0	0	0	0	0	0	0	0	0	0	0	0	0	0	0	0	0	0	0	0	0	0	0	0	0	0	0	0	0	0	0	0	0	0	0	0	0	0	0	0	0	0
chr18	47097010	CCTGTAGTCCCAGCTACTGGNGG	0	0.00612702	0.00612702	0.00612702	0.00612702	0.00612702	0.00612702	0.012254	0.012254	0.012254	0.012254	0.012254	0.012254	0.012254	0.012254	0.012254	0.012254	0.0183811	0.0183811	0.0183811	0.0183811	0.0183811	0.0183811	0.0245081	0.0245081	0.0245081	0.0245081	0.0245081	0.0245081	0.0245081	0.0306351	0.0245081	0.0245081	0.0245081	0.0245081	0.0245081	0.0245081	0.0245081	0.0245081	0.0245081	0.0245081	0.0245081	0.0245081	0.0245081	0.0245081	0.0245081	0.0245081
chr18	67141064	CCTGTAGTCCCAGCTACTGGNGG	0	0	0	0	0	0	0	0	0	0	0	0	0	0	0	0	0	0	0	0	0	0	0	0	0	0	0	0	0	0	0	0	0.00612702	0.00612702	0.00612702	0.00612702	0.00612702	0.00612702	0.00612702	0.00612702	0.00612702	0.00612702	0.00612702	0.00612702	0.00612702	0.00612702	0.00612702
chr19	7224071	CCTGTAGTCCCAGCTACTGGNGG	0	0.012254	0.012254	0.012254	0.012254	0.00612702	0.00612702	0.00612702	0.0367621	0.0490161	0.0551432	0.0551432	0.0551432	0.0551432	0.0551432	0.0551432	0.0735242	0.0735242	0.0735242	0.0735242	0.0735242	0.0735242	0.0735242	0.0735242	0.0735242	0.0735242	0.0735242	0.0735242	0.0735242	0.0735242	0.0735242	0.0735242	0.0735242	0.0735242	0.0735242	0.0735242	0.0735242	0.0673972	0.0673972	0.0673972	0.0673972	0.0673972	0.0673972	0.0673972	0.0673972	0.0673972	0.0673972
chr19	43424117	CCTGTAGTCCCAGCTACTGGNGG	0	0.0857783	0.0857783	0.0857783	0.0919053	0.0857783	0.0919053	0.0857783	0.0919053	0.0919053	0.0796512	0.0796512	0.0796512	0.0857783	0.0735242	0.0735242	0.0735242	0.0735242	0.0796512	0.0796512	0.0796512	0.0796512	0.0735242	0.0735242	0.0735242	0.0735242	0.0735242	0.0735242	0.0735242	0.0796512	0.0919053	0.0919053	0.0919053	0.0919053	0.0919053	0.0919053	0.0857783	0.0857783	0.0857783	0.0857783	0.0796512	0.0735242	0.0735242	0.0735242	0.0735242	0.0735242	0.0735242
chr19	51647995	CCTGTAGTCCCAGCTACTGGNGG	0	0	0	0	0	0	0	0	0	0	0	0	0	0	0	0	0	0	0	0	0	0	0	0	0	0	0	0	0	0	0	0	0	0	0	0	0	0	0	0	0	0	0	0	0	0	0
chr2	10807339	CCTGTAGTCCCAGCTACTGGNGG	0	0.0183811	0.0183811	0.0183811	0.0183811	0.0183811	0.0183811	0.0183811	0.0183811	0.0183811	0.012254	0.012254	0.0183811	0.0183811	0.0183811	0.012254	0.012254	0.00612702	0.00612702	0.00612702	0.00612702	0.00612702	0.00612702	0.00612702	0.00612702	0.00612702	0.00612702	0.00612702	0.00612702	0.00612702	0.00612702	0.00612702	0.0183811	0.0183811	0.0183811	0.0183811	0.0183811	0.0183811	0.0183811	0.0183811	0.0183811	0.0183811	0.0183811	0.0183811	0.0183811	0.0183811	0.0183811
chr2	13614006	CCTGTAGTCCCAGCTACTGGNGG	0	0.00612702	0.00612702	0.00612702	0.00612702	0.00612702	0.00612702	0.00612702	0.00612702	0.00612702	0.00612702	0.00612702	0.00612702	0.00612702	0.00612702	0.00612702	0.00612702	0.00612702	0.00612702	0.00612702	0.00612702	0.00612702	0.00612702	0.00612702	0.00612702	0.00612702	0.00612702	0	0	0	0	0	0.00612702	0.00612702	0.00612702	0.00612702	0.00612702	0.00612702	0.00612702	0.00612702	0.00612702	0.00612702	0.00612702	0.00612702	0.00612702	0.00612702	0.00612702
chr2	21661619	CCTGTAGTCCCAGCTACTGGNGG	0	0	0	0	0	0	0	0	0	0	0	0	0	0	0	0	0	0	0	0	0	0	0	0	0	0	0	0	0	0	0	0	0	0	0	0	0	0	0	0	0	0	0	0	0	0	0
chr2	27884374	CCTGTAGTCCCAGCTACTGGNGG	0	0	0	0	0	0	0	0	0	0	0	0	0	0	0	0	0	0	0	0	0	0	0	0	0	0	0	0	0	0	0	0	0	0	0	0	0	0	0	0	0	0	0	0	0	0	0
chr2	70336527	CCTGTAGTCCCAGCTACTGGNGG	0	0.00612702	0.00612702	0.00612702	0.00612702	0.00612702	0.00612702	0.00612702	0.00612702	0.00612702	0.00612702	0.00612702	0.00612702	0.00612702	0.00612702	0.00612702	0.00612702	0.00612702	0.00612702	0.00612702	0.00612702	0.00612702	0.00612702	0.00612702	0.00612702	0.00612702	0.00612702	0.00612702	0.00612702	0.00612702	0.00612702	0.00612702	0	0	0	0	0	0	0	0	0	0	0	0	0	0	0
chr2	73379204	CCTGTAGTCCCAGCTACTGGNGG	0	0.0245081	0.0245081	0.0245081	0.0245081	0.0245081	0.0245081	0.0245081	0.0183811	0.012254	0.012254	0.012254	0.012254	0.0183811	0.0183811	0.0183811	0.0183811	0.0183811	0.0183811	0.0183811	0.0183811	0.0183811	0.0183811	0.0183811	0.0183811	0.0183811	0.0183811	0.0183811	0.012254	0.012254	0.00612702	0.00612702	0.00612702	0.012254	0.012254	0.012254	0.012254	0.012254	0.012254	0.012254	0.012254	0.012254	0.012254	0.012254	0.012254	0.012254	0.012254
chr2	97847069	CCTGTAGTCCCAGCTACTGGNGG	0	0	0	0	0	0	0	0	0	0	0	0	0	0	0	0	0	0	0	0	0	0	0	0	0	0	0	0	0	0	0	0	0	0	0	0	0	0	0	0	0	0	0	0	0	0	0
chr2	127669608	CCTGTAGTCCCAGCTACTGGNGG	0	0.00612702	0.00612702	0.00612702	0.00612702	0.00612702	0.00612702	0.00612702	0.00612702	0.00612702	0.00612702	0.00612702	0.00612702	0.00612702	0.00612702	0.00612702	0.00612702	0.012254	0.012254	0.00612702	0.00612702	0.00612702	0.00612702	0.00612702	0.00612702	0.00612702	0.00612702	0.00612702	0.00612702	0.00612702	0.00612702	0.00612702	0.00612702	0.00612702	0.00612702	0.00612702	0.00612702	0.00612702	0.00612702	0.00612702	0.00612702	0.00612702	0.00612702	0.00612702	0.00612702	0.00612702	0.00612702
chr2	131113209	CCTGTAGTCCCAGCTACTGGNGG	0	0.012254	0.012254	0.012254	0.012254	0.012254	0.012254	0.012254	0.012254	0.012254	0.012254	0.012254	0.012254	0.012254	0.0183811	0.0183811	0.0183811	0.0183811	0.0183811	0.0183811	0.0183811	0.0245081	0.0245081	0.0245081	0.0245081	0.0245081	0.0306351	0.0306351	0.0306351	0.0306351	0.0306351	0.0306351	0.0306351	0.0306351	0.0306351	0.0367621	0.0306351	0.0306351	0.0306351	0.0306351	0.0306351	0.0306351	0.0306351	0.0306351	0.0306351	0.0306351	0.0306351
chr2	218525373	CCTGTAGTCCCAGCTACTGGNGG	0	0.012254	0.012254	0.012254	0.012254	0.012254	0.012254	0.012254	0.012254	0.012254	0.012254	0.012254	0.012254	0.0183811	0.0183811	0.0183811	0.0183811	0.0183811	0.0183811	0.0183811	0.0183811	0.0183811	0.0183811	0.0183811	0.0183811	0.0183811	0.00612702	0.00612702	0.00612702	0.00612702	0.00612702	0.00612702	0.00612702	0.00612702	0.00612702	0.00612702	0.00612702	0.00612702	0.00612702	0.00612702	0.00612702	0.00612702	0.00612702	0.00612702	0.00612702	0.00612702	0.00612702
chr2	218967594	CCTGTAGTCCCAGCTACTGGNGG	0	0.00612702	0.00612702	0.00612702	0.00612702	0.00612702	0.00612702	0.00612702	0.00612702	0.00612702	0.00612702	0.00612702	0.00612702	0.00612702	0.00612702	0.00612702	0.00612702	0.00612702	0.00612702	0.00612702	0.00612702	0.00612702	0.00612702	0.00612702	0.00612702	0.00612702	0.00612702	0.00612702	0.00612702	0.00612702	0.00612702	0.00612702	0.00612702	0.00612702	0.00612702	0.00612702	0.00612702	0.00612702	0.00612702	0	0	0	0	0	0	0	0
chr2	219046906	CCTGTAGTCCCAGCTACTGGNGG	0	0.012254	0.012254	0.012254	0.012254	0.012254	0.012254	0.012254	0.012254	0.012254	0.012254	0.012254	0.012254	0.012254	0.012254	0.012254	0.012254	0.012254	0.012254	0.012254	0.012254	0.012254	0.012254	0.012254	0.012254	0.0183811	0.0183811	0.0183811	0.0183811	0.0183811	0.0245081	0.0306351	0.0306351	0.0306351	0.0306351	0.0306351	0.0306351	0.0306351	0.0306351	0.0306351	0.0306351	0.0367621	0.0367621	0.0367621	0.0367621	0.0367621	0.0367621
chr20	19325336	CCTGTAGTCCCAGCTACTGGNGG	0	0	0	0	0	0	0	0	0	0	0	0	0	0	0	0	0	0	0	0	0	0	0	0	0	0	0	0	0	0	0.00612702	0.00612702	0.00612702	0.00612702	0.00612702	0.00612702	0.00612702	0.00612702	0.00612702	0.00612702	0.00612702	0.00612702	0.00612702	0.00612702	0.00612702	0.00612702	0.00612702
chr21	28643570	CCTGTAGTCCCAGCTACTGGNGG	0	0.00612702	0.00612702	0.00612702	0.00612702	0.00612702	0.00612702	0.00612702	0.00612702	0.00612702	0.00612702	0.00612702	0.00612702	0.00612702	0.00612702	0.00612702	0.00612702	0.00612702	0.00612702	0.00612702	0.00612702	0.00612702	0.00612702	0.00612702	0.00612702	0.00612702	0.00612702	0.00612702	0.00612702	0.00612702	0.00612702	0.00612702	0.00612702	0.00612702	0.00612702	0.00612702	0.00612702	0.00612702	0.00612702	0.00612702	0.00612702	0.00612702	0.00612702	0.00612702	0.00612702	0.00612702	0.00612702
chr22	19200732	CCTGTAGTCCCAGCTACTGGNGG	0	0.0428891	0.0428891	0.0490161	0.0490161	0.0490161	0.0551432	0.0551432	0.0551432	0.0551432	0.0551432	0.0428891	0.0428891	0.0428891	0.0428891	0.0428891	0.0490161	0.0490161	0.0490161	0.0490161	0.0490161	0.0551432	0.0551432	0.0551432	0.0551432	0.0551432	0.0490161	0.0490161	0.0490161	0.0490161	0.0490161	0.0490161	0.0490161	0.0551432	0.0551432	0.0551432	0.0551432	0.0551432	0.0428891	0.0428891	0.0428891	0.0428891	0.0428891	0.0428891	0.0428891	0.0428891	0.0490161
chr3	32832348	CCTGTAGTCCCAGCTACTGGNGG	0	0	0	0	0	0	0	0	0	0	0	0	0	0	0	0	0.00612702	0.00612702	0.00612702	0.00612702	0.00612702	0.00612702	0.00612702	0.00612702	0.00612702	0.00612702	0.00612702	0.00612702	0.00612702	0.00612702	0.00612702	0.00612702	0.00612702	0.00612702	0.00612702	0.00612702	0.00612702	0.00612702	0.00612702	0.00612702	0.00612702	0.00612702	0.00612702	0.00612702	0.00612702	0.00612702	0.00612702
chr3	40175033	CCTGTAGTCCCAGCTACTGGNGG	0	0.0367621	0.0367621	0.0367621	0.0367621	0.0367621	0.0428891	0.0428891	0.0428891	0.0428891	0.0428891	0.0428891	0.0428891	0.0428891	0.0367621	0.0367621	0.0367621	0.0367621	0.0367621	0.0490161	0.0490161	0.0551432	0.0551432	0.0551432	0.0551432	0.0551432	0.0551432	0.0551432	0.0551432	0.0551432	0.0490161	0.0490161	0.0551432	0.0551432	0.0551432	0.0551432	0.0551432	0.0551432	0.0551432	0.0551432	0.0551432	0.0428891	0.0428891	0.0428891	0.0428891	0.0428891	0.0428891
chr3	63112098	CCTGTAGTCCCAGCTACTGGNGG	0	0	0	0	0	0	0	0	0	0	0	0	0	0	0	0	0	0	0	0	0	0	0	0	0	0	0	0	0	0	0	0	0	0	0	0	0	0	0	0	0	0	0	0	0	0	0
chr3	138618109	CCTGTAGTCCCAGCTACTGGNGG	0	0.00612702	0.00612702	0.00612702	0.00612702	0.00612702	0.00612702	0.00612702	0.00612702	0.00612702	0.00612702	0.00612702	0.00612702	0.00612702	0.00612702	0.00612702	0.00612702	0.00612702	0.00612702	0.00612702	0.00612702	0.00612702	0	0	0	0	0	0	0	0	0	0	0	0	0	0	0	0	0	0	0	0	0	0	0	0	0
chr3	145068310	CCTGTAGTCCCAGCTACTGGNGG	0	0	0	0	0	0	0	0	0	0	0	0	0	0	0	0	0	0	0	0	0	0	0	0	0	0	0	0	0	0	0	0	0	0	0	0	0	0	0	0	0	0	0	0	0	0	0
chr3	172628409	CCTGTAGTCCCAGCTACTGGNGG	0	0.0428891	0.0428891	0.0428891	0.0551432	0.0490161	0.0490161	0.0490161	0.0490161	0.0490161	0.0490161	0.0490161	0.0306351	0.0306351	0.0306351	0.0306351	0.0306351	0.0245081	0.0245081	0.0245081	0.0245081	0.0245081	0.0245081	0.0245081	0.0245081	0.0245081	0.0245081	0.0245081	0.0245081	0.0245081	0.0306351	0.0306351	0.0306351	0.0306351	0.0306351	0.0306351	0.0306351	0.0306351	0.0306351	0.0245081	0.0245081	0.0245081	0.0245081	0.0245081	0.0245081	0.0245081	0.0245081
chr3	179430581	CCTGTAGTCCCAGCTACTGGNGG	0	0.00612702	0.00612702	0.00612702	0.00612702	0.00612702	0.00612702	0.00612702	0.00612702	0.00612702	0	0	0	0	0	0	0	0	0	0	0	0	0	0	0	0	0	0	0	0.00612702	0.00612702	0.00612702	0.00612702	0.00612702	0.012254	0.012254	0.012254	0.012254	0.012254	0.012254	0.012254	0.012254	0.012254	0.012254	0.012254	0.012254	0.012254
chr3	186759226	CCTGTAGTCCCAGCTACTGGNGG	0	0.00612702	0.00612702	0.00612702	0.00612702	0.00612702	0.00612702	0.00612702	0.00612702	0.00612702	0.00612702	0.00612702	0.00612702	0.00612702	0.00612702	0.00612702	0.00612702	0.00612702	0.00612702	0.00612702	0.00612702	0.00612702	0.00612702	0.00612702	0.00612702	0.00612702	0.00612702	0.00612702	0.00612702	0.00612702	0.00612702	0.00612702	0.00612702	0.00612702	0.00612702	0.00612702	0.00612702	0	0	0	0	0	0	0	0	0	0
chr4	57697921	CCTGTAGTCCCAGCTACTGGNGG	0	0	0	0	0	0	0	0	0	0	0	0	0	0	0	0	0	0	0	0	0	0	0	0	0	0	0	0	0	0	0	0	0	0	0	0	0	0	0	0	0	0	0	0	0	0	0
chr4	79309843	CCTGTAGTCCCAGCTACTGGNGG	0	0	0	0	0	0	0	0	0	0	0	0	0	0	0	0	0	0	0	0	0	0	0	0	0	0	0	0	0	0	0	0	0	0	0	0	0	0	0	0	0	0	0	0	0	0	0
chr4	144373525	CCTGTAGTCCCAGCTACTGGNGG	0	0.0612702	0.0612702	0.0612702	0.0612702	0.0612702	0.0612702	0.0612702	0.0612702	0.0612702	0.0673972	0.0612702	0.0673972	0.0673972	0.0673972	0.0673972	0.0673972	0.0673972	0.0673972	0.0673972	0.0673972	0.0612702	0.0612702	0.0612702	0.0612702	0.0612702	0.0612702	0.0612702	0.0612702	0.0490161	0.0490161	0.0490161	0.0490161	0.0490161	0.0551432	0.0428891	0.0428891	0.0428891	0.0428891	0.0428891	0.0428891	0.0367621	0.0367621	0.0367621	0.0367621	0.0367621	0.0367621
chr5	556494	CCTGTAGTCCCAGCTACTGGNGG	0	0	0	0	0	0	0	0	0	0	0	0	0	0	0	0	0	0	0	0	0	0	0	0	0	0	0	0	0	0	0	0	0	0	0	0	0	0	0	0	0	0	0	0	0	0	0
chr5	31326819	CCTGTAGTCCCAGCTACTGGNGG	0	0.0183811	0.0183811	0.0183811	0.0306351	0.0428891	0.0428891	0.0490161	0.0490161	0.0490161	0.0551432	0.0551432	0.0612702	0.0612702	0.0612702	0.0612702	0.0612702	0.0490161	0.0490161	0.0490161	0.0490161	0.0490161	0.0428891	0.0428891	0.0428891	0.0428891	0.0428891	0.0428891	0.0428891	0.0551432	0.0551432	0.0551432	0.0551432	0.0551432	0.0551432	0.0612702	0.0612702	0.0612702	0.0612702	0.0612702	0.0612702	0.0612702	0.0612702	0.0612702	0.0612702	0.0612702	0.0612702
chr5	44538195	CCTGTAGTCCCAGCTACTGGNGG	0	0	0	0	0	0	0	0	0	0	0	0	0	0	0	0	0	0	0	0	0	0	0	0	0	0	0	0	0	0	0	0	0	0	0	0	0.00612702	0.00612702	0.00612702	0.012254	0.012254	0.012254	0.012254	0.012254	0.012254	0.012254	0.012254
chr5	61366022	CCTGTAGTCCCAGCTACTGGNGG	0	0.0245081	0.0245081	0.0245081	0.0245081	0.0245081	0.0245081	0.0245081	0.0245081	0.0245081	0.0245081	0.0245081	0.0245081	0.0245081	0.012254	0.012254	0.012254	0.012254	0.012254	0.012254	0.012254	0.012254	0.012254	0.012254	0.012254	0.012254	0.012254	0.012254	0.012254	0.012254	0.0183811	0.0183811	0.0183811	0.0183811	0.0183811	0.0183811	0.0183811	0.0183811	0.0183811	0.0183811	0.0183811	0.0183811	0.0183811	0.00612702	0.00612702	0.00612702	0.00612702
chr5	69174639	CCTGTAGTCCCAGCTACTGGNGG	0	0.00612702	0.00612702	0.00612702	0.00612702	0.0183811	0.0183811	0.0183811	0.0183811	0.0183811	0.0183811	0.0183811	0.0183811	0.0183811	0.0183811	0.012254	0.012254	0.012254	0.012254	0.012254	0.012254	0.012254	0.012254	0.012254	0.012254	0.012254	0.0183811	0.0245081	0.0245081	0.0245081	0.0245081	0.0245081	0.0245081	0.0245081	0.0245081	0.0245081	0.0245081	0.0245081	0.0245081	0.0245081	0.0245081	0.0306351	0.0306351	0.0306351	0.0306351	0.0306351	0.0306351
chr5	75705090	CCTGTAGTCCCAGCTACTGGNGG	0	0.0183811	0.0183811	0.0183811	0.0183811	0.0183811	0.0183811	0.0183811	0.012254	0.00612702	0.00612702	0.00612702	0.00612702	0.00612702	0.00612702	0.00612702	0.00612702	0.00612702	0.00612702	0.00612702	0.00612702	0.00612702	0.00612702	0	0	0	0	0	0	0	0	0	0	0	0	0	0	0	0	0	0	0	0	0	0	0	0
chr5	93917769	CCTGTAGTCCCAGCTACTGGNGG	0	0.00612702	0.00612702	0.00612702	0.012254	0.012254	0.012254	0.012254	0.012254	0.012254	0.012254	0.012254	0.012254	0.012254	0.012254	0.012254	0.012254	0.012254	0.012254	0.012254	0.00612702	0.00612702	0.00612702	0.00612702	0.00612702	0.00612702	0.00612702	0.00612702	0.00612702	0.00612702	0.00612702	0.00612702	0.00612702	0.00612702	0.00612702	0.00612702	0.00612702	0.012254	0.012254	0.012254	0.012254	0.012254	0.012254	0.012254	0.012254	0.012254	0.012254
chr5	108412424	CCTGTAGTCCCAGCTACTGGNGG	0	0.00612702	0.00612702	0.00612702	0.00612702	0.00612702	0.00612702	0.00612702	0.00612702	0.00612702	0.00612702	0.00612702	0.00612702	0.00612702	0.00612702	0.00612702	0.00612702	0.00612702	0.00612702	0.00612702	0.00612702	0.00612702	0.00612702	0.00612702	0.00612702	0.00612702	0.00612702	0.00612702	0.00612702	0.00612702	0.00612702	0.00612702	0.00612702	0.00612702	0.00612702	0.00612702	0	0	0	0	0	0	0	0	0	0	0
chr5	129084763	CCTGTAGTCCCAGCTACTGGNGG	0	0.0551432	0.0551432	0.0551432	0.0551432	0.0612702	0.0612702	0.0612702	0.0673972	0.0673972	0.0673972	0.0673972	0.0673972	0.0673972	0.0673972	0.0673972	0.0673972	0.0673972	0.0673972	0.0673972	0.0673972	0.0673972	0.0673972	0.0673972	0.0673972	0.0673972	0.0673972	0.0673972	0.0673972	0.0673972	0.0673972	0.0612702	0.0612702	0.0673972	0.0673972	0.0551432	0.0551432	0.0551432	0.0490161	0.0490161	0.0367621	0.0367621	0.0367621	0.0367621	0.0367621	0.0367621	0.0367621
chr5	131388961	CCTGTAGTCCCAGCTACTGGNGG	0	0.0490161	0.0490161	0.0490161	0.0490161	0.0551432	0.0551432	0.0551432	0.0551432	0.0551432	0.0551432	0.0551432	0.0551432	0.0551432	0.0551432	0.0551432	0.0551432	0.0551432	0.0551432	0.0551432	0.0612702	0.0612702	0.0551432	0.0551432	0.0551432	0.0551432	0.0428891	0.0367621	0.0367621	0.0306351	0.0306351	0.0306351	0.0306351	0.0306351	0.0245081	0.0245081	0.0306351	0.0306351	0.0306351	0.0306351	0.0245081	0.0245081	0.0183811	0.0183811	0.0245081	0.0245081	0.0245081
chr5	141759357	CCTGTAGTCCCAGCTACTGGNGG	0	0.0428891	0.0428891	0.0428891	0.0490161	0.0490161	0.0490161	0.0490161	0.0490161	0.0490161	0.0490161	0.0490161	0.0612702	0.0612702	0.0612702	0.0612702	0.0612702	0.0612702	0.0612702	0.0551432	0.0551432	0.0490161	0.0490161	0.0490161	0.0490161	0.0490161	0.0490161	0.0490161	0.0490161	0.0367621	0.0367621	0.0367621	0.0367621	0.0367621	0.0367621	0.0245081	0.0245081	0.0245081	0.0245081	0.0245081	0.0245081	0.0245081	0.0245081	0.0245081	0.0245081	0.0245081	0.0245081
chr5	157830918	CCTGTAGTCCCAGCTACTGGNGG	0	0	0	0	0	0	0.012254	0.0183811	0.0183811	0.0245081	0.0245081	0.0245081	0.0245081	0.0245081	0.0306351	0.0306351	0.0367621	0.0367621	0.0367621	0.0367621	0.0367621	0.0367621	0.0367621	0.0428891	0.0428891	0.0428891	0.0428891	0.0490161	0.0490161	0.0490161	0.0490161	0.0490161	0.0490161	0.0551432	0.0551432	0.0551432	0.0551432	0.0551432	0.0612702	0.0612702	0.0612702	0.0612702	0.0673972	0.0673972	0.0673972	0.0673972	0.0673972
chr5	164699577	CCTGTAGTCCCAGCTACTGGNGG	0	0	0	0	0	0	0	0	0	0	0	0	0	0	0	0	0	0	0	0	0	0	0	0	0	0	0	0	0	0	0	0	0	0	0	0	0	0	0	0	0	0	0	0	0	0	0
chr5	180661916	CCTGTAGTCCCAGCTACTGGNGG	0	0	0	0	0	0	0	0	0	0	0.00612702	0.00612702	0.00612702	0.00612702	0.00612702	0.00612702	0.00612702	0.00612702	0.00612702	0.00612702	0.00612702	0.00612702	0.00612702	0.00612702	0.00612702	0.00612702	0.00612702	0.00612702	0.00612702	0.00612702	0.00612702	0.00612702	0.00612702	0.00612702	0.00612702	0.00612702	0.00612702	0.00612702	0.00612702	0.00612702	0.00612702	0.00612702	0.00612702	0.00612702	0.00612702	0.00612702	0.00612702
chr6	19832160	CCTGTAGTCCCAGCTACTGGNGG	0	0.00612702	0.00612702	0.00612702	0.00612702	0.00612702	0.00612702	0.00612702	0.00612702	0.00612702	0.00612702	0.00612702	0.00612702	0.00612702	0.00612702	0.00612702	0.00612702	0.012254	0.012254	0.012254	0.00612702	0.00612702	0.00612702	0.00612702	0.00612702	0.00612702	0.00612702	0.00612702	0.012254	0.012254	0.012254	0.012254	0.012254	0.012254	0.012254	0.012254	0.012254	0.012254	0.012254	0.012254	0.012254	0.012254	0.012254	0.012254	0.012254	0.012254	0.0183811
chr6	34158442	CCTGTAGTCCCAGCTACTGGNGG	0	0	0	0	0	0	0	0	0	0	0	0	0	0	0	0	0	0	0	0	0	0	0	0	0	0	0	0	0	0	0	0	0.00612702	0.00612702	0.00612702	0.00612702	0.00612702	0.00612702	0.00612702	0.012254	0.012254	0.012254	0.012254	0.012254	0.012254	0.012254	0.012254
chr6	35527031	CCTGTAGTCCCAGCTACTGGNGG	0	0.0428891	0.0428891	0.0428891	0.0428891	0.0428891	0.0490161	0.0490161	0.0428891	0.0428891	0.0428891	0.0428891	0.0367621	0.0367621	0.0367621	0.0367621	0.0367621	0.0367621	0.0367621	0.0367621	0.0428891	0.0428891	0.0428891	0.0428891	0.0428891	0.0428891	0.0367621	0.0367621	0.0367621	0.0367621	0.0367621	0.0367621	0.0367621	0.0245081	0.0245081	0.0245081	0.0245081	0.0245081	0.0245081	0.0245081	0.0245081	0.0245081	0.0245081	0.0245081	0.0245081	0.0245081	0.0245081
chr6	43048893	CCTGTAGTCCCAGCTACTGGNGG	0	0.0490161	0.0490161	0.0490161	0.0490161	0.0490161	0.0490161	0.0551432	0.0551432	0.0551432	0.0551432	0.0612702	0.0612702	0.0612702	0.0612702	0.0612702	0.0612702	0.0612702	0.0612702	0.0673972	0.0673972	0.0673972	0.0673972	0.0673972	0.0673972	0.0612702	0.0612702	0.0612702	0.0612702	0.0612702	0.0551432	0.0551432	0.0428891	0.0428891	0.0428891	0.0367621	0.0367621	0.0367621	0.0367621	0.0367621	0.0367621	0.0428891	0.0428891	0.0367621	0.0367621	0.0367621	0.0367621
chr6	58380745	CCTGTAGTCCCAGCTACTGGNGG	0	0	0	0	0	0	0	0	0	0	0	0	0	0	0	0	0	0	0	0	0	0	0	0	0	0	0	0	0	0	0	0	0	0	0	0	0	0	0	0	0	0	0	0	0	0	0
chr6	96120398	CCTGTAGTCCCAGCTACTGGNGG	0	0	0	0	0	0	0	0	0	0	0	0	0	0	0	0	0	0	0	0	0	0	0	0	0	0	0	0	0	0	0	0	0	0	0	0	0	0	0	0	0	0	0	0	0	0	0
chr7	31244759	CCTGTAGTCCCAGCTACTGGNGG	0	0	0	0	0	0	0	0	0	0	0.00612702	0.00612702	0.00612702	0.00612702	0.00612702	0.00612702	0.00612702	0.00612702	0.00612702	0.00612702	0.012254	0.012254	0.012254	0.012254	0.012254	0.012254	0.012254	0.012254	0.012254	0.012254	0.012254	0.012254	0.012254	0.012254	0.012254	0.012254	0.012254	0.012254	0.012254	0.012254	0.012254	0.0183811	0.0183811	0.0183811	0.0183811	0.0183811	0.0183811
chr7	102095127	CCTGTAGTCCCAGCTACTGGNGG	0	0.00612702	0.00612702	0.00612702	0.00612702	0.00612702	0.00612702	0.00612702	0.00612702	0.00612702	0.012254	0.012254	0.012254	0.012254	0.012254	0.012254	0.012254	0.012254	0.012254	0.012254	0.012254	0.012254	0.012254	0.0183811	0.0183811	0.0183811	0.0183811	0.0183811	0.0183811	0.0183811	0.0183811	0.0183811	0.012254	0.012254	0.012254	0.012254	0.012254	0.012254	0.012254	0.012254	0.012254	0.012254	0.012254	0.012254	0.012254	0.012254	0.012254
chr7	152451173	CCTGTAGTCCCAGCTACTGGNGG	0	0.0490161	0.0490161	0.0367621	0.0367621	0.0367621	0.0367621	0.0367621	0.0367621	0.0367621	0.0367621	0.0367621	0.0367621	0.0428891	0.0367621	0.0367621	0.0367621	0.0367621	0.0367621	0.0367621	0.0367621	0.0490161	0.0490161	0.0490161	0.0490161	0.0490161	0.0490161	0.0490161	0.0490161	0.0490161	0.0490161	0.0551432	0.0551432	0.0551432	0.0428891	0.0428891	0.0428891	0.0428891	0.0428891	0.0428891	0.0428891	0.0551432	0.0551432	0.0551432	0.0551432	0.0551432	0.0551432
chr7	155275745	CCTGTAGTCCCAGCTACTGGNGG	0	0.012254	0.012254	0.012254	0.012254	0.012254	0.012254	0.012254	0.0183811	0.0183811	0.0183811	0.0183811	0.012254	0.012254	0.0183811	0.0183811	0.0183811	0.0183811	0.0183811	0.0183811	0.0183811	0.0306351	0.0306351	0.0306351	0.0306351	0.0306351	0.0306351	0.0306351	0.0306351	0.0306351	0.0306351	0.0306351	0.0306351	0.0306351	0.0306351	0.0306351	0.0306351	0.0306351	0.0306351	0.0367621	0.0367621	0.0367621	0.0367621	0.0367621	0.0367621	0.0367621	0.0367621
chr8	6270234	CCTGTAGTCCCAGCTACTGGNGG	0	0.012254	0.012254	0.012254	0.012254	0.012254	0.012254	0.012254	0.0183811	0.0183811	0.0183811	0.0183811	0.0183811	0.0183811	0.0183811	0.0183811	0.0183811	0.0183811	0.0183811	0.0183811	0.0183811	0.0183811	0.0183811	0.0183811	0.012254	0.012254	0.012254	0.012254	0.012254	0.012254	0.012254	0.012254	0.012254	0.012254	0.012254	0.012254	0.012254	0.012254	0.012254	0.012254	0.012254	0.012254	0.012254	0.012254	0.012254	0.012254	0.012254
chr8	67903543	CCTGTAGTCCCAGCTACTGGNGG	0	0	0	0	0	0	0	0	0.00612702	0.00612702	0.00612702	0.00612702	0.00612702	0.00612702	0.00612702	0.00612702	0.00612702	0.00612702	0.00612702	0.00612702	0.00612702	0.00612702	0.00612702	0.00612702	0.00612702	0.00612702	0.00612702	0.00612702	0.00612702	0.00612702	0.00612702	0.00612702	0.00612702	0.00612702	0.00612702	0.00612702	0.00612702	0.00612702	0.00612702	0.00612702	0.00612702	0.00612702	0.00612702	0.00612702	0.00612702	0.00612702	0.00612702
chr8	97796067	CCTGTAGTCCCAGCTACTGGNGG	0	0.00612702	0.00612702	0.00612702	0.00612702	0.00612702	0.00612702	0.00612702	0.00612702	0.00612702	0.00612702	0.00612702	0.00612702	0.00612702	0.00612702	0.00612702	0.00612702	0.00612702	0.00612702	0.00612702	0.00612702	0.00612702	0	0	0	0	0	0	0	0	0	0	0	0	0	0	0	0	0	0	0	0	0	0	0	0	0
chr8	102494153	CCTGTAGTCCCAGCTACTGGNGG	0	0.012254	0.012254	0.012254	0.012254	0.012254	0.0183811	0.0183811	0.0306351	0.0306351	0.0306351	0.0306351	0.0245081	0.0245081	0.0245081	0.0245081	0.0245081	0.0245081	0.0245081	0.0245081	0.0245081	0.0245081	0.0245081	0.0245081	0.0245081	0.0245081	0.0245081	0.0245081	0.0245081	0.0245081	0.0245081	0.0245081	0.0245081	0.0245081	0.0245081	0.0245081	0.0245081	0.0245081	0.0245081	0.0245081	0.0245081	0.0245081	0.0245081	0.0183811	0.0183811	0.0183811	0.0183811
chr8	144982702	CCTGTAGTCCCAGCTACTGGNGG	0	0	0	0	0	0	0	0	0	0	0	0	0	0	0.00612702	0.00612702	0.00612702	0.00612702	0.012254	0.012254	0.012254	0.012254	0.012254	0.012254	0.012254	0.012254	0.012254	0.012254	0.012254	0.012254	0.012254	0.012254	0.012254	0.012254	0.0245081	0.0245081	0.0245081	0.0245081	0.0245081	0.0245081	0.0245081	0.0245081	0.0245081	0.0245081	0.0245081	0.0245081	0.0245081
chr9	19283723	CCTGTAGTCCCAGCTACTGGNGG	0	0.0183811	0.0183811	0.0183811	0.0245081	0.0245081	0.0245081	0.0245081	0.0245081	0.0245081	0.0245081	0.0245081	0.0245081	0.0245081	0.0245081	0.0245081	0.0245081	0.0245081	0.0245081	0.0245081	0.0245081	0.0245081	0.0245081	0.0245081	0.0306351	0.0306351	0.0306351	0.0306351	0.0306351	0.0306351	0.0306351	0.0306351	0.0306351	0.0306351	0.0306351	0.0306351	0.0306351	0.0306351	0.0306351	0.0306351	0.0245081	0.0245081	0.0245081	0.0245081	0.0245081	0.0245081	0.0245081
chr9	19506616	CCTGTAGTCCCAGCTACTGGNGG	0	0.00612702	0.00612702	0.00612702	0.00612702	0.00612702	0.00612702	0.00612702	0.012254	0.012254	0.012254	0.0183811	0.0183811	0.0183811	0.0183811	0.012254	0.012254	0.012254	0.012254	0.012254	0.012254	0.012254	0.012254	0.012254	0.012254	0.012254	0.012254	0.012254	0.012254	0.012254	0.012254	0.012254	0.012254	0.012254	0.012254	0.012254	0.012254	0.012254	0.012254	0.012254	0.012254	0.012254	0.012254	0.012254	0.012254	0.012254	0.012254
chr9	20745237	CCTGTAGTCCCAGCTACTGGNGG	0	0	0	0	0	0	0	0	0	0	0	0	0	0	0	0	0	0	0	0	0	0	0	0	0	0	0	0	0	0	0	0	0	0	0	0	0	0	0	0	0	0	0	0	0	0	0
chr9	34095515	CCTGTAGTCCCAGCTACTGGNGG	0	0.0490161	0.0490161	0.0490161	0.0428891	0.0428891	0.0428891	0.0428891	0.0428891	0.0367621	0.0367621	0.0367621	0.0367621	0.0367621	0.0306351	0.0306351	0.0306351	0.0306351	0.0306351	0.0306351	0.0306351	0.0306351	0.0245081	0.0245081	0.0245081	0.0245081	0.0245081	0.0245081	0.0245081	0.0245081	0.0245081	0.0245081	0.0245081	0.0183811	0.0183811	0.0183811	0.0183811	0.012254	0.012254	0.012254	0.012254	0.012254	0.012254	0.012254	0.012254	0.00612702	0.00612702
chr9	76732204	CCTGTAGTCCCAGCTACTGGNGG	0	0.012254	0.012254	0.012254	0.012254	0.012254	0.012254	0.012254	0.012254	0.012254	0.012254	0.012254	0.012254	0.012254	0.012254	0.012254	0.012254	0.012254	0.012254	0.012254	0.012254	0.012254	0.012254	0.012254	0.0183811	0.0183811	0.0183811	0.0183811	0.0183811	0.0183811	0.0183811	0.0183811	0.0183811	0.0183811	0.0183811	0.0183811	0.0183811	0.0183811	0.0183811	0.0183811	0.0183811	0.0183811	0.0183811	0.0183811	0.0183811	0.0183811	0.0183811
chr9	97851212	CCTGTAGTCCCAGCTACTGGNGG	0	0.00612702	0.00612702	0.00612702	0.00612702	0.00612702	0.00612702	0	0	0	0	0	0	0.012254	0.012254	0.012254	0.012254	0.012254	0.012254	0.012254	0.012254	0.012254	0.012254	0.012254	0.012254	0.012254	0.012254	0.012254	0.012254	0.012254	0.012254	0.012254	0.012254	0.012254	0.012254	0.012254	0.012254	0.012254	0.012254	0.012254	0.012254	0.012254	0.012254	0.012254	0.012254	0.012254	0.012254
chr9	127880874	CCTGTAGTCCCAGCTACTGGNGG	0	0.0306351	0.0306351	0.0306351	0.0306351	0.0306351	0.0306351	0.0306351	0.0306351	0.0306351	0.0306351	0.0306351	0.0306351	0.0306351	0.0306351	0.0306351	0.0306351	0.0306351	0.0306351	0.0306351	0.0306351	0.0306351	0.0306351	0.0306351	0.0306351	0.0306351	0.0306351	0.0306351	0.0306351	0.0245081	0.0245081	0.0245081	0.0245081	0.0183811	0.012254	0.012254	0.012254	0.012254	0.012254	0.012254	0.012254	0.012254	0.012254	0.012254	0.012254	0.012254	0.012254
chrX	18912969	CCTGTAGTCCCAGCTACTGGNGG	0	0.00612702	0.00612702	0.00612702	0.00612702	0.00612702	0.00612702	0.00612702	0.00612702	0.00612702	0.00612702	0.00612702	0.00612702	0.00612702	0.00612702	0.00612702	0.00612702	0.00612702	0.00612702	0.00612702	0.00612702	0.00612702	0.00612702	0.00612702	0.00612702	0.00612702	0.00612702	0.00612702	0.012254	0.012254	0.012254	0.012254	0.012254	0.012254	0.012254	0.012254	0.012254	0.012254	0.012254	0.012254	0.012254	0.012254	0.00612702	0.00612702	0.00612702	0.00612702	0.00612702
chrX	38698750	CCTGTAGTCCCAGCTACTGGNGG	0	0.00612702	0	0	0	0	0	0	0	0	0	0	0	0	0	0	0	0	0	0	0	0	0	0	0	0	0	0	0	0	0	0.00612702	0.00612702	0.00612702	0.00612702	0.00612702	0.00612702	0.00612702	0.00612702	0.00612702	0.00612702	0.00612702	0.00612702	0.00612702	0.00612702	0.00612702	0.00612702
chrX	47540478	CCTGTAGTCCCAGCTACTGGNGG	0	0	0	0	0	0	0	0	0	0	0	0	0	0	0	0	0	0	0	0	0	0	0	0	0	0	0	0	0	0	0	0	0	0	0	0	0	0	0	0	0	0	0	0	0	0	0
chrX	54034889	CCTGTAGTCCCAGCTACTGGNGG	0	0.00612702	0.00612702	0.00612702	0.00612702	0.00612702	0.00612702	0.00612702	0.00612702	0.00612702	0.00612702	0.00612702	0.00612702	0.00612702	0.00612702	0	0.00612702	0.00612702	0.00612702	0.00612702	0.00612702	0.00612702	0.00612702	0.00612702	0.00612702	0.00612702	0.00612702	0.00612702	0.00612702	0.00612702	0.00612702	0.00612702	0.00612702	0.00612702	0.00612702	0.00612702	0.012254	0.012254	0.012254	0.012254	0.012254	0.012254	0.012254	0.012254	0.012254	0.012254	0.012254
chrX	71355184	CCTGTAGTCCCAGCTACTGGNGG	0	0	0	0	0	0	0	0	0	0	0	0	0	0	0	0	0	0	0	0	0	0	0	0	0	0	0	0	0	0	0	0	0	0	0	0	0	0	0	0	0	0	0	0	0	0.00612702	0.00612702
chrX	71977548	CCTGTAGTCCCAGCTACTGGNGG	0	0.012254	0.012254	0.012254	0.012254	0.012254	0.012254	0.012254	0	0	0	0	0	0	0	0	0	0	0	0	0	0	0	0	0	0	0	0	0	0	0	0	0	0	0	0	0	0	0	0	0.00612702	0.00612702	0.00612702	0.00612702	0.00612702	0.00612702	0.00612702
chrX	100622272	CCTGTAGTCCCAGCTACTGGNGG	0	0.00612702	0.00612702	0.00612702	0	0	0	0	0	0	0	0	0	0	0	0	0	0	0	0	0	0	0	0	0	0	0	0	0	0	0	0	0	0	0	0	0	0	0	0	0	0	0	0	0	0	0
chrX	104572727	CCTGTAGTCCCAGCTACTGGNGG	0	0.00612702	0.00612702	0.00612702	0.00612702	0.00612702	0.00612702	0.00612702	0.00612702	0.00612702	0.00612702	0.00612702	0.00612702	0.00612702	0.00612702	0.00612702	0.00612702	0.00612702	0.00612702	0.00612702	0.00612702	0.00612702	0.00612702	0.00612702	0.00612702	0.00612702	0.00612702	0.00612702	0.00612702	0.00612702	0.00612702	0.00612702	0.00612702	0.00612702	0.00612702	0.00612702	0.00612702	0.00612702	0.00612702	0.00612702	0.00612702	0.00612702	0.00612702	0.00612702	0.00612702	0	0
chrX	136871331	CCTGTAGTCCCAGCTACTGGNGG	0	0.00612702	0.00612702	0.00612702	0.00612702	0.00612702	0.00612702	0.00612702	0.00612702	0.00612702	0.00612702	0.012254	0.012254	0.012254	0.012254	0.012254	0.012254	0.012254	0.012254	0.012254	0.012254	0.012254	0.012254	0.012254	0.0183811	0.0183811	0.0183811	0.0183811	0.0183811	0.012254	0.012254	0.012254	0.012254	0.012254	0.012254	0.012254	0.012254	0.012254	0.012254	0.012254	0.012254	0.012254	0.012254	0.012254	0.012254	0.012254	0.0183811
chrX	137191156	CCTGTAGTCCCAGCTACTGGNGG	0	0	0	0	0	0	0	0	0	0	0	0	0	0	0	0	0	0	0	0	0	0	0	0	0	0	0	0	0	0	0	0	0	0	0	0	0	0	0	0	0	0	0	0	0	0	0
[truncated: 2,955 more columns]

## Sheet: a10r1_cg
				-0.00174546	-0.00171575	-0.00171756	-0.00217176	-0.00231912	-0.00243131	-0.00235065	-0.001891	-0.00203836	-0.00210324	-0.00195589	-0.00206808	-0.00187342	-0.00190495	-0.00159629	-0.00136828	-0.00127186	-0.00101232	-0.000556304	-5.11692e-05	-0.000394998	-0.000265226	-0.00106326	-0.000884366	-0.00129126	-0.0013895	-0.00130885	-0.00123001	-0.000823112	-0.000740643	-0.000331928	-0.00028281	-0.000901949	-0.00116512	-0.00110206	-0.000807345	-0.00105112	-0.00113359	-0.00137737	-0.00123001	-0.00160356	-0.00124759	-0.00154049	-0.00160537	-0.00160356	-0.0013422
# chr	cut	guide+PAM	mismatches	-1500	-1499	-1498	-1497	-1496	-1495	-1494	-1493	-1492	-1491	-1490	-1489	-1488	-1487	-1486	-1485	-1484	-1483	-1482	-1481	-1480	-1479	-1478	-1477	-1476	-1475	-1474	-1473	-1472	-1471	-1470	-1469	-1468	-1467	-1466	-1465	-1464	-1463	-1462	-1461	-1460	-1459	-1458	-1457	-1456	-1455
chr1	13646293	CCTGTAGTCCCAGCTACTGGNGG	0	0	0	0	0	0	0	0	0	0	0	0	0	0	0	0	0	0	0	0	0	0	0	0	0	0	0	0	0	0	0	0	0	0	0	0	0	0	0	0	0	0	0	0	0	0	0
chr1	17034274	CCTGTAGTCCCAGCTACTGGNGG	0	0.0247557	0.0247557	0.0247557	0.0247557	0.0247557	0.0247557	0.0247557	0.0247557	0.0247557	0.0247557	0.0247557	0.0247557	0.0247557	0.0247557	0.0247557	0.0247557	0.0247557	0.0247557	0.0247557	0.0247557	0.0247557	0.0247557	0.0247557	0.0247557	0.0247557	0.0247557	0.0247557	0.0247557	0.0247557	0.0247557	0.0247557	0.0247557	0.0247557	0.0247557	0.0247557	0.0247557	0.0123778	0.00618892	0.00618892	0.00618892	0.00618892	0.0123778	0.0123778	0.0123778	0.0123778	0.00618892
chr1	26934785	CCTGTAGTCCCAGCTACTGGNGG	0	0.0247557	0.0247557	0.0247557	0.0309446	0.0309446	0.0309446	0.0309446	0.0433224	0.0433224	0.0433224	0.0495113	0.0495113	0.0495113	0.0495113	0.0495113	0.0495113	0.0495113	0.0495113	0.0495113	0.0495113	0.0495113	0.0495113	0.0495113	0.0433224	0.0433224	0.0433224	0.0433224	0.0433224	0.0433224	0.0433224	0.0433224	0.0433224	0.0433224	0.0433224	0.0433224	0.0433224	0.0433224	0.0433224	0.0371335	0.0371335	0.0371335	0.0371335	0.0371335	0.0371335	0.0371335	0.0371335
chr1	155404245	CCTGTAGTCCCAGCTACTGGNGG	0	0.00618892	0.00618892	0.00618892	0.00618892	0.00618892	0.00618892	0.0123778	0.0123778	0.0123778	0.0123778	0.0123778	0.0185668	0.0185668	0.0185668	0.0185668	0.0185668	0.0185668	0.0185668	0.0185668	0.0185668	0.0185668	0.0185668	0.0185668	0.0185668	0.0185668	0.0185668	0.0185668	0.0185668	0.0185668	0.0185668	0.0185668	0.0185668	0.0185668	0.0185668	0.0185668	0.0185668	0.0185668	0.0185668	0.0185668	0.0185668	0.0185668	0.0185668	0.0185668	0.0185668	0.0185668	0.0185668
chr1	160251600	CCTGTAGTCCCAGCTACTGGNGG	0	0.0371335	0.0371335	0.0371335	0.0309446	0.0309446	0.0309446	0.0309446	0.0309446	0.0309446	0.0309446	0.0309446	0.0309446	0.0309446	0.0309446	0.0309446	0.0309446	0.0309446	0.0309446	0.0309446	0.0309446	0.0309446	0.0309446	0.0309446	0.0309446	0.0309446	0.0309446	0.0309446	0.0309446	0.0309446	0.0247557	0.0247557	0.0247557	0.0247557	0.0247557	0.0123778	0.0123778	0.0123778	0.0123778	0.0123778	0.0123778	0.00618892	0.00618892	0.00618892	0.00618892	0.00618892	0.00618892
chr1	205295498	CCTGTAGTCCCAGCTACTGGNGG	0	0.0433224	0.0433224	0.0433224	0.0433224	0.0371335	0.0371335	0.0371335	0.0618892	0.0618892	0.0618892	0.0618892	0.0557003	0.0557003	0.0680781	0.0680781	0.0680781	0.0680781	0.0680781	0.0680781	0.0680781	0.0618892	0.0680781	0.0557003	0.0618892	0.0618892	0.0618892	0.0680781	0.0680781	0.074267	0.074267	0.074267	0.074267	0.074267	0.0804559	0.0804559	0.0804559	0.074267	0.0804559	0.0804559	0.0990227	0.0990227	0.0990227	0.0990227	0.0990227	0.123778	0.123778
chr1	218263611	CCTGTAGTCCCAGCTACTGGNGG	0	0	0	0	0	0	0	0	0	0	0	0	0	0.00618892	0.00618892	0.00618892	0.00618892	0.0123778	0.0123778	0.0123778	0.0123778	0.0123778	0.0123778	0.0123778	0.0123778	0.0123778	0.0123778	0.0123778	0.0123778	0.0123778	0.0123778	0.0123778	0.0123778	0.0123778	0.0123778	0.0123778	0.0123778	0.0123778	0.0123778	0.0123778	0.0123778	0.0123778	0.0123778	0.0185668	0.0185668	0.0185668	0.0185668
chr1	224879077	CCTGTAGTCCCAGCTACTGGNGG	0	0	0	0	0	0	0	0	0	0	0	0	0	0	0	0	0	0	0	0	0	0	0	0	0	0	0	0	0	0	0	0	0	0	0	0	0	0	0	0	0	0	0	0	0	0	0
chr10	63609342	CCTGTAGTCCCAGCTACTGGNGG	0	0.00618892	0.00618892	0.00618892	0.00618892	0.00618892	0.00618892	0.00618892	0.00618892	0.00618892	0.00618892	0.00618892	0.00618892	0.0123778	0.00618892	0.00618892	0.00618892	0.00618892	0.00618892	0.00618892	0.00618892	0.00618892	0.00618892	0.00618892	0.00618892	0.00618892	0.00618892	0.00618892	0.00618892	0.00618892	0.00618892	0.00618892	0.00618892	0.00618892	0.00618892	0.00618892	0.00618892	0.00618892	0.00618892	0.00618892	0.00618892	0.00618892	0.00618892	0.00618892	0.00618892	0.00618892	0.00618892
chr10	86581838	CCTGTAGTCCCAGCTACTGGNGG	0	0	0	0	0	0	0	0	0	0	0	0	0	0	0	0	0	0	0	0	0	0	0	0	0	0	0	0	0	0	0	0	0	0	0	0	0	0	0	0	0	0	0	0	0	0	0
chr10	103821693	CCTGTAGTCCCAGCTACTGGNGG	0	0.00618892	0.00618892	0.00618892	0.0123778	0.0123778	0.00618892	0.00618892	0.00618892	0.00618892	0.00618892	0.00618892	0.00618892	0.00618892	0.00618892	0.00618892	0.00618892	0.00618892	0.00618892	0.00618892	0.00618892	0.00618892	0.00618892	0.00618892	0.00618892	0.00618892	0.00618892	0.00618892	0.00618892	0.00618892	0.00618892	0.00618892	0.00618892	0.00618892	0.00618892	0.00618892	0.00618892	0.00618892	0.00618892	0.00618892	0.00618892	0.00618892	0.00618892	0.00618892	0.00618892	0.00618892	0.00618892
chr10	110588119	CCTGTAGTCCCAGCTACTGGNGG	0	0.00618892	0.00618892	0.00618892	0.00618892	0.00618892	0.00618892	0.00618892	0.00618892	0.00618892	0.00618892	0.00618892	0.00618892	0.00618892	0.00618892	0.00618892	0.00618892	0	0	0	0	0	0	0	0	0	0	0	0	0	0	0	0	0	0	0	0	0	0	0	0	0	0	0	0	0	0
chr11	65668034	CCTGTAGTCCCAGCTACTGGNGG	0	0	0	0	0	0	0	0	0	0	0	0	0	0	0	0	0	0	0	0	0	0	0	0	0	0	0	0	0	0	0	0	0	0	0	0	0	0	0	0	0	0	0	0	0	0	0
chr11	100048021	CCTGTAGTCCCAGCTACTGGNGG	0	0.00618892	0.00618892	0.00618892	0.00618892	0.00618892	0.00618892	0.00618892	0.00618892	0.00618892	0.00618892	0.00618892	0.00618892	0.00618892	0.00618892	0.00618892	0.00618892	0.00618892	0.00618892	0.00618892	0.00618892	0.00618892	0.00618892	0.00618892	0.00618892	0.00618892	0.00618892	0.00618892	0.00618892	0.00618892	0.00618892	0.00618892	0.00618892	0.00618892	0.00618892	0.00618892	0.00618892	0.00618892	0.00618892	0.00618892	0.00618892	0.00618892	0.00618892	0.00618892	0.00618892	0.00618892	0.00618892
chr11	117156079	CCTGTAGTCCCAGCTACTGGNGG	0	0.0123778	0.0123778	0.0123778	0.0123778	0.0123778	0.0123778	0.0123778	0.0123778	0.0123778	0.0123778	0.0123778	0.0123778	0.00618892	0.00618892	0.00618892	0.00618892	0.00618892	0.00618892	0.00618892	0.0123778	0.0123778	0.0123778	0.0123778	0.0123778	0.0123778	0.0123778	0.0123778	0.0123778	0.0123778	0.0123778	0.0123778	0.0123778	0.0123778	0.0123778	0.0123778	0.0123778	0.0123778	0.0123778	0.0123778	0.0123778	0.0123778	0.0123778	0.0123778	0.0123778	0.0123778	0.0123778
chr11	119159377	CCTGTAGTCCCAGCTACTGGNGG	0	0.0123778	0.0123778	0.0123778	0.0123778	0.0123778	0.0123778	0.0123778	0.0123778	0.0123778	0.0123778	0.0123778	0.00618892	0.00618892	0.00618892	0.00618892	0.00618892	0.00618892	0.00618892	0.00618892	0.00618892	0.00618892	0.00618892	0.00618892	0.00618892	0	0	0	0	0	0	0	0	0	0	0	0	0	0	0	0	0	0	0	0	0	0
chr11	119331705	CCTGTAGTCCCAGCTACTGGNGG	0	0.0185668	0.0185668	0.0185668	0.0123778	0.0123778	0.0123778	0.00618892	0.00618892	0.00618892	0.00618892	0.00618892	0.0123778	0.0123778	0.0123778	0.0123778	0.0123778	0.0123778	0.0123778	0.0123778	0.0123778	0.0123778	0.0123778	0.0123778	0.0123778	0.0123778	0.0123778	0.0123778	0.0123778	0.0123778	0.0123778	0.0123778	0.0123778	0.0123778	0.0123778	0.0123778	0.0123778	0.0123778	0.0123778	0.0123778	0.0123778	0.0123778	0.0123778	0.0123778	0.0123778	0.0123778	0.0123778
chr12	88060449	CCTGTAGTCCCAGCTACTGGNGG	0	0.0123778	0.0123778	0.0123778	0.0123778	0.0123778	0.0123778	0.0123778	0.0123778	0.0185668	0.0185668	0.0185668	0.0185668	0.0185668	0.0185668	0.0185668	0.0185668	0.0185668	0.0185668	0.0185668	0.0185668	0.0185668	0.0185668	0.0123778	0.0123778	0.0123778	0.0123778	0.0123778	0.0123778	0.0123778	0.0123778	0.0123778	0.0123778	0.0123778	0.0123778	0.0123778	0.00618892	0.00618892	0.00618892	0.00618892	0.00618892	0.00618892	0.00618892	0.00618892	0.00618892	0.00618892	0.00618892
chr12	105958951	CCTGTAGTCCCAGCTACTGGNGG	0	0.00618892	0.00618892	0.00618892	0.00618892	0.00618892	0.00618892	0.0123778	0.0123778	0.0123778	0.0123778	0.0123778	0.00618892	0.00618892	0.00618892	0.00618892	0.00618892	0.00618892	0.00618892	0.00618892	0.00618892	0.00618892	0.00618892	0.00618892	0.00618892	0.00618892	0.00618892	0.00618892	0.00618892	0.00618892	0.00618892	0.00618892	0.00618892	0.00618892	0.00618892	0.00618892	0.00618892	0.00618892	0.00618892	0.00618892	0.00618892	0.00618892	0.00618892	0.00618892	0.00618892	0.00618892	0.00618892
chr12	117313422	CCTGTAGTCCCAGCTACTGGNGG	0	0.00618892	0.00618892	0.00618892	0.00618892	0.00618892	0.00618892	0.00618892	0.00618892	0.00618892	0.00618892	0.00618892	0.00618892	0.00618892	0.00618892	0.00618892	0.00618892	0.00618892	0.00618892	0.00618892	0.00618892	0.00618892	0.00618892	0.00618892	0.00618892	0.00618892	0.00618892	0.00618892	0.00618892	0.00618892	0.00618892	0.00618892	0.00618892	0.00618892	0.00618892	0.00618892	0.00618892	0.00618892	0.00618892	0.00618892	0.00618892	0.00618892	0.00618892	0.00618892	0.00618892	0.00618892	0.00618892
chr12	123922263	CCTGTAGTCCCAGCTACTGGNGG	0	0.00618892	0.00618892	0	0	0	0	0	0	0	0	0	0	0	0	0	0	0	0	0	0	0	0	0	0	0	0	0	0	0	0	0	0.00618892	0.00618892	0.00618892	0.00618892	0.00618892	0.00618892	0.00618892	0.00618892	0.00618892	0.00618892	0.00618892	0.00618892	0.00618892	0.00618892	0.00618892
chr12	130733364	CCTGTAGTCCCAGCTACTGGNGG	0	0.0123778	0.0123778	0.0247557	0.0247557	0.0247557	0.0247557	0.0247557	0.0247557	0.0247557	0.0247557	0.0247557	0.0247557	0.0247557	0.0309446	0.0309446	0.0309446	0.0309446	0.0309446	0.0309446	0.0309446	0.0309446	0.0309446	0.0309446	0.0309446	0.0309446	0.0309446	0.0309446	0.0309446	0.0309446	0.0309446	0.0309446	0.0309446	0.0309446	0.0309446	0.0309446	0.0309446	0.0309446	0.0309446	0.0309446	0.0309446	0.0309446	0.0309446	0.0309446	0.0309446	0.0309446	0.0309446
chr13	73088681	CCTGTAGTCCCAGCTACTGGNGG	0	0.0247557	0.0185668	0.0185668	0.0185668	0.0185668	0.0185668	0.0185668	0.0185668	0.0185668	0.0185668	0.0185668	0.0185668	0.0185668	0.0247557	0.0247557	0.0247557	0.0247557	0.0247557	0.0247557	0.0247557	0.0247557	0.0309446	0.0309446	0.0309446	0.0309446	0.0309446	0.0309446	0.0309446	0.0309446	0.0309446	0.0309446	0.0309446	0.0309446	0.0309446	0.0247557	0.0247557	0.0247557	0.0247557	0.0247557	0.0247557	0.0185668	0.0185668	0.0185668	0.0185668	0.0185668	0.0185668
chr13	77322050	CCTGTAGTCCCAGCTACTGGNGG	0	0.00618892	0.00618892	0.00618892	0.00618892	0.00618892	0.00618892	0.00618892	0.00618892	0.00618892	0.00618892	0.00618892	0.00618892	0.00618892	0.00618892	0.00618892	0.00618892	0.0123778	0.0123778	0.0123778	0.0123778	0.0123778	0.0123778	0.0123778	0.0123778	0.0123778	0.0123778	0.0123778	0.0185668	0.0185668	0.0185668	0.0185668	0.0185668	0.0185668	0.0185668	0.0185668	0.0185668	0.0185668	0.0185668	0.0185668	0.0185668	0.0185668	0.0185668	0.0185668	0.0185668	0.0185668	0.0185668
chr13	91010262	CCTGTAGTCCCAGCTACTGGNGG	0	0.0557003	0.0557003	0.0495113	0.0495113	0.0495113	0.0495113	0.0495113	0.0557003	0.0557003	0.0557003	0.0557003	0.0557003	0.0557003	0.0557003	0.0557003	0.0557003	0.0557003	0.0557003	0.0618892	0.0618892	0.0618892	0.0618892	0.0618892	0.0618892	0.0618892	0.0433224	0.0433224	0.0495113	0.0495113	0.0433224	0.0371335	0.0309446	0.0309446	0.0309446	0.0309446	0.0309446	0.0309446	0.0309446	0.0309446	0.0309446	0.0247557	0.0247557	0.0247557	0.0247557	0.0247557	0.0247557
chr14	24212683	CCTGTAGTCCCAGCTACTGGNGG	0	0.0618892	0.0618892	0.0618892	0.0557003	0.0433224	0.0371335	0.0371335	0.0371335	0.0371335	0.0371335	0.0371335	0.0371335	0.0371335	0.0371335	0.0371335	0.0371335	0.0371335	0.0371335	0.0371335	0.0371335	0.0371335	0.0371335	0.0371335	0.0309446	0.0309446	0.0309446	0.0309446	0.0309446	0.0309446	0.0309446	0.0309446	0.0371335	0.0371335	0.0309446	0.0247557	0.0309446	0.0309446	0.0309446	0.0309446	0.0309446	0.0309446	0.0371335	0.0309446	0.0309446	0.0247557	0.0247557
chr14	59444696	CCTGTAGTCCCAGCTACTGGNGG	0	0	0	0	0	0	0	0	0	0	0	0	0	0	0	0	0	0	0	0	0	0	0	0	0	0	0	0	0	0	0	0.00618892	0.00618892	0.00618892	0.00618892	0.00618892	0.00618892	0.00618892	0.00618892	0.00618892	0.00618892	0.00618892	0.00618892	0.00618892	0.00618892	0.00618892	0.00618892
chr14	60113072	CCTGTAGTCCCAGCTACTGGNGG	0	0.0185668	0.0185668	0.0185668	0.0185668	0.0185668	0.0185668	0.0185668	0.0185668	0.0185668	0.0185668	0.0185668	0.0185668	0.0185668	0.0185668	0.0123778	0.0123778	0.0123778	0.0123778	0.0123778	0.0123778	0.0123778	0.0123778	0.0123778	0.0123778	0.0123778	0.0123778	0.0123778	0.0123778	0.0123778	0.0123778	0.0123778	0.0123778	0.0123778	0.0123778	0.0123778	0.0123778	0.0123778	0.0123778	0.0123778	0.0123778	0.0123778	0.0123778	0	0	0	0
chr14	63638072	CCTGTAGTCCCAGCTACTGGNGG	0	0.0495113	0.0371335	0.0371335	0.0371335	0.0371335	0.0371335	0.0371335	0.0371335	0.0371335	0.0371335	0.0371335	0.0371335	0.0371335	0.0371335	0.0371335	0.0371335	0.0371335	0.0371335	0.0371335	0.0433224	0.0433224	0.0433224	0.0433224	0.0433224	0.0433224	0.0433224	0.0433224	0.0433224	0.0433224	0.0433224	0.0433224	0.0433224	0.0185668	0.0185668	0.0123778	0.0123778	0.0123778	0.0123778	0.0123778	0.0123778	0.0123778	0.0123778	0.0123778	0.0123778	0.0123778	0.0123778
chr14	71395553	CCTGTAGTCCCAGCTACTGGNGG	0	0	0	0	0	0	0	0	0	0	0	0	0	0	0	0	0	0	0	0	0	0	0	0	0	0	0	0	0	0	0	0	0	0	0	0.00618892	0.00618892	0.00618892	0.00618892	0.00618892	0.00618892	0.00618892	0.00618892	0.00618892	0.00618892	0.00618892	0.00618892
chr14	72645448	CCTGTAGTCCCAGCTACTGGNGG	0	0.0309446	0.0309446	0.0371335	0.0371335	0.0495113	0.0495113	0.0495113	0.0495113	0.0495113	0.0495113	0.0495113	0.0495113	0.0495113	0.0495113	0.0495113	0.0495113	0.0495113	0.0495113	0.0495113	0.0495113	0.0495113	0.0495113	0.0495113	0.0495113	0.0495113	0.0495113	0.0495113	0.0495113	0.0495113	0.0495113	0.0495113	0.0433224	0.0433224	0.0433224	0.0433224	0.0433224	0.0309446	0.0309446	0.0309446	0.0309446	0.0309446	0.0309446	0.0309446	0.0309446	0.0309446	0.0309446
chr14	81604690	CCTGTAGTCCCAGCTACTGGNGG	0	0.00618892	0.00618892	0.00618892	0.00618892	0.00618892	0.00618892	0.00618892	0.00618892	0.00618892	0.00618892	0.0123778	0.0123778	0.0123778	0.0123778	0.0123778	0.0123778	0.0185668	0.0185668	0.0185668	0.0185668	0.0185668	0.0185668	0.0185668	0.0185668	0.0185668	0.0185668	0.0123778	0.0123778	0.0123778	0.0123778	0.0185668	0.0185668	0.0185668	0.0185668	0.0185668	0.0185668	0.0247557	0.0247557	0.0247557	0.0247557	0.0247557	0.0247557	0.0247557	0.0247557	0.0247557	0.0247557
chr14	90409879	CCTGTAGTCCCAGCTACTGGNGG	0	0.0123778	0.0123778	0.0123778	0.0123778	0.0123778	0.0123778	0.0123778	0.0123778	0.0123778	0.0123778	0.0123778	0.0123778	0.0123778	0.0123778	0.0123778	0.0123778	0.0123778	0.0123778	0.0123778	0.0123778	0.0123778	0.0123778	0.0123778	0.0123778	0.0123778	0.0123778	0.0123778	0.0123778	0.0123778	0.0123778	0.00618892	0	0	0	0	0	0	0	0.00618892	0.00618892	0.00618892	0.00618892	0.00618892	0.00618892	0.00618892	0.00618892
chr15	38620692	CCTGTAGTCCCAGCTACTGGNGG	0	0.0247557	0.0247557	0.0247557	0.0247557	0.0247557	0.0247557	0.0247557	0.0247557	0.0247557	0.0309446	0.0309446	0.0309446	0.0309446	0.0309446	0.0309446	0.0309446	0.0309446	0.0309446	0.0309446	0.0309446	0.0247557	0.0247557	0.0185668	0.0123778	0.0123778	0.0123778	0.0123778	0.0123778	0.0123778	0.0123778	0.0123778	0.0123778	0.00618892	0.00618892	0.00618892	0.00618892	0.00618892	0.00618892	0.0123778	0.0123778	0.0123778	0.0123778	0.0123778	0.0123778	0.0123778	0.0123778
chr15	75878481	CCTGTAGTCCCAGCTACTGGNGG	0	0.0185668	0.0185668	0.0185668	0.0185668	0.0185668	0.0185668	0.0185668	0.0185668	0.0185668	0.0123778	0.0123778	0.0123778	0.0123778	0.0123778	0.0123778	0.0123778	0.0123778	0.0123778	0.0123778	0.0123778	0.0123778	0.0123778	0.00618892	0.00618892	0.00618892	0.00618892	0.00618892	0.00618892	0.00618892	0.00618892	0.00618892	0.00618892	0	0	0	0	0	0	0	0	0	0	0	0	0	0
chr16	409298	CCTGTAGTCCCAGCTACTGGNGG	0	0.0185668	0.0247557	0.0247557	0.0247557	0.0247557	0.0247557	0.0247557	0.0247557	0.0247557	0.0185668	0.0185668	0.0185668	0.0185668	0.0185668	0.0185668	0.0185668	0.0185668	0.0185668	0.0123778	0.0123778	0.0123778	0.0123778	0.0123778	0.0123778	0.0123778	0.0123778	0.0123778	0.0123778	0.0123778	0.0123778	0.0123778	0.0123778	0.0123778	0.0123778	0.0123778	0.0123778	0.0123778	0.0123778	0.00618892	0.00618892	0.00618892	0.0185668	0.0185668	0.0185668	0.0185668	0.0185668
chr16	3105285	CCTGTAGTCCCAGCTACTGGNGG	0	0.0123778	0.0123778	0.0123778	0.0123778	0.0123778	0.0123778	0.0123778	0.0123778	0.0123778	0.0123778	0.0123778	0.0123778	0.0123778	0.0123778	0.0123778	0.0247557	0.0247557	0.0247557	0.0247557	0.0185668	0.0185668	0.0185668	0.0185668	0.0185668	0.0185668	0.0185668	0.0185668	0.0185668	0.0185668	0.0371335	0.0371335	0.0495113	0.0495113	0.0495113	0.0557003	0.0557003	0.0618892	0.0618892	0.0618892	0.0618892	0.0618892	0.0618892	0.0618892	0.0680781	0.0680781	0.0680781
chr16	21127451	CCTGTAGTCCCAGCTACTGGNGG	0	0	0	0	0	0	0	0	0	0	0	0	0	0	0	0	0	0	0	0	0	0	0	0	0	0	0	0	0	0	0	0	0	0	0	0	0	0	0	0	0	0	0	0	0.0123778	0.0123778	0.0123778
chr16	47372040	CCTGTAGTCCCAGCTACTGGNGG	0	0.0123778	0.0123778	0.0123778	0.0123778	0.0123778	0.0123778	0.0123778	0.0123778	0.0123778	0.0123778	0.0123778	0.0123778	0.0123778	0.0123778	0.0123778	0.0123778	0.0123778	0.0123778	0.0123778	0.0123778	0.0123778	0.0123778	0.0123778	0.0123778	0.0123778	0.0123778	0.0123778	0.0123778	0.0123778	0.0123778	0.0123778	0.00618892	0	0	0	0	0	0	0	0	0	0	0	0	0	0
chr17	7623585	CCTGTAGTCCCAGCTACTGGNGG	0	0.0185668	0.0185668	0.0185668	0.0185668	0.0185668	0.0185668	0.0185668	0.0185668	0.0185668	0.0185668	0.0185668	0.0185668	0.0185668	0.0185668	0.0185668	0.0185668	0.0185668	0.0185668	0.0247557	0.0371335	0.0371335	0.0371335	0.0371335	0.0433224	0.0433224	0.0433224	0.0433224	0.0433224	0.0433224	0.0433224	0.0371335	0.0371335	0.0371335	0.0309446	0.0309446	0.0309446	0.0309446	0.0309446	0.0309446	0.0309446	0.0309446	0.0309446	0.0309446	0.0309446	0.0309446	0.0309446
chr17	7639705	CCTGTAGTCCCAGCTACTGGNGG	0	0.00618892	0.00618892	0.00618892	0.00618892	0.00618892	0.00618892	0.00618892	0.0123778	0.0123778	0.0123778	0.0123778	0.0123778	0.0123778	0.0123778	0.0185668	0.0185668	0.0185668	0.0185668	0.0185668	0.0185668	0.0123778	0.0123778	0.0247557	0.0247557	0.0309446	0.0309446	0.0309446	0.0309446	0.0309446	0.0309446	0.0309446	0.0309446	0.0309446	0.0309446	0.0309446	0.0309446	0.0309446	0.0309446	0.0309446	0.0309446	0.0309446	0.0309446	0.0309446	0.0309446	0.0309446	0.0309446
chr17	34819034	CCTGTAGTCCCAGCTACTGGNGG	0	0.00618892	0.00618892	0.00618892	0.00618892	0.00618892	0.00618892	0.00618892	0.0185668	0.0185668	0.0185668	0.0185668	0.0185668	0.0185668	0.0185668	0.0185668	0.0185668	0.0185668	0.0247557	0.0185668	0.0247557	0.0247557	0.0247557	0.0247557	0.0247557	0.0247557	0.0247557	0.0247557	0.0247557	0.0247557	0.0247557	0.0247557	0.0247557	0.0247557	0.0247557	0.0247557	0.0247557	0.0247557	0.0247557	0.0247557	0.0247557	0.0247557	0.0247557	0.0247557	0.0247557	0.0247557	0.0247557
chr17	48021854	CCTGTAGTCCCAGCTACTGGNGG	0	0.0990227	0.0680781	0.0680781	0.0557003	0.0557003	0.0557003	0.0680781	0.0680781	0.0618892	0.0618892	0.0618892	0.0618892	0.0618892	0.0618892	0.0618892	0.0618892	0.0557003	0.0495113	0.0495113	0.0495113	0.0495113	0.0433224	0.0371335	0.0371335	0.0371335	0.0371335	0.0371335	0.0371335	0.0371335	0.0371335	0.0309446	0.0309446	0.0309446	0.0309446	0.0309446	0.0309446	0.0309446	0.0247557	0.0247557	0.0247557	0.0123778	0.0123778	0.0123778	0.0123778	0.0123778	0.0123778
chr17	50492720	CCTGTAGTCCCAGCTACTGGNGG	0	0.0371335	0.0371335	0.0309446	0.0309446	0.0309446	0.0309446	0.0309446	0.0309446	0.0309446	0.0309446	0.0309446	0.0309446	0.0309446	0.0309446	0.0309446	0.0309446	0.0309446	0.0309446	0.0309446	0.0371335	0.0309446	0.0309446	0.0309446	0.0309446	0.0309446	0.0309446	0.0309446	0.0309446	0.0371335	0.0371335	0.0371335	0.0371335	0.0309446	0.0247557	0.0247557	0.0309446	0.0309446	0.0309446	0.0309446	0.0309446	0.0309446	0.0247557	0.0247557	0.0247557	0.0247557	0.0247557
chr17	80897151	CCTGTAGTCCCAGCTACTGGNGG	0	0.00618892	0.00618892	0.00618892	0.00618892	0.00618892	0.00618892	0.00618892	0.00618892	0.00618892	0.00618892	0.00618892	0.00618892	0.00618892	0.00618892	0.00618892	0.00618892	0.00618892	0.00618892	0.00618892	0.00618892	0.00618892	0.00618892	0.00618892	0	0	0	0	0	0	0	0.0123778	0.0123778	0.0123778	0.0123778	0.0123778	0.0123778	0.0123778	0.0123778	0.0123778	0.0123778	0.0123778	0.0123778	0.0123778	0.0123778	0.0123778	0.0123778
chr18	12419979	CCTGTAGTCCCAGCTACTGGNGG	0	0	0	0	0.00618892	0.00618892	0.00618892	0.00618892	0.00618892	0.00618892	0.00618892	0.00618892	0.00618892	0.00618892	0.00618892	0.00618892	0.00618892	0.00618892	0.0123778	0.0185668	0.0185668	0.0185668	0.0185668	0.0185668	0.0247557	0.0247557	0.0247557	0.0247557	0.0247557	0.0247557	0.0247557	0.0371335	0.0371335	0.0371335	0.0371335	0.0371335	0.0495113	0.0495113	0.0495113	0.0495113	0.0495113	0.0495113	0.0495113	0.0495113	0.0495113	0.0557003	0.0680781
chr18	27101483	CCTGTAGTCCCAGCTACTGGNGG	0	0	0	0	0	0	0	0	0	0	0	0	0	0	0	0	0	0	0	0	0	0	0	0	0	0	0	0	0	0	0	0	0	0	0	0	0	0	0	0	0	0	0	0	0	0	0
chr18	30222301	CCTGTAGTCCCAGCTACTGGNGG	0	0.0123778	0.0123778	0.0123778	0.0123778	0.0123778	0.0123778	0.0123778	0.0123778	0.0123778	0.0123778	0.0123778	0.00618892	0.00618892	0.00618892	0.00618892	0.00618892	0.00618892	0.00618892	0.00618892	0.0123778	0.0123778	0.0123778	0.0123778	0.0123778	0.0123778	0.0123778	0.0123778	0.0123778	0.0123778	0.0123778	0.0123778	0.0123778	0.0123778	0.00618892	0.00618892	0.00618892	0.00618892	0.00618892	0.00618892	0.00618892	0.00618892	0.00618892	0.00618892	0.00618892	0.00618892	0.00618892
chr18	46026777	CCTGTAGTCCCAGCTACTGGNGG	0	0.00618892	0.00618892	0.00618892	0.00618892	0.00618892	0.00618892	0.00618892	0.00618892	0.00618892	0.00618892	0.00618892	0.00618892	0.00618892	0.00618892	0.00618892	0.00618892	0.00618892	0.00618892	0.00618892	0.00618892	0.00618892	0	0	0	0	0	0	0	0	0	0	0	0	0	0	0	0.00618892	0.00618892	0.00618892	0.00618892	0.00618892	0.00618892	0.00618892	0.00618892	0.00618892	0.00618892
chr18	47097010	CCTGTAGTCCCAGCTACTGGNGG	0	0	0	0	0	0	0	0	0	0	0	0	0	0	0	0	0	0	0	0	0	0	0	0	0	0	0	0	0	0	0	0	0	0	0	0	0	0	0	0	0	0	0	0	0	0	0
chr18	67141064	CCTGTAGTCCCAGCTACTGGNGG	0	0.00618892	0.00618892	0.00618892	0.00618892	0	0	0	0	0	0	0	0	0	0	0	0	0	0	0	0	0	0	0	0	0	0	0	0	0	0	0	0	0	0	0	0	0	0	0	0	0	0	0	0	0	0
chr19	7224071	CCTGTAGTCCCAGCTACTGGNGG	0	0.0123778	0.00618892	0.00618892	0.00618892	0.00618892	0.00618892	0.00618892	0.00618892	0.00618892	0.0123778	0.0123778	0.0123778	0.0123778	0.0123778	0.0123778	0.0123778	0.0123778	0.0123778	0.0123778	0.0123778	0.0123778	0.0123778	0.0123778	0.0123778	0.0123778	0.0123778	0.0123778	0.0123778	0.0123778	0.0185668	0.0185668	0.0185668	0.0185668	0.0185668	0.0247557	0.0247557	0.0247557	0.0185668	0.0185668	0.0185668	0.0185668	0.0185668	0.0185668	0.0185668	0.0185668	0.0185668
chr19	43424117	CCTGTAGTCCCAGCTACTGGNGG	0	0.0309446	0.0309446	0.0309446	0.0371335	0.0309446	0.0309446	0.0309446	0.0371335	0.0371335	0.0309446	0.0309446	0.0309446	0.0309446	0.0309446	0.0309446	0.0433224	0.0433224	0.0495113	0.0495113	0.0495113	0.0495113	0.0495113	0.0495113	0.0495113	0.0495113	0.0495113	0.0495113	0.0495113	0.0495113	0.0495113	0.0495113	0.0495113	0.074267	0.0680781	0.0680781	0.0680781	0.0680781	0.0680781	0.0680781	0.0680781	0.074267	0.0680781	0.0680781	0.0680781	0.0680781	0.0680781
chr19	51647995	CCTGTAGTCCCAGCTACTGGNGG	0	0	0	0	0	0	0	0	0	0	0	0	0	0	0	0	0	0	0	0	0	0	0	0	0	0	0	0	0	0	0	0	0	0	0	0	0	0	0	0	0	0	0	0	0	0	0
chr2	10807339	CCTGTAGTCCCAGCTACTGGNGG	0	0.0185668	0.0185668	0.0185668	0.0185668	0.0185668	0.0185668	0.0185668	0.0185668	0.0123778	0.0123778	0.0123778	0.0123778	0.0123778	0.00618892	0.00618892	0.00618892	0.00618892	0.00618892	0.00618892	0	0	0	0	0	0	0	0	0	0	0	0	0	0	0	0	0	0	0	0	0	0	0	0	0	0	0
chr2	13614006	CCTGTAGTCCCAGCTACTGGNGG	0	0.0247557	0.0309446	0.0309446	0.0309446	0.0309446	0.0309446	0.0309446	0.0309446	0.0309446	0.0185668	0.0185668	0.0247557	0.0247557	0.0247557	0.0247557	0.0309446	0.0309446	0.0309446	0.0309446	0.0309446	0.0309446	0.0309446	0.0309446	0.0309446	0.0309446	0.0309446	0.0185668	0.0185668	0.0185668	0.0185668	0.0185668	0.0185668	0.0185668	0.0185668	0.0185668	0.0185668	0.0185668	0.0185668	0.0185668	0.0185668	0.0185668	0.0185668	0.0185668	0.0185668	0.0185668	0.0185668
chr2	21661619	CCTGTAGTCCCAGCTACTGGNGG	0	0	0	0	0	0	0	0	0	0	0	0	0	0	0	0	0	0	0	0	0	0	0	0	0	0	0	0	0	0	0	0	0	0	0	0	0	0	0	0	0	0	0	0	0	0	0
chr2	27884374	CCTGTAGTCCCAGCTACTGGNGG	0	0	0	0	0	0	0	0	0	0	0	0	0	0	0	0	0	0	0	0	0	0	0	0.00618892	0.00618892	0.00618892	0.00618892	0.00618892	0.00618892	0.00618892	0.00618892	0.0185668	0.0185668	0.0185668	0.0185668	0.0185668	0.0185668	0.0185668	0.0185668	0.0185668	0.0185668	0.0185668	0.0185668	0.0185668	0.0185668	0.0185668	0.0185668
chr2	70336527	CCTGTAGTCCCAGCTACTGGNGG	0	0.0185668	0.0185668	0.0185668	0.0185668	0.0185668	0.0185668	0.0185668	0.0185668	0.0185668	0.0185668	0.0185668	0.0185668	0.0185668	0.0185668	0.0185668	0.0185668	0.0185668	0.0185668	0.0247557	0.0247557	0.0309446	0.0309446	0.0309446	0.0247557	0.0247557	0.0247557	0.0247557	0.0185668	0.0185668	0.0185668	0.0185668	0.0185668	0.0185668	0.0185668	0.0185668	0.0185668	0.0185668	0.0247557	0.0247557	0.0247557	0.0247557	0.0247557	0.0247557	0.0185668	0.0185668	0.0185668
chr2	73379204	CCTGTAGTCCCAGCTACTGGNGG	0	0.00618892	0.00618892	0.00618892	0.00618892	0.00618892	0.00618892	0.00618892	0.00618892	0.00618892	0.00618892	0.00618892	0.00618892	0.00618892	0.0123778	0.0123778	0.0247557	0.0247557	0.0247557	0.0247557	0.0247557	0.0247557	0.0247557	0.0247557	0.0247557	0.0247557	0.0247557	0.0247557	0.0247557	0.0371335	0.0371335	0.0371335	0.0371335	0.0371335	0.0371335	0.0433224	0.0433224	0.0433224	0.0433224	0.0433224	0.0433224	0.0433224	0.0433224	0.0433224	0.0433224	0.0433224	0.0433224
chr2	97847069	CCTGTAGTCCCAGCTACTGGNGG	0	0	0	0	0	0	0	0	0	0	0	0	0	0	0	0	0	0	0	0	0	0	0	0	0	0	0	0	0	0	0	0	0	0	0	0	0	0	0	0	0	0	0	0	0	0	0
chr2	127669608	CCTGTAGTCCCAGCTACTGGNGG	0	0	0	0	0	0	0	0	0	0	0.00618892	0.00618892	0.00618892	0.00618892	0.00618892	0.00618892	0.00618892	0.00618892	0.00618892	0.00618892	0.00618892	0.00618892	0.00618892	0.00618892	0.00618892	0.00618892	0.00618892	0.00618892	0.00618892	0.00618892	0.00618892	0.00618892	0.00618892	0.00618892	0.00618892	0.00618892	0.00618892	0.00618892	0.00618892	0.00618892	0.00618892	0.00618892	0.00618892	0.00618892	0.00618892	0.00618892	0.00618892
chr2	131113209	CCTGTAGTCCCAGCTACTGGNGG	0	0.0123778	0.0123778	0.0123778	0.0123778	0.0123778	0.0123778	0.0123778	0.0123778	0.0123778	0.0123778	0.0123778	0.0123778	0.0123778	0.0123778	0.0123778	0.0123778	0.0123778	0.0123778	0.0123778	0.0123778	0.0123778	0.0123778	0.0123778	0.0123778	0.0123778	0.0123778	0.0123778	0.0123778	0.00618892	0.00618892	0.00618892	0.00618892	0.0123778	0.0123778	0.0123778	0.0123778	0.0123778	0.0123778	0.0123778	0.0123778	0.0123778	0.0123778	0.0123778	0.0123778	0.0185668	0.0185668
chr2	218525373	CCTGTAGTCCCAGCTACTGGNGG	0	0.0123778	0.0123778	0.0123778	0.0123778	0.0123778	0.0123778	0.0123778	0.0123778	0.0123778	0.0123778	0.0123778	0.0123778	0.0123778	0.0123778	0.0123778	0.0123778	0.0123778	0.0123778	0.0123778	0.0123778	0.00618892	0.00618892	0.00618892	0.00618892	0.00618892	0.00618892	0.00618892	0.00618892	0.00618892	0.00618892	0.00618892	0.00618892	0.00618892	0.00618892	0.00618892	0.00618892	0.00618892	0	0	0	0	0	0	0	0	0
chr2	218967594	CCTGTAGTCCCAGCTACTGGNGG	0	0	0	0	0	0	0	0	0	0	0	0	0	0	0	0	0	0	0	0	0	0	0	0	0	0	0	0	0	0	0	0	0	0	0	0	0	0	0	0	0	0	0	0	0	0	0
chr2	219046906	CCTGTAGTCCCAGCTACTGGNGG	0	0	0	0	0	0	0	0	0	0	0	0	0	0	0	0	0	0	0	0	0	0	0	0	0	0	0	0	0	0	0	0	0	0	0	0	0	0	0	0	0	0	0	0	0	0	0
chr20	19325336	CCTGTAGTCCCAGCTACTGGNGG	0	0.00618892	0.00618892	0.00618892	0.00618892	0.00618892	0.00618892	0.00618892	0.00618892	0.00618892	0.00618892	0.00618892	0.00618892	0.00618892	0.00618892	0.00618892	0.00618892	0.00618892	0	0	0	0	0	0	0	0	0	0	0	0	0	0	0	0	0	0	0	0	0	0	0	0	0	0	0	0	0
chr21	28643570	CCTGTAGTCCCAGCTACTGGNGG	0	0.0123778	0.0123778	0.0123778	0.0123778	0.0123778	0.0123778	0.0123778	0.0123778	0.0123778	0.0123778	0.0123778	0.0123778	0.0123778	0.0123778	0.0123778	0.0123778	0.0123778	0.0123778	0.0123778	0.0123778	0.0123778	0.0123778	0.0123778	0.0123778	0.0123778	0.0123778	0.0123778	0.0123778	0.0123778	0.0123778	0.0123778	0.0123778	0.0123778	0.0123778	0.0123778	0.0123778	0.0123778	0.0123778	0	0	0	0	0	0	0	0
chr22	19200732	CCTGTAGTCCCAGCTACTGGNGG	0	0.0185668	0.0185668	0.0185668	0.0185668	0.0185668	0.0309446	0.0309446	0.0309446	0.0309446	0.0309446	0.0309446	0.0309446	0.0309446	0.0309446	0.0309446	0.0247557	0.0247557	0.0247557	0.0247557	0.0247557	0.0247557	0.0247557	0.0247557	0.0247557	0.0247557	0.0247557	0.0247557	0.0309446	0.0371335	0.0433224	0.0433224	0.0433224	0.0433224	0.0495113	0.0495113	0.0495113	0.0495113	0.0495113	0.0495113	0.0495113	0.0495113	0.0495113	0.0495113	0.0495113	0.0495113	0.0495113
chr3	32832348	CCTGTAGTCCCAGCTACTGGNGG	0	0.00618892	0.00618892	0.00618892	0.00618892	0.00618892	0.00618892	0.00618892	0.00618892	0.00618892	0.00618892	0.00618892	0.00618892	0.00618892	0.00618892	0.00618892	0.00618892	0.00618892	0.00618892	0.00618892	0.00618892	0.00618892	0.00618892	0	0	0	0	0	0	0	0	0	0	0	0	0	0	0	0	0	0	0	0	0	0	0	0
chr3	40175033	CCTGTAGTCCCAGCTACTGGNGG	0	0.0247557	0.0247557	0.0247557	0.0247557	0.0247557	0.0247557	0.0247557	0.0247557	0.0247557	0.0247557	0.0185668	0.0185668	0.00618892	0.00618892	0.00618892	0.00618892	0.00618892	0.00618892	0.00618892	0.00618892	0.0185668	0.0123778	0.0123778	0.0185668	0.0185668	0.0185668	0.0185668	0.0185668	0.0247557	0.0247557	0.0247557	0.0247557	0.0247557	0.0247557	0.0247557	0.0247557	0.0247557	0.0247557	0.0247557	0.0247557	0.0247557	0.0309446	0.0309446	0.0309446	0.0309446	0.0309446
chr3	63112098	CCTGTAGTCCCAGCTACTGGNGG	0	0.00618892	0.00618892	0.00618892	0.00618892	0.00618892	0.00618892	0.00618892	0.00618892	0.00618892	0.00618892	0.00618892	0.00618892	0.00618892	0.00618892	0.00618892	0.00618892	0.00618892	0.00618892	0.00618892	0.00618892	0.00618892	0	0	0	0	0	0	0	0	0	0	0	0	0	0	0	0	0	0	0	0	0	0	0	0	0
chr3	138618109	CCTGTAGTCCCAGCTACTGGNGG	0	0	0	0	0	0	0	0	0	0	0	0	0.00618892	0.00618892	0.00618892	0.00618892	0.00618892	0.00618892	0.00618892	0.00618892	0.00618892	0.00618892	0.0123778	0.0123778	0.0123778	0.0123778	0.0123778	0.0123778	0.0123778	0.0123778	0.0123778	0.0123778	0.0123778	0.0123778	0.0123778	0.0123778	0.0123778	0.0123778	0.0185668	0.0185668	0.0247557	0.0247557	0.0247557	0.0247557	0.0247557	0.0247557	0.0247557
chr3	145068310	CCTGTAGTCCCAGCTACTGGNGG	0	0	0	0	0	0	0	0	0	0	0	0	0	0	0	0	0	0	0	0	0	0	0	0	0	0	0	0	0	0	0	0	0	0	0	0	0	0	0	0	0	0	0	0	0	0	0
chr3	172628409	CCTGTAGTCCCAGCTACTGGNGG	0	0.0123778	0.0123778	0.0123778	0.0123778	0.0123778	0.0123778	0.00618892	0.00618892	0.00618892	0.00618892	0.00618892	0.00618892	0.00618892	0.00618892	0.00618892	0.00618892	0.00618892	0.00618892	0.00618892	0.00618892	0.00618892	0.00618892	0	0	0	0	0	0	0	0	0	0	0	0	0	0	0	0	0	0	0	0	0	0	0	0
chr3	179430581	CCTGTAGTCCCAGCTACTGGNGG	0	0	0	0	0	0	0	0	0	0	0	0	0	0	0	0	0	0	0	0	0	0	0	0	0	0	0	0	0	0	0	0	0	0	0	0	0	0	0	0	0	0	0	0	0	0	0
chr3	186759226	CCTGTAGTCCCAGCTACTGGNGG	0	0.0185668	0.0185668	0.0185668	0.0185668	0.0185668	0.0185668	0.0185668	0.0247557	0.0247557	0.0247557	0.0185668	0.0185668	0.0185668	0.0185668	0.0185668	0.00618892	0.00618892	0.00618892	0.00618892	0.00618892	0.00618892	0.00618892	0.00618892	0.00618892	0.00618892	0.00618892	0.00618892	0.00618892	0.00618892	0.00618892	0.00618892	0.00618892	0.00618892	0.00618892	0.00618892	0.00618892	0.00618892	0.00618892	0.00618892	0.00618892	0.0123778	0.0123778	0.0123778	0.0123778	0.0123778	0.0123778
chr4	57697921	CCTGTAGTCCCAGCTACTGGNGG	0	0.00618892	0.00618892	0.00618892	0.00618892	0.00618892	0.00618892	0.00618892	0.00618892	0.00618892	0.00618892	0.00618892	0.00618892	0.00618892	0.00618892	0.00618892	0.00618892	0.00618892	0	0	0	0	0	0	0	0	0	0	0	0	0	0	0	0	0	0	0	0	0	0	0	0	0	0	0	0	0
chr4	79309843	CCTGTAGTCCCAGCTACTGGNGG	0	0	0	0	0	0	0	0	0	0	0	0	0	0	0	0	0	0	0	0	0	0	0	0	0	0	0	0	0	0	0	0	0	0	0	0	0	0	0	0	0	0	0	0	0	0	0
chr4	144373525	CCTGTAGTCCCAGCTACTGGNGG	0	0.0247557	0.0247557	0.0247557	0.0247557	0.0247557	0.0247557	0.0247557	0.0247557	0.0247557	0.0247557	0.0247557	0.0371335	0.0371335	0.0371335	0.0371335	0.0371335	0.0371335	0.0371335	0.0371335	0.0371335	0.0309446	0.0309446	0.0309446	0.0309446	0.0309446	0.0309446	0.0371335	0.0371335	0.0371335	0.0433224	0.0433224	0.0433224	0.0433224	0.0433224	0.0433224	0.0433224	0.0433224	0.0433224	0.0433224	0.0433224	0.0433224	0.0433224	0.0433224	0.0433224	0.0433224	0.0433224
chr5	556494	CCTGTAGTCCCAGCTACTGGNGG	0	0	0	0	0	0	0	0	0	0	0	0	0	0	0	0	0	0	0	0	0	0	0	0	0	0	0	0	0	0	0	0	0	0	0	0	0	0	0	0	0	0	0	0	0	0	0
chr5	31326819	CCTGTAGTCCCAGCTACTGGNGG	0	0.105212	0.105212	0.105212	0.105212	0.105212	0.111401	0.0990227	0.0990227	0.0928338	0.0990227	0.0990227	0.0990227	0.0990227	0.0990227	0.117589	0.117589	0.117589	0.123778	0.123778	0.117589	0.111401	0.105212	0.105212	0.111401	0.111401	0.111401	0.111401	0.0990227	0.0928338	0.0928338	0.0990227	0.0990227	0.0866448	0.0866448	0.0866448	0.0866448	0.0866448	0.0866448	0.0866448	0.0804559	0.074267	0.074267	0.074267	0.0680781	0.0680781	0.0866448
chr5	44538195	CCTGTAGTCCCAGCTACTGGNGG	0	0	0	0	0	0	0	0	0	0	0.00618892	0.00618892	0.00618892	0.00618892	0.00618892	0.00618892	0.00618892	0.00618892	0.00618892	0.00618892	0.00618892	0.00618892	0.00618892	0.00618892	0.00618892	0.00618892	0.00618892	0.00618892	0.00618892	0.00618892	0.00618892	0.00618892	0.00618892	0.00618892	0.00618892	0.00618892	0.0123778	0.0185668	0.0185668	0.0185668	0.0185668	0.0185668	0.0185668	0.0185668	0.0185668	0.0185668	0.0185668
chr5	61366022	CCTGTAGTCCCAGCTACTGGNGG	0	0.0557003	0.0557003	0.0557003	0.0557003	0.0557003	0.0557003	0.0557003	0.0557003	0.0495113	0.0495113	0.0618892	0.0618892	0.0618892	0.0495113	0.0495113	0.0495113	0.0433224	0.0433224	0.0433224	0.0433224	0.0309446	0.0309446	0.0309446	0.0309446	0.0309446	0.0247557	0.0247557	0.0247557	0.0247557	0.0247557	0.0247557	0.0247557	0.0247557	0.0247557	0.0185668	0.0185668	0.0185668	0.0185668	0.0185668	0.0185668	0.0185668	0.0185668	0.0185668	0.0185668	0.0185668	0.0185668
chr5	69174639	CCTGTAGTCCCAGCTACTGGNGG	0	0.0185668	0.0185668	0.0185668	0.0185668	0.0185668	0.0185668	0.0185668	0.0185668	0.0185668	0.0185668	0.0247557	0.0247557	0.0247557	0.0247557	0.0247557	0.0247557	0.0247557	0.0247557	0.0247557	0.0247557	0.0247557	0.0247557	0.0247557	0.0247557	0.0185668	0.0123778	0.0123778	0.0123778	0.0123778	0.0123778	0.0123778	0.0123778	0.0123778	0.0185668	0.0185668	0.0185668	0.0185668	0.0185668	0.0185668	0.0185668	0.0185668	0.0185668	0.0185668	0.0185668	0.0185668	0.0185668
chr5	75705090	CCTGTAGTCCCAGCTACTGGNGG	0	0.0185668	0.0185668	0.0185668	0.0185668	0.0185668	0.0185668	0.0185668	0.0185668	0.0185668	0.0247557	0.0247557	0.0247557	0.0247557	0.0247557	0.0247557	0.0247557	0.0247557	0.0247557	0.0247557	0.0247557	0.0247557	0.0247557	0.0247557	0.0247557	0.0247557	0.0247557	0.0185668	0.0185668	0.0185668	0.0185668	0.0185668	0.0185668	0.0185668	0.0185668	0.0185668	0.0185668	0.0185668	0.0185668	0.0185668	0.0185668	0.0185668	0.0185668	0.0185668	0.0185668	0.0185668	0.0185668
chr5	93917769	CCTGTAGTCCCAGCTACTGGNGG	0	0	0	0	0	0	0	0	0	0	0	0	0	0	0	0	0	0	0	0	0	0	0	0	0	0	0	0	0	0	0	0	0	0	0	0	0	0	0	0	0	0	0	0	0	0	0
chr5	108412424	CCTGTAGTCCCAGCTACTGGNGG	0	0	0	0	0	0	0	0	0	0	0	0	0	0	0	0	0	0	0	0	0	0	0	0	0	0	0	0	0	0	0	0	0	0	0	0	0	0	0	0	0	0	0	0	0	0	0
chr5	129084763	CCTGTAGTCCCAGCTACTGGNGG	0	0.0928338	0.0928338	0.0928338	0.0928338	0.0928338	0.0928338	0.0928338	0.0928338	0.0928338	0.0928338	0.0866448	0.0866448	0.0866448	0.0866448	0.105212	0.105212	0.105212	0.0990227	0.0990227	0.0990227	0.0990227	0.0990227	0.0990227	0.0990227	0.0990227	0.0990227	0.0990227	0.0680781	0.0680781	0.0680781	0.0680781	0.0680781	0.0680781	0.0680781	0.0618892	0.0618892	0.0557003	0.0557003	0.0557003	0.0557003	0.0557003	0.0495113	0.0433224	0.0433224	0.0433224	0.0309446
chr5	131388961	CCTGTAGTCCCAGCTACTGGNGG	0	0.0123778	0.0185668	0.0185668	0.0185668	0.0185668	0.0185668	0.0185668	0.0185668	0.0185668	0.0185668	0.0185668	0.0185668	0.0185668	0.0185668	0.0185668	0.0185668	0.0123778	0.0123778	0.0123778	0.0123778	0.0123778	0.0123778	0.0123778	0.0123778	0.0123778	0.0123778	0.0123778	0.0123778	0.0123778	0.0123778	0.0123778	0.0123778	0.0123778	0.00618892	0.00618892	0.00618892	0.00618892	0.00618892	0.00618892	0.0123778	0.0185668	0.0185668	0.0185668	0.0185668	0.0185668	0.0185668
chr5	141759357	CCTGTAGTCCCAGCTACTGGNGG	0	0.00618892	0.00618892	0.00618892	0.00618892	0.00618892	0.00618892	0.00618892	0.00618892	0.00618892	0	0	0.0185668	0.0185668	0.0185668	0.0185668	0.0185668	0.0185668	0.0185668	0.0185668	0.0185668	0.0185668	0.0309446	0.0309446	0.0309446	0.0309446	0.0309446	0.0309446	0.0309446	0.0309446	0.0309446	0.0309446	0.0309446	0.0309446	0.0309446	0.0309446	0.0309446	0.0309446	0.0309446	0.0309446	0.0309446	0.0309446	0.0309446	0.0309446	0.0309446	0.0309446	0.0309446
chr5	157830918	CCTGTAGTCCCAGCTACTGGNGG	0	0.0123778	0.0123778	0.00618892	0.00618892	0.00618892	0.0247557	0.0247557	0.0247557	0.0247557	0.0247557	0.0247557	0.0247557	0.0247557	0.0247557	0.0247557	0.0247557	0.0247557	0.0247557	0.0247557	0.0247557	0.0247557	0.0247557	0.0247557	0.0247557	0.0309446	0.0309446	0.0309446	0.0309446	0.0309446	0.0309446	0.0309446	0.0309446	0.0309446	0.0309446	0.0309446	0.0309446	0.0309446	0.0371335	0.0433224	0.0433224	0.0495113	0.0495113	0.0495113	0.0495113	0.0495113	0.0495113
chr5	164699577	CCTGTAGTCCCAGCTACTGGNGG	0	0.00618892	0.00618892	0.00618892	0.00618892	0.00618892	0	0	0	0	0	0	0	0	0	0	0	0	0	0	0	0	0	0	0	0	0	0	0	0	0	0.00618892	0.00618892	0.00618892	0.00618892	0.00618892	0.00618892	0.00618892	0.00618892	0.00618892	0.00618892	0.00618892	0.00618892	0.00618892	0.00618892	0.00618892	0.00618892
chr5	180661916	CCTGTAGTCCCAGCTACTGGNGG	0	0.0309446	0.0309446	0.0309446	0.0309446	0.0309446	0.0309446	0.0309446	0.0309446	0.0309446	0.0309446	0.0309446	0.0309446	0.0309446	0.0309446	0.0309446	0.0309446	0.0309446	0.0309446	0.0309446	0.0309446	0.0247557	0.0247557	0.0247557	0.0247557	0.0185668	0.0185668	0.0185668	0.0185668	0.0185668	0.0185668	0.0185668	0.0185668	0.0185668	0.0185668	0.0185668	0.0185668	0.0247557	0.0185668	0.0185668	0.0185668	0.0185668	0.0185668	0.0185668	0.0185668	0.0185668	0.0185668
chr6	19832160	CCTGTAGTCCCAGCTACTGGNGG	0	0	0	0	0	0	0	0	0	0	0	0	0	0	0	0	0	0	0	0	0	0	0	0	0	0	0	0	0	0	0	0	0	0	0	0	0	0	0	0	0	0	0	0	0	0	0.00618892
chr6	34158442	CCTGTAGTCCCAGCTACTGGNGG	0	0	0	0	0	0	0	0	0	0	0	0	0	0	0	0	0	0	0	0	0	0	0	0	0	0	0	0	0	0	0	0.00618892	0.0185668	0.0185668	0.0185668	0.0185668	0.0185668	0.0185668	0.0185668	0.0185668	0.0185668	0.0185668	0.0185668	0.0247557	0.0247557	0.0247557	0.0247557
chr6	35527031	CCTGTAGTCCCAGCTACTGGNGG	0	0.0495113	0.0495113	0.0495113	0.0495113	0.0495113	0.0557003	0.0433224	0.0433224	0.0433224	0.0433224	0.0433224	0.0433224	0.0433224	0.0433224	0.0433224	0.0433224	0.0433224	0.0433224	0.0495113	0.0495113	0.0495113	0.0495113	0.0495113	0.0495113	0.0495113	0.0433224	0.0433224	0.0371335	0.0371335	0.0371335	0.0433224	0.0433224	0.0309446	0.0309446	0.0309446	0.0371335	0.0371335	0.0309446	0.0309446	0.0309446	0.0309446	0.0247557	0.0247557	0.0247557	0.0247557	0.0309446
chr6	43048893	CCTGTAGTCCCAGCTACTGGNGG	0	0.0680781	0.0680781	0.0680781	0.0680781	0.0680781	0.0680781	0.0680781	0.0680781	0.0680781	0.0680781	0.0618892	0.0557003	0.0557003	0.0557003	0.0495113	0.0495113	0.0433224	0.0433224	0.0433224	0.0433224	0.0433224	0.0433224	0.0371335	0.0371335	0.0309446	0.0309446	0.0309446	0.0309446	0.0309446	0.0247557	0.0247557	0.0123778	0.0123778	0.00618892	0.00618892	0.0123778	0.0123778	0.0123778	0.0123778	0.0185668	0.0185668	0.0185668	0.0185668	0.0185668	0.0123778	0.0123778
chr6	58380745	CCTGTAGTCCCAGCTACTGGNGG	0	0	0	0	0	0	0	0	0	0	0	0	0	0	0	0	0	0	0	0	0	0	0	0	0	0	0	0	0	0	0	0	0	0	0	0	0	0	0	0	0	0	0	0	0	0	0
chr6	96120398	CCTGTAGTCCCAGCTACTGGNGG	0	0	0	0	0	0	0	0	0	0	0	0.0123778	0.0123778	0.0123778	0.0123778	0.0123778	0.0123778	0.0123778	0.0123778	0.0123778	0.0123778	0.0123778	0.0123778	0.0123778	0.0123778	0.0123778	0.0123778	0.0123778	0.0123778	0.0123778	0.0123778	0.0123778	0.0123778	0.0123778	0.0123778	0.0123778	0.0123778	0.0123778	0.0123778	0.0123778	0.0123778	0.0123778	0.0123778	0.0123778	0.0123778	0.0123778	0.0123778
chr7	31244759	CCTGTAGTCCCAGCTACTGGNGG	0	0.00618892	0.00618892	0.00618892	0.00618892	0.00618892	0.00618892	0.00618892	0.00618892	0.00618892	0.00618892	0.00618892	0.00618892	0.00618892	0.00618892	0.00618892	0.00618892	0.00618892	0	0	0	0	0	0	0	0	0	0	0	0	0	0	0	0	0	0	0	0	0	0	0	0	0	0	0	0	0
chr7	102095127	CCTGTAGTCCCAGCTACTGGNGG	0	0.0123778	0.0123778	0.0123778	0.0123778	0.0123778	0.0123778	0.0123778	0.0123778	0.0123778	0.0123778	0.00618892	0.00618892	0.00618892	0.00618892	0.00618892	0.0123778	0.0123778	0.0123778	0.0123778	0.0123778	0.0123778	0.0123778	0.0123778	0.0123778	0.0123778	0.0123778	0.0123778	0.0123778	0.0123778	0.0123778	0.0123778	0.0185668	0.0185668	0.0185668	0.0123778	0.0123778	0.0185668	0.0185668	0.0185668	0.0185668	0.0185668	0.0185668	0.0185668	0.0185668	0.0185668	0.0185668
chr7	152451173	CCTGTAGTCCCAGCTACTGGNGG	0	0.0247557	0.0247557	0.0185668	0.0185668	0.0185668	0.0185668	0.0185668	0.0185668	0.0185668	0.0185668	0.0185668	0.0185668	0.0185668	0.0185668	0.0185668	0.0185668	0.0185668	0.0185668	0.0185668	0.0185668	0.0185668	0.0185668	0.0185668	0.0185668	0.0185668	0.0185668	0.0185668	0.0185668	0.0185668	0.0185668	0.0185668	0.0185668	0.0185668	0.00618892	0.00618892	0.00618892	0.00618892	0.00618892	0.00618892	0.00618892	0.00618892	0.00618892	0.00618892	0	0	0
chr7	155275745	CCTGTAGTCCCAGCTACTGGNGG	0	0.0185668	0.0185668	0.0123778	0.0185668	0.0185668	0.0185668	0.0185668	0.0185668	0.0185668	0.0185668	0.0185668	0.0185668	0.0185668	0.0185668	0.0185668	0.0185668	0.0185668	0.0185668	0.0185668	0.0185668	0.0185668	0.0185668	0.0185668	0.0185668	0.0185668	0.0185668	0.0185668	0.0309446	0.0247557	0.0247557	0.0247557	0.0247557	0.0247557	0.0247557	0.0247557	0.0247557	0.0247557	0.0247557	0.0247557	0.0247557	0.0247557	0.0247557	0.0247557	0.0247557	0.0247557	0.0247557
chr8	6270234	CCTGTAGTCCCAGCTACTGGNGG	0	0	0	0	0	0	0	0	0	0	0	0	0	0	0	0	0	0	0	0	0	0	0	0	0	0	0	0	0	0	0	0	0	0	0	0	0	0	0	0	0	0	0	0	0	0	0
chr8	67903543	CCTGTAGTCCCAGCTACTGGNGG	0	0.0185668	0.0185668	0.0185668	0.0185668	0.0185668	0.0185668	0.0185668	0.0185668	0.0185668	0.0247557	0.0309446	0.0309446	0.0309446	0.0309446	0.0309446	0.0309446	0.0309446	0.0309446	0.0309446	0.0247557	0.0247557	0.0247557	0.0247557	0.0247557	0.0247557	0.0247557	0.0247557	0.0247557	0.0247557	0.0247557	0.0247557	0.0247557	0.0247557	0.0247557	0.0247557	0.0247557	0.0247557	0.0247557	0.0247557	0.0185668	0.0185668	0.0185668	0.0185668	0.0247557	0.0247557	0.0247557
chr8	97796067	CCTGTAGTCCCAGCTACTGGNGG	0	0	0	0	0	0	0	0	0	0	0	0	0	0	0	0	0	0	0	0	0	0	0	0	0	0	0	0	0	0	0	0	0	0	0	0	0	0	0	0	0	0	0	0	0	0	0
chr8	102494153	CCTGTAGTCCCAGCTACTGGNGG	0	0.0247557	0.0247557	0.0247557	0.0247557	0.0247557	0.0247557	0.0247557	0.0247557	0.0247557	0.0247557	0.0247557	0.0247557	0.0247557	0.0247557	0.0247557	0.0247557	0.0247557	0.0247557	0.0247557	0.0309446	0.0309446	0.0309446	0.0309446	0.0309446	0.0247557	0.0309446	0.0309446	0.0309446	0.0309446	0.0309446	0.0247557	0.0247557	0.0309446	0.0247557	0.0247557	0.0247557	0.0247557	0.0247557	0.0247557	0.0185668	0.0185668	0.0185668	0.0185668	0.0185668	0.0185668	0.0185668
chr8	144982702	CCTGTAGTCCCAGCTACTGGNGG	0	0.00618892	0.00618892	0.00618892	0.00618892	0.00618892	0.00618892	0.00618892	0.00618892	0.00618892	0.00618892	0.00618892	0.00618892	0.00618892	0.00618892	0	0	0	0	0	0	0	0	0	0	0	0	0.00618892	0.00618892	0.00618892	0.00618892	0.00618892	0.00618892	0.00618892	0.00618892	0.00618892	0.00618892	0.00618892	0.00618892	0.00618892	0.00618892	0.0123778	0.0123778	0.0123778	0.0123778	0.0123778	0.0123778
chr9	19283723	CCTGTAGTCCCAGCTACTGGNGG	0	0.0185668	0.0185668	0.0185668	0.0185668	0.0185668	0.0185668	0.0185668	0.0185668	0.0185668	0.0185668	0.0185668	0.0185668	0.0185668	0.0185668	0.0123778	0.0123778	0.0123778	0.0123778	0.0123778	0.0123778	0.0123778	0.0123778	0.0123778	0.0123778	0.0123778	0.0123778	0.0123778	0.0123778	0.0123778	0.0123778	0.0123778	0.0123778	0.0123778	0.0123778	0.0123778	0.0123778	0.0123778	0.0123778	0.0123778	0.0123778	0.0123778	0	0	0	0	0
chr9	19506616	CCTGTAGTCCCAGCTACTGGNGG	0	0	0	0	0	0	0	0	0	0	0	0	0	0	0	0	0	0	0.00618892	0.00618892	0.00618892	0.00618892	0.00618892	0.00618892	0.00618892	0.00618892	0.00618892	0.00618892	0.00618892	0.00618892	0.00618892	0.00618892	0.00618892	0.00618892	0.00618892	0.00618892	0.00618892	0.00618892	0.00618892	0.00618892	0.00618892	0.00618892	0.00618892	0.00618892	0.00618892	0.00618892	0.00618892
chr9	20745237	CCTGTAGTCCCAGCTACTGGNGG	0	0.0123778	0.0123778	0.0185668	0.0185668	0.0185668	0.0185668	0.0185668	0.0185668	0.0185668	0.0185668	0.0185668	0.0185668	0.0185668	0.0247557	0.0123778	0.0123778	0.0123778	0.0123778	0.0123778	0.0123778	0.0123778	0.0123778	0.0123778	0.0123778	0.0123778	0.0123778	0.0123778	0.0123778	0.0123778	0.0123778	0.0123778	0.0123778	0.0123778	0.0123778	0.0123778	0.0123778	0.0123778	0.0123778	0.0123778	0.0123778	0.0123778	0.0123778	0.0123778	0.0123778	0.0123778	0.0123778
chr9	34095515	CCTGTAGTCCCAGCTACTGGNGG	0	0.0247557	0.0247557	0.0123778	0.0123778	0.0123778	0.00618892	0.0123778	0.0123778	0.0123778	0.0123778	0.0123778	0.0123778	0.0123778	0.0123778	0.0123778	0.0123778	0.0123778	0.0123778	0.0123778	0.0123778	0.0123778	0.0123778	0.0123778	0.0123778	0.0123778	0.0123778	0.0123778	0.0123778	0.0123778	0.0123778	0.0185668	0.0185668	0.0185668	0.0247557	0.0247557	0.0247557	0.0247557	0.0247557	0.0247557	0.0247557	0.0247557	0.0247557	0.0247557	0.0247557	0.0247557	0.0247557
chr9	76732204	CCTGTAGTCCCAGCTACTGGNGG	0	0.0123778	0.0123778	0.0123778	0.0123778	0.0123778	0.0123778	0.0123778	0.0123778	0.0123778	0.0123778	0.0123778	0.00618892	0.00618892	0.00618892	0.00618892	0.00618892	0.00618892	0.00618892	0.00618892	0.0123778	0.0123778	0.0123778	0.0123778	0.0123778	0.0123778	0.0123778	0.0123778	0.0123778	0.0123778	0.0123778	0.0123778	0.0123778	0.0123778	0.0123778	0.0123778	0.0123778	0.0123778	0.0123778	0.0123778	0.0123778	0.0123778	0.0123778	0.00618892	0.00618892	0.00618892	0.00618892
chr9	97851212	CCTGTAGTCCCAGCTACTGGNGG	0	0.0185668	0.0185668	0.0185668	0.0185668	0.0185668	0.0185668	0.0185668	0.0185668	0.0185668	0.0185668	0.0185668	0.0185668	0.0185668	0.0185668	0.0185668	0.0185668	0.0185668	0.0185668	0.0185668	0.0185668	0.0185668	0.0185668	0.00618892	0.00618892	0.00618892	0.0185668	0.0185668	0.0185668	0.0185668	0.0185668	0.0185668	0.0185668	0.0185668	0.0185668	0.0185668	0.0185668	0.0185668	0.0123778	0.0123778	0.0123778	0.0123778	0.0123778	0.0123778	0.0123778	0.0123778	0.0185668
chr9	127880874	CCTGTAGTCCCAGCTACTGGNGG	0	0.0618892	0.0618892	0.0618892	0.0618892	0.0618892	0.0618892	0.0618892	0.0618892	0.0618892	0.0618892	0.0618892	0.0618892	0.0618892	0.0618892	0.0557003	0.0433224	0.0433224	0.0433224	0.0433224	0.0433224	0.0433224	0.0433224	0.0433224	0.0433224	0.0433224	0.0371335	0.0371335	0.0371335	0.0371335	0.0371335	0.0371335	0.0371335	0.0371335	0.0247557	0.0247557	0.0247557	0.0247557	0.0247557	0.0247557	0.0247557	0.0247557	0.0185668	0.0247557	0.0247557	0.0247557	0.0247557
chrX	18912969	CCTGTAGTCCCAGCTACTGGNGG	0	0.0123778	0.0123778	0.0123778	0.0123778	0.0123778	0.0123778	0.0123778	0.0123778	0.0123778	0.00618892	0.00618892	0.00618892	0.00618892	0.00618892	0.00618892	0.00618892	0.00618892	0.00618892	0.00618892	0	0	0	0	0	0	0.00618892	0.00618892	0.00618892	0.00618892	0.00618892	0.00618892	0.00618892	0.00618892	0.00618892	0.00618892	0.00618892	0.00618892	0.00618892	0.00618892	0.00618892	0.00618892	0.00618892	0.00618892	0.00618892	0.00618892	0.00618892
chrX	38698750	CCTGTAGTCCCAGCTACTGGNGG	0	0	0	0	0	0	0	0	0	0	0	0	0	0	0	0	0	0	0	0	0	0	0	0	0	0	0	0	0	0	0	0	0	0	0	0	0	0	0	0	0	0	0	0	0	0	0
chrX	47540478	CCTGTAGTCCCAGCTACTGGNGG	0	0.0123778	0.0123778	0.0123778	0.0123778	0.0123778	0.0123778	0.0123778	0.0123778	0.0123778	0.0123778	0.0123778	0.0123778	0.0123778	0.0123778	0.0123778	0.00618892	0.00618892	0.00618892	0.00618892	0.00618892	0.00618892	0.00618892	0.0123778	0.0123778	0.0123778	0.0123778	0.0123778	0.0123778	0.0123778	0.0123778	0.0123778	0.0123778	0.0123778	0.0123778	0.0123778	0.0123778	0.00618892	0.00618892	0.00618892	0.00618892	0.00618892	0.00618892	0.00618892	0.00618892	0.00618892	0.00618892
chrX	54034889	CCTGTAGTCCCAGCTACTGGNGG	0	0	0	0	0	0	0	0	0	0	0	0	0	0	0	0.00618892	0.00618892	0.00618892	0.00618892	0.00618892	0.00618892	0.00618892	0.00618892	0.00618892	0.00618892	0.00618892	0.00618892	0.00618892	0.00618892	0.00618892	0.00618892	0.00618892	0.00618892	0.00618892	0.00618892	0.00618892	0.00618892	0.00618892	0.00618892	0.00618892	0.00618892	0.00618892	0.00618892	0.00618892	0.00618892	0.00618892	0.00618892
chrX	71355184	CCTGTAGTCCCAGCTACTGGNGG	0	0.00618892	0.00618892	0.00618892	0.00618892	0.00618892	0.00618892	0.00618892	0.00618892	0.00618892	0.00618892	0.00618892	0.00618892	0.00618892	0.00618892	0.00618892	0.00618892	0.00618892	0.00618892	0.00618892	0.00618892	0.00618892	0.00618892	0.00618892	0.00618892	0.00618892	0.00618892	0.00618892	0.00618892	0.00618892	0.00618892	0.00618892	0.00618892	0.00618892	0.00618892	0.00618892	0.00618892	0.00618892	0.00618892	0.00618892	0.00618892	0.00618892	0.00618892	0.00618892	0.00618892	0.00618892	0
chrX	71977548	CCTGTAGTCCCAGCTACTGGNGG	0	0	0	0	0	0	0	0	0	0	0	0	0	0	0	0	0	0	0	0	0	0	0	0	0	0	0	0	0	0	0	0	0	0	0	0	0	0	0	0	0	0	0	0	0	0	0
chrX	100622272	CCTGTAGTCCCAGCTACTGGNGG	0	0	0	0	0	0	0	0	0	0	0	0	0	0	0	0	0	0	0	0.00618892	0.0123778	0.0123778	0.0123778	0.0123778	0.0185668	0.0185668	0.0185668	0.0185668	0.0185668	0.0185668	0.0185668	0.0185668	0.0185668	0.0185668	0.0185668	0.0185668	0.0185668	0.0185668	0.0185668	0.0185668	0.0185668	0.0185668	0.0185668	0.0185668	0.0185668	0.0185668	0.0185668
chrX	104572727	CCTGTAGTCCCAGCTACTGGNGG	0	0.00618892	0.00618892	0.00618892	0.00618892	0.00618892	0.00618892	0.00618892	0.00618892	0.00618892	0.00618892	0.00618892	0.00618892	0.00618892	0.00618892	0.00618892	0.00618892	0.00618892	0.00618892	0.00618892	0.00618892	0.00618892	0.00618892	0.00618892	0.00618892	0.00618892	0.00618892	0.00618892	0.00618892	0.00618892	0.00618892	0.00618892	0.00618892	0.00618892	0.00618892	0.00618892	0.00618892	0.00618892	0.00618892	0.00618892	0.00618892	0.00618892	0.00618892	0.00618892	0	0	0
chrX	136871331	CCTGTAGTCCCAGCTACTGGNGG	0	0.0123778	0.0123778	0.0123778	0.0123778	0.0123778	0.0123778	0.0123778	0.0123778	0.0123778	0.0123778	0.0123778	0.0123778	0.0123778	0.0123778	0.0123778	0.0123778	0.0123778	0.0123778	0.0123778	0.0123778	0.0123778	0.0123778	0.0123778	0.0123778	0.0123778	0.0185668	0.0185668	0.0123778	0.0123778	0.0123778	0.00618892	0.00618892	0.00618892	0.00618892	0.00618892	0.00618892	0.00618892	0.00618892	0.00618892	0.00618892	0.00618892	0.00618892	0.00618892	0.00618892	0.00618892	0.00618892
chrX	137191156	CCTGTAGTCCCAGCTACTGGNGG	0	0	0	0	0	0	0	0	0	0	0	0	0	0.00618892	0.00618892	0.00618892	0.00618892	0.00618892	0.00618892	0.00618892	0.00618892	0.00618892	0.00618892	0.00618892	0.00618892	0.00618892	0.00618892	0.00618892	0.00618892	0.00618892	0.00618892	0.00618892	0.00618892	0.00618892	0.00618892	0.00618892	0.00618892	0.00618892	0.00618892	0.00618892	0.00618892	0.00618892	0.00618892	0.00618892	0.00618892	0.00618892	0.00618892
[truncated: 2,955 more columns]

## Sheet: a30r1_cg
				-0.00212151	-0.00179708	-0.00160242	-0.00205662	-0.0018058	-0.00193994	-0.00174746	-0.00175182	-0.00181453	-0.00162859	-0.00162859	-0.00188813	-0.00175618	-0.00201136	-0.00175182	-0.00143393	-0.00142739	-0.00123055	-0.00134724	-0.00121311	-0.00127581	-0.00127145	-0.00166295	-0.00153318	-0.00179272	-0.00198083	-0.00229	-0.00221639	-0.00214496	-0.00220985	-0.00214496	-0.00214496	-0.00228128	-0.00259044	-0.00251901	-0.00258172	-0.00252556	-0.00233526	-0.00252992	-0.00240451	-0.00285435	-0.00233744	-0.00246939	-0.00247157	-0.00272893	-0.00247593
# chr	cut	guide+PAM	mismatches	-1500	-1499	-1498	-1497	-1496	-1495	-1494	-1493	-1492	-1491	-1490	-1489	-1488	-1487	-1486	-1485	-1484	-1483	-1482	-1481	-1480	-1479	-1478	-1477	-1476	-1475	-1474	-1473	-1472	-1471	-1470	-1469	-1468	-1467	-1466	-1465	-1464	-1463	-1462	-1461	-1460	-1459	-1458	-1457	-1456	-1455
chr1	13646293	CCTGTAGTCCCAGCTACTGGNGG	0	0	0	0	0	0	0	0	0	0	0	0	0	0	0	0	0	0	0	0	0	0	0	0	0	0	0	0	0	0	0	0	0	0	0	0	0	0	0	0.00790084	0.00790084	0.00790084	0.00790084	0.00790084	0.00790084	0.00790084	0.00790084
chr1	17034274	CCTGTAGTCCCAGCTACTGGNGG	0	0.0158017	0.0158017	0.0158017	0.00790084	0.00790084	0.00790084	0.00790084	0.00790084	0.00790084	0.00790084	0.00790084	0.00790084	0.00790084	0.00790084	0.00790084	0.00790084	0.00790084	0.00790084	0.00790084	0.00790084	0.00790084	0.00790084	0.00790084	0.00790084	0.00790084	0.00790084	0.00790084	0.00790084	0.00790084	0.00790084	0.00790084	0.00790084	0.0158017	0.0158017	0.0158017	0.0158017	0.0158017	0.0158017	0.0158017	0.0158017	0.0158017	0.0158017	0.0158017	0.0158017	0.0158017	0.00790084
chr1	26934785	CCTGTAGTCCCAGCTACTGGNGG	0	0.0790084	0.0790084	0.0869093	0.110612	0.118513	0.126414	0.126414	0.126414	0.126414	0.126414	0.134314	0.134314	0.134314	0.134314	0.134314	0.134314	0.134314	0.134314	0.134314	0.134314	0.134314	0.134314	0.134314	0.126414	0.126414	0.126414	0.126414	0.126414	0.126414	0.126414	0.126414	0.126414	0.118513	0.110612	0.110612	0.110612	0.110612	0.110612	0.110612	0.110612	0.102711	0.102711	0.102711	0.102711	0.102711	0.102711
chr1	155404245	CCTGTAGTCCCAGCTACTGGNGG	0	0.0316034	0.0316034	0.0237025	0.0158017	0.0158017	0.0158017	0.0158017	0.0158017	0.0158017	0.0158017	0.0158017	0.0237025	0.0237025	0.0237025	0.0237025	0.0237025	0.0237025	0.0237025	0.0237025	0.0237025	0.0237025	0.0237025	0.0237025	0.0237025	0.0158017	0.00790084	0.00790084	0.00790084	0.00790084	0.0158017	0.0158017	0.0158017	0.0158017	0.0158017	0.0158017	0.0158017	0.0158017	0.0158017	0.0158017	0.0158017	0.0158017	0.0158017	0.0158017	0.0158017	0.0158017	0.0158017
chr1	160251600	CCTGTAGTCCCAGCTACTGGNGG	0	0.00790084	0.00790084	0.00790084	0.00790084	0.00790084	0.00790084	0.00790084	0.00790084	0.00790084	0.00790084	0.00790084	0.00790084	0.00790084	0.00790084	0.00790084	0.00790084	0.00790084	0.00790084	0.00790084	0.00790084	0.00790084	0.00790084	0.00790084	0.00790084	0.00790084	0.00790084	0.00790084	0.00790084	0.00790084	0.00790084	0.00790084	0.00790084	0.00790084	0.00790084	0.00790084	0.00790084	0.00790084	0.00790084	0.00790084	0.00790084	0	0	0.00790084	0.00790084	0.00790084	0.00790084
chr1	205295498	CCTGTAGTCCCAGCTACTGGNGG	0	0.0395042	0.0395042	0.0395042	0.0474051	0.0395042	0.0395042	0.0474051	0.0474051	0.0474051	0.0474051	0.0474051	0.0474051	0.0474051	0.0474051	0.0474051	0.0474051	0.0474051	0.0474051	0.0474051	0.0474051	0.0474051	0.0474051	0.0474051	0.0474051	0.0474051	0.0474051	0.0474051	0.0474051	0.0474051	0.0316034	0.0316034	0.0316034	0.0316034	0.0316034	0.0316034	0.0316034	0.0316034	0.0316034	0.0316034	0.0395042	0.0395042	0.0395042	0.0395042	0.0395042	0.0395042	0.0395042
chr1	218263611	CCTGTAGTCCCAGCTACTGGNGG	0	0.0158017	0.0158017	0.0158017	0.0158017	0.00790084	0.00790084	0.00790084	0.00790084	0.00790084	0.00790084	0.00790084	0.00790084	0.00790084	0.00790084	0.00790084	0.00790084	0.00790084	0.00790084	0.00790084	0.00790084	0.00790084	0.00790084	0.00790084	0.00790084	0.00790084	0.00790084	0.00790084	0.00790084	0.00790084	0.00790084	0.00790084	0.00790084	0.00790084	0.00790084	0.00790084	0.00790084	0.00790084	0.00790084	0.00790084	0.00790084	0.00790084	0.00790084	0.00790084	0.00790084	0.0158017	0.0158017
chr1	224879077	CCTGTAGTCCCAGCTACTGGNGG	0	0.00790084	0.00790084	0.00790084	0.00790084	0.00790084	0.00790084	0.00790084	0.00790084	0.00790084	0.00790084	0.00790084	0.00790084	0.00790084	0.00790084	0.00790084	0.00790084	0.00790084	0.00790084	0.00790084	0.00790084	0.00790084	0.00790084	0.00790084	0.00790084	0.00790084	0.00790084	0.0158017	0.0158017	0.0158017	0.0158017	0.0158017	0.0237025	0.0237025	0.0158017	0.0158017	0.0158017	0.0158017	0.0158017	0.0158017	0.0158017	0.0158017	0.0158017	0.0158017	0.0158017	0.0158017	0.0158017
chr10	63609342	CCTGTAGTCCCAGCTACTGGNGG	0	0.0158017	0.00790084	0	0	0	0	0	0	0	0	0	0	0	0	0	0	0	0	0	0	0	0	0	0	0	0	0	0	0	0	0	0	0	0	0	0	0	0	0	0.00790084	0.00790084	0.00790084	0.00790084	0.00790084	0.00790084	0.00790084
chr10	86581838	CCTGTAGTCCCAGCTACTGGNGG	0	0.0158017	0.0158017	0.0158017	0.0158017	0.0158017	0.0158017	0.0158017	0.0158017	0.0158017	0.0158017	0.0158017	0.0158017	0.0158017	0.0158017	0.0158017	0.0158017	0.0158017	0.0158017	0.0158017	0.0158017	0.00790084	0.00790084	0.00790084	0.00790084	0.00790084	0.00790084	0.00790084	0.00790084	0	0	0	0	0	0	0	0	0	0	0	0.00790084	0.00790084	0.00790084	0.00790084	0.00790084	0.00790084	0.00790084
chr10	103821693	CCTGTAGTCCCAGCTACTGGNGG	0	0.0158017	0.0158017	0.0158017	0.00790084	0.00790084	0.00790084	0.00790084	0.00790084	0.00790084	0	0	0	0	0	0	0	0	0	0	0	0	0	0	0	0	0	0	0	0	0	0	0	0	0	0	0	0	0	0	0	0	0	0	0	0	0
chr10	110588119	CCTGTAGTCCCAGCTACTGGNGG	0	0.00790084	0.00790084	0.00790084	0.00790084	0.00790084	0	0	0	0	0	0	0	0	0	0	0.00790084	0.00790084	0.00790084	0.00790084	0.00790084	0.00790084	0.00790084	0.00790084	0.00790084	0.00790084	0.00790084	0.00790084	0.00790084	0.00790084	0.00790084	0.00790084	0.00790084	0.00790084	0.00790084	0.00790084	0.00790084	0.00790084	0.00790084	0.00790084	0.00790084	0.00790084	0.00790084	0.00790084	0.00790084	0.00790084	0.00790084
chr11	65668034	CCTGTAGTCCCAGCTACTGGNGG	0	0	0	0.00790084	0.00790084	0.00790084	0.00790084	0.00790084	0.00790084	0.00790084	0.00790084	0.00790084	0.00790084	0.00790084	0.00790084	0.00790084	0.00790084	0.00790084	0.00790084	0.00790084	0.00790084	0.00790084	0.00790084	0.00790084	0.00790084	0.00790084	0.00790084	0.00790084	0.00790084	0.00790084	0.00790084	0.00790084	0.00790084	0.00790084	0.00790084	0.00790084	0.00790084	0.00790084	0.00790084	0.00790084	0.00790084	0.00790084	0.00790084	0.00790084	0.00790084	0.00790084	0.00790084
chr11	100048021	CCTGTAGTCCCAGCTACTGGNGG	0	0.00790084	0.00790084	0.00790084	0.00790084	0.00790084	0.00790084	0.00790084	0.00790084	0.00790084	0.00790084	0.00790084	0.00790084	0	0	0	0	0	0	0	0	0	0	0	0	0	0	0	0	0	0	0	0	0	0	0	0	0	0	0	0	0	0	0	0	0	0
chr11	117156079	CCTGTAGTCCCAGCTACTGGNGG	0	0	0	0	0	0	0	0	0	0	0	0	0	0	0	0	0	0	0	0	0	0	0	0	0	0	0	0	0	0	0	0	0	0	0	0	0	0	0	0	0	0	0	0	0	0	0
chr11	119159377	CCTGTAGTCCCAGCTACTGGNGG	0	0	0	0	0	0	0	0	0	0	0	0	0	0	0	0	0	0	0	0	0	0	0	0	0	0	0	0	0	0	0	0	0	0	0	0	0	0	0	0	0	0	0	0	0	0	0
chr11	119331705	CCTGTAGTCCCAGCTACTGGNGG	0	0	0	0	0	0	0	0	0	0	0	0	0	0	0	0	0	0	0	0	0	0	0	0	0	0	0	0	0	0	0	0	0	0	0	0	0	0	0	0	0	0	0	0	0	0	0
chr12	88060449	CCTGTAGTCCCAGCTACTGGNGG	0	0	0	0	0	0	0	0	0	0	0	0	0	0	0	0	0	0	0	0	0	0	0	0	0	0	0	0.0158017	0.0158017	0.0158017	0.0158017	0.0158017	0.0158017	0.0158017	0.0158017	0.0158017	0.0158017	0.0158017	0.0158017	0.0158017	0.0158017	0.0158017	0.0158017	0.0158017	0.0158017	0.0158017	0.0158017
chr12	105958951	CCTGTAGTCCCAGCTACTGGNGG	0	0.00790084	0.00790084	0.00790084	0.00790084	0.00790084	0.00790084	0.00790084	0.00790084	0.00790084	0.00790084	0.00790084	0.00790084	0.00790084	0.00790084	0.00790084	0.00790084	0.00790084	0.00790084	0.00790084	0.00790084	0.00790084	0.00790084	0.00790084	0.00790084	0.00790084	0.00790084	0.00790084	0.00790084	0.00790084	0.00790084	0.00790084	0.00790084	0.00790084	0.00790084	0.00790084	0.00790084	0.00790084	0.00790084	0.00790084	0.00790084	0.00790084	0.00790084	0.00790084	0.00790084	0.00790084	0.00790084
chr12	117313422	CCTGTAGTCCCAGCTACTGGNGG	0	0.0237025	0.0237025	0.0237025	0.0237025	0.0237025	0.0237025	0.0237025	0.0237025	0.0237025	0.0316034	0.0316034	0.0316034	0.0316034	0.0316034	0.0316034	0.0316034	0.0316034	0.0316034	0.0158017	0.0158017	0.0158017	0.0158017	0.0158017	0.0158017	0.0158017	0.0158017	0.0158017	0.0158017	0.0158017	0.0158017	0.0158017	0.0158017	0.0158017	0.0158017	0.0158017	0.0158017	0.0158017	0.0158017	0.0158017	0.0158017	0.0158017	0.0158017	0.0158017	0.0158017	0.0158017	0.0158017
chr12	123922263	CCTGTAGTCCCAGCTACTGGNGG	0	0.00790084	0.00790084	0.00790084	0.00790084	0.00790084	0.00790084	0.00790084	0.00790084	0.00790084	0.00790084	0.00790084	0.00790084	0.00790084	0.00790084	0.00790084	0.00790084	0.00790084	0.00790084	0.00790084	0.00790084	0.00790084	0.00790084	0.00790084	0.00790084	0.00790084	0.00790084	0.00790084	0.00790084	0.00790084	0.00790084	0.00790084	0.00790084	0.00790084	0.00790084	0.00790084	0.00790084	0.00790084	0.00790084	0.00790084	0.00790084	0.00790084	0.00790084	0	0	0	0
chr12	130733364	CCTGTAGTCCCAGCTACTGGNGG	0	0.0237025	0.0237025	0.0237025	0.00790084	0.00790084	0.00790084	0.00790084	0.00790084	0.00790084	0.00790084	0.00790084	0.00790084	0.00790084	0.00790084	0.00790084	0.00790084	0.00790084	0.00790084	0.00790084	0.00790084	0.00790084	0.00790084	0.00790084	0.00790084	0.00790084	0.00790084	0	0	0	0	0	0	0.0158017	0.0158017	0.0158017	0.0158017	0.0158017	0.0158017	0.0237025	0.0237025	0.0237025	0.0237025	0.0237025	0.0237025	0.0237025	0.0237025
chr13	73088681	CCTGTAGTCCCAGCTACTGGNGG	0	0.00790084	0.00790084	0.00790084	0.00790084	0.00790084	0.00790084	0.00790084	0.00790084	0.00790084	0.00790084	0.00790084	0.00790084	0.00790084	0.00790084	0.00790084	0.00790084	0.00790084	0.0158017	0.0158017	0.0158017	0.0158017	0.0158017	0.0158017	0.0158017	0.0158017	0.0158017	0.0158017	0.0237025	0.0237025	0.0237025	0.0237025	0.0237025	0.0237025	0.0237025	0.0158017	0.0158017	0.0158017	0.0158017	0.0158017	0.0158017	0.0158017	0.0158017	0.0158017	0.0158017	0.0158017	0.0158017
chr13	77322050	CCTGTAGTCCCAGCTACTGGNGG	0	0.00790084	0.00790084	0.00790084	0.00790084	0.00790084	0.00790084	0.00790084	0.00790084	0.00790084	0.00790084	0.00790084	0.00790084	0.00790084	0.00790084	0.00790084	0.00790084	0.00790084	0.00790084	0.00790084	0.00790084	0.00790084	0.00790084	0.00790084	0.00790084	0.00790084	0.00790084	0.00790084	0.00790084	0	0	0	0	0	0	0	0	0	0	0	0	0	0	0	0	0	0
chr13	91010262	CCTGTAGTCCCAGCTACTGGNGG	0	0.0395042	0.0395042	0.0316034	0.0316034	0.0316034	0.0316034	0.0316034	0.0316034	0.0316034	0.0316034	0.0316034	0.0316034	0.0316034	0.0316034	0.0316034	0.0316034	0.0316034	0.0316034	0.0316034	0.0316034	0.0316034	0.0316034	0.0316034	0.0316034	0.0316034	0.00790084	0	0	0	0	0	0	0	0	0	0	0	0	0	0	0	0	0	0	0	0
chr14	24212683	CCTGTAGTCCCAGCTACTGGNGG	0	0.00790084	0.00790084	0.00790084	0.00790084	0.00790084	0.0158017	0.0237025	0.0237025	0.0237025	0.0237025	0.0237025	0.0237025	0.0237025	0.0237025	0.0237025	0.0237025	0.0237025	0.0237025	0.0237025	0.0237025	0.0237025	0.0237025	0.0237025	0.0237025	0.0237025	0.0237025	0.0237025	0.0237025	0.0237025	0.0237025	0.0237025	0.0237025	0.0237025	0.0158017	0.0158017	0.0158017	0.0158017	0.0158017	0.0158017	0.0158017	0.0158017	0.0158017	0.0158017	0.0158017	0.0158017	0.0158017
chr14	59444696	CCTGTAGTCCCAGCTACTGGNGG	0	0	0	0	0	0	0	0	0	0	0	0	0	0	0	0	0	0	0	0	0	0	0	0	0	0	0	0	0	0	0	0	0	0	0	0.00790084	0.00790084	0.00790084	0.00790084	0.00790084	0.00790084	0.00790084	0.00790084	0.00790084	0.00790084	0.00790084	0.00790084
chr14	60113072	CCTGTAGTCCCAGCTACTGGNGG	0	0	0	0	0	0	0	0	0	0	0	0	0	0	0	0	0	0	0.00790084	0.00790084	0.00790084	0.00790084	0.00790084	0.00790084	0.00790084	0.00790084	0.00790084	0.00790084	0.00790084	0.00790084	0.00790084	0.00790084	0.00790084	0.00790084	0.00790084	0.00790084	0.00790084	0.00790084	0.00790084	0.00790084	0.00790084	0.00790084	0.00790084	0.00790084	0.00790084	0.00790084	0.00790084
chr14	63638072	CCTGTAGTCCCAGCTACTGGNGG	0	0	0	0	0	0	0	0	0	0	0	0	0	0	0	0	0	0	0	0	0	0	0	0	0	0	0	0.00790084	0.00790084	0.00790084	0.00790084	0.00790084	0.00790084	0.00790084	0.00790084	0.00790084	0.00790084	0.00790084	0.00790084	0.00790084	0.00790084	0.00790084	0.00790084	0.00790084	0.00790084	0.00790084	0.00790084
chr14	71395553	CCTGTAGTCCCAGCTACTGGNGG	0	0.0158017	0.0158017	0.0158017	0.0158017	0.0158017	0.0158017	0.0158017	0.0158017	0.0158017	0.0158017	0.0237025	0.0158017	0.0158017	0.0158017	0.0158017	0.0158017	0.0158017	0.00790084	0.00790084	0.00790084	0.00790084	0.00790084	0.00790084	0.00790084	0.00790084	0.00790084	0.00790084	0.00790084	0.00790084	0.00790084	0.00790084	0.00790084	0.00790084	0.00790084	0.00790084	0.00790084	0.00790084	0.00790084	0.00790084	0.00790084	0.00790084	0.00790084	0.00790084	0.00790084	0.00790084	0.00790084
chr14	72645448	CCTGTAGTCCCAGCTACTGGNGG	0	0.0237025	0.0237025	0.0237025	0.0237025	0.0237025	0.0237025	0.0237025	0.0237025	0.0237025	0.0237025	0.0237025	0.0237025	0.0237025	0.0237025	0.0237025	0.0237025	0.0237025	0.0237025	0.0237025	0.0237025	0.0237025	0.0237025	0.0237025	0.0237025	0.0237025	0.0237025	0.0158017	0.0158017	0.00790084	0.00790084	0.00790084	0.00790084	0.00790084	0.00790084	0.00790084	0.00790084	0.00790084	0.00790084	0.00790084	0.00790084	0.00790084	0.00790084	0.00790084	0.00790084	0.00790084	0.00790084
chr14	81604690	CCTGTAGTCCCAGCTACTGGNGG	0	0.0158017	0.0158017	0.0158017	0.0158017	0.0158017	0.0158017	0.0158017	0.0158017	0.0158017	0.0158017	0.0158017	0.0158017	0.0158017	0.0158017	0.0158017	0.0158017	0.0158017	0.0158017	0.0158017	0.0158017	0.0158017	0.0158017	0.0158017	0.0158017	0.0158017	0	0	0	0	0	0.00790084	0.00790084	0.00790084	0.00790084	0.00790084	0.00790084	0.00790084	0.00790084	0.00790084	0.00790084	0.00790084	0.00790084	0.00790084	0.00790084	0.00790084	0.00790084
chr14	90409879	CCTGTAGTCCCAGCTACTGGNGG	0	0	0	0	0	0	0	0	0	0	0	0	0.00790084	0.00790084	0.0237025	0.0237025	0.0237025	0.0237025	0.0237025	0.0237025	0.0237025	0.0237025	0.0237025	0.0237025	0.0237025	0.0237025	0.0237025	0.0237025	0.0237025	0.0237025	0.0237025	0.0237025	0.0237025	0.0237025	0.0237025	0.0237025	0.0237025	0.0237025	0.0237025	0.0237025	0.0237025	0.0237025	0.0237025	0.0237025	0.0237025	0.0237025	0.0237025
chr15	38620692	CCTGTAGTCCCAGCTACTGGNGG	0	0	0	0	0	0	0	0	0	0	0	0	0	0	0	0	0	0	0	0	0	0	0	0	0	0	0	0	0	0	0	0	0	0	0	0	0	0	0	0	0	0	0	0	0	0	0
chr15	75878481	CCTGTAGTCCCAGCTACTGGNGG	0	0	0	0	0	0	0	0	0	0	0	0	0	0	0	0	0	0	0	0	0	0	0	0	0	0	0	0	0	0	0	0	0	0	0	0	0	0.00790084	0.00790084	0.00790084	0.00790084	0.00790084	0.00790084	0.00790084	0.00790084	0.0237025	0.0237025
chr16	409298	CCTGTAGTCCCAGCTACTGGNGG	0	0.0395042	0.0395042	0.0395042	0.0395042	0.0395042	0.0395042	0.0395042	0.0474051	0.0474051	0.0474051	0.0474051	0.0474051	0.0474051	0.0474051	0.0474051	0.0474051	0.0474051	0.0474051	0.0474051	0.0474051	0.0474051	0.0474051	0.0474051	0.0474051	0.0474051	0.0474051	0.0474051	0.0474051	0.0632068	0.0711076	0.0711076	0.0711076	0.0711076	0.0711076	0.0632068	0.0632068	0.0632068	0.0632068	0.0632068	0.0553059	0.0553059	0.0553059	0.0632068	0.0632068	0.0553059	0.0553059
chr16	3105285	CCTGTAGTCCCAGCTACTGGNGG	0	0.00790084	0.00790084	0.00790084	0.00790084	0.00790084	0.00790084	0.0237025	0.0237025	0.0237025	0.0237025	0.0237025	0.0237025	0.0237025	0.0237025	0.0237025	0.0237025	0.0237025	0.0237025	0.0237025	0.0158017	0.0158017	0.0158017	0.0158017	0.0158017	0.0158017	0.0158017	0.0158017	0.0158017	0.0158017	0.0158017	0.0158017	0.0158017	0.0158017	0.0158017	0.0158017	0.0158017	0.0237025	0.0237025	0.0316034	0.0316034	0.0316034	0.0316034	0.0316034	0.0316034	0.0316034	0.0316034
chr16	21127451	CCTGTAGTCCCAGCTACTGGNGG	0	0.0237025	0.0158017	0.0158017	0.0158017	0.0158017	0.0158017	0.0158017	0.0158017	0.0158017	0.0158017	0.0158017	0.0158017	0.0158017	0.0158017	0.0158017	0.0158017	0.00790084	0.00790084	0.00790084	0.00790084	0.00790084	0.00790084	0.00790084	0.00790084	0.00790084	0.00790084	0.00790084	0.00790084	0.00790084	0.00790084	0.00790084	0.00790084	0.00790084	0.00790084	0.00790084	0.00790084	0.00790084	0.00790084	0.00790084	0.00790084	0.00790084	0.00790084	0.00790084	0.0237025	0.0237025	0.0237025
chr16	47372040	CCTGTAGTCCCAGCTACTGGNGG	0	0.0158017	0.0158017	0.0158017	0.0158017	0.0158017	0.0158017	0.0158017	0.0158017	0.0158017	0.0158017	0.0158017	0.0158017	0.0158017	0.0158017	0.0158017	0.0158017	0.0158017	0.0158017	0.0158017	0.0158017	0.0158017	0.0158017	0.0158017	0.0158017	0.0158017	0.0158017	0.00790084	0.00790084	0.00790084	0.00790084	0.00790084	0.00790084	0.00790084	0.00790084	0.00790084	0.00790084	0.00790084	0.00790084	0.00790084	0.00790084	0.00790084	0.00790084	0.00790084	0.00790084	0.00790084	0.00790084
chr17	7623585	CCTGTAGTCCCAGCTACTGGNGG	0	0	0	0	0.00790084	0.00790084	0.00790084	0.00790084	0.00790084	0.00790084	0.00790084	0.00790084	0.00790084	0.00790084	0.00790084	0.00790084	0.00790084	0.00790084	0.00790084	0.00790084	0.00790084	0.00790084	0.00790084	0.00790084	0.00790084	0.00790084	0.00790084	0.00790084	0.00790084	0.00790084	0.00790084	0.00790084	0.00790084	0.00790084	0.00790084	0.00790084	0.00790084	0.0158017	0.0158017	0.0158017	0.0158017	0.0237025	0.0237025	0.0237025	0.0237025	0.0237025	0.0237025
chr17	7639705	CCTGTAGTCCCAGCTACTGGNGG	0	0	0	0	0	0	0.00790084	0.00790084	0.00790084	0.00790084	0.00790084	0.00790084	0.00790084	0.00790084	0.00790084	0.00790084	0.00790084	0.00790084	0.00790084	0.00790084	0.00790084	0.00790084	0.00790084	0.00790084	0.00790084	0.00790084	0.00790084	0.00790084	0.0158017	0.0158017	0.0158017	0.0158017	0.0158017	0.0158017	0.0158017	0.0158017	0.0158017	0.0158017	0.0158017	0.0158017	0.0158017	0.0158017	0.0158017	0.0158017	0.0158017	0.0158017	0.0158017
chr17	34819034	CCTGTAGTCCCAGCTACTGGNGG	0	0.0158017	0.0158017	0.0158017	0.0158017	0.0158017	0.0158017	0.0158017	0.0158017	0.0158017	0.0158017	0.0158017	0.0158017	0.0158017	0.0158017	0.0158017	0.0158017	0.0158017	0.0237025	0.0237025	0.0237025	0.0237025	0.0237025	0.0237025	0.0237025	0.0237025	0.0237025	0.0237025	0.0237025	0.0237025	0.0237025	0.0158017	0.0237025	0.0237025	0.0237025	0.0237025	0.0237025	0.0237025	0.0237025	0.0237025	0.0237025	0.0237025	0.0237025	0.0237025	0.0237025	0.0237025	0.0237025
chr17	48021854	CCTGTAGTCCCAGCTACTGGNGG	0	0.0316034	0.0316034	0.0316034	0.0316034	0.0316034	0.0316034	0.0316034	0.0316034	0.0316034	0.0395042	0.0395042	0.0395042	0.0395042	0.0395042	0.0395042	0.0395042	0.0395042	0.0395042	0.0395042	0.0395042	0.0395042	0.0395042	0.0395042	0.0395042	0.0395042	0.0474051	0.0474051	0.0474051	0.0474051	0.0474051	0.0474051	0.0474051	0.0474051	0.0474051	0.0474051	0.0474051	0.0474051	0.0474051	0.0474051	0.0474051	0.0474051	0.0474051	0.0474051	0.0395042	0.0316034	0.0316034
chr17	50492720	CCTGTAGTCCCAGCTACTGGNGG	0	0.0237025	0.0237025	0.0237025	0.0237025	0.0237025	0.0237025	0.0237025	0.0237025	0.0237025	0.0237025	0.0237025	0.0237025	0.0237025	0.0237025	0.0237025	0.0237025	0.0237025	0.0237025	0.0237025	0.0237025	0.0237025	0.0158017	0.0158017	0.0158017	0.0158017	0.0158017	0.0158017	0.0158017	0.0237025	0.0237025	0.0237025	0.0237025	0.0316034	0.0316034	0.0316034	0.0395042	0.0395042	0.0395042	0.0474051	0.0474051	0.0474051	0.0474051	0.0474051	0.0474051	0.0474051	0.0474051
chr17	80897151	CCTGTAGTCCCAGCTACTGGNGG	0	0.0474051	0.0474051	0.0395042	0.0395042	0.0395042	0.0395042	0.0316034	0.0316034	0.0316034	0.0316034	0.0237025	0.0237025	0.0158017	0.0158017	0.0158017	0.0158017	0.0158017	0.0158017	0.00790084	0.00790084	0.00790084	0.00790084	0.00790084	0.00790084	0.00790084	0.00790084	0.00790084	0.00790084	0.00790084	0.00790084	0.00790084	0	0	0	0	0	0	0	0	0	0.00790084	0.00790084	0.00790084	0.00790084	0.00790084	0.00790084
chr18	12419979	CCTGTAGTCCCAGCTACTGGNGG	0	0	0	0	0	0.00790084	0.0158017	0.0158017	0.0158017	0.0158017	0.0316034	0.0316034	0.0316034	0.0316034	0.0316034	0.0316034	0.0316034	0.0395042	0.0395042	0.0395042	0.0395042	0.0395042	0.0395042	0.0395042	0.0474051	0.0474051	0.0474051	0.0474051	0.0474051	0.0474051	0.0474051	0.0474051	0.0474051	0.0474051	0.0474051	0.0474051	0.0474051	0.0474051	0.0474051	0.0474051	0.0474051	0.0474051	0.0474051	0.0474051	0.0474051	0.0474051	0.0553059
chr18	27101483	CCTGTAGTCCCAGCTACTGGNGG	0	0.0158017	0.0158017	0.0158017	0.0158017	0.0158017	0.0158017	0.0158017	0.0158017	0.0158017	0.0158017	0.0158017	0.0158017	0.0158017	0.0158017	0.0158017	0.0158017	0.0158017	0.0158017	0.0158017	0.0158017	0.0158017	0.0158017	0.0158017	0.0158017	0.0158017	0.0158017	0.0158017	0.0158017	0.0158017	0.0158017	0.0158017	0.0158017	0	0	0	0	0	0	0	0	0	0	0	0	0	0
chr18	30222301	CCTGTAGTCCCAGCTACTGGNGG	0	0.0158017	0.0158017	0.0158017	0.0158017	0.00790084	0.00790084	0.00790084	0.00790084	0.00790084	0.00790084	0.00790084	0.00790084	0.00790084	0.00790084	0.00790084	0.00790084	0.00790084	0.00790084	0.00790084	0.00790084	0.00790084	0.00790084	0.00790084	0.00790084	0.00790084	0.00790084	0.00790084	0.00790084	0.00790084	0.00790084	0.00790084	0.00790084	0.00790084	0.00790084	0	0	0	0	0	0	0	0	0	0.00790084	0.00790084	0.00790084
chr18	46026777	CCTGTAGTCCCAGCTACTGGNGG	0	0.0158017	0.0158017	0.0158017	0.0158017	0.0158017	0.0158017	0.0158017	0.0158017	0.0158017	0.0158017	0.0158017	0.0158017	0.0158017	0.0158017	0.0158017	0.0158017	0.0158017	0.0158017	0.0158017	0.0158017	0.0158017	0.0158017	0.0158017	0.0158017	0.0158017	0.0158017	0.0158017	0.0158017	0.0158017	0.0158017	0.0158017	0.0158017	0.0158017	0.0158017	0.0158017	0.00790084	0.00790084	0.00790084	0	0	0	0	0	0	0	0
chr18	47097010	CCTGTAGTCCCAGCTACTGGNGG	0	0	0	0	0	0	0	0	0	0	0	0	0	0	0	0	0	0	0	0	0	0	0	0	0	0	0	0	0	0	0	0	0	0	0	0	0	0	0	0	0	0	0	0	0	0	0
chr18	67141064	CCTGTAGTCCCAGCTACTGGNGG	0	0	0	0	0	0	0	0	0	0	0	0	0	0	0	0	0	0	0	0	0	0	0	0	0	0	0	0	0	0	0	0	0	0	0	0	0	0	0	0	0	0	0	0	0	0	0
chr19	7224071	CCTGTAGTCCCAGCTACTGGNGG	0	0.0316034	0.0316034	0.0316034	0.0316034	0.0316034	0.0316034	0.0237025	0.0237025	0.0237025	0.0395042	0.0395042	0.0395042	0.0395042	0.0395042	0.0395042	0.0474051	0.0474051	0.0553059	0.0553059	0.0553059	0.0553059	0.0553059	0.0553059	0.0553059	0.0553059	0.0553059	0.0395042	0.0395042	0.0395042	0.0395042	0.0395042	0.0395042	0.0395042	0.0395042	0.0395042	0.0395042	0.0395042	0.0395042	0.0395042	0.0395042	0.0395042	0.0395042	0.0395042	0.0395042	0.0395042	0.0474051
chr19	43424117	CCTGTAGTCCCAGCTACTGGNGG	0	0.0395042	0.0553059	0.0553059	0.0553059	0.0553059	0.0553059	0.0553059	0.0632068	0.0632068	0.0632068	0.0632068	0.0632068	0.0632068	0.0632068	0.0632068	0.0632068	0.0632068	0.0711076	0.0711076	0.0711076	0.0711076	0.0711076	0.0711076	0.0711076	0.0711076	0.0711076	0.0711076	0.0711076	0.0711076	0.0711076	0.0632068	0.0632068	0.0632068	0.0632068	0.0632068	0.0632068	0.0632068	0.0632068	0.0632068	0.0553059	0.0553059	0.0553059	0.0474051	0.0474051	0.0553059	0.0553059
chr19	51647995	CCTGTAGTCCCAGCTACTGGNGG	0	0	0	0	0	0	0	0	0	0	0	0	0	0	0	0	0	0	0	0	0	0	0	0	0	0	0	0	0	0	0	0	0	0	0	0	0	0	0	0	0	0	0	0	0	0	0
chr2	10807339	CCTGTAGTCCCAGCTACTGGNGG	0	0.0316034	0.0316034	0.0316034	0.0316034	0.0316034	0.0316034	0.0316034	0.0316034	0.0316034	0.0316034	0.0316034	0.0316034	0.0316034	0.0237025	0.0237025	0.0237025	0.0237025	0.0237025	0.0237025	0.0237025	0.0237025	0.0237025	0.0237025	0.0158017	0.0158017	0.0158017	0.0158017	0.0158017	0	0	0	0	0	0	0	0	0	0.00790084	0.00790084	0.00790084	0.00790084	0.00790084	0.00790084	0.00790084	0.00790084	0.00790084
chr2	13614006	CCTGTAGTCCCAGCTACTGGNGG	0	0	0	0	0	0	0	0	0	0	0	0	0	0	0	0	0	0	0	0	0	0	0	0	0	0	0	0	0	0	0	0	0	0	0	0	0	0	0	0	0	0	0	0	0	0	0
chr2	21661619	CCTGTAGTCCCAGCTACTGGNGG	0	0	0	0	0	0	0	0	0	0	0	0	0	0	0	0	0	0	0	0	0	0	0	0	0	0	0	0	0	0	0	0	0	0	0	0	0	0	0	0	0	0	0	0	0	0	0
chr2	27884374	CCTGTAGTCCCAGCTACTGGNGG	0	0	0	0	0	0	0	0	0	0	0	0	0	0	0	0	0	0	0	0	0	0	0	0.00790084	0.00790084	0.00790084	0.00790084	0.00790084	0.00790084	0.00790084	0.00790084	0.00790084	0.00790084	0.00790084	0.00790084	0.00790084	0.00790084	0.00790084	0.00790084	0.00790084	0.00790084	0.00790084	0.00790084	0.00790084	0.00790084	0.00790084	0.00790084
chr2	70336527	CCTGTAGTCCCAGCTACTGGNGG	0	0.0237025	0.0237025	0.0237025	0.0237025	0.0237025	0.0237025	0.0237025	0.0237025	0.0158017	0.0158017	0.0158017	0.0158017	0.0158017	0.0158017	0.0158017	0.0158017	0.0158017	0.00790084	0.0158017	0.0158017	0.0158017	0.0158017	0.0158017	0.0158017	0.0158017	0.0237025	0.0237025	0.0237025	0.0237025	0.0237025	0.0237025	0.0237025	0.0237025	0.0237025	0.0237025	0.0237025	0.0237025	0.0237025	0.0237025	0.0237025	0.0237025	0.0237025	0.0237025	0.0237025	0.0237025	0.0237025
chr2	73379204	CCTGTAGTCCCAGCTACTGGNGG	0	0.0158017	0.0158017	0.0237025	0.0237025	0.0237025	0.0237025	0.0237025	0.0237025	0.0237025	0.0237025	0.0237025	0.0237025	0.0237025	0.0237025	0.0237025	0.0316034	0.0316034	0.0316034	0.0316034	0.0316034	0.0316034	0.0316034	0.0316034	0.0316034	0.0316034	0.0316034	0.0237025	0.0237025	0.0237025	0.0237025	0.0237025	0.0237025	0.0237025	0.0237025	0.0237025	0.0237025	0.0237025	0.0237025	0.0237025	0.0237025	0.0237025	0.0237025	0.0237025	0.0237025	0.0237025	0.0237025
chr2	97847069	CCTGTAGTCCCAGCTACTGGNGG	0	0	0	0	0	0	0	0	0	0	0	0	0	0	0	0	0	0	0	0	0	0	0	0	0	0	0	0	0	0	0	0	0	0	0	0	0	0	0	0	0	0	0	0	0	0	0
chr2	127669608	CCTGTAGTCCCAGCTACTGGNGG	0	0	0	0	0	0	0	0	0	0	0	0	0	0	0	0.00790084	0.00790084	0.00790084	0.00790084	0.00790084	0.00790084	0.00790084	0.00790084	0.00790084	0.00790084	0.00790084	0.00790084	0.00790084	0.00790084	0.00790084	0.00790084	0.00790084	0.00790084	0.00790084	0.00790084	0.00790084	0.00790084	0.00790084	0.00790084	0.00790084	0.00790084	0.00790084	0.00790084	0.00790084	0.00790084	0.00790084	0.00790084
chr2	131113209	CCTGTAGTCCCAGCTACTGGNGG	0	0.00790084	0.00790084	0.00790084	0.00790084	0.00790084	0.00790084	0.00790084	0.00790084	0.00790084	0.00790084	0.00790084	0.00790084	0.00790084	0.00790084	0.00790084	0.00790084	0.00790084	0.00790084	0.00790084	0.00790084	0.00790084	0.00790084	0.00790084	0.00790084	0.00790084	0.00790084	0.00790084	0.00790084	0.00790084	0.00790084	0.00790084	0.00790084	0.00790084	0.00790084	0.00790084	0.00790084	0.00790084	0.00790084	0	0	0	0	0	0	0	0
chr2	218525373	CCTGTAGTCCCAGCTACTGGNGG	0	0.00790084	0.00790084	0.00790084	0.00790084	0.00790084	0.00790084	0.00790084	0.0158017	0.0158017	0.0158017	0.0158017	0.0158017	0.0158017	0.0158017	0.0158017	0.0158017	0.0158017	0.0158017	0.0158017	0.0158017	0.0158017	0.0158017	0.0237025	0.0237025	0.0237025	0.0237025	0.0237025	0.0237025	0.0237025	0.0237025	0.0237025	0.0237025	0.0237025	0.0237025	0.0237025	0.0237025	0.0237025	0.0316034	0.0316034	0.0316034	0.0316034	0.0316034	0.0316034	0.0316034	0.0316034	0.0316034
chr2	218967594	CCTGTAGTCCCAGCTACTGGNGG	0	0	0	0	0	0	0	0	0	0	0	0	0	0	0	0	0	0	0	0	0	0	0	0	0	0	0	0	0	0	0	0	0	0	0	0	0	0	0	0	0	0	0	0	0	0	0
chr2	219046906	CCTGTAGTCCCAGCTACTGGNGG	0	0.0237025	0.0237025	0.0237025	0.0237025	0.0237025	0.0237025	0.0237025	0.0237025	0.0237025	0.0237025	0.0237025	0.0237025	0.0237025	0.0237025	0.0237025	0.0237025	0.0237025	0.0237025	0.0237025	0.0237025	0.0237025	0.0237025	0.0237025	0.0237025	0.0237025	0.0237025	0.0237025	0.0237025	0.0237025	0.0237025	0.0237025	0.0237025	0.0237025	0.0237025	0.0237025	0.0237025	0.0237025	0.0237025	0.0237025	0.0237025	0.0395042	0.0395042	0.0395042	0.0395042	0.0395042	0.0395042
chr20	19325336	CCTGTAGTCCCAGCTACTGGNGG	0	0	0	0	0	0	0	0	0	0	0	0	0	0	0	0	0	0	0	0	0	0	0	0	0	0	0	0	0	0	0	0	0	0	0	0	0	0	0	0	0	0	0	0	0	0	0
chr21	28643570	CCTGTAGTCCCAGCTACTGGNGG	0	0	0	0	0	0	0	0	0	0	0	0	0	0	0	0	0	0	0	0	0	0	0	0	0	0	0	0	0	0	0	0	0	0	0	0	0	0	0	0	0	0	0	0	0	0	0
chr22	19200732	CCTGTAGTCCCAGCTACTGGNGG	0	0.0158017	0.0158017	0.0237025	0.0237025	0.0237025	0.0237025	0.0237025	0.0316034	0.0316034	0.0316034	0.0237025	0.0237025	0.0237025	0.0237025	0.0237025	0.0237025	0.0237025	0.0237025	0.0237025	0.0237025	0.0237025	0.0237025	0.0237025	0.0237025	0.0237025	0.0237025	0.0237025	0.0237025	0.0237025	0.0237025	0.0237025	0.0158017	0.0158017	0.0158017	0.0158017	0.0158017	0.0158017	0.0237025	0.0237025	0.0237025	0.0237025	0.0237025	0.0237025	0.0237025	0.0237025	0.0237025
chr3	32832348	CCTGTAGTCCCAGCTACTGGNGG	0	0.00790084	0.00790084	0.00790084	0.00790084	0.00790084	0.00790084	0.00790084	0.00790084	0.00790084	0.00790084	0.00790084	0.00790084	0.00790084	0.00790084	0.00790084	0.00790084	0.00790084	0.00790084	0.00790084	0.00790084	0.00790084	0.00790084	0.00790084	0.00790084	0.00790084	0.00790084	0.0158017	0.0158017	0.0158017	0.0158017	0.0158017	0.0158017	0.0158017	0.0158017	0.0158017	0.0158017	0.0158017	0.0158017	0.00790084	0.00790084	0.00790084	0.00790084	0.00790084	0.00790084	0.00790084	0.00790084
chr3	40175033	CCTGTAGTCCCAGCTACTGGNGG	0	0.0316034	0.0316034	0.0316034	0.0316034	0.0316034	0.0395042	0.0395042	0.0474051	0.0474051	0.0474051	0.0474051	0.0474051	0.0474051	0.0474051	0.0474051	0.0474051	0.0474051	0.0474051	0.0474051	0.0474051	0.0711076	0.0632068	0.0632068	0.0711076	0.0711076	0.0711076	0.0711076	0.0711076	0.0711076	0.0711076	0.0711076	0.0711076	0.0711076	0.0632068	0.0632068	0.0632068	0.0632068	0.0632068	0.0553059	0.0553059	0.0553059	0.0553059	0.0553059	0.0553059	0.0553059	0.0553059
chr3	63112098	CCTGTAGTCCCAGCTACTGGNGG	0	0.0158017	0.0158017	0.0158017	0.0158017	0.0158017	0.0158017	0.0158017	0.0158017	0.0158017	0.0158017	0.0158017	0.0158017	0.0158017	0.0158017	0.0158017	0.0158017	0.0158017	0.0158017	0.0158017	0.00790084	0.00790084	0.00790084	0.00790084	0.00790084	0.00790084	0.00790084	0.00790084	0.00790084	0.00790084	0.0158017	0.0158017	0.0158017	0.0158017	0.0158017	0.0158017	0.0158017	0.0158017	0.0158017	0.0158017	0.0158017	0.0158017	0.0158017	0.0158017	0.0158017	0.0158017	0.0158017
chr3	138618109	CCTGTAGTCCCAGCTACTGGNGG	0	0	0	0	0	0	0	0	0	0	0	0	0	0	0	0	0	0	0	0	0	0	0	0	0	0	0	0	0	0	0	0	0	0	0	0	0	0	0	0	0	0	0	0	0	0	0
chr3	145068310	CCTGTAGTCCCAGCTACTGGNGG	0	0.00790084	0.00790084	0.00790084	0.00790084	0.00790084	0.00790084	0.00790084	0.00790084	0.00790084	0.00790084	0.00790084	0.00790084	0.00790084	0.00790084	0.00790084	0.00790084	0.00790084	0.00790084	0.00790084	0.00790084	0.00790084	0.00790084	0.00790084	0.00790084	0.00790084	0.00790084	0.00790084	0.00790084	0.00790084	0.00790084	0.00790084	0.00790084	0.00790084	0	0	0	0	0	0	0	0	0	0	0	0	0
chr3	172628409	CCTGTAGTCCCAGCTACTGGNGG	0	0.0316034	0.0316034	0.0316034	0.0316034	0.0316034	0.0316034	0.0316034	0.0316034	0.0316034	0.0316034	0.0316034	0.0237025	0.0237025	0.0237025	0.0237025	0.0237025	0.0158017	0.0158017	0.0158017	0.0158017	0.0158017	0.0158017	0.0158017	0.0158017	0.00790084	0.00790084	0.00790084	0.00790084	0.00790084	0.00790084	0.00790084	0.00790084	0.00790084	0.00790084	0.00790084	0.00790084	0.00790084	0.00790084	0.00790084	0.00790084	0.00790084	0.00790084	0.00790084	0.00790084	0.00790084	0.00790084
chr3	179430581	CCTGTAGTCCCAGCTACTGGNGG	0	0.0158017	0.00790084	0.00790084	0.00790084	0.00790084	0.00790084	0.00790084	0.00790084	0.00790084	0.00790084	0.00790084	0.00790084	0.00790084	0.00790084	0.00790084	0.00790084	0.00790084	0.00790084	0.00790084	0.00790084	0.00790084	0.00790084	0.00790084	0.00790084	0.00790084	0.00790084	0.00790084	0.00790084	0.00790084	0.00790084	0.00790084	0.00790084	0.0158017	0.0158017	0.0158017	0.0158017	0.0158017	0.0237025	0.0237025	0.0237025	0.0237025	0.0237025	0.0237025	0.0237025	0.0237025	0.0237025
chr3	186759226	CCTGTAGTCCCAGCTACTGGNGG	0	0.0158017	0.0158017	0.0158017	0.0158017	0.0158017	0.0158017	0.0158017	0.00790084	0.00790084	0.00790084	0.00790084	0.0158017	0.0158017	0.0158017	0.0158017	0.0158017	0.0158017	0.0158017	0.0158017	0.0158017	0.0158017	0.0158017	0.0158017	0.0158017	0.0158017	0.0158017	0.0158017	0.0158017	0.0158017	0.0158017	0.0158017	0.0158017	0.0158017	0.0158017	0.0158017	0.0158017	0.0158017	0.0158017	0.0158017	0.0158017	0.0158017	0.0158017	0.0158017	0.0158017	0.0158017	0.0158017
chr4	57697921	CCTGTAGTCCCAGCTACTGGNGG	0	0	0	0	0	0	0	0	0	0	0	0	0	0	0	0	0	0	0	0	0	0	0	0	0	0	0	0	0	0	0	0	0	0	0	0	0	0	0	0	0	0	0	0	0	0	0
chr4	79309843	CCTGTAGTCCCAGCTACTGGNGG	0	0	0	0	0	0	0	0	0	0	0	0	0	0	0	0	0	0	0	0	0	0	0	0	0	0	0	0	0	0	0	0	0	0	0	0	0	0	0	0	0.00790084	0.00790084	0.0158017	0.0158017	0.0158017	0.0158017	0.0158017
chr4	144373525	CCTGTAGTCCCAGCTACTGGNGG	0	0.0158017	0.0158017	0.0158017	0.0158017	0.0158017	0.0158017	0.0158017	0.0158017	0.0158017	0.0158017	0.0158017	0.0158017	0.0158017	0.0158017	0.0158017	0.0158017	0.0158017	0.0158017	0.0158017	0.0158017	0.0158017	0.0158017	0.0158017	0.0158017	0.0158017	0.0158017	0.0158017	0.0158017	0.0158017	0.0158017	0.0158017	0.0158017	0.0158017	0.0158017	0.0158017	0.0158017	0.0158017	0.00790084	0.00790084	0.00790084	0.00790084	0.00790084	0.00790084	0.00790084	0.00790084	0.0158017
chr5	556494	CCTGTAGTCCCAGCTACTGGNGG	0	0	0	0	0	0	0	0	0	0	0	0	0	0	0	0	0	0	0	0	0	0	0	0	0	0	0	0	0	0	0	0	0	0	0	0	0	0	0	0	0	0	0	0	0	0	0
chr5	31326819	CCTGTAGTCCCAGCTACTGGNGG	0	0.0158017	0.0158017	0.0158017	0.0158017	0.0158017	0.0158017	0.0158017	0.0158017	0.0158017	0.0158017	0.0158017	0.0158017	0.0158017	0.0158017	0.0158017	0.0158017	0.0158017	0.0158017	0.0158017	0.0158017	0.0158017	0.0158017	0.0158017	0.0158017	0.0158017	0.0158017	0.0158017	0.00790084	0.00790084	0.00790084	0.00790084	0.00790084	0.00790084	0.00790084	0.00790084	0.00790084	0.00790084	0.00790084	0.00790084	0.00790084	0.00790084	0.00790084	0.00790084	0.00790084	0.00790084	0.00790084
chr5	44538195	CCTGTAGTCCCAGCTACTGGNGG	0	0	0	0	0	0	0	0	0	0	0	0	0	0	0	0	0	0	0	0	0	0	0	0	0	0	0	0	0	0	0	0	0	0	0	0	0	0	0	0	0	0	0	0	0	0	0
chr5	61366022	CCTGTAGTCCCAGCTACTGGNGG	0	0.0237025	0.0237025	0.0237025	0.0237025	0.0237025	0.0237025	0.0237025	0.0237025	0.0237025	0.0237025	0.0237025	0.0237025	0.0237025	0.0237025	0.0237025	0.0237025	0.0237025	0.0237025	0.0237025	0.0237025	0.0237025	0.0158017	0.0158017	0.0158017	0.0237025	0.0237025	0.0237025	0.0237025	0.0237025	0.0237025	0.0237025	0.0237025	0.0237025	0.0237025	0.0237025	0.0237025	0.0237025	0.0237025	0.0237025	0.0237025	0.0237025	0.0237025	0.0237025	0.0237025	0.0237025	0.0237025
chr5	69174639	CCTGTAGTCCCAGCTACTGGNGG	0	0	0	0	0	0	0	0	0	0	0	0	0	0	0	0	0	0	0	0	0	0	0	0	0	0	0	0	0	0.00790084	0.00790084	0.00790084	0.00790084	0.00790084	0.00790084	0.00790084	0.00790084	0.00790084	0.00790084	0.00790084	0.00790084	0.00790084	0.00790084	0.00790084	0.00790084	0.00790084	0.00790084
chr5	75705090	CCTGTAGTCCCAGCTACTGGNGG	0	0.00790084	0.00790084	0.00790084	0.00790084	0.00790084	0.00790084	0.00790084	0.00790084	0	0	0	0	0	0	0	0	0	0	0	0	0	0	0	0	0	0	0	0	0	0	0	0	0	0	0	0	0	0	0	0	0	0	0	0	0	0
chr5	93917769	CCTGTAGTCCCAGCTACTGGNGG	0	0	0	0	0	0	0	0	0	0	0	0	0	0	0	0	0	0	0	0	0	0	0	0	0	0	0	0	0	0	0	0	0	0	0	0	0	0	0	0	0	0	0	0	0	0	0
chr5	108412424	CCTGTAGTCCCAGCTACTGGNGG	0	0.0158017	0.0158017	0.0158017	0.0158017	0.0158017	0.0158017	0.0158017	0.0158017	0.0158017	0.0158017	0.0158017	0.0158017	0.0158017	0.0158017	0.0158017	0.0158017	0.0158017	0.00790084	0.00790084	0.00790084	0.00790084	0.00790084	0.00790084	0.00790084	0.00790084	0.00790084	0.00790084	0.00790084	0.00790084	0.00790084	0.00790084	0.00790084	0.00790084	0.00790084	0.00790084	0.00790084	0.00790084	0.00790084	0.00790084	0.00790084	0.00790084	0.0158017	0.0158017	0.0158017	0.0158017	0.0158017
chr5	129084763	CCTGTAGTCCCAGCTACTGGNGG	0	0.0869093	0.0869093	0.0869093	0.0869093	0.0948101	0.0948101	0.0948101	0.0948101	0.0948101	0.0948101	0.0948101	0.0948101	0.0948101	0.0948101	0.0948101	0.0869093	0.0869093	0.0869093	0.0869093	0.0869093	0.0632068	0.0632068	0.0553059	0.0553059	0.0553059	0.0553059	0.0474051	0.0474051	0.0474051	0.0474051	0.0474051	0.0474051	0.0474051	0.0474051	0.0474051	0.0474051	0.0474051	0.0474051	0.0474051	0.0474051	0.0474051	0.0474051	0.0474051	0.0474051	0.0474051	0.0474051
chr5	131388961	CCTGTAGTCCCAGCTACTGGNGG	0	0.0316034	0.0316034	0.0316034	0.0316034	0.0395042	0.0395042	0.0395042	0.0395042	0.0395042	0.0395042	0.0395042	0.0395042	0.0395042	0.0395042	0.0395042	0.0395042	0.0395042	0.0316034	0.0316034	0.0316034	0.0316034	0.0316034	0.0316034	0.0316034	0.0316034	0.0316034	0.0316034	0.0316034	0.0316034	0.0316034	0.0316034	0.0316034	0.0316034	0.0316034	0.0316034	0.0316034	0.0316034	0.0316034	0.0316034	0.0316034	0.0237025	0.0237025	0.0237025	0.0237025	0.0237025	0.0237025
chr5	141759357	CCTGTAGTCCCAGCTACTGGNGG	0	0	0	0	0	0	0	0	0	0	0	0	0	0	0	0	0	0	0	0	0	0	0	0	0	0	0	0	0	0	0	0	0	0	0	0	0	0	0	0	0	0	0	0	0	0	0
chr5	157830918	CCTGTAGTCCCAGCTACTGGNGG	0	0.00790084	0.00790084	0.00790084	0.00790084	0.00790084	0.0158017	0.0158017	0.0158017	0.0158017	0.0158017	0.0158017	0.0158017	0.0158017	0.0158017	0.0158017	0.0237025	0.0237025	0.0237025	0.0237025	0.0237025	0.0237025	0.0316034	0.0316034	0.0316034	0.0395042	0.0395042	0.0395042	0.0395042	0.0395042	0.0395042	0.0395042	0.0395042	0.0395042	0.0395042	0.0395042	0.0395042	0.0395042	0.0395042	0.0395042	0.0395042	0.0395042	0.0395042	0.0395042	0.0395042	0.0395042	0.0395042
chr5	164699577	CCTGTAGTCCCAGCTACTGGNGG	0	0.00790084	0.00790084	0.00790084	0.00790084	0.00790084	0.00790084	0.00790084	0.00790084	0.00790084	0.00790084	0.00790084	0.00790084	0.00790084	0	0	0	0	0	0	0	0	0	0	0	0	0	0	0	0	0	0	0	0	0	0	0	0	0	0	0	0	0	0	0	0	0
chr5	180661916	CCTGTAGTCCCAGCTACTGGNGG	0	0.0553059	0.0553059	0.0553059	0.0553059	0.0711076	0.0632068	0.0632068	0.0632068	0.0632068	0.0632068	0.0632068	0.0632068	0.0632068	0.0632068	0.0632068	0.0632068	0.0632068	0.0632068	0.0553059	0.0553059	0.0553059	0.0553059	0.0553059	0.0553059	0.0553059	0.0553059	0.0553059	0.0553059	0.0553059	0.0632068	0.0632068	0.0632068	0.0632068	0.0632068	0.0632068	0.0632068	0.0553059	0.0553059	0.0553059	0.0553059	0.0553059	0.0395042	0.0395042	0.0395042	0.0237025	0.0237025
chr6	19832160	CCTGTAGTCCCAGCTACTGGNGG	0	0.00790084	0.00790084	0.00790084	0.00790084	0.00790084	0.00790084	0.00790084	0.00790084	0.00790084	0.00790084	0.00790084	0.00790084	0.00790084	0.00790084	0.00790084	0.00790084	0.00790084	0.00790084	0.00790084	0.00790084	0.00790084	0.0158017	0.0158017	0.0158017	0.0158017	0.0158017	0.0158017	0.0158017	0.0158017	0.0158017	0.0158017	0.0158017	0.0158017	0.0158017	0.0158017	0.0158017	0.0158017	0.0158017	0.0158017	0.0158017	0.0158017	0.0158017	0.0158017	0.0158017	0.0158017	0.0237025
chr6	34158442	CCTGTAGTCCCAGCTACTGGNGG	0	0	0	0	0	0	0	0	0	0	0	0	0	0	0	0	0	0	0	0	0	0	0	0	0	0	0	0	0	0	0	0.00790084	0.00790084	0.00790084	0.00790084	0.00790084	0.00790084	0.00790084	0.00790084	0.00790084	0.00790084	0.00790084	0.00790084	0.00790084	0.00790084	0.00790084	0.00790084
chr6	35527031	CCTGTAGTCCCAGCTACTGGNGG	0	0.0711076	0.0711076	0.0711076	0.0711076	0.0711076	0.0711076	0.0711076	0.0711076	0.0711076	0.0711076	0.0711076	0.0632068	0.0632068	0.0632068	0.0632068	0.0632068	0.0553059	0.0553059	0.0395042	0.0316034	0.0316034	0.0316034	0.0316034	0.0316034	0.0316034	0.0316034	0.0316034	0.0158017	0.0158017	0.0158017	0.0158017	0.0158017	0.00790084	0.00790084	0.00790084	0.00790084	0.00790084	0	0	0	0	0	0	0	0	0
chr6	43048893	CCTGTAGTCCCAGCTACTGGNGG	0	0.0395042	0.0395042	0.0395042	0.0395042	0.0395042	0.0395042	0.0316034	0.0316034	0.0395042	0.0395042	0.0395042	0.0395042	0.0395042	0.0395042	0.0395042	0.0395042	0.0395042	0.0395042	0.0395042	0.0395042	0.0395042	0.0395042	0.0395042	0.0395042	0.0395042	0.0395042	0.0316034	0.0316034	0.0316034	0.0237025	0.0237025	0.0237025	0.0237025	0.0316034	0.0316034	0.0316034	0.0316034	0.0316034	0.0316034	0.0316034	0.0395042	0.0395042	0.0395042	0.0474051	0.0474051	0.0474051
chr6	58380745	CCTGTAGTCCCAGCTACTGGNGG	0	0.00790084	0.00790084	0.00790084	0.00790084	0.00790084	0.00790084	0.00790084	0	0	0	0	0	0	0	0	0	0	0	0	0	0	0	0	0	0	0	0	0	0	0	0	0	0	0	0	0	0	0	0	0	0	0	0	0	0	0
chr6	96120398	CCTGTAGTCCCAGCTACTGGNGG	0	0	0	0	0	0	0	0	0	0	0	0	0	0	0	0	0	0	0	0	0	0	0	0	0	0	0	0	0	0	0	0	0	0	0	0	0	0	0	0	0	0	0	0	0	0	0
chr7	31244759	CCTGTAGTCCCAGCTACTGGNGG	0	0.0158017	0.0158017	0.0158017	0.0158017	0.0158017	0.0158017	0.0158017	0.0158017	0.0158017	0.0158017	0.0158017	0.0158017	0.0158017	0.0158017	0.0158017	0.0158017	0.0158017	0.0158017	0.0158017	0.0158017	0.0158017	0.0158017	0.00790084	0.00790084	0.00790084	0.00790084	0.00790084	0.00790084	0.00790084	0	0	0	0	0	0	0	0	0	0	0	0	0	0	0	0	0
chr7	102095127	CCTGTAGTCCCAGCTACTGGNGG	0	0.00790084	0.00790084	0.00790084	0.00790084	0.00790084	0.00790084	0.00790084	0.00790084	0.00790084	0	0	0.00790084	0.00790084	0.00790084	0.00790084	0.00790084	0.00790084	0.00790084	0.00790084	0.00790084	0.00790084	0.00790084	0.00790084	0.00790084	0.00790084	0.00790084	0.00790084	0.00790084	0.00790084	0.00790084	0.00790084	0.00790084	0.00790084	0.00790084	0.00790084	0.00790084	0.0158017	0.0158017	0.0158017	0.0158017	0.0158017	0.0158017	0.0158017	0.0158017	0.0158017	0.0158017
chr7	152451173	CCTGTAGTCCCAGCTACTGGNGG	0	0.0395042	0.0395042	0.0395042	0.0395042	0.0395042	0.0395042	0.0395042	0.0395042	0.0395042	0.0395042	0.0395042	0.0395042	0.0395042	0.0395042	0.0316034	0.0316034	0.0316034	0.0316034	0.0316034	0.0395042	0.0395042	0.0395042	0.0395042	0.0395042	0.0395042	0.0395042	0.0395042	0.0316034	0.0158017	0.0158017	0.0158017	0.0158017	0.0158017	0.0158017	0.0158017	0.0158017	0.0158017	0.0158017	0.0158017	0.0158017	0.00790084	0.00790084	0.00790084	0.00790084	0.00790084	0.00790084
chr7	155275745	CCTGTAGTCCCAGCTACTGGNGG	0	0.0316034	0.0316034	0.0316034	0.0316034	0.0395042	0.0395042	0.0395042	0.0395042	0.0395042	0.0395042	0.0395042	0.0237025	0.0237025	0.0237025	0.0237025	0.0237025	0.0237025	0.0237025	0.0237025	0.0237025	0.0237025	0.0237025	0.0237025	0.0237025	0.0237025	0.0237025	0.0158017	0.00790084	0.00790084	0.00790084	0.00790084	0.00790084	0.00790084	0.00790084	0.00790084	0.00790084	0.00790084	0.00790084	0.00790084	0.00790084	0.00790084	0.00790084	0.00790084	0.00790084	0.00790084	0.00790084
chr8	6270234	CCTGTAGTCCCAGCTACTGGNGG	0	0.0158017	0.0158017	0.0158017	0.0158017	0.0158017	0.0158017	0.0158017	0.0158017	0.0158017	0.0158017	0.0158017	0.0158017	0.0158017	0.0158017	0.0158017	0.0158017	0.0158017	0.0158017	0.00790084	0.00790084	0.00790084	0.00790084	0.00790084	0.00790084	0.00790084	0.00790084	0.00790084	0.00790084	0.00790084	0.00790084	0	0	0	0	0	0	0.00790084	0.00790084	0.00790084	0.00790084	0.00790084	0.00790084	0.00790084	0.00790084	0.00790084	0.00790084
chr8	67903543	CCTGTAGTCCCAGCTACTGGNGG	0	0.00790084	0.00790084	0.00790084	0.00790084	0.00790084	0.00790084	0.00790084	0.00790084	0.00790084	0.00790084	0.00790084	0.00790084	0.00790084	0.00790084	0.00790084	0.00790084	0.00790084	0.00790084	0.00790084	0.00790084	0.00790084	0.00790084	0.00790084	0.00790084	0.0158017	0.0158017	0.0158017	0.0158017	0.0158017	0.0158017	0.0158017	0.0158017	0.0158017	0.0158017	0.0158017	0.0158017	0.0158017	0.0158017	0.0158017	0.0158017	0.00790084	0.00790084	0.00790084	0.00790084	0.00790084	0.00790084
chr8	97796067	CCTGTAGTCCCAGCTACTGGNGG	0	0	0	0	0	0	0	0	0	0	0	0	0	0	0	0	0	0	0	0	0	0	0	0	0	0	0	0	0	0	0	0	0	0	0	0	0	0	0	0	0	0	0	0	0	0	0
chr8	102494153	CCTGTAGTCCCAGCTACTGGNGG	0	0	0	0	0	0	0	0	0	0	0	0	0	0	0	0	0	0	0	0	0	0	0	0	0	0	0	0	0	0	0	0	0	0	0	0	0	0	0	0	0	0	0	0	0	0	0
chr8	144982702	CCTGTAGTCCCAGCTACTGGNGG	0	0	0	0	0	0	0	0	0	0	0	0	0	0	0	0	0	0	0	0	0	0	0	0	0	0	0	0	0	0	0	0	0	0	0	0	0	0	0	0	0	0	0	0.00790084	0.00790084	0.00790084	0.00790084
chr9	19283723	CCTGTAGTCCCAGCTACTGGNGG	0	0	0	0	0	0	0	0	0	0	0	0	0	0	0	0	0	0	0	0	0	0	0	0	0	0	0	0	0	0	0	0	0	0	0	0	0	0	0	0	0	0	0	0	0	0	0
chr9	19506616	CCTGTAGTCCCAGCTACTGGNGG	0	0.0158017	0.0237025	0.0237025	0.0237025	0.0237025	0.0237025	0.0237025	0.0237025	0.0237025	0.0237025	0.0237025	0.0237025	0.0237025	0.0237025	0.0237025	0.0237025	0.0237025	0.0237025	0.0237025	0.0237025	0.0237025	0.0237025	0.0237025	0.0237025	0.0158017	0.0158017	0.0158017	0.0158017	0.0158017	0.0158017	0.0158017	0.0158017	0.0158017	0.0158017	0.0158017	0.0158017	0.0158017	0.0158017	0.0158017	0.0158017	0.0158017	0.0237025	0.0237025	0.0237025	0.0158017	0.0158017
chr9	20745237	CCTGTAGTCCCAGCTACTGGNGG	0	0.00790084	0.00790084	0.00790084	0.00790084	0.00790084	0.00790084	0.00790084	0.00790084	0.00790084	0.00790084	0.00790084	0.00790084	0.00790084	0.00790084	0.00790084	0.00790084	0.00790084	0.00790084	0.0158017	0.0158017	0.0158017	0.0158017	0.0158017	0.0158017	0.0158017	0.0158017	0.0158017	0.0158017	0.0158017	0.0158017	0.0158017	0.0158017	0.0158017	0.0158017	0.00790084	0.00790084	0.00790084	0.00790084	0.00790084	0.00790084	0.00790084	0.00790084	0.00790084	0.00790084	0.00790084	0.00790084
chr9	34095515	CCTGTAGTCCCAGCTACTGGNGG	0	0.0474051	0.0474051	0.0474051	0.0474051	0.0474051	0.0316034	0.0316034	0.0316034	0.0316034	0.0316034	0.0316034	0.0316034	0.0316034	0.0237025	0.0237025	0.0237025	0.0237025	0.0237025	0.0237025	0.0237025	0.0237025	0.0237025	0.0316034	0.0316034	0.0316034	0.0395042	0.0395042	0.0316034	0.0316034	0.0316034	0.0395042	0.0395042	0.0474051	0.0395042	0.0395042	0.0395042	0.0395042	0.0395042	0.0395042	0.0395042	0.0395042	0.0395042	0.0395042	0.0316034	0.0316034	0.0316034
chr9	76732204	CCTGTAGTCCCAGCTACTGGNGG	0	0.0158017	0.0158017	0.0158017	0.0158017	0.0158017	0.0158017	0.0158017	0.0158017	0.0158017	0.0158017	0.0158017	0.0158017	0.0158017	0.0158017	0.0158017	0.0158017	0.00790084	0.00790084	0.00790084	0.00790084	0.00790084	0.00790084	0.00790084	0.00790084	0.00790084	0.00790084	0.00790084	0.00790084	0.00790084	0.00790084	0.00790084	0.00790084	0.00790084	0.00790084	0.00790084	0.00790084	0.00790084	0.00790084	0.00790084	0.00790084	0.00790084	0.00790084	0.00790084	0.00790084	0.00790084	0.00790084
chr9	97851212	CCTGTAGTCCCAGCTACTGGNGG	0	0.0395042	0.0395042	0.0395042	0.0395042	0.0395042	0.0316034	0.0237025	0.0237025	0.0237025	0.0237025	0.0237025	0.0237025	0.0237025	0.0237025	0.0237025	0.0316034	0.0316034	0.0316034	0.0316034	0.0316034	0.0316034	0.0316034	0.0316034	0.0316034	0.0316034	0.0316034	0.0316034	0.0316034	0.0316034	0.0316034	0.0316034	0.0316034	0.0395042	0.0395042	0.0395042	0.0395042	0.0395042	0.0395042	0.0395042	0.0395042	0.0237025	0.0237025	0.0237025	0.0158017	0.0158017	0.0158017
chr9	127880874	CCTGTAGTCCCAGCTACTGGNGG	0	0.0395042	0.0395042	0.0316034	0.0316034	0.0316034	0.0316034	0.0316034	0.0316034	0.0316034	0.0316034	0.0237025	0.0316034	0.0395042	0.0395042	0.0395042	0.0316034	0.0316034	0.0237025	0.0158017	0.0158017	0.0158017	0.0158017	0.0158017	0.0158017	0.0158017	0.0158017	0.0158017	0.0158017	0.0158017	0.0158017	0.0158017	0.0158017	0.0158017	0.0158017	0.0158017	0.0158017	0.0158017	0.0158017	0.0158017	0.0158017	0.0158017	0.0158017	0.0158017	0.0158017	0.0158017	0.0158017
chrX	18912969	CCTGTAGTCCCAGCTACTGGNGG	0	0.0316034	0.0316034	0.0316034	0.0316034	0.0316034	0.0316034	0.0316034	0.0316034	0.0316034	0.0316034	0.0316034	0.0316034	0.0316034	0.0316034	0.0316034	0.0316034	0.0316034	0.0316034	0.0316034	0.0316034	0.0316034	0.0316034	0.0316034	0.0316034	0.0316034	0.0316034	0.0158017	0.0158017	0.0158017	0.0158017	0.0158017	0.0237025	0.0237025	0.0158017	0.0158017	0.0158017	0.0158017	0.0158017	0.0158017	0.0158017	0.0158017	0.0158017	0.0158017	0.0158017	0.0158017	0.0158017
chrX	38698750	CCTGTAGTCCCAGCTACTGGNGG	0	0.00790084	0.00790084	0.00790084	0.00790084	0.00790084	0.00790084	0.00790084	0.00790084	0.00790084	0.00790084	0.00790084	0.00790084	0.00790084	0.00790084	0.00790084	0.00790084	0.00790084	0.00790084	0.00790084	0.00790084	0.00790084	0.00790084	0.00790084	0.00790084	0.00790084	0.00790084	0.00790084	0.00790084	0.00790084	0.00790084	0.00790084	0.00790084	0.00790084	0	0	0	0	0	0	0	0	0	0	0	0	0
chrX	47540478	CCTGTAGTCCCAGCTACTGGNGG	0	0.00790084	0.00790084	0.00790084	0.00790084	0.00790084	0.0158017	0.0158017	0.0158017	0.0158017	0.0158017	0.0158017	0.0158017	0.0158017	0.0158017	0.0158017	0.0158017	0.0158017	0.0158017	0.0158017	0.0158017	0.0158017	0.0158017	0.0158017	0.0158017	0.0158017	0.0158017	0.0158017	0.0158017	0.0158017	0.0158017	0.0158017	0.00790084	0.00790084	0.00790084	0.00790084	0.00790084	0.00790084	0.00790084	0.00790084	0.00790084	0.00790084	0.00790084	0.00790084	0.00790084	0.00790084	0.00790084
chrX	54034889	CCTGTAGTCCCAGCTACTGGNGG	0	0	0	0.00790084	0.00790084	0.00790084	0.00790084	0.00790084	0.00790084	0.00790084	0.00790084	0.00790084	0.00790084	0.00790084	0.00790084	0.00790084	0.00790084	0.00790084	0.00790084	0.00790084	0.00790084	0.00790084	0.00790084	0.00790084	0.00790084	0.00790084	0.00790084	0.00790084	0.00790084	0.00790084	0.00790084	0.00790084	0.00790084	0.00790084	0.00790084	0.00790084	0.00790084	0.00790084	0.00790084	0.00790084	0.00790084	0.00790084	0.00790084	0.00790084	0.00790084	0.00790084	0.00790084
chrX	71355184	CCTGTAGTCCCAGCTACTGGNGG	0	0	0	0	0	0	0	0	0	0	0	0	0	0	0	0	0	0	0	0	0	0	0	0	0	0	0	0	0	0	0	0	0	0	0	0	0	0	0	0	0	0	0	0	0	0	0
chrX	71977548	CCTGTAGTCCCAGCTACTGGNGG	0	0	0	0	0	0	0	0	0	0	0	0	0	0	0	0	0	0	0	0	0	0	0	0	0	0	0	0	0	0	0	0	0	0	0	0	0	0	0	0	0	0	0	0	0	0	0
chrX	100622272	CCTGTAGTCCCAGCTACTGGNGG	0	0.0158017	0.0158017	0.0158017	0.0158017	0.0158017	0.0158017	0.0237025	0.0158017	0.0158017	0.0158017	0.0158017	0.0158017	0.0158017	0.0158017	0.0158017	0.0158017	0.0158017	0.00790084	0.00790084	0.00790084	0.00790084	0.00790084	0.00790084	0.00790084	0.00790084	0.00790084	0.00790084	0.00790084	0.00790084	0.00790084	0.00790084	0.00790084	0.00790084	0.00790084	0.00790084	0.00790084	0.00790084	0.00790084	0.00790084	0.00790084	0.00790084	0.00790084	0.00790084	0.00790084	0.00790084	0.00790084
chrX	104572727	CCTGTAGTCCCAGCTACTGGNGG	0	0	0	0	0	0	0	0	0	0	0	0	0	0	0	0	0	0	0	0	0	0	0	0	0	0	0	0	0	0	0	0	0	0	0	0	0	0	0	0	0	0	0	0	0	0	0
chrX	136871331	CCTGTAGTCCCAGCTACTGGNGG	0	0.0395042	0.0395042	0.0395042	0.0395042	0.0395042	0.0395042	0.0395042	0.0395042	0.0395042	0.0395042	0.0474051	0.0474051	0.0474051	0.0395042	0.0395042	0.0395042	0.0395042	0.0395042	0.0395042	0.0395042	0.0395042	0.0316034	0.0316034	0.0316034	0.0316034	0.0316034	0.0316034	0.0316034	0.0316034	0.0316034	0.0316034	0.0316034	0.0316034	0.0316034	0.0316034	0.0237025	0.0237025	0.0237025	0.0237025	0.0237025	0.0237025	0.0237025	0.0237025	0.0237025	0.0237025	0.0237025
chrX	137191156	CCTGTAGTCCCAGCTACTGGNGG	0	0.00790084	0.00790084	0.00790084	0.00790084	0.00790084	0.00790084	0.00790084	0.00790084	0.00790084	0.00790084	0.00790084	0.00790084	0.00790084	0.00790084	0.00790084	0.00790084	0.00790084	0.00790084	0.00790084	0.00790084	0.00790084	0.00790084	0.00790084	0.00790084	0.00790084	0.00790084	0.00790084	0.00790084	0.00790084	0.00790084	0.00790084	0.00790084	0.00790084	0.00790084	0.00790084	0.00790084	0.00790084	0.00790084	0.00790084	0.00790084	0.00790084	0.00790084	0.00790084	0.00790084	0.00790084	0.00790084
[truncated: 2,955 more columns]

## Sheet: a00r2_cg
				0.000946412	0.000851625	0.000926507	0.000592082	0.00119096	0.00159019	0.00183973	0.00176985	0.00206929	0.00230384	0.00212418	0.00198441	0.00181974	0.00163008	0.00206929	0.00207929	0.00221405	0.00235382	0.00249359	0.00287291	0.00317235	0.00336201	0.00260837	0.00267825	0.00217916	0.00175994	0.00153038	0.00173504	0.00217424	0.00192969	0.00193469	0.00205447	0.00178993	0.00179992	0.00152047	0.00158036	0.000966489	0.00109126	0.000896606	0.000836718	0.000512289	0.000846713	0.000771832	0.00058717	0.000332625	0.000397511
# chr	cut	guide+PAM	mismatches	-1500	-1499	-1498	-1497	-1496	-1495	-1494	-1493	-1492	-1491	-1490	-1489	-1488	-1487	-1486	-1485	-1484	-1483	-1482	-1481	-1480	-1479	-1478	-1477	-1476	-1475	-1474	-1473	-1472	-1471	-1470	-1469	-1468	-1467	-1466	-1465	-1464	-1463	-1462	-1461	-1460	-1459	-1458	-1457	-1456	-1455
chr1	13646293	CCTGTAGTCCCAGCTACTGGNGG	0	0	0	0	0	0	0	0	0	0	0	0	0	0	0	0	0	0	0	0	0	0	0	0	0	0	0	0	0	0	0	0	0	0	0	0	0	0	0	0	0	0	0	0	0	0	0
chr1	17034274	CCTGTAGTCCCAGCTACTGGNGG	0	0.0226376	0.0226376	0.0150918	0.0150918	0.0150918	0.0150918	0.0150918	0.0150918	0.0150918	0.0150918	0.0150918	0.0150918	0.0150918	0.0150918	0.0150918	0.0150918	0.0150918	0.0150918	0.0150918	0.0150918	0.0150918	0.0150918	0.0150918	0.0150918	0.0150918	0.0150918	0.0150918	0.0150918	0.0150918	0.00754588	0.00754588	0.0150918	0.0150918	0.0150918	0.0150918	0.0150918	0.0150918	0.00754588	0.00754588	0.00754588	0.00754588	0.00754588	0.0150918	0.0150918	0.0150918	0.0150918
chr1	26934785	CCTGTAGTCCCAGCTACTGGNGG	0	0.0452753	0.0452753	0.0452753	0.0452753	0.0452753	0.0528212	0.0528212	0.0528212	0.0528212	0.0528212	0.0528212	0.0528212	0.0528212	0.0528212	0.0528212	0.0528212	0.0528212	0.0528212	0.0528212	0.0528212	0.0528212	0.0528212	0.0528212	0.0528212	0.0528212	0.0377294	0.0377294	0.0528212	0.0528212	0.0528212	0.0528212	0.0528212	0.0528212	0.0528212	0.0528212	0.0452753	0.0452753	0.0452753	0.0452753	0.0452753	0.0452753	0.0452753	0.0452753	0.0452753	0.0452753	0.0377294
chr1	155404245	CCTGTAGTCCCAGCTACTGGNGG	0	0.0452753	0.0452753	0.0452753	0.0452753	0.0452753	0.0452753	0.0452753	0.0452753	0.0452753	0.0452753	0.0452753	0.0528212	0.0528212	0.0528212	0.0528212	0.0452753	0.0452753	0.0452753	0.0452753	0.0452753	0.0452753	0.0528212	0.0528212	0.0528212	0.0528212	0.0377294	0.0377294	0.0377294	0.0377294	0.0452753	0.0528212	0.0528212	0.0528212	0.0528212	0.0528212	0.0528212	0.0603671	0.0603671	0.0603671	0.0603671	0.0603671	0.0603671	0.0603671	0.0603671	0.0528212	0.0528212
chr1	160251600	CCTGTAGTCCCAGCTACTGGNGG	0	0.0301835	0.0301835	0.0301835	0.0301835	0.0301835	0.0226376	0.0226376	0.0226376	0.0226376	0.0226376	0.0226376	0.0226376	0.0226376	0.0226376	0.0226376	0.0226376	0.0226376	0.0226376	0.0226376	0.0226376	0.0226376	0.0226376	0.0226376	0.0226376	0.0226376	0.0226376	0.0226376	0.0226376	0.0226376	0.0226376	0.0226376	0.0226376	0.0226376	0.0150918	0.0150918	0.0226376	0.0226376	0.0226376	0.0226376	0.0226376	0.0226376	0.0226376	0.0150918	0.0150918	0.0150918	0.0150918
chr1	205295498	CCTGTAGTCCCAGCTACTGGNGG	0	0.0452753	0.0452753	0.0452753	0.0528212	0.0528212	0.0679129	0.0679129	0.0679129	0.0754588	0.0754588	0.0754588	0.0754588	0.0679129	0.0679129	0.0679129	0.0679129	0.0679129	0.0679129	0.0679129	0.0679129	0.0603671	0.0603671	0.0528212	0.0528212	0.0528212	0.0528212	0.0528212	0.0528212	0.0603671	0.0603671	0.0603671	0.0603671	0.0603671	0.0679129	0.0603671	0.0603671	0.0603671	0.0603671	0.0603671	0.0603671	0.0603671	0.0603671	0.0528212	0.0603671	0.0603671	0.0603671
chr1	218263611	CCTGTAGTCCCAGCTACTGGNGG	0	0	0	0	0	0	0	0	0	0	0	0	0	0	0	0	0	0.00754588	0.00754588	0.00754588	0.00754588	0.00754588	0.00754588	0.00754588	0.00754588	0.00754588	0.00754588	0.00754588	0.00754588	0.00754588	0.00754588	0.00754588	0.00754588	0.00754588	0.00754588	0.00754588	0.00754588	0.00754588	0.00754588	0.00754588	0.00754588	0.00754588	0.00754588	0.00754588	0.00754588	0.00754588	0.00754588
chr1	224879077	CCTGTAGTCCCAGCTACTGGNGG	0	0.0301835	0.0301835	0.0301835	0.0301835	0.0301835	0.0301835	0.0301835	0.0301835	0.0301835	0.0301835	0.0301835	0.0301835	0.0301835	0.0301835	0.0301835	0.0301835	0.0301835	0.0301835	0.0301835	0.0301835	0.0377294	0.0377294	0.0226376	0.0226376	0.0226376	0.0226376	0.0226376	0.0226376	0.0226376	0.0226376	0.0226376	0.0226376	0.0226376	0.0150918	0.0150918	0.0150918	0.0150918	0.0150918	0.0226376	0.0226376	0.0226376	0.0226376	0.0226376	0.0226376	0.0226376	0.0226376
chr10	63609342	CCTGTAGTCCCAGCTACTGGNGG	0	0.00754588	0.00754588	0.00754588	0.00754588	0.00754588	0.00754588	0.00754588	0	0	0	0	0	0	0	0	0	0	0	0	0	0	0	0	0	0	0	0	0	0	0	0	0	0	0	0	0	0	0	0	0	0	0	0	0	0	0
chr10	86581838	CCTGTAGTCCCAGCTACTGGNGG	0	0	0	0	0	0	0	0	0	0	0	0	0	0.00754588	0.00754588	0.00754588	0.00754588	0.00754588	0.00754588	0.00754588	0.00754588	0.0150918	0.0150918	0.0150918	0.0150918	0.0150918	0.0150918	0.0150918	0.0150918	0.0150918	0.0150918	0.0150918	0.0150918	0.0150918	0.0150918	0.0150918	0.0150918	0.0150918	0.0150918	0.0150918	0.0150918	0.0150918	0.0226376	0.0226376	0.0226376	0.0226376	0.0226376
chr10	103821693	CCTGTAGTCCCAGCTACTGGNGG	0	0.0150918	0.0150918	0.0150918	0.0226376	0.0226376	0.0226376	0.0226376	0.0226376	0.0226376	0.0226376	0.0226376	0.0150918	0.0150918	0.0150918	0.0150918	0.0150918	0.0150918	0.0150918	0.0150918	0.0150918	0.0150918	0.0150918	0.0150918	0.0150918	0.0150918	0.0150918	0.0150918	0.0150918	0.0150918	0.0150918	0.0150918	0.0150918	0.0150918	0.0150918	0.0150918	0.0150918	0.0150918	0.0150918	0.0150918	0.0150918	0.0150918	0.0150918	0.0150918	0.0150918	0.0150918	0.0150918
chr10	110588119	CCTGTAGTCCCAGCTACTGGNGG	0	0.0150918	0.0150918	0.0150918	0.0150918	0.0150918	0.0150918	0	0	0	0	0	0	0	0	0	0	0	0	0	0	0	0	0	0	0	0	0	0	0	0	0	0	0	0	0	0	0	0	0	0	0	0	0	0	0	0
chr11	65668034	CCTGTAGTCCCAGCTACTGGNGG	0	0.00754588	0.00754588	0.00754588	0.00754588	0.00754588	0.00754588	0.00754588	0.00754588	0.00754588	0.00754588	0.00754588	0.00754588	0.00754588	0.00754588	0.00754588	0.00754588	0.00754588	0.00754588	0.00754588	0.00754588	0.00754588	0.00754588	0.00754588	0.00754588	0.0150918	0.0150918	0.0150918	0.0150918	0.0150918	0.0150918	0.0150918	0.0150918	0.0150918	0.0150918	0.0150918	0.0150918	0.0150918	0.00754588	0.00754588	0.00754588	0.00754588	0.00754588	0.00754588	0.00754588	0.00754588	0.00754588
chr11	100048021	CCTGTAGTCCCAGCTACTGGNGG	0	0.00754588	0.00754588	0.00754588	0.00754588	0.00754588	0.00754588	0.00754588	0.00754588	0.00754588	0.00754588	0.00754588	0.00754588	0.00754588	0.00754588	0.00754588	0.00754588	0.00754588	0.00754588	0.00754588	0.00754588	0.00754588	0.00754588	0.00754588	0.00754588	0.00754588	0.00754588	0.00754588	0.00754588	0.00754588	0.00754588	0.00754588	0.00754588	0.00754588	0.00754588	0.00754588	0.00754588	0.00754588	0.00754588	0.00754588	0.00754588	0.00754588	0.00754588	0.00754588	0.00754588	0.00754588	0
chr11	117156079	CCTGTAGTCCCAGCTACTGGNGG	0	0	0	0	0	0	0	0	0	0	0	0	0	0	0	0	0	0	0	0	0	0	0	0	0	0	0	0	0	0	0	0	0	0	0	0	0	0	0	0	0	0	0	0	0	0.00754588	0.00754588
chr11	119159377	CCTGTAGTCCCAGCTACTGGNGG	0	0	0	0	0	0	0	0	0	0	0	0	0	0	0	0	0	0	0	0	0	0	0	0	0	0	0	0	0	0	0	0	0	0	0	0	0	0	0	0	0	0	0	0	0	0	0
chr11	119331705	CCTGTAGTCCCAGCTACTGGNGG	0	0.0301835	0.0301835	0.0301835	0.0226376	0.0301835	0.0301835	0.0301835	0.0301835	0.0301835	0.0301835	0.0301835	0.0301835	0.0301835	0.0301835	0.0301835	0.0301835	0.0301835	0.0301835	0.0226376	0.0226376	0.0226376	0.0226376	0.0226376	0.0150918	0.0150918	0.0150918	0.0150918	0.0150918	0.0150918	0.0150918	0.0150918	0.0150918	0.0150918	0.0150918	0.0150918	0.0150918	0.0150918	0.0150918	0.0150918	0.0150918	0.00754588	0.00754588	0.00754588	0.0150918	0.0150918	0.0150918
chr12	88060449	CCTGTAGTCCCAGCTACTGGNGG	0	0.00754588	0	0	0	0	0	0	0	0	0	0	0	0	0	0	0	0	0	0	0	0	0	0	0	0	0	0	0	0	0	0	0	0	0	0	0	0	0	0	0	0	0	0	0	0	0
chr12	105958951	CCTGTAGTCCCAGCTACTGGNGG	0	0.00754588	0.00754588	0.00754588	0.00754588	0.00754588	0.00754588	0.00754588	0.00754588	0.00754588	0.00754588	0.00754588	0.00754588	0.00754588	0.00754588	0.00754588	0.00754588	0.00754588	0	0	0	0.00754588	0.00754588	0.00754588	0.00754588	0.00754588	0.00754588	0.00754588	0.00754588	0.00754588	0.00754588	0.00754588	0.00754588	0.00754588	0.00754588	0.00754588	0.00754588	0.00754588	0.00754588	0.00754588	0.00754588	0.00754588	0.00754588	0.00754588	0.00754588	0.00754588	0.00754588
chr12	117313422	CCTGTAGTCCCAGCTACTGGNGG	0	0.0301835	0.0301835	0.0301835	0.0301835	0.0301835	0.0301835	0.0301835	0.0301835	0.0301835	0.0301835	0.0301835	0.0301835	0.0301835	0.0301835	0.0301835	0.0226376	0.0226376	0.0226376	0.0226376	0.0226376	0.0226376	0.0226376	0.0226376	0.0226376	0.0226376	0.0226376	0.0226376	0.0226376	0.0226376	0.0226376	0.0226376	0.0226376	0.0226376	0.0226376	0.0226376	0.0226376	0.0226376	0.0226376	0.0226376	0.0226376	0.0226376	0.0226376	0.0377294	0.0301835	0.0301835	0.0301835
chr12	123922263	CCTGTAGTCCCAGCTACTGGNGG	0	0	0	0	0	0	0	0	0	0	0	0	0	0	0	0	0	0	0	0	0	0	0	0	0	0	0	0	0	0	0	0	0.00754588	0.00754588	0.00754588	0.00754588	0.00754588	0.00754588	0.00754588	0.00754588	0.00754588	0.00754588	0.00754588	0.00754588	0.00754588	0.00754588	0.00754588
chr12	130733364	CCTGTAGTCCCAGCTACTGGNGG	0	0.0301835	0.0301835	0.0452753	0.0301835	0.0301835	0.0301835	0.0301835	0.0301835	0.0301835	0.0377294	0.0377294	0.0377294	0.0377294	0.0377294	0.0377294	0.0377294	0.0377294	0.0377294	0.0377294	0.0377294	0.0377294	0.0377294	0.0377294	0.0377294	0.0377294	0.0377294	0.0377294	0.0377294	0.0452753	0.0452753	0.0377294	0.0377294	0.0377294	0.0377294	0.0377294	0.0377294	0.0377294	0.0377294	0.0377294	0.0377294	0.0377294	0.0377294	0.0452753	0.0452753	0.0452753	0.0452753
chr13	73088681	CCTGTAGTCCCAGCTACTGGNGG	0	0.0377294	0.0377294	0.0377294	0.0377294	0.0377294	0.0377294	0.0377294	0.0377294	0.0301835	0.0301835	0.0301835	0.0301835	0.0301835	0.0301835	0.0301835	0.0301835	0.0301835	0.0301835	0.0301835	0.0301835	0.0226376	0.0452753	0.0452753	0.0452753	0.0452753	0.0452753	0.0452753	0.0452753	0.0452753	0.0452753	0.0452753	0.0452753	0.0452753	0.0452753	0.0452753	0.0452753	0.0452753	0.0452753	0.0452753	0.0452753	0.0452753	0.0301835	0.0301835	0.0301835	0.0226376	0.0226376
chr13	77322050	CCTGTAGTCCCAGCTACTGGNGG	0	0.0150918	0.0150918	0.0150918	0.0150918	0.0150918	0.0150918	0.0150918	0.0150918	0.0150918	0.0150918	0.0150918	0.0150918	0.0150918	0.0226376	0.0226376	0.0226376	0.0226376	0.0226376	0.0226376	0.0226376	0.0226376	0.0226376	0.0226376	0.0226376	0.0226376	0.0226376	0.0226376	0.0226376	0.0226376	0.0226376	0.0226376	0.0226376	0.0226376	0.0226376	0.0226376	0.0226376	0.0226376	0.0150918	0.0150918	0.0150918	0.00754588	0.00754588	0.00754588	0.00754588	0.00754588	0.00754588
chr13	91010262	CCTGTAGTCCCAGCTACTGGNGG	0	0.0830047	0.0830047	0.0830047	0.0830047	0.0830047	0.0830047	0.0830047	0.0830047	0.0830047	0.0830047	0.0830047	0.0830047	0.0754588	0.0754588	0.0754588	0.0679129	0.0679129	0.0528212	0.0528212	0.0528212	0.0528212	0.0377294	0.0377294	0.0377294	0.0377294	0.0377294	0.0377294	0.0377294	0.0377294	0.0377294	0.0377294	0.0377294	0.0377294	0.0377294	0.0301835	0.0226376	0	0.0150918	0.0226376	0.0226376	0.0226376	0.0226376	0.0226376	0.0226376	0.0226376	0.0226376
chr14	24212683	CCTGTAGTCCCAGCTACTGGNGG	0	0.0150918	0.0150918	0.0150918	0.0150918	0.0150918	0.0150918	0.0150918	0.0150918	0.0150918	0.0150918	0.0150918	0.0150918	0.0150918	0.0150918	0.0150918	0.0150918	0.0150918	0.0150918	0.0150918	0.0150918	0.0150918	0.0150918	0.0150918	0.00754588	0.00754588	0.00754588	0.00754588	0.00754588	0.00754588	0.00754588	0.0150918	0.0150918	0.0150918	0.0150918	0.0150918	0.0150918	0.0150918	0.0150918	0.0150918	0.0226376	0.0301835	0.0301835	0.0301835	0.0226376	0.0226376	0.0226376
chr14	59444696	CCTGTAGTCCCAGCTACTGGNGG	0	0.0150918	0.0150918	0.0150918	0.0150918	0.0150918	0.0150918	0.0150918	0.0150918	0.0150918	0.0150918	0.0150918	0.0150918	0.0150918	0.0150918	0.0150918	0.0150918	0.0150918	0.0150918	0.0226376	0.0226376	0.0226376	0.0226376	0.0226376	0.0226376	0.0226376	0.00754588	0.00754588	0.00754588	0.00754588	0.00754588	0.00754588	0.00754588	0.00754588	0.00754588	0.00754588	0.00754588	0.00754588	0.00754588	0.00754588	0.00754588	0.00754588	0.00754588	0.00754588	0.00754588	0.00754588	0.00754588
chr14	60113072	CCTGTAGTCCCAGCTACTGGNGG	0	0	0	0	0	0	0	0	0	0	0	0	0	0	0	0	0	0	0	0	0	0	0	0	0	0	0	0	0	0	0	0	0	0	0	0	0	0	0	0	0	0	0	0	0	0	0
chr14	63638072	CCTGTAGTCCCAGCTACTGGNGG	0	0.0150918	0.0150918	0.0150918	0.0150918	0.0150918	0.0150918	0.0150918	0.0150918	0.0150918	0.0150918	0.0150918	0.0150918	0.0150918	0.0150918	0.0150918	0.0150918	0.0150918	0.0150918	0.0150918	0.0150918	0.0150918	0.0150918	0.0150918	0.0150918	0.0150918	0.0150918	0.0150918	0.0150918	0.0150918	0	0	0	0	0	0	0	0	0	0	0	0	0	0	0	0	0
chr14	71395553	CCTGTAGTCCCAGCTACTGGNGG	0	0.0150918	0.0150918	0.0150918	0.0150918	0.0150918	0.0150918	0.0150918	0.0150918	0.0150918	0.0226376	0.0226376	0.0226376	0.0226376	0.0226376	0.0226376	0.0226376	0.0226376	0.0226376	0.0226376	0.0301835	0.0301835	0.0377294	0.0377294	0.0377294	0.0377294	0.0377294	0.0377294	0.0377294	0.0377294	0.0377294	0.0377294	0.0377294	0.0377294	0.0377294	0.0377294	0.0377294	0.0377294	0.0301835	0.0301835	0.0301835	0.0301835	0.0301835	0.0301835	0.0301835	0.0301835	0.0301835
chr14	72645448	CCTGTAGTCCCAGCTACTGGNGG	0	0.0226376	0.0226376	0.0226376	0.0226376	0.0301835	0.0226376	0.0226376	0.0226376	0.0226376	0.0226376	0.0226376	0.0226376	0.0226376	0.0226376	0.0226376	0.0150918	0.0150918	0.0150918	0.0150918	0.0150918	0.0150918	0.0150918	0.0150918	0.0150918	0.0150918	0.0150918	0.0150918	0.0150918	0.0150918	0.0150918	0.0150918	0.0150918	0.0150918	0.0150918	0.0150918	0.0150918	0.00754588	0.00754588	0.00754588	0.00754588	0.00754588	0.00754588	0.00754588	0.00754588	0.00754588	0.00754588
chr14	81604690	CCTGTAGTCCCAGCTACTGGNGG	0	0.0150918	0.00754588	0.00754588	0.00754588	0.00754588	0.0150918	0.0150918	0.0150918	0.0150918	0.0150918	0.0150918	0.0150918	0.0150918	0.0150918	0.0150918	0.0150918	0.0150918	0.0150918	0.0150918	0.0150918	0.0150918	0.0150918	0.0150918	0.00754588	0.00754588	0.00754588	0.00754588	0.00754588	0.00754588	0.00754588	0.00754588	0.00754588	0.0150918	0.0150918	0.0150918	0.0150918	0.0150918	0.0150918	0.0150918	0.0150918	0.0150918	0.0226376	0.0226376	0.0226376	0.0226376	0.0226376
chr14	90409879	CCTGTAGTCCCAGCTACTGGNGG	0	0	0	0	0	0	0	0	0	0	0	0	0	0	0	0	0	0	0	0	0.00754588	0.00754588	0.00754588	0.00754588	0.00754588	0.00754588	0.00754588	0.00754588	0.00754588	0.00754588	0.00754588	0.00754588	0.00754588	0.00754588	0.00754588	0.00754588	0.00754588	0.00754588	0.00754588	0.00754588	0.00754588	0.00754588	0.00754588	0.00754588	0.0150918	0.0150918	0.0150918
chr15	38620692	CCTGTAGTCCCAGCTACTGGNGG	0	0.00754588	0.00754588	0.00754588	0.00754588	0.00754588	0.00754588	0.00754588	0.00754588	0.00754588	0.00754588	0.00754588	0.00754588	0.00754588	0.00754588	0.00754588	0.00754588	0.00754588	0.00754588	0.00754588	0.00754588	0.00754588	0.0226376	0.0226376	0.0226376	0.0226376	0.0226376	0.0226376	0.0226376	0.0226376	0.0226376	0.0226376	0.0226376	0.0226376	0.0226376	0.0226376	0.0226376	0.0226376	0.0226376	0.0226376	0.0226376	0.0226376	0.0150918	0.0150918	0.0150918	0.0150918	0.0150918
chr15	75878481	CCTGTAGTCCCAGCTACTGGNGG	0	0.00754588	0.0150918	0.0226376	0.0226376	0.0226376	0.0226376	0.0226376	0.0226376	0.0301835	0.0301835	0.0301835	0.0301835	0.0301835	0.0301835	0.0301835	0.0301835	0.0301835	0.0301835	0.0301835	0.0301835	0.0301835	0.0301835	0.0301835	0.0301835	0.0301835	0.0301835	0.0301835	0.0301835	0.0301835	0.0301835	0.0301835	0.0301835	0.0301835	0.0301835	0.0377294	0.0377294	0.0452753	0.0377294	0.0528212	0.0528212	0.0528212	0.0528212	0.0528212	0.0528212	0.0528212	0.0528212
chr16	409298	CCTGTAGTCCCAGCTACTGGNGG	0	0.0528212	0.0452753	0.0452753	0.0452753	0.0603671	0.0830047	0.0830047	0.0830047	0.0830047	0.0980965	0.0980965	0.0980965	0.0980965	0.0980965	0.0980965	0.0905506	0.0905506	0.0830047	0.0830047	0.0905506	0.0905506	0.0905506	0.0905506	0.0905506	0.0905506	0.0980965	0.0980965	0.0980965	0.0905506	0.0905506	0.0905506	0.105642	0.105642	0.105642	0.105642	0.105642	0.113188	0.113188	0.113188	0.113188	0.113188	0.12828	0.12828	0.12828	0.12828	0.12828
chr16	3105285	CCTGTAGTCCCAGCTACTGGNGG	0	0	0	0	0	0	0	0	0	0	0	0	0	0	0	0	0	0	0	0	0	0	0	0	0.00754588	0.00754588	0.00754588	0.00754588	0.00754588	0.00754588	0.00754588	0.00754588	0.00754588	0.00754588	0.00754588	0.00754588	0.00754588	0.00754588	0.00754588	0.00754588	0.00754588	0.00754588	0.00754588	0.00754588	0.00754588	0.0150918	0.0150918
chr16	21127451	CCTGTAGTCCCAGCTACTGGNGG	0	0.00754588	0.00754588	0.00754588	0.00754588	0.00754588	0.00754588	0.00754588	0.00754588	0.00754588	0.00754588	0.00754588	0.00754588	0.00754588	0.00754588	0.00754588	0.00754588	0.00754588	0.00754588	0.00754588	0.00754588	0.00754588	0.00754588	0.00754588	0.00754588	0.00754588	0.00754588	0	0	0	0	0	0	0	0	0	0	0	0	0	0	0	0	0	0.00754588	0.00754588	0.00754588
chr16	47372040	CCTGTAGTCCCAGCTACTGGNGG	0	0.0150918	0.0150918	0.0150918	0.0150918	0.0150918	0.0150918	0.0150918	0.0150918	0.0150918	0.0150918	0.0150918	0.0150918	0.0150918	0.0150918	0.0150918	0.0150918	0.0150918	0.0150918	0.0150918	0.00754588	0.00754588	0.00754588	0.00754588	0.00754588	0.00754588	0.00754588	0.00754588	0.00754588	0.00754588	0.00754588	0.00754588	0.00754588	0.00754588	0.00754588	0.00754588	0.00754588	0.00754588	0.00754588	0.00754588	0.00754588	0.00754588	0.00754588	0.00754588	0.00754588	0.00754588	0.00754588
chr17	7623585	CCTGTAGTCCCAGCTACTGGNGG	0	0.00754588	0.00754588	0.00754588	0.00754588	0.00754588	0.00754588	0.00754588	0.00754588	0.00754588	0.00754588	0.00754588	0.00754588	0.00754588	0.00754588	0.00754588	0.00754588	0.00754588	0.00754588	0.00754588	0.00754588	0.00754588	0.0150918	0.0150918	0.0150918	0.0150918	0.0150918	0.0150918	0.0150918	0.0150918	0.0150918	0.0150918	0.0150918	0.0150918	0.0150918	0.0150918	0.0150918	0.0150918	0.0150918	0.0150918	0.0150918	0.0226376	0.0226376	0.0226376	0.0150918	0.0150918	0.0150918
chr17	7639705	CCTGTAGTCCCAGCTACTGGNGG	0	0	0	0	0	0	0	0	0	0	0	0	0	0.00754588	0.00754588	0.00754588	0.00754588	0.00754588	0.00754588	0.00754588	0.00754588	0.00754588	0.00754588	0.00754588	0.00754588	0.00754588	0.00754588	0.00754588	0.00754588	0.00754588	0.00754588	0.00754588	0.00754588	0.00754588	0.00754588	0.00754588	0.00754588	0.00754588	0.0150918	0.0150918	0.0150918	0.0150918	0.0150918	0.0150918	0.0150918	0.0226376	0.0226376
chr17	34819034	CCTGTAGTCCCAGCTACTGGNGG	0	0	0	0	0	0	0	0	0	0	0	0	0	0	0	0	0	0	0.00754588	0.00754588	0.00754588	0.00754588	0.00754588	0.00754588	0.00754588	0.00754588	0.00754588	0.00754588	0.00754588	0.00754588	0.00754588	0.00754588	0.00754588	0.00754588	0.00754588	0.00754588	0.00754588	0.00754588	0.00754588	0.00754588	0.00754588	0.00754588	0.00754588	0.00754588	0.00754588	0.00754588	0.00754588
chr17	48021854	CCTGTAGTCCCAGCTACTGGNGG	0	0.0679129	0.0528212	0.0528212	0.0528212	0.0603671	0.0603671	0.0679129	0.0679129	0.0679129	0.0679129	0.0679129	0.0679129	0.0679129	0.0679129	0.0679129	0.0679129	0.0679129	0.0679129	0.0603671	0.0603671	0.0603671	0.0603671	0.0603671	0.0603671	0.0603671	0.0528212	0.0528212	0.0528212	0.0528212	0.0528212	0.0528212	0.0528212	0.0528212	0.0528212	0.0528212	0.0528212	0.0528212	0.0528212	0.0452753	0.0452753	0.0377294	0.0377294	0.0377294	0.0377294	0.0377294	0.0377294
chr17	50492720	CCTGTAGTCCCAGCTACTGGNGG	0	0.0150918	0.0150918	0.0150918	0.0150918	0.0150918	0.0150918	0.0150918	0.0226376	0.0226376	0.0226376	0.0226376	0.0226376	0.0226376	0.0226376	0.0226376	0.0226376	0.0226376	0.0226376	0.0226376	0.0226376	0.0226376	0.00754588	0.00754588	0.0150918	0.0150918	0.0150918	0.0150918	0.0150918	0.0301835	0.0301835	0.0301835	0.0301835	0.0301835	0.0301835	0.0301835	0.0377294	0.0377294	0.0377294	0.0377294	0.0377294	0.0377294	0.0377294	0.0377294	0.0377294	0.0377294	0.0377294
chr17	80897151	CCTGTAGTCCCAGCTACTGGNGG	0	0.0301835	0.0301835	0.0301835	0.0301835	0.0301835	0.0301835	0.0301835	0.0226376	0.0452753	0.0603671	0.0603671	0.0603671	0.0452753	0.0452753	0.0452753	0.0452753	0.0452753	0.0452753	0.0528212	0.0528212	0.0528212	0.0528212	0.0528212	0.0528212	0.0528212	0.0528212	0.0528212	0.0528212	0.0528212	0.0528212	0.0528212	0.0528212	0.0528212	0.0528212	0.0528212	0.0603671	0.0603671	0.0603671	0.0603671	0.0603671	0.0603671	0.0603671	0.0603671	0.0603671	0.0603671	0.0603671
chr18	12419979	CCTGTAGTCCCAGCTACTGGNGG	0	0.0150918	0.0150918	0.0150918	0.0150918	0.0226376	0.0226376	0.0226376	0.0226376	0.0226376	0.0226376	0.0226376	0.0226376	0.0226376	0.0226376	0.0226376	0.0226376	0.0226376	0.0226376	0.0226376	0.0226376	0.0226376	0.0226376	0.0301835	0.0301835	0.0301835	0.0452753	0.0452753	0.0452753	0.0452753	0.0452753	0.0452753	0.0452753	0.0452753	0.0452753	0.0452753	0.0452753	0.0452753	0.0452753	0.0301835	0.0301835	0.0301835	0.0301835	0.0301835	0.0301835	0.0301835	0.0301835
chr18	27101483	CCTGTAGTCCCAGCTACTGGNGG	0	0.0226376	0.0226376	0.0301835	0.0301835	0.0301835	0.0301835	0.0301835	0.0301835	0.0301835	0.0301835	0.0301835	0.0301835	0.0301835	0.0301835	0.0301835	0.0301835	0.0301835	0.0301835	0.0301835	0.0301835	0.0301835	0.0301835	0.0301835	0.0301835	0.0226376	0.0226376	0.0226376	0.0226376	0.0226376	0.0226376	0.0226376	0.0226376	0.0226376	0.0226376	0.0226376	0.0226376	0.0150918	0.0150918	0.0150918	0.0150918	0.0150918	0.0226376	0.0226376	0.0226376	0.0226376	0.0226376
chr18	30222301	CCTGTAGTCCCAGCTACTGGNGG	0	0	0	0	0	0	0	0	0	0	0	0	0	0	0	0	0	0	0	0	0	0	0	0	0	0	0	0	0	0	0	0	0	0	0	0	0	0	0	0	0	0	0	0	0	0	0
chr18	46026777	CCTGTAGTCCCAGCTACTGGNGG	0	0.0226376	0.0226376	0.0226376	0.0226376	0.0226376	0.0226376	0.0226376	0.0226376	0.0226376	0.0226376	0.0226376	0.0226376	0.0226376	0.0226376	0.0226376	0.0301835	0.0301835	0.0301835	0.0301835	0.0301835	0.0301835	0.0226376	0.0226376	0.0226376	0.0226376	0.0226376	0.0226376	0.0226376	0.0226376	0.0226376	0.0226376	0.0150918	0.0150918	0.0150918	0.0150918	0.0150918	0.0150918	0.0150918	0.0150918	0.0150918	0.0150918	0.0150918	0.0150918	0.0150918	0.0150918	0.0150918
chr18	47097010	CCTGTAGTCCCAGCTACTGGNGG	0	0.00754588	0.00754588	0.00754588	0.00754588	0.00754588	0.00754588	0.00754588	0.00754588	0.00754588	0.00754588	0.00754588	0.00754588	0.00754588	0.00754588	0.00754588	0.00754588	0.00754588	0.00754588	0.00754588	0.00754588	0.00754588	0.00754588	0	0	0	0	0	0	0	0	0	0	0	0	0	0	0	0	0	0	0	0	0	0	0	0
chr18	67141064	CCTGTAGTCCCAGCTACTGGNGG	0	0	0	0	0	0	0	0	0	0	0	0	0	0	0	0	0	0	0	0	0	0	0	0	0	0	0	0	0	0	0	0	0	0	0	0	0	0	0	0	0	0	0	0	0	0	0
chr19	7224071	CCTGTAGTCCCAGCTACTGGNGG	0	0.0226376	0.0150918	0.0150918	0.0150918	0.0301835	0.0301835	0.0377294	0.0377294	0.0377294	0.0377294	0.0377294	0.0377294	0.0377294	0.0377294	0.0377294	0.0377294	0.0377294	0.0377294	0.0452753	0.0452753	0.0452753	0.0377294	0.0377294	0.0377294	0.0377294	0.0377294	0.0377294	0.0377294	0.0301835	0.0301835	0.0301835	0.0301835	0.0301835	0.0301835	0.0301835	0.0301835	0.0301835	0.0301835	0.0301835	0.0301835	0.0301835	0.0301835	0.0301835	0.0301835	0.0301835	0.0301835
chr19	43424117	CCTGTAGTCCCAGCTACTGGNGG	0	0.0377294	0.0528212	0.0528212	0.0603671	0.0754588	0.0905506	0.0905506	0.0980965	0.0980965	0.0980965	0.0905506	0.0905506	0.0905506	0.0905506	0.0905506	0.0980965	0.0980965	0.0980965	0.0980965	0.0905506	0.0905506	0.0905506	0.0905506	0.0905506	0.0905506	0.0905506	0.0905506	0.0905506	0.0905506	0.0905506	0.0905506	0.0905506	0.0905506	0.0905506	0.0905506	0.0905506	0.0905506	0.0905506	0.0905506	0.0754588	0.0830047	0.0830047	0.0905506	0.0905506	0.0905506	0.0980965
chr19	51647995	CCTGTAGTCCCAGCTACTGGNGG	0	0.00754588	0.00754588	0.00754588	0.00754588	0.00754588	0.00754588	0.00754588	0.00754588	0.00754588	0.00754588	0.00754588	0.00754588	0.00754588	0.00754588	0.00754588	0.00754588	0.00754588	0.00754588	0.00754588	0.00754588	0.00754588	0	0	0	0	0	0	0	0	0	0	0	0	0	0	0	0	0.00754588	0.00754588	0.00754588	0.00754588	0.00754588	0.00754588	0.00754588	0.00754588	0.00754588
chr2	10807339	CCTGTAGTCCCAGCTACTGGNGG	0	0.0377294	0.0301835	0.0301835	0.0301835	0.0301835	0.0301835	0.0301835	0.0301835	0.0301835	0.0301835	0.0301835	0.0301835	0.0301835	0.0226376	0.0150918	0.0150918	0.0150918	0.0150918	0.0150918	0.0150918	0.0150918	0.0150918	0.0150918	0.0150918	0.0150918	0.0150918	0.0150918	0.0150918	0.00754588	0.00754588	0.0150918	0.0150918	0.0150918	0.0150918	0.0150918	0.0150918	0.0150918	0.0150918	0.0150918	0.0150918	0.0150918	0.0150918	0.0150918	0.0150918	0.0150918	0.0150918
chr2	13614006	CCTGTAGTCCCAGCTACTGGNGG	0	0.0150918	0.0150918	0.0150918	0.0150918	0.0150918	0.0150918	0.0150918	0.0150918	0.0150918	0.0150918	0.0150918	0.0150918	0.0150918	0.0150918	0.00754588	0.00754588	0.00754588	0.00754588	0.00754588	0.00754588	0.00754588	0.00754588	0.00754588	0.00754588	0.00754588	0.00754588	0.00754588	0.00754588	0.00754588	0.00754588	0.00754588	0.00754588	0.00754588	0.00754588	0.00754588	0.00754588	0	0	0	0	0	0	0	0	0	0
chr2	21661619	CCTGTAGTCCCAGCTACTGGNGG	0	0	0	0	0	0	0	0	0	0	0	0	0	0	0	0	0	0	0	0	0	0	0	0	0	0	0	0	0	0	0	0	0	0	0	0	0	0	0	0	0	0	0	0	0	0	0
chr2	27884374	CCTGTAGTCCCAGCTACTGGNGG	0	0	0	0	0	0	0	0	0.00754588	0.00754588	0.00754588	0.00754588	0.00754588	0.00754588	0.00754588	0.00754588	0.00754588	0.00754588	0.00754588	0.00754588	0.00754588	0.00754588	0.00754588	0.0150918	0.0150918	0.0150918	0.0150918	0.0150918	0.0150918	0.0301835	0.0301835	0.0301835	0.0301835	0.0301835	0.0301835	0.0301835	0.0301835	0.0301835	0.0301835	0.0301835	0.0377294	0.0377294	0.0377294	0.0377294	0.0377294	0.0377294	0.0377294
chr2	70336527	CCTGTAGTCCCAGCTACTGGNGG	0	0	0	0	0	0	0	0	0	0	0	0	0	0	0	0	0	0	0	0	0	0	0	0	0	0	0	0	0	0	0	0	0	0	0	0	0	0	0	0	0	0	0	0	0	0	0
chr2	73379204	CCTGTAGTCCCAGCTACTGGNGG	0	0.00754588	0.00754588	0.00754588	0.00754588	0.00754588	0.0226376	0.0226376	0.0226376	0.0226376	0.0226376	0.0226376	0.0226376	0.0226376	0.0226376	0.0226376	0.0301835	0.0301835	0.0301835	0.0301835	0.0301835	0.0301835	0.0301835	0.0301835	0.0301835	0.0301835	0.0301835	0.0301835	0.0301835	0.0226376	0.0226376	0.0226376	0.0226376	0.0226376	0.0226376	0.0226376	0.0226376	0.0226376	0.0226376	0.0226376	0.0226376	0.0226376	0.0226376	0.0226376	0.0226376	0.0226376	0.0226376
chr2	97847069	CCTGTAGTCCCAGCTACTGGNGG	0	0.0150918	0.0150918	0.0150918	0.0150918	0.0150918	0.0150918	0.0150918	0.0150918	0.0150918	0.0150918	0.0150918	0.0150918	0.0150918	0.0150918	0.00754588	0.00754588	0.00754588	0.00754588	0.00754588	0.00754588	0.00754588	0.00754588	0.00754588	0.00754588	0.00754588	0.00754588	0.00754588	0.00754588	0.00754588	0	0	0	0	0	0	0	0	0	0	0	0	0	0	0	0	0
chr2	127669608	CCTGTAGTCCCAGCTACTGGNGG	0	0	0	0	0	0	0	0	0	0	0	0	0	0	0	0	0	0	0	0	0	0	0	0	0	0	0	0	0	0	0	0	0	0	0	0	0	0	0	0	0	0	0	0	0	0	0
chr2	131113209	CCTGTAGTCCCAGCTACTGGNGG	0	0.0150918	0.0150918	0.0150918	0.0150918	0.0150918	0.0150918	0.0150918	0.0150918	0.0150918	0.0150918	0.0150918	0.0150918	0.0150918	0.0150918	0.0150918	0.0150918	0.0150918	0.0150918	0.0150918	0.0150918	0.0150918	0.0150918	0.0150918	0.0150918	0.0150918	0.0150918	0.0150918	0.0150918	0.0150918	0.0150918	0.0150918	0.0150918	0.0150918	0.0150918	0.0150918	0.0150918	0.0150918	0.0150918	0.00754588	0.00754588	0.00754588	0.00754588	0.00754588	0.00754588	0.00754588	0.00754588
chr2	218525373	CCTGTAGTCCCAGCTACTGGNGG	0	0.0226376	0.0226376	0.0226376	0.0226376	0.0226376	0.0226376	0.0226376	0.0150918	0.0150918	0.0150918	0.0150918	0.0150918	0.0150918	0.0150918	0.0150918	0.0150918	0.0150918	0.0150918	0.0150918	0.0150918	0.0150918	0.0150918	0.0150918	0.0150918	0.0150918	0.0150918	0.0150918	0.0150918	0.0150918	0.0150918	0.0150918	0.0150918	0.0150918	0.0150918	0.0150918	0.00754588	0.00754588	0.00754588	0.00754588	0.00754588	0.00754588	0.00754588	0.00754588	0.00754588	0.00754588	0.00754588
chr2	218967594	CCTGTAGTCCCAGCTACTGGNGG	0	0.00754588	0.00754588	0.00754588	0.00754588	0.00754588	0.00754588	0.00754588	0.00754588	0.00754588	0.00754588	0.00754588	0.00754588	0.00754588	0.00754588	0.00754588	0.00754588	0.00754588	0.00754588	0.00754588	0.00754588	0.00754588	0.00754588	0.00754588	0.00754588	0.00754588	0.00754588	0.00754588	0.0150918	0.0150918	0.0150918	0.0150918	0.0150918	0.0150918	0.0150918	0.0150918	0.0150918	0.0150918	0.0150918	0.0150918	0.0150918	0.0150918	0.0150918	0.0150918	0.0150918	0.00754588	0.00754588
chr2	219046906	CCTGTAGTCCCAGCTACTGGNGG	0	0	0	0	0	0	0	0	0	0	0	0	0	0	0	0	0	0	0	0	0.00754588	0.0226376	0.0226376	0.0226376	0.0301835	0.0301835	0.0301835	0.0301835	0.0301835	0.0301835	0.0301835	0.0301835	0.0301835	0.0301835	0.0301835	0.0301835	0.0301835	0.0301835	0.0301835	0.0301835	0.0301835	0.0301835	0.0301835	0.0301835	0.0301835	0.0301835	0.0301835
chr20	19325336	CCTGTAGTCCCAGCTACTGGNGG	0	0	0	0	0	0	0	0	0	0	0	0	0	0	0	0	0	0	0	0	0	0	0	0	0	0	0	0	0	0	0	0	0	0	0	0	0	0	0	0	0	0	0	0	0	0	0
chr21	28643570	CCTGTAGTCCCAGCTACTGGNGG	0	0.0301835	0.0301835	0.0301835	0.0301835	0.0301835	0.0301835	0.0301835	0.0301835	0.0301835	0.0301835	0.0301835	0.0301835	0.0301835	0.0301835	0.0301835	0.0377294	0.0377294	0.0377294	0.0377294	0.0377294	0.0377294	0.0377294	0.0377294	0.0377294	0.0301835	0.0301835	0.0301835	0.0301835	0.0301835	0.0301835	0.0226376	0.0226376	0.0226376	0.0226376	0.0150918	0.0150918	0.0150918	0.0150918	0.0150918	0.0150918	0.0150918	0.0150918	0.0150918	0.0150918	0.0150918	0.0150918
chr22	19200732	CCTGTAGTCCCAGCTACTGGNGG	0	0.0754588	0.0754588	0.0603671	0.0603671	0.0603671	0.0679129	0.0679129	0.0679129	0.0679129	0.0679129	0.0679129	0.0603671	0.0603671	0.0528212	0.0528212	0.0528212	0.0528212	0.0528212	0.0528212	0.0528212	0.0528212	0.0603671	0.0603671	0.0603671	0.0603671	0.0603671	0.0528212	0.0528212	0.0528212	0.0603671	0.0603671	0.0603671	0.0679129	0.0603671	0.0603671	0.0603671	0.0603671	0.0528212	0.0528212	0.0528212	0.0528212	0.0301835	0.0301835	0.0301835	0.0301835	0.0301835
chr3	32832348	CCTGTAGTCCCAGCTACTGGNGG	0	0.00754588	0.00754588	0.00754588	0.00754588	0.00754588	0.00754588	0.00754588	0.00754588	0.00754588	0.00754588	0.00754588	0.00754588	0.00754588	0.00754588	0.00754588	0.00754588	0.00754588	0.00754588	0.00754588	0.00754588	0.00754588	0.00754588	0	0	0	0	0	0	0	0	0	0	0	0	0	0	0	0	0	0	0	0	0	0	0	0
chr3	40175033	CCTGTAGTCCCAGCTACTGGNGG	0	0.0150918	0.0150918	0.0150918	0.0150918	0.00754588	0.00754588	0.00754588	0.00754588	0.00754588	0.00754588	0.00754588	0.00754588	0.00754588	0.00754588	0.00754588	0.00754588	0.00754588	0.00754588	0.00754588	0.00754588	0.00754588	0.00754588	0.00754588	0.00754588	0.00754588	0.00754588	0.00754588	0.00754588	0.00754588	0.00754588	0.00754588	0.00754588	0.00754588	0.00754588	0.00754588	0.00754588	0.00754588	0.00754588	0.00754588	0.00754588	0.00754588	0.00754588	0.00754588	0.00754588	0.00754588	0.00754588
chr3	63112098	CCTGTAGTCCCAGCTACTGGNGG	0	0.00754588	0.00754588	0.00754588	0.00754588	0.00754588	0.00754588	0.00754588	0.00754588	0.00754588	0.00754588	0.00754588	0.00754588	0.00754588	0.00754588	0.00754588	0.00754588	0.00754588	0.00754588	0.00754588	0.00754588	0.00754588	0.00754588	0.00754588	0.00754588	0.00754588	0.00754588	0.00754588	0.00754588	0.00754588	0.00754588	0.00754588	0.00754588	0.00754588	0.00754588	0.00754588	0.00754588	0.00754588	0.00754588	0.00754588	0.00754588	0.00754588	0.00754588	0.00754588	0.00754588	0.00754588	0
chr3	138618109	CCTGTAGTCCCAGCTACTGGNGG	0	0	0	0	0	0	0	0	0	0	0	0	0	0	0	0	0	0	0	0	0	0	0	0	0	0	0	0	0	0.00754588	0.00754588	0.00754588	0.00754588	0.00754588	0.00754588	0.00754588	0.00754588	0.00754588	0.00754588	0.00754588	0.00754588	0.00754588	0.00754588	0.00754588	0.00754588	0.00754588	0.00754588
chr3	145068310	CCTGTAGTCCCAGCTACTGGNGG	0	0	0	0	0	0	0	0	0	0	0	0	0	0	0	0	0	0	0	0	0	0	0	0	0	0	0	0	0	0	0	0	0	0	0	0	0	0	0	0.00754588	0.00754588	0.00754588	0.00754588	0.00754588	0.00754588	0.00754588	0.00754588
chr3	172628409	CCTGTAGTCCCAGCTACTGGNGG	0	0.0301835	0.0301835	0.0301835	0.0301835	0.0226376	0.0226376	0.0226376	0.0226376	0.0226376	0.0150918	0.0150918	0.0150918	0.0150918	0.0150918	0.0150918	0.0150918	0.00754588	0.00754588	0.00754588	0.00754588	0.00754588	0.00754588	0.00754588	0.00754588	0.00754588	0.00754588	0.00754588	0	0	0	0	0	0	0	0	0	0	0	0	0	0	0	0	0	0	0
chr3	179430581	CCTGTAGTCCCAGCTACTGGNGG	0	0.0452753	0.0452753	0.0452753	0.0452753	0.0452753	0.0452753	0.0452753	0.0452753	0.0452753	0.0452753	0.0452753	0.0452753	0.0452753	0.0452753	0.0452753	0.0452753	0.0301835	0.0301835	0.0301835	0.0301835	0.0301835	0.0150918	0.00754588	0	0	0	0	0	0	0	0	0	0	0	0	0	0	0	0	0	0	0	0	0	0	0
chr3	186759226	CCTGTAGTCCCAGCTACTGGNGG	0	0.0150918	0.0150918	0.0150918	0.0150918	0.0150918	0.0150918	0.0150918	0.0150918	0.0226376	0.0226376	0.0226376	0.0226376	0.0226376	0.0226376	0.0226376	0.0226376	0.0226376	0.0301835	0.0301835	0.0301835	0.0301835	0.0301835	0.0301835	0.0301835	0.0301835	0.0301835	0.0301835	0.0301835	0.0301835	0.0301835	0.0301835	0.0301835	0.0301835	0.0301835	0.0301835	0.0301835	0.0150918	0.0150918	0.0150918	0.0150918	0.0150918	0.0150918	0.0150918	0.0150918	0.0150918	0.0226376
chr4	57697921	CCTGTAGTCCCAGCTACTGGNGG	0	0	0	0	0	0	0	0	0	0	0	0	0	0	0	0	0	0	0	0	0	0	0	0	0	0	0	0	0	0	0	0	0	0	0	0	0	0	0	0	0	0	0	0	0	0	0
chr4	79309843	CCTGTAGTCCCAGCTACTGGNGG	0	0	0	0	0	0	0	0	0	0	0	0	0	0	0	0	0	0	0	0	0	0	0	0	0	0	0	0	0	0	0	0	0	0	0	0	0	0	0	0	0	0	0	0	0	0	0
chr4	144373525	CCTGTAGTCCCAGCTACTGGNGG	0	0.0150918	0.0150918	0.0150918	0.0150918	0.0150918	0.0150918	0.0150918	0.0150918	0.0150918	0.0150918	0.0150918	0.0150918	0.0150918	0.0150918	0.0150918	0.0150918	0.0150918	0.0150918	0.0150918	0.0150918	0.0150918	0.0150918	0.0150918	0.0150918	0.0150918	0.0150918	0.0150918	0.0150918	0.0150918	0.0150918	0.0150918	0.0150918	0.0150918	0.0301835	0.0301835	0.0301835	0.0301835	0.0301835	0.0301835	0.0226376	0.0150918	0.0150918	0.0150918	0.0150918	0.0150918	0.0150918
chr5	556494	CCTGTAGTCCCAGCTACTGGNGG	0	0.0150918	0.0150918	0.0150918	0.0150918	0.0150918	0.0150918	0.0150918	0.0150918	0.0150918	0.0150918	0.0150918	0.0150918	0.0150918	0.0150918	0.0150918	0.0150918	0.0150918	0.0150918	0.0150918	0.0150918	0.0150918	0.0150918	0.0150918	0.0150918	0.0150918	0.0150918	0.0150918	0.0150918	0.0150918	0.0150918	0.0150918	0.0150918	0.0150918	0.0150918	0.0150918	0.0150918	0.0150918	0.0150918	0.0150918	0.0150918	0.0150918	0.0150918	0.0150918	0.0150918	0.0150918	0.0150918
chr5	31326819	CCTGTAGTCCCAGCTACTGGNGG	0	0.0226376	0.0301835	0.0301835	0.0301835	0.0377294	0.0377294	0.0377294	0.0377294	0.0377294	0.0377294	0.0377294	0.0452753	0.0452753	0.0452753	0.0603671	0.0603671	0.0603671	0.0603671	0.0603671	0.0679129	0.0754588	0.0754588	0.0754588	0.0754588	0.0754588	0.0754588	0.0754588	0.0679129	0.0679129	0.0679129	0.0528212	0.0528212	0.0528212	0.0528212	0.0528212	0.0528212	0.0528212	0.0528212	0.0528212	0.0528212	0.0528212	0.0528212	0.0528212	0.0528212	0.0528212	0.0528212
chr5	44538195	CCTGTAGTCCCAGCTACTGGNGG	0	0.0150918	0.0150918	0.0150918	0.0150918	0.0150918	0.0150918	0.0150918	0.0150918	0.0150918	0.0150918	0.0150918	0.0150918	0.0150918	0.0452753	0.0452753	0.0452753	0.0452753	0.0452753	0.0452753	0.0452753	0.0452753	0.0452753	0.0452753	0.0452753	0.0452753	0.0452753	0.0377294	0.0301835	0.0301835	0.0301835	0.0301835	0.0301835	0.0301835	0.0301835	0.0301835	0.0301835	0.0301835	0.0301835	0.0301835	0.0301835	0.0301835	0.0301835	0.0301835	0.0301835	0.0301835	0.0301835
chr5	61366022	CCTGTAGTCCCAGCTACTGGNGG	0	0.0301835	0.0301835	0.0301835	0.0301835	0.0301835	0.0301835	0.0377294	0.0377294	0.0377294	0.0377294	0.0377294	0.0377294	0.0377294	0.0377294	0.0377294	0.0377294	0.0377294	0.0377294	0.0377294	0.0377294	0.0377294	0.0528212	0.0528212	0.0528212	0.0528212	0.0528212	0.0528212	0.0528212	0.0452753	0.0452753	0.0452753	0.0452753	0.0452753	0.0452753	0.0377294	0.0377294	0.0377294	0.0377294	0.0377294	0.0377294	0.0377294	0.0377294	0.0377294	0.0377294	0.0452753	0.0452753
chr5	69174639	CCTGTAGTCCCAGCTACTGGNGG	0	0.0150918	0.0150918	0.0226376	0.0226376	0.0226376	0.0226376	0.0226376	0.0226376	0.0226376	0.0226376	0.0226376	0.0226376	0.0226376	0.0226376	0.0301835	0.0301835	0.0301835	0.0301835	0.0301835	0.0301835	0.0301835	0.0377294	0.0377294	0.0377294	0.0377294	0.0377294	0.0377294	0.0377294	0.0377294	0.0377294	0.0377294	0.0377294	0.0377294	0.0301835	0.0301835	0.0301835	0.0301835	0.0301835	0.0226376	0.0226376	0.0301835	0.0301835	0.0301835	0.0301835	0.0301835	0.0301835
chr5	75705090	CCTGTAGTCCCAGCTACTGGNGG	0	0.0150918	0.0150918	0.0150918	0.0150918	0.0150918	0.0150918	0.0150918	0.0226376	0.0226376	0.0226376	0.0226376	0.0226376	0.0226376	0.0226376	0.0301835	0.0301835	0.0301835	0.0301835	0.0301835	0.0301835	0.0301835	0.0301835	0.0301835	0.0301835	0.0301835	0.0301835	0.0301835	0.0301835	0.0301835	0.0301835	0.0301835	0.0301835	0.0301835	0.0301835	0.0301835	0.0301835	0.0301835	0.0301835	0.0301835	0.0301835	0.0377294	0.0377294	0.0377294	0.0301835	0.0301835	0.0301835
chr5	93917769	CCTGTAGTCCCAGCTACTGGNGG	0	0	0	0	0	0	0	0	0	0	0	0	0	0	0	0	0	0	0	0	0	0	0	0	0	0	0	0	0	0	0	0	0	0	0	0	0	0	0	0	0	0	0	0	0	0	0
chr5	108412424	CCTGTAGTCCCAGCTACTGGNGG	0	0.00754588	0.00754588	0.00754588	0.00754588	0.00754588	0.00754588	0.00754588	0.00754588	0.00754588	0.00754588	0.00754588	0.00754588	0.00754588	0.00754588	0.00754588	0.00754588	0.00754588	0.00754588	0.00754588	0.00754588	0.00754588	0.00754588	0.00754588	0.00754588	0.00754588	0.00754588	0.00754588	0.00754588	0.00754588	0.00754588	0.00754588	0.00754588	0.00754588	0.00754588	0.00754588	0.00754588	0.00754588	0.00754588	0.00754588	0.00754588	0.00754588	0.00754588	0.00754588	0.00754588	0.00754588	0.00754588
chr5	129084763	CCTGTAGTCCCAGCTACTGGNGG	0	0.00754588	0.00754588	0.00754588	0.00754588	0.00754588	0.00754588	0.00754588	0.00754588	0.00754588	0.00754588	0.00754588	0.00754588	0.00754588	0.00754588	0.0150918	0.0150918	0.0150918	0.0150918	0.0150918	0.0150918	0.00754588	0.00754588	0.00754588	0.00754588	0.00754588	0.00754588	0.00754588	0.00754588	0.00754588	0.00754588	0.00754588	0.00754588	0.00754588	0.00754588	0.00754588	0.00754588	0.00754588	0.00754588	0.00754588	0.00754588	0.00754588	0.00754588	0.00754588	0.00754588	0.00754588	0.00754588
chr5	131388961	CCTGTAGTCCCAGCTACTGGNGG	0	0.0301835	0.0301835	0.0301835	0.0301835	0.0301835	0.0301835	0.0301835	0.0301835	0.0301835	0.0301835	0.0301835	0.0301835	0.0301835	0.0301835	0.0301835	0.0301835	0.0301835	0.0301835	0.0301835	0.0301835	0.0301835	0.0301835	0.0301835	0.0301835	0.0301835	0.0301835	0.0150918	0.00754588	0.00754588	0.00754588	0.00754588	0.00754588	0.00754588	0.00754588	0.00754588	0.00754588	0.00754588	0.00754588	0.00754588	0.00754588	0.00754588	0.00754588	0.0150918	0.0150918	0.0150918	0.0150918
chr5	141759357	CCTGTAGTCCCAGCTACTGGNGG	0	0.0226376	0.0226376	0.0226376	0.0226376	0.0226376	0.0226376	0.0226376	0.0226376	0.0226376	0.0226376	0.0226376	0.0301835	0.0301835	0.0301835	0.0301835	0.0301835	0.0301835	0.0301835	0.0226376	0.0226376	0.0226376	0.0226376	0.0226376	0.0226376	0.0226376	0.0226376	0.0226376	0.0226376	0.0226376	0.0226376	0.0226376	0.0226376	0.0226376	0.0226376	0.0226376	0.0301835	0.0301835	0.0301835	0.0226376	0.0226376	0.0226376	0.0301835	0.0301835	0.0226376	0.0226376	0.0226376
chr5	157830918	CCTGTAGTCCCAGCTACTGGNGG	0	0.0150918	0.00754588	0.00754588	0.00754588	0.00754588	0.0150918	0.0150918	0.0150918	0.0150918	0.0150918	0.0150918	0.0150918	0.0150918	0.0150918	0.0150918	0.0150918	0.0226376	0.0226376	0.0226376	0.0226376	0.0226376	0.0226376	0.0226376	0.0226376	0.0226376	0.0226376	0.0226376	0.0226376	0.0226376	0.0226376	0.0150918	0.0150918	0.0150918	0.0150918	0.0150918	0.0150918	0.0150918	0.0377294	0.0377294	0.0377294	0.0377294	0.0377294	0.0377294	0.0377294	0.0377294	0.0377294
chr5	164699577	CCTGTAGTCCCAGCTACTGGNGG	0	0.00754588	0.00754588	0.00754588	0.00754588	0.00754588	0.00754588	0.00754588	0.00754588	0.00754588	0.00754588	0.00754588	0.00754588	0.00754588	0.00754588	0.00754588	0.00754588	0.00754588	0.00754588	0	0	0	0	0	0	0	0	0	0	0	0.00754588	0.00754588	0.00754588	0.00754588	0.00754588	0.00754588	0.00754588	0.00754588	0.00754588	0.00754588	0.00754588	0.00754588	0.00754588	0.00754588	0.00754588	0.00754588	0.00754588
chr5	180661916	CCTGTAGTCCCAGCTACTGGNGG	0	0.0377294	0.0377294	0.0377294	0.0377294	0.0377294	0.0377294	0.0377294	0.0377294	0.0528212	0.0528212	0.0528212	0.0603671	0.0603671	0.0603671	0.0603671	0.0603671	0.0603671	0.0603671	0.0603671	0.0603671	0.0603671	0.0603671	0.0528212	0.0603671	0.0528212	0.0528212	0.0528212	0.0528212	0.0528212	0.0528212	0.0528212	0.0528212	0.0528212	0.0528212	0.0452753	0.0452753	0.0452753	0.0452753	0.0452753	0.0452753	0.0452753	0.0452753	0.0452753	0.0452753	0.0377294	0.0377294
chr6	19832160	CCTGTAGTCCCAGCTACTGGNGG	0	0.0226376	0.0226376	0.0226376	0.0226376	0.0226376	0.0226376	0.0226376	0.0226376	0.0150918	0.0150918	0.0150918	0.0226376	0.0226376	0.0226376	0.0226376	0.0226376	0.0226376	0.0226376	0.0226376	0.0226376	0.0226376	0.0226376	0.0226376	0.0226376	0.0226376	0.0226376	0.0150918	0.0150918	0.0150918	0.0150918	0.0150918	0.0150918	0.0150918	0.0150918	0.0150918	0.0150918	0.0150918	0.00754588	0.00754588	0.00754588	0.00754588	0.00754588	0.00754588	0.00754588	0.00754588	0.0150918
chr6	34158442	CCTGTAGTCCCAGCTACTGGNGG	0	0.0226376	0.0226376	0.0226376	0.0226376	0.0226376	0.0226376	0.0226376	0.0150918	0.0150918	0.0150918	0.0150918	0.0150918	0.00754588	0.00754588	0.00754588	0.00754588	0.00754588	0.00754588	0.00754588	0	0	0	0	0	0	0	0	0	0	0	0	0	0	0	0	0	0	0	0	0	0	0	0	0	0	0
chr6	35527031	CCTGTAGTCCCAGCTACTGGNGG	0	0.0679129	0.0679129	0.0679129	0.0754588	0.0754588	0.0830047	0.0830047	0.0830047	0.0830047	0.0830047	0.0830047	0.0830047	0.0830047	0.0679129	0.0679129	0.0679129	0.0679129	0.0679129	0.0679129	0.0679129	0.0679129	0.0679129	0.0679129	0.0679129	0.0528212	0.0377294	0.0377294	0.0377294	0.0377294	0.0377294	0.0377294	0.0377294	0.0301835	0.0301835	0.0301835	0.0301835	0.0301835	0.0301835	0.0301835	0.0301835	0.0301835	0.0301835	0.0301835	0.0301835	0.0301835	0.0377294
chr6	43048893	CCTGTAGTCCCAGCTACTGGNGG	0	0.0452753	0.0452753	0.0452753	0.0452753	0.0603671	0.0603671	0.0603671	0.0603671	0.0603671	0.0603671	0.0603671	0.0603671	0.0603671	0.0603671	0.0603671	0.0603671	0.0603671	0.0603671	0.0603671	0.0603671	0.0603671	0.0603671	0.0603671	0.0603671	0.0603671	0.0603671	0.0603671	0.0603671	0.0603671	0.0452753	0.0452753	0.0452753	0.0452753	0.0528212	0.0377294	0.0377294	0.0377294	0.0452753	0.0452753	0.0452753	0.0452753	0.0452753	0.0377294	0.0377294	0.0377294	0.0377294
chr6	58380745	CCTGTAGTCCCAGCTACTGGNGG	0	0	0	0	0	0	0	0	0	0	0	0	0	0	0	0	0	0	0	0	0	0	0	0	0	0	0	0	0	0	0	0	0	0	0	0	0	0	0	0	0	0	0	0	0	0	0
chr6	96120398	CCTGTAGTCCCAGCTACTGGNGG	0	0.0150918	0.0150918	0.0150918	0.0150918	0.0150918	0.0150918	0.0150918	0.0150918	0.0150918	0.0150918	0.0150918	0.0150918	0.0150918	0.0150918	0.0150918	0.0150918	0.0150918	0.0150918	0.00754588	0.00754588	0.00754588	0.00754588	0.00754588	0	0	0	0	0	0	0	0	0	0	0	0	0	0	0	0	0	0	0	0	0	0	0
chr7	31244759	CCTGTAGTCCCAGCTACTGGNGG	0	0	0	0	0	0	0	0	0	0	0	0	0	0	0	0	0	0	0	0	0	0	0	0	0	0	0	0	0	0	0	0	0.00754588	0.00754588	0.00754588	0.00754588	0.00754588	0.00754588	0.00754588	0.00754588	0.00754588	0.00754588	0.00754588	0.00754588	0.00754588	0.00754588	0.00754588
chr7	102095127	CCTGTAGTCCCAGCTACTGGNGG	0	0.00754588	0.00754588	0.00754588	0	0	0	0	0	0	0	0	0	0	0	0	0	0	0	0	0	0	0	0	0	0	0	0	0	0	0	0	0	0	0	0	0	0	0	0	0	0	0	0	0	0	0
chr7	152451173	CCTGTAGTCCCAGCTACTGGNGG	0	0.0528212	0.0528212	0.0377294	0.0377294	0.0377294	0.0377294	0.0377294	0.0452753	0.0452753	0.0452753	0.0452753	0.0452753	0.0452753	0.0452753	0.0452753	0.0452753	0.0452753	0.0452753	0.0377294	0.0377294	0.0452753	0.0452753	0.0452753	0.0452753	0.0452753	0.0452753	0.0452753	0.0377294	0.0452753	0.0452753	0.0452753	0.0452753	0.0377294	0.0301835	0.0301835	0.0301835	0.0301835	0.0301835	0.0301835	0.0301835	0.0301835	0.0301835	0.0301835	0.0226376	0.0226376	0.0226376
chr7	155275745	CCTGTAGTCCCAGCTACTGGNGG	0	0.0528212	0.0452753	0.0452753	0.0452753	0.0452753	0.0377294	0.0377294	0.0377294	0.0377294	0.0377294	0.0226376	0.0226376	0.0226376	0.0226376	0.0226376	0.0226376	0.0226376	0.0226376	0.0150918	0.0150918	0.0150918	0.0150918	0.0150918	0.0150918	0.0150918	0.0150918	0.0150918	0.0150918	0.0150918	0.0150918	0.0150918	0.0150918	0.0150918	0.0150918	0.0150918	0.0150918	0.0150918	0.0150918	0.0150918	0.0150918	0.00754588	0.00754588	0	0	0	0
chr8	6270234	CCTGTAGTCCCAGCTACTGGNGG	0	0.0226376	0.0226376	0.0226376	0.0226376	0.0150918	0.0150918	0.0150918	0.0150918	0.0150918	0.0150918	0.0150918	0.0150918	0.00754588	0.00754588	0.00754588	0.00754588	0.00754588	0.00754588	0	0	0	0	0	0	0	0	0	0	0	0	0	0	0	0	0	0	0	0	0	0	0	0	0	0	0	0
chr8	67903543	CCTGTAGTCCCAGCTACTGGNGG	0	0.0150918	0	0.00754588	0.00754588	0.00754588	0.00754588	0.00754588	0.00754588	0.00754588	0.00754588	0.00754588	0.00754588	0.00754588	0.00754588	0.00754588	0.00754588	0.00754588	0.00754588	0.00754588	0.00754588	0.00754588	0.00754588	0.00754588	0.00754588	0.00754588	0.00754588	0.00754588	0.00754588	0.00754588	0.00754588	0.00754588	0.00754588	0.00754588	0.00754588	0.00754588	0.00754588	0.00754588	0.00754588	0.00754588	0.00754588	0.00754588	0.00754588	0.00754588	0.00754588	0.00754588	0.00754588
chr8	97796067	CCTGTAGTCCCAGCTACTGGNGG	0	0	0	0	0	0	0	0	0	0	0	0	0	0	0	0	0	0	0	0	0	0	0	0	0	0	0	0	0	0	0	0	0	0	0	0	0	0	0	0	0	0	0	0	0	0	0
chr8	102494153	CCTGTAGTCCCAGCTACTGGNGG	0	0.0226376	0.0226376	0.0226376	0.0226376	0.0226376	0.0226376	0.0226376	0.0226376	0.0226376	0.0226376	0.0226376	0.0226376	0.0150918	0.0150918	0.0150918	0.0150918	0.0150918	0.0150918	0.0150918	0.0150918	0.0150918	0.0150918	0.0150918	0.0150918	0.0150918	0.0150918	0.0150918	0.0150918	0.0150918	0.0150918	0.0150918	0.0150918	0.0150918	0.0150918	0.0150918	0.0150918	0.0150918	0.0150918	0.0150918	0.0150918	0.0150918	0.0150918	0.0150918	0.0150918	0.0150918	0.00754588
chr8	144982702	CCTGTAGTCCCAGCTACTGGNGG	0	0.00754588	0.00754588	0.00754588	0.00754588	0.00754588	0.00754588	0.00754588	0.00754588	0.00754588	0.00754588	0.00754588	0.00754588	0.00754588	0.00754588	0.00754588	0.00754588	0.00754588	0.00754588	0.00754588	0.00754588	0.00754588	0.00754588	0.00754588	0.00754588	0.00754588	0.00754588	0.00754588	0.00754588	0.00754588	0.00754588	0.00754588	0.00754588	0.00754588	0.00754588	0.00754588	0.00754588	0.00754588	0.00754588	0.00754588	0.00754588	0.00754588	0	0	0	0	0
chr9	19283723	CCTGTAGTCCCAGCTACTGGNGG	0	0.0150918	0.0150918	0.0150918	0.0150918	0.0150918	0.0150918	0.0150918	0.0150918	0.0150918	0.0150918	0.0150918	0.0150918	0.0150918	0.0150918	0.0150918	0.0150918	0.0150918	0.0150918	0.0150918	0.0150918	0.0150918	0.0150918	0.0150918	0.0150918	0.0150918	0.0150918	0.0150918	0.0150918	0.0150918	0.0150918	0.0150918	0.0150918	0.0150918	0.0150918	0.0150918	0.0150918	0.0150918	0.0150918	0.0150918	0.0150918	0.0150918	0.00754588	0.00754588	0.00754588	0.00754588	0
chr9	19506616	CCTGTAGTCCCAGCTACTGGNGG	0	0.00754588	0.00754588	0.00754588	0.00754588	0.00754588	0.00754588	0.00754588	0.00754588	0.00754588	0.00754588	0.00754588	0.00754588	0.00754588	0.00754588	0.00754588	0.00754588	0.00754588	0.00754588	0.0150918	0.0150918	0.0150918	0.0150918	0.0150918	0.0226376	0.0226376	0.0226376	0.0226376	0.0226376	0.0226376	0.0226376	0.0226376	0.0226376	0.0226376	0.0226376	0.0226376	0.0226376	0.0150918	0.0150918	0.0150918	0.0150918	0.0150918	0.0150918	0.0150918	0.0150918	0.0150918	0.0150918
chr9	20745237	CCTGTAGTCCCAGCTACTGGNGG	0	0.0150918	0.0150918	0.0150918	0.0150918	0.0150918	0.0150918	0.0150918	0.0150918	0.0150918	0.0150918	0.0150918	0.00754588	0.00754588	0.00754588	0.00754588	0.00754588	0.00754588	0.00754588	0.00754588	0.00754588	0.00754588	0.00754588	0	0	0	0	0	0	0	0	0	0	0	0	0	0	0	0	0	0	0	0	0	0	0	0
chr9	34095515	CCTGTAGTCCCAGCTACTGGNGG	0	0.0301835	0.0301835	0.0301835	0.0377294	0.0377294	0.0377294	0.0377294	0.0377294	0.0301835	0.0301835	0.0301835	0.0301835	0.0301835	0.0150918	0.0150918	0.0150918	0.0150918	0.0150918	0.0301835	0.0301835	0.0301835	0.0301835	0.0301835	0.0301835	0.0301835	0.0301835	0.0301835	0.0301835	0.0301835	0.0301835	0.0301835	0.0301835	0.0301835	0.0301835	0.0301835	0.0301835	0.0301835	0.0301835	0.0301835	0.0301835	0.0301835	0.0301835	0.0301835	0.0301835	0.0226376	0.0226376
chr9	76732204	CCTGTAGTCCCAGCTACTGGNGG	0	0	0	0	0	0	0	0	0	0	0	0	0	0	0	0	0	0	0	0	0	0	0	0	0	0	0	0	0	0	0	0	0	0	0	0	0	0	0	0	0	0	0	0	0	0	0
chr9	97851212	CCTGTAGTCCCAGCTACTGGNGG	0	0.0603671	0.0603671	0.0603671	0.0603671	0.0679129	0.0679129	0.0679129	0.0603671	0.0603671	0.0603671	0.0603671	0.0603671	0.0603671	0.0603671	0.0679129	0.0679129	0.0679129	0.0679129	0.0679129	0.0679129	0.0754588	0.0754588	0.0754588	0.0754588	0.0754588	0.0754588	0.0754588	0.0754588	0.0754588	0.0754588	0.0754588	0.0679129	0.0830047	0.0754588	0.0679129	0.0679129	0.0679129	0.0679129	0.0679129	0.0679129	0.0679129	0.0679129	0.0679129	0.0679129	0.0679129	0.0830047
chr9	127880874	CCTGTAGTCCCAGCTACTGGNGG	0	0.0603671	0.0603671	0.0452753	0.0528212	0.0528212	0.0528212	0.0528212	0.0528212	0.0528212	0.0528212	0.0452753	0.0452753	0.0377294	0.0377294	0.0377294	0.0301835	0.0301835	0.0301835	0.0301835	0.0301835	0.0301835	0.0301835	0.0301835	0.0301835	0.0301835	0.0301835	0.0301835	0.0301835	0.0226376	0.0226376	0.0226376	0.0226376	0.0150918	0.0150918	0.0150918	0.0150918	0.0150918	0.0150918	0.0150918	0.0150918	0.0150918	0.0150918	0.0150918	0.0150918	0.0150918	0.0150918
chrX	18912969	CCTGTAGTCCCAGCTACTGGNGG	0	0.00754588	0.00754588	0.00754588	0.00754588	0.00754588	0.00754588	0.00754588	0.00754588	0.00754588	0.00754588	0.00754588	0.00754588	0.00754588	0.00754588	0.00754588	0.00754588	0.00754588	0.00754588	0.00754588	0.00754588	0.00754588	0	0	0	0	0	0	0	0.00754588	0.00754588	0.00754588	0.00754588	0.00754588	0.00754588	0.00754588	0.00754588	0.00754588	0.00754588	0.00754588	0.00754588	0.00754588	0.00754588	0.00754588	0.00754588	0.00754588	0.00754588
chrX	38698750	CCTGTAGTCCCAGCTACTGGNGG	0	0.0150918	0.0150918	0.0150918	0.0150918	0.0150918	0.0150918	0.0150918	0.0150918	0.0150918	0.0150918	0.0150918	0.0150918	0.0150918	0.0150918	0.0150918	0.0150918	0.0150918	0.0150918	0.0150918	0.0150918	0.0150918	0.0150918	0.0150918	0.0150918	0.0150918	0.00754588	0.00754588	0.00754588	0.00754588	0.00754588	0.0150918	0.0150918	0.0150918	0.0150918	0.0150918	0.0150918	0.0150918	0.0150918	0.0150918	0.0150918	0.0150918	0.0150918	0.0150918	0.0150918	0.0150918	0.00754588
chrX	47540478	CCTGTAGTCCCAGCTACTGGNGG	0	0.0150918	0.0150918	0.0150918	0.0150918	0.0150918	0.0150918	0.0150918	0.0150918	0.0150918	0.0150918	0.0150918	0.0150918	0.0150918	0.0150918	0.0150918	0.0150918	0.0150918	0.0150918	0.0150918	0.0150918	0.0150918	0.0150918	0.0226376	0.0226376	0.0226376	0.0226376	0.0226376	0.0226376	0.0226376	0.0226376	0.0226376	0.0150918	0.0150918	0.0150918	0.00754588	0.00754588	0.00754588	0.00754588	0.00754588	0.00754588	0.00754588	0.00754588	0.00754588	0.00754588	0.00754588	0.00754588
chrX	54034889	CCTGTAGTCCCAGCTACTGGNGG	0	0	0	0	0	0	0	0	0	0	0	0	0	0	0	0	0	0	0	0	0	0	0	0	0	0	0	0	0	0	0	0	0	0	0	0	0	0	0	0	0	0	0	0	0	0	0
chrX	71355184	CCTGTAGTCCCAGCTACTGGNGG	0	0	0	0	0	0	0	0	0	0	0	0	0	0	0	0	0	0	0	0	0	0	0	0	0	0	0	0	0	0	0	0	0	0	0	0	0	0	0	0	0	0	0	0	0	0	0
chrX	71977548	CCTGTAGTCCCAGCTACTGGNGG	0	0.0150918	0.0150918	0.00754588	0.00754588	0.00754588	0.00754588	0.00754588	0.0150918	0.0150918	0.0150918	0.0150918	0.0150918	0.0150918	0.0150918	0.0150918	0.0150918	0.0150918	0.0150918	0.0150918	0.0150918	0.0150918	0.0150918	0.0150918	0.0150918	0.0150918	0.0150918	0.0150918	0.0150918	0.0150918	0.0150918	0.0150918	0.0150918	0.0150918	0.0150918	0.00754588	0.00754588	0.00754588	0.00754588	0.0150918	0.0150918	0.0150918	0.0150918	0.0150918	0.0150918	0.0150918	0.0150918
chrX	100622272	CCTGTAGTCCCAGCTACTGGNGG	0	0	0	0	0	0	0	0	0	0	0	0	0	0	0	0	0	0	0	0	0	0	0	0	0	0	0	0	0	0	0	0	0	0	0	0	0	0	0	0	0	0	0	0	0	0	0
chrX	104572727	CCTGTAGTCCCAGCTACTGGNGG	0	0	0	0	0	0	0	0	0	0	0	0	0	0	0	0	0	0	0	0	0	0	0	0	0	0	0	0	0	0	0	0	0	0	0	0	0	0	0	0	0	0	0	0	0	0	0
chrX	136871331	CCTGTAGTCCCAGCTACTGGNGG	0	0.0377294	0.0377294	0.0377294	0.0377294	0.0301835	0.0301835	0.0301835	0.0301835	0.0301835	0.0301835	0.0377294	0.0377294	0.0377294	0.0377294	0.0377294	0.0377294	0.0377294	0.0377294	0.0377294	0.0377294	0.0377294	0.0301835	0.0301835	0.0226376	0.0226376	0.0226376	0.0226376	0.0226376	0.0226376	0.0226376	0.0150918	0.0150918	0.0150918	0.0150918	0.0150918	0.0150918	0.00754588	0.00754588	0.00754588	0.00754588	0.00754588	0.00754588	0.00754588	0.00754588	0.00754588	0.00754588
chrX	137191156	CCTGTAGTCCCAGCTACTGGNGG	0	0	0	0	0	0	0	0.00754588	0.00754588	0.00754588	0.00754588	0.00754588	0.00754588	0.00754588	0.00754588	0.00754588	0.00754588	0.00754588	0.00754588	0.00754588	0.00754588	0.00754588	0.00754588	0.00754588	0.00754588	0.00754588	0.00754588	0.00754588	0.00754588	0.00754588	0.00754588	0.0150918	0.0150918	0.0150918	0.0150918	0.0150918	0.0150918	0.0150918	0.0150918	0.0150918	0.0150918	0.0150918	0.0150918	0.0150918	0.0150918	0.0150918	0.0150918
[truncated: 2,955 more columns]

## Sheet: a10r2_cg
				-0.0017997	-0.00186902	-0.00189936	-0.00229731	-0.00201606	-0.00210686	-0.00208958	-0.00188186	-0.00182561	-0.00211549	-0.00205924	-0.00209378	-0.00206788	-0.0022539	-0.00199436	-0.00186458	-0.00189493	-0.00163538	-0.00137584	-0.00162255	-0.0020163	-0.00143653	-0.00177823	-0.00164846	-0.002133	-0.0020205	-0.00189073	-0.00173505	-0.00181301	-0.00193414	-0.00170051	-0.00192551	-0.00230619	-0.00217641	-0.00169187	-0.00169187	-0.00222403	-0.00238414	-0.0023538	-0.00252255	-0.00284698	-0.00261778	-0.00303744	-0.00315857	-0.00340948	-0.00317585
# chr	cut	guide+PAM	mismatches	-1500	-1499	-1498	-1497	-1496	-1495	-1494	-1493	-1492	-1491	-1490	-1489	-1488	-1487	-1486	-1485	-1484	-1483	-1482	-1481	-1480	-1479	-1478	-1477	-1476	-1475	-1474	-1473	-1472	-1471	-1470	-1469	-1468	-1467	-1466	-1465	-1464	-1463	-1462	-1461	-1460	-1459	-1458	-1457	-1456	-1455
chr1	13646293	CCTGTAGTCCCAGCTACTGGNGG	0	0	0	0	0	0	0	0	0	0	0	0	0	0	0	0	0	0	0	0	0	0	0	0	0	0	0	0	0	0	0	0	0	0	0	0	0	0	0	0	0	0	0	0	0	0	0
chr1	17034274	CCTGTAGTCCCAGCTACTGGNGG	0	0.00708752	0.00708752	0.00708752	0.00708752	0.00708752	0.00708752	0.00708752	0.00708752	0.00708752	0.00708752	0.00708752	0.00708752	0.00708752	0.00708752	0.00708752	0.00708752	0	0	0	0	0	0	0	0	0	0	0	0	0	0	0	0	0	0	0	0	0	0	0	0	0	0	0	0	0	0
chr1	26934785	CCTGTAGTCCCAGCTACTGGNGG	0	0.0496126	0.0496126	0.0496126	0.0496126	0.0425251	0.0425251	0.0425251	0.0425251	0.0425251	0.0425251	0.0425251	0.0425251	0.0425251	0.0425251	0.0425251	0.0425251	0.0425251	0.0425251	0.0425251	0.0354376	0.0354376	0.0354376	0.0354376	0.0354376	0.0354376	0.0354376	0.0354376	0.0354376	0.0354376	0.0354376	0.0354376	0.0354376	0.0354376	0.0354376	0.0354376	0.0354376	0.0354376	0.0354376	0.0354376	0.0354376	0.0354376	0.0354376	0.0354376	0.0354376	0.0354376	0.0354376
chr1	155404245	CCTGTAGTCCCAGCTACTGGNGG	0	0.014175	0.014175	0.014175	0.00708752	0.00708752	0.00708752	0.00708752	0.00708752	0.00708752	0.00708752	0.00708752	0.0283501	0.0283501	0.0283501	0.0283501	0.0283501	0.0212625	0.0212625	0.0212625	0.0212625	0.0212625	0.0212625	0.0212625	0.0212625	0.0212625	0.0212625	0.0212625	0.0212625	0.0212625	0.0283501	0.0283501	0.0283501	0.0283501	0.0283501	0.0283501	0.0283501	0.0283501	0.0283501	0.0283501	0.0283501	0.0283501	0.0283501	0.0283501	0.0283501	0.0283501	0.0283501
chr1	160251600	CCTGTAGTCCCAGCTACTGGNGG	0	0.014175	0.014175	0.0212625	0.0212625	0.0212625	0.0212625	0.0212625	0.0283501	0.0283501	0.0283501	0.0283501	0.0283501	0.0283501	0.0283501	0.0212625	0.0212625	0.0212625	0.0212625	0.0212625	0.0212625	0.0212625	0.0212625	0.0212625	0.0212625	0.0212625	0.0212625	0.0212625	0.0212625	0.0212625	0.0212625	0.014175	0.014175	0.014175	0.0212625	0.0212625	0.0212625	0.0212625	0.0212625	0.0212625	0.0212625	0.0212625	0.0212625	0.0212625	0.0212625	0.0212625	0.0212625
chr1	205295498	CCTGTAGTCCCAGCTACTGGNGG	0	0.014175	0.00708752	0.00708752	0.014175	0.014175	0.0212625	0.0212625	0.0212625	0.0212625	0.0212625	0.0212625	0.0212625	0.0212625	0.0212625	0.0212625	0.0212625	0.0212625	0.0212625	0.0212625	0.0212625	0.0212625	0.0354376	0.0354376	0.0354376	0.0354376	0.0354376	0.0354376	0.0354376	0.0425251	0.0425251	0.0425251	0.0425251	0.0425251	0.0425251	0.0425251	0.0425251	0.0425251	0.0354376	0.0354376	0.0425251	0.0425251	0.0425251	0.0425251	0.0496126	0.0567001	0.0567001
chr1	218263611	CCTGTAGTCCCAGCTACTGGNGG	0	0.00708752	0.00708752	0.00708752	0.00708752	0.00708752	0.00708752	0.00708752	0.00708752	0.00708752	0.00708752	0	0	0	0	0	0	0	0	0	0	0	0	0	0	0	0	0	0	0	0	0	0	0	0	0.014175	0.014175	0.014175	0.014175	0.014175	0.014175	0.014175	0.014175	0.014175	0.014175	0.014175	0.014175
chr1	224879077	CCTGTAGTCCCAGCTACTGGNGG	0	0.00708752	0.00708752	0.00708752	0.00708752	0.00708752	0.00708752	0.00708752	0.00708752	0.00708752	0.00708752	0.00708752	0.00708752	0.00708752	0.00708752	0.00708752	0.00708752	0.00708752	0.00708752	0.014175	0.014175	0.014175	0.014175	0.014175	0.014175	0.014175	0.014175	0.014175	0.014175	0.00708752	0.00708752	0.00708752	0.00708752	0.00708752	0.00708752	0.00708752	0.00708752	0.00708752	0.00708752	0.00708752	0.00708752	0.00708752	0.00708752	0.00708752	0.00708752	0.00708752	0.00708752
chr10	63609342	CCTGTAGTCCCAGCTACTGGNGG	0	0	0	0	0	0	0	0	0	0	0	0	0	0	0	0	0	0	0	0	0	0	0	0	0	0	0	0	0	0.00708752	0.00708752	0.00708752	0.00708752	0.00708752	0.00708752	0.00708752	0.00708752	0.00708752	0.00708752	0.00708752	0.00708752	0.00708752	0.00708752	0.00708752	0.00708752	0.00708752	0.00708752
chr10	86581838	CCTGTAGTCCCAGCTACTGGNGG	0	0.0212625	0.0212625	0.0212625	0.0212625	0.0212625	0.0212625	0.0212625	0.0212625	0.0212625	0.0212625	0.0212625	0.0212625	0.0212625	0.0212625	0.0212625	0.0212625	0.0212625	0.0212625	0.0212625	0.0212625	0.0212625	0.0212625	0.0212625	0.0212625	0.0212625	0.0212625	0.0212625	0.0212625	0.0212625	0.0212625	0.0212625	0.0212625	0.0212625	0.014175	0.014175	0.014175	0.014175	0.014175	0.014175	0.014175	0	0	0	0	0	0
chr10	103821693	CCTGTAGTCCCAGCTACTGGNGG	0	0.0425251	0.0425251	0.0425251	0.0425251	0.0425251	0.0425251	0.0425251	0.0354376	0.0354376	0.0354376	0.0354376	0.0354376	0.0354376	0.0354376	0.0354376	0.0283501	0.0283501	0.0212625	0.0212625	0.0212625	0.0212625	0.0212625	0.014175	0.014175	0.014175	0.014175	0.014175	0.014175	0.014175	0.0212625	0.0212625	0.0212625	0.0212625	0.0212625	0.0212625	0.0212625	0.0212625	0.0212625	0.0212625	0.014175	0.014175	0.014175	0.014175	0.00708752	0.00708752	0.00708752
chr10	110588119	CCTGTAGTCCCAGCTACTGGNGG	0	0.00708752	0.00708752	0.00708752	0.00708752	0.00708752	0.00708752	0.00708752	0.00708752	0.00708752	0.00708752	0.00708752	0.00708752	0.00708752	0.00708752	0.00708752	0.00708752	0.00708752	0.00708752	0.00708752	0.00708752	0.00708752	0.00708752	0.00708752	0.00708752	0.00708752	0.00708752	0.00708752	0.00708752	0.00708752	0.00708752	0.00708752	0.00708752	0.00708752	0.00708752	0.00708752	0.00708752	0.00708752	0.00708752	0.00708752	0.00708752	0.00708752	0.00708752	0.00708752	0.00708752	0.00708752	0.00708752
chr11	65668034	CCTGTAGTCCCAGCTACTGGNGG	0	0	0	0	0	0	0	0	0	0	0	0	0	0	0	0.00708752	0.00708752	0.00708752	0.00708752	0.00708752	0.00708752	0.00708752	0.00708752	0.00708752	0.00708752	0.00708752	0.00708752	0.00708752	0.00708752	0.00708752	0.00708752	0.00708752	0.00708752	0.00708752	0.00708752	0.00708752	0.00708752	0.00708752	0.00708752	0.00708752	0.00708752	0.00708752	0.00708752	0.00708752	0.00708752	0.00708752	0.00708752
chr11	100048021	CCTGTAGTCCCAGCTACTGGNGG	0	0.00708752	0	0	0	0	0	0	0	0	0	0	0	0	0	0	0	0	0	0	0	0	0	0	0	0	0	0	0	0	0	0	0	0	0	0	0	0	0	0	0	0	0	0	0	0	0
chr11	117156079	CCTGTAGTCCCAGCTACTGGNGG	0	0.0212625	0.0212625	0.0212625	0.0212625	0.0212625	0.0212625	0.0212625	0.0212625	0.0212625	0.0212625	0.0212625	0.0212625	0.0212625	0.0212625	0.0212625	0.0212625	0.014175	0.014175	0.014175	0.014175	0.014175	0.014175	0.014175	0.014175	0.014175	0.014175	0.014175	0.014175	0.014175	0.014175	0.014175	0.014175	0.014175	0.014175	0.014175	0.014175	0.014175	0.014175	0.014175	0.00708752	0.00708752	0.00708752	0.00708752	0.00708752	0.00708752	0
chr11	119159377	CCTGTAGTCCCAGCTACTGGNGG	0	0.00708752	0.00708752	0.00708752	0.00708752	0.00708752	0.00708752	0	0	0	0	0	0	0	0	0	0	0	0	0	0	0	0	0	0	0	0	0	0	0	0	0	0	0	0	0	0	0	0	0.00708752	0.00708752	0.00708752	0.00708752	0.00708752	0.00708752	0.00708752	0.00708752
chr11	119331705	CCTGTAGTCCCAGCTACTGGNGG	0	0	0	0	0	0	0	0	0	0	0	0	0	0	0	0	0	0	0	0	0	0	0	0	0	0	0	0	0	0	0	0	0	0	0	0	0	0	0	0	0	0	0	0	0	0	0
chr12	88060449	CCTGTAGTCCCAGCTACTGGNGG	0	0	0	0	0	0	0	0	0	0	0	0	0	0	0	0	0	0	0	0	0	0	0	0	0	0	0	0	0	0	0	0	0	0	0	0	0	0	0	0	0	0	0	0	0	0	0
chr12	105958951	CCTGTAGTCCCAGCTACTGGNGG	0	0.00708752	0.00708752	0.00708752	0.00708752	0.00708752	0.00708752	0	0	0	0	0	0	0	0	0	0	0	0	0	0	0	0	0	0	0	0	0	0	0	0	0	0	0	0	0	0	0	0	0	0	0	0	0	0	0	0
chr12	117313422	CCTGTAGTCCCAGCTACTGGNGG	0	0.014175	0.014175	0.014175	0.014175	0.014175	0.014175	0.014175	0.014175	0.014175	0.014175	0.00708752	0.00708752	0.00708752	0.00708752	0.00708752	0.00708752	0.00708752	0.00708752	0	0	0.00708752	0.00708752	0.00708752	0.00708752	0.00708752	0.00708752	0.00708752	0.00708752	0.00708752	0.00708752	0.00708752	0.00708752	0.00708752	0.00708752	0.014175	0.014175	0.014175	0.014175	0.014175	0.014175	0.014175	0.014175	0.014175	0.014175	0.014175	0.014175
chr12	123922263	CCTGTAGTCCCAGCTACTGGNGG	0	0	0	0	0	0	0	0	0	0	0	0	0	0	0	0	0	0	0	0	0	0	0	0	0	0	0	0	0	0	0	0	0	0	0	0	0	0	0	0	0	0	0	0	0	0	0
chr12	130733364	CCTGTAGTCCCAGCTACTGGNGG	0	0.0567001	0.0567001	0.0567001	0.0567001	0.0567001	0.0567001	0.0567001	0.0567001	0.0567001	0.0567001	0.0567001	0.0567001	0.0567001	0.0567001	0.0567001	0.0637876	0.0708752	0.0708752	0.0708752	0.0708752	0.0708752	0.0708752	0.0708752	0.0708752	0.0708752	0.0708752	0.0708752	0.0708752	0.0567001	0.0567001	0.0567001	0.0567001	0.0567001	0.0567001	0.0567001	0.0567001	0.0567001	0.0567001	0.0567001	0.0496126	0.0496126	0.0425251	0.0425251	0.0425251	0.0425251	0.0425251
chr13	73088681	CCTGTAGTCCCAGCTACTGGNGG	0	0.014175	0.014175	0.014175	0.014175	0.014175	0.014175	0.014175	0.0496126	0.0496126	0.0496126	0.0496126	0.0496126	0.0496126	0.0496126	0.0496126	0.0496126	0.0496126	0.0496126	0.0496126	0.0496126	0.0425251	0.0496126	0.0496126	0.0496126	0.0496126	0.0496126	0.0496126	0.0496126	0.0496126	0.0496126	0.0496126	0.0496126	0.0496126	0.0496126	0.0496126	0.0496126	0.0496126	0.0496126	0.0496126	0.0496126	0.0496126	0.0496126	0.0496126	0.0496126	0.0496126	0.0496126
chr13	77322050	CCTGTAGTCCCAGCTACTGGNGG	0	0.0212625	0.0212625	0.0212625	0.0354376	0.0354376	0.0354376	0.0283501	0.0283501	0.0283501	0.0283501	0.0354376	0.0354376	0.0354376	0.0354376	0.0354376	0.0354376	0.0496126	0.0496126	0.0567001	0.0567001	0.0567001	0.0567001	0.0567001	0.0496126	0.0496126	0.0496126	0.0496126	0.0496126	0.0496126	0.0496126	0.0496126	0.0496126	0.0496126	0.0496126	0.0496126	0.0496126	0.0496126	0.0496126	0.0496126	0.0496126	0.0496126	0.0496126	0.0425251	0.0425251	0.0567001	0.0567001
chr13	91010262	CCTGTAGTCCCAGCTACTGGNGG	0	0.0212625	0.0212625	0.0212625	0.0212625	0.0212625	0.0212625	0.0212625	0.0212625	0.0212625	0.0212625	0.0212625	0.0212625	0.0212625	0.0212625	0.0212625	0.0212625	0.014175	0.014175	0.014175	0.014175	0.014175	0.014175	0.014175	0.014175	0.014175	0.014175	0.014175	0.014175	0.014175	0.014175	0.014175	0.014175	0.014175	0.014175	0.014175	0.00708752	0.00708752	0.00708752	0.00708752	0.00708752	0	0	0	0	0	0
chr14	24212683	CCTGTAGTCCCAGCTACTGGNGG	0	0.0496126	0.0425251	0.0354376	0.0354376	0.0354376	0.0354376	0.0425251	0.0425251	0.0425251	0.0425251	0.0425251	0.0425251	0.0425251	0.0425251	0.0425251	0.0425251	0.0425251	0.0425251	0.0425251	0.0425251	0.0425251	0.0425251	0.0425251	0.0496126	0.0496126	0.0496126	0.0496126	0.0496126	0.0425251	0.0425251	0.0425251	0.0425251	0.0425251	0.0354376	0.0425251	0.0425251	0.0425251	0.0283501	0.0283501	0.0283501	0.0283501	0.0283501	0.0212625	0.0212625	0.0283501	0.0283501
chr14	59444696	CCTGTAGTCCCAGCTACTGGNGG	0	0.014175	0.014175	0.014175	0.014175	0.014175	0.014175	0.014175	0.014175	0	0	0	0	0	0	0	0	0	0	0	0	0	0	0	0	0	0	0	0	0	0	0	0	0	0	0	0	0	0	0	0	0	0	0	0	0	0
chr14	60113072	CCTGTAGTCCCAGCTACTGGNGG	0	0.0212625	0.0212625	0.0212625	0.0212625	0.0212625	0.0212625	0.0212625	0.0212625	0.0212625	0.0212625	0.0212625	0.0212625	0.0212625	0.0212625	0.0212625	0.0212625	0.014175	0.014175	0.014175	0.014175	0.014175	0.014175	0.014175	0.00708752	0.00708752	0.00708752	0.00708752	0.00708752	0.00708752	0.00708752	0.00708752	0.00708752	0.00708752	0.00708752	0.00708752	0.00708752	0	0	0	0	0	0	0	0	0	0
chr14	63638072	CCTGTAGTCCCAGCTACTGGNGG	0	0	0	0	0	0	0	0	0	0	0	0	0	0	0	0	0	0	0	0	0	0	0	0	0	0	0	0	0	0	0	0	0	0	0	0	0	0	0	0	0	0	0	0	0	0	0
chr14	71395553	CCTGTAGTCCCAGCTACTGGNGG	0	0	0	0	0	0	0	0	0	0	0.00708752	0.00708752	0.00708752	0.00708752	0.00708752	0.00708752	0.00708752	0.00708752	0.00708752	0.00708752	0.00708752	0.00708752	0.014175	0.014175	0.014175	0.014175	0.014175	0.014175	0.014175	0.014175	0.014175	0.014175	0.014175	0.014175	0.014175	0.014175	0.014175	0.014175	0.014175	0.014175	0.014175	0.014175	0.014175	0.014175	0.014175	0.014175	0.014175
chr14	72645448	CCTGTAGTCCCAGCTACTGGNGG	0	0.00708752	0.00708752	0.00708752	0.00708752	0.00708752	0.00708752	0.00708752	0.00708752	0.00708752	0.00708752	0.00708752	0.00708752	0.00708752	0.00708752	0.00708752	0.00708752	0.00708752	0.00708752	0.00708752	0.00708752	0	0	0	0	0	0	0	0	0	0	0	0	0	0	0	0	0	0	0	0	0	0	0	0	0	0
chr14	81604690	CCTGTAGTCCCAGCTACTGGNGG	0	0	0	0	0	0	0	0	0	0	0	0	0	0	0	0	0	0	0	0.00708752	0.00708752	0.00708752	0.00708752	0.00708752	0.00708752	0.00708752	0.00708752	0.00708752	0.00708752	0.00708752	0.00708752	0.00708752	0.00708752	0.00708752	0.00708752	0.00708752	0.00708752	0.00708752	0.00708752	0.00708752	0.00708752	0.00708752	0.00708752	0.00708752	0.00708752	0.00708752	0.00708752
chr14	90409879	CCTGTAGTCCCAGCTACTGGNGG	0	0	0	0	0	0	0	0	0	0	0	0	0	0	0	0	0.00708752	0.00708752	0.00708752	0.00708752	0.00708752	0.00708752	0.00708752	0.00708752	0.00708752	0.00708752	0.00708752	0.00708752	0.00708752	0.00708752	0.00708752	0.00708752	0.00708752	0.00708752	0.00708752	0.00708752	0.00708752	0.00708752	0.00708752	0.00708752	0.00708752	0.00708752	0.00708752	0.00708752	0.00708752	0.00708752	0.00708752
chr15	38620692	CCTGTAGTCCCAGCTACTGGNGG	0	0	0	0	0	0	0	0	0	0	0	0	0	0	0	0	0	0	0	0	0	0	0	0	0	0	0	0	0	0	0	0	0	0	0	0	0	0	0	0	0	0	0	0	0	0	0
chr15	75878481	CCTGTAGTCCCAGCTACTGGNGG	0	0	0	0	0	0	0	0	0	0	0	0	0.00708752	0.00708752	0.00708752	0.00708752	0.00708752	0.00708752	0.00708752	0.00708752	0.00708752	0.00708752	0.014175	0.014175	0.014175	0.014175	0.014175	0.014175	0.014175	0.014175	0.014175	0.014175	0.014175	0.014175	0.014175	0.014175	0.014175	0.014175	0.014175	0.0283501	0.0354376	0.0354376	0.0354376	0.0354376	0.0354376	0.0354376	0.0354376
chr16	409298	CCTGTAGTCCCAGCTACTGGNGG	0	0.0212625	0.0212625	0.0212625	0.0212625	0.0212625	0.0212625	0.0283501	0.0283501	0.0283501	0.0283501	0.0283501	0.0283501	0.0283501	0.0283501	0.0283501	0.0283501	0.0283501	0.0283501	0.0283501	0.0283501	0.0212625	0.0212625	0.0212625	0.0283501	0.0283501	0.0425251	0.0425251	0.0425251	0.0425251	0.0425251	0.0425251	0.0425251	0.0425251	0.0425251	0.0425251	0.0425251	0.0425251	0.0425251	0.0425251	0.0425251	0.0425251	0.0425251	0.0425251	0.0425251	0.0354376	0.0354376
chr16	3105285	CCTGTAGTCCCAGCTACTGGNGG	0	0.014175	0.014175	0.014175	0.014175	0.014175	0.014175	0.014175	0.014175	0.014175	0.014175	0.00708752	0.00708752	0.00708752	0.00708752	0.00708752	0.00708752	0.00708752	0.00708752	0.00708752	0.00708752	0.00708752	0.00708752	0.00708752	0.00708752	0	0	0	0	0	0.00708752	0.00708752	0.00708752	0.00708752	0.00708752	0.00708752	0.00708752	0.00708752	0.00708752	0.00708752	0.00708752	0.00708752	0.00708752	0.00708752	0.00708752	0.00708752	0.00708752
chr16	21127451	CCTGTAGTCCCAGCTACTGGNGG	0	0	0	0	0	0	0	0	0	0	0	0	0	0	0	0	0	0	0	0	0	0	0	0	0	0	0	0	0	0	0	0	0	0	0	0	0	0	0	0	0	0	0	0	0	0	0
chr16	47372040	CCTGTAGTCCCAGCTACTGGNGG	0	0.014175	0.014175	0.014175	0.014175	0.014175	0.014175	0.014175	0.014175	0.014175	0.014175	0.014175	0.014175	0.014175	0.014175	0.014175	0.014175	0.014175	0.014175	0.00708752	0.00708752	0.00708752	0.00708752	0.00708752	0.00708752	0.00708752	0.00708752	0.00708752	0.00708752	0.00708752	0.00708752	0.00708752	0.00708752	0.00708752	0.00708752	0.00708752	0.00708752	0.00708752	0.00708752	0.00708752	0.00708752	0.00708752	0.00708752	0.00708752	0.00708752	0.00708752	0.00708752
chr17	7623585	CCTGTAGTCCCAGCTACTGGNGG	0	0.0212625	0.014175	0.014175	0.014175	0.014175	0.0212625	0.0212625	0.0212625	0.0212625	0.0212625	0.0212625	0.0212625	0.0212625	0.0212625	0.0212625	0.0212625	0.0212625	0.0283501	0.0283501	0.0283501	0.0283501	0.0425251	0.0425251	0.0425251	0.0425251	0.0425251	0.0425251	0.0425251	0.0425251	0.0425251	0.0425251	0.0425251	0.0425251	0.0425251	0.0425251	0.0425251	0.0425251	0.0425251	0.0425251	0.0425251	0.0496126	0.0496126	0.0496126	0.0496126	0.0425251	0.0354376
chr17	7639705	CCTGTAGTCCCAGCTACTGGNGG	0	0	0	0	0	0	0	0	0	0.00708752	0.00708752	0.00708752	0.00708752	0.00708752	0.00708752	0.00708752	0.00708752	0.00708752	0.00708752	0.00708752	0.00708752	0.00708752	0.00708752	0.00708752	0.00708752	0.00708752	0.00708752	0.00708752	0.0283501	0.0283501	0.0283501	0.0283501	0.0283501	0.0283501	0.0283501	0.0283501	0.0283501	0.0283501	0.0283501	0.0283501	0.0425251	0.0425251	0.0425251	0.0425251	0.0425251	0.0496126	0.0496126
chr17	34819034	CCTGTAGTCCCAGCTACTGGNGG	0	0.014175	0.014175	0.014175	0.014175	0.014175	0.014175	0.014175	0.014175	0.014175	0.0212625	0.0212625	0.0212625	0.0212625	0.0212625	0.014175	0.014175	0.014175	0.014175	0.014175	0.014175	0.014175	0.014175	0.014175	0.014175	0.014175	0.014175	0.014175	0.014175	0.014175	0.00708752	0.00708752	0.00708752	0.00708752	0.00708752	0.00708752	0.00708752	0.00708752	0.00708752	0.00708752	0.00708752	0.00708752	0.00708752	0.00708752	0.00708752	0.00708752	0.00708752
chr17	48021854	CCTGTAGTCCCAGCTACTGGNGG	0	0.0992252	0.0850502	0.0850502	0.0850502	0.0921377	0.0921377	0.0921377	0.0921377	0.0921377	0.0921377	0.0921377	0.0921377	0.0921377	0.0921377	0.0921377	0.0921377	0.0779627	0.0779627	0.0779627	0.0779627	0.0779627	0.0779627	0.0779627	0.0708752	0.0708752	0.0708752	0.0708752	0.0637876	0.0637876	0.0637876	0.0567001	0.0567001	0.0567001	0.0567001	0.0567001	0.0496126	0.0425251	0.0496126	0.0496126	0.0496126	0.0496126	0.0496126	0.0425251	0.0425251	0.0354376	0.0425251
chr17	50492720	CCTGTAGTCCCAGCTACTGGNGG	0	0.0212625	0.0212625	0.0212625	0.0212625	0.0212625	0.0212625	0.0212625	0.0212625	0.0212625	0.0212625	0.0212625	0.0212625	0.0212625	0.0212625	0.0212625	0.0212625	0.0212625	0.0212625	0.0212625	0.0212625	0.0212625	0.0212625	0.0212625	0.0212625	0.0212625	0.014175	0.014175	0.014175	0.014175	0.014175	0.0283501	0.0212625	0.0212625	0.0212625	0.0212625	0.0283501	0.0283501	0.0283501	0.0283501	0.0283501	0.0283501	0.0283501	0.0283501	0.0283501	0.0283501	0.0283501
chr17	80897151	CCTGTAGTCCCAGCTACTGGNGG	0	0.014175	0.014175	0.014175	0.014175	0.014175	0.014175	0.014175	0.014175	0.014175	0.014175	0.014175	0.014175	0.014175	0.014175	0.014175	0.014175	0.014175	0.014175	0.014175	0.014175	0.014175	0.014175	0.014175	0.014175	0.014175	0.014175	0.014175	0.014175	0.014175	0.014175	0.014175	0.014175	0.014175	0.014175	0.014175	0.014175	0.014175	0.014175	0.014175	0.014175	0.014175	0.014175	0.014175	0.014175	0.014175	0.014175
chr18	12419979	CCTGTAGTCCCAGCTACTGGNGG	0	0.014175	0.014175	0.014175	0.014175	0.014175	0.014175	0.014175	0.014175	0.014175	0.014175	0.014175	0.014175	0.014175	0.014175	0.014175	0.014175	0.014175	0.014175	0.014175	0.014175	0.014175	0.014175	0.014175	0.0283501	0.0283501	0.0283501	0.0283501	0.0283501	0.0283501	0.0283501	0.0283501	0.0283501	0.0283501	0.0283501	0.0283501	0.0283501	0.0283501	0.0283501	0.0283501	0.0283501	0.0283501	0.0212625	0.0212625	0.0212625	0.0283501	0.0283501
chr18	27101483	CCTGTAGTCCCAGCTACTGGNGG	0	0	0	0	0	0	0	0	0	0	0	0	0	0	0	0.00708752	0.00708752	0.00708752	0.00708752	0.00708752	0.00708752	0.00708752	0.00708752	0.00708752	0.00708752	0.00708752	0.00708752	0.00708752	0.00708752	0.00708752	0.00708752	0.00708752	0.00708752	0.00708752	0.00708752	0.00708752	0.00708752	0.00708752	0.00708752	0.00708752	0.00708752	0.00708752	0.00708752	0.00708752	0.00708752	0.00708752	0.00708752
chr18	30222301	CCTGTAGTCCCAGCTACTGGNGG	0	0	0	0	0	0	0	0	0	0	0	0	0	0	0	0	0	0	0	0	0	0	0	0	0	0	0	0	0	0	0	0	0	0	0	0	0	0	0	0	0	0	0	0	0	0	0.00708752
chr18	46026777	CCTGTAGTCCCAGCTACTGGNGG	0	0.014175	0.014175	0.014175	0.014175	0.014175	0.014175	0.014175	0.014175	0.014175	0.014175	0.014175	0.014175	0.014175	0.014175	0.014175	0.014175	0.014175	0.014175	0.014175	0.014175	0.014175	0.00708752	0.00708752	0.00708752	0.00708752	0.00708752	0.00708752	0.00708752	0.00708752	0.00708752	0.00708752	0.00708752	0.00708752	0.00708752	0.00708752	0.00708752	0.00708752	0.00708752	0.00708752	0.00708752	0.00708752	0.00708752	0.00708752	0.00708752	0.00708752	0.00708752
chr18	47097010	CCTGTAGTCCCAGCTACTGGNGG	0	0.00708752	0.00708752	0.00708752	0.00708752	0.00708752	0.00708752	0.00708752	0.00708752	0.00708752	0	0	0	0	0	0	0	0	0	0	0	0	0	0.00708752	0.00708752	0.00708752	0.00708752	0.00708752	0.00708752	0.00708752	0.00708752	0.00708752	0.00708752	0.00708752	0.00708752	0.00708752	0.00708752	0.00708752	0.00708752	0.00708752	0.00708752	0.00708752	0.00708752	0.00708752	0.00708752	0.00708752	0.00708752
chr18	67141064	CCTGTAGTCCCAGCTACTGGNGG	0	0	0	0	0	0	0	0	0	0	0	0	0	0	0	0	0	0	0	0	0	0	0	0	0	0	0	0	0	0	0	0	0	0	0	0	0	0	0	0	0	0	0	0	0	0	0
chr19	7224071	CCTGTAGTCCCAGCTACTGGNGG	0	0.0212625	0.0212625	0.0212625	0.0212625	0.0212625	0.0212625	0.0212625	0.0212625	0.0212625	0.0212625	0.0212625	0.0212625	0.0212625	0.0212625	0.0212625	0.0212625	0.014175	0.014175	0.014175	0.014175	0.014175	0.014175	0.014175	0.014175	0.014175	0.014175	0.014175	0.014175	0	0	0	0	0	0	0	0	0	0	0	0	0	0	0	0	0	0
chr19	43424117	CCTGTAGTCCCAGCTACTGGNGG	0	0.0212625	0.0212625	0.0212625	0.0283501	0.0283501	0.0283501	0.0354376	0.0425251	0.0425251	0.0354376	0.0354376	0.0425251	0.0425251	0.0425251	0.0425251	0.0425251	0.0425251	0.0496126	0.0496126	0.0496126	0.0496126	0.0496126	0.0496126	0.0496126	0.0496126	0.0496126	0.0496126	0.0496126	0.0496126	0.0496126	0.0496126	0.0496126	0.0496126	0.0496126	0.0496126	0.0496126	0.0496126	0.0425251	0.0425251	0.0425251	0.0354376	0.0354376	0.0354376	0.0354376	0.0354376	0.0354376
chr19	51647995	CCTGTAGTCCCAGCTACTGGNGG	0	0	0	0	0	0	0	0	0	0	0	0	0	0	0	0	0	0	0	0	0	0	0	0	0	0	0	0	0	0	0	0	0	0	0	0	0	0	0	0	0	0	0	0	0	0	0
chr2	10807339	CCTGTAGTCCCAGCTACTGGNGG	0	0	0	0	0	0	0	0	0	0	0	0	0	0	0	0	0	0	0	0	0	0	0	0	0	0	0	0	0	0	0	0	0	0	0	0	0	0	0	0	0	0	0	0	0	0	0
chr2	13614006	CCTGTAGTCCCAGCTACTGGNGG	0	0.0212625	0.0212625	0.014175	0.014175	0.014175	0.014175	0.00708752	0.00708752	0.00708752	0.00708752	0.00708752	0.00708752	0	0	0	0	0	0	0	0	0	0	0	0	0	0	0	0	0	0	0	0	0	0	0	0	0	0	0	0	0	0	0	0	0	0
chr2	21661619	CCTGTAGTCCCAGCTACTGGNGG	0	0.00708752	0.00708752	0.00708752	0.00708752	0.00708752	0.00708752	0.00708752	0.00708752	0.00708752	0.00708752	0.00708752	0.00708752	0.00708752	0.00708752	0.00708752	0.00708752	0.00708752	0.00708752	0.00708752	0.00708752	0.00708752	0.00708752	0.00708752	0.00708752	0.00708752	0.00708752	0.00708752	0.00708752	0.00708752	0.00708752	0.00708752	0.00708752	0.00708752	0.00708752	0.00708752	0.00708752	0.00708752	0.00708752	0.00708752	0.00708752	0.00708752	0.00708752	0.00708752	0.00708752	0.00708752	0.00708752
chr2	27884374	CCTGTAGTCCCAGCTACTGGNGG	0	0	0	0	0	0	0	0	0	0	0	0	0	0	0	0	0	0	0	0	0	0	0	0.014175	0.014175	0.014175	0.014175	0.014175	0.014175	0.014175	0.014175	0.014175	0.014175	0.014175	0.014175	0.014175	0.014175	0.014175	0.014175	0.014175	0.014175	0.014175	0.014175	0.014175	0.014175	0.014175	0.014175
chr2	70336527	CCTGTAGTCCCAGCTACTGGNGG	0	0.0354376	0.0354376	0.0354376	0.0354376	0.0354376	0.0354376	0.0354376	0.0354376	0.0354376	0.0354376	0.0354376	0.0354376	0.0354376	0.0354376	0.0354376	0.0354376	0.0354376	0.0496126	0.0496126	0.0496126	0.0496126	0.0496126	0.0425251	0.0425251	0.0425251	0.0425251	0.0425251	0.0283501	0.0283501	0.0283501	0.0283501	0.0212625	0.014175	0.014175	0.014175	0.014175	0.014175	0.0212625	0.0212625	0.0212625	0.0212625	0.0212625	0.0212625	0.0212625	0.0212625	0.0212625
chr2	73379204	CCTGTAGTCCCAGCTACTGGNGG	0	0	0	0	0	0	0	0	0	0.00708752	0.00708752	0.00708752	0.00708752	0.00708752	0.00708752	0.00708752	0.00708752	0.00708752	0.00708752	0.00708752	0.00708752	0.00708752	0.00708752	0.00708752	0.00708752	0.00708752	0.00708752	0.00708752	0.00708752	0.00708752	0.00708752	0.00708752	0.00708752	0.00708752	0.00708752	0.00708752	0.00708752	0.00708752	0.00708752	0.00708752	0.00708752	0.00708752	0.00708752	0.00708752	0.00708752	0.00708752	0.00708752
chr2	97847069	CCTGTAGTCCCAGCTACTGGNGG	0	0	0	0	0	0	0	0	0	0	0	0	0.00708752	0.00708752	0.00708752	0.00708752	0.00708752	0.00708752	0.00708752	0.00708752	0.00708752	0.00708752	0.00708752	0.00708752	0.00708752	0.00708752	0.00708752	0.00708752	0.00708752	0.00708752	0.00708752	0.00708752	0.00708752	0.00708752	0.00708752	0.00708752	0.00708752	0.00708752	0.00708752	0.00708752	0.00708752	0.00708752	0.00708752	0.00708752	0.00708752	0.00708752	0.00708752
chr2	127669608	CCTGTAGTCCCAGCTACTGGNGG	0	0.00708752	0.00708752	0.00708752	0.00708752	0.00708752	0.00708752	0.00708752	0.00708752	0.00708752	0.00708752	0.00708752	0.00708752	0.00708752	0.00708752	0.00708752	0.00708752	0.00708752	0.00708752	0.00708752	0.00708752	0.00708752	0.00708752	0.00708752	0.00708752	0.00708752	0.00708752	0.00708752	0.00708752	0.00708752	0.00708752	0.00708752	0.00708752	0.00708752	0.00708752	0.00708752	0.00708752	0.014175	0.014175	0.014175	0.014175	0.014175	0.014175	0.014175	0.014175	0.014175	0.014175
chr2	131113209	CCTGTAGTCCCAGCTACTGGNGG	0	0.014175	0.014175	0.014175	0.014175	0.014175	0.014175	0.014175	0.014175	0.014175	0.014175	0.014175	0.00708752	0.00708752	0.00708752	0.00708752	0.00708752	0.00708752	0.00708752	0.00708752	0.00708752	0.00708752	0.00708752	0.00708752	0.00708752	0.00708752	0.00708752	0.00708752	0.00708752	0.00708752	0.00708752	0.00708752	0.00708752	0.00708752	0.00708752	0.014175	0.014175	0.00708752	0.00708752	0.00708752	0.00708752	0.00708752	0.00708752	0.00708752	0.00708752	0.00708752	0.00708752
chr2	218525373	CCTGTAGTCCCAGCTACTGGNGG	0	0	0	0	0	0	0	0	0	0	0	0	0	0	0	0	0	0	0	0	0	0	0	0	0	0	0	0	0	0	0	0	0	0	0	0	0	0	0	0	0	0	0	0	0	0	0
chr2	218967594	CCTGTAGTCCCAGCTACTGGNGG	0	0.014175	0.014175	0.014175	0.014175	0.014175	0.014175	0.014175	0.014175	0.014175	0.014175	0.014175	0.014175	0.014175	0.014175	0.014175	0.014175	0.014175	0.014175	0.014175	0.014175	0.014175	0.00708752	0.00708752	0.00708752	0.00708752	0.00708752	0.00708752	0.00708752	0.00708752	0.00708752	0.00708752	0.00708752	0.014175	0.0212625	0.0212625	0.0212625	0.0212625	0.0212625	0.0212625	0.0212625	0.0212625	0.014175	0.014175	0.014175	0.014175	0.014175
chr2	219046906	CCTGTAGTCCCAGCTACTGGNGG	0	0	0	0	0	0	0	0	0	0	0	0	0	0	0	0	0	0	0	0	0	0	0	0	0	0	0	0	0	0	0	0	0	0	0	0	0	0	0	0	0	0	0	0	0	0	0
chr20	19325336	CCTGTAGTCCCAGCTACTGGNGG	0	0	0	0	0	0	0	0	0	0	0	0	0	0	0	0	0	0	0	0	0	0	0	0	0	0	0	0	0	0	0	0	0	0	0	0	0	0	0	0	0	0	0	0	0	0	0
chr21	28643570	CCTGTAGTCCCAGCTACTGGNGG	0	0.00708752	0.00708752	0.00708752	0.00708752	0.00708752	0.00708752	0.00708752	0.00708752	0.00708752	0.00708752	0.00708752	0.00708752	0.00708752	0.00708752	0.00708752	0.00708752	0.00708752	0.00708752	0.00708752	0.00708752	0.00708752	0.00708752	0.00708752	0.00708752	0.00708752	0.00708752	0.00708752	0.00708752	0.00708752	0.00708752	0.00708752	0.00708752	0.00708752	0.00708752	0.00708752	0.00708752	0.00708752	0.00708752	0.00708752	0.00708752	0.014175	0.014175	0.014175	0.014175	0.014175	0.014175
chr22	19200732	CCTGTAGTCCCAGCTACTGGNGG	0	0.0425251	0.0425251	0.0425251	0.0425251	0.0425251	0.0354376	0.0283501	0.0283501	0.0283501	0.0283501	0.0283501	0.0283501	0.0283501	0.0283501	0.0283501	0.0212625	0.0212625	0.0212625	0.0212625	0.0212625	0.0212625	0.0212625	0.0212625	0.0212625	0.0212625	0.0212625	0.0212625	0.0212625	0.0212625	0.0212625	0.0212625	0.0212625	0.0212625	0.0212625	0.0212625	0.014175	0.014175	0.00708752	0.00708752	0.00708752	0.00708752	0.00708752	0.00708752	0.00708752	0	0
chr3	32832348	CCTGTAGTCCCAGCTACTGGNGG	0	0.0212625	0.0212625	0.0212625	0.0212625	0.0212625	0.0212625	0.0212625	0.0212625	0.0283501	0.0283501	0.0283501	0.0283501	0.0283501	0.0283501	0.0283501	0.0283501	0.0283501	0.0283501	0.0283501	0.0283501	0.0283501	0.0283501	0.0283501	0.0283501	0.0283501	0.0283501	0.0283501	0.0283501	0.0283501	0.0283501	0.0283501	0.0283501	0.0212625	0.0212625	0.0212625	0.0212625	0.0212625	0.0212625	0.014175	0.014175	0.014175	0.014175	0.014175	0.014175	0.014175	0.014175
chr3	40175033	CCTGTAGTCCCAGCTACTGGNGG	0	0.0354376	0.0354376	0.0354376	0.0354376	0.0354376	0.0354376	0.0354376	0.0354376	0.0354376	0.0354376	0.0354376	0.0354376	0.0283501	0.0212625	0.0212625	0.0212625	0.0212625	0.0212625	0.0212625	0.0212625	0.0212625	0.0212625	0.0212625	0.0212625	0.0212625	0.0212625	0.0212625	0.0212625	0.0212625	0.0212625	0.0212625	0.0212625	0.0212625	0.0212625	0.0212625	0.0212625	0.0212625	0.0212625	0.0212625	0.0212625	0.0212625	0.0212625	0.0212625	0.0212625	0.0212625	0.0212625
chr3	63112098	CCTGTAGTCCCAGCTACTGGNGG	0	0	0	0	0	0.00708752	0.00708752	0.00708752	0.00708752	0.00708752	0.00708752	0.014175	0.014175	0.014175	0.014175	0.014175	0.014175	0.014175	0.014175	0.014175	0.014175	0.014175	0.014175	0.014175	0.014175	0.014175	0.014175	0.014175	0.014175	0.014175	0.014175	0.014175	0.014175	0.014175	0.014175	0.014175	0.014175	0.014175	0.014175	0.0212625	0.0212625	0.0212625	0.0212625	0.0212625	0.0212625	0.0212625	0.0212625
chr3	138618109	CCTGTAGTCCCAGCTACTGGNGG	0	0	0	0	0	0	0	0	0	0	0	0	0	0	0	0	0	0	0	0	0	0	0	0	0	0	0	0	0	0	0	0	0	0	0	0	0	0	0	0	0	0	0	0	0	0	0
chr3	145068310	CCTGTAGTCCCAGCTACTGGNGG	0	0.00708752	0.00708752	0.00708752	0.00708752	0.00708752	0.00708752	0.00708752	0.00708752	0.00708752	0	0	0	0	0	0	0	0	0	0	0	0	0	0	0	0	0	0	0	0	0	0	0	0	0	0	0	0	0	0	0	0	0	0	0	0	0
chr3	172628409	CCTGTAGTCCCAGCTACTGGNGG	0	0.00708752	0.00708752	0.00708752	0.00708752	0.00708752	0.00708752	0.00708752	0.00708752	0.00708752	0.00708752	0.00708752	0.00708752	0.00708752	0.00708752	0.00708752	0.00708752	0.00708752	0.00708752	0.00708752	0.00708752	0.00708752	0.00708752	0.00708752	0.00708752	0.00708752	0.00708752	0.00708752	0.00708752	0.00708752	0.00708752	0.00708752	0.00708752	0.00708752	0.00708752	0.00708752	0.00708752	0.00708752	0.00708752	0.00708752	0.00708752	0.00708752	0.00708752	0.00708752	0.00708752	0.00708752	0.00708752
chr3	179430581	CCTGTAGTCCCAGCTACTGGNGG	0	0.014175	0.014175	0.014175	0.014175	0.014175	0.014175	0.014175	0.014175	0.014175	0.014175	0.014175	0.014175	0.014175	0.014175	0.0212625	0.0212625	0.0212625	0.0212625	0.0212625	0.0212625	0.0212625	0.0212625	0.0212625	0.0212625	0.0212625	0.0212625	0.0212625	0.0212625	0.0212625	0.0212625	0.0212625	0.0212625	0.0212625	0.0212625	0.0212625	0.0212625	0.00708752	0.00708752	0.00708752	0.00708752	0.00708752	0.00708752	0.00708752	0.00708752	0.00708752	0.00708752
chr3	186759226	CCTGTAGTCCCAGCTACTGGNGG	0	0.00708752	0.00708752	0.00708752	0.00708752	0.00708752	0.00708752	0.00708752	0.00708752	0.00708752	0.00708752	0.00708752	0.00708752	0.00708752	0.00708752	0.00708752	0.00708752	0.00708752	0.00708752	0.00708752	0.00708752	0.00708752	0.00708752	0.00708752	0.00708752	0.00708752	0.00708752	0.00708752	0.00708752	0.00708752	0.00708752	0.00708752	0.00708752	0.00708752	0.00708752	0.00708752	0.00708752	0.00708752	0.00708752	0.00708752	0	0	0	0	0	0	0
chr4	57697921	CCTGTAGTCCCAGCTACTGGNGG	0	0.00708752	0.00708752	0.00708752	0	0	0	0	0	0	0	0	0	0	0	0	0	0	0	0	0	0	0	0	0	0	0	0	0	0	0	0	0	0	0	0	0	0	0	0	0	0	0	0	0	0	0
chr4	79309843	CCTGTAGTCCCAGCTACTGGNGG	0	0	0	0	0	0	0	0	0	0	0	0	0	0	0	0	0	0	0	0	0	0	0	0	0	0	0	0	0	0	0	0	0	0	0	0	0	0	0	0	0	0	0	0	0	0	0
chr4	144373525	CCTGTAGTCCCAGCTACTGGNGG	0	0.0354376	0.0354376	0.0283501	0.0283501	0.0354376	0.0354376	0.0283501	0.0283501	0.0283501	0.0283501	0.0283501	0.0283501	0.0283501	0.0283501	0.0283501	0.0283501	0.0283501	0.0283501	0.0283501	0.0283501	0.0283501	0.0354376	0.0354376	0.0496126	0.0496126	0.0496126	0.0496126	0.0496126	0.0496126	0.0496126	0.0496126	0.0496126	0.0496126	0.0496126	0.0496126	0.0496126	0.0425251	0.0425251	0.0425251	0.0425251	0.0425251	0.0425251	0.0425251	0.0425251	0.0425251	0.0425251
chr5	556494	CCTGTAGTCCCAGCTACTGGNGG	0	0	0	0	0	0	0	0	0	0	0	0	0	0	0	0	0	0	0	0	0	0	0	0	0	0	0	0	0	0	0	0	0	0	0	0	0	0	0	0	0	0	0	0	0	0	0
chr5	31326819	CCTGTAGTCCCAGCTACTGGNGG	0	0.0708752	0.0708752	0.0637876	0.0637876	0.0708752	0.0708752	0.0850502	0.0850502	0.0779627	0.0779627	0.0850502	0.0779627	0.0779627	0.0779627	0.0779627	0.0779627	0.0850502	0.0850502	0.0921377	0.0921377	0.0850502	0.0779627	0.0779627	0.0708752	0.0708752	0.0708752	0.0708752	0.0637876	0.0637876	0.0637876	0.0637876	0.0637876	0.0637876	0.0637876	0.0637876	0.0637876	0.0637876	0.0637876	0.0637876	0.0567001	0.0567001	0.0567001	0.0567001	0.0567001	0.0496126	0.0496126
chr5	44538195	CCTGTAGTCCCAGCTACTGGNGG	0	0.00708752	0.00708752	0.00708752	0.00708752	0.00708752	0.00708752	0.00708752	0.00708752	0.00708752	0	0.00708752	0.00708752	0.00708752	0.00708752	0.00708752	0.00708752	0.00708752	0.00708752	0.00708752	0.00708752	0.00708752	0.00708752	0.00708752	0.00708752	0.00708752	0.00708752	0.00708752	0.00708752	0.00708752	0.00708752	0.00708752	0.00708752	0.00708752	0.00708752	0.00708752	0.00708752	0.00708752	0.00708752	0.00708752	0.00708752	0.00708752	0.00708752	0.00708752	0.00708752	0.00708752	0.00708752
chr5	61366022	CCTGTAGTCCCAGCTACTGGNGG	0	0.014175	0.014175	0.014175	0.014175	0.014175	0.014175	0.014175	0.014175	0.014175	0.014175	0.014175	0.014175	0.014175	0.00708752	0.00708752	0.00708752	0.014175	0.014175	0.014175	0.014175	0.014175	0.014175	0.014175	0.014175	0.014175	0.014175	0.014175	0.014175	0.014175	0.014175	0.014175	0.014175	0.014175	0.014175	0.014175	0.014175	0.014175	0.014175	0.014175	0.014175	0.014175	0.014175	0.00708752	0.00708752	0.00708752	0.00708752
chr5	69174639	CCTGTAGTCCCAGCTACTGGNGG	0	0.0496126	0.0496126	0.0496126	0.0496126	0.0496126	0.0496126	0.0496126	0.0496126	0.0496126	0.0496126	0.0496126	0.0496126	0.0496126	0.0496126	0.0567001	0.0567001	0.0567001	0.0496126	0.0496126	0.0354376	0.0212625	0.0212625	0.0212625	0.0212625	0.014175	0.014175	0.014175	0.014175	0.014175	0.014175	0.014175	0.014175	0.014175	0.014175	0.014175	0.014175	0.014175	0.014175	0.0212625	0.0212625	0.0212625	0.0212625	0.0212625	0.0212625	0.0212625	0.0212625
chr5	75705090	CCTGTAGTCCCAGCTACTGGNGG	0	0.0354376	0.0354376	0.0354376	0.0354376	0.0425251	0.0425251	0.0425251	0.0425251	0.0425251	0.0425251	0.0425251	0.0425251	0.0354376	0.0354376	0.0354376	0.0354376	0.0354376	0.0283501	0.0283501	0.0283501	0.0283501	0.0283501	0.0283501	0.0283501	0.0283501	0.0212625	0.0212625	0.0212625	0.0212625	0.0212625	0.0212625	0.0212625	0.0212625	0.0212625	0.0212625	0.0212625	0.0212625	0.014175	0.014175	0.014175	0.014175	0.014175	0.014175	0.014175	0.014175	0.014175
chr5	93917769	CCTGTAGTCCCAGCTACTGGNGG	0	0.014175	0.014175	0.014175	0.014175	0.014175	0.014175	0.014175	0.014175	0.014175	0.014175	0.014175	0.014175	0.014175	0.014175	0.014175	0.014175	0.014175	0.014175	0.014175	0	0	0	0	0	0	0	0	0	0	0	0	0	0	0	0	0	0	0	0	0	0	0	0	0	0	0
chr5	108412424	CCTGTAGTCCCAGCTACTGGNGG	0	0	0	0	0	0	0	0	0	0	0	0	0	0	0	0	0	0	0	0	0	0	0	0	0	0	0	0	0	0	0	0	0	0	0	0	0	0	0	0	0	0	0	0	0	0	0.00708752
chr5	129084763	CCTGTAGTCCCAGCTACTGGNGG	0	0.0637876	0.0567001	0.0567001	0.0567001	0.0708752	0.0708752	0.0708752	0.0708752	0.0708752	0.0708752	0.0708752	0.0708752	0.0708752	0.0708752	0.0708752	0.0708752	0.0708752	0.0637876	0.0637876	0.0637876	0.0496126	0.0496126	0.0496126	0.0496126	0.0496126	0.0496126	0.0496126	0.0425251	0.0425251	0.0425251	0.0425251	0.0425251	0.0496126	0.0496126	0.0425251	0.0425251	0.0425251	0.0425251	0.0425251	0.0425251	0.0425251	0.0425251	0.0425251	0.0425251	0.0425251	0.0425251
chr5	131388961	CCTGTAGTCCCAGCTACTGGNGG	0	0.014175	0.014175	0.014175	0.00708752	0.00708752	0.00708752	0.00708752	0.00708752	0.00708752	0.00708752	0.00708752	0.00708752	0.00708752	0.00708752	0.00708752	0.00708752	0.00708752	0.00708752	0.00708752	0.00708752	0.00708752	0.00708752	0.00708752	0.00708752	0.00708752	0.00708752	0.00708752	0.00708752	0.00708752	0.00708752	0.00708752	0.00708752	0.00708752	0.00708752	0.00708752	0.00708752	0.00708752	0.00708752	0.00708752	0.00708752	0.00708752	0	0	0	0	0
chr5	141759357	CCTGTAGTCCCAGCTACTGGNGG	0	0.014175	0.014175	0.014175	0.00708752	0.00708752	0.014175	0.014175	0.014175	0.014175	0.014175	0.014175	0.014175	0.014175	0.0212625	0.0212625	0.0212625	0.0212625	0.0212625	0.0212625	0.0212625	0.0212625	0.0354376	0.0354376	0.0354376	0.0354376	0.0496126	0.0496126	0.0496126	0.0496126	0.0496126	0.0496126	0.0496126	0.0496126	0.0496126	0.0496126	0.0567001	0.0567001	0.0567001	0.0567001	0.0567001	0.0567001	0.0567001	0.0567001	0.0496126	0.0496126	0.0496126
chr5	157830918	CCTGTAGTCCCAGCTACTGGNGG	0	0.0283501	0.0212625	0.0212625	0.0212625	0.0212625	0.0496126	0.0496126	0.0496126	0.0496126	0.0496126	0.0567001	0.0567001	0.0567001	0.0567001	0.0567001	0.0567001	0.0567001	0.0567001	0.0567001	0.0567001	0.0567001	0.0567001	0.0567001	0.0567001	0.0425251	0.0425251	0.0425251	0.0425251	0.0425251	0.0425251	0.0425251	0.0425251	0.0425251	0.0425251	0.0425251	0.0425251	0.0425251	0.0425251	0.0425251	0.0425251	0.0425251	0.0425251	0.0425251	0.0425251	0.0425251	0.0425251
chr5	164699577	CCTGTAGTCCCAGCTACTGGNGG	0	0.00708752	0.00708752	0.00708752	0.00708752	0.00708752	0.00708752	0.00708752	0.00708752	0.00708752	0.00708752	0.00708752	0.00708752	0.00708752	0	0	0	0	0	0	0	0	0	0	0	0	0	0	0	0.00708752	0.00708752	0.00708752	0.00708752	0.00708752	0.0212625	0.0212625	0.0212625	0.0212625	0.0212625	0.0212625	0.0212625	0.0212625	0.0212625	0.0212625	0.0212625	0.0212625	0.0212625
chr5	180661916	CCTGTAGTCCCAGCTACTGGNGG	0	0.0212625	0.0212625	0.0212625	0.0212625	0.0212625	0.0283501	0.0283501	0.0283501	0.0283501	0.0283501	0.0283501	0.0283501	0.0283501	0.0283501	0.0283501	0.0283501	0.0283501	0.0283501	0.0283501	0.0283501	0.0283501	0.0283501	0.0283501	0.0283501	0.0283501	0.0283501	0.0283501	0.0283501	0.0283501	0.0283501	0.0283501	0.0283501	0.0283501	0.0283501	0.0212625	0.0212625	0.014175	0.014175	0.014175	0.014175	0.014175	0.014175	0.014175	0.014175	0.014175	0.014175
chr6	19832160	CCTGTAGTCCCAGCTACTGGNGG	0	0.00708752	0.00708752	0.00708752	0.00708752	0.00708752	0	0	0	0	0	0	0	0	0	0	0	0	0	0	0	0	0	0	0	0	0	0	0	0	0	0	0	0	0	0	0	0	0	0	0	0	0	0	0	0	0.014175
chr6	34158442	CCTGTAGTCCCAGCTACTGGNGG	0	0.0212625	0.0212625	0.0212625	0.0212625	0.0212625	0.0212625	0.0212625	0.0212625	0.0212625	0.0212625	0.0212625	0.0212625	0.0212625	0.0212625	0.0212625	0.0212625	0.0212625	0.0212625	0.0212625	0	0	0	0	0	0	0	0	0	0	0	0.014175	0.014175	0.014175	0.014175	0.014175	0.014175	0.014175	0.014175	0.014175	0.014175	0.014175	0.014175	0.014175	0.014175	0.014175	0.014175
chr6	35527031	CCTGTAGTCCCAGCTACTGGNGG	0	0.0425251	0.0425251	0.0496126	0.0496126	0.0496126	0.0496126	0.0354376	0.0354376	0.0354376	0.0354376	0.0354376	0.0354376	0.0354376	0.0354376	0.0354376	0.0354376	0.0354376	0.0354376	0.0354376	0.0354376	0.0354376	0.0354376	0.0354376	0.0354376	0.0354376	0.0354376	0.0425251	0.0425251	0.0425251	0.0425251	0.0496126	0.0496126	0.0425251	0.0425251	0.0425251	0.0425251	0.0354376	0.0283501	0.0283501	0.0283501	0.0283501	0.0283501	0.0283501	0.0283501	0.0283501	0.0283501
chr6	43048893	CCTGTAGTCCCAGCTACTGGNGG	0	0.0708752	0.0708752	0.0708752	0.0708752	0.0708752	0.0708752	0.0708752	0.0708752	0.0708752	0.0637876	0.0637876	0.0637876	0.0637876	0.0637876	0.0637876	0.0637876	0.0637876	0.0637876	0.0708752	0.0708752	0.0708752	0.0708752	0.0637876	0.0637876	0.0637876	0.0637876	0.0637876	0.0637876	0.0637876	0.0567001	0.0567001	0.0496126	0.0496126	0.0496126	0.0496126	0.0425251	0.0425251	0.0425251	0.0425251	0.0425251	0.0425251	0.0425251	0.0425251	0.0496126	0.0425251	0.0425251
chr6	58380745	CCTGTAGTCCCAGCTACTGGNGG	0	0	0	0	0	0	0	0	0	0	0	0	0	0	0	0	0	0	0	0	0	0	0	0	0	0	0	0	0	0	0	0	0	0	0	0	0	0	0	0	0	0	0	0	0	0	0
chr6	96120398	CCTGTAGTCCCAGCTACTGGNGG	0	0.0212625	0.0212625	0.0212625	0.0212625	0.0212625	0.0212625	0.0212625	0.0212625	0.0212625	0.0212625	0.014175	0.00708752	0.00708752	0.00708752	0.00708752	0.00708752	0.00708752	0.00708752	0.00708752	0.00708752	0.00708752	0.00708752	0.00708752	0.00708752	0.00708752	0.00708752	0.00708752	0.00708752	0.00708752	0.00708752	0.00708752	0.00708752	0.00708752	0.00708752	0.00708752	0.00708752	0.00708752	0.00708752	0.00708752	0.00708752	0.00708752	0.00708752	0	0	0	0
chr7	31244759	CCTGTAGTCCCAGCTACTGGNGG	0	0	0	0	0	0	0	0	0	0	0	0	0	0	0	0	0	0	0	0	0	0	0	0	0	0	0	0	0	0	0	0	0	0	0	0	0	0	0	0	0	0	0	0	0	0	0
chr7	102095127	CCTGTAGTCCCAGCTACTGGNGG	0	0	0	0	0	0	0	0	0	0	0	0	0	0	0	0	0	0	0	0	0	0	0	0	0	0	0	0	0	0	0	0	0	0	0	0	0	0	0.00708752	0.00708752	0.00708752	0.00708752	0.00708752	0.00708752	0.00708752	0.00708752	0.00708752
chr7	152451173	CCTGTAGTCCCAGCTACTGGNGG	0	0.0425251	0.0425251	0.0425251	0.0425251	0.0425251	0.0425251	0.0425251	0.0354376	0.0354376	0.0354376	0.0354376	0.0354376	0.0354376	0.0354376	0.0354376	0.0354376	0.0354376	0.0354376	0.014175	0.00708752	0.00708752	0.00708752	0.00708752	0.00708752	0.00708752	0.00708752	0.00708752	0.00708752	0.00708752	0.00708752	0.00708752	0.00708752	0.00708752	0	0	0.00708752	0.00708752	0.00708752	0.00708752	0.00708752	0.00708752	0.00708752	0.00708752	0.00708752	0.00708752	0.00708752
chr7	155275745	CCTGTAGTCCCAGCTACTGGNGG	0	0.0496126	0.0496126	0.0496126	0.0496126	0.0496126	0.0425251	0.0425251	0.0425251	0.0425251	0.0425251	0.0354376	0.0354376	0.0354376	0.0496126	0.0496126	0.0496126	0.0425251	0.0425251	0.0425251	0.0496126	0.0496126	0.0496126	0.0496126	0.0496126	0.0496126	0.0567001	0.0496126	0.0496126	0.0496126	0.0496126	0.0496126	0.0496126	0.0496126	0.0496126	0.0496126	0.0496126	0.0496126	0.0496126	0.0496126	0.0496126	0.0496126	0.0354376	0.0354376	0.0354376	0.0283501	0.0283501
chr8	6270234	CCTGTAGTCCCAGCTACTGGNGG	0	0.00708752	0.00708752	0.00708752	0.00708752	0.00708752	0.00708752	0.00708752	0.00708752	0.00708752	0.00708752	0.00708752	0.00708752	0.00708752	0.00708752	0.00708752	0.00708752	0.00708752	0.00708752	0.00708752	0.00708752	0.00708752	0.00708752	0.00708752	0	0	0	0	0	0	0	0	0	0	0	0	0	0	0	0	0	0	0	0	0	0	0
chr8	67903543	CCTGTAGTCCCAGCTACTGGNGG	0	0.0212625	0.0212625	0.0212625	0.0212625	0.014175	0.014175	0.014175	0.014175	0.014175	0.014175	0.014175	0.014175	0.014175	0.014175	0.014175	0.014175	0.014175	0.014175	0.014175	0.014175	0.014175	0.014175	0.014175	0.014175	0.014175	0.014175	0.014175	0.014175	0.014175	0.014175	0.014175	0.014175	0.014175	0.014175	0.014175	0.014175	0.014175	0.014175	0.014175	0.014175	0.014175	0.0283501	0.0283501	0.0212625	0.0212625	0.0212625
chr8	97796067	CCTGTAGTCCCAGCTACTGGNGG	0	0.014175	0.014175	0.014175	0.014175	0.014175	0.014175	0.014175	0.014175	0.014175	0.014175	0.014175	0.014175	0.014175	0.014175	0.014175	0.014175	0.014175	0.014175	0.014175	0.00708752	0.00708752	0.00708752	0.00708752	0.00708752	0.00708752	0.00708752	0.00708752	0.00708752	0.00708752	0	0	0	0	0	0	0	0	0	0	0	0	0	0	0	0	0
chr8	102494153	CCTGTAGTCCCAGCTACTGGNGG	0	0.00708752	0.00708752	0.00708752	0.014175	0.014175	0.0212625	0.0212625	0.0212625	0.0212625	0.0212625	0.0212625	0.0212625	0.0212625	0.0212625	0.0212625	0.0212625	0.0212625	0.0212625	0.0212625	0.0212625	0.0212625	0.0212625	0.0212625	0.0212625	0.0212625	0.0212625	0.0212625	0.0212625	0.0212625	0.0212625	0.0212625	0.0212625	0.0212625	0.0212625	0.0212625	0.0212625	0.0283501	0.0283501	0.0283501	0.0283501	0.0283501	0.0283501	0.0283501	0.0283501	0.0283501	0.0283501
chr8	144982702	CCTGTAGTCCCAGCTACTGGNGG	0	0.00708752	0.00708752	0.00708752	0.00708752	0.00708752	0.00708752	0.00708752	0.00708752	0.00708752	0.00708752	0.00708752	0.00708752	0.00708752	0.00708752	0.00708752	0.00708752	0.00708752	0.00708752	0.00708752	0.00708752	0.00708752	0.00708752	0.00708752	0.00708752	0.00708752	0.00708752	0.00708752	0.00708752	0.00708752	0.00708752	0.00708752	0.00708752	0.00708752	0.00708752	0.00708752	0.00708752	0.00708752	0.00708752	0.00708752	0	0	0	0.00708752	0.00708752	0.00708752	0.00708752
chr9	19283723	CCTGTAGTCCCAGCTACTGGNGG	0	0.0283501	0.0283501	0.0283501	0.0283501	0.0283501	0.0283501	0.0283501	0.0283501	0.0283501	0.0283501	0.0283501	0.0283501	0.0283501	0.0283501	0.0283501	0.0283501	0.0283501	0.0283501	0.0283501	0.0283501	0.0283501	0.0283501	0.0283501	0.0283501	0.0283501	0.0283501	0.0283501	0.0212625	0.0212625	0.014175	0.014175	0.014175	0.014175	0.014175	0.014175	0.014175	0.014175	0.014175	0.014175	0.014175	0.014175	0.014175	0.014175	0.014175	0.014175	0.014175
chr9	19506616	CCTGTAGTCCCAGCTACTGGNGG	0	0.00708752	0.00708752	0.00708752	0.00708752	0.00708752	0.00708752	0.00708752	0.00708752	0.00708752	0.00708752	0.00708752	0.00708752	0.00708752	0.00708752	0.00708752	0.00708752	0.00708752	0.00708752	0.00708752	0.00708752	0.00708752	0.00708752	0.00708752	0.00708752	0.00708752	0.00708752	0.00708752	0.00708752	0.00708752	0.00708752	0.00708752	0	0	0	0	0	0	0	0	0	0	0	0	0	0	0
chr9	20745237	CCTGTAGTCCCAGCTACTGGNGG	0	0	0	0	0	0	0	0	0	0	0	0	0	0	0	0	0	0	0	0	0	0	0.00708752	0.00708752	0.00708752	0.00708752	0.00708752	0.00708752	0.00708752	0.00708752	0.00708752	0.00708752	0.00708752	0.00708752	0.00708752	0.00708752	0.00708752	0.00708752	0.00708752	0.00708752	0.00708752	0.00708752	0.00708752	0.00708752	0.00708752	0.00708752	0.00708752
chr9	34095515	CCTGTAGTCCCAGCTACTGGNGG	0	0.0212625	0.0212625	0.0212625	0.0212625	0.0212625	0.00708752	0.00708752	0.00708752	0.00708752	0.00708752	0.00708752	0.00708752	0.00708752	0.00708752	0.00708752	0.00708752	0.00708752	0.00708752	0.00708752	0.00708752	0.00708752	0.00708752	0.00708752	0.00708752	0.00708752	0.00708752	0.00708752	0.00708752	0.00708752	0.00708752	0.00708752	0.00708752	0.00708752	0.00708752	0.00708752	0.00708752	0.00708752	0.00708752	0.00708752	0.00708752	0.00708752	0.00708752	0.00708752	0	0	0
chr9	76732204	CCTGTAGTCCCAGCTACTGGNGG	0	0	0	0	0	0	0	0	0	0.00708752	0.00708752	0.00708752	0.00708752	0.00708752	0.00708752	0.00708752	0.00708752	0.00708752	0.00708752	0.00708752	0.00708752	0.00708752	0.00708752	0.00708752	0.00708752	0.00708752	0.00708752	0.00708752	0.00708752	0.00708752	0.00708752	0.00708752	0.00708752	0.00708752	0.00708752	0.00708752	0.00708752	0.00708752	0.00708752	0.00708752	0.00708752	0.00708752	0.00708752	0.00708752	0.014175	0.014175	0.014175
chr9	97851212	CCTGTAGTCCCAGCTACTGGNGG	0	0.0212625	0.0212625	0.0212625	0.0212625	0.0212625	0.014175	0.014175	0.014175	0.014175	0.014175	0.014175	0.014175	0.014175	0.014175	0.014175	0.014175	0.014175	0.014175	0.014175	0.014175	0.014175	0.014175	0.014175	0.014175	0.014175	0.014175	0.014175	0.014175	0	0	0	0	0	0	0	0	0	0	0	0	0.014175	0.014175	0.014175	0.014175	0.014175	0.014175
chr9	127880874	CCTGTAGTCCCAGCTACTGGNGG	0	0.0283501	0.0283501	0.0283501	0.0283501	0.0283501	0.0283501	0.0283501	0.0283501	0.0283501	0.0283501	0.0283501	0.0354376	0.0354376	0.0354376	0.0283501	0.0283501	0.0283501	0.0283501	0.0283501	0.0283501	0.0283501	0.0283501	0.0283501	0.0283501	0.0283501	0.0283501	0.0283501	0.0283501	0.0283501	0.0283501	0.0283501	0.0283501	0.0283501	0.0283501	0.0283501	0.0283501	0.0283501	0.0283501	0.0283501	0.0212625	0.0212625	0.0212625	0.0212625	0.0212625	0.0212625	0.0212625
chrX	18912969	CCTGTAGTCCCAGCTACTGGNGG	0	0.00708752	0.00708752	0.00708752	0.00708752	0.00708752	0.00708752	0.00708752	0.00708752	0.00708752	0	0	0	0	0	0	0	0	0	0	0	0	0	0.00708752	0.00708752	0.00708752	0.00708752	0.00708752	0.00708752	0.00708752	0.00708752	0.00708752	0.00708752	0.00708752	0.00708752	0.00708752	0.00708752	0.00708752	0.00708752	0.00708752	0.00708752	0.00708752	0.00708752	0.00708752	0.00708752	0.00708752	0.00708752
chrX	38698750	CCTGTAGTCCCAGCTACTGGNGG	0	0	0	0	0	0	0	0	0	0	0	0	0	0	0	0	0	0	0	0	0	0	0	0	0	0	0	0	0	0	0	0	0	0	0	0	0.00708752	0.00708752	0.00708752	0.00708752	0.00708752	0.00708752	0.00708752	0.00708752	0.00708752	0.00708752	0.00708752
chrX	47540478	CCTGTAGTCCCAGCTACTGGNGG	0	0.0212625	0.0212625	0.0212625	0.0212625	0.0212625	0.0212625	0.0212625	0.0212625	0.0212625	0.0212625	0.0212625	0.0212625	0.0212625	0.0212625	0.0212625	0.0212625	0.0212625	0.0212625	0.0212625	0.0212625	0.0212625	0.0212625	0.0283501	0.0212625	0.0212625	0.014175	0.014175	0.014175	0.014175	0.014175	0.014175	0.014175	0.014175	0.00708752	0.00708752	0.00708752	0.00708752	0.00708752	0.00708752	0.00708752	0.00708752	0.00708752	0.00708752	0.00708752	0.00708752	0.00708752
chrX	54034889	CCTGTAGTCCCAGCTACTGGNGG	0	0	0.00708752	0.00708752	0.00708752	0.00708752	0.00708752	0.00708752	0.014175	0.014175	0.014175	0.014175	0.014175	0.014175	0.014175	0.014175	0.014175	0.014175	0.014175	0.014175	0.014175	0.014175	0.014175	0.014175	0.014175	0.014175	0.014175	0.014175	0.014175	0.014175	0.014175	0.014175	0.014175	0.014175	0.014175	0.0212625	0.0212625	0.0212625	0.0212625	0.0212625	0.0212625	0.0212625	0.0212625	0.0212625	0.0212625	0.0212625	0.0212625
chrX	71355184	CCTGTAGTCCCAGCTACTGGNGG	0	0.014175	0.014175	0.00708752	0.00708752	0.00708752	0.00708752	0.00708752	0.00708752	0.00708752	0.00708752	0.00708752	0.00708752	0.00708752	0.00708752	0.00708752	0.00708752	0.00708752	0.00708752	0.00708752	0.00708752	0.00708752	0.00708752	0.00708752	0.00708752	0.00708752	0.00708752	0.00708752	0.00708752	0	0	0	0	0	0	0	0	0	0	0	0	0	0	0	0	0	0
chrX	71977548	CCTGTAGTCCCAGCTACTGGNGG	0	0	0	0	0	0	0	0	0	0	0	0	0	0	0	0	0	0	0	0	0	0	0	0	0	0	0	0	0	0	0	0	0	0	0	0	0	0	0	0	0	0	0	0	0	0	0
chrX	100622272	CCTGTAGTCCCAGCTACTGGNGG	0	0.00708752	0.00708752	0	0	0	0	0.00708752	0.00708752	0.00708752	0.00708752	0.00708752	0.00708752	0.00708752	0.00708752	0.00708752	0.00708752	0.00708752	0.00708752	0.00708752	0.00708752	0.00708752	0.00708752	0.00708752	0.00708752	0.00708752	0.00708752	0.00708752	0.00708752	0.00708752	0.00708752	0.00708752	0.00708752	0.00708752	0.00708752	0.00708752	0.00708752	0.00708752	0.00708752	0.00708752	0.00708752	0.00708752	0.00708752	0.00708752	0.00708752	0.00708752	0.00708752
chrX	104572727	CCTGTAGTCCCAGCTACTGGNGG	0	0	0	0	0	0	0	0	0	0	0	0	0	0	0	0	0	0	0	0	0	0	0	0	0	0	0	0	0	0	0	0	0	0	0	0	0	0	0	0	0	0	0	0	0	0	0
chrX	136871331	CCTGTAGTCCCAGCTACTGGNGG	0	0.014175	0.014175	0.014175	0.014175	0.014175	0.014175	0.014175	0.014175	0.014175	0.014175	0.0212625	0.0212625	0.0212625	0.014175	0.00708752	0.00708752	0.00708752	0.00708752	0.00708752	0.00708752	0.00708752	0.00708752	0.00708752	0.00708752	0.00708752	0.00708752	0.00708752	0.00708752	0.00708752	0.00708752	0.00708752	0.00708752	0.00708752	0.00708752	0.00708752	0.00708752	0.00708752	0.00708752	0.00708752	0.00708752	0.00708752	0.00708752	0.00708752	0.00708752	0.00708752	0.00708752
chrX	137191156	CCTGTAGTCCCAGCTACTGGNGG	0	0	0	0	0	0	0	0	0	0	0	0	0	0	0	0	0	0	0	0	0	0	0	0	0	0	0	0	0	0	0	0	0	0	0	0	0	0	0	0	0	0	0	0	0	0	0
[truncated: 2,955 more columns]

## Sheet: a30r2_cg
				-0.00222971	-0.0022676	-0.0022541	-0.00264792	-0.00204405	-0.00248475	-0.00265691	-0.00260552	-0.0027263	-0.00291196	-0.00303273	-0.00347343	-0.00345994	-0.00340855	-0.00308862	-0.00289846	-0.00252264	-0.00208194	-0.00152046	-0.00114015	-0.00120053	-0.00107076	-0.00146457	-0.00115364	-0.000930092	-0.000809319	-0.00110225	-0.000898599	-0.000397509	-0.000220848	0.000266745	-3.51886e-05	-0.000238844	-4.86856e-05	0.000210857	0.000210857	-0.000225347	0.000141473	0.000188362	0.000731843	0.000528188	0.00116355	0.00121044	0.00108517	0.00119244	0.0013781
# chr	cut	guide+PAM	mismatches	-1500	-1499	-1498	-1497	-1496	-1495	-1494	-1493	-1492	-1491	-1490	-1489	-1488	-1487	-1486	-1485	-1484	-1483	-1482	-1481	-1480	-1479	-1478	-1477	-1476	-1475	-1474	-1473	-1472	-1471	-1470	-1469	-1468	-1467	-1466	-1465	-1464	-1463	-1462	-1461	-1460	-1459	-1458	-1457	-1456	-1455
chr1	13646293	CCTGTAGTCCCAGCTACTGGNGG	0	0.0304349	0.0304349	0.0304349	0.0304349	0.0304349	0.0304349	0.0304349	0.0304349	0.0304349	0.0304349	0.0304349	0.0304349	0.0304349	0.0304349	0.0304349	0.0380437	0.0380437	0.0380437	0.0380437	0.0380437	0.0380437	0.0380437	0.0380437	0.0380437	0.0380437	0.0380437	0.0380437	0.0304349	0.0304349	0.0304349	0.0304349	0.0304349	0.0304349	0.0304349	0.0304349	0.0304349	0.0304349	0.0304349	0.0304349	0.0304349	0.0304349	0.0304349	0.0304349	0.0304349	0.0304349	0.0228262
chr1	17034274	CCTGTAGTCCCAGCTACTGGNGG	0	0	0	0	0	0	0	0	0	0	0	0	0	0	0	0	0	0	0	0	0	0	0	0	0	0	0	0	0	0	0	0	0	0.00760873	0.00760873	0.00760873	0.00760873	0.00760873	0.00760873	0.00760873	0.00760873	0.00760873	0.00760873	0.00760873	0.00760873	0.00760873	0.00760873
chr1	26934785	CCTGTAGTCCCAGCTACTGGNGG	0	0.0380437	0.0380437	0.0380437	0.0456524	0.0456524	0.0456524	0.0456524	0.0456524	0.0456524	0.0456524	0.0532611	0.0532611	0.0456524	0.0456524	0.0456524	0.0456524	0.0456524	0.0456524	0.0456524	0.0456524	0.0456524	0.0456524	0.0456524	0.0380437	0.0380437	0.0380437	0.0380437	0.0380437	0.0380437	0.0380437	0.0380437	0.0380437	0.0380437	0.0380437	0.0380437	0.0380437	0.0380437	0.0380437	0.0380437	0.0380437	0.0380437	0.0380437	0.0380437	0.0380437	0.0380437	0.0380437
chr1	155404245	CCTGTAGTCCCAGCTACTGGNGG	0	0.0456524	0.0456524	0.0456524	0.0456524	0.0380437	0.0380437	0.0380437	0.0304349	0.0304349	0.0228262	0.0228262	0.0304349	0.0304349	0.0304349	0.0304349	0.0304349	0.0228262	0.0228262	0.0228262	0.0228262	0.0228262	0.0228262	0.0228262	0.0304349	0.0228262	0.0152175	0.0152175	0.0152175	0.0152175	0.0228262	0.0304349	0.0304349	0.0304349	0.0304349	0.0304349	0.0304349	0.0304349	0.0304349	0.0304349	0.0304349	0.0304349	0.0304349	0.0304349	0.0304349	0.0304349	0.0304349
chr1	160251600	CCTGTAGTCCCAGCTACTGGNGG	0	0.0228262	0.0228262	0.0228262	0.0228262	0.0228262	0.0228262	0.0228262	0.0228262	0.0228262	0.0228262	0.0228262	0.0228262	0.0228262	0.0228262	0.0228262	0.0228262	0.0228262	0.0228262	0.0228262	0.0228262	0.0228262	0.0228262	0.0228262	0.0228262	0.0228262	0.0228262	0.0228262	0.0228262	0.00760873	0.0152175	0.0152175	0.0152175	0.0152175	0.0152175	0.0152175	0.00760873	0.00760873	0.00760873	0.00760873	0.00760873	0.00760873	0.00760873	0.00760873	0.00760873	0.00760873	0.00760873
chr1	205295498	CCTGTAGTCCCAGCTACTGGNGG	0	0.0532611	0.0532611	0.0532611	0.0608699	0.0608699	0.0608699	0.0608699	0.0684786	0.0684786	0.0760873	0.0760873	0.0760873	0.0760873	0.0760873	0.0684786	0.0684786	0.0684786	0.0684786	0.0760873	0.0760873	0.0760873	0.0760873	0.0684786	0.0684786	0.0684786	0.0684786	0.0684786	0.0684786	0.0684786	0.0684786	0.0684786	0.0608699	0.0608699	0.0608699	0.0608699	0.0608699	0.0608699	0.0608699	0.0608699	0.0760873	0.0760873	0.083696	0.0760873	0.0760873	0.0760873	0.083696
chr1	218263611	CCTGTAGTCCCAGCTACTGGNGG	0	0.00760873	0.00760873	0.00760873	0.00760873	0.00760873	0.00760873	0.00760873	0	0	0	0	0	0	0	0	0	0	0	0	0	0	0	0	0	0	0	0	0	0.00760873	0.00760873	0.00760873	0.00760873	0.00760873	0.00760873	0.00760873	0.00760873	0.00760873	0.00760873	0.00760873	0.00760873	0.00760873	0.00760873	0.00760873	0.00760873	0.00760873	0.00760873
chr1	224879077	CCTGTAGTCCCAGCTACTGGNGG	0	0.0152175	0.0152175	0.0152175	0.0152175	0.0152175	0.0152175	0.0152175	0.0152175	0.0152175	0.0152175	0.0152175	0.0152175	0.0152175	0.0152175	0.0152175	0.0152175	0.0152175	0.0152175	0.0152175	0.0152175	0.0152175	0.0152175	0.0152175	0.0152175	0.0152175	0.0152175	0.00760873	0.00760873	0.00760873	0.00760873	0.00760873	0.00760873	0.00760873	0.00760873	0.00760873	0.00760873	0.00760873	0.00760873	0.0152175	0.0228262	0.0228262	0.0228262	0.0228262	0.0152175	0.0152175	0.0152175
chr10	63609342	CCTGTAGTCCCAGCTACTGGNGG	0	0	0	0	0	0	0	0	0	0	0	0	0	0	0	0	0	0	0	0	0	0	0	0	0	0	0	0	0	0	0	0	0	0	0	0	0	0	0	0	0	0	0	0	0	0	0
chr10	86581838	CCTGTAGTCCCAGCTACTGGNGG	0	0.00760873	0.00760873	0.00760873	0.00760873	0.00760873	0.00760873	0.00760873	0.00760873	0.00760873	0.00760873	0.00760873	0.00760873	0.00760873	0.00760873	0.00760873	0.00760873	0.00760873	0.00760873	0.00760873	0.00760873	0.00760873	0	0	0	0	0	0	0	0	0	0	0	0	0	0	0	0.00760873	0.00760873	0.00760873	0.00760873	0.00760873	0.00760873	0.00760873	0.00760873	0.00760873	0.00760873
chr10	103821693	CCTGTAGTCCCAGCTACTGGNGG	0	0.0304349	0.0228262	0.0228262	0.0152175	0.0152175	0.0152175	0.0152175	0.0152175	0.0152175	0.0152175	0.0152175	0.0152175	0.0152175	0.0152175	0.0152175	0.0152175	0.0152175	0	0	0	0.00760873	0.00760873	0.00760873	0.00760873	0.00760873	0.0152175	0.0152175	0.0152175	0.0152175	0.0152175	0.0152175	0.0152175	0.0152175	0.0152175	0.0152175	0.0152175	0.0152175	0.0152175	0.0152175	0.0152175	0.0152175	0.0152175	0.0228262	0.0228262	0.0228262	0.0228262
chr10	110588119	CCTGTAGTCCCAGCTACTGGNGG	0	0.00760873	0.00760873	0.00760873	0.00760873	0.00760873	0.00760873	0.00760873	0.00760873	0.00760873	0.00760873	0.00760873	0.00760873	0.00760873	0.00760873	0.00760873	0.00760873	0.00760873	0.00760873	0.00760873	0.00760873	0.00760873	0.00760873	0.00760873	0.00760873	0	0	0	0	0	0	0	0	0	0	0	0	0	0	0	0	0	0	0	0	0	0
chr11	65668034	CCTGTAGTCCCAGCTACTGGNGG	0	0	0	0	0	0	0	0	0	0	0	0	0	0	0	0	0	0	0	0	0	0	0	0	0	0	0	0	0	0	0	0	0	0	0	0	0	0	0	0	0	0	0	0	0	0	0
chr11	100048021	CCTGTAGTCCCAGCTACTGGNGG	0	0	0	0	0	0	0	0	0	0	0	0	0	0	0	0	0	0	0	0	0	0	0	0	0	0	0	0	0	0	0	0	0	0	0	0	0	0	0	0	0	0	0	0	0	0	0
chr11	117156079	CCTGTAGTCCCAGCTACTGGNGG	0	0.0152175	0.0152175	0.0152175	0.0152175	0.0152175	0.0152175	0.0152175	0.0152175	0.00760873	0.00760873	0.00760873	0.00760873	0	0	0	0	0	0	0	0.00760873	0.00760873	0.00760873	0.00760873	0.0152175	0.0152175	0.0152175	0.0152175	0.0152175	0.0152175	0.0152175	0.0152175	0.0152175	0.0152175	0.0152175	0.0152175	0.0152175	0.0152175	0.0152175	0.0152175	0.0152175	0.0152175	0.0152175	0.0152175	0.0152175	0.0152175	0.0152175
chr11	119159377	CCTGTAGTCCCAGCTACTGGNGG	0	0.0152175	0.0152175	0.0152175	0.0152175	0.0152175	0.0152175	0.0152175	0.0152175	0.0152175	0.0152175	0.0152175	0.0152175	0.0152175	0.0152175	0.0152175	0.0152175	0.0152175	0.0152175	0.0152175	0.0152175	0.00760873	0.00760873	0.00760873	0.00760873	0	0	0	0	0	0	0	0	0	0	0	0	0	0	0	0	0	0	0	0	0	0
chr11	119331705	CCTGTAGTCCCAGCTACTGGNGG	0	0.00760873	0.00760873	0.00760873	0.00760873	0.00760873	0.00760873	0.00760873	0.00760873	0.00760873	0.00760873	0.00760873	0.00760873	0.00760873	0.00760873	0.00760873	0.00760873	0.00760873	0.00760873	0	0	0	0	0	0	0	0	0	0	0	0	0	0	0	0	0	0	0	0	0	0	0	0	0	0	0	0
chr12	88060449	CCTGTAGTCCCAGCTACTGGNGG	0	0	0	0	0.00760873	0.00760873	0.00760873	0.00760873	0.00760873	0.00760873	0.00760873	0.00760873	0.00760873	0.00760873	0.00760873	0.00760873	0.00760873	0.00760873	0.00760873	0.00760873	0.00760873	0.00760873	0.00760873	0.00760873	0.00760873	0.00760873	0.00760873	0.00760873	0.00760873	0.00760873	0.00760873	0.00760873	0.00760873	0.00760873	0.00760873	0.00760873	0.00760873	0.00760873	0.00760873	0.00760873	0.00760873	0.00760873	0.00760873	0.00760873	0.00760873	0.00760873	0.00760873
chr12	105958951	CCTGTAGTCCCAGCTACTGGNGG	0	0.00760873	0.00760873	0.00760873	0.00760873	0.00760873	0.00760873	0.00760873	0.00760873	0.00760873	0.00760873	0.00760873	0.00760873	0.00760873	0.00760873	0.00760873	0.00760873	0.00760873	0.00760873	0.00760873	0.00760873	0.00760873	0.00760873	0.00760873	0.00760873	0.00760873	0.00760873	0.00760873	0.00760873	0.00760873	0.00760873	0.00760873	0.00760873	0.00760873	0.00760873	0.00760873	0.00760873	0.00760873	0.00760873	0.00760873	0.00760873	0.0152175	0.0152175	0.0152175	0.0152175	0.0152175	0.0152175
chr12	117313422	CCTGTAGTCCCAGCTACTGGNGG	0	0.0152175	0.0152175	0.0152175	0.0152175	0.0152175	0.0152175	0.00760873	0.0152175	0.0152175	0.0152175	0.0152175	0.0152175	0.0152175	0.0152175	0.0152175	0.0152175	0.0152175	0.0152175	0.00760873	0.00760873	0.00760873	0.00760873	0.00760873	0.00760873	0.00760873	0.00760873	0.00760873	0.00760873	0.00760873	0.00760873	0.00760873	0.00760873	0.00760873	0.00760873	0.00760873	0.00760873	0.00760873	0.00760873	0.00760873	0.0152175	0.0152175	0.0152175	0.0152175	0.0152175	0.0152175	0.0152175
chr12	123922263	CCTGTAGTCCCAGCTACTGGNGG	0	0	0	0	0	0	0	0	0	0	0	0	0	0	0	0	0	0	0	0	0	0	0	0	0	0	0	0	0	0	0	0	0.00760873	0.00760873	0.00760873	0.00760873	0.00760873	0.00760873	0.00760873	0.00760873	0.00760873	0.00760873	0.00760873	0.00760873	0.0152175	0.0152175	0.0152175
chr12	130733364	CCTGTAGTCCCAGCTACTGGNGG	0	0.0380437	0.0304349	0.0304349	0.0228262	0.0380437	0.0380437	0.0304349	0.0304349	0.0304349	0.0304349	0.0304349	0.0304349	0.0304349	0.0304349	0.0304349	0.0304349	0.0380437	0.0532611	0.0532611	0.0532611	0.0532611	0.0532611	0.0532611	0.0532611	0.0608699	0.0608699	0.0532611	0.0532611	0.0608699	0.0608699	0.0608699	0.0608699	0.0608699	0.0532611	0.0532611	0.0532611	0.0532611	0.0532611	0.0532611	0.0532611	0.0532611	0.0532611	0.0532611	0.0532611	0.0532611	0.0456524
chr13	73088681	CCTGTAGTCCCAGCTACTGGNGG	0	0.00760873	0.00760873	0.00760873	0.00760873	0.00760873	0.00760873	0.00760873	0.00760873	0	0	0	0	0	0	0	0	0	0	0	0	0	0	0	0	0	0	0	0	0	0	0	0	0	0	0	0	0	0	0	0	0	0	0	0	0	0
chr13	77322050	CCTGTAGTCCCAGCTACTGGNGG	0	0	0	0	0	0	0	0	0	0	0	0	0	0	0	0	0	0	0	0	0	0	0	0	0	0	0	0	0	0	0	0	0	0	0	0	0	0	0	0	0	0	0	0	0	0	0
chr13	91010262	CCTGTAGTCCCAGCTACTGGNGG	0	0.0228262	0.0228262	0.0228262	0.0228262	0.0228262	0.0228262	0.0228262	0.0228262	0.0228262	0.0228262	0.0228262	0.0228262	0.0228262	0.0228262	0.0228262	0.0228262	0.0228262	0.0228262	0.0228262	0.0228262	0.0228262	0.0228262	0.0228262	0.0228262	0.0228262	0.0152175	0.0152175	0.0152175	0.0152175	0.0152175	0.0152175	0.0152175	0.0152175	0.0152175	0.0152175	0.0152175	0.0152175	0.0152175	0.0152175	0.0152175	0.00760873	0.00760873	0.00760873	0.00760873	0.00760873	0.0152175
chr14	24212683	CCTGTAGTCCCAGCTACTGGNGG	0	0.00760873	0	0	0	0	0	0	0	0	0	0	0	0	0	0	0	0	0	0	0	0	0	0	0	0	0	0	0	0	0	0	0	0	0	0	0	0	0	0	0	0	0	0.00760873	0.00760873	0.00760873	0.00760873
chr14	59444696	CCTGTAGTCCCAGCTACTGGNGG	0	0	0	0	0	0	0	0	0	0	0	0	0	0	0	0	0	0	0	0	0	0	0	0	0	0	0	0	0	0	0	0	0	0	0	0	0	0	0	0	0	0	0	0	0	0	0
chr14	60113072	CCTGTAGTCCCAGCTACTGGNGG	0	0	0	0	0	0	0	0	0	0	0	0	0	0	0	0	0	0	0	0	0	0	0	0	0	0	0	0	0	0	0	0	0	0	0	0	0	0	0	0	0	0	0	0	0	0	0
chr14	63638072	CCTGTAGTCCCAGCTACTGGNGG	0	0.00760873	0.00760873	0.00760873	0.00760873	0.00760873	0.00760873	0.00760873	0.00760873	0.00760873	0.00760873	0.00760873	0.00760873	0	0	0	0	0	0	0	0	0	0	0	0	0	0	0	0	0	0	0	0	0	0	0	0	0	0	0	0	0	0	0	0	0	0
chr14	71395553	CCTGTAGTCCCAGCTACTGGNGG	0	0.00760873	0.00760873	0.00760873	0.00760873	0.00760873	0.00760873	0.00760873	0.00760873	0.00760873	0.00760873	0.00760873	0.00760873	0.00760873	0.00760873	0.00760873	0.00760873	0.00760873	0.00760873	0.00760873	0.00760873	0.00760873	0.00760873	0.00760873	0.00760873	0.0152175	0.0152175	0.0228262	0.0228262	0.0228262	0.0228262	0.0228262	0.0228262	0.0228262	0.0228262	0.0228262	0.0228262	0.0228262	0.0228262	0.0228262	0.0228262	0.0152175	0.0152175	0.0228262	0.0228262	0.0228262	0.0304349
chr14	72645448	CCTGTAGTCCCAGCTACTGGNGG	0	0.0304349	0.0304349	0.0304349	0.0304349	0.0380437	0.0380437	0.0380437	0.0380437	0.0380437	0.0380437	0.0380437	0.0380437	0.0380437	0.0380437	0.0380437	0.0380437	0.0380437	0.0380437	0.0380437	0.0380437	0.0380437	0.0380437	0.0380437	0.0380437	0.0380437	0.0380437	0.0380437	0.0380437	0.0456524	0.0456524	0.0456524	0.0380437	0.0380437	0.0380437	0.0380437	0.0380437	0.0304349	0.0304349	0.0304349	0.0304349	0.0304349	0.0304349	0.0304349	0.0304349	0.0304349	0.0304349
chr14	81604690	CCTGTAGTCCCAGCTACTGGNGG	0	0.00760873	0.00760873	0.00760873	0.00760873	0.00760873	0.00760873	0.00760873	0.00760873	0.00760873	0.00760873	0.00760873	0.00760873	0.00760873	0.00760873	0.00760873	0.00760873	0.00760873	0.00760873	0.00760873	0.00760873	0.00760873	0.00760873	0.00760873	0.00760873	0.00760873	0.00760873	0.00760873	0.00760873	0.00760873	0.00760873	0.00760873	0.00760873	0.00760873	0.00760873	0.00760873	0.00760873	0.00760873	0.00760873	0.00760873	0.00760873	0	0	0	0	0	0
chr14	90409879	CCTGTAGTCCCAGCTACTGGNGG	0	0.0304349	0.0304349	0.0304349	0.0304349	0.0304349	0.0304349	0.0228262	0.0228262	0.0228262	0.0228262	0.0228262	0.0228262	0.0228262	0.0304349	0.0304349	0.0380437	0.0380437	0.0380437	0.0304349	0.0304349	0.0228262	0.0228262	0.0228262	0.0228262	0.0228262	0.0228262	0.0228262	0.0228262	0.0228262	0.0304349	0.0304349	0.0304349	0.0228262	0.0228262	0.0228262	0.0228262	0.0228262	0.0228262	0.0228262	0.0228262	0.0228262	0.0228262	0.0228262	0.0228262	0.0228262	0.0228262
chr15	38620692	CCTGTAGTCCCAGCTACTGGNGG	0	0	0	0	0	0	0	0	0	0	0	0	0	0.00760873	0.00760873	0.00760873	0.00760873	0.00760873	0.00760873	0.00760873	0.00760873	0.00760873	0.00760873	0.00760873	0.00760873	0.00760873	0.00760873	0.00760873	0.00760873	0.00760873	0.00760873	0.00760873	0.00760873	0.00760873	0.00760873	0.00760873	0.00760873	0.00760873	0.00760873	0.00760873	0.00760873	0.00760873	0.00760873	0.00760873	0.00760873	0.00760873	0.00760873
chr15	75878481	CCTGTAGTCCCAGCTACTGGNGG	0	0.00760873	0.00760873	0.0152175	0.0152175	0.0152175	0.0152175	0.0152175	0.0152175	0.0228262	0.0228262	0.0228262	0.0304349	0.0304349	0.0304349	0.0304349	0.0228262	0.0228262	0.0228262	0.0228262	0.0228262	0.0228262	0.0228262	0.0228262	0.0228262	0.0228262	0.0228262	0.0228262	0.0228262	0.0228262	0.0228262	0.0228262	0.0228262	0.0228262	0.0304349	0.0380437	0.0380437	0.0380437	0.0380437	0.0380437	0.0380437	0.0380437	0.0380437	0.0456524	0.0456524	0.0532611	0.0532611
chr16	409298	CCTGTAGTCCCAGCTACTGGNGG	0	0.0608699	0.0608699	0.0608699	0.0456524	0.0456524	0.0456524	0.0456524	0.0456524	0.0380437	0.0380437	0.0380437	0.0380437	0.0380437	0.0456524	0.0456524	0.0456524	0.0456524	0.0456524	0.0456524	0.0456524	0.0456524	0.0532611	0.0456524	0.0456524	0.0456524	0.0456524	0.0456524	0.0456524	0.0456524	0.0456524	0.0456524	0.0456524	0.0380437	0.0380437	0.0380437	0.0380437	0.0380437	0.0380437	0.0380437	0.0380437	0.0380437	0.0380437	0.0380437	0.0380437	0.0380437	0.0380437
chr16	3105285	CCTGTAGTCCCAGCTACTGGNGG	0	0.0380437	0.0380437	0.0380437	0.0456524	0.0456524	0.0380437	0.0380437	0.0380437	0.0380437	0.0380437	0.0380437	0.0380437	0.0380437	0.0380437	0.0380437	0.0456524	0.0456524	0.0456524	0.0608699	0.0456524	0.0456524	0.0456524	0.0456524	0.0456524	0.0456524	0.0456524	0.0380437	0.0380437	0.0380437	0.0380437	0.0380437	0.0380437	0.0380437	0.0380437	0.0380437	0.0380437	0.0380437	0.0380437	0.0380437	0.0380437	0.0380437	0.0380437	0.0380437	0.0380437	0.0380437	0.0380437
chr16	21127451	CCTGTAGTCCCAGCTACTGGNGG	0	0	0	0	0	0	0	0	0	0	0	0	0	0	0	0	0	0	0	0	0	0	0	0	0	0	0	0	0	0	0	0	0	0	0	0	0	0	0	0	0.00760873	0.00760873	0.00760873	0.00760873	0.00760873	0.00760873	0.00760873
chr16	47372040	CCTGTAGTCCCAGCTACTGGNGG	0	0.00760873	0.00760873	0.00760873	0.00760873	0.00760873	0.00760873	0.00760873	0.00760873	0.00760873	0.00760873	0.00760873	0.00760873	0.00760873	0.00760873	0.00760873	0.00760873	0.00760873	0	0	0	0	0	0	0	0	0	0	0	0	0	0	0	0	0	0	0	0	0	0	0	0	0	0	0	0	0
chr17	7623585	CCTGTAGTCCCAGCTACTGGNGG	0	0.00760873	0.00760873	0.00760873	0.00760873	0.00760873	0.00760873	0.00760873	0.00760873	0.00760873	0.00760873	0.00760873	0.00760873	0.00760873	0.00760873	0.00760873	0.00760873	0.00760873	0.00760873	0.00760873	0.00760873	0.00760873	0.00760873	0.00760873	0.00760873	0.00760873	0.0152175	0.0152175	0.0152175	0.00760873	0.00760873	0.00760873	0.00760873	0.00760873	0.0152175	0.0152175	0.0152175	0.0152175	0.0228262	0.0228262	0.0228262	0.0456524	0.0456524	0.0456524	0.0456524	0.0456524	0.0456524
chr17	7639705	CCTGTAGTCCCAGCTACTGGNGG	0	0.0228262	0.0228262	0.0228262	0.0304349	0.0380437	0.0380437	0.0380437	0.0380437	0.0380437	0.0380437	0.0380437	0.0380437	0.0456524	0.0456524	0.0456524	0.0456524	0.0456524	0.0532611	0.0532611	0.0532611	0.0532611	0.0532611	0.0532611	0.0532611	0.0532611	0.0532611	0.0532611	0.0532611	0.0532611	0.0532611	0.0532611	0.0532611	0.0532611	0.0456524	0.0456524	0.0380437	0.0380437	0.0380437	0.0380437	0.0380437	0.0380437	0.0380437	0.0380437	0.0380437	0.0380437	0.0380437
chr17	34819034	CCTGTAGTCCCAGCTACTGGNGG	0	0	0	0	0	0	0	0	0	0	0	0	0	0	0	0	0	0	0.0228262	0.0228262	0.0228262	0.0228262	0.0228262	0.0228262	0.0304349	0.0304349	0.0304349	0.0304349	0.0304349	0.0304349	0.0304349	0.0304349	0.0304349	0.0304349	0.0304349	0.0304349	0.0304349	0.0304349	0.0304349	0.0304349	0.0380437	0.0380437	0.0380437	0.0380437	0.0380437	0.0380437	0.0380437
chr17	48021854	CCTGTAGTCCCAGCTACTGGNGG	0	0.083696	0.0608699	0.0532611	0.0456524	0.0456524	0.0456524	0.0532611	0.0532611	0.0532611	0.0532611	0.0532611	0.0532611	0.0532611	0.0380437	0.0380437	0.0380437	0.0380437	0.0380437	0.0380437	0.0380437	0.0380437	0.0380437	0.0304349	0.0228262	0.0228262	0.0228262	0.0228262	0.0228262	0.0228262	0.0228262	0.0228262	0.0228262	0.0228262	0.0228262	0.0228262	0.0228262	0.0228262	0.0228262	0.0228262	0.0152175	0.0152175	0.0152175	0.0152175	0.0152175	0.00760873	0.00760873
chr17	50492720	CCTGTAGTCCCAGCTACTGGNGG	0	0.00760873	0.00760873	0.00760873	0.00760873	0.00760873	0.00760873	0.00760873	0.00760873	0.00760873	0.00760873	0.00760873	0.00760873	0.00760873	0.00760873	0.00760873	0.00760873	0.00760873	0.00760873	0.00760873	0.00760873	0.00760873	0.00760873	0.00760873	0.00760873	0.00760873	0.00760873	0.00760873	0.00760873	0.00760873	0.00760873	0.00760873	0.00760873	0.0152175	0.0152175	0.0152175	0.0304349	0.0304349	0.0304349	0.0304349	0.0304349	0.0304349	0.0304349	0.0304349	0.0304349	0.0304349	0.0456524
chr17	80897151	CCTGTAGTCCCAGCTACTGGNGG	0	0.0380437	0.0380437	0.0380437	0.0380437	0.0380437	0.0304349	0.0228262	0.0228262	0.0228262	0.0228262	0.0152175	0.00760873	0.00760873	0.00760873	0.00760873	0.00760873	0.00760873	0.00760873	0	0	0	0	0	0	0	0	0	0	0.00760873	0.00760873	0.00760873	0.00760873	0.0152175	0.0152175	0.0228262	0.0228262	0.0228262	0.0228262	0.0228262	0.0228262	0.0228262	0.0228262	0.0228262	0.0228262	0.0228262	0.0228262
chr18	12419979	CCTGTAGTCCCAGCTACTGGNGG	0	0.00760873	0.00760873	0.00760873	0.00760873	0.00760873	0.00760873	0.00760873	0.00760873	0.00760873	0.0152175	0.0152175	0.0152175	0.0152175	0.0152175	0.0152175	0.0152175	0.0228262	0.0228262	0.0228262	0.0228262	0.0228262	0.0228262	0.0228262	0.0228262	0.0228262	0.0228262	0.0228262	0.0228262	0.0228262	0.0228262	0.0228262	0.0228262	0.0228262	0.0228262	0.0228262	0.0228262	0.0228262	0.0228262	0.0228262	0.0228262	0.0228262	0.0228262	0.0228262	0.0228262	0.0304349	0.0380437
chr18	27101483	CCTGTAGTCCCAGCTACTGGNGG	0	0	0	0	0	0	0	0	0	0	0	0	0	0	0	0	0	0	0	0	0	0	0	0	0	0	0	0	0	0	0	0	0	0	0	0	0	0	0	0	0	0	0	0	0	0	0
chr18	30222301	CCTGTAGTCCCAGCTACTGGNGG	0	0.00760873	0.00760873	0.00760873	0.00760873	0.00760873	0.00760873	0.00760873	0.00760873	0.00760873	0.0152175	0.0152175	0.0152175	0.0152175	0.0152175	0.0152175	0.0152175	0.0152175	0.0152175	0.0152175	0.0152175	0.0152175	0.0152175	0.0152175	0.0152175	0.0152175	0.0152175	0.0152175	0.0152175	0.0304349	0.0304349	0.0304349	0.0304349	0.0304349	0.0304349	0.0304349	0.0304349	0.0380437	0.0380437	0.0380437	0.0380437	0.0380437	0.0380437	0.0380437	0.0380437	0.0380437	0.0304349
chr18	46026777	CCTGTAGTCCCAGCTACTGGNGG	0	0	0	0	0.00760873	0.00760873	0.00760873	0.00760873	0.00760873	0.00760873	0.00760873	0.00760873	0.00760873	0.00760873	0.00760873	0.00760873	0.00760873	0.00760873	0.00760873	0.00760873	0.00760873	0.00760873	0.00760873	0.00760873	0.00760873	0.00760873	0.00760873	0.00760873	0.00760873	0.00760873	0.00760873	0.00760873	0.00760873	0.00760873	0.00760873	0.00760873	0.00760873	0.00760873	0.00760873	0.00760873	0.00760873	0.00760873	0.00760873	0.00760873	0.00760873	0.00760873	0.00760873
chr18	47097010	CCTGTAGTCCCAGCTACTGGNGG	0	0	0	0	0	0	0	0	0	0	0	0	0	0	0	0	0	0	0	0	0	0	0	0	0	0	0	0	0	0	0	0	0	0	0	0	0	0	0	0	0	0	0	0	0	0	0
chr18	67141064	CCTGTAGTCCCAGCTACTGGNGG	0	0.00760873	0.00760873	0.00760873	0.00760873	0.00760873	0.00760873	0.00760873	0.00760873	0.00760873	0.00760873	0.00760873	0.00760873	0.00760873	0.00760873	0.00760873	0.00760873	0.00760873	0.00760873	0.00760873	0.00760873	0.00760873	0.00760873	0.00760873	0.00760873	0.00760873	0.00760873	0.00760873	0.00760873	0.00760873	0.00760873	0.00760873	0.00760873	0.00760873	0.00760873	0.00760873	0.00760873	0.00760873	0.00760873	0.00760873	0.00760873	0	0	0	0	0	0
chr19	7224071	CCTGTAGTCCCAGCTACTGGNGG	0	0.0304349	0.0304349	0.0304349	0.0304349	0.0304349	0.0304349	0.0304349	0.0380437	0.0456524	0.0456524	0.0456524	0.0456524	0.0456524	0.0456524	0.0456524	0.0456524	0.0456524	0.0380437	0.0380437	0.0380437	0.0380437	0.0228262	0.0228262	0.0228262	0.0228262	0.0228262	0.0228262	0.0228262	0.0228262	0.0228262	0.0228262	0.0228262	0.0228262	0.0228262	0.0228262	0.0228262	0.0228262	0.0228262	0.0228262	0.0228262	0.0228262	0.0228262	0.0228262	0.0228262	0.0228262	0.0304349
chr19	43424117	CCTGTAGTCCCAGCTACTGGNGG	0	0.0304349	0.0304349	0.0304349	0.0304349	0.0304349	0.0304349	0.0304349	0.0380437	0.0380437	0.0228262	0.0304349	0.0304349	0.0304349	0.0304349	0.0228262	0.0228262	0.0228262	0.0228262	0.0228262	0.0228262	0.0228262	0.0228262	0.0228262	0.0228262	0.0304349	0.0304349	0.0304349	0.0304349	0.0304349	0.0304349	0.0304349	0.0304349	0.0304349	0.0304349	0.0304349	0.0304349	0.0304349	0.0304349	0.0304349	0.0304349	0.0304349	0.0304349	0.0304349	0.0304349	0.0304349	0.0304349
chr19	51647995	CCTGTAGTCCCAGCTACTGGNGG	0	0	0	0	0	0	0	0	0	0	0	0	0	0	0	0	0	0	0	0	0	0	0	0	0	0	0	0	0	0	0	0	0	0	0	0	0	0	0	0	0	0	0	0	0	0	0
chr2	10807339	CCTGTAGTCCCAGCTACTGGNGG	0	0	0	0	0	0	0	0	0	0	0	0	0	0	0	0	0	0	0	0	0	0	0	0	0	0	0	0	0	0	0	0	0	0	0	0	0	0	0	0	0	0	0	0	0	0	0
chr2	13614006	CCTGTAGTCCCAGCTACTGGNGG	0	0.0304349	0.0304349	0.0228262	0.0228262	0.0228262	0.0228262	0.0228262	0.0228262	0.0228262	0.0228262	0.0228262	0.0228262	0.0228262	0.0228262	0.0228262	0.0228262	0.0228262	0.0228262	0.0228262	0.0228262	0.0228262	0.0228262	0.0228262	0.0228262	0.0228262	0.0228262	0.00760873	0.00760873	0.00760873	0.00760873	0.00760873	0.00760873	0.00760873	0.00760873	0.00760873	0.00760873	0.00760873	0.00760873	0.00760873	0.00760873	0.00760873	0.00760873	0.00760873	0.00760873	0.00760873	0.00760873
chr2	21661619	CCTGTAGTCCCAGCTACTGGNGG	0	0	0	0	0	0	0	0	0	0	0	0	0	0	0	0	0	0	0	0	0	0	0	0	0	0	0	0	0	0	0	0	0	0	0	0	0	0	0	0	0	0	0	0	0	0	0
chr2	27884374	CCTGTAGTCCCAGCTACTGGNGG	0	0	0	0.00760873	0.00760873	0.00760873	0.00760873	0.00760873	0.00760873	0.00760873	0.00760873	0.00760873	0.00760873	0.00760873	0.00760873	0.00760873	0.00760873	0.00760873	0.00760873	0.00760873	0.00760873	0.00760873	0.00760873	0.0152175	0.0152175	0.0228262	0.0228262	0.0228262	0.0228262	0.0228262	0.0228262	0.0228262	0.0228262	0.0228262	0.0304349	0.0304349	0.0304349	0.0304349	0.0304349	0.0304349	0.0304349	0.0304349	0.0304349	0.0304349	0.0304349	0.0304349	0.0304349
chr2	70336527	CCTGTAGTCCCAGCTACTGGNGG	0	0	0	0	0	0	0	0	0	0	0	0	0	0	0	0	0	0	0.00760873	0.0152175	0.0228262	0.0304349	0.0304349	0.0304349	0.0304349	0.0380437	0.0380437	0.0380437	0.0380437	0.0380437	0.0380437	0.0380437	0.0380437	0.0380437	0.0380437	0.0380437	0.0380437	0.0380437	0.0380437	0.0380437	0.0380437	0.0380437	0.0380437	0.0380437	0.0380437	0.0380437	0.0380437
chr2	73379204	CCTGTAGTCCCAGCTACTGGNGG	0	0.00760873	0.00760873	0.00760873	0	0	0	0	0	0	0	0	0	0	0	0.00760873	0.0228262	0.0228262	0.0228262	0.0380437	0.0380437	0.0380437	0.0380437	0.0380437	0.0380437	0.0380437	0.0380437	0.0380437	0.0380437	0.0380437	0.0380437	0.0380437	0.0380437	0.0380437	0.0380437	0.0380437	0.0380437	0.0380437	0.0380437	0.0380437	0.0380437	0.0380437	0.0380437	0.0380437	0.0380437	0.0380437	0.0380437
chr2	97847069	CCTGTAGTCCCAGCTACTGGNGG	0	0	0	0	0	0	0	0	0	0	0	0	0	0	0	0	0	0	0	0	0	0	0	0	0	0	0	0	0	0	0	0	0	0	0	0	0	0	0	0	0	0	0	0	0	0	0
chr2	127669608	CCTGTAGTCCCAGCTACTGGNGG	0	0	0	0	0	0	0	0	0	0	0	0	0	0	0	0	0	0	0	0	0	0	0	0	0	0	0	0	0	0	0	0	0	0	0	0	0	0	0	0	0.00760873	0.00760873	0.00760873	0.00760873	0.00760873	0.00760873	0.00760873
chr2	131113209	CCTGTAGTCCCAGCTACTGGNGG	0	0.0304349	0.0304349	0.0304349	0.0304349	0.0304349	0.0304349	0.0304349	0.0304349	0.0304349	0.0228262	0.0228262	0.0228262	0.0228262	0.0228262	0.0228262	0.0152175	0.00760873	0.00760873	0.00760873	0.00760873	0.00760873	0.00760873	0.00760873	0.00760873	0.00760873	0.00760873	0.00760873	0.00760873	0.00760873	0.00760873	0.00760873	0.00760873	0.00760873	0.00760873	0.00760873	0.00760873	0.00760873	0.00760873	0.00760873	0.00760873	0.00760873	0.00760873	0.00760873	0.00760873	0.00760873	0.00760873
chr2	218525373	CCTGTAGTCCCAGCTACTGGNGG	0	0	0	0	0	0	0	0	0	0	0	0	0	0	0	0	0	0	0	0	0	0	0	0	0	0	0	0	0	0	0	0	0	0	0	0	0	0	0.00760873	0.00760873	0.00760873	0.00760873	0.00760873	0.00760873	0.00760873	0.00760873	0.00760873
chr2	218967594	CCTGTAGTCCCAGCTACTGGNGG	0	0	0	0	0	0	0	0	0	0	0	0	0	0	0	0	0	0	0	0	0	0	0	0	0	0	0	0	0	0	0	0	0	0	0	0	0	0	0	0	0	0	0	0	0	0	0
chr2	219046906	CCTGTAGTCCCAGCTACTGGNGG	0	0.0228262	0.0228262	0.0228262	0.0228262	0.0228262	0.0228262	0.0228262	0.0228262	0.0228262	0.0228262	0.0228262	0.0228262	0.0228262	0.0228262	0.0228262	0.0228262	0.0228262	0.0228262	0.0152175	0.0152175	0.0152175	0.0152175	0.0152175	0.0152175	0.0152175	0.0152175	0.0152175	0.0152175	0.0152175	0.0152175	0.0152175	0.0152175	0.0152175	0.0152175	0.0152175	0.0152175	0.0152175	0.0152175	0.0152175	0.0152175	0.0152175	0.00760873	0.00760873	0.00760873	0.00760873	0.00760873
chr20	19325336	CCTGTAGTCCCAGCTACTGGNGG	0	0	0	0	0	0	0	0	0	0	0	0	0	0	0	0	0	0	0	0	0	0	0	0	0	0	0	0	0	0	0	0	0	0	0	0	0	0	0	0	0	0	0	0	0	0	0
chr21	28643570	CCTGTAGTCCCAGCTACTGGNGG	0	0	0	0	0	0	0	0	0	0	0	0	0	0	0	0	0	0	0	0	0	0	0	0	0	0	0.0152175	0.0152175	0.0152175	0.0152175	0.0152175	0.0152175	0.0228262	0.0228262	0.0228262	0.0228262	0.0228262	0.0228262	0.0228262	0.0304349	0.0304349	0.0304349	0.0304349	0.0304349	0.0304349	0.0304349	0.0304349
chr22	19200732	CCTGTAGTCCCAGCTACTGGNGG	0	0.00760873	0.00760873	0.00760873	0.00760873	0.00760873	0	0	0	0	0	0	0	0	0	0	0	0	0	0	0	0	0	0	0.00760873	0.00760873	0.00760873	0.00760873	0.00760873	0.00760873	0.00760873	0.00760873	0.0152175	0.0152175	0.0228262	0.0228262	0.0228262	0.0228262	0.0304349	0.0380437	0.0380437	0.0380437	0.0380437	0.0380437	0.0380437	0.0380437	0.0380437
chr3	32832348	CCTGTAGTCCCAGCTACTGGNGG	0	0	0	0	0	0	0	0	0	0	0	0	0	0	0	0	0	0	0	0	0	0	0	0	0	0	0	0	0	0	0	0	0	0	0	0	0	0	0	0	0	0.00760873	0.00760873	0.00760873	0.00760873	0.00760873	0.00760873
chr3	40175033	CCTGTAGTCCCAGCTACTGGNGG	0	0.0380437	0.0380437	0.0380437	0.0380437	0.0380437	0.0380437	0.0380437	0.0380437	0.0380437	0.0380437	0.0228262	0.0228262	0.0228262	0.0228262	0.0228262	0.0228262	0.0228262	0.0228262	0.0228262	0.0228262	0.0304349	0.0304349	0.0304349	0.0304349	0.0304349	0.0304349	0.0304349	0.0304349	0.0304349	0.0304349	0.0304349	0.0304349	0.0304349	0.0304349	0.0304349	0.0304349	0.0152175	0.0152175	0.0152175	0.0152175	0.0152175	0.0152175	0.0152175	0.0152175	0.0228262	0.0228262
chr3	63112098	CCTGTAGTCCCAGCTACTGGNGG	0	0	0	0	0	0	0	0	0	0	0	0	0	0	0	0	0	0	0	0	0	0	0	0	0	0	0	0	0	0	0	0	0	0	0	0	0	0	0	0	0	0	0	0	0	0.00760873	0.00760873
chr3	138618109	CCTGTAGTCCCAGCTACTGGNGG	0	0	0	0	0	0	0	0	0	0	0	0	0	0	0	0	0	0	0	0	0	0	0	0	0	0	0	0	0	0	0	0	0	0	0	0	0	0	0	0	0	0	0	0	0	0	0
chr3	145068310	CCTGTAGTCCCAGCTACTGGNGG	0	0	0	0	0	0	0	0	0	0	0	0	0	0	0	0	0	0	0	0	0	0	0	0	0	0	0.0152175	0.0152175	0.0152175	0.0152175	0.0152175	0.0152175	0.0152175	0.0152175	0.0152175	0.0152175	0.0152175	0.0152175	0.0152175	0.0152175	0.0152175	0.0152175	0.0152175	0.0152175	0.0152175	0.0152175	0.0152175
chr3	172628409	CCTGTAGTCCCAGCTACTGGNGG	0	0.0152175	0.0152175	0.0152175	0.0152175	0.0152175	0.0152175	0.0152175	0.0152175	0	0	0	0	0	0	0	0	0	0	0	0	0	0	0	0	0	0	0	0	0	0	0	0	0	0	0	0	0	0	0	0.00760873	0.00760873	0.00760873	0.00760873	0.00760873	0.00760873	0.00760873
chr3	179430581	CCTGTAGTCCCAGCTACTGGNGG	0	0	0	0	0	0	0	0	0	0.00760873	0.00760873	0.00760873	0.00760873	0.00760873	0.00760873	0.00760873	0.00760873	0.00760873	0.00760873	0.00760873	0.00760873	0.00760873	0.00760873	0.00760873	0.00760873	0.00760873	0.00760873	0.00760873	0.00760873	0.00760873	0.00760873	0.00760873	0.00760873	0.00760873	0.0152175	0.0152175	0.0152175	0.0152175	0.0152175	0.0152175	0.0152175	0.0152175	0.0152175	0.0152175	0.0152175	0.0152175	0.0152175
chr3	186759226	CCTGTAGTCCCAGCTACTGGNGG	0	0.0228262	0.0228262	0.0228262	0.0228262	0.0228262	0.0228262	0.0228262	0.0152175	0.0152175	0.0152175	0.0152175	0.00760873	0.00760873	0.00760873	0.00760873	0.00760873	0.00760873	0.00760873	0.0228262	0.0380437	0.0304349	0.0304349	0.0304349	0.0304349	0.0304349	0.0304349	0.0304349	0.0304349	0.0304349	0.0304349	0.0304349	0.0304349	0.0304349	0.0304349	0.0304349	0.0304349	0.0304349	0.0304349	0.0304349	0.0304349	0.0304349	0.0304349	0.0304349	0.0304349	0.0304349	0.0304349
chr4	57697921	CCTGTAGTCCCAGCTACTGGNGG	0	0	0	0	0	0	0	0	0	0	0	0	0	0	0	0	0	0	0	0	0	0	0	0	0	0	0	0	0	0	0	0	0	0	0	0	0	0	0	0	0	0	0	0	0	0	0
chr4	79309843	CCTGTAGTCCCAGCTACTGGNGG	0	0	0	0	0	0	0	0	0	0	0	0	0	0	0	0	0	0	0	0	0	0	0	0	0	0	0	0	0	0	0	0	0	0	0	0	0	0	0	0	0	0	0	0	0	0	0
chr4	144373525	CCTGTAGTCCCAGCTACTGGNGG	0	0.0304349	0.0304349	0.0304349	0.0304349	0.0380437	0.0380437	0.0380437	0.0380437	0.0380437	0.0380437	0.0380437	0.0380437	0.0380437	0.0380437	0.0380437	0.0380437	0.0380437	0.0380437	0.0380437	0.0380437	0.0380437	0.0380437	0.0380437	0.0380437	0.0380437	0.0304349	0.0304349	0.0228262	0.0228262	0.0228262	0.0228262	0.0228262	0.0228262	0.0228262	0.0228262	0.0228262	0.0152175	0.0152175	0.0152175	0.0152175	0.0152175	0.0152175	0.0152175	0.0152175	0.0152175	0.0228262
chr5	556494	CCTGTAGTCCCAGCTACTGGNGG	0	0	0	0	0	0	0	0	0	0	0	0	0	0	0	0	0	0	0	0	0	0	0	0	0	0	0	0	0	0	0	0	0	0	0	0	0	0	0	0	0	0	0	0	0	0	0
chr5	31326819	CCTGTAGTCCCAGCTACTGGNGG	0	0.0152175	0.0152175	0.0152175	0.0152175	0.0228262	0.0228262	0.0228262	0.0228262	0.0152175	0.0152175	0.0152175	0.0152175	0.0152175	0.0152175	0.00760873	0.00760873	0.0228262	0.0228262	0.0304349	0.0304349	0.0304349	0.0304349	0.0304349	0.0304349	0.0304349	0.0304349	0.0304349	0.0304349	0.0304349	0.0304349	0.0304349	0.0304349	0.0304349	0.0304349	0.0304349	0.0304349	0.0304349	0.0304349	0.0304349	0.0304349	0.0304349	0.0304349	0.0304349	0.0304349	0.0304349	0.0304349
chr5	44538195	CCTGTAGTCCCAGCTACTGGNGG	0	0	0	0	0	0	0	0	0	0	0	0	0	0	0	0	0	0	0	0	0	0	0	0	0	0	0	0	0	0	0	0	0	0	0	0	0	0	0	0	0	0	0	0	0	0	0
chr5	61366022	CCTGTAGTCCCAGCTACTGGNGG	0	0.00760873	0.00760873	0.00760873	0.00760873	0.00760873	0.00760873	0.00760873	0.00760873	0.00760873	0.00760873	0.00760873	0.00760873	0.00760873	0.00760873	0.00760873	0.00760873	0.0152175	0.0152175	0.0152175	0.0152175	0.0152175	0.0152175	0.0152175	0.0152175	0.0152175	0.0152175	0.00760873	0.00760873	0.00760873	0.00760873	0.00760873	0.00760873	0.00760873	0.00760873	0.00760873	0.00760873	0.00760873	0.00760873	0.00760873	0.00760873	0.00760873	0.00760873	0.00760873	0.00760873	0.00760873	0.00760873
chr5	69174639	CCTGTAGTCCCAGCTACTGGNGG	0	0	0	0	0	0	0	0	0	0	0	0	0	0	0	0.0228262	0.0228262	0.0228262	0.0228262	0.0228262	0.0228262	0.0228262	0.0228262	0.0228262	0.0228262	0.0228262	0.0228262	0.0228262	0.0228262	0.0228262	0.0228262	0.0228262	0.0228262	0.0228262	0.0228262	0.0228262	0.0228262	0.0228262	0.0228262	0.0228262	0.0228262	0.0228262	0.0228262	0.0228262	0.0228262	0.0228262	0.0228262
chr5	75705090	CCTGTAGTCCCAGCTACTGGNGG	0	0.0152175	0.0152175	0.0152175	0.0152175	0.0152175	0.0152175	0.0152175	0.0152175	0.0152175	0.0152175	0.0152175	0.0152175	0.0152175	0.0152175	0.0152175	0.0152175	0.0152175	0.0152175	0.0152175	0.0152175	0.0152175	0.0152175	0.0152175	0.0152175	0.0152175	0.0152175	0.0152175	0.0152175	0.0152175	0.0152175	0.0152175	0.0152175	0.00760873	0.00760873	0.00760873	0.00760873	0.00760873	0.00760873	0.00760873	0.00760873	0.00760873	0.00760873	0.00760873	0.00760873	0.00760873	0.00760873
chr5	93917769	CCTGTAGTCCCAGCTACTGGNGG	0	0.00760873	0.00760873	0.00760873	0.00760873	0.0152175	0.0152175	0.0152175	0.0152175	0.0152175	0.0152175	0.0152175	0.0152175	0.0152175	0.0152175	0.0152175	0.0152175	0.0152175	0.0152175	0.0152175	0.0152175	0.0152175	0.0152175	0.0152175	0.0152175	0.0152175	0.0152175	0.0152175	0.0152175	0.0152175	0.0152175	0.0152175	0.0152175	0.0152175	0.0152175	0.0152175	0.00760873	0.00760873	0.00760873	0.00760873	0.00760873	0.00760873	0.00760873	0.00760873	0.00760873	0.00760873	0.00760873
chr5	108412424	CCTGTAGTCCCAGCTACTGGNGG	0	0	0	0	0	0	0	0	0	0	0	0	0	0	0	0	0	0	0	0	0	0	0	0	0	0	0	0.00760873	0.00760873	0.00760873	0.00760873	0.00760873	0.00760873	0.00760873	0.00760873	0.00760873	0.00760873	0.00760873	0.00760873	0.00760873	0.00760873	0.00760873	0.0380437	0.0380437	0.0456524	0.0456524	0.0456524
chr5	129084763	CCTGTAGTCCCAGCTACTGGNGG	0	0.0684786	0.0684786	0.0684786	0.0684786	0.0760873	0.0760873	0.0760873	0.0760873	0.0760873	0.0760873	0.0608699	0.0608699	0.0608699	0.0608699	0.0608699	0.0532611	0.0532611	0.0532611	0.0532611	0.0532611	0.0304349	0.0304349	0.0304349	0.0304349	0.0304349	0.0304349	0.0304349	0.0304349	0.0304349	0.0304349	0.0304349	0.0304349	0.0304349	0.0304349	0.0304349	0.0304349	0.0228262	0.0228262	0.0228262	0.0228262	0.0228262	0.0228262	0.0228262	0.0228262	0.0228262	0.0228262
chr5	131388961	CCTGTAGTCCCAGCTACTGGNGG	0	0.0228262	0.0228262	0.0152175	0.0152175	0.0152175	0.0152175	0.0152175	0.0228262	0.0228262	0.0228262	0.0228262	0.0228262	0.0228262	0.0304349	0.0304349	0.0304349	0.0304349	0.0304349	0.0304349	0.0304349	0.0304349	0.0304349	0.0304349	0.0304349	0.0304349	0.0304349	0.0228262	0.0228262	0.0228262	0.0228262	0.0228262	0.0228262	0.0228262	0.0228262	0.0228262	0.0228262	0.0228262	0.0228262	0.0228262	0.0304349	0.0304349	0.0304349	0.0304349	0.0304349	0.0304349	0.0304349
chr5	141759357	CCTGTAGTCCCAGCTACTGGNGG	0	0.0304349	0.0304349	0.0304349	0.0304349	0.0304349	0.0304349	0.0304349	0.0304349	0.0304349	0.0304349	0.0304349	0.0304349	0.0304349	0.0304349	0.0304349	0.0304349	0.0304349	0.0304349	0.0304349	0.0304349	0.0304349	0.0456524	0.0456524	0.0456524	0.0456524	0.0456524	0.0456524	0.0456524	0.0456524	0.0456524	0.0456524	0.0380437	0.0380437	0.0380437	0.0228262	0.0228262	0.0228262	0.0228262	0.0228262	0.0228262	0.0228262	0.0228262	0.0228262	0.0228262	0.0228262	0.0228262
chr5	157830918	CCTGTAGTCCCAGCTACTGGNGG	0	0.0228262	0.0228262	0.0228262	0.0228262	0.0228262	0.0228262	0.0228262	0.0228262	0.0228262	0.0228262	0.0228262	0.0228262	0.0228262	0.0228262	0.0228262	0.0228262	0.0304349	0.0304349	0.0304349	0.0304349	0.0304349	0.0304349	0.0304349	0.0304349	0.0380437	0.0380437	0.0380437	0.0380437	0.0380437	0.0380437	0.0456524	0.0456524	0.0456524	0.0456524	0.0456524	0.0380437	0.0380437	0.0532611	0.0532611	0.0532611	0.0532611	0.0532611	0.0532611	0.0532611	0.0532611	0.0532611
chr5	164699577	CCTGTAGTCCCAGCTACTGGNGG	0	0	0	0	0	0	0	0	0	0	0	0	0	0	0	0	0	0	0	0	0	0	0	0	0	0.00760873	0.0152175	0.0152175	0.0152175	0.0152175	0.0228262	0.0380437	0.0380437	0.0380437	0.0380437	0.0380437	0.0380437	0.0380437	0.0380437	0.0380437	0.0380437	0.0380437	0.0380437	0.0380437	0.0380437	0.0380437	0.0380437
chr5	180661916	CCTGTAGTCCCAGCTACTGGNGG	0	0.0608699	0.0608699	0.0608699	0.0608699	0.0608699	0.0608699	0.0532611	0.0532611	0.0532611	0.0532611	0.0532611	0.0532611	0.0532611	0.0532611	0.0532611	0.0456524	0.0456524	0.0456524	0.0380437	0.0380437	0.0304349	0.0304349	0.0304349	0.0304349	0.0380437	0.0380437	0.0380437	0.0380437	0.0380437	0.0304349	0.0304349	0.0304349	0.0304349	0.0304349	0.0228262	0.0228262	0.0228262	0.0228262	0.0228262	0.0228262	0.0228262	0.0228262	0.0228262	0.0228262	0.0228262	0.0228262
chr6	19832160	CCTGTAGTCCCAGCTACTGGNGG	0	0.0228262	0.0228262	0.0228262	0.0228262	0.0228262	0.0228262	0.0228262	0.0228262	0.0228262	0.0228262	0.0228262	0.0228262	0.0228262	0.0228262	0.0228262	0.0228262	0.0228262	0.0228262	0.0228262	0.0228262	0.0228262	0.0228262	0.0228262	0.0228262	0.0228262	0.0228262	0.0228262	0.0228262	0.0228262	0.0152175	0.0152175	0.0152175	0.0152175	0.0152175	0.0152175	0.0152175	0.0152175	0.0152175	0.0152175	0.0152175	0.0152175	0.0152175	0.0152175	0.00760873	0.00760873	0.00760873
chr6	34158442	CCTGTAGTCCCAGCTACTGGNGG	0	0.0228262	0.0228262	0.0152175	0.0152175	0.0152175	0.0152175	0.0152175	0.0152175	0.0152175	0.0152175	0.0152175	0.0152175	0.0152175	0.0152175	0.00760873	0.00760873	0.00760873	0.00760873	0.00760873	0	0	0	0	0	0	0	0	0	0	0	0.0228262	0.0228262	0.0228262	0.0228262	0.0228262	0.0228262	0.0228262	0.0228262	0.0228262	0.0228262	0.0228262	0.0228262	0.0228262	0.0228262	0.0228262	0.0228262
chr6	35527031	CCTGTAGTCCCAGCTACTGGNGG	0	0.0304349	0.0304349	0.0304349	0.0304349	0.0304349	0.0304349	0.0304349	0.0304349	0.0304349	0.0304349	0.0304349	0.0304349	0.0304349	0.0304349	0.0304349	0.0304349	0.0304349	0.0304349	0.0304349	0.0304349	0.0304349	0.0304349	0.0304349	0.0304349	0.0304349	0.0152175	0.0152175	0.0152175	0.0152175	0.0152175	0.0152175	0.0152175	0.00760873	0.00760873	0.0152175	0.0228262	0.0228262	0.0228262	0.0228262	0.0228262	0.0228262	0.0228262	0.0228262	0.0228262	0.0228262	0.0304349
chr6	43048893	CCTGTAGTCCCAGCTACTGGNGG	0	0.0532611	0.0532611	0.0532611	0.0532611	0.0684786	0.0684786	0.0608699	0.0608699	0.0608699	0.0532611	0.0532611	0.0532611	0.0532611	0.0532611	0.0532611	0.0532611	0.0532611	0.0532611	0.0608699	0.0608699	0.0608699	0.0608699	0.0608699	0.0608699	0.0760873	0.0760873	0.0684786	0.0684786	0.0684786	0.0684786	0.0684786	0.0684786	0.0684786	0.0684786	0.0608699	0.0608699	0.0608699	0.0608699	0.0684786	0.0684786	0.0684786	0.0608699	0.0608699	0.0608699	0.0608699	0.0532611
chr6	58380745	CCTGTAGTCCCAGCTACTGGNGG	0	0	0	0	0	0	0	0	0	0	0	0	0	0	0	0	0	0	0	0	0	0	0	0	0	0	0	0	0	0	0	0	0	0	0	0	0	0	0	0	0	0	0	0	0	0	0
chr6	96120398	CCTGTAGTCCCAGCTACTGGNGG	0	0.0304349	0.0304349	0.0304349	0.0304349	0.0304349	0.0304349	0.0304349	0.0304349	0.0304349	0.0304349	0.0304349	0.0228262	0.0228262	0.0228262	0.0228262	0.0228262	0.0228262	0.0228262	0.0228262	0.0228262	0.0228262	0.0228262	0.0228262	0.0152175	0.0152175	0.0152175	0.0152175	0.0152175	0.0152175	0.0152175	0.00760873	0.00760873	0.00760873	0.00760873	0.00760873	0.00760873	0.00760873	0.00760873	0.00760873	0.00760873	0.00760873	0.00760873	0.00760873	0.00760873	0.00760873	0.00760873
chr7	31244759	CCTGTAGTCCCAGCTACTGGNGG	0	0	0	0	0	0	0	0	0	0	0.00760873	0.00760873	0.00760873	0.00760873	0.00760873	0.00760873	0.00760873	0.00760873	0.00760873	0.00760873	0.00760873	0.00760873	0.00760873	0.00760873	0.00760873	0.00760873	0.00760873	0.00760873	0.00760873	0.00760873	0.00760873	0.00760873	0.00760873	0.00760873	0.00760873	0.00760873	0.00760873	0.00760873	0.00760873	0.00760873	0.00760873	0.00760873	0.00760873	0.00760873	0.00760873	0.00760873	0.00760873
chr7	102095127	CCTGTAGTCCCAGCTACTGGNGG	0	0.00760873	0.00760873	0.00760873	0.00760873	0.00760873	0.00760873	0.00760873	0.00760873	0.00760873	0	0	0	0	0	0	0	0	0	0	0	0	0.00760873	0.0152175	0.0152175	0.0152175	0.0152175	0.0152175	0.0152175	0.0152175	0.0152175	0.0152175	0.0152175	0.0152175	0.0152175	0.0152175	0.0152175	0.0152175	0.0152175	0.0152175	0.0152175	0.0152175	0.0152175	0.0152175	0.0152175	0.0152175	0.0152175
chr7	152451173	CCTGTAGTCCCAGCTACTGGNGG	0	0.0608699	0.0608699	0.0532611	0.0532611	0.0532611	0.0532611	0.0532611	0.0532611	0.0532611	0.0532611	0.0532611	0.0532611	0.0532611	0.0532611	0.0532611	0.0532611	0.0532611	0.0532611	0.0532611	0.0532611	0.0684786	0.0684786	0.0684786	0.0684786	0.0684786	0.0684786	0.0760873	0.0760873	0.0684786	0.0760873	0.0760873	0.0684786	0.0684786	0.0608699	0.0684786	0.0684786	0.0684786	0.0684786	0.0684786	0.0684786	0.0760873	0.0760873	0.0760873	0.0760873	0.0760873	0.0608699
chr7	155275745	CCTGTAGTCCCAGCTACTGGNGG	0	0.0228262	0.0228262	0.0228262	0.0304349	0.0304349	0.0456524	0.0456524	0.0456524	0.0456524	0.0456524	0.0456524	0.0456524	0.0456524	0.0532611	0.0532611	0.0532611	0.0456524	0.0456524	0.0532611	0.0532611	0.0532611	0.0532611	0.0532611	0.0532611	0.0532611	0.0532611	0.0456524	0.0456524	0.0532611	0.0608699	0.0608699	0.0608699	0.0608699	0.0608699	0.0608699	0.0608699	0.0608699	0.0608699	0.0608699	0.0608699	0.0608699	0.0608699	0.0608699	0.0532611	0.0532611	0.0532611
chr8	6270234	CCTGTAGTCCCAGCTACTGGNGG	0	0	0	0	0	0	0	0	0	0	0	0	0	0	0	0	0	0	0	0	0	0	0	0	0	0	0	0	0	0	0	0	0	0	0	0	0	0	0	0	0	0	0	0	0	0	0
chr8	67903543	CCTGTAGTCCCAGCTACTGGNGG	0	0.00760873	0.00760873	0.00760873	0.00760873	0.00760873	0.00760873	0.00760873	0.00760873	0.00760873	0.00760873	0.0152175	0.0152175	0.0152175	0.0152175	0.0152175	0.0152175	0.0152175	0.0152175	0.0152175	0.0152175	0.0152175	0.0152175	0.0152175	0.0152175	0.0152175	0.0152175	0.0152175	0.0152175	0.0152175	0.0152175	0.0152175	0.0152175	0.0152175	0.0152175	0.0152175	0.0152175	0.0152175	0.0152175	0.0152175	0.0152175	0.0152175	0.0152175	0.0152175	0.0152175	0.0152175	0.0152175
chr8	97796067	CCTGTAGTCCCAGCTACTGGNGG	0	0.0152175	0.0152175	0.0152175	0.0152175	0.0152175	0.0152175	0.0152175	0.0152175	0.0152175	0.00760873	0.00760873	0.00760873	0.00760873	0.00760873	0.00760873	0.00760873	0.00760873	0.00760873	0.00760873	0.00760873	0.00760873	0.00760873	0.00760873	0.00760873	0.00760873	0.00760873	0.00760873	0.00760873	0.0228262	0.0228262	0.0228262	0.0152175	0.0152175	0.0152175	0.0152175	0.0152175	0.0152175	0.0152175	0.0152175	0.0152175	0.0152175	0.0152175	0.0152175	0.0152175	0.0152175	0.0152175
chr8	102494153	CCTGTAGTCCCAGCTACTGGNGG	0	0.00760873	0.00760873	0.00760873	0.00760873	0.00760873	0.00760873	0.00760873	0.00760873	0.00760873	0.00760873	0.00760873	0.00760873	0.00760873	0.00760873	0.00760873	0.0152175	0.0152175	0.0152175	0.0152175	0.0228262	0.0228262	0.0228262	0.0228262	0.0228262	0.0228262	0.0228262	0.0228262	0.0228262	0.0228262	0.0228262	0.0228262	0.0228262	0.0152175	0.0152175	0.0152175	0.0152175	0.0152175	0.0152175	0.0152175	0.0152175	0.0152175	0.0152175	0.0152175	0.0152175	0.0152175	0.0152175
chr8	144982702	CCTGTAGTCCCAGCTACTGGNGG	0	0	0	0	0	0	0	0	0	0	0	0	0	0	0	0	0	0	0	0	0	0	0	0.00760873	0.00760873	0.00760873	0.00760873	0.00760873	0.00760873	0.00760873	0.00760873	0.00760873	0.00760873	0.00760873	0.00760873	0.00760873	0.00760873	0.00760873	0.00760873	0.00760873	0.00760873	0.00760873	0.00760873	0.0152175	0.0152175	0.0152175	0.0152175
[truncated: 17 more rows]
[truncated: 2,955 more columns]

[truncated: 31 more sheets: bliss_00m_cg, bliss_10m_cg, bliss_30m_cg, m00m_cg, m10m_cg, m30m_cg, aWTr1_pc, aWTr2_pc, a00r1_pc, a15r1_pc, a30r1_pc, a60r1_pc, a00r2_pc, a15r2_pc, a30r2_pc, a60r2_pc, m00r1, m15r1, m30r1, m60r1 …]
