# Supplementary material for: Massively parallel genomic perturbations with multi-target CRISPR interrogates Cas9 activity and DNA repair at endogenous sites
Source: Nat Cell Biol. 2022 Sep 5;24(9):1433–44. doi: 10.1038/s41556-022-00975-z (PMC9481459; doi:10.1038/s41556-022-00975-z)
Supplement: Source Data 8 — Source data for Extended Data Fig. 1. [file 41556_2022_975_MOESM10_ESM.xlsx]

## Sheet: Extended Data Fig. 1
	Extended Data Figure 1
	mm10 Alu								mm10 B4
	dr11 DR1								dr11 DR2
CT									mm10_B4_063									dr11_DR1_066
GG									mm10_B4_158									dr11_DR1_132

## Sheet: mm10_B4
		# protospacer	# of alignments	# in genes
0	0	GTGTGTGTGTGTGTGTGTGGNGG	1000	477		>=2	8505
1	0.01	TGTGTGTGTGTGTGTGTGGGNGG	1000	445		>=1000	24
2	0.02	GTGTGTGTGTGTGTGTGTAGNGG	1000	439		100 to 300	125
3	0.03	GTGTGTGTGTGTGTGTGTTGNGG	1000	439		5 to 99	2964
4	0.04	CACACACACACACACACACGNGG	1000	469
5	0.05	GTGTGTGTGTGTGTGTGTGCNGG	1000	431
6	0.06	TGTGTGTGTGTGTGGGGGGGNGG	1000	444
7	0.07	GTGTGTGTGTGTGTGTGTGANGG	1000	459
8	0.08	CACACACACACACACACACANGG	1000	407
9	0.09	ACACACACACACACACACAGNGG	1000	429
10	0.1	TGTGTGTGTGTGTGTGGGGGNGG	1000	438
11	0.11	TGTGTGTGTGTGTGTGTGTTNGG	1000	403
12	0.12	CACACACACACACACACACCNGG	1000	457
13	0.13	ACACACACACACACACACACNGG	1000	413
14	0.14	GTGTGTGTGTGTGTGTGTGTNGG	1000	453
15	0.15	GTGTGTGTGTGTGTGTGTATNGG	1000	452
16	0.16	TGTGTGTGTGTGTGTGTGTGNGG	1000	463
17	0.17	TGTCTCTGCCTCCCAAGTGCNGG	1000	471
18	0.18	GTCTCTGCCTCCCAAGTGCTNGG	1000	486
19	0.19	GTGTGTGTGTGTGTGGGGGGNGG	1000	453
20	0.2	GTGTGTGTGTGTGTGTGTTTNGG	1000	426
21	0.21	GTGTGTGTGTGTGTGTGGGGNGG	1000	451
22	0.22	TGTGTGTGTGTGTGTGTGTANGG	1000	406
23	0.23	ACACACACACACACACACAANGG	1000	428
24	0.24	GTGTGTGTGTGTGTGTGGTGNGG	953	410
25	0.25	CACACACACACACACACAGANGG	939	419
26	0.26	TGTGTGTGTGTGTGTGTTGGNGG	938	430
27	0.27	CACACACACACACACACACTNGG	880	372
28	0.28	ACACACACACACACACACGGNGG	864	369
29	0.29	TGTGTGTGTGTGTGTGTATGNGG	859	401
30	0.3	TGTGTGTGTGTGTGTGTGTCNGG	787	358
31	0.31	TGTCTCTGCCTCCCGAGTGCNGG	718	343
32	0.32	TGTGTGTGTGTGTGTGTGGTNGG	712	315
33	0.33	GTCTCTGCCTCCCGAGTGCTNGG	707	334
34	0.34	TGTGTGTGTGTGTGTGTTTGNGG	690	235
35	0.35	GTGTGTGTGTGTGTGTGTAANGG	685	320
36	0.36	TGTGTGTGTGTGTGTGTAGGNGG	646	307
37	0.37	ACACACACACACACACACATNGG	642	282
38	0.38	CACACACACACACACACAAANGG	597	240
39	0.39	GTGTGTGTGTGTGTGTGTACNGG	580	279
40	0.4	ACACACACACACACACACCANGG	578	245
41	0.41	ACACACACACACACACAGAGNGG	548	243
42	0.42	GTGTGTGTGTGTGTGTTGGGNGG	511	224
43	0.43	ACACACACACACACACACTGNGG	465	217
44	0.44	TGTGTGTGTGTGTGTGTGCANGG	450	194
45	0.45	TGTGTGTGTGTGTGTGGTGGNGG	438	235
46	0.46	TGTGTGTGTGTGTGTATGTGNGG	427	210
47	0.47	TGTGTGTGTGTGTGTGCATGNGG	418	86
48	0.48	GTGTGTGTGTGTGTGTGTTANGG	397	166
49	0.49	TGTGTGTGTGTATGTGTGTGNGG	396	170
50	0.5	GTGTGTGTGTGTGTGTGTCTNGG	391	170
51	0.51	ACACACACACACACACACGANGG	386	184
52	0.52	TGTGTGTGTGTGTGTGTGAGNGG	374	177
53	0.53	TGTGTGTGTGTGTGTGTGAANGG	368	156
54	0.54	CACACACACACACACACGGGNGG	359	139
55	0.55	TGTGTGTGTGTGTATGTGTGNGG	323	144
56	0.56	GTGTGTGTGTGTGTGTATGTNGG	320	136
57	0.57	TGTGTGTGTGTGTGTTGGGGNGG	320	156
58	0.58	GTGTGTGTGTGTGTTGGGGGNGG	318	161
59	0.59	TGTGTGTGTGTGTGTGTGATNGG	314	138
60	0.6	CACACACACACACACACATANGG	309	123
61	0.61	TGTGTGTGTGTGTGTGTGCTNGG	301	129
62	0.62	TGTGTGTGTGTGTGTGTACANGG	298	144
63	0.63	CACACACACACACACAGAGGNGG	298	130
64	0.64	GTGTGTGTGTGTGTGTTTGTNGG	282	64
65	0.65	ACACACACACACACACACTTNGG	282	122
66	0.66	GTGTGTGTGTGTGTGTGTTCNGG	281	132
67	0.67	CACACACACACACACACAGGNGG	279	127
68	0.68	GTGTGTGTGTGTGTGTGGGTNGG	274	115
69	0.69	TGTGTGTGTGTGTGTGTAGANGG	266	98
70	0.7	TGAGACAGGGTTTCTCTGTGNGG	266	142
71	0.71	ACACACACACACACACACTCNGG	265	121
72	0.72	TGTGTGTGTGTGTGTGTAAGNGG	262	124
73	0.73	GTGTGTGTGTGTGTGTAGGGNGG	262	129
74	0.74	GTGTGTGTGTGTGTGTATGGNGG	254	122
75	0.75	GTGTGTGTGTGTGTGTTTGGNGG	244	114
76	0.76	GTGTGTGTGTGTGTATGTGTNGG	242	94
77	0.77	ACACACACACACACACACCCNGG	239	132
78	0.78	CACACACACACACACACAGTNGG	238	113
79	0.79	CACACACACACACACACATGNGG	238	97
80	0.8	TGTGTGTGTGTGTGTGTGGCNGG	235	113
81	0.81	ACACACACACACACACACGCNGG	230	106
82	0.82	TGTGTGTGTGTGTGTGTGGANGG	228	104
83	0.83	GTGTGTGTGTGTGTGCATGANGG	227	12
84	0.84	GTGTGTGTGTGTGTGTGTCANGG	223	102
85	0.85	CACACACACACACACACATTNGG	221	94
86	0.86	GTGTGTGTGTGTATGTGTGTNGG	219	86
87	0.87	ACACACACACACACACACCTNGG	218	87
88	0.88	ACACACACACACACACACTANGG	205	89
89	0.89	ACACACACACACACACAAAGNGG	199	90
90	0.9	GTGTGTGTGTGTGTGTGAGGNGG	198	95
91	0.91	GTGTGTGTGTGTGTTTGTAGNGG	196	8
92	0.92	TGTGTGTGTGTGTGTGTCTGNGG	195	91
93	0.93	GTGTGTGTGTGTGGTGGTGGNGG	195	98
94	0.94	ACACACACACACACACACGTNGG	187	85
95	0.95	GTGTGTGTGTGTGTGTTTTGNGG	183	90
96	0.96	GTGTGTGTGTGTGTGTGTCCNGG	183	85
97	0.97	CACACACACACACACACAAGNGG	181	85
98	0.98	CACACACACACACACACAATNGG	178	71
99	0.99	CACACACACACACACACGAGNGG	174	86
100	1	ACACACACACACACACCAATNGG	173	7
101	1.01	TGTGTGTGTGTGTGTGTGACNGG	173	79
102	1.02	GTGTGTGTGTGTGTGTATGCNGG	172	88
103	1.03	TGTGTGTGTGTGTGTGTTTCNGG	168	66
104	1.04	TGTGTGTGTGTGTGTGAGGGNGG	167	80
105	1.05	ACACACACACACACACAGGGNGG	165	83
106	1.06	TGTGTGTGTGTGTGTGTTGTNGG	165	80
107	1.07	TGTGTGTGTGTGTGAGAGAGNGG	165	79
108	1.08	GTGTGTGTGTGTGTGTGGAGNGG	165	84
109	1.09	CACACACACACACACACGGANGG	165	88
110	1.1	TGTGTGTGTGTGTGTTTGTGNGG	164	58
111	1.11	GTGTGTGTGTGTGTGTATGANGG	164	70
112	1.12	GTGTGTGTGTGTGTGTAGGTNGG	160	76
113	1.13	TGTGTGTGTGTGTGGGTGGGNGG	159	68
114	1.14	ACAGGGTCTCTCACTGAACCNGG	158	74
115	1.15	CACACACACACACACACATCNGG	158	73
116	1.16	CACACACACACACACATACANGG	157	77
117	1.17	CACACACACACACACACGGTNGG	156	73
118	1.18	TGTGTGTGTGTGTGTGTATCNGG	154	59
119	1.19	ACACACACACACACACAAACNGG	154	58
120	1.2	TGTGTGTGTGTGTGTGTGCCNGG	152	55
121	1.21	TGTGTGTGTGTGTTTGTGTGNGG	152	40
122	1.22	CACACACACACACACACAGCNGG	151	76
123	1.23	TGTGTGTGTGTGTGTAGGGGNGG	149	68
124	1.24	TGTGTGTGTGTGTGTGTAGTNGG	148	68
125	1.25	TGTGTGTGTGTGTGTGTTGANGG	148	67
126	1.26	CACACACACACACACACTCANGG	147	72
127	1.27	CACACACACACACACACCACNGG	147	66
128	1.28	ACACACACACACACACATACNGG	147	57
129	1.29	TGTGTGTGTGTGTGTGGGTGNGG	145	62
130	1.3	GTCTCTGCCTCCCCAGTGCTNGG	145	63
131	1.31	ACACACACACACATACACACNGG	145	73
132	1.32	ACACACACACACACAGAGAGNGG	143	60
133	1.33	TGTCTCTGCCTCCCCAGTGCNGG	142	64
134	1.34	TGTGTGTGTGTGTGTGTTAGNGG	138	62
135	1.35	TGTGTGTGTGTGTGTGGTGTNGG	138	69
136	1.36	CACACACACACACACACGGCNGG	135	69
137	1.37	ACACACACACACACACATGGNGG	135	58
138	1.38	GTGTGTGTGTGTGTGTGTCGNGG	135	78
139	1.39	CACACACACACATACACACANGG	134	74
140	1.4	GTGTGTGTGTGTGTGTATACNGG	132	54
141	1.41	TGTGTGTGTGTGTGTGAGTGNGG	131	58
142	1.42	ACACACACACACACATACACNGG	130	61
143	1.43	TGTGTGTGTGTTTGTGTGTGNGG	129	50
144	1.44	TGTGTGTGTGTGTGTGTACTNGG	125	67
145	1.45	CACACACACACACACACCCCNGG	124	66
146	1.46	ACACACACACATACACACACNGG	124	57
147	1.47	TGTGTGTGTGTGTGTATGGGNGG	124	66
148	1.48	TGAACTCAGGTCATCAGGCTNGG	122	60
149	1.49	GTGTGTGTGTGTGTGTTGTGNGG	122	54
150	1.5	GTGTGTGTGTGTGGGTGGGTNGG	121	54
151	1.51	TGTGTGTGTGTGTGTGTCAGNGG	121	59
152	1.52	TGTGTGTGTGTGTGTGTAGCNGG	120	55
153	1.53	TGTGTGTGTGTGTGTGTTCANGG	120	45
154	1.54	CACACACACACACACAGAGTNGG	119	50
155	1.55	CACACACACACACATACACANGG	118	40
156	1.56	GTGTGTGTGTGTGTGTGAGANGG	118	62
157	1.57	GTGTGTGTGTGTGTGTGCATNGG	118	47
158	1.58	TGTGTGTGTGTGTGTGGAGGNGG	116	51
159	1.59	TGTGTGTGTGTGTGTGTGCGNGG	116	44
160	1.6	TACACACACACACACACACANGG	116	53
161	1.61	GTGTGTGTGTGTGTGTGCAGNGG	116	59
162	1.62	CACACACACACACACACTGGNGG	115	47
163	1.63	ACACACACACACACACAGTGNGG	115	52
164	1.64	ACACACACACACACACATGCNGG	115	48
165	1.65	GTGTGTGTGTGTGTGTGAAGNGG	115	51
166	1.66	GTGTGTGTGTGGGTGTGTGTNGG	115	34
167	1.67	CACACACACACACACACCAGNGG	114	49
168	1.68	GTGTGTGTGTGTGTGTGCTGNGG	114	45
169	1.69	GTGTGTGTGTGTGTGGGTGTNGG	113	52
170	1.7	GTCTCTGCCTCCCAAGTACTNGG	112	56
171	1.71	CACACACACACACACACGAANGG	111	51
172	1.72	CACACACACACACACACTGANGG	111	45
173	1.73	TGTGTGTGTGTGTGTGTTGCNGG	111	53
174	1.74	TGTGTGTGTGTGTGTTTGGGNGG	110	57
175	1.75	TTTGAGACAGGGTCTCTCACNGG	110	56
176	1.76	ACACACACACACACACAGAANGG	109	47
177	1.77	TGAACTCAGGTTGTCAGGCTNGG	107	64
178	1.78	TGTGTGTGTGTGTGTGCCTGNGG	106	22
179	1.79	TGTCTCTGCCTCCCAAGTACNGG	106	50
180	1.8	CAGAGACAGGAAGATGACTGNGG	105	2
181	1.81	CACACACACACACACACGCANGG	105	67
182	1.82	GTGTGTGTGTGTGTGTAGTGNGG	105	53
183	1.83	ACACACACACACACACGGAGNGG	104	50
184	1.84	CACACACACACACACACCATNGG	103	40
185	1.85	GTGTGTGTGTGTGTGAGGGGNGG	102	48
186	1.86	GTGTGTGTGTGTGTGTGATGNGG	100	46
187	1.87	GTGTGTGTGTGTGTGTACATNGG	97	36
188	1.88	TGTGTGTGTGTGTGGGTGTGNGG	96	27
189	1.89	ACACACACACACACACAAGGNGG	95	40
190	1.9	TGTGTGTGTGTCTGTGTGTGNGG	95	53
191	1.91	TGTGTGTGTGTGTGTGTCTTNGG	95	41
192	1.92	TGTGTGTGTGTGTCTGTGTGNGG	95	41
193	1.93	CACACACACACACACAGAGANGG	94	39
194	1.94	TGTGTGTGTGTGTGAGGGGGNGG	94	39
195	1.95	GTGTGTGTGTGTGGGTGTGTNGG	94	30
196	1.96	GTGTGTGTGTGTGTGTGGCGNGG	92	49
197	1.97	TTTGAGACAGGGTTTCTCTGNGG	92	52
198	1.98	CACACACACACACACACCCTNGG	91	49
199	1.99	GTGTGTGTGTGTGTGTATTGNGG	91	37
200	2	GTGTGTGTGTGTGTTTGTGTNGG	91	34
201	2.01	GTGTGTGTGTGTGTGTTTGCNGG	90	44
202	2.02	TGTGTGTGTGTGTGCATGTGNGG	90	33
203	2.03	GTGTGTGTGTGTGTATGGGGNGG	90	38
204	2.04	ATACACACACACACACACACNGG	89	38
205	2.05	ACACACACACACACACAGGANGG	89	44
206	2.06	TGTGTGTGTGTGTGTGTCGGNGG	88	48
207	2.07	GTCTCTGCCTCCCTAGTGCTNGG	87	43
208	2.08	CACACACACACACACACTGTNGG	87	36
209	2.09	ACACACACACACACAGAGGCNGG	87	49
210	2.1	TGTGTGTGTGTGGGGGGGTGNGG	87	34
211	2.11	GTGTGTGTGTGTGTTTGGGGNGG	87	46
212	2.12	GTGTGTGTGTGTGTGTATAGNGG	87	38
213	2.13	GTGTGTGTGTGTGTGTTGGTNGG	86	40
214	2.14	GTGTGTGTGTGTGTGTCTGTNGG	86	32
215	2.15	CACACACACACACACAAACANGG	86	35
216	2.16	CACACACACACACACACGTGNGG	85	41
217	2.17	ACACACACACACACACTCACNGG	85	43
218	2.18	CACACACACACACACAGAGCNGG	85	46
219	2.19	TGTGTGTGTGTGTGTCTGTGNGG	85	32
220	2.2	GTGTGTGTGTGTGTGCATGTNGG	85	32
221	2.21	GTGTGTGTGTGTGTAGGGGGNGG	84	43
222	2.22	GTGTGTGTGTGTGTATGTGGNGG	84	45
223	2.23	GTGTGTGTGTGTGTGTTTGANGG	84	31
224	2.24	ACACACACACACACACGCACNGG	84	40
225	2.25	GTGTGTGTGTGTGTGTTTCTNGG	82	38
226	2.26	TGTGTGTGTGTGTGTGGCGGNGG	82	41
227	2.27	GTGTGTGTGTGTGTGTAAGGNGG	82	45
228	2.28	GTGTGTGTGTGTGTGTGGTANGG	82	42
229	2.29	CACACACACACACACACCTGNGG	81	44
230	2.3	ACATACACACACACACACACNGG	81	42
231	2.31	TGTGTGTGTGTGTGAGTGTGNGG	81	38
232	2.32	ACACACACACACACACATTCNGG	80	30
233	2.33	GTGTGTGTGTGTGTGTTGGANGG	80	29
234	2.34	GTGTGTGTGTGTGTGTACACNGG	80	37
235	2.35	CACACACACACACACACTCCNGG	80	32
236	2.36	GTGTGTGTGTGTGTGGAGGGNGG	80	34
237	2.37	GTGTGTGTGTGTGTGTTGCTNGG	80	42
238	2.38	GTGTGTGTGTGTGTGTGAGTNGG	79	34
239	2.39	TGTGTGTGTGTGTGTGCGTGNGG	78	37
240	2.4	TGTGTGTGTGTGTGTGTTACNGG	78	25
241	2.41	GTGTGTGTGTGTGTGTTTTCNGG	78	36
242	2.42	CACACACACACACACACAACNGG	78	30
243	2.43	CACACACACACACACACTTGNGG	77	34
244	2.44	TGTGTGTGTGTGTGTATGAGNGG	77	36
245	2.45	GTGTGTGTGTGTGTGTGAAANGG	76	23
246	2.46	TGTCTCTGCCTCCCTAGTGCNGG	76	41
247	2.47	TGTGTGTGTGTGGGTGTGTGNGG	75	32
248	2.48	TGTGTGTGTGTGTGTTTTGGNGG	75	30
249	2.49	CACACACACACACACACTTTNGG	75	36
250	2.5	GTGTGTGTGTGTGTGTAGGANGG	75	31
251	2.51	GTGTGTGTGTGTGTGTAGAGNGG	74	33
252	2.52	CATACACACACACACACACANGG	74	35
253	2.53	TGTGTGTGTGTGTTGGGGGANGG	74	40
254	2.54	GTGTGTGTGTGTGTGTGGTTNGG	74	33
255	2.55	ACACACACACACACACATCTNGG	74	27
256	2.56	TGTGTGTGTGTGTGTGTCTANGG	74	34
257	2.57	CACACACACACACACACTAANGG	74	28
258	2.58	GTGTGTGTGTGTTTGTGTGTNGG	74	30
259	2.59	TGTGTGTGTGTGTGTGTAACNGG	73	40
260	2.6	TGTGTGTGTGTGCATGTGTGNGG	72	31
261	2.61	ACACACACACACACACATAGNGG	72	28
262	2.62	TGTGTGTGTGTGTGTACATGNGG	72	31
263	2.63	GTGTGTGTGTGTGTGTAAGANGG	71	37
264	2.64	CACACACACACACAGAGAGANGG	71	29
265	2.65	TGTGTGTGTGTGTGTGATGGNGG	71	30
266	2.66	CACACACACACACACACCAANGG	70	29
267	2.67	CACACACACACACACGGACANGG	70	34
268	2.68	TGTGTGTGTGTGTGTGAGAGNGG	70	36
269	2.69	CACACACACACACACAAAGANGG	69	27
270	2.7	GTGTGTGTGTGTGTGTATTCNGG	69	29
271	2.71	ACACACACACACATACACAGNGG	68	30
272	2.72	GTGTGTGTGTGTGTGTACTGNGG	68	28
273	2.73	TGTGTGTGTGTGTTTGGGGGNGG	67	33
274	2.74	TGTCTCTGCCTCCCAAGTTCNGG	67	22
275	2.75	TGTGTGTGTGTGTATGGGGGNGG	67	32
276	2.76	GTGTGTGTGTGTGTGTTTAGNGG	66	19
277	2.77	AGTGAGAGACCCTGTCTCAANGG	66	26
278	2.78	GTGTGTGTGTGTGTGTTGAGNGG	66	23
279	2.79	ACACACACACACACACAATGNGG	65	33
280	2.8	CACATACACACACACACACANGG	65	36
281	2.81	TTTGAGACAGGGTCTCTCATNGG	64	41
282	2.82	CACACACACACACACACTTCNGG	64	29
283	2.83	ACACACACACACACACATTGNGG	64	22
284	2.84	ACACACACACACACACAGCANGG	64	27
285	2.85	TGTGTGTGTGTGTGTGCACANGG	64	25
286	2.86	GTCTCTGCCTCCCAAGTTCTNGG	64	22
287	2.87	TCTCTGCCTCCCAAGTGCTGNGG	64	31
288	2.88	TGTGTGTGTGTGTGTTGGGANGG	64	28
289	2.89	ACACACACACACACACATGTNGG	64	36
290	2.9	TGTGTGTGTGTGAGTGTGTGNGG	63	27
291	2.91	GTGTGTGTGTGTGGGGGGGTNGG	63	24
292	2.92	CACACACACACACACACTATNGG	63	28
293	2.93	ACACACACACACACACAAGANGG	63	31
294	2.94	CACACACACACACACACGTANGG	63	34
295	2.95	CACACACACACACACAGGGANGG	62	38
296	2.96	TGTGTGTGTGTGTGTGTACCNGG	62	26
297	2.97	ACACACACACACACACAGACNGG	62	35
298	2.98	CACACACACACACACACTTANGG	62	23
299	2.99	ACACACACACACACACACCGNGG	61	29
300	3	ACACACACACACACACAGATNGG	61	30
301	3.01	GTGTGTGTGTGTGTGTAGAANGG	61	23
302	3.02	GTGTGTGTGTGTGTGTTTACNGG	61	27
303	3.03	GTGTGTGTGTGTGTGTGGCANGG	61	26
304	3.04	ACACACACACATACACACAGNGG	60	30
305	3.05	CACACACACACACACACGCCNGG	60	21
306	3.06	ACACACACACACACACAAGCNGG	60	28
307	3.07	TGTGTGTGTGTGTGTGTTCTNGG	59	29
308	3.08	TGTGTGTGTGTGTGTAAGAGNGG	59	25
309	3.09	CACACACACACACACACGATNGG	59	26
310	3.1	TTGTAATCCCAGCACTTGGGNGG	58	28
311	3.11	GTGTGTGTGTGTGTGTACAGNGG	58	24
312	3.12	CACACACACACACACAAAACNGG	58	20
313	3.13	ATACACACACACACACACAGNGG	58	28
314	3.14	CAGTGAGAGACCCTGTCTCANGG	58	30
315	3.15	GTGTGTGTGTGTGTGTGCACNGG	57	36
316	3.16	ACACACACACACACACAGGTNGG	57	29
317	3.17	GTGTGTGTGTGTCTGTGTGTNGG	57	28
318	3.18	GGATCTGAACTCAGGACCTTNGG	56	28
319	3.19	TGTGTGTGTGTGTGTGTCACNGG	56	28
320	3.2	TGTGTGTGTGTGTGTGTCCTNGG	56	26
321	3.21	GTGTGTGTGTGTGTCTGTGTNGG	56	24
322	3.22	CACACACACACACACAAATGNGG	56	28
323	3.23	ACACACACACACACATGCACNGG	56	27
324	3.24	TGTGTGTGTGTATGGGGGGGNGG	56	29
325	3.25	GTGTGTGTGTGTGTGTAGGCNGG	55	26
326	3.26	TGTGTGTGTGTGTGGAGGGGNGG	55	26
327	3.27	GTGTGTGTGTGTGTGTGAATNGG	55	25
328	3.28	GTGTGTGTGTGTGTGTAAAGNGG	54	26
329	3.29	TGTGTGTGTGTGGGTGGGTGNGG	54	23
330	3.3	CAGAGACAGGAAGATATCTGNGG	54	0
331	3.31	GTGTGTGTGTGTGTATGTTGNGG	54	25
332	3.32	CACACACACACACACGCACANGG	54	23
333	3.33	ACACACACACACACACCCCANGG	54	29
334	3.34	TGTGTGTGTGTGTGTGGTGANGG	54	30
335	3.35	TGTGTGTGTGTGTGTGCATANGG	54	23
336	3.36	ACACACACACACACACCCCTNGG	54	27
337	3.37	CACACACACACACACATATGNGG	54	22
338	3.38	GTGTGTGTGTGTGTTGGGGTNGG	54	28
339	3.39	CACACACACACAAACACACANGG	53	19
340	3.4	ACACACACACACACACATCANGG	53	23
341	3.41	TGTGTGTGTGTGTGTCGGGGNGG	53	31
342	3.42	CTCTCACTGAACCTGGAGCTNGG	53	29
343	3.43	TGTGTGTGTGTTTGGGGGGGNGG	53	23
344	3.44	GTGTGTGTGTGTGTGTATCANGG	53	16
345	3.45	GTGTGTGTGTGTGTGTCGGGNGG	53	34
346	3.46	ACACACACACACACGCACACNGG	52	24
347	3.47	CACACACACACACACACGTTNGG	52	31
348	3.48	CACACACACACACACACTGCNGG	52	27
349	3.49	GTGTGTGTGTGTGTGAGTGTNGG	52	24
350	3.5	TGTGTGTGTGTGTGTGTCCANGG	52	18
351	3.51	CACACACACACACACACCCANGG	52	29
352	3.52	TGTGTGTGTGTGTGTTGGAGNGG	52	22
353	3.53	GTGTGTGTGTGTGTGTAGACNGG	52	19
354	3.54	ACACACACACACACACTCAGNGG	52	28
355	3.55	ACACACACACAGACACACACNGG	52	15
356	3.56	TGTGTGTGTGTGTGTGAAGGNGG	52	25
357	3.57	ACACACACACACACACATGANGG	52	18
358	3.58	GACAGGGTCTCTCACTGGCCNGG	52	27
359	3.59	TGAACTCAGGTCATCAGACTNGG	52	25
360	3.6	TGTGTGTGTGTGTGTGGTGCNGG	51	23
361	3.61	CACACACACACACACACGACNGG	51	25
362	3.62	GTGTGTGTGTGTAGGTAGGTNGG	51	17
363	3.63	GTGTGTGTGTGTGTGTATCTNGG	51	22
364	3.64	GTGTGTGTGTGTGTGAGAGANGG	51	27
365	3.65	TGTGTGTGTGTGTGTGTCCCNGG	51	21
366	3.66	ACACACACACACACTCACACNGG	51	20
367	3.67	CACACACACACACACATGCANGG	51	19
368	3.68	GTGTGTGTGTGTGTGGGTGGNGG	51	16
369	3.69	GTGTGTGTGTGTGTGCCTGANGG	51	2
370	3.7	GTGTGTGTGTGTGTGTGACANGG	50	21
371	3.71	ACACACACACACAAACACACNGG	50	17
372	3.72	GTGTGTGTGTGTGTGTAGATNGG	50	24
373	3.73	ACACACACACACACACAAGTNGG	50	24
374	3.74	GTGTGTGTGTGTGGAGGGGGNGG	50	21
375	3.75	ACACACACACACACAAACACNGG	50	24
376	3.76	TGTGTGTGTGTGTGCGTGTGNGG	50	21
377	3.77	TGTGTGTGTGTGTGTGAATGNGG	50	19
378	3.78	GTGTGTGTGTGTTTGGGGGGNGG	50	30
379	3.79	CTCAGGTCCTCATGCTTGCANGG	49	21
380	3.8	TGTGTGTGTGTGTGTTGTGGNGG	49	25
381	3.81	CACACACACACACACTCACANGG	49	20
382	3.82	ACATACACACACACACACAGNGG	49	23
383	3.83	GTGTGTGTGTGTGTCGGGGGNGG	48	26
384	3.84	TGTGTGTGTGTGTGTATGCANGG	48	23
385	3.85	TGTGTGTGTGTGTGTGTCTCNGG	48	29
386	3.86	GTGTGTGTGTGTGTGTGCGCNGG	48	31
387	3.87	GTGTGTGTGTGTGTGTGATTNGG	48	22
388	3.88	GTGTGTGTGTGTATGGGGGGNGG	48	22
389	3.89	CACACACACACACACACCTTNGG	47	23
390	3.9	GTGTGTGTGTGTGTGTTACTNGG	47	25
391	3.91	TGTGTGTGTGTGTGTTGGTGNGG	47	23
392	3.92	ACACACACACACACACCAAANGG	47	20
393	3.93	GTGTGTGTGTGTGTGTTCAGNGG	47	15
394	3.94	TGTGTGTGTGTGTATGTGGGNGG	47	26
395	3.95	TGTGTGTGTGTGTGTGCAGGNGG	47	23
396	3.96	TGAACTCAGGTCTTCAGGCTNGG	46	23
397	3.97	CACACACACACACACAGACANGG	46	14
398	3.98	CACACACACACACACACTACNGG	46	13
399	3.99	TGTGTGTGTGTGTGTGTTCCNGG	46	23
400	4	TGTGTGTGTGTGTAGGGGGGNGG	46	19
401	4.01	CACACACACACACACAAAGGNGG	46	28
402	4.02	ACACACACACACACACAACTNGG	46	21
403	4.03	GTGTGTGTGTGCATGTGTGTNGG	45	22
404	4.04	GTGTGTGTGTGTGTGTAATGNGG	45	19
405	4.05	GTGTGTGTGTGTGTGTGATANGG	45	14
406	4.06	GTGTGTGTGTGTGTGTTTCANGG	45	17
407	4.07	TGTGTGTGTGTGTGTAGGGANGG	45	24
408	4.08	ACACACACACAAACACACACNGG	45	15
409	4.09	TGTGTGTGTGTGTGTTGCTGNGG	44	24
410	4.1	GTGTGTGTGTGTTGGGGGAGNGG	44	26
411	4.11	ACACACACACACTCACACACNGG	44	20
412	4.12	TGAACTCAGGTCCTCAGGCTNGG	44	25
413	4.13	ACACACACACACACACAATCNGG	44	19
414	4.14	CACACACACACACACAGAAGNGG	44	22
415	4.15	TGTGTGTGTATGTGGGGGGGNGG	43	20
416	4.16	TTGTAATCCCAGCACTGGGGNGG	43	25
417	4.17	GTGTGTGTGTGTGTTGGAGGNGG	43	15
418	4.18	GTGTGTGTGTGTGTGTCTGGNGG	43	27
419	4.19	TGTGTGTGTGTGTGTATGGANGG	43	15
420	4.2	GTGTGTGTGTGTGTGTAAGTNGG	42	20
421	4.21	ACACACACACACATGCACACNGG	42	21
422	4.22	CACACACACACACAAACACANGG	42	12
423	4.23	TGTGTGTGTGTGTGTGCGCGNGG	42	23
424	4.24	ACACACACACACACACATCCNGG	42	19
425	4.25	ACACACACACACACACAGTANGG	42	27
426	4.26	ACACACACACACACACAGGCNGG	42	18
427	4.27	TGTGTGTGTGTGTGTAAGGGNGG	42	20
428	4.28	CACACACACACACACAAAAGNGG	41	16
429	4.29	GTGTGTGTGTGTGCATGTGTNGG	41	15
430	4.3	GTGTGTGTGTGGGGGGGTGTNGG	41	16
431	4.31	TGTGTGTGTGTGTGTAGGTGNGG	41	26
432	4.32	ACACACACACACACATATGCNGG	41	22
433	4.33	GGTTCTGGGGATCTGAACTCNGG	41	23
434	4.34	TGTGTGTGTGTGTGTATAGGNGG	41	18
435	4.35	ACACACACACACACACTGAGNGG	41	15
436	4.36	CTCAGGTCCTCATGCTTGTGNGG	41	18
437	4.37	TGTGTGTGTGTGTATGAGAGNGG	41	20
438	4.38	GTGTGTGTGTGTGTTGGTGGNGG	41	18
439	4.39	GTGTGTGTGTGTGGGTGGGGNGG	41	17
440	4.4	TGTGTGTGTGTGTGTATTGGNGG	41	21
441	4.41	TGTGTGTGTGTGTGTTTCTGNGG	41	23
442	4.42	CACACACACACACACAAAGCNGG	41	22
443	4.43	GTGTGTGTGTGTGTGAGTGANGG	41	20
444	4.44	GTGTGTGTGTGTGTGTGACTNGG	40	17
445	4.45	ACACACACACACACATACAGNGG	40	14
446	4.46	GTGTGTGTGTGTGTTGGGAGNGG	40	12
447	4.47	CACACACACACACACAAACCNGG	40	19
448	4.48	TGTGTGTGTGTGTGTATGGTNGG	40	22
449	4.49	ACACACACACACACACGAAGNGG	40	22
450	4.5	TGTGTGTGTGTGTGTATCTGNGG	40	20
451	4.51	TGTGTGTGTGTGTGTAGTGGNGG	40	22
452	4.52	GTGTGTGTGTGTGTATGTGANGG	40	14
453	4.53	GTGTGTGTGTGTGAGTGTGTNGG	40	21
454	4.54	GTGTGTGTGTATGGGGGGGGNGG	40	21
455	4.55	TGTGTGTGTGTGTGTTTGAGNGG	40	14
456	4.56	ACACACACACACACTCACAGNGG	40	20
457	4.57	TGTGTGTGTGTGTGTGCATTNGG	40	19
458	4.58	GTGTGTGTGTGTGTGCGTGTNGG	39	25
459	4.59	TGTGTGTGTGTGTGTGGCAGNGG	39	15
460	4.6	TGTGTGTGTGTGTGTGCTGGNGG	39	17
461	4.61	GTGTGTGTGTGTGTGTTCATNGG	39	13
462	4.62	GTGTGTGTGTGTGTAGGTGTNGG	39	26
463	4.63	TGTGTGTGTGTGTGTGAAAGNGG	39	16
464	4.64	TGAACTCAGGTCATCAAGCTNGG	39	23
465	4.65	GTGTGTGTGTGTGTGTTGTTNGG	39	19
466	4.66	CACACACACACACACACTCGNGG	39	21
467	4.67	TGTGTGTGTGTGCGTGTGTGNGG	38	15
468	4.68	CACACACACACACACATACTNGG	38	17
469	4.69	GTGTGTGTGTGTGTGTAGCANGG	38	18
470	4.7	GTGTGTGTGTGTGTGGTGGTNGG	38	17
471	4.71	TTTTGAGACAGGGTCTCACTNGG	38	21
472	4.72	TGTGTGTGTGTGTGTATGCTNGG	38	17
473	4.73	TGTGTGTGTGTGTTGGGGTGNGG	38	21
474	4.74	TGTGTGTGTGTATGTGGGGGNGG	38	21
475	4.75	GAGGACCTGAGTTCAATCCCNGG	38	21
476	4.76	GTGTGTGTGTGTGTGTGGGANGG	38	23
477	4.77	TGTGTGTGTGTGTGTAGAGGNGG	38	20
478	4.78	TGTGTGTGTGTGGGGGTGGGNGG	38	23
479	4.79	CACACACACACACACAAACTNGG	38	14
480	4.8	GTGTGTGTGTGTGTGTTGGCNGG	38	11
481	4.81	GGCAGAGACAGGAGGATCCCNGG	37	19
482	4.82	ACACACACACACACAGACACNGG	37	19
483	4.83	GTGTGTGTGTGTGTTTTGGGNGG	37	15
484	4.84	GTGTGTGTGTGTGTATGGTGNGG	37	20
485	4.85	ACACACACACATGCACACACNGG	37	11
486	4.86	CACACACACACACACATACCNGG	37	16
487	4.87	GTGTGTGTGTGTGTGTAGTTNGG	37	17
488	4.88	CACACACACACACACACGCTNGG	37	22
489	4.89	CACACACACACACACACCTCNGG	37	13
490	4.9	GTGTGTGTGTGTGTGTTTCCNGG	37	17
491	4.91	GGTTCTGGGGATTTGAACTCNGG	37	18
492	4.92	GTGTGTGTGTGTGTGTAGCTNGG	37	18
493	4.93	ACACACACACACACACAGCCNGG	37	22
494	4.94	ACACACACACACACACGGGCNGG	36	19
495	4.95	TGTGTGTGTGTGTGGTGGTGNGG	36	14
496	4.96	TGTCTCTGCCTCCCAAGGGCNGG	36	19
497	4.97	CACACACACACACACAGATGNGG	36	18
498	4.98	ACACACACACACACACTGAANGG	36	13
499	4.99	ACACACACACACACACTCATNGG	36	12
500	5	TGTGTGTGTGTGTGAAAGAGNGG	36	14
501	5.01	TGAACCTGGAGCTCACTGATNGG	36	18
502	5.02	GTGTGTGTGTGTGTGTTAGGNGG	36	18
503	5.03	TGTGTGTGTGTGGGTGGGGGNGG	36	11
504	5.04	CACACACACACACACTCTGANGG	36	18
505	5.05	GTGTGTGTGTGTGTAGGGGTNGG	36	16
506	5.06	CACACACACACACACACGTCNGG	36	10
507	5.07	CACACACACACACACACTCTNGG	35	14
508	5.08	ACACACACACACACACGGAANGG	35	16
509	5.09	CACACACACACACAGAGGCANGG	35	18
510	5.1	CACACACACACACACATGGANGG	35	10
511	5.11	GTGTGTGTGTGTGTGTGCAANGG	35	15
512	5.12	ACAGGGTCTCTCATTGAACCNGG	35	15
513	5.13	TGTGTGTGTGTGTGTTTGCANGG	35	13
514	5.14	TGTGTGTGTGTGTGGGGTGGNGG	35	13
515	5.15	TGTGTGTGTGTGTGTGGTTGNGG	35	13
516	5.16	GTCTCTGCCTCCCAAGGGCTNGG	35	20
517	5.17	GCAGAGACAGGAGGATCCCTNGG	35	17
518	5.18	TGTCTCTGCCTCCCCAGCACNGG	35	20
519	5.19	GTGTGTGTGTGTGTGCATGCNGG	35	16
520	5.2	GTGTGTGTGTGTGTGTACCANGG	35	9
521	5.21	ACACACACACACACAAACAGNGG	35	14
522	5.22	GTGTGTGTGTGTGTGCACATNGG	35	16
523	5.23	GGAGGCCAGAGGACAACTTANGG	35	3
524	5.24	TGTGTGTGTGTGTGTGAGATNGG	35	18
525	5.25	TGTGTGTGTGTGTGTTTGGTNGG	35	12
526	5.26	TGTGTGTGTGTGTGTATGTCNGG	34	15
527	5.27	GTGTGTGTGTGTGTTTGTGGNGG	34	16
528	5.28	GTGTGTGTGTGTATGTGTGGNGG	34	19
529	5.29	ACACACACACACACAGACAGNGG	34	16
530	5.3	TGTGTGTGTGTGTGTTCATGNGG	34	16
531	5.31	GCCAGCCAGCCTAGCCTACTNGG	34	14
532	5.32	TGTGTGTGTGTGTGTGGTAGNGG	34	19
533	5.33	TGAACTCAGGTCACCAGGCTNGG	34	19
534	5.34	TGTGTGTGTGTGTGTGACTGNGG	34	14
535	5.35	TGTGTGTGTGTGTGTGAGACNGG	34	10
536	5.36	GTGTGTGTGTATGTGGGGGGNGG	34	21
537	5.37	ACACACACACACACACTCCANGG	34	5
538	5.38	ACACACACACAGGCACACACNGG	33	14
539	5.39	TGTGTGTGTGTGTATGTTGGNGG	33	16
540	5.4	TGTGTGTGTGTGTGCGCGCGNGG	33	16
541	5.41	GTGTGTGTGTGTGTGCGCGCNGG	33	22
542	5.42	ACACACACACACACACAACCNGG	33	14
543	5.43	CACTGAACCTGGAGCTAGGCNGG	33	13
544	5.44	TGTGTGTGTGTGTGTGCTTGNGG	33	13
545	5.45	GTGTGTGTGTGTGTGTACAANGG	33	14
546	5.46	GTGTGTGTGTGTGTGTAGTANGG	33	20
547	5.47	ACACACACACACACACGCAGNGG	33	17
548	5.48	GCTGGGGAGGCATTCACAGGNGG	33	4
549	5.49	GTGTGTGTGTGTGTGAATGTNGG	33	8
550	5.5	GTGTGTGTGTGTGTGTGGTCNGG	33	13
551	5.51	GACAGGGTCTCTCATTGGCCNGG	33	15
552	5.52	GTGTGTGTGTGTGTGTGCCTNGG	33	10
553	5.53	TGAACTCAGGTGGTCAGGCTNGG	32	11
554	5.54	GTGTGTGTGTGTGTATGTAGNGG	32	14
555	5.55	TGTGTGTGTGTGTGTGGGGTNGG	32	12
556	5.56	TGAACTCAGGTCATCAGGTTNGG	32	12
557	5.57	ACACACACACACACAGAGTCNGG	32	17
558	5.58	ACACACACACACACAGAGCCNGG	32	20
559	5.59	TGAGACAGGGTCTCACTATGNGG	32	17
560	5.6	TGTGTGTGTGTGTGTGCAGANGG	32	18
561	5.61	GTGTGTGTGTGTGTGGGGTGNGG	32	12
562	5.62	CAGAGACAGGAGGATCCCTGNGG	32	17
563	5.63	GTGTGTGTGTGTGTGTGCCANGG	32	8
564	5.64	TGCTTGTAATCCCAGCACTGNGG	32	17
565	5.65	TGAACTCAGGTCATTAGGCTNGG	32	19
566	5.66	CACACACACACACACACTAGNGG	31	15
567	5.67	GTGTGTGTGTGTGTACATGTNGG	31	14
568	5.68	GTGTGTGTGTGTGGGGGTGGNGG	31	15
569	5.69	GTGTGTGTGTGTGTGTAACANGG	31	21
570	5.7	GGCAGAGACAGGCAGATCCCNGG	31	21
571	5.71	CACACACACACACACATTCANGG	31	10
572	5.72	ACACACACACACACAAAGAGNGG	31	15
573	5.73	TGGCTGGCCAGTGAGCTCCANGG	31	18
574	5.74	TGTGTGTGTGTGTGTAAGTGNGG	31	11
575	5.75	TGTGTGTGTGTGTGTATCAGNGG	31	12
576	5.76	TGTCTCTGCCTCCCAAGAGCNGG	31	13
577	5.77	ACAGGGTCTCTCACTGAATCNGG	31	11
578	5.78	TGTGTGTGTGTGTGTTTGGANGG	30	12
579	5.79	TGTGTGTGTGTGTGTGGTTTNGG	30	8
580	5.8	CACACACACACACACAAAGTNGG	30	12
581	5.81	ACACACACACACACACGAATNGG	30	14
582	5.82	GTGTGTGTGTGTGTAAGAGANGG	30	13
583	5.83	ACACACACACACACACAGTCNGG	30	13
584	5.84	ACACACACACACACACCCTGNGG	30	20
585	5.85	GTGTGTGTGTGTGTATTTGGNGG	30	12
586	5.86	CACACACACACACACATTCTNGG	30	11
587	5.87	ACAGGGTCTCTCACTGAACTNGG	30	12
588	5.88	GGATCTGAACTCAGGTCCTCNGG	30	15
589	5.89	GTGTGTGTGTGTGTGTATCCNGG	30	12
590	5.9	GTGTGTGTGTGTGTGTTAGANGG	30	14
591	5.91	TGTGTGTGTGTGTGTGATTGNGG	30	19
592	5.92	TTGAGACAGGGTCTCTCACTNGG	30	18
593	5.93	TGTGTGTGTGTGTGGGAGGGNGG	30	15
594	5.94	ACACACACACACACACAGTTNGG	30	13
595	5.95	GTGTGTGTGTGTATGTGGGGNGG	30	16
596	5.96	CACACACACACACACACCTANGG	30	10
597	5.97	GTGTGTGTGTGTGTGTGCGTNGG	30	15
598	5.98	TGTGTGTGTGTATGCATGTGNGG	30	12
599	5.99	ACACACACACACACACGTGCNGG	29	9
600	6	TGTGTGTGTGTGTGTAGGTANGG	29	19
601	6.01	CACACACACACACGCACACANGG	29	15
602	6.02	TGTGTGTGTGTGTGTTGAGGNGG	29	13
603	6.03	TGTCTCTGCCTCCCGAGTACNGG	29	14
604	6.04	GTGTGTGTGTGTGTGTGGCTNGG	29	18
605	6.05	CTCTGCCTCCCAAGTGCTGGNGG	29	20
606	6.06	TGAACTCAGGTTATCAGGCTNGG	29	17
607	6.07	GTGTGTGTGTGTAGGGGGGGNGG	29	13
608	6.08	ACACACACACACAGACACACNGG	29	15
609	6.09	CACACACACACTCACACACANGG	29	19
610	6.1	GTGTGTGTGTGCGTGTGTGTNGG	29	11
611	6.11	TTTGAGACAGGATCTCTCACNGG	29	11
612	6.12	TGTGTGTGTGTGTGTAGGTCNGG	29	13
613	6.13	GTCTCTGCCTCCCAAGCGCTNGG	29	17
614	6.14	ACACACACACACACACAACANGG	29	10
615	6.15	GTGTGTGTGTGTGCGTGTGTNGG	29	12
616	6.16	TGTGTGTGTGTGTGTTACTGNGG	29	14
617	6.17	GTGTGTGTGTGAGTGTGTGTNGG	28	17
618	6.18	GTGTGTGTGTGTGCATGTGGNGG	28	7
619	6.19	ACACACACACACACACAGCTNGG	28	14
620	6.2	CACACACACACACACATAGANGG	28	9
621	6.21	GTGTGTGTGTGTGTGTTAGTNGG	28	10
622	6.22	TGTGTGTGTGTGTGTGTACGNGG	28	15
623	6.23	GTGTGTGTGTGTGTAAGGGGNGG	28	10
624	6.24	TGTGTGTGTGTATGTGTGGGNGG	28	16
625	6.25	TGTGTGTGTGTGTGTGCCAGNGG	28	9
626	6.26	ACACACACACAAACACACAGNGG	28	11
627	6.27	GTGTGTGTGTGTGTGTGCTTNGG	28	13
628	6.28	TGTGTGTGTGTGTAGGGGGANGG	28	12
629	6.29	GTGTGTGTGTGTGTGGTGAGNGG	28	13
630	6.3	TGTCTCTGCCTCCCAAGCGCNGG	28	16
631	6.31	GTGTGTGTGTGTGTGTGAGCNGG	28	14
632	6.32	GTCTCTGCCTCCCAAGAGCTNGG	28	11
633	6.33	CACACACACACACACGGAGANGG	28	19
634	6.34	GTGTGTGTGTGTATGTGTTGNGG	28	13
635	6.35	CACACACACACACACAAGCANGG	28	19
636	6.36	TGTCTCTGCCTTCCCAGTGCNGG	28	15
637	6.37	GTGTGTGTGTGTGTGTTCCTNGG	27	11
638	6.38	CACACACACACACACATGAANGG	27	10
639	6.39	CACACACACACACACAAGAANGG	27	17
640	6.4	TGTGTGTGTGTGTGTTGCTANGG	27	13
641	6.41	TGTGTGTGTGTGTAGGGGTGNGG	27	17
642	6.42	TGCTTGTAATCCCAGCACTTNGG	27	16
643	6.43	GTGTGTGTGTGTGTGTACTTNGG	27	14
644	6.44	GTCTCTGCCTCCCCAGCACTNGG	27	16
645	6.45	CACACACACACACTCACACANGG	27	17
646	6.46	GAGGACCTGAGTTCAATTCCNGG	27	15
647	6.47	TGTGTGTGTGTGTGTTGGCANGG	27	10
648	6.48	ACACACACACACACACGAAANGG	27	18
649	6.49	TGTGTGTGTGTGTGTGCACGNGG	27	12
650	6.5	CACACACACACACACAGCCTNGG	27	13
651	6.51	TGTGTGTGTGTGTGAGAGGGNGG	27	15
652	6.52	GCAGAGACAGGCAGATCTCTNGG	27	12
653	6.53	TGTGTGTGTGTGTGTAGGAGNGG	27	11
654	6.54	GTGTGTGTGTGTGTGTTCTTNGG	27	12
655	6.55	GTGTGTGTGTGTGTGAGAGGNGG	27	14
656	6.56	CCCTGTCTCAAAAACTAAGGNGG	26	8
657	6.57	TGTGTGTGTGTGTGTAGGCCNGG	26	16
658	6.58	GTGTGTGTGTGTGTATGTGCNGG	26	16
659	6.59	TGAACTCAGGTCGTCAGGCTNGG	26	18
660	6.6	TGTGTGTGTGTGCATGCATGNGG	26	11
661	6.61	TGTGTGTGTGTGTGCATGCANGG	26	11
662	6.62	CACACACACACACACAGAAANGG	26	12
663	6.63	GTGTGTGTGTGTGTGTTGAANGG	26	13
664	6.64	TGTGTGTGTGTGTGTTTAGGNGG	26	11
665	6.65	GTGTGTGTGTGGGTGGGTGGNGG	26	12
666	6.66	CACACACACACACACCCCTANGG	26	17
667	6.67	GTGTGTGTGTGTGTGTGCGGNGG	26	7
668	6.68	CACACACACACACACGAAAANGG	26	16
669	6.69	TGTGTGTGTGTGTGCACATGNGG	26	11
670	6.7	GTGTGTGTGTGTGTGAGGGANGG	26	14
671	6.71	GGCAGAGACAGGCAGATCTCNGG	26	14
672	6.72	TGTGTGTGTGTGTGCCTGTGNGG	26	0
673	6.73	GTGTGTGTGTGTGTGAAGGGNGG	26	13
674	6.74	TGTGTGTGTGTGTAGGTCAANGG	26	15
675	6.75	TGTGTGTGTGTGTGTGAAGTNGG	26	10
676	6.76	GTGTGTGTGTGTGTATCTGTNGG	26	10
677	6.77	GTGTGTGTGTGTGTGTCTGCNGG	26	8
678	6.78	TGTGTGTGTGTGTGTAGCTCNGG	26	13
679	6.79	GTGTGTGTGTGTGTGTGAACNGG	25	12
680	6.8	TGTGTGTGTGTGTGTAGAAGNGG	25	10
681	6.81	TGTGTGTGTGTGTGCATGTANGG	25	15
682	6.82	TGTGTGTGTGTGTTGGGAGGNGG	25	10
683	6.83	CACACACACACACACAATCTNGG	25	10
684	6.84	TGTGTGTGTGTGTGTGGGAGNGG	25	14
685	6.85	AGGACCTGAGTTCAATCCCCNGG	25	17
686	6.86	ACACACACACACACAGACATNGG	25	0
687	6.87	CACACACACACACACCAAAANGG	25	5
688	6.88	GTGTGTGTGTGTGTGCGTGCNGG	25	9
689	6.89	GTGTGTGTGTGTGTATGAGANGG	25	14
690	6.9	GTGTGTGTGTGTGTGAATGCNGG	25	13
691	6.91	TGTGTGTGTGTGTACATGTGNGG	25	14
692	6.92	GTGTGTGTGTGTGTGTGGGCNGG	25	20
693	6.93	GTGTGTGTGTGTGTGTCTTTNGG	25	10
694	6.94	GTGTGTGTGTGTGTGTCTATNGG	25	14
695	6.95	GTGTGTGTGTGTGTGTACCTNGG	25	13
696	6.96	CACACACACACACACAGACTNGG	25	12
697	6.97	ACAGGGTCTCTCACTGAGCCNGG	25	13
698	6.98	GGATCTGAACTCAGGACCTCNGG	24	17
699	6.99	ATGGCTCAGTCAGTGAAGTGNGG	24	24
700	7	GTGTGTGTGTGTGTATGCATNGG	24	12
701	7.01	ACACACACACACACACTCAANGG	24	9
702	7.02	ACACACACACATACACAGAGNGG	24	9
703	7.03	GGACCTGAGTTCAAATCCCCNGG	24	17
704	7.04	ACACACACACACAGGCACACNGG	24	8
705	7.05	ACACACACACACACACCAGCNGG	24	10
706	7.06	ACACACACACACACACGGCCNGG	24	11
707	7.07	GTGTGTGTGTGTGTAGGAGGNGG	24	12
708	7.08	GAGGACCTGAGTTCAGTTCCNGG	24	15
709	7.09	ACACACACACACACAGAGACNGG	24	12
710	7.1	CAGGGTCTCTCACTGAACCTNGG	24	13
711	7.11	TGTGTGTGTGTGTGTGAGAANGG	24	12
712	7.12	TGTGTGTGTGTGTGTTGGTTNGG	24	6
713	7.13	GTGTGTGTGTGTGTGAAAGANGG	24	10
714	7.14	TACACACACACACACACAGANGG	24	10
715	7.15	GTCTCTGCCTCTCCAGTGCTNGG	24	11
716	7.16	TGTGTGTGTGTTGGGGGAGGNGG	24	16
717	7.17	TGTCTCTGCCTCCCAAGTCCNGG	24	11
718	7.18	GTGTGTGTGTGTGTGTCTTGNGG	24	13
719	7.19	ACACACACACACACACGCCANGG	24	15
720	7.2	AGACCCTGTCTCAAACAAGGNGG	24	9
721	7.21	GTGTGTGTGTGTGTTCATGTNGG	23	8
722	7.22	TGTGTGTGTGTGTATGCATGNGG	23	13
723	7.23	TGTGTGTGTGTGTGTTTCAGNGG	23	11
724	7.24	ACACACACACACGCACACACNGG	23	12
725	7.25	GTGTGTGTGTGTGTGTCACTNGG	23	8
726	7.26	TGTGTGTGTGTGTGTGAAGANGG	23	14
727	7.27	TGTGTGTGTGTGTGTGAACTNGG	23	8
728	7.28	GGCAGAGACAGGTGGATCCCNGG	23	11
729	7.29	CACACACACACGCACACACANGG	23	12
730	7.3	TGTGTGTGTGTGTGGGGGGANGG	23	9
731	7.31	TCTCTCACTGAACCTGGAGCNGG	23	11
732	7.32	GGAGGCCAGAGGTCAACCTCNGG	23	15
733	7.33	ACACACACACACACACCCTTNGG	23	8
734	7.34	TGTCTCTGCCTCTCCAGTGCNGG	23	12
735	7.35	GTGTGTGTGTGTGTAGGGGANGG	23	7
736	7.36	CACACACACACTCTCACACCNGG	23	23
737	7.37	TGTGTGTGTGTGTGTATCCANGG	23	5
738	7.38	CACACACACACACACACCCGNGG	23	13
739	7.39	TGTGTGTGTGTGTGTGCAAGNGG	23	10
740	7.4	AGGACCTGAGTTCAATTCCCNGG	23	10
741	7.41	TGTGTGTGTGTGTGGGGGTGNGG	23	13
742	7.42	GTGTGTGTGTGTGCCTGTGTNGG	23	4
743	7.43	TTTGAGACAGGGTCTCACTANGG	23	15
744	7.44	TGTGTGTGTGTGTGTGTCATNGG	23	11
745	7.45	TGTGTGTGTGTGTAGGGGGTNGG	23	13
746	7.46	TGTGTGTGTGTACATGTGTGNGG	23	6
747	7.47	GTGTGTGTGTGTATGGTGTGNGG	22	14
748	7.48	TGTGTGTGTGTGTGAGTGAGNGG	22	8
749	7.49	GTGTGTGTGTGTGTGTCAGGNGG	22	8
750	7.5	GTGTGTGTGTGTGTGTCTAGNGG	22	7
751	7.51	TGTGTGTGTGTGCACATGTGNGG	22	10
752	7.52	GTGTGTGTGTGTGTGGGGAGNGG	22	7
753	7.53	TGTGTGTGTGTGTGTGGCCANGG	22	9
754	7.54	ACACACACACACACACCCCGNGG	22	14
755	7.55	TGTGTGTGTGTGTGTAGGGTNGG	22	13
756	7.56	TGTGTGTGTGTGTGTGAGGTNGG	22	10
757	7.57	GTGTGTGTGTGTGTGTAAGCNGG	22	11
758	7.58	GTGTGTGTGTGTGTGCATATNGG	22	12
759	7.59	TTTTTGAGACAGGGTTTCCCNGG	22	12
760	7.6	ACACACACACACACACCCTCNGG	22	13
761	7.61	TGTGTGTGTGTGTGTGAGTANGG	22	11
762	7.62	TGTGTGTGTGTGTGTTTGCTNGG	22	12
763	7.63	CACACACACACACATACACGNGG	22	10
764	7.64	AGGACCTGAGTTCAAATCCCNGG	22	9
765	7.65	TGTGTGTGTGTGTGTGATAGNGG	22	13
766	7.66	GCAGAGACAGGCAGATCCCTNGG	22	12
767	7.67	ACACACACACACACACTGGCNGG	22	11
768	7.68	AGGACCTGAGTTCAGTTCCCNGG	22	9
769	7.69	ACACACACACACACACTTGCNGG	22	11
770	7.7	ACACACACACACACACTGATNGG	22	11
771	7.71	ACACACACACACAAACACAGNGG	22	11
772	7.72	TGTGTGTGTGTGTCTGTGTANGG	22	11
773	7.73	ACACACACACACACACGCATNGG	22	13
774	7.74	GTGTGTGTGTGTGTTTGAGGNGG	22	10
775	7.75	AGGACCTGAGTTCAGATCCCNGG	22	11
776	7.76	TTTGAGACAGGGTCTCTTACNGG	22	13
777	7.77	CACACACACACACACATGTANGG	22	8
778	7.78	ACACACACACACACACTTCCNGG	22	10
779	7.79	GGCAGAGACAGGTGGATCTCNGG	22	16
780	7.8	TGGAGGCCAGAGGACAACCTNGG	22	10
781	7.81	GTGTGTGTGTGTGTATGAGTNGG	21	10
782	7.82	GTCTCTGCCTCCCAAGTCCTNGG	21	12
783	7.83	GTGTGTGTGTGTGTGAGGGTNGG	21	8
784	7.84	GTGTGTGTGTGTGTGTGCTCNGG	21	9
785	7.85	CACACACACACACACAAATCNGG	21	10
786	7.86	ACACACACACACACAAAACCNGG	21	11
787	7.87	ACACACACACACACACCCTANGG	21	7
788	7.88	GTGTGTGTGTGTGTGAGTGGNGG	21	11
789	7.89	CACACACACACACACAGTGANGG	21	8
790	7.9	TTTTGAGACAGGGTCTCTCTNGG	21	10
791	7.91	GTGTGTGTGTGTGTGTTGCGNGG	21	9
792	7.92	TGTGTGTGTGTGTGTCTGTANGG	21	8
793	7.93	TGTGTGTGTGTGTGTGCTCANGG	21	8
794	7.94	CACACACACACACACAGGAANGG	21	13
795	7.95	TGTGTGTGTGTGTGTGAGTTNGG	21	9
796	7.96	GTGTGTGTGTGTGTAGGGAGNGG	21	4
797	7.97	CACACACACACACGGACACANGG	21	10
798	7.98	GTGTGTGTGTGTGTTTGGAGNGG	21	8
799	7.99	TGTGTGTGTGTGTGTAGCAGNGG	21	9
800	8	TGTGTGTGTGTGTGTGCGGGNGG	21	4
801	8.01	GTCTCTGCCTCCCGAGTACTNGG	21	10
802	8.02	GTGTGTGTGTGTGTGTACTCNGG	21	5
803	8.03	TGTGTGTGTGTGTGCATGTTNGG	21	5
804	8.04	TGTGTGTGTGTGTGCGTGCANGG	21	9
805	8.05	TGTGTGTGTGTGTGTGAACANGG	20	13
806	8.06	GTGTGTGTGTGGGTGGGTGTNGG	20	7
807	8.07	AGACCCTGTCTCAAAAAGCANGG	20	15
808	8.08	TGTGTGTGTGTGTGTGATGANGG	20	13
809	8.09	ACACACACACACACAGAGAANGG	20	8
810	8.1	CACACACACACACATACAGANGG	20	11
811	8.11	ACTCAGGTCCTCAGGCTTGGNGG	20	11
812	8.12	GTGTGTGTGTGTATGTGTGANGG	20	8
813	8.13	ACACACACACACACACGAGCNGG	20	10
814	8.14	TGTGTGTGTGTGTGTAAGCCNGG	20	8
815	8.15	TGTGTGTGTGTGTGTAAAGGNGG	20	7
816	8.16	TGTGTGTGTGTGTGTGCGCANGG	20	8
817	8.17	GTGTGTGTGTGTGTTTGTGANGG	20	4
818	8.18	TGTGTGTGTGTGTGTTTGTCNGG	20	10
819	8.19	GTGTGTGTGTGTGTGTAAACNGG	20	9
820	8.2	ACAGGGTCTCTCAGTGAACCNGG	20	10
821	8.21	ACACACACACACACACGCTGNGG	20	12
822	8.22	GTGTGTGTGTGTGTCAGGGGNGG	20	10
823	8.23	GTGTGTGTGTGTGTGTAACTNGG	20	12
824	8.24	TGTGTGTGTGTGTGTATTGCNGG	20	10
825	8.25	TGTGTGTGTGTGTGTATACCNGG	20	7
826	8.26	TGTGTGTGTGTCTGTGTGTTNGG	20	9
827	8.27	GTGTGTGTGTGTGTATTGGGNGG	20	11
828	8.28	TGTGTGTGTGTGTTTGGGGANGG	20	10
829	8.29	GTGTGTGTGTATGTGTGTGCNGG	20	6
830	8.3	GTGTGTGTGTGTGTGTCTCANGG	20	9
831	8.31	GTGTGTGTGTGTTTGGGGGTNGG	20	9
832	8.32	GTGTGTGTGTGTGTAGGTCANGG	20	8
833	8.33	GTGTGTGTGTGTGTCTGGGGNGG	20	4
834	8.34	GTGTGTGTGTGTTTGTGTGGNGG	20	9
835	8.35	GTGTGTGTGTGTGTGTAGCCNGG	20	10
836	8.36	GTGTGTGTGTGTGTATGTCTNGG	20	11
837	8.37	TTTGAGACAGGGTTTCTCACNGG	20	8
838	8.38	TGTGTGTGTGTGTGCATATGNGG	20	9
839	8.39	ACACACACACACACACCCATNGG	20	11
840	8.4	TGTGTGTGTGTGTGTGACAGNGG	20	6
841	8.41	TGTAATCCCAGCACTTGGGANGG	20	12
842	8.42	TGTGTGTGTGTGTTTGGGGTNGG	20	14
843	8.43	TCTCTGCCTCCCCAGTGCTGNGG	19	8
844	8.44	ACACACACACACACACGTAANGG	19	10
845	8.45	CACACACACACATGCACACANGG	19	11
846	8.46	TGTGTGTGTGTGTGTGCCCANGG	19	9
847	8.47	ACACACACACACACACGTACNGG	19	10
848	8.48	TGTGTGTGTGTGTGTGGCTGNGG	19	12
849	8.49	GTGTGTGTGTGTATGTGGTGNGG	19	10
850	8.5	GTCTCTGCCTCACCAGTGCTNGG	19	4
851	8.51	TGTGTGTGTGTGCATGTGTANGG	19	7
852	8.52	TCCTCCTGTCTCTGCCTCCCNGG	19	15
853	8.53	TGTGTGTGTGTGTGTTAGAGNGG	19	8
854	8.54	TGTGTGTGTGTGTGCGGGGGNGG	19	6
855	8.55	CACACACACACACACAAGGANGG	19	12
856	8.56	TGTGTGTGTGTGTGTACCTGNGG	19	7
857	8.57	TGTGTGTGTGTGTATGTGAGNGG	19	7
858	8.58	CAGAGACAGGAGGATCTCTGNGG	19	12
859	8.59	CACACACACACACACATCAANGG	19	10
860	8.6	GTGTGTGTGTGTGTGTGACCNGG	19	11
861	8.61	GTGTGTGTGTGTGTGTTGATNGG	19	7
862	8.62	TGTGTGTGTGTGTAAGAGGGNGG	19	12
863	8.63	ACACACACACACACACTCCTNGG	19	7
864	8.64	GGCAGAGACAGGAGGATTCCNGG	19	10
865	8.65	TGTCTCTGCCTCACCAGTGCNGG	19	4
866	8.66	TGTGTGTGTGTGTGTAGGTTNGG	19	10
867	8.67	CACACACACACACACATCCCNGG	19	8
868	8.68	GTGTGTGTGTATGTGTGGGGNGG	19	7
869	8.69	GTGTGTGTGTGTGTACATGANGG	19	8
870	8.7	TGTGTGTGTGTGTGTCTGGGNGG	19	8
871	8.71	GTGTGTGTGTGTGTTTGTTGNGG	19	10
872	8.72	GTGTGTGTGTGTATGTGTAGNGG	19	8
873	8.73	TGTGTGTGTGTGTGTGAAACNGG	19	10
874	8.74	ACACACACACACACACGCAANGG	19	13
875	8.75	ACACACACACACACGCACAGNGG	19	8
876	8.76	TGTGTGTGTGTGTGTGGGGANGG	19	7
877	8.77	ACAGGGTCTCTCCCTGAACCNGG	19	11
878	8.78	TGTGTGTGTGTGTGTGTTCGNGG	19	12
879	8.79	GGTTCTGGGGATTCAAACTCNGG	19	9
880	8.8	CACACACACACACACAAGCTNGG	19	9
881	8.81	GTGTGTGTGTGTGTGTAACCNGG	19	8
882	8.82	TTTGAGACAGGGTCTCTCCCNGG	19	9
883	8.83	TGTGTGTGTGTGTGTATGCCNGG	19	8
884	8.84	CACACACACACACACATCCTNGG	19	11
885	8.85	TGTGTGTGTGTGTGTTGAGANGG	19	14
886	8.86	CACACACACACACAGACACANGG	19	10
887	8.87	TGTGTGTGTGTGTGTAGAGANGG	19	11
888	8.88	ACACACACACACACACTCCCNGG	19	8
889	8.89	AGTGAGAGACCCTGCCTCAANGG	19	8
890	8.9	CACACACACACACACACCGGNGG	19	7
891	8.91	CACACACACACACACAAGCCNGG	18	5
892	8.92	GTGTGTGTGTGTGTGGGAGGNGG	18	10
893	8.93	ACACACACACACACAAACCANGG	18	10
894	8.94	TGTGTGTGTGTGTGCTTGTGNGG	18	7
895	8.95	CACACACACACACACATGCCNGG	18	5
896	8.96	CTGTCTCAAAAAAAAGGGGGNGG	18	10
897	8.97	ACACACACACACACACTGCCNGG	18	10
898	8.98	TGTGTGTGTGTGTGAGTGAANGG	18	9
899	8.99	GTGTGTGTGTGTGTATGTACNGG	18	5
900	9	GCAGAGACAGGTGGATCTCTNGG	18	13
901	9.01	GTGTGTGTGTGTGTATAGGGNGG	18	7
902	9.02	CACACACACACAGACACACANGG	18	9
903	9.03	GTGTGTGTGTGTGTGTGCTANGG	18	8
904	9.04	GTGTGTGTGTGTGTAAGAGGNGG	18	5
905	9.05	GTGCTTGCTGTGCAAGCATGNGG	18	9
906	9.06	GTGTGTGTGTGTATGTGTGCNGG	18	6
907	9.07	CCCTGTCTCAAAAAACAAGGNGG	18	11
908	9.08	TGAGCTCCAGGTTCAGTGAGNGG	18	8
909	9.09	TGTGTGTGTGTGTGTCAGGGNGG	18	9
910	9.1	GTGTGTGTGTGTGTTTGGGANGG	18	6
911	9.11	TGTGTGTGTGTCTGTGTGTANGG	18	8
912	9.12	TGTGTGTGTGTGTGTGTCAANGG	18	10
913	9.13	TGTGTGTGTGTGTGTTGCGGNGG	18	6
914	9.14	CACACACACACGGACACACANGG	18	10
915	9.15	ACACACACACACACAAACTGNGG	18	4
916	9.16	CACACACACACACACATATCNGG	18	6
917	9.17	ACACACACACACACACGGACNGG	18	10
918	9.18	TGTGTGTGTGTGTGTGAAGCNGG	18	8
919	9.19	GTGTGTGTGTGTGTAGGGTGNGG	18	9
920	9.2	TGCTTGTAATCCCAGCACTCNGG	18	8
921	9.21	CACACACACACACAAAGAGANGG	18	7
922	9.22	CACACACACACACACATGCTNGG	18	9
923	9.23	TGTGTGTGTGTGTGTATGGCNGG	18	12
924	9.24	GTGTGTGTGTGTGTGTACTANGG	18	7
925	9.25	GTGTGTGTGTGTGTCTGTGGNGG	18	9
926	9.26	ACACACACACACACAAAGCCNGG	18	8
927	9.27	ACACACACACAGAGGCACACNGG	18	4
928	9.28	GTGTGTGTGTGTGTGCATGGNGG	18	8
929	9.29	GTGCTTGCTGTGTGAGCTTGNGG	18	0
930	9.3	TGTGTGTGTGTGTGTTTGGCNGG	18	9
931	9.31	TGTGTGTGTGTGTGTACAGGNGG	18	11
932	9.32	GTCTCTGCCTCTCCAGCACTNGG	18	11
933	9.33	GTGTGTGTGTGTGTAGAGGGNGG	18	5
934	9.34	TGTGTGTGTGTGTGAGTGGGNGG	18	7
935	9.35	TGTGTGTGTGTGTGTCTGTTNGG	18	11
936	9.36	GTGTGTGTGTGTAGGGGGTGNGG	18	9
937	9.37	GTGTGTGTGTGTGTGTCCAGNGG	18	8
938	9.38	GTGTGTGTGTGTGTGTTCAANGG	18	6
939	9.39	ACACACACACACACACTTTCNGG	18	8
940	9.4	CTCACTGAACCTGGAGCTCANGG	17	10
941	9.41	GAGAGACCCTGTCTCAAAGGNGG	17	10
942	9.42	TCACTGAACCTGGAGCTCACNGG	17	7
943	9.43	GTGTGTGTGTGTGTGTAGTCNGG	17	4
944	9.44	ACACACACACACACAAAGACNGG	17	10
945	9.45	GTGTGTGTGTGTGTATGAGGNGG	17	7
946	9.46	CACACACACACACACAATGANGG	17	8
947	9.47	CACACACACACACAGAAAGANGG	17	7
948	9.48	GGAGGCCAGAGGACAACTTGNGG	17	9
949	9.49	GTGTGTGTGTGTGTGTCTGANGG	17	7
950	9.5	GTGTGTGTGTGTGTACATGGNGG	17	6
951	9.51	TGGCTGGCCAGCAAGCTCCANGG	17	10
952	9.52	ACAGGGTCTCTTACTGAACCNGG	17	4
953	9.53	TGTGTGTGTGTGTGATTGTGNGG	17	6
954	9.54	GTGTGTGTGTGTGTTTGGTTNGG	17	3
955	9.55	ACACACACACACACACTAGCNGG	17	9
956	9.56	AGGGTCTCTCACTGAACCTGNGG	17	9
957	9.57	TGTGTGTGTGTGTATGGTGGNGG	17	12
958	9.58	TGTGTGTGTGTGTGTAAGGANGG	17	10
959	9.59	GTGTGTGTGTGTGTATGAAGNGG	17	7
960	9.6	GAGACCCTGTCTCAAAAAGGNGG	17	13
961	9.61	GTGTGTGTGTGTGTGTGGAANGG	17	10
962	9.62	CTGGCTGGCCAGCAAGCTCTNGG	17	9
963	9.63	CACACACACACATACACACGNGG	17	7
964	9.64	GGTTCTGGGGATCCAAACTCNGG	17	9
965	9.65	TGTGTGTGTGTGTATGGGGTNGG	17	8
966	9.66	GCAGAGACAGGTGGATCCCTNGG	17	11
967	9.67	GTCTCTGCCTCCTCAGTGCTNGG	17	11
968	9.68	TCTCTGCCTCCCGAGTGCTGNGG	17	6
969	9.69	CACACACACACACATGCACANGG	17	8
970	9.7	ACACACACACACATACAGAGNGG	17	8
971	9.71	TGTGTGTGTGTGTGTAAGACNGG	17	10
972	9.72	TGTGTGTGTGTGGGTGGTGGNGG	17	7
973	9.73	CATACACACACACACACAGANGG	17	8
974	9.74	CTGTCTCTGCCTCCCAAGTGNGG	17	6
975	9.75	GTGTGTGTGTGTGCATGCATNGG	17	9
976	9.76	TGTGTGTGTGTGTTCATGTGNGG	17	3
977	9.77	GTGTGTGTGTGTGTGAAGGCNGG	17	7
978	9.78	GAGACCCTGTCTCAAAAACANGG	17	7
979	9.79	CAAGCATGAGGACCTGAGTTNGG	17	8
980	9.8	CACACACACACACAAAACCANGG	17	6
981	9.81	TGTGTGTGTGTGTAGGTGGGNGG	17	10
982	9.82	GTGTGTGTGTGTGATGGTGGNGG	17	3
983	9.83	TGTGTGTGTGTGTGTAGGGCNGG	17	8
984	9.84	GCAGAGACAGGAGGATCTCTNGG	17	10
985	9.85	TGGAGGCCAGAGGTCAACCTNGG	17	6
986	9.86	TGTGTGTGTGTGTGTATGACNGG	17	8
987	9.87	TGTCTCTGCCTCTCCAGCACNGG	16	7
988	9.88	GTGTGTGTGTGTGTGGAGAGNGG	16	8
989	9.89	CACACACACACACACCCCAANGG	16	9
990	9.9	TTTTTGAGACAGGGTCTCACNGG	16	9
991	9.91	CCTGTCTCAAAAAAAAGGGGNGG	16	9
992	9.92	CACACACACACATACACACCNGG	16	4
993	9.93	GTGTGTGTGTGTGTGGTTGGNGG	16	9
994	9.94	GTGTGTGTGTGTAGGTGTGTNGG	16	8
995	9.95	TGTGTGTGTGTGTGTGTCCGNGG	16	8
996	9.96	TGTGTGTGTGTAGGGGGGGGNGG	16	3
997	9.97	GTGTGTGTGTGTGTGTGGCCNGG	16	8
998	9.98	GTCTCTGCCTCCCAAGCACTNGG	16	8
999	9.99	CAGAGACAGGAGGATTCCTGNGG	16	8
1000	10	TGGCTGGCCAGTGAGCCTCANGG	16	9
1001	10.01	GTGTGTGTGTGTGTATGGGTNGG	16	11
1002	10.02	ACACACACACACACACAGCGNGG	16	7
1003	10.03	CACATACACACACACACAGANGG	16	6
1004	10.04	GTGTGTGTGTGTGCATGTGANGG	16	8
1005	10.05	GACAGGGTCTCTTACTGGCCNGG	16	8
1006	10.06	GATCTGAACTCAGGTCCTCANGG	16	8
1007	10.07	GTGTGTGTGTGTGTATGCACNGG	16	10
1008	10.08	TGTGTGTGTGTGTGTACTTGNGG	16	10
1009	10.09	GTGTGTGTGTGTGTGCGCATNGG	16	6
1010	10.1	TGTGTGTGTGTGTGCAGGGGNGG	16	7
1011	10.11	GTGTGTGTGTGTGTAGTGGGNGG	16	10
1012	10.12	ACACACACACACACACTCTGNGG	16	8
1013	10.13	AGACCCTGTCTCAAAAACCANGG	16	10
1014	10.14	TGTGTGTGTGTGTGAGTATGNGG	16	5
1015	10.15	TGTGTGTGTGTGTGCCTGGGNGG	16	10
1016	10.16	TGTGTGTGTGTGTGTGGAGANGG	16	10
1017	10.17	GTGTGTGTGTGTGTGAAGGANGG	16	8
1018	10.18	GTGTGTGTGTGTGTGTCTCGNGG	16	11
1019	10.19	GTGTGTGTGTGTGTGTCTTANGG	16	2
1020	10.2	TGTGTGTGTGTGTGTAATGGNGG	16	11
1021	10.21	TGTGTGTGTGTGTTTGTGGGNGG	16	4
1022	10.22	GTGTGTGTGTGTGTGGGCGGNGG	16	10
1023	10.23	GTGTGTGTGTGTGTGCGGGGNGG	16	4
1024	10.24	ACACACACACACACAAAAGCNGG	16	5
1025	10.25	TGTGTGTGTGTGTGTGAGCANGG	16	11
1026	10.26	GGATCTGAACTCTGGACCTTNGG	16	7
1027	10.27	ACACACACACACACACCATCNGG	16	10
1028	10.28	TGTGTGTGTGTGTATCTGTGNGG	16	3
1029	10.29	CAGTGAGAGACTCTGTCTCANGG	16	7
1030	10.3	CACACACACACACACATCCANGG	16	8
1031	10.31	CATACACACACACACACACGNGG	16	9
1032	10.32	ACACACACACACACATAGAGNGG	16	4
1033	10.33	TTTGAGACAGGGTCTTTCACNGG	16	8
1034	10.34	TGTGTGTGTGTGTGAATGTGNGG	16	6
1035	10.35	TGTGTGTGTGTGTAAGGGGANGG	16	13
1036	10.36	TGTGTGTGTGTGTGTGGGCGNGG	16	10
1037	10.37	ACACACACACACACATGCAGNGG	16	7
1038	10.38	GGAGGCCAGAGGTTGACATCNGG	16	4
1039	10.39	GTGTGTGTGTGTGTGGGGGTNGG	16	6
1040	10.4	TGTGTGTGTGTGTGTAGATGNGG	16	10
1041	10.41	ACACACACACACACACGGATNGG	16	6
1042	10.42	TGTGTGTGTGTGTGTGGTCANGG	16	8
1043	10.43	TGTGTGTGTGTGTGTGCACTNGG	16	10
1044	10.44	GTGTGTGTGTGTGTTTATGGNGG	16	7
1045	10.45	CACACACACACACACACGCGNGG	16	8
1046	10.46	TGTGTGTGTGTGTGTACACGNGG	16	10
1047	10.47	TGTGTGTGTGTGTGAAGGGGNGG	16	8
1048	10.48	CACACACACACACACAGCCANGG	15	6
1049	10.49	TGTGTGTGTGTGTGTCTCAGNGG	15	5
1050	10.5	GAGAGACCCTGTCTCAAAAANGG	15	9
1051	10.51	GTGTGTGTGTGTGTGTCTTCNGG	15	6
1052	10.52	CACACACACACACACAACCANGG	15	8
1053	10.53	GGAGGCCAGAGGACAACCTCNGG	15	9
1054	10.54	TGTGTGTGTGTGCATATGTGNGG	15	4
1055	10.55	GTGTGTGTGTGTGCATGTAGNGG	15	6
1056	10.56	CACACACACACACACAATCANGG	15	7
1057	10.57	CACACACACACACACATACGNGG	15	7
1058	10.58	GTGTGTGTGTGTGTCTGTCTNGG	15	8
1059	10.59	GAGGCAGAGACAGGAGGATCNGG	15	7
1060	10.6	GTGTGTGTGTGTGTGTCCCTNGG	15	7
1061	10.61	TGTGTGTGTGTGTATGTGTCNGG	15	7
1062	10.62	TGTGTGTGTGTGTATTGGGGNGG	15	7
1063	10.63	GTGTGTGTGTGTGCGTGGGGNGG	15	7
1064	10.64	GTGTGTGTGTGTGTTTGCTGNGG	15	7
1065	10.65	GTGTGTGTGTGTGTTTTGAGNGG	15	9
1066	10.66	ACAGGGTCTCTCACTAAACCNGG	15	4
1067	10.67	GTGTGTGTGTGTGTAGGTATNGG	15	10
1068	10.68	GTGTGTGTGTGTTTGTGTGANGG	15	8
1069	10.69	AGACCCTGTCTCAAAACACANGG	15	8
1070	10.7	GTGTGTGTGTGTACATGTGCNGG	15	5
1071	10.71	CACACACACACACACAGAATNGG	15	7
1072	10.72	GTCTCTGCCTCCCTAGCACTNGG	15	7
1073	10.73	TGTGTGTGTGTGTCTGTGTTNGG	15	7
1074	10.74	TGTGTGTGTGTGTCTGTGGGNGG	15	5
1075	10.75	GTGTGTGTGTGTGTTTGCATNGG	15	6
1076	10.76	TACACACACACACACACACCNGG	15	5
1077	10.77	GTGTGTGTGTGTGCATGTGCNGG	15	8
1078	10.78	ACACACACACACACACGAACNGG	15	10
1079	10.79	ACACACACACACACAGAAAGNGG	15	6
1080	10.8	ACACACACACACACACCAAGNGG	15	5
1081	10.81	TGTGTGTGTGTGTGTACGTGNGG	15	9
1082	10.82	TGTGTGTGTGTCTGTGTGTCNGG	15	5
1083	10.83	GTGTGTGTGTGTGTAGGGGCNGG	15	10
1084	10.84	TGTAATCCCAGCACTGGGGANGG	15	5
1085	10.85	GTGTGTGTGTGTGTACATGCNGG	15	12
1086	10.86	TGGCTGGCCAGCAAGTCCCANGG	15	9
1087	10.87	CAGTGAGAGACCCTGCCTCANGG	15	4
1088	10.88	TGTGTGTGTGTGTATGGGGANGG	15	9
1089	10.89	GTGTGTGTGTGTGTAGGTGGNGG	15	8
1090	10.9	TTGAGACAGGGTTTCTCTGTNGG	15	7
1091	10.91	TTTGAGACAGGGTCTCTCAGNGG	15	8
1092	10.92	ACACACACACACACACGCTCNGG	15	7
1093	10.93	TGTGTGTGTGTGTGTAGCTGNGG	15	9
1094	10.94	TGTGTGTGTGTGCGTGGGGGNGG	15	5
1095	10.95	GTGTGTGTGTGTGTGTTCACNGG	15	5
1096	10.96	TGTGTGTGTGTGTGTATCACNGG	15	8
1097	10.97	TGTGTGTGTGTGTGTCTTGGNGG	15	7
1098	10.98	TGTGTGTGTGTGCCTGTGTGNGG	15	6
1099	10.99	TGTGTGTGTGTGTGTAAGCANGG	15	9
1100	11	ACACACACACACACACGTCCNGG	15	3
1101	11.01	TGTGTGTGTGTGAATGTGTGNGG	15	5
1102	11.02	GTGTGTGTGTGTGTGCCTGTNGG	15	2
1103	11.03	GTGTGTGTGTGTGTTGGTGTNGG	15	9
1104	11.04	GTGTGTGTGTGTGTGTGGATNGG	14	7
1105	11.05	TGTCTCTGCCTCCCCAGAGCNGG	14	4
1106	11.06	TGTGTGTGTGTATGTGTTGGNGG	14	7
1107	11.07	CCCTGTCTCAAAGAATAAGGNGG	14	6
1108	11.08	TGGCTGGCCAGTGAACCCCANGG	14	9
1109	11.09	ACACACACACACACACTTACNGG	14	6
1110	11.1	GTGAGAGACCCTGTCTCAAANGG	14	7
1111	11.11	CACACACACACACAAACACTNGG	14	5
1112	11.12	ACACACACACACACGTGCACNGG	14	7
1113	11.13	TGTGTGTGTGTGTGCGTGCGNGG	14	7
1114	11.14	GTGTGTGTGTGTGTGCAGGGNGG	14	5
1115	11.15	GGCAGAGACAGGCAAATCCCNGG	14	5
1116	11.16	TGTGTGTGTGTGTGGGCGGGNGG	14	6
1117	11.17	GTGTGTGTGTGTTGGTGTGTNGG	14	8
1118	11.18	GTGTGTGTGTGTGTTTGTCTNGG	14	9
1119	11.19	CACACACACACACATACACTNGG	14	7
1120	11.2	CACACACACACATACACAGANGG	14	6
1121	11.21	TAGCCTAATTGGTGAGCTCCNGG	14	7
1122	11.22	ACACACACACACACATATCCNGG	14	7
1123	11.23	TCAGTGAGAGACCCTGTCTCNGG	14	9
1124	11.24	TGTGTGTGTGTGTGTCCATGNGG	14	3
1125	11.25	CAGTGAGAGACCTTGTCTCANGG	14	6
1126	11.26	TGTCTCTGCCTCCTCAGTGCNGG	14	8
1127	11.27	GTGTGTGTGTGTATGGGGGTNGG	14	6
1128	11.28	GTGTGTGTGTGTGTGTAGCGNGG	14	8
1129	11.29	TGTGTGTGTGTGTGTAACAGNGG	14	9
1130	11.3	GGCAGAGACAGGAGGATTGCNGG	14	8
1131	11.31	TGTGTGTGTGTGTATGTAGGNGG	14	3
1132	11.32	GCAGAGACAGGAGGATTGCTNGG	14	7
1133	11.33	TGTGTGTGTGTGTATGTGCANGG	14	6
1134	11.34	TGTGTGTGTGTTGGTGGTGGNGG	14	7
1135	11.35	ACACACACACACATACATGCNGG	14	8
1136	11.36	GTGTGTGTGTGTGTCTGTTGNGG	14	8
1137	11.37	TGTGTGTGTGTGTGTGCTTTNGG	14	6
1138	11.38	GTGTGTGTGTGTGTGCTTGTNGG	14	6
1139	11.39	GTGTGTGTGTGTGTGCACGCNGG	14	8
1140	11.4	TTTGAGACAGGCTCTCTCACNGG	14	3
1141	11.41	TGTGTGTGTGTGTGAGTGTANGG	14	8
1142	11.42	GTCTCTGCCTCCCCAGTACTNGG	14	8
1143	11.43	ACACACACACACACACCAACNGG	14	7
1144	11.44	TGTGTGTGTGTGTGTTAGTGNGG	14	6
1145	11.45	GACAGGGTCTCTCACTGAACNGG	14	7
1146	11.46	CTGGCTGGCCAATGAGCTCCNGG	14	6
1147	11.47	TGTGTGTGTGTGTTTGGTGGNGG	14	8
1148	11.48	ACACACACACACACACCTCCNGG	14	5
1149	11.49	CAAGCATGAGGACCTGAGCTNGG	14	7
1150	11.5	GTCTCTGCCTCCCCAGAGCTNGG	14	4
1151	11.51	TGGCTGGCCAGTGAGCTTCANGG	14	5
1152	11.52	GTGTGTGTGTGTGGGGGGAGNGG	14	7
1153	11.53	TTTTGAGACAGGGTCTCTCANGG	14	5
1154	11.54	CACACACACACACACGCTCCNGG	14	2
1155	11.55	TGTGTGTGTGTGTATGAGGGNGG	14	8
1156	11.56	TGTGTGTGTGTGTATGAGTGNGG	14	8
1157	11.57	GTGTGTGTGTGGGGGGGTATNGG	14	4
1158	11.58	GTGTGTGTGTGTGTTGGGATNGG	14	7
1159	11.59	GTGTGTGTGTGTGTGCATTTNGG	14	8
1160	11.6	GTGTGTGTGTGTGTATACAGNGG	14	7
1161	11.61	GGAGGCCAGAGGACAACCTTNGG	14	6
1162	11.62	ACACACACACACACATGCATNGG	14	5
1163	11.63	GACAGGGTCTCTCACTAGCCNGG	14	8
1164	11.64	GGATCTGAACTTGGGTCCTCNGG	14	10
1165	11.65	TGTGTGTGTGTGTATGCACANGG	14	7
1166	11.66	AGTGAGAGACCTTGTCTCAANGG	14	4
1167	11.67	ACACACACACACACACTTAGNGG	14	5
1168	11.68	TGTGTGTGTGTGTGTTCCTGNGG	14	8
1169	11.69	TGTGTGTGTGTGTTTGAGAGNGG	13	6
1170	11.7	CACACACACACACATACACCNGG	13	3
1171	11.71	CACACACACACACACTGAAANGG	13	6
1172	11.72	TGTGTGTGTGTGTGTAGCTTNGG	13	6
1173	11.73	TGTGTGTGTGTGAGGGGGTGNGG	13	7
1174	11.74	TACACACACACACACACACGNGG	13	6
1175	11.75	ACACACACACACACACCCAGNGG	13	9
1176	11.76	GTGTGTGTGTGTGTGTTGACNGG	13	3
1177	11.77	GGAGGCCAGAGGTCAACATCNGG	13	4
1178	11.78	GTGTGTGTGTGTGTGCGCGTNGG	13	2
1179	11.79	TGTGTGTGTGTGTATGTGGCNGG	13	6
1180	11.8	TGTCTCTGCCTCCCAAGCACNGG	13	8
1181	11.81	TGTCTCAAAAAAAAGGGGGGNGG	13	6
1182	11.82	GTGTGTGTGTGTGTGTCTCCNGG	13	6
1183	11.83	TGTCTCTGCCTCCCTAGCACNGG	13	8
1184	11.84	TGTGTGTGTGTGTGTGCTGANGG	13	9
1185	11.85	TGTGTGTGTGTGTTTGGGAGNGG	13	8
1186	11.86	CACACACACACAGGCACACANGG	13	6
1187	11.87	AGACCCTGTCTCACAAAACANGG	13	6
1188	11.88	GTGTGTGTGTGTGTGTACGTNGG	13	6
1189	11.89	CCCTGTCTCAAAAACCAAGGNGG	13	6
1190	11.9	TGTGTGTGTGTGTGCGTGCTNGG	13	4
1191	11.91	GTGTGTGTGTGTGTGAAGAGNGG	13	3
1192	11.92	GTGTGTGTGTGTGAGGGGGTNGG	13	7
1193	11.93	CCCTGTCTCAAAAAAAGGGGNGG	13	9
1194	11.94	TGAGACAGGGTCTCACTGTGNGG	13	7
1195	11.95	TGTGTGTGTGTGTGTCTATGNGG	13	5
1196	11.96	TGTCTCTGCCTCCCCAGTACNGG	13	9
1197	11.97	TGTGTGTGTGTGTGTGCTTCNGG	13	7
1198	11.98	TGTGTGTGTGTGTGTTTCTCNGG	13	6
1199	11.99	GTGTGTGTGTGTGTATACTGNGG	13	4
1200	12	TGTGTGTGTGTGTGTGCAGCNGG	13	8
1201	12.01	GTGTGTGTGTGTGTTTGGTGNGG	13	5
1202	12.02	TGTGTGTGTGTATCTGTGTGNGG	13	7
1203	12.03	TGTGTGTGTGTGTGTCTGTCNGG	13	5
1204	12.04	CTCTCACTGAATCTGGAGCTNGG	13	6
1205	12.05	ACACACACACACACACTCGANGG	13	9
1206	12.06	CAAGCATGAGGACTTGAGTTNGG	13	9
1207	12.07	GTGTGTGTGTGTGTTTGTGCNGG	13	6
1208	12.08	CCCTGTCTCAAAAAGTAAGGNGG	13	6
1209	12.09	GTGTGTGTGTGTGTTTGGGTNGG	13	4
1210	12.1	GTGCTTGCTGTGTAAGCATGNGG	13	7
1211	12.11	ACACACACACACACAGACTTNGG	13	7
1212	12.12	GGCAGAGACAGGAGGATCTCNGG	13	9
1213	12.13	ATACACACACATGCACACACNGG	13	4
1214	12.14	TTTGAGACAGGGCCTCTTACNGG	13	0
1215	12.15	TGTGTGTGTGTGTGAGGGTGNGG	13	8
1216	12.16	GCAGAGACAGGAGGATTCCTNGG	13	6
1217	12.17	ACACACACACACACATGCAANGG	13	2
1218	12.18	TGGCTGGCCAGTGAGTCCCANGG	13	7
1219	12.19	GTGTGTGTGTGTGTGCATACNGG	13	5
1220	12.2	CACACACACACACACGGGCANGG	13	4
1221	12.21	ACAGGGTCTCTCACTGGACCNGG	13	6
1222	12.22	GTGTGTGTGTGTGTTTATGCNGG	13	6
1223	12.23	CACACACACACACACATTGANGG	13	7
1224	12.24	CATACACACACACACACACTNGG	13	5
1225	12.25	GTGTGTGTGTGTTTGTGTCTNGG	13	2
1226	12.26	GTGTGTGTGTGTACATGTGTNGG	13	7
1227	12.27	GTGTGTGTGTGTGTATAGGTNGG	13	7
1228	12.28	TGGAGGCCAGAGGACAACTTNGG	13	4
1229	12.29	GTGTGTGTGTGCATGTGTGGNGG	13	5
1230	12.3	TGTGTGTGTGTGTGTATTCCNGG	13	2
1231	12.31	TGAACTCAGGTCAGCAGGCTNGG	13	8
1232	12.32	GTGTGTGTGTGTGTGCATAGNGG	13	3
1233	12.33	TGTGTGTGTGTATGTGTGTCNGG	13	5
1234	12.34	TGTGTGTGTGTGTGTAAGTCNGG	13	6
1235	12.35	CACACACACACACACACCGANGG	13	7
1236	12.36	CTCAGGTCCTCATGTTTGCANGG	13	6
1237	12.37	TGTGTGTGTGTGTTTGAGGGNGG	13	4
1238	12.38	GTGTGTGTGTGTGTGGTTTTNGG	13	7
1239	12.39	TGTGTGTGTGTGGGGGGGTANGG	13	3
1240	12.4	CACACACACACACACAGGCANGG	13	10
1241	12.41	TGTGTGTGTGTGTGTTGTTGNGG	13	8
1242	12.42	GTGTGTGTGTGTGTATGGAGNGG	13	6
1243	12.43	TGTGTGTGTGTGTGTATCCCNGG	13	9
1244	12.44	TTGTAATCCCAGTGCTGGGGNGG	13	8
1245	12.45	TGAACTCAGGTCATCAGGATNGG	13	8
1246	12.46	GTGTGTGTGTGTGTATGCAGNGG	13	5
1247	12.47	TGAACTCAGGTCATCAGGGTNGG	13	7
1248	12.48	TGTGTGTGTGTGTGTAGGAANGG	13	6
1249	12.49	GTGCTTGCTGTGCAAACATGNGG	13	8
1250	12.5	ATACACACACACACACAGAGNGG	13	6
1251	12.51	CACACACACACACACTCAGANGG	13	5
1252	12.52	GTGTGTGTGTGTGTATGCTGNGG	13	5
1253	12.53	ACCCTGTCTCAAAAAAAGGGNGG	13	9
1254	12.54	TGGCTGGCCAGCAAGCCTCANGG	13	7
1255	12.55	CACACACACACACAGAGTCANGG	13	7
1256	12.56	ACACACACACACACACGTTCNGG	12	6
1257	12.57	TGTGTGTGTGTGTGTTGGTANGG	12	6
1258	12.58	ACACACACACACACAATCTCNGG	12	5
1259	12.59	TGTGTGTGTGTGTTTGTAGGNGG	12	8
1260	12.6	CACACACACACACACCAAGANGG	12	6
1261	12.61	ACACACACACACACACGTAGNGG	12	4
1262	12.62	TGTGTGTGTGTGTGTGAGGANGG	12	5
1263	12.63	ACACACACACACACACTCTANGG	12	5
1264	12.64	CACACACACACACACAACTANGG	12	6
1265	12.65	ACACACACACACACACTAAGNGG	12	4
1266	12.66	CACACACACACACTCACAGANGG	12	8
1267	12.67	TTTGAGACAGGTTCTCTCACNGG	12	6
1268	12.68	GTGTGTGTGTGTGAGTGAAANGG	12	5
1269	12.69	CACACACACACACACATCTANGG	12	2
1270	12.7	TGTGTGTGTGTGGTTGTGTGNGG	12	8
1271	12.71	CAAGCATGAGGACCTGAATTNGG	12	5
1272	12.72	TGTGTGTGTGTGTGTTTGACNGG	12	2
1273	12.73	CCTGTCTCTGCCTGGTCAGCNGG	12	12
1274	12.74	ACAGGGTCTCTCACTGACCCNGG	12	7
1275	12.75	GAACCTGGAGCTCACTGATTNGG	12	6
1276	12.76	TGTGTGTGTGTGTGTTAGGGNGG	12	7
1277	12.77	CACACACACACACACAAACGNGG	12	5
1278	12.78	TGTGTGTGTGTGTGCACCTGNGG	12	3
1279	12.79	GTGTGTGTGTGTGAAAGAGGNGG	12	4
1280	12.8	GTGTGTGTGTGTGTGTCCACNGG	12	6
1281	12.81	GTGTGTGTGTGTGCACATGGNGG	12	5
1282	12.82	GCCAGCCAGCCTAGCCTAATNGG	12	5
1283	12.83	GTGTGTGTGTGTGTATGATGNGG	12	3
1284	12.84	ACACACACACACACACTCTTNGG	12	4
1285	12.85	GTGTGTGTGTGTGTGTTAAGNGG	12	4
1286	12.86	CCCTGTCTCAAAAAAAAGGGNGG	12	6
1287	12.87	ACACACACACACATACACGGNGG	12	5
1288	12.88	ACATACACACACACACAGAGNGG	12	1
1289	12.89	TTGTAATCCCAGCACTAGGGNGG	12	6
1290	12.9	GGCAGAGACAGGAGGATCCTNGG	12	4
1291	12.91	GTGTGTGTGTGTGTAGAAGGNGG	12	6
1292	12.92	TGTGTGTGTGTGTGTCTGGTNGG	12	3
1293	12.93	TGTGTGTGTGTGTGCGCGCANGG	12	5
1294	12.94	CTGAACTCAGGTCCTCTGGANGG	12	7
1295	12.95	TGGCTGGCCAGCAAGCCCTANGG	12	5
1296	12.96	ACACACACACACACAAATGCNGG	12	4
1297	12.97	GTCTCTGCCTCCACAGTGCTNGG	12	6
1298	12.98	CACACACACACACAGACAGANGG	12	4
1299	12.99	GAACCTGGAGCTCACTGCTTNGG	12	5
1300	13	ACACACACACACACACCGAGNGG	12	6
1301	13.01	TCTCTGCCTCCCCAGCACTGNGG	12	11
1302	13.02	GTGTGTGTGTATGTGGTGTGNGG	12	4
1303	13.03	TGTGTGTGTGTGTAGGTGTGNGG	12	7
1304	13.04	TGTGTGTGTGTGTATGTGGTNGG	12	4
1305	13.05	CTCTCACTGAACTTGGAGCTNGG	12	6
1306	13.06	CACACACACACACACATTCCNGG	12	9
1307	13.07	GTGTGTGTGTGCATGTGCACNGG	12	8
1308	13.08	TGTGTGTGTGTGTTTGCATGNGG	12	3
1309	13.09	TGTGTGTGTGTGTGGGGAGGNGG	12	6
1310	13.1	GTGTGTGTGTGTGTAAGTGCNGG	12	4
1311	13.11	GTGTGTGTGTGTGTTAGTGGNGG	12	6
1312	13.12	CAGGGTCTCTCCCTGAACCTNGG	12	6
1313	13.13	GTGTGTGTGTGTGTGAAGTTNGG	12	6
1314	13.14	CACACACACACATACACACTNGG	12	7
1315	13.15	CCCTGTCTCAAAACATAAGGNGG	12	8
1316	13.16	CTCTCACTGAACCTAGAGCTNGG	12	8
1317	13.17	ACACACACACACGCACGCACNGG	12	5
1318	13.18	GGAGGCCAGAGGTCAATGTTNGG	12	8
1319	13.19	GTGTGTGTGTGTGTCTGTGANGG	12	6
1320	13.2	CCCTGTCTCAAAAAACCAAGNGG	12	8
1321	13.21	CACACACACACATAAACACCNGG	12	0
1322	13.22	ACACACACACACACACATCGNGG	12	4
1323	13.23	ACACACACACACATAGACACNGG	12	10
1324	13.24	GCAGAGACAGGTGGATTTCTNGG	12	9
1325	13.25	TGTGTGTGTGTGTGTGGAGTNGG	12	8
1326	13.26	CACACACACACACGCACGCANGG	12	6
1327	13.27	ACACACACACACACACTAACNGG	12	3
1328	13.28	TTGTAATCCCAGAGCTGGGGNGG	12	3
1329	13.29	GTGTGTGTGTGTATGCATGTNGG	12	4
1330	13.3	TGTGTGTGTGTGTAAGGGGGNGG	12	6
1331	13.31	CACACACACACGCACGCACANGG	12	7
1332	13.32	GTGTGTGTGTGTGTTGGAGTNGG	12	4
1333	13.33	ACACACACACACAGAGACAGNGG	12	6
1334	13.34	TGTGTGTGTGTTTGGGGGTGNGG	12	5
1335	13.35	GTGTGTGTGTGTGTATTGTGNGG	12	4
1336	13.36	TGTGTGTGTGTGTGTTTCCANGG	12	5
1337	13.37	TGTGTGTGTGTGTAGGGGGCNGG	12	8
1338	13.38	GGCAGAGACAGGAGAATCCCNGG	12	5
1339	13.39	GTGTGTGTGTGTGTATGGGANGG	12	7
1340	13.4	TTTGAGACAGGGTCCCTCACNGG	12	9
1341	13.41	GTGTGTGTGTGTGTTTAGGGNGG	12	4
1342	13.42	GTGTGTGTGTGGGAGGGTATNGG	12	8
1343	13.43	GTGTGTGTGTGTGTGTTTCGNGG	12	6
1344	13.44	TGTGTGTGTGTGTGCATGAGNGG	12	5
1345	13.45	GGACCTGAGTTCAGATCCCCNGG	12	5
1346	13.46	GTGTGTGTGTGTGTGAGTATNGG	12	5
1347	13.47	ACACACACACACACTTGCACNGG	12	6
1348	13.48	CACACACACACACACTCTTANGG	12	6
1349	13.49	GGAGGCCAGAGGTCAACCTTNGG	12	6
1350	13.5	AGGACCTGAGTTTGGTTCCCNGG	12	5
1351	13.51	ACACACACACACACACGTATNGG	12	1
1352	13.52	TGAACTCAGGTCCTCATGCTNGG	12	4
1353	13.53	ACAGGGTCTCTTGCTGAACCNGG	12	8
1354	13.54	CACACACACACACACAGGCTNGG	12	7
1355	13.55	TGTGTGTGTGTGTGCGTGTTNGG	12	7
1356	13.56	TGTGTGTGTGTGTATGGAGGNGG	12	8
1357	13.57	TGTGTGTGTGTATGTGTGAGNGG	12	7
1358	13.58	GTGTGTGTGTGTACATGTGGNGG	12	8
1359	13.59	TGTGTGTGTGTGTGTATAGCNGG	11	5
1360	13.6	GTGTGTGTGTGTTTGTGGGGNGG	11	3
1361	13.61	TGTGTGTGTGTGTGCGCGTGNGG	11	6
1362	13.62	TGTGTGTGTGTGTGTTTGCCNGG	11	4
1363	13.63	ACACACACACATACACACCANGG	11	2
1364	13.64	TGTGTGTGTGTAAGGGGGGGNGG	11	5
1365	13.65	ACACACACACACACACGCCCNGG	11	5
1366	13.66	TTTGAGACAGGGTCTCTCTGNGG	11	5
1367	13.67	AGACCCTGTCTCAAAAAGGANGG	11	8
1368	13.68	CACACACACACACAGAGACANGG	11	4
1369	13.69	GTGTGTGTGTGTGTAGATGTNGG	11	2
1370	13.7	GTGTGTGTGTGTGTGAGGTGNGG	11	6
1371	13.71	TGTGTGTGTGTGTCTGGGGGNGG	11	6
1372	13.72	TGTGTGTGTGTGTGTACCAGNGG	11	6
1373	13.73	CACACACACACACACAGTCANGG	11	6
1374	13.74	ACACACACACACACACCTTCNGG	11	4
1375	13.75	GGCAGAGACAGGAGGATTTCNGG	11	2
1376	13.76	CACACACACACACACGTGCANGG	11	5
1377	13.77	ACACACACACACACAAGCAANGG	11	6
1378	13.78	TTTTTGAGACAGGGTCTCTCNGG	11	6
1379	13.79	ACACACACACACACGCACGCNGG	11	8
1380	13.8	GTGTGTGTGTGTGTGTACCCNGG	11	4
1381	13.81	CACACACACACACACGAGCANGG	11	7
1382	13.82	GTGTGTGTGTGTGTGCACGTNGG	11	5
1383	13.83	GTGTGTGTGTGTGCATGTTTNGG	11	0
1384	13.84	TGGAGGCCAGAGGTCAATGTNGG	11	7
1385	13.85	GTGTGTGTGTGTGTGATTGGNGG	11	6
1386	13.86	GTGTGTGTGTGTGTGTCCATNGG	11	2
1387	13.87	AAGCATGAGGACCTGAGTTCNGG	11	3
1388	13.88	TGTGTGTGTGTGTGTAGGCANGG	11	6
1389	13.89	TGTGTGTGTGTAGGAGGAGGNGG	11	5
1390	13.9	TGTGTGTGTGTGTGTATGCGNGG	11	8
1391	13.91	ACTCAGGTCCTCACACATGCNGG	11	5
1392	13.92	ACACACACACACACAGAAGCNGG	11	4
1393	13.93	TCCTCCTGTCTCTGCCTCCTNGG	11	4
1394	13.94	CACACACACACACAAAGACANGG	11	6
1395	13.95	CACACACACACACACAGATTNGG	11	4
1396	13.96	GTGTGTGTGTGTGCACATGTNGG	11	5
1397	13.97	CACACACACACACACTCATGNGG	11	3
1398	13.98	CTCAGGTCCTCATGCTTACANGG	11	6
1399	13.99	ACACACACACACACACGACCNGG	11	2
1400	14	TGTGTGTGTGTGTGTGGTTCNGG	11	6
1401	14.01	GCAGAGACAGGAGGACCCCTNGG	11	8
1402	14.02	GAGACCCTGTCTCAAAAGTANGG	11	6
1403	14.03	CACATACACACACACACACCNGG	11	3
1404	14.04	ACACACACACACACACTCGGNGG	11	5
1405	14.05	GTGCTTGTAATCCCAGCACTNGG	11	7
1406	14.06	GTGTGTGTGTGTTTGTGTAGNGG	11	8
1407	14.07	ACACACACACACACACCCGGNGG	11	4
1408	14.08	GTGTGTGTGTGTGCGTGTGGNGG	11	5
1409	14.09	GTGTGTGTGTGGGTGTGGGTNGG	11	6
1410	14.1	TGTCTCTGCCTCCCGAGTTCNGG	11	6
1411	14.11	TGTGTGTGTGTGTGTGAATCNGG	11	2
1412	14.12	TGAGACAGGGTTTCTCTATGNGG	11	5
1413	14.13	ACACACACACACATACACTGNGG	11	5
1414	14.14	CACACACACACACAGAGAAANGG	11	6
1415	14.15	GAGGACCTGAGTTTGGTTCCNGG	11	6
1416	14.16	ACACACACACACACAGGCACNGG	11	4
1417	14.17	TGTGTGTGTGTGTGTTCTTGNGG	11	3
1418	14.18	GTGTGTGTGTGTGTGTCAGANGG	11	6
1419	14.19	GTGTGTGTGTGTCTGGGGGGNGG	11	5
1420	14.2	TGTGTGTGTGTGTGTGATTCNGG	11	5
1421	14.21	TGTGTGTGTGTGTGTGAGGCNGG	11	7
1422	14.22	GGTTCTGGGGATTTGAACTTNGG	11	5
1423	14.23	GTGTGTGTGTGTGTGCTCATNGG	11	7
1424	14.24	TGTGTGTGTGTGAGTGAGTGNGG	11	7
1425	14.25	CACACACACACACTCACAGTNGG	11	3
1426	14.26	GTGTGTGTGTGTGTGAGTGCNGG	11	6
1427	14.27	GTGTGTGTGTGTGTGCAGGTNGG	11	4
1428	14.28	ACACACACACACATACACCANGG	11	7
1429	14.29	TGTGTGTGTGTGTTGGTGGGNGG	11	5
1430	14.3	GTGTGTGTGTGTATGTGAGGNGG	11	6
1431	14.31	TGTGTGTGTGTGCGTGTGTANGG	11	7
1432	14.32	CCCAGAACCCACATAAAAGCNGG	11	5
1433	14.33	GTGTGTGTGTGTGAATGTGTNGG	11	4
1434	14.34	GTGTGTGTGTGCATGTGTGCNGG	11	7
1435	14.35	CACACACACACACACTTACTNGG	11	6
1436	14.36	GTGTGTGTGTGTTTGTGTGCNGG	11	6
1437	14.37	CTCAGGTCCTCTTGCTTGCANGG	11	7
1438	14.38	TTTTGAGACAGGGTCTCATGNGG	11	6
1439	14.39	CCACCATGCCTGGCTTTCACNGG	11	0
1440	14.4	TGTGTGTGTGTGTGAGGGAGNGG	11	5
1441	14.41	TGAACTCAGGTCATGAGGCTNGG	11	7
1442	14.42	TGTGTGTGTGTGCATGTATGNGG	11	8
1443	14.43	GTGTGTGTGTGTGTACACGTNGG	11	2
1444	14.44	TGTGTGTGTGTGCGCGTGTGNGG	11	4
1445	14.45	TGTGTGTATGTGGAGGTCAGNGG	11	7
1446	14.46	TGTGTGTGTGTGGGAGGGTGNGG	11	6
1447	14.47	CACACACACACACACGGAAANGG	11	6
1448	14.48	TGAACTCAGGTCATCAGGCANGG	11	7
1449	14.49	ACACACACACACACATACCCNGG	11	7
1450	14.5	TGTGTGTGTGTGTAGGTGAGNGG	11	7
1451	14.51	TGAACTCAGGTCATCAGGCCNGG	11	9
1452	14.52	TGTGTGTGTGTGTGTAGGCTNGG	11	4
1453	14.53	TGTGTGTGTGTGTATGTCTGNGG	11	4
1454	14.54	GTCTCTGCCTCCTGAGCACTNGG	10	4
1455	14.55	GTGTGTGTGTGTGTGAACTTNGG	10	4
1456	14.56	ACAGGGTCTCTCACTGAACANGG	10	2
1457	14.57	CTCAGGTCCTCAGGCTTGTGNGG	10	7
1458	14.58	GTGTGTGTGTGTAAGGGGGGNGG	10	4
1459	14.59	TGTGTGTGTGTGTGTACTGGNGG	10	8
1460	14.6	TGTGTGTGTGTATGTCTGTGNGG	10	4
1461	14.61	TGTGTGTGTGTGTAGGAGGANGG	10	6
1462	14.62	ACACACACACACACACCACCNGG	10	5
1463	14.63	TGTGTGTGTGTGTCGGGGGANGG	10	2
1464	14.64	GGATCTGAACTCTGGTCCTCNGG	10	5
1465	14.65	CTCAGGTCCTCGTGCTTGCANGG	10	6
1466	14.66	GTGTGTGTGTGTGTGACTGTNGG	10	3
1467	14.67	AGGCAGAGACAGGAGGATCANGG	10	6
1468	14.68	CACACACACACACACCCTCCNGG	10	6
1469	14.69	CTGGGGAGGCAGAGACAGGANGG	10	5
1470	14.7	GCCAGCCAGCCTAGCCTAACNGG	10	4
1471	14.71	GTCTCTGCCTCCCGAGTTCTNGG	10	6
1472	14.72	GTGTGTGTGTGCATGCATGTNGG	10	1
1473	14.73	TGTGTGTGTGTGTGTAGATCNGG	10	4
1474	14.74	CACACACACACACACCTACCNGG	10	5
1475	14.75	CACACACACACACACTCATTNGG	10	3
1476	14.76	GGCAGAGACAGGTGGATTTCNGG	10	7
1477	14.77	CACACACACACACAGAGCCANGG	10	6
1478	14.78	ACACACACACACACATACTCNGG	10	3
1479	14.79	CACACACACACACATATGCANGG	10	6
1480	14.8	TGTCTCTGCCTCCACAGTGCNGG	10	5
1481	14.81	TGTGTGTGTGTGTATGGGAGNGG	10	8
1482	14.82	TGTGTGTGTGTGTGCAGGTGNGG	10	5
1483	14.83	GTGTGTGTGTGTGTCTGTTTNGG	10	2
1484	14.84	AGACCCTGTCTCAAAGAACANGG	10	4
1485	14.85	ACACACACACACACACTGACNGG	10	2
1486	14.86	CACACACACACACACTGAGANGG	10	4
1487	14.87	ACACACACACACACAAACCCNGG	10	4
1488	14.88	CACACACACACAAACACAGANGG	10	6
1489	14.89	GTGTGTGTGTGTGTTTGCACNGG	10	4
1490	14.9	GGAGGCCAGAGGTCAATGTCNGG	10	4
1491	14.91	GGTTCTGGGGATCTGAATTCNGG	10	7
1492	14.92	TGTGTGTGTGTGTGCATGCGNGG	10	8
1493	14.93	GTGTGTGTGTGTGTAAGTGTNGG	10	3
1494	14.94	ACACACACACACACATACGGNGG	10	4
1495	14.95	GGTTCTGGGGATCCGAACTCNGG	10	6
1496	14.96	GTGTGTGTGTGTGAGTGTGANGG	10	3
1497	14.97	GTGTGTGTGTGTGCGTGCACNGG	10	4
1498	14.98	GTGTGTGTGTGTATGTATGGNGG	10	5
1499	14.99	ACACACACACACACAGACTGNGG	10	1
1500	15	AGTGAGAGACCCTGTCTCAGNGG	10	6
1501	15.01	TTTGAGACAGGGTCTCTTGCNGG	10	8
1502	15.02	TGTGTGTGTGTGTATGGTGTNGG	10	5
1503	15.03	ACACACACACACACACCTACNGG	10	4
1504	15.04	GTGTGTGTGTGTGTAAGTGANGG	10	3
1505	15.05	GTGTGTGTGTGTGTGCGCACNGG	10	5
1506	15.06	CACACACACACACACAGATANGG	10	5
1507	15.07	CACACACACACACACAACCTNGG	10	5
1508	15.08	CACACACACACGAACACACANGG	10	1
1509	15.09	CACACACACACACACATAGTNGG	10	4
1510	15.1	TGTGTGTGTGTGCATGTGGGNGG	10	4
1511	15.11	CACACACACACACACTCACGNGG	10	4
1512	15.12	GTGTGTGTGTGTGTTTGTACNGG	10	7
1513	15.13	CACACACACACACACGCATGNGG	10	5
1514	15.14	CACACACACACACACAATCCNGG	10	2
1515	15.15	TGGCTGGCCAGTGAGCCCTANGG	10	7
1516	15.16	ACACACACACACACACCCAANGG	10	4
1517	15.17	TGGAGGCCAGAGGTTGACATNGG	10	3
1518	15.18	CACACACACACACACTCACTNGG	10	2
1519	15.19	GCAGAGACAGGAGGATTTCTNGG	10	3
1520	15.2	GTGTGTGTGTGTATGAGAGGNGG	10	6
1521	15.21	CACACACACACACACAGGCCNGG	10	5
1522	15.22	GTCTCTGCCTCCCCAGTGTTNGG	10	6
1523	15.23	ACACACACACACACACCTATNGG	10	3
1524	15.24	GGAGGCCAGAGGACAACTTTNGG	10	5
1525	15.25	TGTGTGTGTGTGTATGGGTGNGG	10	6
1526	15.26	GTGTGTGTGTGTGTGTGGACNGG	10	2
1527	15.27	CACACACACACACACGAACANGG	10	7
1528	15.28	TGTGTGTGTGTATTTGGGGGNGG	10	2
1529	15.29	GGAGGATCCCTGGAGCTCACNGG	10	8
1530	15.3	GTGTGTGTGTGTTTGTGGTGNGG	10	4
1531	15.31	AATAAGGTGGAGAGTGACTGNGG	10	5
1532	15.32	TGTGTGTGTGTGTGTTGGAANGG	10	5
1533	15.33	TCCTCCTGTCTCAGCCTCCTNGG	10	9
1534	15.34	TGTGTGTGTGTTTGGGGTGGNGG	10	5
1535	15.35	TGTGTGTGTGTGTGTAACTGNGG	10	3
1536	15.36	TGTGTGTGTGTGTACATGCANGG	10	5
1537	15.37	TACACACACACACACACACTNGG	10	6
1538	15.38	TGTGTGTGTGTGAGTGTATGNGG	10	6
1539	15.39	GTGTGTGTGTGTGTATGCTANGG	10	2
1540	15.4	GTGTGTGTGTGTGTATGGTANGG	10	4
1541	15.41	TGGAGGCCAGAGAACAACCTNGG	10	5
1542	15.42	TGTGTGTGTGTGGGTGTGGGNGG	10	5
1543	15.43	GTGTGTGTGTGTGTCGGGGTNGG	10	3
1544	15.44	TGTGTGTGTGTGTGTCTCCANGG	10	3
1545	15.45	TGCTTGTAATCTCAGCACTGNGG	10	7
1546	15.46	ACACACACACAAACACAGAGNGG	10	7
1547	15.47	GTGTGTGTGTGTGTGCATAANGG	10	6
1548	15.48	TGTGTGTGTGTATGTGTGGTNGG	10	7
1549	15.49	TGTGTGTGTGTGTGCGCATANGG	10	4
1550	15.5	GTGTGTGTGTGTGGAGGAGGNGG	10	2
1551	15.51	GAACCTGGAGCTCACCAATTNGG	10	6
1552	15.52	TGAACTCAGGTCATCAGCCTNGG	10	5
1553	15.53	ACACACACACACACACTCTCNGG	10	2
1554	15.54	ACACACACACATACACACGGNGG	10	5
1555	15.55	TGTGTGTGTGTAGGGGGTGGNGG	10	5
1556	15.56	TGAGACAGGGTCTCTCTATGNGG	10	7
1557	15.57	GTGTGTGTGTGTGTGTCCTTNGG	10	5
1558	15.58	GTGTGTGTGTGTGTGTTAGCNGG	10	4
1559	15.59	TGTGTGTGTGTGGGGGGAGGNGG	10	7
1560	15.6	GGGTCTCTCACTGAACCTGGNGG	10	3
1561	15.61	TGTGTGTGTGTGTGTGACTTNGG	10	2
1562	15.62	TGTGTGTGTGTGTGTGCATCNGG	10	5
1563	15.63	TGTGTGTGTGTGTGAGTGTTNGG	10	6
1564	15.64	TGCTTGTAATCCCAGTGCTGNGG	10	4
1565	15.65	GTGTGTGTGTGTGTAAGATGNGG	10	4
1566	15.66	TGTGTGTGTGTGCATGTGTTNGG	10	4
1567	15.67	TGTGTGTGTGTGTGTGGTTANGG	10	5
1568	15.68	TGTGTGTGTGTGTGCGTGTANGG	10	4
1569	15.69	GTGTGTGTGTGTGTAGGCAGNGG	10	5
1570	15.7	TGTGTGTGTGTGTGTGGCTTNGG	10	6
1571	15.71	CATACACACACACACACACCNGG	10	7
1572	15.72	TGAACTCAGGTTCTCAGGCTNGG	10	6
1573	15.73	ACACACACACACACTCACAANGG	10	3
1574	15.74	TGTGTGTGTGTGTGCATGCCNGG	10	6
1575	15.75	TGCTTGTAATCTCAGTGCTGNGG	10	5
1576	15.76	GACAGGGTCTCTCACTGACCNGG	10	3
1577	15.77	TGTGTGTGTGTGCCTGTGTANGG	10	2
1578	15.78	TTGTAATCCCAGCTCTGGGGNGG	10	5
1579	15.79	TGTGTGTGTGTGTGTCTTTGNGG	10	4
1580	15.8	TGTGTGTGTGTGTGTGGTAANGG	10	5
1581	15.81	TGTGTGTGTGTGTTTGTGCANGG	10	5
1582	15.82	ACACACACACACACAGAGATNGG	10	4
1583	15.83	TGTGTGTGTGTGTGTTGATGNGG	10	2
1584	15.84	TGAACTCAGGTCATCGGGCTNGG	10	5
1585	15.85	GTGTGTGTGTGTGCATGCAGNGG	10	5
1586	15.86	GTGTGTGTGTGTGTGAGACTNGG	10	3
1587	15.87	TGTGTGTGTGTTTGTGTGGGNGG	10	4
1588	15.88	GGCAGAGACAGAAGGATCCCNGG	10	4
1589	15.89	TGTGTGTGTGTGTGTGCTCGNGG	10	9
1590	15.9	GTGTGTGTGTGTGAGTGAGGNGG	10	7
1591	15.91	ACAGGGTCTCTCACTGGCCTNGG	9	5
1592	15.92	CACACACACACACACAGGTANGG	9	2
1593	15.93	TACACACACACACACACGGGNGG	9	6
1594	15.94	TCCACCTTATTCATTGAGGCNGG	9	5
1595	15.95	AGACCCTGTCTCAGAAAACANGG	9	4
1596	15.96	GTGTGTGTGTGTGTGATTCTNGG	9	4
1597	15.97	TTGTAATCCCAGCACTGGAGNGG	9	4
1598	15.98	CACACACACACACAAACAGANGG	9	2
1599	15.99	TCCAGGTTCAGTGAGAGACCNGG	9	4
1600	16	TTTGAGACAGGGTCTCCCACNGG	9	2
1601	16.01	TGTGTGTGTGTGTGTGGCTCNGG	9	7
1602	16.02	ATACACACACACACACACGGNGG	9	5
1603	16.03	TGTGTGTGTGTGTGTTTACCNGG	9	5
1604	16.04	CACACACACACACAGGCACANGG	9	3
1605	16.05	GTGTGTGTGTGTGCTTGTGGNGG	9	2
1606	16.06	TGTGTGTGTGTGTGTTAGTCNGG	9	4
1607	16.07	TGTGTGTGTGTGTGGTGATGNGG	9	3
1608	16.08	ACAGGGTCTCTCGCTGAACCNGG	9	4
1609	16.09	GTGTGTGTGTGAGTGTGTGGNGG	9	6
1610	16.1	ACAGGGTCTCTCTCTGAACCNGG	9	6
1611	16.11	TACACACACACACACACAGGNGG	9	4
1612	16.12	TGTGTGTGTGTGTCTGTATGNGG	9	5
1613	16.13	GTGTGTGTGTGTGTGAATGANGG	9	4
1614	16.14	TGTGTGTGTGTGTGGGGGAGNGG	9	4
1615	16.15	GTGTGTGTGTGTGTGGAGGANGG	9	5
1616	16.16	GTGTGTGTGTGTGTGAAGCTNGG	9	5
1617	16.17	GTGTGTGTGTGTGTGTCCAANGG	9	4
1618	16.18	CACACACACACACACAGCCCNGG	9	6
1619	16.19	GTGTGTGTGTGTGTATTGGANGG	9	5
1620	16.2	ATACACACACACACACACTGNGG	9	4
1621	16.21	ACACACACACACACATCCATNGG	9	2
1622	16.22	GCAGAGACAGGCAGATCCTTNGG	9	5
1623	16.23	TGTGTGTGTGTGTGTGCCTANGG	9	5
1624	16.24	TGTGTGTGTGTGCATGCGTGNGG	9	5
1625	16.25	GTGTGTGTGTGTGTGCTTAANGG	9	3
1626	16.26	ACACACACACACAAACATGCNGG	9	4
1627	16.27	GTGTGTGTGTGGGGGTGGGTNGG	9	6
1628	16.28	TGTGTGTGTGTGTATTTGGGNGG	9	6
1629	16.29	GTGTGTGTGTGTGTTTTAGGNGG	9	2
1630	16.3	GTGTGTGTGTGTGTGATGGTNGG	9	3
1631	16.31	CTGGCTGGCCAGTGAGCTCTNGG	9	9
1632	16.32	CACACACACACATACACAGGNGG	9	4
1633	16.33	GTGTGTGTGTGTGAGTGAAGNGG	9	2
1634	16.34	GTGTGTGTGTGTGTGATGAGNGG	9	8
1635	16.35	TGAACTCAGGTCCTCAGGTTNGG	9	5
1636	16.36	CACACACACACACAGACACTNGG	9	8
1637	16.37	TGTGTGTGTGTGTTGGGATGNGG	9	6
1638	16.38	GTGTGTGTGTGTGTGTTCGGNGG	9	7
1639	16.39	ACACACACACACACACGCCTNGG	9	3
1640	16.4	AGGCAGAGACAGGCAGATCTNGG	9	5
1641	16.41	TGTGTGTGTGTGTGTGCAAANGG	9	6
1642	16.42	ACCCTGTCTCAAACAAAAGGNGG	9	6
1643	16.43	CACACACACACACGTGCACANGG	9	4
1644	16.44	TGTGTGTGTGTGTGTGGGGCNGG	9	4
1645	16.45	ATACACACACACACACACCANGG	9	3
1646	16.46	TGTGTGTGTGTGTGTACAAGNGG	9	4
1647	16.47	CTGTGCAAGCATGAGGACCTNGG	9	3
1648	16.48	ACACACACACACACAAGCTCNGG	9	4
1649	16.49	TGTGTGTGTGTGTGTGACAANGG	9	4
1650	16.5	TGTGTGTGTGTGTGTGGATGNGG	9	5
1651	16.51	GTGTGTGTGTGTGTGTCAGTNGG	9	4
1652	16.52	GTGTGTGTGTGTGTGTGATCNGG	9	4
1653	16.53	TGTGTGTGTGTGTGTGAGTCNGG	9	3
1654	16.54	ACACACACACACACAAGTACNGG	9	3
1655	16.55	GGTCCTCATGCTTGCATGGCNGG	9	4
1656	16.56	TGTGTGTGTGTGCGCGCGTGNGG	9	4
1657	16.57	TTTGAGACAGGGCCTCTCACNGG	9	5
1658	16.58	GTGTGTGTGTGTGTGAGCATNGG	9	5
1659	16.59	ACACACACACACACATTCTCNGG	9	5
1660	16.6	GTGTGTGTGTGTGTGAAGGTNGG	9	5
1661	16.61	TGTGTGTGTGTATGAGAGGGNGG	9	6
1662	16.62	GTGTGTGTGTGTGTATGTCANGG	9	3
1663	16.63	GTGTGTGTGTGGGTGTGTGGNGG	9	3
1664	16.64	TTGTAATCCCAGTGCTGGGANGG	9	4
1665	16.65	CTTGTAATCCCAGCACTGGGNGG	9	6
1666	16.66	AGTGAGAGACCCTGTCTTAANGG	9	4
1667	16.67	TGTGTGTGTGTGTAGGTTGGNGG	9	4
1668	16.68	ACACACACACACAGACAGAGNGG	9	3
1669	16.69	GGTTCTGGGGACTTGAACTCNGG	9	4
1670	16.7	GTGTGTGTGTGAATGTGTGTNGG	9	1
1671	16.71	GTGTGTGTGTGTGTAAAGGGNGG	9	1
1672	16.72	ACACACACACATGCACGCACNGG	9	4
1673	16.73	GTGTGTGTGTGTGTGAGTTGNGG	9	4
1674	16.74	ACATACACACACACACACGGNGG	9	5
1675	16.75	TGTGTGTGTGTGTGTGCAATNGG	9	3
1676	16.76	GTGTGTGTGTGTGTGAATCTNGG	9	3
1677	16.77	GTGTGTGTGTGCATGTGTATNGG	9	3
1678	16.78	TGAACTCAGGTAGTCAGGCTNGG	9	3
1679	16.79	GGCAGAGACAGGAAGATCCCNGG	9	5
1680	16.8	CACACACACACATACATGCANGG	9	4
1681	16.81	TGTGTGTGTGTATCTGTGAGNGG	9	8
1682	16.82	TGTGTGTGTGTGTAGGGAGGNGG	9	2
1683	16.83	TGTGTGTGTGTGTGTATCTCNGG	9	7
1684	16.84	TGTGTGTGTGTGAGTGTGTTNGG	9	4
1685	16.85	TGTCTCTGCCTTCCCAGCACNGG	9	5
1686	16.86	CACACACACACACACAGTCCNGG	9	4
1687	16.87	TGTGTGTGTGTGAGTGTGTANGG	9	4
1688	16.88	TGGTGAGCTCCAGGTTCAGTNGG	9	2
1689	16.89	GTGTGTGTGTGTTTGGGGTGNGG	9	6
1690	16.9	GAGACCCTGTCTCAAAAAAGNGG	9	5
1691	16.91	GGCAGAGACAGGTAGATCCCNGG	9	5
1692	16.92	GTGTGTGTGTGTGTTTGAGANGG	9	4
1693	16.93	TGTGTGTGTGTATCTGAGTGNGG	9	0
1694	16.94	ATCCTCCTGTCTCAGCCTCCNGG	9	8
1695	16.95	GTGTGTGTGTGTGAGTGGGGNGG	9	4
1696	16.96	CACATACACACACACACACGNGG	9	2
1697	16.97	TGTGTGTGTGTGTTTGTGAGNGG	9	4
1698	16.98	CACACACACACACACCAGCANGG	9	4
1699	16.99	GTGTGTGTGTGTGAGTGTTGNGG	9	5
1700	17	TGTGTGTGTGTCTGTGTATGNGG	9	4
1701	17.01	GTGTGTGTGTGTGTGGAGGTNGG	9	6
1702	17.02	GTGTGTGTGTGTGCATATGGNGG	9	6
1703	17.03	ACACACACACAAGCACACACNGG	9	2
1704	17.04	TGTGTGTGTGTATGTGTGCANGG	9	3
1705	17.05	GTGTGTGTGTGTGTAGGTAANGG	9	4
1706	17.06	GTGTGTGTGTGTAGGTGGGTNGG	9	6
1707	17.07	TGAACTCAGGTCTTCAGACTNGG	9	7
1708	17.08	CTCAGGTCCTCATGCTTTCANGG	9	7
1709	17.09	TCACTGAACCTGGAGCTCATNGG	9	5
1710	17.1	ACACACACACACACAAATCCNGG	9	3
1711	17.11	CACACACACACACACGCACGNGG	9	4
1712	17.12	TGTGTGTGTGTGTAGGAGGGNGG	9	2
1713	17.13	GAGACCCTGTCTCAAAGAAANGG	9	6
1714	17.14	TTGTAATCCCAGTACTTGGGNGG	9	5
1715	17.15	TGAGACAGGGTTTCTCTTTGNGG	9	3
1716	17.16	ACCATGCCTGGCTTTTTATGNGG	9	4
1717	17.17	TGTGTGTGTGTGTGTAGAGTNGG	9	5
1718	17.18	TGTGTGTGTGTGTGTTCGTGNGG	9	2
1719	17.19	CACACACACACACACATAGCNGG	9	3
1720	17.2	GAACTCAGGTCCTCATGCTTNGG	9	3
1721	17.21	CACACACACACACACAGACCNGG	9	4
1722	17.22	GTGTGTGTGTGTGTTTGATGNGG	9	4
1723	17.23	ACACACACACACTCACTCACNGG	9	6
1724	17.24	GTGTGTGTGTGTGTGCTTGCNGG	9	3
1725	17.25	TGAGACAGGGTCTCTCTGTGNGG	9	5
1726	17.26	GTGTGTGTGTGTGAGGGTGGNGG	9	6
1727	17.27	TGTGTGTGTGTGTTTGTTGGNGG	9	4
1728	17.28	TGTGTGTGTGTGTGTGCGTANGG	9	2
1729	17.29	GTGTGTGTGTATGTGTGGGTNGG	9	4
1730	17.3	GTGTGTGTGTGTGTGTCTAANGG	9	4
1731	17.31	GTGTGTGTGTGTGTAAGGGTNGG	9	6
1732	17.32	TTGTAATCCCAGCACTCGGGNGG	9	8
1733	17.33	AATAAGGTGGAGAGCAACTGNGG	9	5
1734	17.34	TGTGTGTGTGTATGGGTGTANGG	9	5
1735	17.35	GTGTGTGTGTGTGTCCATGTNGG	9	5
1736	17.36	GTGTGTGTGTGTGTAGGGATNGG	9	4
1737	17.37	ACACACACACACACAATCAGNGG	9	4
1738	17.38	CACACACACACACACCCTGANGG	9	2
1739	17.39	TGTGTGTGTGTGTGTACCTANGG	9	4
1740	17.4	ACAGGGTCTCTCACTGATCCNGG	9	5
1741	17.41	TGTGTGTGTGTGTCTATGTGNGG	9	2
1742	17.42	TGAACTCAGGTCCTCAGACTNGG	9	3
1743	17.43	TGTGTGTGTGTGTGCATGCTNGG	9	4
1744	17.44	GTGTGTGTGTGTATGTTGGGNGG	9	4
1745	17.45	GTGAGCTCCAGGTTCAGTGANGG	9	4
1746	17.46	TACACACACACACACACATGNGG	9	3
1747	17.47	TGTGTGTGTGTGTGTATCCTNGG	9	8
1748	17.48	TGTGTGTGTGTGTGTGCCTCNGG	9	2
1749	17.49	GTGTGTGTGTGTGTAAGGTGNGG	9	4
1750	17.5	AGACCCTGTCTCAAAAAAGGNGG	9	6
1751	17.51	GTGTGTGTGTGTATGGGGGANGG	9	5
1752	17.52	TGTGTGTGTGTGTGCTCATGNGG	9	3
1753	17.53	GATCCCCAGAACCCACATGGNGG	9	4
1754	17.54	GTGTGTGTGTGTGTATGGCANGG	9	5
1755	17.55	ACACACACACACACACCCGCNGG	9	6
1756	17.56	GTGTGTGTGTGTGTGTAATCNGG	9	1
1757	17.57	GTGTGTGTGTGTATGGGGTGNGG	9	2
1758	17.58	GTGTGTGTGTATTTGGGGGTNGG	9	1
1759	17.59	GTGTGTGTGTGTATGTGTACNGG	9	5
1760	17.6	GTGTGTGTGTGTGTATGCAANGG	9	1
1761	17.61	TGTGTGTGTGTGTGTGAACCNGG	9	5
1762	17.62	GTCTCTGCCTCCTCAGCACTNGG	9	8
1763	17.63	GTGTGTGTGTGTAGGGGGAGNGG	9	6
1764	17.64	TGTGTGTGTGTGTGTCAGAGNGG	9	4
1765	17.65	TGTGTGTGTGTCTGTGTCTGNGG	9	3
1766	17.66	TGTGTGTGTGTGTGTGATCANGG	9	7
1767	17.67	GTGTGTGTGTGTGTGCATTCNGG	9	3
1768	17.68	GTGTGTGTGTGTGTATGCCANGG	9	3
1769	17.69	TGTGTGTGTGTGTGTGTCGANGG	9	5
1770	17.7	GTGTGTGTGTGTGTATCAGANGG	9	4
1771	17.71	TGTGTGTGTGTGTACGTGTGNGG	9	3
1772	17.72	TGTGTGTGTGTGTGTCTGAGNGG	9	4
1773	17.73	TGTGTGTGTGTGTGAGAGTGNGG	9	4
1774	17.74	GAACCTGGAGCTCACCACGTNGG	9	2
1775	17.75	GTGTGTGTGTGTGTAGGAGANGG	9	3
1776	17.76	CCCCAGAACCCACATCAAAGNGG	8	0
1777	17.77	TGTGTGTGTGTGTATAGGGGNGG	8	3
1778	17.78	TGTGTGTGTGTGCATGTGCANGG	8	4
1779	17.79	GTGTGTGTGTGTGTCTGTATNGG	8	3
1780	17.8	CACACACACACACATGAACANGG	8	3
1781	17.81	GACAGGGTCTCTCACTGGCTNGG	8	4
1782	17.82	GGGTTCTGGGGATCTGAACTNGG	8	4
1783	17.83	GTGTGTGTGTGTGTACATCTNGG	8	2
1784	17.84	TGTGTGTGTGTGTGCAGGAGNGG	8	4
1785	17.85	TGCTTGTAATCCCAGAACTCNGG	8	2
1786	17.86	CAGAGACAGGAAGATCTCTGNGG	8	5
1787	17.87	TGTGTGTGTGTGTTGGTGTGNGG	8	5
1788	17.88	TGTGTGTGTGTGTGTGCACCNGG	8	2
1789	17.89	GTGTGTGTGTGTGTAAGGGANGG	8	3
1790	17.9	GGGTTCTGGGGATTTGAACTNGG	8	4
1791	17.91	TGTGTGTGTGTGTGGTGAGGNGG	8	5
1792	17.92	TGTGTGTGTGTGAGTGAGAGNGG	8	5
1793	17.93	GTGTGTGTGTGTATGATGTGNGG	8	4
1794	17.94	TGTGTGTGTGTGTGCATGAANGG	8	2
1795	17.95	GTGTGTGTGTGTGTAACTGTNGG	8	3
1796	17.96	TGTGTGTGTGTGTGTAGTAGNGG	8	4
1797	17.97	TGTGTGTGTGTGCGTGTGCGNGG	8	2
1798	17.98	GAGACAGGGTCTCTCTATGTNGG	8	3
1799	17.99	TGTGTGTGTGTTTGTGGGGGNGG	8	5
1800	18	GTGTGTGTGTGTGTGCACCTNGG	8	3
1801	18.01	CACACACACACACACTCTAANGG	8	2
1802	18.02	TGAACTCAGGTCTTTAGGCTNGG	8	3
1803	18.03	GGCAGAGACAGGAAGATCTCNGG	8	7
1804	18.04	TGTGTGTGTGTATTGGGGGGNGG	8	2
1805	18.05	TGTGTGTGTGTGTGCTTGCANGG	8	2
1806	18.06	CACACACACACACACCCTAANGG	8	2
1807	18.07	TGTGTGTGTGTGAGTGTGGGNGG	8	4
1808	18.08	GTGTGTGTGTGTGTTAGTGCNGG	8	4
1809	18.09	TGTGTGTGTGTGAGTGTGCANGG	8	1
1810	18.1	TGTGTGTGTGTGTGAGGTGGNGG	8	3
1811	18.11	TGTGTGTGTGTGAGTGTGAGNGG	8	3
1812	18.12	CACACACACACACACAGTCTNGG	8	4
1813	18.13	GTGTGTGTGTGTATTGGGGGNGG	8	3
1814	18.14	CTTGTAATCCCAGCACTTGGNGG	8	4
1815	18.15	TGAACTCAGGTCATCAGTCTNGG	8	4
1816	18.16	TGTGTGTGTGTGTGTAGCTANGG	8	3
1817	18.17	GTGTGTGTGTGTGTCTGAGANGG	8	3
1818	18.18	GTGTGTGTGTGTGTTGGTGANGG	8	5
1819	18.19	GACCCTGTCTCAAAAAAAGGNGG	8	7
1820	18.2	ATCCTCCTGTCTCAGCCTCTNGG	8	4
1821	18.21	TGTGTGTGTGTCTGGGGGGGNGG	8	4
1822	18.22	TGTGTGTGTGTGTGAGCATGNGG	8	4
1823	18.23	CCCTGTCTCAAAAAAGAAGGNGG	8	3
1824	18.24	GTGTGTGTGTGTGTCTGTGCNGG	8	3
1825	18.25	TGTGTGTGTGTGTAAGTGTGNGG	8	2
1826	18.26	TGTGTGTGTGTGTGTACATCNGG	8	4
1827	18.27	ACACACACACACACCAAAACNGG	8	2
1828	18.28	TGTGTGTGTGTGTGTAGGACNGG	8	7
1829	18.29	TGTGTGTGTGTGTATGTGGANGG	8	3
1830	18.3	GTGTGTGTGTGTGTTGCTGTNGG	8	5
1831	18.31	GTGTGTGTGTGTGTCTGTAGNGG	8	4
1832	18.32	GCTGGGGAGGCAGAGACAAGNGG	8	3
1833	18.33	CCACCATGCCTGGTTTTATGNGG	8	4
1834	18.34	ACACACACACACGCACACAGNGG	8	3
1835	18.35	GTGTGTGTGTGTGTGCACTTNGG	8	4
1836	18.36	GTGTGTGTGTGTATCTGTGTNGG	8	4
1837	18.37	GTGAGAGACCCTGTCTCAAGNGG	8	4
1838	18.38	CTCTCACTGAACCTGGAGCCNGG	8	0
1839	18.39	ACACACACACACACATGTACNGG	8	2
1840	18.4	AGAGACCCTGTCTCAAAAAGNGG	8	6
1841	18.41	GTGTGTGTGTGTGTATTCAGNGG	8	2
1842	18.42	TGAACTCAGGTCACCAAGCTNGG	8	5
1843	18.43	TGTGTGTGTGTATGGGGGTGNGG	8	4
1844	18.44	GTGTGTGTGTGTGTGGTTCTNGG	8	3
1845	18.45	GTGTGTGTGTGTGTTTAGGANGG	8	3
1846	18.46	AGAGACCCTGTCTCAAAACANGG	8	5
1847	18.47	GCAGAGACAGGAGGATCACTNGG	8	6
1848	18.48	GCAGAGACAGGAGAATCCCCNGG	8	3
1849	18.49	AGAGACCCTGTCTCAAAGAANGG	8	4
1850	18.5	TGTCTCTGCCTCCTGAGCGCNGG	8	5
1851	18.51	GTGTGTGTGTGTGTGAGAAANGG	8	4
1852	18.52	ACACACACACACACAAGAACNGG	8	3
1853	18.53	TGTCTCTGCCTCCTGAGCACNGG	8	3
1854	18.54	CACACACACACACAAACTGANGG	8	2
1855	18.55	TGAACTCAGGTCTTCAGGTTNGG	8	4
1856	18.56	GTGTGTGTGTGTGTAGGAGTNGG	8	5
1857	18.57	GTGTGTGTGTGTGTAGGTAGNGG	8	4
1858	18.58	ACACACACACACACATACCANGG	8	5
1859	18.59	TGTGTGTGTGTGTGTAAGGCNGG	8	3
1860	18.6	TTTTGAGACAGGGTCTTGCTNGG	8	7
1861	18.61	GCAGAGACAGGAGAATCCCTNGG	8	4
1862	18.62	GGCAGAGACAGGAGGATGCCNGG	8	3
1863	18.63	ACACACACACACACACCTGCNGG	8	2
1864	18.64	GACCCTGTCTCAAAACAAACNGG	8	6
1865	18.65	CACACACACACACACCTCCANGG	8	4
1866	18.66	CACACACACACACAAACAGGNGG	8	2
1867	18.67	CACACACACACACACATAGGNGG	8	5
1868	18.68	CACACACACACACACAGACGNGG	8	4
1869	18.69	TGTGTGTGTGTGTGCTTTTGNGG	8	2
1870	18.7	GGTTCTGGGGACCCAAACTCNGG	8	3
1871	18.71	CCCCAGAACCCACATAAAGGNGG	8	5
1872	18.72	TGTGTGTGTGTGTGCATTTGNGG	8	2
1873	18.73	GTGTGTGTGTGTGTCTTTGTNGG	8	5
1874	18.74	ACACACACACACACACGCTANGG	8	4
1875	18.75	GTGTGTGTGTGCATATGTGTNGG	8	6
1876	18.76	TGTGTGTGTGTGTACTTGTGNGG	8	3
1877	18.77	CACACACACACACACAACAANGG	8	3
1878	18.78	TGTGTGTGTGTGTGTCTGGCNGG	8	4
1879	18.79	CACACACACACACACTTCCANGG	8	3
1880	18.8	CCCCAGAACCCACATAAAGCNGG	8	3
1881	18.81	GCAGAGACAGGAAGATCTCTNGG	8	7
1882	18.82	GTGTGTGTGTGTGTAGGTTGNGG	8	5
1883	18.83	GGCAGAGACAGGAGGATCACNGG	8	3
1884	18.84	GGAGGATCCCTGAGGCTTGCNGG	8	4
1885	18.85	ACACACACACACATACAACCNGG	8	6
1886	18.86	CACACACACACACACAAGTANGG	8	4
1887	18.87	GTGCTTGCTGTACAAGCATGNGG	8	7
1888	18.88	CTCAGGTCCTCATACTTGCANGG	8	5
1889	18.89	TGTGTGTGTGTGTGGAGGTGNGG	8	4
1890	18.9	CACACACACACACATACATGNGG	8	8
1891	18.91	TGTGTGTGTGTGTGTCTGCANGG	8	4
1892	18.92	TGTGTGTGTGTATGGGTGTGNGG	8	3
1893	18.93	GTGTGTGTGTGTGTTTAGGTNGG	8	5
1894	18.94	GTGTGTGTGTGTTTGTGTTGNGG	8	5
1895	18.95	ACAGGGTCTCTCATTGAATCNGG	8	2
1896	18.96	GTGTGTGTGTGTCTGTGTGCNGG	8	6
1897	18.97	GTGTGTGTGTGTGTATGCTCNGG	8	1
1898	18.98	GTGTGTGTGTGTGTCTATGTNGG	8	2
1899	18.99	AGTGAGAGACCCTATCTCAANGG	8	3
1900	19	TGTGTGTGTGTGTGTGAGCTNGG	8	4
1901	19.01	TGTGTGTGTGTGTGTGGGTTNGG	8	6
1902	19.02	GTGTGTGTGTGTGTAGAGGTNGG	8	6
1903	19.03	GTGTGTGTGTATGTTGGGGGNGG	8	4
1904	19.04	CACACACACACACAAAGACTNGG	8	2
1905	19.05	TGTGTGTGTGTGTGTTGGCGNGG	8	4
1906	19.06	GTGTGTGTGTGTGTGCTTACNGG	8	7
1907	19.07	AGTGAGAGACCCAGTCTCAANGG	8	5
1908	19.08	CAAGCATGAGGACCTAAGTTNGG	8	5
1909	19.09	TGTGTGTGTGTGTGTGCGCTNGG	8	6
1910	19.1	CCCTGTCTCAAAAGACAAGGNGG	8	4
1911	19.11	GTGTGTGTGTGTGTGAGATTNGG	8	2
1912	19.12	CCAGGTTCAGTGAGAGACCCNGG	8	3
1913	19.13	GTGTGTGTGTGTGTGCATTGNGG	8	4
1914	19.14	TGTGCTTGTAATCCCAGCACNGG	8	6
1915	19.15	TGTGTGTGTGTGTGAATGCTNGG	8	2
1916	19.16	CACACACACACACACTCAGGNGG	8	3
1917	19.17	GTGTGTGTGTGTGTGTGACGNGG	8	7
1918	19.18	CACACACACACACACTTACANGG	8	4
1919	19.19	TGTGTGTGTGTGTGAGTCAGNGG	8	1
1920	19.2	CACACACACACACACGGCCANGG	8	3
1921	19.21	CACACACACACACACCCAAGNGG	8	5
1922	19.22	TGTGTGTGTGTATGTGTAGGNGG	8	3
1923	19.23	TGTGTGTGTGTTTGTGGTGGNGG	8	3
1924	19.24	GTGTGTGTGTGAGTGAGTGANGG	8	2
1925	19.25	CTCAGGTCCTCACGCTTGCANGG	8	5
1926	19.26	CTCAGGTCCTCAGGCTTGCANGG	8	4
1927	19.27	GTGTGTGTGTGTGGGGGTGTNGG	8	4
1928	19.28	GTGTGTGTGTGTGAAGGGGGNGG	8	4
1929	19.29	ACACACACACACACACCCACNGG	8	4
1930	19.3	ACACACACACACACAAGCAGNGG	8	4
1931	19.31	CACACACACACACACTCATCNGG	8	3
1932	19.32	TGTGTGTGTGTGTCTGTCTGNGG	8	3
1933	19.33	TGTGTGTGTGTGTGTCTCGGNGG	8	7
1934	19.34	TGTGTGTGTGTATGTGGTGGNGG	8	3
1935	19.35	TGTCTCTGCCTCCTCAGCACNGG	8	7
1936	19.36	TGTGTGTGTGTATGTGGGTGNGG	8	5
1937	19.37	GTGTGTGTGTGTGTGGTTGANGG	8	5
1938	19.38	GTGTGTGTGTGTGTATACCTNGG	8	5
1939	19.39	GTGTGTGTGTGTATGTTTGGNGG	8	4
1940	19.4	GTGTGTGTGTGTGTGAACATNGG	8	5
1941	19.41	CTCAGGTCCTCATGCTTGCTNGG	8	6
1942	19.42	CAGAGACAGGAGGACCCCTGNGG	8	5
1943	19.43	ACACACACACACACTCACATNGG	8	2
1944	19.44	ACACACACACACACAAGCACNGG	8	3
1945	19.45	ACATACACACACACACACCANGG	8	3
1946	19.46	ACAGGGTCTCTCATTGAGCCNGG	8	5
1947	19.47	TGTGTGTGTGTACATGTGCANGG	8	4
1948	19.48	CACACACACACACACCTTCANGG	8	6
1949	19.49	TGTGTGTGTGTGTGCACGTGNGG	8	4
1950	19.5	CACACACACACACACTTTCANGG	8	2
1951	19.51	ACACACACACACACATACTGNGG	8	4
1952	19.52	ACACACACACACAGAGGCACNGG	8	3
1953	19.53	TGTGTGTGTGTATGTGAGTGNGG	8	3
1954	19.54	GTGTGTGTGTGTGTGGTGATNGG	8	2
1955	19.55	ACACACACACACATACACTCNGG	8	5
1956	19.56	AGACCCTGTCTCAAGAAACANGG	8	4
1957	19.57	ACACACACACACACACGGTCNGG	8	2
1958	19.58	ACACACACACACACGAGCACNGG	8	4
1959	19.59	GGCAGAGACAGGCAGATCCTNGG	8	2
1960	19.6	GTGTGTGTGTGTCTATGTGTNGG	8	2
1961	19.61	GAGACCCTGTCTCAAAAAGANGG	8	4
1962	19.62	ACACACACACACACACTGTCNGG	8	1
1963	19.63	TTTGAGACAGGGTCTGTCACNGG	8	7
1964	19.64	TGTGTGTGTGTGTGAATGAGNGG	8	4
1965	19.65	TTGAGACAGGGTCTCTCATTNGG	8	4
1966	19.66	CACACACACACACACACCGTNGG	8	4
1967	19.67	GTGTGTGTGTGTGTGGGGGCNGG	8	1
1968	19.68	TGTGTGTGTGTGCGTGCGTGNGG	8	3
1969	19.69	GTGTGTGTGTGTGTGCAGGANGG	8	4
1970	19.7	TAGGCTAGGCTGGCTGGCCANGG	8	4
1971	19.71	GGTTCTGGGGATCCAAACTTNGG	8	2
1972	19.72	TGTGTGTGTGTGTGTGCTTANGG	8	2
1973	19.73	GTGTGTGTGTGTGTGAAAGGNGG	8	2
1974	19.74	TGTGTGTGTGTGAGTGAAAGNGG	8	1
1975	19.75	GGATCTGAACTCCGGACCTTNGG	8	5
1976	19.76	GTGTGTGTGTGTGTATGGTTNGG	8	2
1977	19.77	TGTCTCTGCCTCCCCAGCTCNGG	8	1
1978	19.78	ACACACACACACACAAACGGNGG	8	4
1979	19.79	TGTGTGTGTGTGTCCATGTGNGG	8	2
1980	19.8	ACACACACACACACAGACGGNGG	8	5
1981	19.81	TGTGTGTGTGTGTGTGAGCGNGG	8	5
1982	19.82	AGACCCTGTCTCAAAAGCTANGG	8	5
1983	19.83	TGTGTGTGTGTGTCTACATGNGG	8	4
1984	19.84	GCAGAGACAGGGGGATCCCTNGG	8	1
1985	19.85	TGTGTGTGTGTGTGTCAGTGNGG	8	5
1986	19.86	TGTCTCTGCCTCCCCAGTGTNGG	8	6
1987	19.87	CACACACACACACACAGATCNGG	8	6
1988	19.88	TTGTAATCCCAGCCCTGGGGNGG	8	5
1989	19.89	TGTGTGTGTGTGTGTAGTTGNGG	8	3
1990	19.9	GGAGGCCAGAGGTCAACACTNGG	8	5
1991	19.91	GTGCTTGCTGTGCAAGTGTGNGG	8	6
1992	19.92	CTCAGGTCCTCATGCTTGTANGG	8	5
1993	19.93	TTTGAGACAGGGTCTCTCAANGG	8	4
1994	19.94	TTTTTGAGACAGGGTAGCCCNGG	8	7
1995	19.95	ACACACACACACACAACCTCNGG	8	6
1996	19.96	TGTGTGTGTGTGTGAGTGCANGG	8	5
1997	19.97	GGATCTGAACTCGGGACCTTNGG	8	5
1998	19.98	GTGTGTGTGTGTATGTGTCTNGG	8	3
[truncated: 22,482 more rows]

## Sheet: mm10_Alu
		# protospacer	# of alignments	# in genes
0	0	CTGTAATCCCAGCACTTGGGNGG	758	375		>=2	1807
1	0.01	AGTGCTGGGATTAAAGGCGTNGG	720	368		>=1000	0
2	0.02	AAGTGCTGGGATTAAAGGCGNGG	467	248		100 to 300	14
3	0.03	ACTCGGGAGGCAGAGACAGGNGG	453	234		5 to 99	501
4	0.04	AGTGCTGGGATTAAAGGCATNGG	436	211
5	0.05	TAATCCCAGCACTTGGGAGGNGG	375	198
6	0.06	AAGTGCTGGGATTAAAGGCANGG	350	163
7	0.07	TGCCTCAGCCTCCCAAGTGCNGG	348	183
8	0.08	AGTGCTGGGATTAAAGGTGTNGG	345	160
9	0.09	ACTCGGGAGGCAGAAGCAGGNGG	341	194
10	0.1	ACTCGGGAGGCAGAGGCAGANGG	311	162
11	0.11	ACTCGGGAGGCAGAGGCAAGNGG	275	132
12	0.12	ACGCCTGTAATCCCAGCACTNGG	247	135
13	0.13	CTGTAATCCCAGCACTCAGGNGG	234	117
14	0.14	ACTCGGGAGGCAAAGGCAGGNGG	228	113
15	0.15	AAGTGCTGGGATTAAAGGTGNGG	220	102
16	0.16	ACTCGGGAGGCAGAGGTAGGNGG	219	107
17	0.17	TGCCTCAGCCTCCTGAGTGCNGG	207	119
18	0.18	CGCCTGTAATCCCAGCACTTNGG	195	101
19	0.19	GTGCTGGGATTAAAGGCGTGNGG	171	81
20	0.2	CTGTAATCCCAGCACTCGGGNGG	160	82
21	0.21	ACTCGGGAGGCAGAGGCAGTNGG	127	65
22	0.22	GTGCTGGGATTAAAGGCATGNGG	116	62
23	0.23	GTGCTGGGATTAAAGGTGTGNGG	115	64
24	0.24	CGCCTGTAATCCCAGCACTCNGG	106	61
25	0.25	GTGAAACCCCGTCCCTTTTANGG	98	13
26	0.26	CTGTAATCCCAGCATTTGGGNGG	79	38
27	0.27	CTGTAATCCCAGCACTTGAGNGG	78	39
28	0.28	CTGTAATCCCAGCACTGGGGNGG	72	29
29	0.29	ACTCGGGAGGCAGAGTCAGGNGG	69	29
30	0.3	CTGTAATCCCAGCACTTGGANGG	63	32
31	0.31	ACTCGGGAGGCAGAGGAAGGNGG	63	39
32	0.32	CTGTAATCCCAGCACTTAGGNGG	60	33
33	0.33	CTGTAATCCCAACACTTGGGNGG	58	26
34	0.34	CTTTGGGAGGCAGAGGCAGGNGG	56	26
35	0.35	CTGTAATCCCAGCACTCAGANGG	51	26
36	0.36	CTGTAATCCCAGTACTTGGGNGG	50	30
37	0.37	TGCCTCAGCCTCCTGAGTACNGG	49	33
38	0.38	TGAGGCAGGAGGATGGTTTGNGG	49	8
39	0.39	AAGTGCTGGGATTAAAGGCTNGG	47	16
40	0.4	CTGTAATCCCAGCACTCTGGNGG	47	25
41	0.41	TGCCTCAGCCTCCAGAGTGCNGG	46	23
42	0.42	AGTGCTGGGATTAAAGGCTTNGG	43	18
43	0.43	CCTCAGCCTCCTGAGTAGCTNGG	42	24
44	0.44	AAGTGCTGGGATTAAAGGCCNGG	42	15
45	0.45	GCCTCAGCCTCCTGAGTACTNGG	41	28
46	0.46	CTGTAATCCCAGTACTCAGGNGG	41	26
47	0.47	CTGTAATCCCAGCATTCAGGNGG	41	25
48	0.48	AATCCCAGCACTTGGGAAGCNGG	40	22
49	0.49	TGCCTCAGCCTCCCAAGTACNGG	40	22
50	0.5	ACTCGGGAGGCAGATGCAGGNGG	40	19
51	0.51	CCCAGCACTTTGGGAGGCAGNGG	39	23
52	0.52	GCACTTTGGGAGGCAGAGGCNGG	39	23
53	0.53	CCTGTAATCCCAGCACTTGGNGG	39	19
54	0.54	TAATCCCAGCACTCGGGGGGNGG	37	16
55	0.55	TCCCAAAGTGCTGGGATTAANGG	37	25
56	0.56	TGCCTCAGCCTCCCAAGTGTNGG	37	23
57	0.57	GAGGCTGAGGCAGGAGGATCNGG	37	14
58	0.58	TAATCCCAGCACTTGGGAAGNGG	37	24
59	0.59	GCCTCAGCCTCCTGAGTAGCNGG	36	20
60	0.6	GCCTCAGCCTCCCAAGTACTNGG	34	18
61	0.61	AGTGCTGGGATTAAAGGCCTNGG	34	16
62	0.62	CTGTAATCCCAGCACTCAAGNGG	34	21
63	0.63	CCCAGCTACTCAGGAGGCTGNGG	33	20
64	0.64	TGCCTCAGCCTCCTGAGTTCNGG	32	15
65	0.65	CTCCTGCCTCAGCCTCCCAANGG	32	18
66	0.66	TAATCCCAGCACTCAGGAAGNGG	32	23
67	0.67	GTGCTGGGATTAAAGGTGTTNGG	31	8
68	0.68	AATCCCAGCACTTGGGAGGGNGG	31	18
69	0.69	TAATCCCAGCACTTGGGGGGNGG	30	15
70	0.7	CTGTAATCCCAGCCCTTGGGNGG	30	13
71	0.71	TGCCTCAGCCTCCTGAGTGTNGG	29	11
72	0.72	CCTGTAATCCCAGCACTCAGNGG	29	17
73	0.73	CTGTAATCCCAGAACTTGGGNGG	28	11
74	0.74	CTGTAATCCCAGCACCTGGGNGG	28	14
75	0.75	TAATCCCAGCACTCAGGCAGNGG	28	16
76	0.76	AGGCTGAGGCAGGAGGATCANGG	28	13
77	0.77	CTGTAATCCCAGCACTAGGGNGG	28	20
78	0.78	AATCCCAGCACTTGGGGGGGNGG	27	17
79	0.79	CTGTAATCCCAGCTCTTGGGNGG	27	12
80	0.8	TAATCCCAGCACTCTGGAGGNGG	26	8
81	0.81	ACTCGGGAGGCAGAGGCATGNGG	26	9
82	0.82	TGCCTCAGCCTCCCTAGTGCNGG	26	16
83	0.83	CTGTAATCCCAGCACCCAGGNGG	25	16
84	0.84	CTGTAATCCCAGCACTTTGGNGG	25	9
85	0.85	GGAGGCTGAGGCAGGAGGATNGG	24	11
86	0.86	CTGTAATCCCAGCACTGGAGNGG	24	9
87	0.87	GCCTGTAATCCCAGCACTTGNGG	24	8
88	0.88	CTGTAATCCCAGCACTGAGGNGG	24	12
89	0.89	TAATCCCAGCACTGGGGAAGNGG	23	6
90	0.9	CTGTAATCCCAGAACTCAGGNGG	23	14
91	0.91	AGTGCTGGGATCAAAGGTGTNGG	23	16
92	0.92	AGTGCTGGGATTAAAGGCAANGG	23	10
93	0.93	CTGTAATCCCAGCATTTAGGNGG	22	10
94	0.94	TAATCCCAGCACTGGGGGGGNGG	22	16
95	0.95	AGTGCTGGGATTACAGGCATNGG	22	16
96	0.96	AGTGCTGGGATTAAAGACGTNGG	21	7
97	0.97	TAATCCCAGCACTTAGGAGGNGG	21	14
98	0.98	CGCCTGTAATCCTAGCACTTNGG	21	9
99	0.99	AGTGCTGGGATTAAAGGCACNGG	21	11
100	1	GAGGCTGAGGCAGGAGGATTNGG	21	12
101	1.01	CTGTAATCCCAGCACTGGTGNGG	20	3
102	1.02	ACGCCTGTAATCCTAGCACTNGG	20	8
103	1.03	CTGTAATCCCAGCATTCGGGNGG	20	3
104	1.04	TGTAATCCCAGCACTTGGGANGG	20	12
105	1.05	CCAGCCTGGGCTACATAGTGNGG	20	13
106	1.06	AGTGCTGGGATTAAAGGAGTNGG	20	14
107	1.07	AGTGCTGGGATCAAAGGCGTNGG	20	11
108	1.08	TACTCGGGAGGCAGAGGCAGNGG	20	10
109	1.09	CTGTAATCCCAGCACACAGGNGG	20	11
110	1.1	CTCCTGCCTCAGCCTCCTGANGG	19	12
111	1.11	AAGTGCTGGGACTAAAGGCGNGG	19	6
112	1.12	ACTCGGGAGGCAGAGACAGANGG	19	5
113	1.13	ACTCGGGAGGCATAGGCAGGNGG	19	10
114	1.14	AGTGCTGGGATAAAAGGCATNGG	18	1
115	1.15	AATCCCAGCACTTTGGAGGCNGG	18	11
116	1.16	GCTGAGGCAGGAGGATTGCCNGG	18	10
117	1.17	TCCTGCCTCAGCCTCCTGAGNGG	18	8
118	1.18	CTGTAATCCCAGCACATGGGNGG	18	8
119	1.19	AAGTGCTGGGATTTAAGGCANGG	17	1
120	1.2	ACTCGGGAGGCAGAAGCAAGNGG	17	7
121	1.21	AAGTGCTGGGATTACAGGCANGG	17	12
122	1.22	TGCCTCAGCCTCCCAAGTTCNGG	17	10
123	1.23	GTGCTGGGATTAAAGGAGTGNGG	17	5
124	1.24	CTGTAATCCCAGCATTTGGANGG	17	11
125	1.25	CTGTAATCCCAGCACTCCAGNGG	17	10
126	1.26	TGCTGGGATTAAAGGCGTGCNGG	17	11
127	1.27	AAGTGCTGGGATAAAAGGCANGG	17	0
128	1.28	ACTCGGGAGGCAGAGGCAAANGG	17	8
129	1.29	CTGTAATCCCAGCATTTGAGNGG	17	6
130	1.3	AGTGCTGGGATTATAGGCACNGG	17	10
131	1.31	CTGTAATCCCAGCACTTAGANGG	17	10
132	1.32	CTGTAATCCCAGCACTTAAGNGG	17	12
133	1.33	CTGTAATCCCAGCACTTGGTNGG	16	5
134	1.34	GCCTGTAATCCCAGCTACTTNGG	16	10
135	1.35	AGGCTGAGGCAGGAGGATTGNGG	16	6
136	1.36	CTGTAATCCCAGCTCTCAGGNGG	16	7
137	1.37	GCCTGTAATCCCAGCACTCANGG	16	13
138	1.38	TGCCTCAGCCTCCTGAGTCCNGG	16	11
139	1.39	TGTAATCCCAGCACTCAGGANGG	16	9
140	1.4	CCTGTAATCCCAGCACTTGANGG	16	6
141	1.41	AAGTGCTGGGATCAAAGGTGNGG	16	9
142	1.42	GGCTGAGGCAGGAGGATCACNGG	16	10
143	1.43	TAATCCCAGCACTTAGGCAGNGG	16	8
144	1.44	TGTAATCCCAGCACTGGGGANGG	15	5
145	1.45	CTGTAATCCCAGCACTCGAGNGG	15	4
146	1.46	CTGTAATCCCAGCACTCGGANGG	15	6
147	1.47	AAGTGCTGGGATTAAAGGAGNGG	15	12
148	1.48	GCACTTTGGGAGGCAGAAGTNGG	15	0
149	1.49	CTGTAATCCCAGGACTCAGGNGG	15	11
150	1.5	CTGTAATCCCAGCACTGGGANGG	15	5
151	1.51	CTGTAATCCCAACACTTGAGNGG	15	8
152	1.52	CTGTAATCCCAGTGCTTGGGNGG	15	6
153	1.53	AGTGCTGGGATTAAAGGCGANGG	14	8
154	1.54	TCTCCTGCCTCTGCCTCCCANGG	14	8
155	1.55	CTGTAATCCCAGTACTTAGGNGG	14	8
156	1.56	GTGCTGGGATTAAAGGCATANGG	14	6
157	1.57	AGTGCTGGGATCAAAGGCATNGG	14	7
158	1.58	CTGTAATCCCAGCACTTGAANGG	14	5
159	1.59	CTGTAATCCCATCACTTGGGNGG	14	5
160	1.6	TAATCCCAGCACTTGGGGGTNGG	14	8
161	1.61	TGCCTCAGCCTCCTGAGCACNGG	13	7
162	1.62	GTGCTGGGATTAAAGGCTTGNGG	13	5
163	1.63	GTGCTGGGATTAAAGGCCTGNGG	13	11
164	1.64	TGCCTCAGCCTCAGGAGCAGNGG	13	1
165	1.65	AGTGCTGGGATTAGAGGCATNGG	13	7
166	1.66	CCTGTAATCCCAGCACTGGGNGG	13	9
167	1.67	AATCCCAGCACTTGGGAAGTNGG	13	6
168	1.68	GTGCTGGGATTAAAGGTATGNGG	13	7
169	1.69	CTGTAATCCCAACACTCAGGNGG	13	8
170	1.7	AGTGCTGGGATTACAGGTGTNGG	13	7
171	1.71	ATTCTCCTGCCTCAGCCTCCNGG	12	6
172	1.72	CTGTAATCCCAGCACTTGGCNGG	12	6
173	1.73	TAATCCCAGCACTGAGGCAGNGG	12	9
174	1.74	CTGTAATCCCAGCACTAAGANGG	12	4
175	1.75	AAGTGCTGGGACTAAAGGCANGG	12	4
176	1.76	ACTCGGGAGGCAGAAACAGGNGG	12	6
177	1.77	AAGTGCTGGGATTAAAGACGNGG	12	3
178	1.78	AGTGCTGGGATTAAAGGCGCNGG	12	6
179	1.79	CCTCAGCCTCCCAAGTAGCTNGG	12	7
180	1.8	ACTCGGGAGGCAGAAGCAGANGG	12	9
181	1.81	AGTGCTGGGATTAAAGGCAGNGG	12	7
182	1.82	TCCTGCCTCAGCCTCCCAAGNGG	12	7
183	1.83	CCAGCCTGGGCTACATAGCANGG	12	7
184	1.84	GTGCTGGGATTAAAGGTGTANGG	12	5
185	1.85	AGTGCTGGGATTAAAGGTGCNGG	12	6
186	1.86	CCTCAGCCTCCAGAGTAGCTNGG	12	6
187	1.87	ACGCCTGTAATCCCAACACTNGG	11	4
188	1.88	AGTGCTGGGATTAAAAGCGTNGG	11	4
189	1.89	AAGTGCTGGGATTACAGGTGNGG	11	7
190	1.9	CTGTAATCCCAGGACTTGGGNGG	11	4
191	1.91	TGCCTCAGCCTCCAGAGTACNGG	11	2
192	1.92	CCAGCCTGGGCTACAGAGTGNGG	11	9
193	1.93	ACTCGGGAGGCTGAGACAGGNGG	11	5
194	1.94	AAGTGCTGGGATCAAAGGCANGG	11	5
195	1.95	ACTCGGGAGGCAGAGACAAGNGG	11	8
196	1.96	TGCCTCAGCCTTCTGAGTACNGG	11	7
197	1.97	AGTGCTGGGATTGAAGGCGTNGG	11	6
198	1.98	ACTCGGGAGGCAAAGGCAAGNGG	11	6
199	1.99	CTGTAATCCCAGCACTCTAGNGG	11	4
200	2	GCCTCAGCCTCCAGAGTAGCNGG	11	6
201	2.01	CTGTAATCCCAGCACTCCGGNGG	11	5
202	2.02	AGGCTGAGGCAGGAGGATTANGG	11	8
203	2.03	TAATCCCAGCACTTGGAAAGNGG	11	9
204	2.04	ACGCCTGTAATCCCAGCATTNGG	11	8
205	2.05	CCAGCCTGGGCTACACAGTGNGG	10	6
206	2.06	ACTCGGGAGGCAAAGACAGGNGG	10	6
207	2.07	CCCAGCTACTCAGAAGGCTGNGG	10	3
208	2.08	TAATCCCAGCACTTGGGATGNGG	10	7
209	2.09	CTGTAATCCCAGCATCTGGGNGG	10	5
210	2.1	GGCTGAGGCAGGAGGATTGCNGG	10	8
211	2.11	CTGTAATCCCAGTACTTGGANGG	10	6
212	2.12	GGGAGGCGGAGCTAGGAGTTNGG	10	5
213	2.13	TTCTCCTGCCTCTGCCTCCCNGG	10	7
214	2.14	AATCCCAGCACTTGGGGGTGNGG	10	5
215	2.15	GCCTCAGCCTCCTGAGTACCNGG	10	9
216	2.16	TAATCCCAGCACTTGAGAAGNGG	10	3
217	2.17	ACGCCTGTAATCTCAGCACTNGG	10	5
218	2.18	CTGTAATCCCAGCACTTGTGNGG	10	4
219	2.19	ACTCGGGAGGCAGAGATAGGNGG	10	2
220	2.2	TGCTGGGATTAAAGGCATGTNGG	10	6
221	2.21	TTCTCCTGCCTCAGCCTCCCNGG	10	7
222	2.22	TGCTGGGATTAAAGGCGTGGNGG	10	4
223	2.23	GAGGCTGAGGCAGGAGGATGNGG	10	5
224	2.24	GTGCTGGGATTACAGGCATGNGG	10	4
225	2.25	CTGCCTCAGCCTCCTGAGTGNGG	10	4
226	2.26	CTGTAATCCCAGCCCTGGGGNGG	10	5
227	2.27	TAATCCCAGCACTTGGGCAGNGG	10	4
228	2.28	TGCCTCAGCCTCCTGAGTGANGG	10	5
229	2.29	AGTGCTGGGATTGAAGGTGTNGG	10	6
230	2.3	TCTCGCTCTGTAGACCAGGCNGG	10	7
231	2.31	TGCCTCAGCCTCCTAAGTACNGG	10	5
232	2.32	TAATCCCAGCACTTGGGTGGNGG	9	7
233	2.33	GGGAGGCTGAGACAGGAGGANGG	9	5
234	2.34	TAATCCCAGCACTTGGGGTGNGG	9	4
235	2.35	TTCTCCTGCCTCAGCTTCCCNGG	9	4
236	2.36	AAGTGCTGGGATTGAAGGTGNGG	9	5
237	2.37	AATCCCAGCACTGGGGGTGGNGG	9	5
238	2.38	TAATCCCAGCACTCAGGGGGNGG	9	6
239	2.39	CCTGTAATCCCAGCACTGAGNGG	9	6
240	2.4	AAGTGCTGGGACTAAAGGTGNGG	9	6
241	2.41	CTGTAATCCCAGCACCTAGGNGG	9	6
242	2.42	GTGCTGGGATTAAAAGCATGNGG	9	2
243	2.43	GTGAAACCCCGTCCCTATTTNGG	9	2
244	2.44	CTCCTGCCTCAGCCTTCTGANGG	9	7
245	2.45	CGCCTGTAATCCCAACACTTNGG	9	4
246	2.46	TAATCCCAGCACTGGGGGTGNGG	9	5
247	2.47	AGTGCTGGGATTAAAGGTGGNGG	9	8
248	2.48	CTCCTGCCTCAGCTTCCTGANGG	9	5
249	2.49	TCTCCTGCCTCAGCCTCCTGNGG	9	4
250	2.5	AAGTGCTGGGATTAGAGGCANGG	9	5
251	2.51	AGTGCTGGGATTAAAGGGGTNGG	9	6
252	2.52	CTGTAATCCCAGCACCAGGGNGG	9	2
253	2.53	GCCTCAGCCTCCCAAGTAGCNGG	9	7
254	2.54	ACTCGGGAGGCAGAGGTAGANGG	9	5
255	2.55	AGTGCTGGGATTATAGGCATNGG	9	2
256	2.56	TGCCTCAGCCTTCCGAGTGCNGG	9	3
257	2.57	TGCTGGGATTAAAGGCATGCNGG	9	5
258	2.58	TGCCTCAGCCTCCCAAGTCCNGG	9	5
259	2.59	GCTGAGGCAGGAGGATTGCTNGG	9	4
260	2.6	CTGTAATCCCAACATTTGGGNGG	9	9
261	2.61	GCCTGTAGTCCCAGCTACTCNGG	9	5
262	2.62	TAATCCCAGCACTTTGGAGGNGG	9	5
263	2.63	TTCTCCTGCCTCAGCCTCCTNGG	9	6
264	2.64	CTGTAATCCCAGCATGTGGGNGG	9	5
265	2.65	CTGTAATCCCAATACTTGGGNGG	9	6
266	2.66	GCCTCAGCCTCCTGAGTGGTNGG	9	5
267	2.67	GCACTTTGGGAGGCAGAAGCNGG	9	0
268	2.68	AAGTGCTGGGATGAAAGGCGNGG	9	4
269	2.69	CGCCTGTAATCTCAGCACTTNGG	8	4
270	2.7	AGTGCTGGGATTACAGATGTNGG	8	3
271	2.71	AGTGCTGGGATTAAAGGTGANGG	8	4
272	2.72	GGCTGAGGCAGGAGGATTACNGG	8	6
273	2.73	GGCTGAGGCAGGAGGATTGTNGG	8	5
274	2.74	AGGCTGAGGCAGGAGGATCTNGG	8	4
275	2.75	GTGCTGGGATTATAGGCATGNGG	8	4
276	2.76	GTGCTGGGATTAAAGGCAGGNGG	8	3
277	2.77	TAATCCCAGCACTCTGGAAGNGG	8	5
278	2.78	TGCCTCAGCCTCCCAAGCACNGG	8	5
279	2.79	CCCAGCACTTTGAGAGGCCANGG	8	4
280	2.8	AGTGCTGGGATTAAAGCTGTNGG	8	3
281	2.81	GTGCTGGGATTAAAGGGGTGNGG	8	3
282	2.82	ATTCTCCTGCCTCAGCCTCTNGG	8	7
283	2.83	GTGCTGGGATTAAAGGCATTNGG	8	2
284	2.84	CTGTAATCCCAACACTCGGGNGG	8	6
285	2.85	CTGTAATCCCAGCCCTCGGGNGG	8	6
286	2.86	ACTCGGGAGGCAGACACAGGNGG	8	5
287	2.87	AAGTGCTGGGATTAAAAGCGNGG	8	3
288	2.88	CCTCAGCCTCCTGAGTAACTNGG	8	6
289	2.89	GTAATCCCAGCACTTGGGAGNGG	8	6
290	2.9	TGTAATCCCAGCTACTTGGGNGG	8	5
291	2.91	CCCAGCTACTCTGGAGGCTGNGG	8	5
292	2.92	CCTGTAATCCCAACACTGGGNGG	8	6
293	2.93	GAGGCTGAGGCAGGAGAATCNGG	8	4
294	2.94	AATCCCAGCACTTGGGGGGCNGG	8	3
295	2.95	CTGGGATTACAGGCCTGGGCNGG	8	0
296	2.96	GCCTCAGCCTCCAGAGTACTNGG	8	2
297	2.97	AAGTGCTGGGATTACAGGCGNGG	8	4
298	2.98	TTCTCCTGCCTCTGCCTCCTNGG	8	7
299	2.99	GCCTCAGCCTCCTGAGTTGCNGG	8	3
300	3	AAGTGCTGGGATCAAAGGCGNGG	8	4
301	3.01	CTTTGGGAGGCTGAGGCAGGNGG	8	4
302	3.02	ACTCGGGAGGCAAAAGCAGGNGG	8	2
303	3.03	CTGTAATCCCAGCACTAGAGNGG	8	5
304	3.04	ACGCCTGTAATCCCAGTACTNGG	8	5
305	3.05	TGTAATCCCAGCACTTGGAANGG	8	7
306	3.06	CTGTAATCCCAGTACTGGGGNGG	8	3
307	3.07	CTGTAATCCCAGCACTAAGGNGG	8	4
308	3.08	CACGCCTGTAATCCCAGCACNGG	8	5
309	3.09	CTGTAATCCCAGCACTAGGANGG	8	3
310	3.1	CTGTAATCCCAGTACTAGGGNGG	8	6
311	3.11	GTGGCTCACGCCTTTAATCCNGG	8	3
312	3.12	CTGTAATCCCAGCGCTTGGGNGG	8	4
313	3.13	CCTCAGCCTCCTGAGTTGCTNGG	8	4
314	3.14	CGCCTGTAATCCCAGCATTTNGG	8	6
315	3.15	GAGGCTGAGGCAGGAAGATCNGG	8	3
316	3.16	TGCCTCAGCCTCTCAAGTACNGG	8	5
317	3.17	TAATCCCAGCATTTGGGAAGNGG	8	4
318	3.18	AGTGCTGGGATTACAGGCGTNGG	8	4
319	3.19	TGCCTCAGCCTTCCAAGTACNGG	8	3
320	3.2	CTGTAATCCCAGGATTTGGGNGG	8	6
321	3.21	TGCCTCAGCCTCCCAAATACNGG	8	3
322	3.22	TAATCCCAGCACTCGGGCAGNGG	7	2
323	3.23	AGTGCTGGGATTAAAGGGATNGG	7	6
324	3.24	GGGAGGCTGAGGCAGGAAGANGG	7	2
325	3.25	CTGTAATCCCAGCATTCTGGNGG	7	4
326	3.26	CTGTAATCCCAGCAGTCAGGNGG	7	4
327	3.27	CCTCAGCCTCCCAGGTAGCTNGG	7	3
328	3.28	CGCCTGTAATCACAGCACTTNGG	7	0
329	3.29	CTCCTGCCTCAGTCTCCCAANGG	7	4
330	3.3	TAATCCCAGCACTCGGGAAGNGG	7	5
331	3.31	TGCCTCAGCCTCCCGAGTACNGG	7	2
332	3.32	AAGTGCTGGGATTACAGATGNGG	7	3
333	3.33	GTGCTGGGATTAAAGGCGAGNGG	7	4
334	3.34	CTGTAATCCCAGAATTTGGGNGG	7	1
335	3.35	CTGCCTCAGCCTCCCAAGTGNGG	7	6
336	3.36	CTGTAATCCCAGCCCTCAGGNGG	7	2
337	3.37	GCCTCAGCCTCCTGAGTAACNGG	7	4
338	3.38	TAATCCCAGCACTTGGTGGGNGG	7	4
339	3.39	ACTCGGGAGGCAGAGGCAATNGG	7	3
340	3.4	CTGTAATCCCAACACTTAGGNGG	7	2
341	3.41	GCCTGTAATCCCAGCACTGGNGG	7	5
342	3.42	CTCCTGCCTCAGCCTCTCAANGG	7	4
343	3.43	CTGTAATCCCAGCACCCTGGNGG	7	3
344	3.44	TGCCTCAGCCTCCCAAGAACNGG	7	5
345	3.45	CTGTAATCCCAGCACTCCTGNGG	7	4
346	3.46	TGCCTCAGCCTCCCAAGTATNGG	7	2
347	3.47	TAATCCCAGCACTTGGGGGCNGG	7	5
348	3.48	CTCCTGCCTCAGCCTCCTAANGG	7	3
349	3.49	AATCCCAGCACTTGGGGTGGNGG	7	3
350	3.5	CTGTAATCCCAACACTTGGANGG	7	3
351	3.51	AATCCCAGCACTGAGGCAGGNGG	7	4
352	3.52	CTGTAATCCCAGCAGTTGGGNGG	7	3
353	3.53	CTGTAATCCCAGAACTCTGGNGG	7	3
354	3.54	CCCAGCTACTCAGGAGACTGNGG	7	4
355	3.55	AATCCCAGCACTCAGGAAGGNGG	7	5
356	3.56	TGCCTCAGCCTCTTGAGTACNGG	7	3
357	3.57	CTGTAATCCCAGCACGTGGGNGG	7	3
358	3.58	CTGTAATCCCATCACTCAGGNGG	7	4
359	3.59	TAATCCCAGCACTTGGGAAANGG	7	4
360	3.6	AAGTGCTGGGATTATAGGCANGG	7	5
361	3.61	TGCTGGGATTAAAGGTGTGCNGG	7	3
362	3.62	AAGTGCTGGGATTAAAGGGGNGG	7	4
363	3.63	CCTGTAATCCCAGTACTCAGNGG	7	5
364	3.64	CCTGTAATCCCAACACTGAGNGG	7	6
365	3.65	CTGTAATCCCAGCACCTGAGNGG	7	4
366	3.66	AGGCGTGAGCCACCACTACCNGG	7	5
367	3.67	CTGTAATCCCAGCACTCAGTNGG	7	3
368	3.68	GCTACTCGGGAGGCTGAGACNGG	6	2
369	3.69	CTCCTGCCTCAGCCTTCCCANGG	6	3
370	3.7	TGTAATCCCAGCACTTGAGANGG	6	2
371	3.71	AATCCCAGCACTTGGTGGGGNGG	6	5
372	3.72	AGTGCTGGGATGAAAGGCATNGG	6	5
373	3.73	AGTGCTGGGATTAAGGGCGTNGG	6	4
374	3.74	CTGTAATCCCAGCCCTTGGANGG	6	4
375	3.75	TCTCCTGCCTCAGCCTTCTGNGG	6	5
376	3.76	CCTCAGCCTCCCTAGTAGCTNGG	6	5
377	3.77	CTTTGGGAGGCAGAGACAGGNGG	6	3
378	3.78	CTGCCTCAGCCTTCCAAGTGNGG	6	3
379	3.79	GCCTCAGCCTCCTGAGTGTCNGG	6	2
380	3.8	CTGTAATCCCAACACTGGGGNGG	6	4
381	3.81	GCCTCAGCCTCCTAAGTACCNGG	6	2
382	3.82	GTGCTGGGATTAAAGGCGCCNGG	6	3
383	3.83	GCCTCAGCCTCTGAAGTAGCNGG	6	4
384	3.84	CTGTAATCCCAGTATTTGGGNGG	6	4
385	3.85	TAATCCCAGCACTTGGGGGANGG	6	2
386	3.86	CTGTAATCCCAGCACTCAGCNGG	6	3
387	3.87	CTGTAATCCCAAAACTTGGGNGG	6	3
388	3.88	CCTGTAATCCCAGCACTTAGNGG	6	3
389	3.89	TGTAGTCCCAGCTACTCAGGNGG	6	5
390	3.9	CTCCTGCCTCAGTCTCTCAANGG	6	3
391	3.91	CTCCTGCCTCAGCTTCCCAANGG	6	1
392	3.92	AGTGCTGGGATGAAAGGCGTNGG	6	2
393	3.93	GTGCTGGGATTAAAGATGTGNGG	6	2
394	3.94	GGCTGAGGCAGGAGGATCTCNGG	6	4
395	3.95	GGGAGGCTGAGGCAGGAGAANGG	6	4
396	3.96	CTGTAATCCCAGTACTTGAGNGG	6	5
397	3.97	AGTGCTGGGATAAAAGGCGTNGG	6	4
398	3.98	TGTAATCCCAGTACTTGGGANGG	6	4
399	3.99	GGCTGAGGCAGGAGAATCACNGG	6	2
400	4	GCCTGTAATCCTAGCACTTGNGG	6	3
401	4.01	ACTCGGGAGGCAAAGGCAGANGG	6	2
402	4.02	CTGTAATCCCAGTAGTTGGGNGG	6	4
403	4.03	CTGTAATCCCAGCACTTCAGNGG	6	4
404	4.04	AAGTGCTGGGATCAAAGGCTNGG	6	3
405	4.05	GCCTCAGCCTCCTGAGAAGCNGG	6	5
406	4.06	CGCCTGTAATCCCAGCACTGNGG	6	2
407	4.07	GTGCTGGGATTAAAGACATGNGG	6	4
408	4.08	TGCCTCAGCCTCCTGAGTCTNGG	6	3
409	4.09	CTCCTGCCTCAGCCTCCAGANGG	6	2
410	4.1	TGCCTCAGCCTCTCGAGTGCNGG	6	3
411	4.11	CTGTAATCCCAACACTCTGGNGG	6	3
412	4.12	TCTCCTGCCTCTACCTCCCANGG	6	2
413	4.13	CGCCTGTAATCCCAGCATTCNGG	6	3
414	4.14	TGCCTCAGCCTCCTGAGTGGNGG	6	2
415	4.15	AGTGCTGGGATTAGAGGTGTNGG	6	4
416	4.16	CTGTAATCCCAGCACCCGGGNGG	6	2
417	4.17	AATCCCAGCACTTAGGAAGCNGG	6	4
418	4.18	AGTGCTGGGATTATAGGTGTNGG	6	3
419	4.19	ACGCCTGTAATCCCAGCCCTNGG	6	2
420	4.2	TTCTCCTGCCTCAGCCTCTTNGG	6	4
421	4.21	TGCCTCAGCCTCTGGAGTACNGG	6	5
422	4.22	AGTGCTGGGATTAGAGGCGTNGG	6	4
423	4.23	TGCCTCAGCCTCCTGAGTATNGG	6	2
424	4.24	ATTCTCCTGCCTCTGCCTCCNGG	6	6
425	4.25	CCTGTAATCCCAGCACTCGGNGG	6	2
426	4.26	GTGCTGGGATTAAAGGTGTCNGG	6	3
427	4.27	AGTGCTGGGATTAAGGGCATNGG	5	1
428	4.28	CTGTAATCCCAGCACATGAGNGG	5	1
429	4.29	TAATCCCAGCACTTAGGAAGNGG	5	3
430	4.3	GCCTCAGCCTCCCAAGTGTCNGG	5	3
431	4.31	AAGTGCTGGGAATAAAGGCGNGG	5	2
432	4.32	CCCAGCTACTCAGGAGGCAGNGG	5	2
433	4.33	AAGTGCTGGGATTAAAGGGANGG	5	4
434	4.34	TCTCCTGCCTCAGCCTCCCANGG	5	3
435	4.35	GCCTCAGCCTCCCAAGTACCNGG	5	3
436	4.36	AAGTGCTGGGATCACAGGCANGG	5	4
437	4.37	AGTGCTGGGATTCAAGGCATNGG	5	2
438	4.38	AGTGCTGGGATTTAAGGCATNGG	5	3
439	4.39	TGTAATCCCAGCACTGAGGCNGG	5	3
440	4.4	CCCAGCTACTCAGGAGGTTGNGG	5	4
441	4.41	CCTCAGCCTCCTAAGTAGCTNGG	5	4
442	4.42	TGCCTCAGCCTGCTGAGTACNGG	5	4
443	4.43	AAGTGCTGGGATTGAAGGCGNGG	5	2
444	4.44	CCTCAGCCTCCTGAGCAGCTNGG	5	4
445	4.45	TGCCTCAGCCTCCTGAATACNGG	5	1
446	4.46	AGTGCTGGGATTAAAGGCTGNGG	5	2
447	4.47	AAGTGCTGGGATTACAGGTANGG	5	4
448	4.48	GCCTCAGCCTCCTGAGTATCNGG	5	2
449	4.49	TTCTCCTGCCTCAGCCTTCCNGG	5	3
450	4.5	AGTGCTGGGATTAAAGCCGTNGG	5	1
451	4.51	CTGTAATCCCAGCACTGTGGNGG	5	3
452	4.52	TTCTCCTGCCTCAGCCTCTCNGG	5	4
453	4.53	CTCCCAAAGTGTTGGAATCANGG	5	0
454	4.54	CCTCAGCCTCCCCAGTAGCTNGG	5	4
455	4.55	CTGTAATCCCACCACTTGGGNGG	5	4
456	4.56	AGTGCTGGGATTACAGGTAGNGG	5	5
457	4.57	CTTTGGGAGGCAGAGGCAAGNGG	5	2
458	4.58	CTGTAATCCCAGCACTTGCGNGG	5	1
459	4.59	CTTTGGGAGGCTGAGGCAGANGG	5	3
460	4.6	TGTAATCCCAGCACTTAGGANGG	5	4
461	4.61	ACTTTGGGAGGCAGAGGCAGNGG	5	2
462	4.62	TGTAATCCCAGCACTTGGGGNGG	5	2
463	4.63	CTGTAATCCCAGAACTTGGANGG	5	4
464	4.64	CCCAGCTACTCAAGAGGCTGNGG	5	4
465	4.65	GCCTCAGCCTCCCAAGTGGTNGG	5	3
466	4.66	GCCTCAGCCTCCTGAGTATTNGG	5	3
467	4.67	TGCCTCAGCCTCCAGAGTCCNGG	5	4
468	4.68	TGCCTCAGCCTCCCGAATGCNGG	5	4
469	4.69	GCCTGTAATCCTAGCACTCANGG	5	3
470	4.7	TGTAATCCCAGCATTTGGGANGG	5	3
471	4.71	GCCTCAGCCTCCTGAGTAATNGG	5	3
472	4.72	TGCCTCAGCCTCCCAAGTGANGG	5	4
473	4.73	GCCTCAGCCTCCTGAGTAGTNGG	5	5
474	4.74	GGCTGAGGCAGGAGGATTGANGG	5	3
475	4.75	CCTCAGCCTCCCAAATAGCTNGG	5	5
476	4.76	TGCCTCAGCCTCCCCAGTGTNGG	5	5
477	4.77	CTGTAATCCCAGCTCTTAGGNGG	5	4
478	4.78	AATCCCAGCACTTGGGGGGTNGG	5	2
479	4.79	CTGTAATCCCAGGACTTGAGNGG	5	1
480	4.8	TGCTGGGATTAAAGGCGTGTNGG	5	1
481	4.81	AGGCTGAGGCAGGAGGATCGNGG	5	3
482	4.82	TAATCCCAGCACTAGGGAAGNGG	5	2
483	4.83	CTGTAATCCCAGCGCTCAGGNGG	5	5
484	4.84	GGAGGCTGAGGCAGAAGGATNGG	5	2
485	4.85	ACGCCTGTAATTCTAGCACTNGG	5	4
486	4.86	CTCCTGCCTCAGCCTTCCAANGG	5	2
487	4.87	GTGCTGGGATTACAGGCCTGNGG	5	0
488	4.88	CCAGCCTGGGCTACAAAGTGNGG	5	3
489	4.89	CTCCTGCCTCAGCCTCTTGANGG	5	3
490	4.9	GTGCTGGGATTAAAGGCTTANGG	5	3
491	4.91	ACTCGGGAGGCAGAGGTAAGNGG	5	1
492	4.92	GGGAGGCTGAGGTAGGAGGANGG	5	2
493	4.93	CTGTAATCCCAGCTCTGGGGNGG	5	3
494	4.94	TAATCCCAGCACTCGGGGTGNGG	5	2
495	4.95	CTGTAATCCCAGCATATGGGNGG	5	3
496	4.96	CTCCTGCCTCAGCTTCTCAANGG	5	2
497	4.97	GCCTGTAATCCCAGCACTCGNGG	5	2
498	4.98	GTGCTGGGATTACAGGTGTGNGG	5	3
499	4.99	ACTCGGGAGGCAGAAGTAGGNGG	5	2
500	5	GCCTGTAATCCCAGCACTAGNGG	5	3
501	5.01	ACTCGGGAGGCAGAGGCACANGG	5	4
502	5.02	CTGTAATCCCAGCAGCTGGGNGG	5	4
503	5.03	TAATCCCAGCACCTGGGAAGNGG	5	2
504	5.04	CTGTAATCCCAGCAACTGGGNGG	5	3
505	5.05	GTGCTGGGATTAAAGGCGTANGG	5	3
506	5.06	CGCCTGTAATCCCAGTACTTNGG	5	4
507	5.07	ACTCGGGAGGCAGAATCAGGNGG	5	4
508	5.08	GTGCTGGGATTAAAGGAATGNGG	5	2
509	5.09	CGCCTGTAATCCCAACACTCNGG	5	3
510	5.1	CTGTAATCCCAGCATTGGGGNGG	5	2
511	5.11	CTGCCTCAGCCTCCTGAATGNGG	5	3
512	5.12	CTGTAATCCCAGCGTTTGGGNGG	5	2
513	5.13	CTGTAATCCCAGCCTTTGGGNGG	5	4
514	5.14	ATCCCAGCACTTGCAGAGGCNGG	5	4
515	5.15	CCTGCCTCAGCCTCCCAAGTNGG	5	3
516	5.16	TAATCCCAGCATTTGGGGGGNGG	5	2
517	5.17	ACTCGGGAGGCTGAGGCAGANGG	5	3
518	5.18	CTGTAATCCCAGCACGCAGGNGG	5	1
519	5.19	AATCCCAGCACTCTGGAAGCNGG	5	2
520	5.2	ACTCGGGAGGCAGAGAAAGGNGG	5	1
521	5.21	TCCTGCCTCAGCCTCTTGAGNGG	5	4
522	5.22	ACTCGGGAGGCAGAGGTAGTNGG	5	1
523	5.23	CTCCTGCCTCAGCTTCCTAANGG	5	1
524	5.24	CTCCTGCCTCAGCCTCCTCANGG	5	4
525	5.25	CTCCTGCCTCAGCCTCTCCANGG	5	4
526	5.26	AGTGCTGGGATTACAGGCACNGG	4	1
527	5.27	CTGTAATCCCAGTCCTTGGGNGG	4	3
528	5.28	AGTGCTGGGATTACAGGTATNGG	4	3
529	5.29	GCCTCAGCCTCCTCAGTAGCNGG	4	2
530	5.3	ATCCCAGCACTTGGGGGGGTNGG	4	4
531	5.31	GTGCTGGGATTAAAGCTGTGNGG	4	1
532	5.32	TCCCAGCTACTTGGAAGGCTNGG	4	2
533	5.33	CTGTAATCCCAGGATTTAGGNGG	4	1
534	5.34	CTGTAATCCCAGCACTAAAGNGG	4	1
535	5.35	AGTGCTGGGATTACAGGCCTNGG	4	1
536	5.36	CGCCTGTAGTCCCAGTAGCTNGG	4	1
537	5.37	CCTGTAATCCCAGCACTCCANGG	4	3
538	5.38	GCCTCAGCCTCCTGTGTAGCNGG	4	2
539	5.39	TTCTCCTGCCTCAGCTTCCTNGG	4	1
540	5.4	CTGTAATCCCAGCATTAAGGNGG	4	1
541	5.41	TAATCCCAGCACTTGGCAAGNGG	4	3
542	5.42	CTGTAATCCCAGCCCTAGGGNGG	4	2
543	5.43	CTGTAATCCCAACACTTGGTNGG	4	1
544	5.44	GTGCTGGGATTAAAGGCACGNGG	4	1
545	5.45	AGTGCTGGGATTACAGACGTNGG	4	3
546	5.46	CTGTAATCCCAGGGCTTGGGNGG	4	2
547	5.47	CTGTAATCCCAGCACTTCGGNGG	4	3
548	5.48	GGCTGAGGCAGGAGGATTCCNGG	4	2
549	5.49	GTGCTGGGATTAAAGGTTTGNGG	4	3
550	5.5	TCCTGCCTCAGCTTCTTGAGNGG	4	4
551	5.51	AGTGCTGGGATTAAAGGCTCNGG	4	1
552	5.52	GTGCTGGGATTAAAGTCATGNGG	4	2
553	5.53	AGTGCTGGGATTAAAGGCGGNGG	4	3
554	5.54	CGCCTGTAGTCCCAGTAACTNGG	4	0
555	5.55	CCTCAGCCTCCTGAGTAGTTNGG	4	4
556	5.56	CTGTAATCCCAGCACTTATGNGG	4	3
557	5.57	TAATCCCAGCACTGGGGCAGNGG	4	1
558	5.58	AGTGCTGGGATTACAAGCATNGG	4	1
559	5.59	GCCTCAGCCTCTGGAGTAGCNGG	4	2
560	5.6	CCTCAGCCTCCTAAGTACCTNGG	4	1
561	5.61	ACGCCTGTAATCCCAGAACTNGG	4	4
562	5.62	TCCTGCCTCAGCCTCCTGTGNGG	4	2
563	5.63	GCCTCAGCCTCATGAGTAGCNGG	4	3
564	5.64	CTGTAATCCCAGCACTGAAGNGG	4	2
565	5.65	AGTGCTGGGATTATAGGCGTNGG	4	1
566	5.66	AGTGCTGGGATTAAAGGCCCNGG	4	1
567	5.67	GAGGCTGAGGCAAGAGGATCNGG	4	3
568	5.68	TGCCTCAGCCTCCCTAGCACNGG	4	4
569	5.69	TTCTCCTGCCTCAGTCTCTCNGG	4	2
570	5.7	CTGTAATCCCAGCAATCAGGNGG	4	0
571	5.71	GCCTCAGCCTCCCAAGTATTNGG	4	0
572	5.72	TGTAGTCCCAGCTACTTGGGNGG	4	1
573	5.73	TCCTGCCTCAGCTTCCCAAGNGG	4	1
574	5.74	AAGTGCTGGGATTAGAGGCGNGG	4	2
575	5.75	GCCACCACGCCCGGCTTATTNGG	4	1
576	5.76	CTGTAATCCCAGTACATGGGNGG	4	1
577	5.77	CCCAGCTACTCAGGAAGCTGNGG	4	2
578	5.78	AAGTGCTGGGATTAATGGCANGG	4	1
579	5.79	ATCCCAGCACTTGGGAAGCCNGG	4	2
580	5.8	TTCTCCTGCCTCCACCTCCCNGG	4	3
581	5.81	GTAATCCCAGCACTGGGGGGNGG	4	3
582	5.82	AAGTGCTGGGATTAAGGGCGNGG	4	3
583	5.83	TGCCTCAGCCTTCAGAGTACNGG	4	2
584	5.84	CTGTAATCCCAACACATGGGNGG	4	3
585	5.85	ACTCGGGAGGCAGAGACTGGNGG	4	2
586	5.86	GCCTCAGCCTCCCCAGTACTNGG	4	3
587	5.87	AAGTGCTGGGATTGCAGGCGNGG	4	3
588	5.88	CCTCAGCCTCCTGAGTACCTNGG	4	2
589	5.89	GCCTCAGCCTCCCAAGTACANGG	4	2
590	5.9	CCTCAGCCTCCTGAGTGGCTNGG	4	1
591	5.91	GCCTCAGCCTCCCTAGTAGCNGG	4	3
592	5.92	CCTGTAATCCCAGCATTCAGNGG	4	2
593	5.93	CCTGTAATCCCAGCAATCAGNGG	4	0
594	5.94	CTGTAATCCCAGGACTCTGGNGG	4	3
595	5.95	TCCTGCCTCAGCCTTCTGAANGG	4	1
596	5.96	AAGTGCTGGGATTAAAGACCNGG	4	2
597	5.97	CCTGTAATCCCAGCACCAGGNGG	4	4
598	5.98	TGCTGGGATTAAAGGTGTGGNGG	4	4
599	5.99	GCCTCAGCCTCCCGAGTACTNGG	4	1
600	6	TTCTCCTGCCTCTACCTCCCNGG	4	1
601	6.01	TGCTGGGATTACAGGTGTCCNGG	4	0
602	6.02	AAGTGCTGGGATGAAAGGCANGG	4	1
603	6.03	CCTCAGCCTCCCAAGTAACTNGG	4	4
604	6.04	TTCTCCTGCCTCAGTCTCCTNGG	4	1
605	6.05	GGCTGAGGCAGGAAGATTGCNGG	4	2
606	6.06	TGCCTCAGCCTCCCAGGTACNGG	4	3
607	6.07	ACGCCTGTAATTCCAGCACTNGG	4	3
608	6.08	CTGTAATCCCAGCACTTCAANGG	4	4
609	6.09	ACTCGGGAGGCAAAGGTAGGNGG	4	1
610	6.1	CCTGTAATCCCAGCTCTTGGNGG	4	3
611	6.11	AAGTGCTGGGATTACAGACGNGG	4	2
612	6.12	AAGTGCTGGGATTTAAGGTGNGG	4	3
613	6.13	GCACTTTGGGAGGCTGAGGCNGG	4	2
614	6.14	AAGTGCTGGGATTAAGGGTGNGG	4	1
615	6.15	AAGTGCTGGGATTACAGACCNGG	4	4
616	6.16	CGCCTGTAATCCCAGTACTCNGG	4	1
617	6.17	CCAGCCTGGGCTACAGAGCANGG	4	3
618	6.18	CCTGTAATCCCAACACTCAGNGG	4	3
619	6.19	AAGTGCTGGGATTAAAGCTGNGG	4	2
620	6.2	ACTCGGGAGGCAGAAGAAGGNGG	4	1
621	6.21	TTCTCCTGCCTCTACCTCCTNGG	4	0
622	6.22	CCTCAGCCTCCTGAATAGCTNGG	4	2
623	6.23	AAGTGCTGGGATTACAGACANGG	4	3
624	6.24	GCTGAGGCAGGAGAATTGCCNGG	4	3
625	6.25	GCTGAGGCAGGAGGATTGCANGG	4	2
626	6.26	AAGTGCTGGGAATAAAGGCANGG	4	3
627	6.27	TCCTGCCTCAGCCTTCTCAGNGG	4	2
628	6.28	AAGTGCTGGGAGTAAAGGCANGG	4	1
629	6.29	AAGTGCTGGGACTAAAGGCCNGG	4	1
630	6.3	CGCCTGTAATCCCAGCCCTTNGG	4	2
631	6.31	CCTCAGCCTCCTGAGAAGCTNGG	4	3
632	6.32	TGCCTCAGCCTCCAGAGTATNGG	4	2
633	6.33	GTAATCCCAGCACTTGGGGGNGG	4	1
634	6.34	CCAGCCTGGGCTACAGTGTGNGG	4	3
635	6.35	CTCCTGCCTCAACCTCTCAANGG	4	1
636	6.36	GCCTGTAATCCCAGCACTTCNGG	4	3
637	6.37	AGTGCTGGGATGAAAGGTGTNGG	4	2
638	6.38	AGTGCTGGGATCAAAGGCCTNGG	4	2
639	6.39	ATTCTCCTGCCTCCACTTCCNGG	4	2
640	6.4	CTGTAATCCCAGCACATAGGNGG	4	2
641	6.41	TGTAGTCCCAGCTACTCGGGNGG	4	1
642	6.42	GTGCTGGGATTAAAGGCGCGNGG	4	3
643	6.43	TGCCTCAGCCTCCCAAGTCTNGG	4	3
644	6.44	CTGTAATCCCAGCACTCTGANGG	4	1
645	6.45	CTGTAATCCCAGCACTCATGNGG	4	3
646	6.46	CTGTAATCCCAGTTCTTGGGNGG	4	3
647	6.47	TAATCCCAGCACTTGGAGGGNGG	4	0
648	6.48	CTGTAATCCCAGAACTTAGGNGG	4	3
649	6.49	ATTCTCCTGCCTCTGCTTCCNGG	4	2
650	6.5	GCCTGTAATCCCAACACTTGNGG	4	2
651	6.51	TCTCCTGCCTCAGCTTCCTGNGG	4	2
652	6.52	GTGCTGGGATTACAGGCACANGG	4	2
653	6.53	ACTCGGGAGGCTGAGGCAGTNGG	4	3
654	6.54	CCTCAGCCTCCCGAGTAGCTNGG	4	4
655	6.55	GCCTGTAATCCCAGCTATTCNGG	4	4
656	6.56	CTGTAATCCCAGCTCTTGAGNGG	4	3
657	6.57	TGCCTCAGCCTCCCTAGTACNGG	4	2
658	6.58	GTGCTGGGATTAAAGGCGTTNGG	4	4
659	6.59	GTGCTGGGATTACAGGTATGNGG	4	2
660	6.6	CTGCCTCAGCCTCCAGAGTANGG	4	3
661	6.61	TCTCCTGCCTCAGCCTCTTGNGG	4	4
662	6.62	GCCTCAGCCTCCTGAATGGCNGG	4	2
663	6.63	AATCCCAGCACTTAGGAGGGNGG	4	1
664	6.64	GATTACAGGCGAGCACCACCNGG	4	0
665	6.65	CTGTAATCCCAGGACTTTGGNGG	4	2
666	6.66	AGTGCTGGGATTGAAGGCATNGG	4	2
667	6.67	TGTAATCCCAGCTCTTGGGANGG	4	3
668	6.68	GGCTGAGGCAGGAGGATGTGNGG	4	4
669	6.69	TGCCTCAGCCTCCCTAGTCCNGG	4	3
670	6.7	AGTGCTGGGATTAAAGTCGTNGG	4	2
671	6.71	TAATCCCAGCACTTGTGGGGNGG	4	0
672	6.72	AGTGCTGGGATTAATGGCGTNGG	4	2
673	6.73	AGTGCTGGGATTAAAGGTCTNGG	4	2
674	6.74	GCCTGTAGTCCCAGTAACTTNGG	4	0
675	6.75	TGTAATCCCAGCTATTTGGGNGG	4	3
676	6.76	CTGAGGCAGGAGGATTGCCTNGG	4	1
677	6.77	GCCTGTAATCCCAGCACTTANGG	4	3
678	6.78	TAATCCCAGCACTGGGGGAGNGG	4	4
679	6.79	CTGTAATCCCATCACTTGAGNGG	4	0
680	6.8	TGCCTCAGCCTCCAGAGTGANGG	4	3
681	6.81	TGTAATCCCAGCACTGGGGGNGG	4	3
682	6.82	TACTCGGGAGGTGGAGGCAGNGG	4	3
683	6.83	AATCCCAGCACTCAGGCAGGNGG	4	3
684	6.84	CTGTAATCCCAGCAGTTGAGNGG	4	1
685	6.85	CTGTAATCCCAGCAGTTGGANGG	4	2
686	6.86	TGTAGTCCCAGTAACTTGGGNGG	4	0
687	6.87	TAATCCCAGCACTCAGGGTGNGG	4	2
688	6.88	CCCAGCACTTTGGAAGGCAGNGG	4	4
689	6.89	AATCCCAGCACTCAGGGAGGNGG	4	3
690	6.9	ATTCTCCTGCCTCAGCTTCCNGG	4	2
691	6.91	CTGTAATCCCAGCTCTTGGANGG	4	1
692	6.92	AGTGCTGGGATCACAGGCCTNGG	4	3
693	6.93	GTGCTGGGATTAGAGGTGTGNGG	4	2
694	6.94	AGTGCTGGGATTAAAGTCCTNGG	4	3
695	6.95	AGGCTGAGGCAGGAGGATAGNGG	4	4
696	6.96	AATCCCAGCACTTGGGGCAGNGG	4	2
697	6.97	CTGTAATCCCAGCATTTGTGNGG	4	2
698	6.98	CTGTAATCCCAGTACTTGTGNGG	4	2
699	6.99	TCCCGAGTAGCTGGGACTACNGG	4	1
700	7	CTGTAATCCCAACACTGAGGNGG	4	2
701	7.01	GCCTGTAATCCCAGCACTCTNGG	4	1
702	7.02	TGTAATCCCAGCACTGAGGGNGG	4	0
703	7.03	CTGTAATCCCAGAACTGAGGNGG	3	0
704	7.04	AATCCCAGCACTTGAGGTGGNGG	3	1
705	7.05	CTGTAATCCCAGCACGTGGANGG	3	1
706	7.06	ACTCGGGAGGCAGAAGGAGGNGG	3	2
707	7.07	CCTGTAATCCCAGCAGCTGGNGG	3	1
708	7.08	GCTGGGATTACAGGTATGTGNGG	3	1
709	7.09	TCCTGCCTCAGCTTCCCCAGNGG	3	0
710	7.1	CCTGTAGTCCCAGCTACTCTNGG	3	3
711	7.11	AAGTGCTGGGATTACAAGCANGG	3	0
712	7.12	AATCCCAGCACTCGGGGTGGNGG	3	2
713	7.13	AAGTGCTGGGATTACAAGTGNGG	3	1
714	7.14	TGGCTCACGCCTTTAATCCANGG	3	0
715	7.15	AAGTGCTGGGATTACAGGCTNGG	3	2
716	7.16	CCTGTAATCCCAGCATGTGGNGG	3	1
717	7.17	GCCTCAGCCTCCCTAGTATTNGG	3	2
718	7.18	CCTCAGCCTCCCCAGTAGTTNGG	3	1
719	7.19	GGGAGGCTGAGGCAAAAGGANGG	3	2
720	7.2	ACGCCTGTAATTACAGCACTNGG	3	3
721	7.21	ACTCGGGAGGCAGAGTTAGGNGG	3	2
722	7.22	CTGTAATCCCAGTACTAAGGNGG	3	1
723	7.23	CTGTAATCCCAAAACTCTGGNGG	3	1
724	7.24	ATTCTCCTGCCTCTACCTCCNGG	3	0
725	7.25	CACCACGCCCGGCTGTTTTTNGG	3	2
726	7.26	GAGGCTGAGGCAGGGGAATTNGG	3	2
727	7.27	TGTAATCCCAGCACTCGGGGNGG	3	1
728	7.28	CCTGTAATCCCAGCCCTGGGNGG	3	1
729	7.29	CTCCTGCCTCAGCTTCCTGTNGG	3	1
730	7.3	AAGTGCTGGGATGACAGGCANGG	3	1
731	7.31	CAGGCGTGAGCCACCATGCTNGG	3	3
732	7.32	TGTAATCCCAGCCACTTGGGNGG	3	2
733	7.33	TCCTGCCTCAGCTTCCTGAANGG	3	2
734	7.34	CCTGTAATCCCAGCATTGGGNGG	3	2
735	7.35	ATTCTCCTGCCTCCACCTCTNGG	3	1
736	7.36	CTGTAATCCCAGCCCTTAGGNGG	3	2
737	7.37	CCTGTAATCCCAGTACTGGGNGG	3	2
738	7.38	CTGTAATCCCAACACCTGGGNGG	3	1
739	7.39	TCCTGCCTCAGCCTCTGGAGNGG	3	0
740	7.4	GAGGCTGAGGCAGGAGGACTNGG	3	0
741	7.41	GCCTCAGCCTCCTAAGGAGCNGG	3	1
742	7.42	GCCTCAGCCTCTTGGGTAGCNGG	3	1
743	7.43	TGTAATCCCAGCACTCGGGANGG	3	3
744	7.44	AAGTGCTGGGATTATAGGCGNGG	3	1
745	7.45	CTCCTGCCTCAGCCTGCTGANGG	3	1
746	7.46	CTCAGCCTCCCAAGTAGCTGNGG	3	2
747	7.47	GCCTCAGCCTCATGAGCAGCNGG	3	1
748	7.48	ACTCGGGAGGCAGAGAGAGGNGG	3	1
749	7.49	AAGTGCTGGGATTATAGGTGNGG	3	2
750	7.5	GCTGGGATTACAGGCATGTGNGG	3	2
751	7.51	GCCTCAGCCTCCCTAGTACTNGG	3	1
752	7.52	AATCCCAGCACTCTGGGAGGNGG	3	2
753	7.53	CTGTAATCCCAGCAGTTAGGNGG	3	2
754	7.54	CTGTAATCCCACCACTCAGGNGG	3	1
755	7.55	CTGTAATCCCAGCACTGGGTNGG	3	1
756	7.56	AATCCCAGCACTTGGGGTGANGG	3	2
757	7.57	CCTGTAATCCCAGCATCTGGNGG	3	2
758	7.58	GCCTCAGCCTCCTAAGTAGCNGG	3	2
759	7.59	CTCCTGCCTCAGCTTCTTGANGG	3	1
760	7.6	AATCCCAGCACTTGGGGGAGNGG	3	2
761	7.61	CTGTAATCCCAACACTTGGCNGG	3	2
762	7.62	GCCTCAGCCTCAGGAGTAGCNGG	3	1
763	7.63	AATCCCAGCACTTGGGAAGANGG	3	1
764	7.64	CTTTGGGAGGCAGAAGCAGGNGG	3	3
765	7.65	GGGAGGCTGAGGCAGGAAAGNGG	3	1
766	7.66	CTGTAATCCCAGCTCTCGGGNGG	3	1
767	7.67	TCCTGCCTCAGCCTCCAGAGNGG	3	2
768	7.68	GCCTCAGCCTCCCAGGTAACNGG	3	2
769	7.69	CTTTGGGAGGCAAAGGCAGGNGG	3	0
770	7.7	CTCAGCCTCCCAAGGAGCTGNGG	3	1
771	7.71	GGAGGCTGAGGCAGGTGGATNGG	3	1
772	7.72	CTGTAATCCCAGCCCATGGGNGG	3	1
773	7.73	TCCTGCCTCAGCCTCCTGAANGG	3	2
774	7.74	GGGATTACAGGCATGCACCANGG	3	1
775	7.75	TGTAATCCCAGAACTTGGGANGG	3	2
776	7.76	CTGTAATCCCAGCTCTGAGGNGG	3	2
777	7.77	CTCCTGCCTCAGACTTCTGANGG	3	2
778	7.78	TCCCAAAGTGCTGGGATCAANGG	3	2
779	7.79	CCTCAGCCTCCTGAGTAGTCNGG	3	2
780	7.8	TCCTGCCTCAGCCTCCCTAGNGG	3	2
781	7.81	TGTAATCCCAGCACTCTGGGNGG	3	2
782	7.82	CTGTAATCCCAGCACTTGCANGG	3	2
783	7.83	CTGTAATCCCAGCTCTAGGGNGG	3	1
784	7.84	GCCTCAGCCTCCCAAGTGACNGG	3	3
785	7.85	CTGTAATCCCAGCACTTAGTNGG	3	1
786	7.86	TCCTGCCTCAGCCTCCCAACNGG	3	3
787	7.87	CTGTAATCCCAGCTCCTGGGNGG	3	2
788	7.88	AATCCCAGCACTTAGGAAGTNGG	3	2
789	7.89	CTCCTGCCTCAGCCTCCAAANGG	3	3
790	7.9	CTGTAATCCCAGCGCTAGGGNGG	3	1
791	7.91	CTGAGGCAGGAGGATTGCTTNGG	3	1
792	7.92	CTGTAATCCCAGCACTTGATNGG	3	2
793	7.93	AATCCCAGCACTGGGGGAGGNGG	3	3
794	7.94	AATCCCAGCACTCGGGGAGGNGG	3	1
795	7.95	ACGCCTGTAATCCCAGCGCTNGG	3	2
796	7.96	ACGCCTGTAATCCCTGCACTNGG	3	1
797	7.97	GGGAGGCTGAGGCAGGAAAANGG	3	1
798	7.98	CTCCTGCCTCAGCCTCTGGANGG	3	1
799	7.99	AATCCCAGCACTTGGGCAGGNGG	3	0
800	8	ACTCGGGAGGCAGACTCAGGNGG	3	2
801	8.01	CTGTAATCCCAGCATTGAGGNGG	3	3
802	8.02	TGTAATCCCAGCCCTGGGGGNGG	3	2
803	8.03	ATCCCAGCACTTGGGAAGGCNGG	3	2
804	8.04	AATCCCAGCACTCTGGAGGGNGG	3	0
805	8.05	TCCTGCCTCAGCCTCTCTAGNGG	3	2
806	8.06	CTGTAATCCCAGGACCTGGGNGG	3	3
807	8.07	CTCAGCCTCCCAAGTAGTTGNGG	3	1
808	8.08	TGTAATCCCAGCACTCAGGTNGG	3	1
809	8.09	GCCTCAGCCTCCAGAGTACANGG	3	0
810	8.1	CTGTAATCCCAGCCCTCTGGNGG	3	0
811	8.11	GGGAGGCTGAGGCAAGAGGANGG	3	1
812	8.12	CTGTAATCCCAGCTCTCTGGNGG	3	2
813	8.13	CTGTAATCCCAGTACTCGGGNGG	3	1
814	8.14	ACGCCTGTAATCTTAGCACTNGG	3	1
815	8.15	GGAGGCTGAGGCAGGAGAATNGG	3	0
816	8.16	CTGTAATCCCAGCACTGAGANGG	3	1
817	8.17	GGGAGGCTGAGGCAGAAGGANGG	3	0
818	8.18	ACGCCTGTAATTCCAGCACCNGG	3	1
819	8.19	TCCTGCCTCAGCCTCCTTAGNGG	3	3
820	8.2	ACGCCTGTAATCTCAGCATTNGG	3	1
821	8.21	GCCTCAGCCTCTTGAGTACCNGG	3	1
822	8.22	ACTCGGGAGGCAAATGCAGGNGG	3	0
823	8.23	TCCTGCCTCAGCCTCCTGATNGG	3	1
824	8.24	GCCTCGGCCTCCCAAATTCTNGG	3	1
825	8.25	ACTCGGGAGGCACAGACAGGNGG	3	3
826	8.26	ACTCGGGAGGCAGTGACAGGNGG	3	1
827	8.27	CTGTAATCCCAACACTTTGGNGG	3	1
828	8.28	GCCTCAGCCTCCCAAATTGCNGG	3	3
829	8.29	CTGTAATCCCAGAACTGGGGNGG	3	2
830	8.3	TGTAATCCCAGCACTGGAGGNGG	3	1
831	8.31	GCCTCAGCCTCCTGAATAGCNGG	3	2
832	8.32	GCTGAGGCAGGAGGATTGTGNGG	3	2
833	8.33	CTCCTGCCTCAGCATCCCAANGG	3	3
834	8.34	CTGTAATCCCAGCAATCTGGNGG	3	0
835	8.35	CTGTAATCCCAGGACTGGGGNGG	3	3
836	8.36	TCCTGCCTCAGCCTCCTAAGNGG	3	2
837	8.37	TAATCCCAGCACTGAGGGAGNGG	3	1
838	8.38	AAGTGCTGGGATTGAAGGCANGG	3	3
839	8.39	CCCAGCACTTTAGGAGGCAGNGG	3	3
840	8.4	CGCCTGTAATCTCAGCACTCNGG	3	1
841	8.41	CTGTAGTCCCAGCACCTGGGNGG	3	1
842	8.42	CCTCAGCCTCCTGTGTACCTNGG	3	1
843	8.43	TCCTGCCTCAGTCTCCAGAGNGG	3	1
844	8.44	ACTCGGGAGGCAGAGCCAGANGG	3	1
845	8.45	TCTCCTGCCTCAGCCTCTGGNGG	3	2
846	8.46	ACTCGGGAGGCTGAAGCAGGNGG	3	2
847	8.47	CCTGCCTCAGCCTCCTGAATNGG	3	2
848	8.48	TGCCTCAGCCTCCCAAGGACNGG	3	2
849	8.49	ACTCGGGAGGCAGAGGAAGANGG	3	0
850	8.5	CCTCAGCCTCCTCAGTAGCTNGG	3	1
851	8.51	ACTCGGGAGGCAGAGGGAGANGG	3	1
852	8.52	GTGCTGGGATTGAAGGCGTGNGG	3	2
853	8.53	AGTGCTGGGATTAAAGCCATNGG	3	0
854	8.54	AGTGCTGGGATTGCAGGCATNGG	3	3
855	8.55	TGCCTCAGCCTCCTGAGTTTNGG	3	2
856	8.56	AGGCTGAGGCAGGAGAATGANGG	3	1
857	8.57	TAATCCCAGCACTCTGGGAGNGG	3	1
858	8.58	GTGCTGGGATTAAGGGCGTGNGG	3	2
859	8.59	AGTGCTGGGATTAAAGACCTNGG	3	1
860	8.6	GCCACCACGCCTGGCTTGTTNGG	3	1
861	8.61	TGCCTCAGCCTCCGGAGTGTNGG	3	2
862	8.62	ACTCGGGAGGCAGAAGCAGTNGG	3	2
863	8.63	CCTGTAATCCCAGCACTGTGNGG	3	1
864	8.64	TGCCTCAGCCTCCTGAGTAANGG	3	2
865	8.65	CCTCAGCCTCCTGTGTAGCTNGG	3	1
866	8.66	CCTGTAATCCCAGCACTTCANGG	3	2
867	8.67	GCCTGTAATCCCAGCACTGANGG	3	1
868	8.68	TCCTGCCTCAGGCTCTCAAGNGG	3	0
869	8.69	AGTGCTGGGATCACAAGCATNGG	3	2
870	8.7	CGCCTGTAATCCCTGCACTTNGG	3	1
871	8.71	AGTGCTGGGATTACAGGTCTNGG	3	1
872	8.72	CGCCTGTAATCCTAGCACTCNGG	3	1
873	8.73	TAATCCCAGCACTGAGGAAGNGG	3	2
874	8.74	GTGCTGGGATTGAAGGCATGNGG	3	0
875	8.75	AGTGCTGGGATTACAGGCTTNGG	3	1
876	8.76	GCCTGTAATCCCAGCAATCANGG	3	0
877	8.77	TGCCTCAGCCTCCAGAGCACNGG	3	0
878	8.78	GTGCTGGGATTAATGGCATGNGG	3	2
879	8.79	GAGGCTGAGGCAGAAGGATTNGG	3	2
880	8.8	AGTGCTGGGATTACAGACCTNGG	3	3
881	8.81	TCCTGCCTCAGTCTCTCAAGNGG	3	1
882	8.82	AGTGCTGGGATTACAGTCATNGG	3	2
883	8.83	TAATCCCAGCACTTTGGAGANGG	3	2
884	8.84	GTGAAACCCCGTCCCTCTTANGG	3	0
885	8.85	CGCCTGTAGTCCCAGCACTTNGG	3	1
886	8.86	AGTGCTGGGATTGCAAGCATNGG	3	2
887	8.87	AGTGCTGGGATCACAGGCATNGG	3	3
888	8.88	TAATCCCAGCACTTAGGGAGNGG	3	2
889	8.89	TAATCCCAGCACTTTGGGGGNGG	3	2
890	8.9	TGCCTCAGCCTCCCAAGTTTNGG	3	2
891	8.91	AGTGCTGGGATTGCAGGTGTNGG	3	1
892	8.92	TGCCTCAGCCTCCCTAGTGTNGG	3	0
893	8.93	GTGCTGGGATTAAAGGCATCNGG	3	2
894	8.94	TGCCTCAGCCTCCCAAGTAANGG	3	2
895	8.95	GCCTGTAATCCCAGCACCAGNGG	3	2
896	8.96	GGCTGAGGCAGGAGGATGACNGG	3	2
897	8.97	TGCCTCAGCCTCCCAAGTGGNGG	3	3
898	8.98	CGCCTGTAGTCCCAGCTACTNGG	3	1
899	8.99	AGTGCTGGGATTAAAGGGCTNGG	3	0
900	9	TGCCTCAGCCTCCCCAGTGANGG	3	2
901	9.01	GTGCTGGGATTACAAGCATGNGG	3	2
902	9.02	TGTAATCCCAGCACTCTAGGNGG	3	1
903	9.03	ACTCGGGAGGCAGAGGCAACNGG	3	3
904	9.04	GTGCTGGGATTACAGACATGNGG	3	1
905	9.05	TGCCTCAGCCTCCCCAGTTCNGG	3	1
906	9.06	GCTACTCGGGAGGCTGAAGCNGG	3	3
907	9.07	GCCTGTAATCCCAACACCTGNGG	3	2
908	9.08	CTGTAATCCCAGTACTTCAGNGG	3	2
909	9.09	AGTGCTGGGATTTAAGGCGTNGG	3	3
910	9.1	CTGTAATCCCAGCACTACTGNGG	3	1
911	9.11	TAATCCCAGCACTTGGGGCANGG	3	3
912	9.12	CTGCCTCAGCCTCCCAAGCANGG	3	2
913	9.13	ACTCGGGAGGCAGAGGCACTNGG	3	1
914	9.14	GCCTGTAATCCCAGCTATGTNGG	3	2
915	9.15	ACTCGGGAGGCTGAAGCAAGNGG	3	1
916	9.16	CCCAGCTACTCCAGAGACTGNGG	3	1
917	9.17	CTGTAATCCCAGGGCTTAGGNGG	3	1
918	9.18	GGCTGAGGCAGGAGGATAGTNGG	3	3
919	9.19	CCTGCCTCAGCCTCTGGAGTNGG	3	1
920	9.2	CTGTAATCCCAGCACTCGTGNGG	3	2
921	9.21	AGTGCTGGGATTACAGTTGTNGG	3	2
922	9.22	GCCTGTAATCCTAGCACTGANGG	3	0
923	9.23	GTGCTGGGATTAAAGCCGTGNGG	3	2
924	9.24	AGTGCTGGGATTACAAGTGCNGG	3	2
925	9.25	GCCTGTAATCCTAGTACTTGNGG	3	1
926	9.26	CCCAGCTACTCAGAAAGCTGNGG	3	2
927	9.27	CCAGCCTGGGCTACACAGCANGG	3	3
928	9.28	TCTCCTGCCTCTGCCTCCCTNGG	3	3
929	9.29	AGGCTGAGGCAGGAGGATCCNGG	3	2
930	9.3	GCCTGTAATCCTAGCACTTTNGG	3	2
931	9.31	AGGCTGAGGCAGGAGGATTCNGG	3	2
932	9.32	TGCCTCAGCCTCCTGAGTAGNGG	3	3
933	9.33	TCTCCTGCCTCTGCCTCCTGNGG	3	1
934	9.34	AGTGCTGGGATTAGAGGAGTNGG	3	1
935	9.35	TAATCCCAGCACTTGAGGGGNGG	3	2
936	9.36	GTGCTGGGATTGCAGGCATGNGG	3	3
937	9.37	CCTGTAATCCCAGCACTCAANGG	3	1
938	9.38	AGTGCTGGGATTACAGGAGTNGG	3	3
939	9.39	TCTCCTGCCTCAGCTTCCCANGG	3	2
940	9.4	GTAATCCCAGCACTGGGGGANGG	3	3
941	9.41	AAGTGCTGGGATTAATGGCGNGG	3	1
942	9.42	AAGTGCTGGGATTAAGGGCANGG	3	2
943	9.43	AAGTGCTGGGATTAGTGGCANGG	3	1
944	9.44	CCTCAGCCTCCCAAACAGCTNGG	3	0
945	9.45	AAGTGCTGGGATTTAAGGCGNGG	3	1
946	9.46	CCTCAGCCTCCTGAGGAGCTNGG	3	2
947	9.47	GCTGAGGCAGGAGGATGGAGNGG	3	2
948	9.48	CTGCCTCAGCCTCCACAGTGNGG	3	2
949	9.49	CAAAAATTAGCCGGGCGTGGNGG	3	0
950	9.5	GCTGAGGCAGGAGAATTGCTNGG	3	3
951	9.51	TGCCTCAGCCTCTGGAGTATNGG	3	3
952	9.52	TGCTGGGATTAAAGGCGTGANGG	3	2
953	9.53	CTGTAATCCCAGAAGTTGGGNGG	3	3
954	9.54	AAGTGCTGGGATAAAAGGCGNGG	3	2
955	9.55	CCCAGCTACTCAGGAAGCTANGG	3	2
956	9.56	CCTCAGCCTCCTGAATGGCTNGG	3	2
957	9.57	CATTCTCCTGCCTCAGCCTCNGG	3	1
958	9.58	CCTGTAATCCCAACACTTGGNGG	3	1
959	9.59	CGCCTGTAATCCCAGCGCTTNGG	3	2
960	9.6	AAGTGCTGGGAGTAAAGGCGNGG	3	0
961	9.61	GCTGAGGCAGGAGGATGGCANGG	3	3
962	9.62	TTCTCCTGCCTCTGTCTCCCNGG	3	1
963	9.63	GTAATCCCAGCACTCAGGGANGG	3	2
964	9.64	GTAATCCCAGCACTTGGAGGNGG	3	2
965	9.65	AAGTGCTGGGATTAAAGCCGNGG	3	2
966	9.66	TAATCCCAGCACTCAGGGAGNGG	3	1
967	9.67	ACTCGGGAGGCTGAGGCAAGNGG	3	3
968	9.68	CCTCAGCCTCCTGAGTATCTNGG	3	1
969	9.69	GTAATCCCAGCACTTGGGAANGG	3	1
970	9.7	CTGTAATCCCAGGACTCTGANGG	3	1
971	9.71	AAAAATTAGCCGGGCGGTGGNGG	3	1
972	9.72	GCACTTTGGGAGGTAGAGGCNGG	3	2
973	9.73	GCACTTTGGGAGGCAAAGGCNGG	3	2
974	9.74	TGCTGGGATTAAAGGCCTGCNGG	3	2
975	9.75	AGGCTGAGGCAGGAGGACTGNGG	3	3
976	9.76	AATCCCAGCACTTTGGAAGCNGG	3	2
977	9.77	TGCTGGGATTAGAGGCATGGNGG	3	1
978	9.78	TTCTCCTGCCTTAGCTTCCTNGG	3	3
979	9.79	CTGTAATCCCAGGGCTCTGGNGG	3	1
980	9.8	GCCACCACGCCCGGCTATATNGG	3	2
981	9.81	CGCCTGTAATCCCAGCACTANGG	3	3
982	9.82	TAATCCCAGCACTTGGAGACNGG	3	2
983	9.83	CCCAGCTACTCAGGAGACTANGG	3	2
984	9.84	AAGTGCTGGGATCACAAGCANGG	3	2
985	9.85	CTGTAATCCCAGCACCGGGGNGG	3	1
986	9.86	CTGTAATCCCAGCACAGGGGNGG	3	3
987	9.87	AAGTGCTGGGACTAAAGGCTNGG	3	0
988	9.88	TGCCTCAGCCTCCTAAGTAGNGG	3	2
989	9.89	TAATCCCAGCACTTCGGAGGNGG	3	0
990	9.9	CCCAGCACTTTGGGAAGCAGNGG	3	2
991	9.91	AAGTGCTGGGATGAAAGGTGNGG	3	1
992	9.92	ATTCTCCTGCCTCAGCTTTCNGG	3	1
993	9.93	CCTCAGCCTCCCATGTAGCTNGG	3	3
994	9.94	TAATCCCAGCACTTAGGTGGNGG	3	3
995	9.95	AAGTGCTGGGAGTAAAGGTGNGG	3	1
996	9.96	AAGTGCTGGGAATAAAGGTGNGG	3	1
997	9.97	CCCAGCTACTCTAGAGGCTGNGG	3	2
998	9.98	CCTGTAATCCCAGCATTTGGNGG	3	3
999	9.99	CTGTAATCCCAGCACTCACGNGG	3	2
1000	10	GTAATCCCAGCACTCAGGAANGG	3	1
1001	10.01	TGCCTCAGCCTCCTGAATATNGG	3	1
1002	10.02	TCTCCTGCCTCAGCCTCCAGNGG	3	2
1003	10.03	CCCAGCTACTCAAGAGGCTANGG	3	1
1004	10.04	AAGTGCTGGGATCAAGGGCGNGG	3	2
1005	10.05	GTAATCCCAGCACTGGGAGANGG	3	1
1006	10.06	TAATCCCAGCACCTGGGCAGNGG	3	1
1007	10.07	TGCCTCAGCCTCCAGAATACNGG	3	2
1008	10.08	GTAATCCCAGCACTGAGAGANGG	3	2
1009	10.09	TGCCTCAGCCTCCCAATTACNGG	3	2
1010	10.1	AGTGCTGGGATAAAAGGTGTNGG	3	2
1011	10.11	GTGCTGGGATTAAAAGTGTGNGG	3	3
1012	10.12	AAGTGCTGGGATTCAAGGTGNGG	3	2
1013	10.13	CTGTAATCCCAGTAATTGGGNGG	3	2
1014	10.14	GTGCTGGGATTGAAGGTGTGNGG	3	1
1015	10.15	CTGTAATCCCAGCACCTAAGNGG	3	1
1016	10.16	CCTCAGCCTCCCAAATTGCTNGG	3	3
1017	10.17	CCTGTAATCCCAGTACTTGGNGG	3	2
1018	10.18	TGCCTCAGCCTCCTAAGTATNGG	3	0
1019	10.19	GGTGAAACCCCGTCCCTTTTNGG	3	2
1020	10.2	CTGCCTCAGCCTTCTGAGTGNGG	3	3
1021	10.21	CTGTAATCCCACTACTTAGGNGG	3	1
1022	10.22	TGTAGTCCCAGCTACTCAAGNGG	3	2
1023	10.23	TCTCCTGCCTCTGACTCCCANGG	3	1
1024	10.24	AAGTGCTGGGATTAACGGTGNGG	3	1
1025	10.25	CTGTAATCCCAACTCTTGGGNGG	3	1
1026	10.26	TAATCCCAGCACCTAGGAAGNGG	3	2
1027	10.27	CTGTAATCCCAGCCCTTGAGNGG	3	1
1028	10.28	TGCCTCAGCCTCCTCAGTACNGG	3	3
1029	10.29	TAATCCCAGCACTTGGGCGGNGG	3	3
1030	10.3	CTGTAATCCCAACACACTGGNGG	2	2
1031	10.31	CTGTAATCCCAACACTAGGGNGG	2	1
1032	10.32	CCTCAGCCTCCTAAGTAGTTNGG	2	0
1033	10.33	TCCCGAGTAGCTGGCATTACNGG	2	1
1034	10.34	GCCTCAGCCTCTTCAGTAGCNGG	2	0
1035	10.35	CTGTAATCCCAGCAGGTGGGNGG	2	0
1036	10.36	CCTCAGCCTCCCTGGTAGTTNGG	2	0
1037	10.37	ATTCTCCTGCCTCAGCCTGTNGG	2	1
1038	10.38	ATTCTCCTGCCTCTACCTCANGG	2	2
1039	10.39	ATTCTCCTGCCTCTGTCTCCNGG	2	0
1040	10.4	ATTCTCCTGCCTCAGCCGCCNGG	2	1
1041	10.41	CCTCAGCCTCCACAGTAGCTNGG	2	1
1042	10.42	ATTCTCCTGCCTCCACCTCCNGG	2	1
1043	10.43	CTGTAATCCCAGTACCCTGGNGG	2	1
1044	10.44	CCTCAGCCTCCCAAGTCACTNGG	2	1
1045	10.45	CCTCAGCCTCCAGAGTAACTNGG	2	1
1046	10.46	CCTCAGCCTCCCAAGTGTCTNGG	2	1
1047	10.47	GAGACCATCCTGGTCTACAGNGG	2	2
1048	10.48	CCTCAGCCTCCCAAGTACCTNGG	2	1
1049	10.49	CTGTAATCCCAGAAGTATGGNGG	2	2
1050	10.5	CTGTAATCCCAGGACGTGGGNGG	2	2
1051	10.51	GTGAAACCCCGTCCCTATTANGG	2	0
1052	10.52	TGTAATCCCAGCACTTTGGGNGG	2	2
1053	10.53	CTGTAATCCCAGTACCTGGGNGG	2	0
1054	10.54	GCCTGTAGTCCCAGCTACTGNGG	2	1
1055	10.55	CTGTAATCCCAGGACATGGGNGG	2	1
1056	10.56	CCTCAGCCTCCAGAATAGCTNGG	2	1
1057	10.57	ATTCTCCTGCCTCAGTCTCCNGG	2	0
1058	10.58	CCTCAGCCTCCTGGGTTGCTNGG	2	1
1059	10.59	CTGTAATCCCAGAACATGGGNGG	2	2
1060	10.6	CTGTAATCCCAGCAACCTGGNGG	2	0
1061	10.61	CTGTAATCCCATCACGTGGGNGG	2	1
1062	10.62	GCCTGTAGTCCCAGCTATTCNGG	2	2
1063	10.63	CCTCAGCCTCCCAAGGAGCTNGG	2	1
1064	10.64	CTGTAATCCCAGCTTTTGGGNGG	2	1
1065	10.65	CCTCAGCCTCCAGAGTGGCTNGG	2	2
1066	10.66	CCTCAGCCTCCCAAGTGGCTNGG	2	1
1067	10.67	CCTCAGCCTCCAGCATAGCTNGG	2	1
1068	10.68	ATTCTCCTGCCTCAACCTCCNGG	2	1
1069	10.69	CCTCAGCCTCCCACATAGCTNGG	2	2
1070	10.7	CCTCAGCCTCCCAGATAGCTNGG	2	1
1071	10.71	CTGTAATCCCAGCTCCTCGGNGG	2	2
1072	10.72	ATTCTCCTGCCTTAGCCTCTNGG	2	1
1073	10.73	CTGTAATCCCACCCCTTGGGNGG	2	2
1074	10.74	CCTCAGCCTCCAGGGTAGCTNGG	2	2
1075	10.75	TGTAATCCCAGCACTTGAGGNGG	2	2
1076	10.76	CCTCAGCCTCCTGAGTGTCTNGG	2	1
1077	10.77	CTGTAATCCCAGCAAATGGGNGG	2	1
1078	10.78	CTGTAATCCCAGCAGCTAGGNGG	2	2
1079	10.79	CTGTAATCCCAGTGCTTAGGNGG	2	1
1080	10.8	ATTCTCCTGCCTTAGCTTCCNGG	2	2
1081	10.81	CCTCAGCCTCCCAAGTAGCCNGG	2	0
1082	10.82	ATTCTCCTGCCTCAACTTCCNGG	2	1
1083	10.83	CTGTAATCCCAGAGCTTAGGNGG	2	2
1084	10.84	CTGTAATCCCAGCATCTAGGNGG	2	1
1085	10.85	GCCTGTAGTCCCAGATATTTNGG	2	0
1086	10.86	CTCAGCCTCCCAAGCAGCTCNGG	2	1
1087	10.87	CCTCAGCCTCCCAAGTAGTTNGG	2	1
1088	10.88	CTGTAATCCCAGATCTTGGGNGG	2	1
1089	10.89	CCTCAGCCTCCTCAGTAGCGNGG	2	0
1090	10.9	TGTAATCCCAGCACTTGGTANGG	2	2
1091	10.91	CTGTAATCCCAGAGCTTGGGNGG	2	0
1092	10.92	CCTCAGCCTCCTGAGTAGCANGG	2	0
1093	10.93	CCTCAGCCTCCTGAATATCTNGG	2	2
1094	10.94	CCTCAGCCTCCTGAGTAGGTNGG	2	0
1095	10.95	CCTCAGCCTCCTGGGTAGCTNGG	2	1
1096	10.96	TGTAATCCCAGCACTTGGCANGG	2	1
1097	10.97	ATTCTCCTGCCTCAGACCCCNGG	2	1
1098	10.98	CCTCAGCCTCCTGGGTACCTNGG	2	2
1099	10.99	GCCTCAGCCTCCACAGTAGCNGG	2	1
1100	11	GCCTCAGCCTCTGGAATAGCNGG	2	1
1101	11.01	TAATCCCAGCACTCAGGTAGNGG	2	1
1102	11.02	TAATCCCAGCATTTAGGCAGNGG	2	2
1103	11.03	TCCTGCCTCAGCTTCCTCAGNGG	2	2
1104	11.04	TAATCCCAGCATTTGGGCAGNGG	2	1
1105	11.05	ATCCCAGCACTTGGGGGTGCNGG	2	1
1106	11.06	TCTCCTGCCTCTGCTTCCCANGG	2	1
1107	11.07	TCCTGCCTCAGTCTCCAAAGNGG	2	2
1108	11.08	TCCTGCCTCAGTCTCCTAAGNGG	2	1
1109	11.09	TCCTGCCTCAGGTTCCTGAGNGG	2	1
1110	11.1	TCTCCTGCCTCAGTTTCCCTNGG	2	2
1111	11.11	TCCTGCCTCAGCTTCTCAAGNGG	2	2
1112	11.12	TCTCCTGCCTCAGTTTCCCANGG	2	2
1113	11.13	TCCTGCCTCAGATTCCCAAGNGG	2	0
1114	11.14	TCCTGCCTCAGTTTCCCAAGNGG	2	2
1115	11.15	TAATCCCAGCACTAAGGCAGNGG	2	1
1116	11.16	TAATCCCAGCAGTTGGGAAGNGG	2	2
1117	11.17	TCCTGCCTCAGCCTCATTAGNGG	2	1
1118	11.18	TCTCCTGCCTCCACCTCCCANGG	2	2
1119	11.19	TCTCCTGCCTCTTCCTCCCANGG	2	1
1120	11.2	TAATCCCAGCACTTGAAGAGNGG	2	0
1121	11.21	TCCTGCCTCAGTCTCCCAGGNGG	2	1
1122	11.22	TAATCCCAGCACTCAGCGAGNGG	2	0
1123	11.23	TAATCCCAGCACTGGGAGAGNGG	2	1
1124	11.24	TCTCCTGCCTCAGCATCTTGNGG	2	1
1125	11.25	AATCCCAGCACTTTGGGGGGNGG	2	2
1126	11.26	AATCCCAGCACTTTGGGAGGNGG	2	2
1127	11.27	ATCCCAGCACTCAGGGAGGTNGG	2	2
1128	11.28	TCCTGCCTCAGACTCCTGAANGG	2	1
1129	11.29	ATCCCAGCACTCGGGGAGGTNGG	2	1
1130	11.3	TCCTGCCTCAGACTCCTGAGNGG	2	1
1131	11.31	TCTCCTGCCTCTGCCTGCTGNGG	2	1
1132	11.32	TCCTGCCTCAGCTTCCTGATNGG	2	2
1133	11.33	ATCCCAGCACTTGGGAGGGCNGG	2	2
1134	11.34	ATCCCAGCACTGTGCTAGGCNGG	2	1
1135	11.35	TGTAATCCCAGCACTCAGGGNGG	2	1
1136	11.36	CTGCCTCAGCCTCCCAAGTANGG	2	2
1137	11.37	TCCCAGCACTTTGGAAGCCANGG	2	0
1138	11.38	CCTGCCTCAGCCTATGGAGTNGG	2	2
1139	11.39	TAATCCCAGCACTCTGGATGNGG	2	0
1140	11.4	CTGCCTCAGCCTCCCTAGTGNGG	2	1
1141	11.41	TCTCCTGCCTCAGCTTCCTANGG	2	0
1142	11.42	TAATCCCAGCACTATGGAGGNGG	2	1
1143	11.43	TAATCCCAGCACTGTGGAGGNGG	2	1
1144	11.44	TAATCCCAGCACTTCAGAAGNGG	2	1
1145	11.45	CTGCCTCAGCCTCCCAAGTTNGG	2	1
1146	11.46	CTGCCTCAGCCTCCTGAGAGNGG	2	2
1147	11.47	CTGCCTCAGCCTCCTGAGTCNGG	2	1
1148	11.48	TCTCCTGCCTCAGCTTCCAANGG	2	0
1149	11.49	TAATCCCAGCACTTGGGCTGNGG	2	2
1150	11.5	TAATCCCAGCACTTGGGACGNGG	2	1
1151	11.51	CCTGCCTCAGCTTCTCAAGTNGG	2	1
1152	11.52	TAATCCCAGCATTTTGGAGGNGG	2	1
1153	11.53	TCTCCTGCCTCAGTCTCCTANGG	2	1
1154	11.54	CCTGCCTCAGCTTCCTGTGTNGG	2	1
1155	11.55	CCTGCCTCAGCCTTCTGAGTNGG	2	1
1156	11.56	TAATCCCAGCACTGAGGGTGNGG	2	1
1157	11.57	CCTGCCTCAGCCTTCCAAGTNGG	2	1
1158	11.58	ATCCCAGCACTTGCTGAGGCNGG	2	1
1159	11.59	CCTGCCTCAGCCTCTCAAGTNGG	2	1
1160	11.6	CCTGCCTCAGCCTCTCCAGTNGG	2	1
1161	11.61	TAATCCCAGCACTTTTCCAGNGG	2	2
1162	11.62	TAATCCCAGCACTTGGACAGNGG	2	1
1163	11.63	TCTCCTGCCTCTGCCTCTCANGG	2	0
1164	11.64	TAATCCCAGCACTTAAGCAGNGG	2	1
1165	11.65	CCTGCCTCAGCCTCCTGAGTNGG	2	1
1166	11.66	CCTGCCTCAGCCTCCAGAGTNGG	2	1
1167	11.67	CCTGCCTCAGCCTCCCAAATNGG	2	1
1168	11.68	AATCCCAGCACTTGGGGAGGNGG	2	1
1169	11.69	ATCCCAGCACTCAGGGAGGCNGG	2	1
1170	11.7	TCCTGCCTCAGCTTCCAGAGNGG	2	1
1171	11.71	CTCCTGCCTCAGTCTCCCCANGG	2	1
1172	11.72	CTCCTGCCTCAGTCTCTCCANGG	2	0
1173	11.73	CTCCTGCCTCAACCTCCCCANGG	2	1
1174	11.74	AATCCCAGCACTTGGAGGGGNGG	2	1
1175	11.75	CTCCTGCCTCAGCTTGCCAANGG	2	2
1176	11.76	AATCCCAGCACTTGGGTGGGNGG	2	1
1177	11.77	CTCCTGCCTCAGACTCCCAANGG	2	2
1178	11.78	ATCCCAGCACTTGGGGAGCANGG	2	1
1179	11.79	AATCCCAGCACTTGGGGAAGNGG	2	1
1180	11.8	CTCCTGCCTCAGTTTCCCTANGG	2	2
1181	11.81	CTCCTGCCTCAACTTCCCAANGG	2	1
1182	11.82	CTCCTGCCTCAGCTTCCCAGNGG	2	0
1183	11.83	CTCCTGCCTCAGCCACCCAANGG	2	1
1184	11.84	ATCCCAGCACTCTGGGAGGCNGG	2	0
1185	11.85	CTCCTGCCTCAGCCTTTTGANGG	2	2
1186	11.86	CTCCTGCCTCAGCTTCTCTANGG	2	1
1187	11.87	CTCCTGCCTCAGCTTCACAANGG	2	1
1188	11.88	ATCCCAGCACTTTGGAAGCANGG	2	1
1189	11.89	ATCCCAGCACTTTGGAAGTGNGG	2	1
1190	11.9	CTCCTGCCTCAGCCTTTCAANGG	2	1
1191	11.91	CTCCTGCCTCAGTCTCCTAANGG	2	1
1192	11.92	CTCCTGCCTCAGACTCCTAANGG	2	2
1193	11.93	AATCCCAGCACTCAGGGTGGNGG	2	1
1194	11.94	ATCCCAGCACTTTGGGGGGGNGG	2	1
1195	11.95	AATCCCAGCACTTGGAAAGGNGG	2	0
1196	11.96	CTCCTGCCTCAGCCTTCTAANGG	2	2
1197	11.97	CTCCTGCCTCAGCTTCCTGCNGG	2	2
1198	11.98	CTCCTGCCTCAGCATCCTGANGG	2	1
1199	11.99	CTCCTGCCTCAGCCTCTTAANGG	2	1
1200	12	AATCCCAGCACTGAGGAAGGNGG	2	1
1201	12.01	CTCCTGCCTCAGCCTCTGCANGG	2	2
1202	12.02	AATCCCAGCACTCAGAGAGGNGG	2	2
1203	12.03	CTCCTGCCTCAGCCTTCCAGNGG	2	0
1204	12.04	CTCCTGCCTCAGCTTTCTGANGG	2	1
1205	12.05	ATCCCAGCACTTTGGGGTGGNGG	2	1
1206	12.06	TCCTGCCTCAGCCTCCTAAANGG	2	2
1207	12.07	TCCTGCCTCAGCCTTCTGAGNGG	2	1
1208	12.08	AATCCCAGCACTTGGGGAGCNGG	2	1
1209	12.09	TCCTGCCTCAGCCTCGTGAGNGG	2	1
1210	12.1	TCCTGCCTCAGTCTCCCAAGNGG	2	1
1211	12.11	TCCTGCCTCAGTCTCCCCAGNGG	2	2
1212	12.12	AATCCCAGCACTCTGGGAGCNGG	2	1
1213	12.13	TCTCCTGCCTCTGTCTCCTGNGG	2	1
1214	12.14	TCTCCTGCCTCTACCTCCAGNGG	2	0
1215	12.15	AATCCCAGCACTCTGGGAGTNGG	2	0
1216	12.16	TCTCCTGCCTCCACCTCCTGNGG	2	2
1217	12.17	TCTCCTGCCTCTTCCTCCTGNGG	2	2
1218	12.18	TCCTGCCTCAGCCTTCCTAGNGG	2	1
1219	12.19	AATCCCAGCACTTAGGGGGCNGG	2	2
1220	12.2	TCCTGCCTCAGCCTCTCAAGNGG	2	2
1221	12.21	TCCTGCCTCAGCCTCCAAAANGG	2	1
1222	12.22	ATCCCAGCACTTGGGGAAGANGG	2	1
1223	12.23	TCCTGCCTCAGCCTCCTCACNGG	2	0
1224	12.24	TCCTGCCTCAGCCTCCTCAGNGG	2	2
1225	12.25	TCCTGCCTCAGCCTCCACAGNGG	2	1
1226	12.26	AATCCCAGCACTTAGGCAGGNGG	2	0
1227	12.27	TCCTGCCTCAGCCTCCAGAANGG	2	0
1228	12.28	AATCCCAGCACTTGGGAAGGNGG	2	1
1229	12.29	TCCTGCCTCAGCCTCCTGCANGG	2	2
1230	12.3	TCCTGCCTCAGCCTCCTGACNGG	2	1
1231	12.31	CTCCTGCCTCAGCCTCCACANGG	2	1
1232	12.32	AATCCCAGCACTTAGGCAGANGG	2	0
1233	12.33	TCCTGCCTCAGCCTCCCTGANGG	2	0
1234	12.34	AATCCCAGCACTTGGAGAGANGG	2	1
1235	12.35	CTCCTGCCTCAGCCTCCTGTNGG	2	1
1236	12.36	CTCCTGCCTCAGCCTCACAGNGG	2	2
1237	12.37	TCTCCTGCCTCAGCATCCCCNGG	2	2
1238	12.38	CTGCCTCAGCCTCCCAAATANGG	2	1
1239	12.39	CTGCCTCAGCCTCCTGAATANGG	2	2
1240	12.4	CTTTGGGAGGCAGAGGCAGANGG	2	0
1241	12.41	TTCTCCTGCCTCAGACTCCCNGG	2	1
1242	12.42	GCCTCAGCCTCCCATGTAGCNGG	2	2
1243	12.43	TTCTCCTGCCTCAGCTTCCANGG	2	0
1244	12.44	CTTTGGGAGGCAGAGGCAGCNGG	2	2
1245	12.45	TTCTCCTGCCTCAGCTTCTCNGG	2	1
1246	12.46	GCCTCAGCCTCCAAAGTAGCNGG	2	1
1247	12.47	GCCTCAGCCTCTCAAGTAGTNGG	2	2
1248	12.48	GTAATCCCAGCACTTGGGACNGG	2	1
1249	12.49	GCCTCAGCCTCTTGAGTAGGNGG	2	1
1250	12.5	GCCTCAGCCTCTAGAGTAGCNGG	2	2
1251	12.51	GCCTCAGCCTCTTGAGTAGCNGG	2	2
1252	12.52	CTTTGGGAGGCAGAGCCAGGNGG	2	0
1253	12.53	GCCTCAGCCTCCCAAGTTCCNGG	2	2
1254	12.54	GCCTCAGCCTCCCAAGTCACNGG	2	1
1255	12.55	GCCTCAGCCTCCCAAATAGTNGG	2	2
1256	12.56	GCCTCAGCCTCCCAAATAGCNGG	2	2
1257	12.57	TTCTCCTGCCTCACCCTCCCNGG	2	0
1258	12.58	CACTTTGGGAGGCAGAGGCANGG	2	1
1259	12.59	GCCTCAGCCTCCTGAGTTGTNGG	2	1
1260	12.6	TTCTCCTGCCTCTGCCTCTTNGG	2	1
1261	12.61	GCCTCAGCCTCCAGAGTAGTNGG	2	1
1262	12.62	GCCTCAGCCTCCAGAGTATCNGG	2	2
1263	12.63	GCCTCAGCCTCCAGAGTAACNGG	2	2
1264	12.64	TGTAATCCCAGAATTTGGGGNGG	2	1
1265	12.65	GCCTCAGCCTCCCAAGTAATNGG	2	1
1266	12.66	GCCTCAGCCTCCCAAGTAGTNGG	2	1
1267	12.67	GCCTCAGCCTCCCCAGTAGTNGG	2	1
1268	12.68	GCCTCAGCCTCCCAAGTATCNGG	2	0
1269	12.69	TGTAATCCCAGCTGCTTGGGNGG	2	2
1270	12.7	GCCTCAGCCTCCCGAGTGTTNGG	2	2
1271	12.71	GCACTTTGGGAAGCAGAGGCNGG	2	1
1272	12.72	GCCTCAGCCTCCCAAGTTACNGG	2	2
1273	12.73	GCCTCAGCCTCCTGAGTTCCNGG	2	0
1274	12.74	GCCTCAGCCTCCTGAGTGACNGG	2	1
1275	12.75	GCCTCAGCCTCTTGAGTAACNGG	2	1
1276	12.76	GCCTCAGCCTCCTAACTAGCNGG	2	1
1277	12.77	GCCTCAGCCTCCAGCATAGCNGG	2	1
1278	12.78	TGTAATCCCAGCACTGGGGCNGG	2	0
1279	12.79	TGTAATCCCAGCACTAGGGANGG	2	2
1280	12.8	GCCTCAGCCTCCTAAGCAGCNGG	2	2
1281	12.81	TGTAATCCCAGCACTGAGGANGG	2	1
1282	12.82	GCCTCAGCCTCCCAAACAGCNGG	2	0
1283	12.83	GCCTCAGCCTCTAGAGTTGCNGG	2	1
1284	12.84	TGTAATCCCAGCACTAAGGANGG	2	0
1285	12.85	GCCTCAGCCTCTTGAGTGGCNGG	2	2
1286	12.86	TGTAATCCCAGCACTGGGGTNGG	2	2
1287	12.87	TTTGGGAGGCCAAGGCAGGANGG	2	1
1288	12.88	ATTCTCCTGCCTTAGCTTTCNGG	2	0
1289	12.89	GCCTCAGCCTCCTGAGATGCNGG	2	2
1290	12.9	GCCTCAGCCTCTGGAGTAACNGG	2	1
1291	12.91	TGTAATCCCAGCCATTTGGGNGG	2	0
1292	12.92	TGTAATCCCAGTACTTGGGGNGG	2	1
1293	12.93	TGTAATCCCAGGACTTGGGANGG	2	0
1294	12.94	GCCTCAGCCTCCTGTGTATCNGG	2	2
1295	12.95	GCCTCAGCCTCCTGTGTACCNGG	2	1
1296	12.96	TGTAATCCCAGCACCCTGGANGG	2	1
1297	12.97	GCCTCAGCCTCCTGACTATCNGG	2	2
1298	12.98	GCCTCAGCCTCCTGAATAACNGG	2	1
1299	12.99	GCCTCAGCCTCCCAAATATCNGG	2	1
1300	13	TTCTCCTGCCTCAGCCTCCGNGG	2	1
1301	13.01	TGTAATCCCAGAACTCTGGANGG	2	1
1302	13.02	TTCTCCTGCCTCAGCCTCTGNGG	2	1
1303	13.03	CTTTGGGAGGCTGAGACAGGNGG	2	2
1304	13.04	TGTAATCCCAGCATGTTGGANGG	2	2
1305	13.05	GCCTCAGCCTCCTGAGGAACNGG	2	1
1306	13.06	GTAATCCCAGCACTTAGGAGNGG	2	1
1307	13.07	TGCCTCAGCCTCTAGAGTGGNGG	2	0
1308	13.08	TCTCCTGCCTCAGCCTGCCANGG	2	1
1309	13.09	TGCCTCAGCCTCCCTAGTTCNGG	2	0
1310	13.1	TGCCTCAGCCTCCCGAGTTCNGG	2	2
1311	13.11	TGCCTCAGCCTCCCGAGTGTNGG	2	1
1312	13.12	TGCCTCAGCCTCCCGAATGANGG	2	0
1313	13.13	TGCCTCAGCCTCCCGACTGTNGG	2	1
1314	13.14	TAATCCCAGCACTTAGGGGANGG	2	2
1315	13.15	TGCCTCAGCCTCCCCAGTACNGG	2	2
1316	13.16	TTCTCCTGCCTCCACATCCCNGG	2	1
1317	13.17	TGCCTCAGCCTCTCTAGTGGNGG	2	2
1318	13.18	TGCCTCAGCCTCCGGAGTACNGG	2	1
1319	13.19	TGCCTCAGCCTCCAGAGTTCNGG	2	1
1320	13.2	TAATCCCAGCACTTGGGGAGNGG	2	2
1321	13.21	CCCAGCACTTTGAGAGGTCANGG	2	2
1322	13.22	TGCCTCAGCCTCACGAGTGCNGG	2	2
1323	13.23	CCCAGCACTTTGAGAGACCANGG	2	0
1324	13.24	TAATCCCAGCACTCTGGGGCNGG	2	0
1325	13.25	TAATCCCAGCACTTCGGAAGNGG	2	2
1326	13.26	TCTCCTGCCTCAGCCTCTCANGG	2	1
1327	13.27	TAATCCCAGCACTCTGGAAANGG	2	1
1328	13.28	TAATCCCAGCACTGTGGAATNGG	2	1
1329	13.29	CTGCCTCAGCCTACAGAGTGNGG	2	2
1330	13.3	CTGCCTCAGCCTCTGGAGTTNGG	2	1
1331	13.31	CTGCCTCAGCCTCTGGAGTANGG	2	2
1332	13.32	CCCAGCACTTTGGGAGGCAANGG	2	1
1333	13.33	CTGCCTCAGCCTCTTGAGTGNGG	2	1
1334	13.34	CCCAGCACTTTGGGAGGCTGNGG	2	2
1335	13.35	TAATCCCAGCACTTGGAGAANGG	2	1
1336	13.36	CTGCCTCAGCCTTCCTAGTGNGG	2	1
1337	13.37	CTGCCTCAGCCTCTCAAGTGNGG	2	2
1338	13.38	TAATCCCAGCACTAGGGGAGNGG	2	1
1339	13.39	CTGCCTCAGCCTCTCCAGTGNGG	2	1
1340	13.4	TAATCCCAGCACTCGGGGACNGG	2	1
1341	13.41	TTCTCCTGCCTTTGCCTTCCNGG	2	1
1342	13.42	TTCTCCTGCCTCTACCTTCCNGG	2	2
1343	13.43	TGCCTCAGCCTCCCAAGAATNGG	2	0
1344	13.44	TTCTCCTGCCTCTTCCTCCCNGG	2	0
1345	13.45	TGCCTCAGCCTCTCAAGTGGNGG	2	1
1346	13.46	GTAATCCCAGCACTCTGGACNGG	2	0
1347	13.47	TTCTCCTGCCTCTGCTTCCTNGG	2	1
1348	13.48	TGCCTCAGCCTCCAGAGAGGNGG	2	1
1349	13.49	TGCCTCAGCCTTCTGAGTATNGG	2	0
1350	13.5	TGCCTCAGCCTTCTGAGTAANGG	2	1
1351	13.51	TGCCTCAGCCTACTGAGTACNGG	2	1
1352	13.52	TGCCTCAGCCTCATGAGTACNGG	2	1
1353	13.53	GTAATCCCAGCACTGAGGGCNGG	2	0
1354	13.54	TGCCTCAGCCTTCCCAGTATNGG	2	2
1355	13.55	TGCCTCAGCCTACCAAGTACNGG	2	2
1356	13.56	TGCCTCAGCCTCTCAAGTATNGG	2	2
1357	13.57	TGCCTCAGCCTCACAAGTATNGG	2	1
1358	13.58	TGCCTCAGCCTCTCAAGTAANGG	2	1
1359	13.59	TGCCTCAGCCTCTCCAGTACNGG	2	1
1360	13.6	TAATCCCAGCACTTTGGAAGNGG	2	2
1361	13.61	GCACTTTGGGAGGCAGAGACNGG	2	1
1362	13.62	GTAATCCCAGCATTTGGGGGNGG	2	2
1363	13.63	TGCCTCAGCCTCCTAAGTAANGG	2	1
1364	13.64	TGCCTCAGCCTCCTTAGTACNGG	2	1
1365	13.65	TTCTCCTGCCTTGGCCTCCANGG	2	0
1366	13.66	TGCCTCAGCCTCCAGGGTACNGG	2	1
1367	13.67	GTAATCCCAGCACTGAGGCANGG	2	2
1368	13.68	GTAATCCCAGCACTGGGGAANGG	2	1
1369	13.69	TGCCTCAGCCTCCTGAGCATNGG	2	1
1370	13.7	GTAATCCCAGCTACTTGGGANGG	2	1
1371	13.71	TGCCTCAGCCTCCTGAGAACNGG	2	1
1372	13.72	TGCCTCAGCCTCCAGAGAACNGG	2	1
1373	13.73	TCCCGAGTAGCTGGAATTACNGG	2	1
1374	13.74	TGCCTCAGCCTCCTGAGCAGNGG	2	1
1375	13.75	TGCCTCAGCCTCCAGAGGACNGG	2	1
1376	13.76	CCACCACGCCCAGCTTTTTTNGG	2	0
1377	13.77	TCCCGAGTAGCTGAGATTATNGG	2	1
1378	13.78	GCCTGTAATCCCACCTCTTCNGG	2	2
1379	13.79	GCCTGTAATCCCAGCCACTTNGG	2	1
1380	13.8	GCCTGTAATCCCAGCTGCTTNGG	2	2
1381	13.81	CCCAGCTACTCAGGAAACTGNGG	2	2
1382	13.82	GGCTGAGGCAGAAGAATTGCNGG	2	1
1383	13.83	AGTGCTGGGATTACAAGTGGNGG	2	2
1384	13.84	AGTGCTGGGATTACAAGAGTNGG	2	2
1385	13.85	AGTGCTGGGATTACAAGTGTNGG	2	1
1386	13.86	AGTGCTGGGATTAAAGGGGGNGG	2	1
1387	13.87	GGCTGAGGCAGGAGAGTATCNGG	2	0
1388	13.88	AGTGCTGGGATTAAAGGAGANGG	2	1
1389	13.89	GGCTGAGGCAGGAGGATGATNGG	2	1
1390	13.9	GCCTGTAATCCCAGTATTTGNGG	2	0
1391	13.91	GGCTGAGGCAGGAGGATGTCNGG	2	1
1392	13.92	GCCTGTAATCCCAGCTATTTNGG	2	2
1393	13.93	GCCTGTAATCCCAGCTGTTTNGG	2	0
1394	13.94	AGTGCTGGGATTAAATGCGTNGG	2	0
1395	13.95	GGCTGAGGCAGGAGAGTCACNGG	2	0
1396	13.96	AGTGCTGGGATTATAGGCTTNGG	2	0
1397	13.97	AAGTGCTGGGATTAATGGTGNGG	2	1
1398	13.98	AGTGCTGGGATTACAGGCGCNGG	2	0
1399	13.99	AAGTGCTGGGATCAAAGGAGNGG	2	1
1400	14	CCCAGCTACTCCAGAGGCTGNGG	2	1
1401	14.01	GGCTGAGGCAGAAGGATTGCNGG	2	1
1402	14.02	CCTGTAATCCCAGCAGTTGGNGG	2	2
1403	14.03	CCTGTAATCCCAGCACATGGNGG	2	1
1404	14.04	CCTGTAATCCCAGCACCTGGNGG	2	2
1405	14.05	AGTGCTGGGATTACAGGTTGNGG	2	2
1406	14.06	GGCTGAGGCAGGAGTGTTGCNGG	2	0
1407	14.07	CCTGTAATCCCAGCACTAGGNGG	2	2
1408	14.08	CCTGTAATCCCAGCACTGCANGG	2	1
1409	14.09	AGTGCTGGGATTACAGGAATNGG	2	1
1410	14.1	CCTGTAATCCCAGCACTCGANGG	2	1
1411	14.11	GGCTGAGGCAGGAGGATTTCNGG	2	1
1412	14.12	AGTGCTGGGATTACAGCCATNGG	2	1
1413	14.13	CCTGTAATCCCAGCACTCACNGG	2	2
1414	14.14	CCTGTAATCCCAGCACTAAGNGG	2	2
1415	14.15	AGTGCTGGGATTAACGGCGTNGG	2	2
1416	14.16	AGTGCTGGGATTCAAGGCGTNGG	2	1
1417	14.17	GGCTGAGGCAGGAGAATCATNGG	2	1
1418	14.18	AGTGCTGGGATTAAGGGTGTNGG	2	1
1419	14.19	AGTGCTGGGATGGCAGGCATNGG	2	1
1420	14.2	AGTGCTGGGATCGCAGGCATNGG	2	1
1421	14.21	AGGCTGAGGCAAGAGGATCGNGG	2	2
1422	14.22	AGGCTGAGGCAGAAGGATTGNGG	2	0
1423	14.23	AGTGCTGGGATTAAACGTGTNGG	2	1
1424	14.24	AGTGCTGGGATTAGAAGTGTNGG	2	1
1425	14.25	AGGCTGAGGCAGGAGGGTTGNGG	2	0
1426	14.26	AGTGCTGGGATTAACGGTGTNGG	2	1
1427	14.27	GCTACTCGGGAGACTGAGGCNGG	2	1
1428	14.28	AGTGCTGGGATTAATGGTGTNGG	2	1
1429	14.29	ACTCGGGAGGCTGAGGCATGNGG	2	1
1430	14.3	AGTGCTGGGATGACTGGTGTNGG	2	0
1431	14.31	AGTGCTGGGATTTAAGGTGTNGG	2	2
1432	14.32	AGTGCTGGGATTGTAGGTGTNGG	2	1
1433	14.33	AGTGCTGGGATCAAAGGAGTNGG	2	1
1434	14.34	GCCTGTAATCCCAGCTCTGGNGG	2	1
1435	14.35	AGTGCTGGGATCAAAGGCTTNGG	2	1
1436	14.36	GCCTGTAATCCCAACACTGANGG	2	2
1437	14.37	AGTGCTGGGATTGAAGGCTTNGG	2	1
1438	14.38	AGTGCTGGGATTTTAGGCATNGG	2	2
1439	14.39	GCCTGTAATCCCAGCAACTTNGG	2	0
1440	14.4	GCCTGTAATCCCAGCATCTGNGG	2	2
1441	14.41	GGCTGAGGCAGGAGAATCTCNGG	2	2
1442	14.42	GCCTGTAATCCTAGCACTCTNGG	2	1
1443	14.43	GCCTGTAATCCTAGCACTTANGG	2	2
1444	14.44	GCCTGTAATCCTAGCACTGCNGG	2	0
1445	14.45	GCCTGTAATCCTAGCACTCGNGG	2	1
1446	14.46	GCCTGTAATCCTAGCACTGGNGG	2	2
1447	14.47	AGTGCTGGGATCACAGACATNGG	2	0
1448	14.48	AGTGCTGGGATTCCAAGCATNGG	2	1
1449	14.49	GGCTGAGGCAGGAGAATTGCNGG	2	1
1450	14.5	AGTGCTGGGATTAATGGCATNGG	2	0
1451	14.51	AGTGCTGGGATTAATGGCTTNGG	2	1
1452	14.52	GCCTGTAATCCCAACACTTANGG	2	2
1453	14.53	GGCTGAGGCAGGAGAATGAGNGG	2	0
1454	14.54	CCTGTAATCCCAGCCCTTAGNGG	2	2
1455	14.55	GCTGAGGCAGGAGAATGGCANGG	2	0
1456	14.56	TCCCAAAGTGCTGGGATTACNGG	2	2
1457	14.57	CCTGTAATCCCAGAATTTGGNGG	2	2
1458	14.58	AAAGTGCTGGGATTAAAGGCNGG	2	1
1459	14.59	GCTGAGGCAGGAGGATGAGGNGG	2	0
1460	14.6	CCTGTAATCCCAACCCTTGGNGG	2	0
1461	14.61	CCTGTAATCCCAGTTCTTAGNGG	2	2
1462	14.62	GCTGAGGCAGGAGAATCTTGNGG	2	1
1463	14.63	CCTGTAATCCCAGTATTTGGNGG	2	1
1464	14.64	AAGTGCTGGGATTACAGGAGNGG	2	1
1465	14.65	CCTGTAATCCCAGCGTTTGGNGG	2	1
1466	14.66	GCTGAGGCAGGAGGATTGAGNGG	2	1
1467	14.67	AAGTGCTGGGATTACAGGGANGG	2	1
1468	14.68	AAGTGCTGGGATTACAGGAANGG	2	1
1469	14.69	AAGTGCTGGGATTAGAGGAGNGG	2	1
1470	14.7	CCTGTAATCCCAGTACTGAGNGG	2	1
1471	14.71	GCTGAGGCAGGAGACTTGCTNGG	2	0
1472	14.72	AAGTGCTGGGATTATAGGCTNGG	2	0
1473	14.73	CCTGTAATCCCAGCTCTGAGNGG	2	1
1474	14.74	GCTGAGGCAGGAGGATAGAGNGG	2	1
1475	14.75	CCTGTAATCCCAGCAGCATGNGG	2	1
1476	14.76	AAGTGCTGGGATTAAACGTGNGG	2	1
1477	14.77	TCCCAAAGTGCCTGGATTAANGG	2	1
1478	14.78	CTGTAATCCCAGCACTTACANGG	2	1
1479	14.79	CTGAGGCAGGAGGATGGTTTNGG	2	2
1480	14.8	CTGTAATCCCAGCACTTTGANGG	2	1
1481	14.81	TCCCAAAGTGCTAGGATTAGNGG	2	1
1482	14.82	TCCCAAAGTGCTAGGATGACNGG	2	1
1483	14.83	CTGTAATCCCAGCACTTGTCNGG	2	2
1484	14.84	CTGAGGCAGGAGGATGGTGANGG	2	2
1485	14.85	CTGTAATCCCAGCACTTTAGNGG	2	1
1486	14.86	TCCCAGCTACTTGAGAGGCTNGG	2	0
1487	14.87	CCTGTAATCCCAGCTACTTGNGG	2	2
1488	14.88	CCTGTAATCCCAGCTGCTTGNGG	2	1
1489	14.89	CTGAGGCAGGAGAATTGCTGNGG	2	2
1490	14.9	CAAAGTGCTGGGATTACAGGNGG	2	2
1491	14.91	CAAAGTGCTGGGATTAAAGGNGG	2	0
1492	14.92	GCTGAGGCAGGAAAGTGGTGNGG	2	1
1493	14.93	GCTGAGGCAGGACAGTGGTGNGG	2	0
1494	14.94	AAGTGCTGGGATTGCAGGCANGG	2	2
1495	14.95	AAGTGCTGGGATTTCAGGCANGG	2	2
1496	14.96	CCTGTAATCCCAGCAGTCAGNGG	2	2
1497	14.97	CCTGTAATCCCATCACTTGANGG	2	0
1498	14.98	GCTGAGGCAGGAGAATTTCCNGG	2	0
1499	14.99	CCCAGCTACTCTGGAGACTGNGG	2	0
1500	15	CCTGTAATCCCAGGACTGTGNGG	2	1
1501	15.01	GCTGAGGCAGGAGGATGGAANGG	2	1
1502	15.02	AAGTGCTGGGATTATGGGCANGG	2	1
1503	15.03	GCTGAGGCAGGAGCATGGTGNGG	2	1
1504	15.04	AAGTGCTGGGATTTTAGGCANGG	2	2
1505	15.05	AAGTGCTGGGATAAAAGGCTNGG	2	0
1506	15.06	CCTGTAATCCCAGCATTGAGNGG	2	1
1507	15.07	AAGTGCTGGGAATAAAGGCCNGG	2	1
1508	15.08	AAGTGCTGGGAATAAAGGCTNGG	2	0
1509	15.09	CCTGTAATCCCACCACTTGGNGG	2	1
1510	15.1	CCTGTAATCCCAGTACTTAGNGG	2	1
1511	15.11	AAGTGCTGGGATTAGAGATGNGG	2	0
1512	15.12	CCCAGCTACTCAGCAGGCTGNGG	2	0
1513	15.13	AAGTGCTGGGATTACTAGTGNGG	2	1
1514	15.14	AAGTGCTGGGATTATATGCCNGG	2	1
1515	15.15	AAGTGCTGGGATTAAAAGCCNGG	2	0
1516	15.16	AAGTGCTGGGATTAAACGCCNGG	2	2
1517	15.17	GCTGAGGCAGGAGAATCACTNGG	2	0
1518	15.18	AAGTGCTGGGATAACAGGCANGG	2	1
1519	15.19	CCTGTAATCCCAGCATTAGGNGG	2	2
1520	15.2	CCTGTAATCCCAGCATTCGGNGG	2	1
1521	15.21	CCTGTAATCCCAGCAGTGGGNGG	2	0
1522	15.22	CCCAGCTACTCAGGAGGCTANGG	2	2
1523	15.23	CCTGTAATCCCAGCACACAGNGG	2	1
1524	15.24	CCCAGCTACTCTGGAGGCTANGG	2	1
1525	15.25	CCTGTAATCCCAGCACCCCGNGG	2	1
1526	15.26	CCTGTAATCCCAGCACAGGGNGG	2	2
1527	15.27	GCTGAGGCAGGAGGATGACANGG	2	2
1528	15.28	AAGTGCTGGGATTAAAGTCCNGG	2	1
1529	15.29	AAGTGCTGGGATTAAAGCCANGG	2	1
1530	15.3	AAGTGCTGGGATTAGAGACANGG	2	1
1531	15.31	CCTGTAATCCCAAGACTTTGNGG	2	1
1532	15.32	CCTGTAATCCCAGAACTCTANGG	2	1
1533	15.33	AGTGCTGGGATAATAGGTGTNGG	2	2
1534	15.34	GCCTGTAATCCCAGCCCTGGNGG	2	2
1535	15.35	AGTGCTGGGATCAAAGACGTNGG	2	2
1536	15.36	ACGCCTGTAATCCCGGCACTNGG	2	1
1537	15.37	CTGGGATTACAGATGTGAGCNGG	2	2
1538	15.38	CTGGGATTACAGGTGTGCACNGG	2	2
1539	15.39	CTGGGATTACAGGTGTGTACNGG	2	0
1540	15.4	ACTCGGGAGGCCAAGACAGGNGG	2	2
1541	15.41	CTGGGATTACAGACATGTGCNGG	2	0
1542	15.42	GGAGGCTGAGGCAGAAGTTTNGG	2	1
1543	15.43	ACGCCTGTAATCCCCGCACTNGG	2	0
1544	15.44	GGAGGCTGAGGCAGAAGGGTNGG	2	1
1545	15.45	GGAGGCTGAGGAAAGAGGATNGG	2	1
1546	15.46	ACTCGGGAGGCATTGGCAGGNGG	2	2
1547	15.47	CTCGGGAGGCTGAGGCAGAANGG	2	1
1548	15.48	TGGGATTACAGGCATGTGCANGG	2	1
1549	15.49	ACGCCTGTAATCCCACCACTNGG	2	1
1550	15.5	ACGCCTGTAATCCCAGGACTNGG	2	2
1551	15.51	TGGGATTACAGATGTGAGCANGG	2	2
1552	15.52	ACGCCTGTAATCCCAGAACCNGG	2	1
1553	15.53	GGAGGCTGAGGCAAGGGGATNGG	2	1
1554	15.54	ACTCGGGAGGCAAAGGAAGGNGG	2	1
1555	15.55	AGTGCTGGGATCAAGGGCGTNGG	2	1
1556	15.56	GCTGGGATTACAGGCCTGTGNGG	2	2
1557	15.57	TGCTGGGATTAAACGCGTGCNGG	2	0
1558	15.58	GAGGCTGAGGCAGTAGAATCNGG	2	1
1559	15.59	GAGGCTGAGGCAGAAGAATCNGG	2	1
1560	15.6	TGCTGGGATTAAAGGCATCANGG	2	1
1561	15.61	TGCTGGGATTAAAGGCCTAANGG	2	1
1562	15.62	ACTCGGGAGGCAGAAGCTGGNGG	2	2
1563	15.63	ACTCGGGAGGCAAAGGCTGGNGG	2	0
1564	15.64	GCTGGGATTACAGGCATGCCNGG	2	2
1565	15.65	GAGGCTGAGGCAGGAGACTGNGG	2	0
1566	15.66	GAGGCTGAGGCAGGAGGAGTNGG	2	0
1567	15.67	GCTGGGATTACAGGTGTGTGNGG	2	0
1568	15.68	GCTGGGATTACAGGTGTGCCNGG	2	1
1569	15.69	GCTGGGATTACAGGCAGGTGNGG	2	1
1570	15.7	ACTCGGGAGGCAAAGGGAGGNGG	2	2
1571	15.71	CTGGGATTACAGGCCTGAACNGG	2	2
1572	15.72	GAGGCTGAGGCAGGAGAATGNGG	2	2
1573	15.73	TGGGATTACAGGCATGCACCNGG	2	1
1574	15.74	ACGCCTGTAATCCCAGCTCTNGG	2	1
1575	15.75	ACGCCTGTAATCCCAGCAGTNGG	2	0
1576	15.76	ATTACAGGCGTGTGCCACCANGG	2	1
1577	15.77	GGATTACAGGCATTTGCCACNGG	2	1
1578	15.78	GGAGGCTGAGGCAGGAGTGTNGG	2	2
1579	15.79	GGGAGGCTGAGAAAAGAGAANGG	2	1
1580	15.8	GGGAGGCTGAGACAGGAGAANGG	2	2
1581	15.81	GGGAGGCTGAGGTAAGAGGANGG	2	0
1582	15.82	TGGCTCACGCCTTTAATCCCNGG	2	2
1583	15.83	GGGAGGCTGAGGGAAGAGGANGG	2	2
1584	15.84	GGGAGGCTGAGACAGGAAGANGG	2	0
1585	15.85	TGGGATTACAGGCAAGTGCCNGG	2	0
1586	15.86	TTACAGGCGTGAGCCACCACNGG	2	1
1587	15.87	TTACAGGCGTGTGCCACCACNGG	2	2
1588	15.88	GGGAGGCTGAGGTAGGAAGANGG	2	1
1589	15.89	GGGAGGCTGAGGCAGAAAGANGG	2	1
1590	15.9	CAGGCGTGAGCCATCATGCCNGG	2	1
1591	15.91	GTGGCTCACGCCTTTAATGGNGG	2	0
1592	15.92	AGGCGTGAGCCACCACTTCCNGG	2	0
1593	15.93	GGATTACAGGCTTGCACCACNGG	2	2
1594	15.94	GGAGGCTGAGGCAGGGGAATNGG	2	2
1595	15.95	GGATTACAGGCCTGTGCCACNGG	2	1
1596	15.96	GGGAGGCTGAGGCAGGTGAANGG	2	1
1597	15.97	ACGCCTGTAATCCCAGCACANGG	2	2
1598	15.98	ACGCCTGTAATCCCAGCATCNGG	2	2
1599	15.99	TGGGATTACAGATGTGTGCCNGG	2	0
1600	16	GGAGGCTGAGGCAGAAAAATNGG	2	1
1601	16.01	GGAGGCTGAGGCTGGAGGATNGG	2	2
1602	16.02	GGGATTACAGGCCTGTGCCANGG	2	2
1603	16.03	GGGATTACAGGCATGTGCCANGG	2	0
1604	16.04	GGAGGCTGAGGCAAGAGGACNGG	2	2
1605	16.05	GGGATTACAGGTGTGTGCCANGG	2	2
1606	16.06	CACGCCTGTAATCTTAGCACNGG	2	1
1607	16.07	GGGAGGCTGAGGCAGGATTGNGG	2	2
1608	16.08	GGGATTACAGGCATGTACCANGG	2	2
1609	16.09	GGGAGGCTGAGGCAGGAGTANGG	2	2
1610	16.1	GGGATTACAGGTATGTGCCANGG	2	1
1611	16.11	CACGCCTGTAATCTCAGCACNGG	2	1
1612	16.12	TGCTGGGATTAAAGGAGTGCNGG	2	2
1613	16.13	TGCTGGGATTAAAGGGGTGCNGG	2	1
1614	16.14	CGCCTGTAATCCCAGCATTGNGG	2	2
1615	16.15	CGCCTGTAATCTCAACACTTNGG	2	1
1616	16.16	ACTCGGGAGGCTGAGGTGGANGG	2	1
1617	16.17	CGCCTGTAATCTTAGCACTTNGG	2	1
1618	16.18	GTGCTGGGATTGCAGGTGTGNGG	2	2
1619	16.19	GTGCTGGGATTTCAGGTGTGNGG	2	1
1620	16.2	CGCCTGTAATCTTAGCACTGNGG	2	1
1621	16.21	GTGCTGGGATTAAAGACGTGNGG	2	1
1622	16.22	CGCCTGTAATCCTGGCACTTNGG	2	2
1623	16.23	ACTCGGGAGGCTGAGATAGGNGG	2	1
1624	16.24	ACTCGGGAGGCAGAGACAGCNGG	2	0
1625	16.25	AGGCTGAGGCAGGAGACTGCNGG	2	1
1626	16.26	GTGCTGGGATTAAAAGCGTANGG	2	1
1627	16.27	AGGCTGAGGCAGGAGAATCANGG	2	1
1628	16.28	AGGCTGAGGCAGGAGAATTGNGG	2	1
1629	16.29	GTGCTGGGATTATAGGCACGNGG	2	2
1630	16.3	GTGCTGGGATTAAAGGCAAGNGG	2	1
1631	16.31	ACTCGGGAGGCAGAGGAAGTNGG	2	1
1632	16.32	GTGCTGGGATTACAAGTGTGNGG	2	2
1633	16.33	GTGCTGGGATTACAAGGGTGNGG	2	1
1634	16.34	AGGCTGAGGCAGGAGGATAANGG	2	1
1635	16.35	GTGCTGGGATTACAGCTGTGNGG	2	0
1636	16.36	GTGCTGGGATTACAGGCTTGNGG	2	2
1637	16.37	ACTCGGGAGGCTGAGACAGANGG	2	0
1638	16.38	GCCTGTAATCCCAGCATTGGNGG	2	1
1639	16.39	GCCTGTAATCCCAGCACTTTNGG	2	2
1640	16.4	GTGCTGGGATTACAGGCATTNGG	2	1
1641	16.41	GCCTGTAATCCCAGCACTGTNGG	2	0
1642	16.42	GTGCTGGGATTATAGGCGTGNGG	2	1
1643	16.43	AGGCTGAGGCAGGGGAAGGTNGG	2	2
1644	16.44	GTGCTGGGATTAAAGGCGAANGG	2	1
1645	16.45	GCCTGTAATCCCAGCACATGNGG	2	1
1646	16.46	ACTCGGGAGGCAGAGGCATANGG	2	1
1647	16.47	GTGCTGGGATTAAAGGCCTANGG	2	1
1648	16.48	GCCTGTAATCCCAGCACACGNGG	2	2
1649	16.49	ACTCGGGAGGCAGAGGCATTNGG	2	1
1650	16.5	AGGCTGAGGCAGGAGGATTTNGG	2	2
1651	16.51	GAGGCTGAGGCAGAAGTTTGNGG	2	1
1652	16.52	GTGCTGGGATTAAAGGTGAGNGG	2	0
1653	16.53	TGCTGGGATTACAAGTGTGCNGG	2	0
1654	16.54	CGCCTGTAATCCCAGCCCTCNGG	2	1
1655	16.55	CGCCTGTAATCCCAGAACTTNGG	2	2
1656	16.56	ACTCGGGAGGCAGAGGCTAGNGG	2	2
1657	16.57	GTGCTGGGATTATGGGTGTGNGG	2	0
1658	16.58	ACTCGGGAGGCAGAGGAAAGNGG	2	2
1659	16.59	GTGCTGGGATTTAAGGTGTGNGG	2	2
1660	16.6	ACTCGGGAGGCAGAGGTATGNGG	2	0
1661	16.61	TGCTGGGATTACAGGCATGTNGG	2	0
1662	16.62	GAGGCTGAGGCAGAAGAGTCNGG	2	1
1663	16.63	GAGGCTGAGGCAGGAAGGTGNGG	2	0
1664	16.64	ACTCGGGAGGCAGAGTCAAGNGG	2	2
1665	16.65	TGCTGGGATTAAAGGCGTAANGG	2	1
1666	16.66	ACTCGGGAGGCAGAAGCACGNGG	2	2
1667	16.67	GAGGCTGAGGCAGGAGGGTTNGG	2	1
1668	16.68	TGCTGGGATTAAAGGCGCGTNGG	2	1
1669	16.69	CGCCTGTAATCCCAGCACCCNGG	2	0
1670	16.7	ACTCGGGAGGCACAGGCAAGNGG	2	0
1671	16.71	GTGCTGGGATTAAATGAGTGNGG	2	2
1672	16.72	GAGGCTGAGGCAGGGGGATTNGG	2	0
1673	16.73	GTGCTGGGATTAAAGTTGTGNGG	2	2
1674	16.74	CGCCTGTAATCCCATCACTCNGG	2	2
1675	16.75	CGCCTGTAATCTCAGCATTTNGG	2	1
1676	16.76	CGCCTGTAATCTCAGCATTCNGG	2	2
1677	16.77	ACTCGGGAGGCAGAGACAGTNGG	2	2
1678	16.78	ACTCGGGAGGCAGAGTCAGTNGG	2	1
1679	16.79	ACTCGGGAGGCTAAAGCAGGNGG	2	1
1680	16.8	GTGCTGGGATTAAAGGTCTGNGG	2	1
1681	16.81	GTGCTGGGATTAAAGGGATGNGG	2	0
1682	16.82	GTGCTGGGATTAAAGGATTGNGG	2	1
1683	16.83	CGCCTGTAATCCCAGTAGTTNGG	2	1
1684	16.84	GAGGCTGAGGCAAGAGGATTNGG	2	2
1685	16.85	GTGCTGGGATTATAAGCATGNGG	2	1
1686	16.86	GTGCTGGGATTAAATGCATGNGG	2	1
1687	16.87	CGCCTGTAATCTCAGCACTGNGG	2	1
1688	16.88	CGCCTGTAATCCCCGCACTTNGG	2	0
1689	16.89	GAGGCTGAGGCAGAAGGATGNGG	2	1
1690	16.9	TCCCAAAGTGCTGGGGTTAANGG	2	2
1691	16.91	AAGTGCTGGGATAAAAGGTGNGG	2	2
1692	16.92	CTGTAATCCCAGCACTATGGNGG	2	0
1693	16.93	CCACCACGCCCAGCTGGTTTNGG	2	1
1694	16.94	CTGTAATCCCAGCATGTTGGNGG	2	2
1695	16.95	CACCACGCCCGGCTCATATCNGG	2	1
1696	16.96	TGTAGTCCCAGCTACTCAGTNGG	2	0
1697	16.97	CCAGCCTGGGCTACAGAGTCNGG	2	1
1698	16.98	CCAGCCTGGGCTACAGAACANGG	2	0
1699	16.99	CTGTAATCCCAGCACTCCCGNGG	2	0
1700	17	CACCACGCCCGGCTAATGTTNGG	2	0
1701	17.01	CTGTAATCCCAGCACTGCAGNGG	2	1
1702	17.02	CTCCTGCCTCAGACTCCTGANGG	2	1
1703	17.03	CCACCACGCCCAGCTGTTTTNGG	2	1
1704	17.04	CCAGCCTGGGCTACAAAGCANGG	2	1
1705	17.05	CTCCAGCCTGGAGGAGAGAGNGG	2	2
1706	17.06	TGTAGTCCCAGCTACTCCGGNGG	2	1
1707	17.07	CCACCACGCCCGGCTTGTATNGG	2	1
1708	17.08	CTGTAATCCCAGCACGTAAGNGG	2	2
1709	17.09	CTGTAATCCCAGCACATAAGNGG	2	1
1710	17.1	CCAGCCTGGGCTATAGAGCANGG	2	1
1711	17.11	CTGTAATCCCAGCACATGTGNGG	2	1
1712	17.12	CCACCACGCCCAGCTAGTTANGG	2	0
1713	17.13	CCACCACGCCCGGCTTTTTTNGG	2	2
1714	17.14	CTGTAATCCCAGCAATTGAGNGG	2	1
1715	17.15	CTGTAATCCCAGCATTTCAGNGG	2	1
1716	17.16	CTGTAATCCCACCACTCTGGNGG	2	2
1717	17.17	CTGTAATCCCAGTACTGTGGNGG	2	2
1718	17.18	CTGTAATCCCAGCACTCGGCNGG	2	0
1719	17.19	CTGTAATCCCAGGACTTGGCNGG	2	1
1720	17.2	CTGTAATCCCAGCACTCCGANGG	2	1
1721	17.21	CCAGGATGGTCTTGAACTCANGG	2	1
1722	17.22	CTGTAATCCCAGCATTTGGCNGG	2	1
1723	17.23	CTGTAATCCCAGCATTTAGCNGG	2	0
1724	17.24	CCACGCCCGGCTTATTCCTGNGG	2	1
1725	17.25	CCACGCCCGGCTTCTTTTTTNGG	2	1
1726	17.26	CTGTAATCCCAGCGCTTAGGNGG	2	2
1727	17.27	CTGTAATCCCAGCCCTTGGCNGG	2	0
1728	17.28	TGTAGTCCCAGCTGCTCCAGNGG	2	2
1729	17.29	CAGGAGAATGGCTTATACCCNGG	2	2
1730	17.3	CTGTAATCCCAGTACTTGGCNGG	2	2
1731	17.31	TGTAGTCCCAGCTACTGAGGNGG	2	1
1732	17.32	CTGTAATCCCAACACTTCGGNGG	2	2
1733	17.33	CTGTAATCCCATCACTTGGANGG	2	2
1734	17.34	TGTAGTCCCAGCTATTTGGGNGG	2	2
1735	17.35	CACCACGCCCGGCCATTGTTNGG	2	0
1736	17.36	CTGTAATCCCAGCACGCTGGNGG	2	2
1737	17.37	CTGTAATCCCAGCACCATGGNGG	2	1
1738	17.38	CACCACGCCCGGCTTAGGTTNGG	2	0
1739	17.39	CTGTAATCCCAGCATTCTGANGG	2	0
1740	17.4	CACCACGCCCGGCTTCTTCTNGG	2	1
1741	17.41	CTGTAATCCCAGCGCTCTGGNGG	2	2
1742	17.42	CCACCACGCCCGGCTTAATTNGG	2	0
1743	17.43	CCACCACGCCCGGCTCAATTNGG	2	0
1744	17.44	CCACCACGCCCGGCTTACTTNGG	2	2
1745	17.45	GCTGGGACTACAGGCACACTNGG	2	1
1746	17.46	CTGTAATCCCAGCACAAGGGNGG	2	1
1747	17.47	GCCACCACGCCCGGCTTAAANGG	2	1
1748	17.48	CTGTAATCCCAGCACCCCGGNGG	2	1
1749	17.49	GCCACCACGCCCGGCTAAATNGG	2	1
1750	17.5	CTGTAATCCCAGCACCGAGGNGG	2	2
1751	17.51	CTGTAATCCCAGCACCAAGGNGG	2	1
1752	17.52	CGCCACCACGCCTGGCTTATNGG	2	2
1753	17.53	TCTCGCTCTGTAGACCAAGCNGG	2	0
1754	17.54	CGCCACCACGCCCAGCTTAANGG	2	1
1755	17.55	CTGTAATCCCAGCATTCCGGNGG	2	2
1756	17.56	CTGTAATCCCAGCGCTCGGGNGG	2	1
1757	17.57	CCAGCCTGGGCTACAGAATGNGG	2	0
1758	17.58	AGTAGCTGGGATCACAGGCCNGG	2	2
1759	17.59	CTGTAATCCCAGCGCTAAGGNGG	2	1
1760	17.6	CTGTAATCCCAGCTCTAAGGNGG	2	1
1761	17.61	AGTAGCTGGGATTACAGGCTNGG	2	0
1762	17.62	AGTAGCTGGGATTACAGGTCNGG	2	1
1763	17.63	CTGTAATCCCAGAACTCGGGNGG	2	1
1764	17.64	CTGTAATCCCAGGACTAGGGNGG	2	1
1765	17.65	CTGTAATCCCAGAACTAGGGNGG	2	0
1766	17.66	CTGTAATCCCAGAACTCCGGNGG	2	1
1767	17.67	CTGTAATCCCAGAACTAAGGNGG	2	1
1768	17.68	CTGTAATCCCAGCACGAGGGNGG	2	1
1769	17.69	CTGTAATCCCAGCACACGGGNGG	2	1
1770	17.7	CTGTAATCCCAGCACGCGGGNGG	2	2
1771	17.71	GCCACCACGCCCGGCAATTTNGG	2	1
1772	17.72	CTGTAATCCCAGCCCTTCAGNGG	2	1
1773	17.73	CCAGCCTGGGCTACATAGGGNGG	2	2
1774	17.74	CTGTAATCCCAGCCCTTGTGNGG	2	0
1775	17.75	CCACCACGCCCGGCTTATTTNGG	2	0
1776	17.76	CTGTAATCCCAGAACTTGAGNGG	2	1
1777	17.77	CCACCACGCCCGGCTTATTGNGG	2	0
1778	17.78	CCACCACGCCCGGCTATTTTNGG	2	1
1779	17.79	CTGTAATCCCAGGACTTGTGNGG	2	1
1780	17.8	CCACCACGCCCGGCTAATAANGG	2	1
1781	17.81	CCACCACGCCCGGCTAAAACNGG	2	1
1782	17.82	CCAGCCTGGGCCACATAGTGNGG	2	1
1783	17.83	GCCACCACGCCTGGCTTCTTNGG	2	0
1784	17.84	GCCACCACGCCCAGCTTTTTNGG	2	1
1785	17.85	CCAGCCTGGGCTACTGAGTGNGG	2	2
1786	17.86	CTGTAATCCCAGCACCCTAGNGG	2	2
1787	17.87	CCAGCCTGGGCTATAGAGTGNGG	2	0
1788	17.88	GCCACCACGCCTGGCTTAATNGG	2	2
1789	17.89	GCCACCACGCCTGGCTCAATNGG	2	0
1790	17.9	CTGTAATCCCAGCTCTCTAGNGG	2	0
1791	17.91	GCCACCACGCCTGGCTATTTNGG	2	1
1792	17.92	GCCACCACGCCCAGCTAGTTNGG	2	0
1793	17.93	CAGGATGGTCTCGAACTCAGNGG	2	2
1794	17.94	CTCCTGCCTCAGGCTCCTGANGG	2	1
1795	17.95	CTGTAATCCCAGCTCTTTGGNGG	2	1
1796	17.96	CTGTAATCCCAGCACTCTCGNGG	2	2
1797	17.97	GTCCCAGCTACTCTGGAGACNGG	2	0
1798	17.98	CTGTAATCCCAGCACTCTTTNGG	2	1
1799	17.99	GTCCCAGCTACTTGGAAGGCNGG	2	1
1800	18	CTGTAATCCCAGCACTGTAGNGG	2	1
1801	18.01	GCCTCGGCCTCCCAAAAAGCNGG	2	2
1802	18.02	CTGTAATCCCAGAACTTTGGNGG	2	1
1803	18.03	CTGTAATCCCAGCATTTTGGNGG	2	1
1804	18.04	CTGTAATCCCAGCACTCTGTNGG	2	0
1805	18.05	AGTCCCAGCTACTCAGGAGGNGG	2	1
1806	18.06	CCTCGGCCTCCCAAAAAGCTNGG	2	2
1807	18.07	CTGTAGTCCCAGTTATTTGGNGG	1	1
1808	18.08	TCCCAGCTACTAGGGAGACGNGG	1	1
1809	18.09	CTTTGGGAGGCGGAGGCAGANGG	1	1
1810	18.1	CTGTAGTCCCAGCACCTAGGNGG	1	1
1811	18.11	CTGTAGTCCCAGCATCTGGGNGG	1	0
1812	18.12	ATCCCAGCACTTGAGGAGTCNGG	1	0
1813	18.13	ACTCGGGAGGCCGAGACAAGNGG	1	0
1814	18.14	CTGTAGTCCCAGCTCTTAGGNGG	1	1
1815	18.15	CGCCTGTAGTCCCAGCACATNGG	1	0
1816	18.16	ACTCGGGAGGCAGAGCCATGNGG	1	1
1817	18.17	TCCCAGCTACTCTGGAGTCTNGG	1	0
1818	18.18	ACTCGGGAGGCAGAGACATGNGG	1	0
1819	18.19	CTGTAGTCCCAGCAAGTGGGNGG	1	0
1820	18.2	ATCCCAGCACTTTAAGAGACNGG	1	1
1821	18.21	CTGTAGTCCCAGCATCTAGGNGG	1	0
1822	18.22	TCCCAGCTACTCAGGAAGCCNGG	1	1
1823	18.23	ACTCGGGAGGCAGAGGTACGNGG	1	0
1824	18.24	TCCCAGCTACTCAGGATGCTNGG	1	1
1825	18.25	ACTCGGGAGGCATAGGCAGANGG	1	0
1826	18.26	CGCCTGTAGTCCCACCTACTNGG	1	1
1827	18.27	ACTCGGGAGGCTGAGGACAGNGG	1	1
1828	18.28	ATCCCAGCACTCTGTGACGCNGG	1	1
1829	18.29	ATCCCAGCACTTGGGAAAGCNGG	1	0
1830	18.3	CTTTGGGAGGCTGAAGCAGGNGG	1	0
1831	18.31	CGCCTGTAGTCTCAGCTACCNGG	1	0
1832	18.32	ACTCGGGAGGCTGATGTAAGNGG	1	0
1833	18.33	ACTCGGGAGGCTGAGGTTTGNGG	1	1
1834	18.34	GTCCCAGCTACTCAGGAGGCNGG	1	0
1835	18.35	CGCCTGTAGTCTCAGCTACTNGG	1	1
1836	18.36	ACTCGGGAGGCTGAAGCCAGNGG	1	1
1837	18.37	ACTCGGGAGGCGGAGATAGGNGG	1	1
1838	18.38	GCCTGTAGTCCCAGCTAGTCNGG	1	1
1839	18.39	ATCCCAGCACTTAGGAAGCCNGG	1	1
1840	18.4	GCCTGTAGTCCCAGCTACCCNGG	1	1
1841	18.41	GTCCCAGCTACTCAGGAGGTNGG	1	1
1842	18.42	ATCCCAGCACTAGGGGAGGCNGG	1	1
1843	18.43	CTTTGGGAGGCAGAGGTAGGNGG	1	1
1844	18.44	GCCTGTAGTCCCAGCTACCGNGG	1	1
1845	18.45	ACTCGGGAGGCAGAGGATGGNGG	1	0
1846	18.46	CTGTAGTCCCAACTACCCAGNGG	1	1
1847	18.47	CTGTAGTCCCATTTACTCGANGG	1	1
1848	18.48	ACTCGGGAGGCAGAGGTTGGNGG	1	1
1849	18.49	CTTTGGGAGGCAGAGGCACGNGG	1	0
1850	18.5	ACTCGGGAGGCATAGGCAAGNGG	1	0
1851	18.51	TCCCAGCTACTCAGGAGACTNGG	1	1
1852	18.52	ATCCCAGCACTTGTGGAGGTNGG	1	0
1853	18.53	CTTTGGGAGGCCGAAGTAGGNGG	1	1
1854	18.54	ATCCCAGCACTTGTGGAGGCNGG	1	0
1855	18.55	ACTCGGGAGGCAGATGCTGGNGG	1	0
1856	18.56	ATCCCAGCACTTGGAGAGGTNGG	1	0
1857	18.57	ACTCGGGAGGCCTAGGCATGNGG	1	1
1858	18.58	CTTTGGGAGGCAGAGGTGGGNGG	1	1
1859	18.59	ATCCCAGCACTTTGGAGGACNGG	1	1
1860	18.6	ACTCGGGAGGCAGAGCTAGGNGG	1	0
1861	18.61	ATCCCAGCACTTTGGAGGCCNGG	1	1
1862	18.62	ATCCCAGCACTTGGGGACTCNGG	1	0
1863	18.63	ACTCGGGAGGCAGATGCAAGNGG	1	1
1864	18.64	CGCCTGTAGTCCCAGTTATTNGG	1	1
1865	18.65	CGCCTGTAGTCCCAGTAAATNGG	1	0
1866	18.66	ATCCCAGCACTTGGGGAAACNGG	1	1
1867	18.67	ACTCGGGAGGCAGAAGCATGNGG	1	0
1868	18.68	GCCTGTAGTCCCAGCTACACNGG	1	1
1869	18.69	ACTCGGGAGGCAGATGCATGNGG	1	0
1870	18.7	CTGTAGTCCCAGCTCTTGGGNGG	1	1
1871	18.71	CTGTAGTCCCAGCTGGTGGGNGG	1	1
1872	18.72	CTGTAGTCCCAGTTTCTCTGNGG	1	0
1873	18.73	TCCCAGCTACTCTGGAGACTNGG	1	0
1874	18.74	CTGTAGTCCCAGCACCTCAGNGG	1	0
1875	18.75	ACTCGGGAGGCAGACGCAAGNGG	1	0
1876	18.76	TCCCAGCTACTCAGAAGGCTNGG	1	0
1877	18.77	ACTCGGGAGGCACAGGCAGANGG	1	1
1878	18.78	TCCCAGCTACTTGGGAGAGTNGG	1	1
1879	18.79	ACTCGGGAGGCTGAGACTGGNGG	1	1
1880	18.8	TCCCAGCACTTTGGGAAGGTNGG	1	0
1881	18.81	GAAACCCCGTCTCTAAAGAANGG	1	0
1882	18.82	ACAAAAATTAGACGGGTGGGNGG	1	1
1883	18.83	CTGTAGTCCCAACTCCACGGNGG	1	1
1884	18.84	ACTCGGGAGGCTGAAGCTGANGG	1	1
1885	18.85	TCCCAGCTACTTGGAAGGATNGG	1	1
1886	18.86	CAAAAATTAGCCAGGCGTGGNGG	1	1
1887	18.87	TCCCAGCACTTTGGGAAGCCNGG	1	0
1888	18.88	ACTTTGGGAGGCTGAGGCAGNGG	1	0
1889	18.89	TCCCAGCACTTTGGGAGGCANGG	1	1
1890	18.9	TCCCAGCACTTTGGGAGCTGNGG	1	0
1891	18.91	ATCCCAGCACTGAGTGAGGCNGG	1	0
1892	18.92	ACTCGGGAGGCAGAGGCTGANGG	1	1
1893	18.93	ATCCCAGCACTCAGAGAGGCNGG	1	0
1894	18.94	TCCCAGCACTTTGGGCGGAGNGG	1	1
1895	18.95	CACTTTGGGAGGCAGAACCGNGG	1	1
1896	18.96	ACTCGGGAGGCTGAGGTTGGNGG	1	1
1897	18.97	TCCCAGCACTTTGGGAACCANGG	1	1
1898	18.98	ACTCGGGAGGCTTAGGCAAGNGG	1	1
1899	18.99	GCACTTTGGGAAACTGAGGCNGG	1	1
1900	19	TCCCAGCACTTTGGAAGCCGNGG	1	1
1901	19.01	TCCCAGCTACTTGGGAATCTNGG	1	1
1902	19.02	TGAAACCCCGTCTCTAAAAGNGG	1	0
1903	19.03	AGTCCCAGCTACTCAGGAAGNGG	1	1
1904	19.04	TCCCAGCACTTGGGGAGGCTNGG	1	0
1905	19.05	CACTTTGGGAGGGTGAGGCANGG	1	1
1906	19.06	TCCCAGCACTTTGGAAGGCTNGG	1	1
1907	19.07	TCCCAGCACTTTGGAAGGAGNGG	1	1
1908	19.08	CACTTTGGGAGGCCCATGCTNGG	1	0
1909	19.09	TCCCAGCTACTCTGGAAACTNGG	1	0
1910	19.1	TCCCAGCACTTTGGGGGGAANGG	1	1
1911	19.11	TGAAACCCCGTCCCTTTTAANGG	1	0
1912	19.12	ACTCGGGAGGCTGAGCAAGGNGG	1	0
1913	19.13	CAAAAATTAGCTGGGCGTGGNGG	1	0
1914	19.14	TCCCAGCTACTTGGGAAGCCNGG	1	0
1915	19.15	ACTCGGGAGGCTGAAGAAGGNGG	1	1
1916	19.16	ACTCGGGAGGCAGAGTCAGANGG	1	0
1917	19.17	ATCCCAGCACTGTAGGGGGCNGG	1	0
1918	19.18	CTTTGGGAGGCTGTGGCTGGNGG	1	0
1919	19.19	GCGCCTGTAGTCTCAGTCACNGG	1	1
1920	19.2	TCCCAGCTACTCTAGAGGCTNGG	1	0
1921	19.21	ATCCCAGCACTCAGGGAAGCNGG	1	1
1922	19.22	AGTCCCAGCTACCCTGGAGGNGG	1	1
1923	19.23	ACTCGGGAGGCAGAAGCAGCNGG	1	1
1924	19.24	CGCCTGTAGTCCCAGCTCTCNGG	1	1
1925	19.25	TCCCAGCTACTTGGTAGGCANGG	1	1
1926	19.26	CGCCTGTAGTCCCAGCTCTANGG	1	1
1927	19.27	ACTCGGGAGGCAGATGCAGCNGG	1	1
1928	19.28	CTGTAGTCCCAGTTCCTGGGNGG	1	1
1929	19.29	TCCCAGCTACTCTGGAGCCANGG	1	1
1930	19.3	CTTTGGGAGGCAGAGGCTGGNGG	1	0
1931	19.31	AAAAATTAGCCAGGCGTTGGNGG	1	0
1932	19.32	CTTTGGGAGGCCGAGACAGGNGG	1	0
1933	19.33	AGTCCCAGCTACTCATGAGGNGG	1	1
1934	19.34	ATCCCAGCACTTGAAGAGGCNGG	1	1
1935	19.35	ACTTTGGGAGGCCATGGAGGNGG	1	1
1936	19.36	CAAAAATTAGCCAGGTGTGGNGG	1	1
1937	19.37	CTGTAGTCCCAACTGCTTGGNGG	1	0
1938	19.38	ACTCGGGAGGCAGAGGTAGCNGG	1	1
1939	19.39	ATCCCAGCACTTGTAGAGGCNGG	1	0
1940	19.4	ATCCCAGCACTTAAAGAGGCNGG	1	0
1941	19.41	AGTCCCAGCTACTTGGGAGGNGG	1	1
1942	19.42	ACTCGGGAGGCTAAGACAGGNGG	1	1
1943	19.43	CTTTGGGAGGCATAGGCAGGNGG	1	1
1944	19.44	CTTTGGGAGGCTGAGGCGGANGG	1	1
1945	19.45	AGTCCCAGCTACTGGGGTGGNGG	1	0
1946	19.46	ACTCGGGAGGCTGACTCAGGNGG	1	0
1947	19.47	ATCCCAGCACTCAGGAAGGCNGG	1	1
1948	19.48	ATCCCAGCACTTAAGAAGGCNGG	1	1
1949	19.49	GTCCCAGCTACTCAGGATGANGG	1	0
1950	19.5	ACTCGGGAGGCAGTGGAAGGNGG	1	1
1951	19.51	ACTCGGGAGGCAGATGAAGGNGG	1	1
1952	19.52	ATCCCAGCACTTAGGGAGTGNGG	1	0
1953	19.53	GGGAGGCTGAGGCAGTAGCANGG	1	1
1954	19.54	GGGAGGCTGAGGCAGAAGAANGG	1	1
1955	19.55	ATCCCAGCACTTGGGGAGAGNGG	1	1
1956	19.56	ATCCCAGCACTTAGGGAGGGNGG	1	1
1957	19.57	GGGAGGCTGAGGCAGAAGTANGG	1	1
1958	19.58	GTCCCAGCTACTCTAGAGGCNGG	1	0
1959	19.59	ATCCCAGCACTTGGGGAGGGNGG	1	0
1960	19.6	GGGAGGCTGAGGCAAGAGAGNGG	1	0
1961	19.61	GTCCCAGCTACTCAGAAGCCNGG	1	1
1962	19.62	GGGAGGCTGAGGCAAGAGACNGG	1	0
1963	19.63	GGGAGGCTGAGGCAAGAGAANGG	1	0
1964	19.64	GGGAGGCTGAGGCAAGAGGTNGG	1	0
1965	19.65	ATCCCAGCACTTTAGGAGCTNGG	1	1
1966	19.66	ATCCCAGCACTTTGTGAGTANGG	1	1
1967	19.67	GGGAGGCTGAGGTAGGAGAGNGG	1	1
1968	19.68	GCCTGTAGTCCTAGCTCCTGNGG	1	1
1969	19.69	GCCTGTAGTCCCAACTGCTTNGG	1	0
1970	19.7	GTCCCAGCTACTCAAGAGTCNGG	1	1
1971	19.71	GCCTGTAGTCCCAACTAATCNGG	1	0
1972	19.72	ATCCCAGCACTCTGGGAGGANGG	1	0
1973	19.73	GGGAGGCTGAGGCAGGATAGNGG	1	0
1974	19.74	GGGAGGCTGAGGCAGGAATGNGG	1	0
1975	19.75	GCCTGTAGTCCCAGTTATTTNGG	1	0
1976	19.76	CCTGTAGTCCCAACTACCCANGG	1	1
1977	19.77	ATCCCAGCACTGTGGGAGGCNGG	1	1
1978	19.78	ATCCCAGCACTCTGGGAGTGNGG	1	0
1979	19.79	GGGAGGCTGAGGCAGGATAANGG	1	0
1980	19.8	TCCCAGCTACTCGGGAAGGCNGG	1	1
1981	19.81	GGGAGGCTGAGGCAGGAATANGG	1	0
1982	19.82	ATCCCAGCACTGTGGGAGTGNGG	1	1
1983	19.83	GGGAGGCTGAGGCAGGAAGTNGG	1	0
1984	19.84	ATCCCAGCACTTGGGGAGTCNGG	1	0
1985	19.85	ATCCCAGCACTTGGGGAGGCNGG	1	1
1986	19.86	GGGAGGCTGAGGCAGGAAATNGG	1	1
1987	19.87	GGGAGGCTGAGGTAGGAGTGNGG	1	1
1988	19.88	GGGAGGCTGAGGAAGGAGGANGG	1	1
1989	19.89	CGGGAGGCTGATGAAGGAAANGG	1	0
1990	19.9	AATCCCAGCACAAAGGGAGGNGG	1	1
1991	19.91	GCCTGTAGTCCCTGTTTCTCNGG	1	0
1992	19.92	GTCCCAGCTACTGAGGAGCCNGG	1	1
1993	19.93	AATCCCAGCACTCGAGGAGGNGG	1	1
1994	19.94	GGGAGGCTGAGACAGGAAAANGG	1	0
1995	19.95	GCCTGTAGTCCTACCTATTCNGG	1	1
1996	19.96	GCCTGTAGTCCTAGTTACTCNGG	1	1
1997	19.97	GGGAGGCTGAGGCAGATGAANGG	1	1
1998	19.98	GGGAGGCTGAGACAGGTGAANGG	1	1
[truncated: 3,928 more rows]

## Sheet: dr11_DR1
		# protospacer	# of alignments	# in genes
0	0	GCGACTTACAAATGAGGACANGG	1000	238		>=2	460
1	0.01	CAAGCCCACTCACCTGTGTGNGG	308	95		>=1000	1
2	0.02	TGTGCTTCACACAGGTGAGTNGG	207	60		100 to 300	5
3	0.03	GGGCTTGACAAACCACCTGTNGG	197	48		5 to 99	128
4	0.04	GTGTGCTTCACACAGGTGAGNGG	182	52
5	0.05	GTGCTCAGAGAATTTAGTGCNGG	179	37
6	0.06	GAGAAGAGTGTTTCTACAGGNGG	132	49
7	0.07	TTCAGCGATTCAACAAGACGNGG	77	0
8	0.08	GTCAAGCCCACTCACCTGCANGG	66	13
9	0.09	GTCAAGCCCACTCACCTGTGNGG	49	12
10	0.1	GTCGCTTTGGATAAAAGCGTNGG	40	7
11	0.11	TGGGCTTGACAAACCACCTGNGG	38	13
12	0.12	GTGAGTGGGCTGGCCAATCCNGG	38	7
13	0.13	TCCAAAGCGACTTACAAGTGNGG	28	9
14	0.14	TTATGAAGTGTGCCTCACACNGG	27	14
15	0.15	CAAGCCCACTCACTTGTGTGNGG	25	12
16	0.16	GTCTGCTAAATGACGTCATGNGG	23	9
17	0.17	CAAGCCCACTCACCTGTATGNGG	22	3
18	0.18	TCCAAAGCGACTTACAACTGNGG	21	11
19	0.19	TCCAAAGCGACTTACAAACGNGG	20	7
20	0.2	GCGACTTACAAGTGAGGACANGG	19	5
21	0.21	GCGACTTACAATTGAGGACANGG	18	6
22	0.22	GGGCTTGACAAACCATCTGTNGG	18	5
23	0.23	GCAGACGCTTTTATCCAAAGNGG	18	3
24	0.24	GTTTGTCAAGCCCACTCACCNGG	17	5
25	0.25	CAAGCCCACTCACCTGTGTANGG	17	4
26	0.26	GTTTCTACAGGTGGTTTGTCNGG	16	5
27	0.27	AGCGACTTACAAATGAGGACNGG	16	1
28	0.28	TGTGCTTCACACAGGTAAGTNGG	16	5
29	0.29	GGGCTTGACAAACCACCTGCNGG	15	6
30	0.3	GTGTGCTTCACACAGGTAAGNGG	15	6
31	0.31	GCATTCAGCGATTCAACAAGNGG	15	7
32	0.32	TGTGCTTCACATAGGTGAGTNGG	14	1
33	0.33	TAAGTGCTAGAGTAAGGAGGNGG	14	6
34	0.34	CAAGCCCACTCACCTATGTGNGG	13	6
35	0.35	TCCAAAGCGACTTGCAAATGNGG	13	5
36	0.36	GGGCTTGACAAACCACCTATNGG	13	2
37	0.37	TCCAAAGCGACTCACAAATGNGG	12	4
38	0.38	TTGTCAAGCCCACTCACCTGNGG	11	3
39	0.39	GTGTGCTTCACACAGATGAGNGG	11	4
40	0.4	GAGAAGAGTGTTTCTGCAGGNGG	11	5
41	0.41	GTGTGCTTCACGCAGGTGAGNGG	11	3
42	0.42	GGGCTTGACAAACCACCCGTNGG	11	3
43	0.43	TCCAAAGCGACCTACAAATGNGG	11	1
44	0.44	GGTTTGTCAAGCCCACTCACNGG	11	7
45	0.45	CAAGCCCACTCGCCTGTGTGNGG	11	3
46	0.46	GCGACTTACAAATGAGGACGNGG	11	2
47	0.47	GTGTGCTTCACACAAGTGAGNGG	11	2
48	0.48	TGTGCTTCACACAGATGAGTNGG	11	4
49	0.49	GTCAAGCCCACTCACCTGTANGG	11	4
50	0.5	GTCAAGCCCACTCACCTGCGNGG	11	6
51	0.51	GCGACTTACAACTGAGGACANGG	10	4
52	0.52	TGTGCTTCACACAAGTGAGTNGG	10	2
53	0.53	GTGTGCTTCACACTGGTGAGNGG	10	3
54	0.54	GTGTGCTTCACATAGGTGAGNGG	10	0
55	0.55	TGTGCTTCACACAGTTGAGTNGG	10	1
56	0.56	TTTGTCAAGCCCACTCACCTNGG	10	4
57	0.57	GTGCTTCACACAGGTGAGTGNGG	10	4
58	0.58	CAAGCCCACTCACCTGTTTGNGG	10	5
59	0.59	TCCAAAGCGACTTCCAATTGNGG	9	3
60	0.6	AGTGGGCTTGACAAACCACCNGG	9	3
61	0.61	TGTGCTTCACACTGGTGAGTNGG	9	3
62	0.62	GGGCTTGACAAACCACTTGTNGG	9	2
63	0.63	CAAGCCCACTCACCTGTGCGNGG	9	2
64	0.64	GAGTGGGCTTGACAAACCACNGG	9	3
65	0.65	CAAGCCCACTCAACTGTGTGNGG	9	1
66	0.66	GTGTGCTTCACACAGGTGAANGG	9	2
67	0.67	TGTCAAGCCCACTCACCTGTNGG	9	3
68	0.68	CAAGCCCACTCACCAGTGTGNGG	9	3
69	0.69	TGTGCTTCACAAAGGTGAGTNGG	9	4
70	0.7	CAAGCCCACTCACCTGTCTGNGG	8	5
71	0.71	CAAGCCCACTCACCTGTGAGNGG	8	5
72	0.72	TAAGTGCTAGAGTTAGGAGGNGG	8	1
73	0.73	CAAGCCCACTCACCTGTGTTNGG	8	5
74	0.74	CAAGCCCACTCATCTGTGTGNGG	8	2
75	0.75	GAGAAGAGTGTTTCTACGGGNGG	8	0
76	0.76	GCGACTTACAAATGAGGAGANGG	8	4
77	0.77	CTGAATGCCTCCTCAATTGTNGG	8	0
78	0.78	TCCAAAGCGACTTACAGATGNGG	8	2
79	0.79	GGGCTTGACAAACCAACTGTNGG	8	1
80	0.8	GGGCTTGACAAACCACCAGTNGG	7	2
81	0.81	TTCACACAGGTGAGTGGGCTNGG	7	4
82	0.82	GTGTGCTTCACACAGTTGAGNGG	7	1
83	0.83	GTGTGCTTCACACAGGTCAGNGG	7	2
84	0.84	GTGTGCTTCACACAGGTTAGNGG	7	2
85	0.85	AGAGAGAAGAGCGTTTCTACNGG	7	6
86	0.86	GTCAAGCCCACTCACCTCTGNGG	7	1
87	0.87	GTGCTCAGAGAATTAAGTGCNGG	7	1
88	0.88	TCAAGCCCACTCACCTGTGTNGG	7	2
89	0.89	TGTGCTTCACACAGGTTAGTNGG	7	2
90	0.9	TCCAAAGCGACTTACACATGNGG	7	5
91	0.91	GGGCTTGACAAACCACCTTTNGG	7	5
92	0.92	AAAGCGACTTACAACTGAGGNGG	7	3
93	0.93	TGTGCTTCACACAGGTGAATNGG	7	2
94	0.94	GAGAAGAGTGTTTCAACAGGNGG	7	2
95	0.95	GAGAAGAGTGTTTCCACAGGNGG	7	4
96	0.96	AAGCCCACTCACCTGTGTGANGG	7	3
97	0.97	AAGTGCTAGAGTTAGGAGGGNGG	7	2
98	0.98	GAGAAGAGTGTTTCTACTGGNGG	7	2
99	0.99	TGTGCTTCACACAGGTGATTNGG	6	3
100	1	AGAGAGAAGAGTGTTTCTGCNGG	6	2
101	1.01	GTGGTTTGTCAAGCCCCCGGNGG	6	2
102	1.02	TCCAAAGCGACTTACAGTTGNGG	6	0
103	1.03	GTGTGCTTCACAAAGGTGAGNGG	6	3
104	1.04	TGTGCTTCACACAGGGGAGTNGG	6	1
105	1.05	GTTTGTCAAGCCCACTCACTNGG	6	3
106	1.06	GGGCTTGACAAACCACATGTNGG	6	1
107	1.07	TTCAGCGATTCAACAAGAGGNGG	6	2
108	1.08	TCCAAAGCGACTTCCAAATGNGG	6	2
109	1.09	GTCAAGCCCACTCATCTGTGNGG	6	3
110	1.1	TGACAAACCACCTGTAGACANGG	6	1
111	1.11	GTGTGCTTCACTCAGGTGAGNGG	6	1
112	1.12	GGGCTTGACAAACCACCTGANGG	6	2
113	1.13	AGAGAGAAGAGTGGTTCTACNGG	5	1
114	1.14	GTGTGCTTCACACAGGTGATNGG	5	3
115	1.15	CAAGCCCACTCAGCTGTGTGNGG	5	2
116	1.16	CAAGAAGAGGCAATACACACNGG	5	1
117	1.17	CAAGCCCACTCACCTGCGTGNGG	5	1
118	1.18	TGTGCTTCACACAGGTGAGCNGG	5	3
119	1.19	GAGGCATTCAGCGATTCAACNGG	5	1
120	1.2	CAAGCCCACTCACCTGCATGNGG	5	2
121	1.21	GGGCTTGACAAGCCACCTGTNGG	5	1
122	1.22	GTGTGCTTCACACAGGGGAGNGG	5	0
123	1.23	CAAGCCCACTCACCTCTGTGNGG	5	1
124	1.24	AGGCATTCAGCGATTCAACANGG	5	3
125	1.25	TTCAGCGATTCAACAAGGAGNGG	5	3
126	1.26	TGTGCTTCACACATGTGAGTNGG	5	2
127	1.27	CAAGCCCACTCACATGTGTGNGG	5	1
128	1.28	GGCTTGACAAACCACCTGTANGG	5	1
129	1.29	TCCTCAATTGTAAGTCGCTCNGG	5	3
130	1.3	CAAGCCCACTCACCTTTGTGNGG	5	1
131	1.31	TGTGCTTCACACAGGCGAGTNGG	5	3
132	1.32	GGGCTTGACAAACCACCCATNGG	5	1
133	1.33	GGGCTTGACAAACCAATTGTNGG	5	0
134	1.34	AGAGAGAAGAGTGCTTCTACNGG	5	1
135	1.35	TCACCTGTGTGAGGCACACTNGG	4	1
136	1.36	GACAAACCACCTGTAGACAGNGG	4	1
137	1.37	GAGTAAGGAGGGAGGAGGGGNGG	4	0
138	1.38	TTCAGCGATTCAGCAAGAAGNGG	4	2
139	1.39	GCTCAGAGAATTTAGTGCTGNGG	4	0
140	1.4	GTCAAGCCCACTCGCCTGCANGG	4	2
141	1.41	TGTGCTTCACAGAGGTGAGTNGG	4	3
142	1.42	TCGCTTTGGACAAAAGTGTCNGG	4	2
143	1.43	TGTGCTTCACACAGGTCAGTNGG	4	0
144	1.44	GTCAAGCCCACTCACATGCANGG	4	1
145	1.45	GTCAAGCCCACTTACCTGCANGG	4	2
146	1.46	TGTGCTTCACACAGGTGAGANGG	4	2
147	1.47	GCAGACGCTTTTGTCCAAAGNGG	4	0
148	1.48	GTGCTCAGAGAATGAAGTGCNGG	4	1
149	1.49	GGGCTTGACAACACACCTATNGG	4	0
150	1.5	TTCAGCGATTCAACGAGAAGNGG	4	1
151	1.51	GGGCTTGACAAATCACCTGTNGG	4	1
152	1.52	TCCAAAGCGACTTACAAAGGNGG	4	2
153	1.53	AGTCATTTAGCAGACGCTAGNGG	4	0
154	1.54	AGAGAGAAGAGTGTTTCCACNGG	4	1
155	1.55	CAAGCCCACTCACCCGTGTGNGG	4	3
156	1.56	TCCTCAATTGTAAGCCGCTTNGG	4	2
157	1.57	GAGGCATTCAGCAATTCAACNGG	4	3
158	1.58	AGAGAGAAGAGTGTGTCCACNGG	4	0
159	1.59	TGGGCTTGACAAACCACCTCNGG	4	0
160	1.6	AAGTGCTAGAGTAAGGAGGGNGG	4	1
161	1.61	GAGGCATTCAGCAATTCAGCNGG	4	2
162	1.62	CAAGCCCACTCACTTATGTGNGG	4	2
163	1.63	CAAGCCCACTCACTCGTGTGNGG	4	2
164	1.64	TGGGCTTGACAAACCACTTGNGG	4	1
165	1.65	TCCAAAGCGACGTACAAATGNGG	4	0
166	1.66	TCCAAAGCGACTTACGAATGNGG	4	1
167	1.67	GTGTGCTTCACACAGGCGAGNGG	4	2
168	1.68	CAAGCCCACTCACCTGCTTGNGG	4	3
169	1.69	GTGTGCTTCACCCAGGTGAGNGG	4	0
170	1.7	TTGACAAACCACCTGTAGACNGG	4	1
171	1.71	GAGTGTTTCTACAGGTGAGTNGG	4	1
172	1.72	GCATTCAGCGATTCAGCAAGNGG	4	3
173	1.73	GAGAAGAGTGTTTGTACAGGNGG	4	1
174	1.74	GAGTGTTTCTACAGGTGGTTNGG	4	3
175	1.75	GCGACTTACAAATGAGGACTNGG	4	2
176	1.76	GTGTGCTTCACACATGTGAGNGG	4	1
177	1.77	GAGGCATTCAGTGATTCAACNGG	4	3
178	1.78	GTCAAGCCCACTTACCTGTGNGG	3	1
179	1.79	AAAAACACTCCCCCTTACTCNGG	3	1
180	1.8	GAGAAGAGTGTGTCCACTGGNGG	3	0
181	1.81	AAAGCGACTTACAGTTGAGGNGG	3	0
182	1.82	TTCAGCGATTCAACAAGCAGNGG	3	2
183	1.83	GTCAAGCCCACTCACATGTGNGG	3	0
184	1.84	GTCAAGCCCACTCACTTGCANGG	3	0
185	1.85	TGTGCTTCACACAGGTAGGTNGG	3	3
186	1.86	GCTTGACAAACCATGTGTAGNGG	3	0
187	1.87	GGGCTTGACAAATCACCCATNGG	3	0
188	1.88	GTCAAGCCCACTCGCCTGTGNGG	3	0
189	1.89	GAGAAGAGTGTTTCTACAGCNGG	3	0
190	1.9	GAGAAGAGTGTCTCTACAGGNGG	3	0
191	1.91	GTCAAGCCCACTTACCTGCTNGG	3	0
192	1.92	TGGGCTTGACAAACAACCTGNGG	3	0
193	1.93	TGTGCTTCACATAGGCGAGTNGG	3	1
194	1.94	AGAGTGTTTCTACAGGTGAGNGG	3	1
195	1.95	TCCTCAATTGTAAGGCGCTTNGG	3	1
196	1.96	GGGCTTGACAAACAACCTGTNGG	3	0
197	1.97	GAGGCAATACACACAAGAAGNGG	3	0
198	1.98	TTTGTCAAGCCCTGTTACCTNGG	3	0
199	1.99	AATTGAGGAGGAATCCAGGGNGG	3	0
200	2	GTTTGTCAAGCCCTGTTACCNGG	3	0
201	2.01	GTGCTAGAGTAAGGAGAGGGNGG	3	0
202	2.02	GCCTCTTCTTGTTGAATCGCNGG	3	2
203	2.03	TGTGCTTCACATGGGTGAGTNGG	3	2
204	2.04	GTCAAGCCCACTCACCTACANGG	3	1
205	2.05	GGCTTGACAAACCACCTATANGG	3	1
206	2.06	AGAGAGAAGAGCGTCTCTACNGG	3	0
207	2.07	CACCTGTAGAAACACTCTTGNGG	3	1
208	2.08	GTGCTCAGAGAATTGAATGCNGG	3	0
209	2.09	CTTCTTGTGTGGGTTTCCTCNGG	3	0
210	2.1	GTGGGCTTGACAAACCACCTNGG	3	0
211	2.11	TGCTAGAGTAATGAGGGGAANGG	3	0
212	2.12	GTCAAGCCCACTCACCTTTGNGG	3	0
213	2.13	TAAGTGCTAGAGTGAGGAGGNGG	3	2
214	2.14	GTCAAGCCCACTCACCAGCANGG	3	0
215	2.15	TGTCAAGCCCACTCACCTGCNGG	3	0
216	2.16	GTGCTAGAGTAATGAGGGGANGG	3	0
217	2.17	GAGAAGAGTGTTACTACAGGNGG	3	1
218	2.18	CAAGCCCACTCACCCATATGNGG	3	3
219	2.19	TGTGCTTCACACAGGTGCAANGG	3	0
220	2.2	ATGAAGTGTGCTTCACACAGNGG	3	0
221	2.21	CAAGCCCACTCACCGGTGTGNGG	3	1
222	2.22	CAAGCCCACTCACCTGTGCANGG	3	0
223	2.23	GTGTGCTTCACATGGGTGAGNGG	3	2
224	2.24	CACCTGTGTGAAGCGCACACNGG	3	0
225	2.25	TCCAAAGCGACTCAGAATTGNGG	3	0
226	2.26	GTGTGCTTCACGCCAGTGAGNGG	3	1
227	2.27	CAAGCCCACTCAGCTATTTGNGG	3	0
228	2.28	CAAGCCCACTCGCCTGCATGNGG	3	2
229	2.29	TCCAAAGCGACTTACGATTGNGG	3	2
230	2.3	CAAGCCCACTCTCCTGTGTGNGG	3	1
231	2.31	GTGTGCTTCACAGAGGTGAGNGG	3	2
232	2.32	CAAGCCCACTCCCCTGTGTGNGG	3	0
233	2.33	GTGTGCTTCACACAGTTGATNGG	3	0
234	2.34	CAAGCCCACTCGCCTGTGTANGG	3	0
235	2.35	GTGTGCTTCACGCAGTTGAGNGG	3	1
236	2.36	TCCAAAGCGACTGACAAATGNGG	3	0
237	2.37	CAAGCCCACTCACCCATGTGNGG	3	3
238	2.38	CAAGCCCACTCATCTATGTGNGG	3	2
239	2.39	GTCAAGCCCACTCACATCTGNGG	3	0
240	2.4	TCCAAAGCGACGTACAATTGNGG	3	0
241	2.41	GTGTGCTTCACACAGGTGCANGG	3	0
242	2.42	CAGACGCTTTTGTCCAAAGTNGG	3	0
243	2.43	CAAGCCCACTCACCTGTGGGNGG	3	1
244	2.44	TGTGCTTCACACAGTTGATCNGG	3	0
245	2.45	CAAGCCCACTCACCTGAGTANGG	3	2
246	2.46	TTATGAAGTGTGCTACCCACNGG	3	0
247	2.47	GGGCTTGACAAATCACCTATNGG	2	0
248	2.48	TCCAAAGCGACTCACAATTGNGG	2	0
249	2.49	AGCCCACTCACCTGTGTGAGNGG	2	0
250	2.5	GGGCTTGACAAAACACCTGTNGG	2	1
251	2.51	AGTGTGCTTCACACATGAGTNGG	2	1
252	2.52	AGAGAGAAGAGTGTCTCTACNGG	2	0
253	2.53	GGGCTTGACAACCCACCTATNGG	2	0
254	2.54	AAGTGTGCTTCACACATGCANGG	2	2
255	2.55	TTCAGCGATTCAACAGGAAGNGG	2	0
256	2.56	GTGTGCTTCACACAGGTCTGNGG	2	0
257	2.57	AAGTGTGCTTCACACACGCANGG	2	1
258	2.58	CTGAATGCCTCCTCAACTGTNGG	2	0
259	2.59	AAGTGTGCTTCACACAGGTGNGG	2	2
260	2.6	TTCAGCGATTCAACCAGAAGNGG	2	2
261	2.61	TCACCTGTGTGAAGCACACTNGG	2	0
262	2.62	TCACCTGTGTGAAGCATACTNGG	2	2
263	2.63	CTAGAGTAAGGAGGGGCGAGNGG	2	2
264	2.64	GGGCTTGACAAACCATTTGTNGG	2	1
265	2.65	TCACCTGTGTGAAGAACACTNGG	2	0
266	2.66	AGAGAGAAGAGGGTTTCTACNGG	2	1
267	2.67	GAGAAGAGTGTTTCTACTCGNGG	2	0
268	2.68	GTGTGCTTCACACAGGTGTGNGG	2	1
269	2.69	TGTGCTTCACACGGGTGAGTNGG	2	0
270	2.7	GAGAAGAGTGTTACGACAGGNGG	2	0
271	2.71	CAAGCCCACTCAGCTATGTGNGG	2	2
272	2.72	CAAGCCCACTCTCCTTTGTGNGG	2	0
273	2.73	GTGTGCTTCACACAAGTAAGNGG	2	0
274	2.74	TCCAAAGCGACTTACCAATGNGG	2	0
275	2.75	GAGAAGAGTGTATCTACGGGNGG	2	0
276	2.76	CAAGCCCACTCACCTGCAGGNGG	2	0
277	2.77	GGGCTTGACAAACCACCTGGNGG	2	0
278	2.78	GAGAAGAGTGTTTCTGCTGGNGG	2	0
279	2.79	CAAGCCCACTCATCTCTGAGNGG	2	0
280	2.8	GCATTCAGCGATTCATCAGCNGG	2	1
281	2.81	AATGCCTCCTCGATTGTAAGNGG	2	2
282	2.82	GTGTGCTTCACACCGGTGAGNGG	2	2
283	2.83	AGAGAGAAGAGTGGTTCAACNGG	2	0
284	2.84	GAGAAGAGTGTTTCTTCAGGNGG	2	1
285	2.85	GTGTGCTTCACACACGTGAGNGG	2	1
286	2.86	AAGCCCACTCACCTGTGTAANGG	2	0
287	2.87	GTGTGCTTCACACAGCTGAGNGG	2	2
288	2.88	GGGCTTGACAAACCATCTATNGG	2	0
289	2.89	GGGCTTGACAAACTAACTGTNGG	2	0
290	2.9	GTGTGCTTCACACAGGTAGGNGG	2	2
291	2.91	AAGCCCACTCACCTGCATGGNGG	2	0
292	2.92	GGGCTTGACAAACCTCCTGANGG	2	0
293	2.93	AGAGAGAAGAGTCTTTGTCCNGG	2	0
294	2.94	AAGCCCACTCACCCATGTGANGG	2	1
295	2.95	GGGCTTGACAAACCGCCTGANGG	2	2
296	2.96	TTCAGCGATTCGACAAGAAGNGG	2	1
297	2.97	TCACCTGTGTGAGGCACTCTNGG	2	0
298	2.98	GGGCTTGACAAAGCAACTGTNGG	2	2
299	2.99	GAGAATTAAGTGCTGGGGTANGG	2	2
300	3	CTTGACAAACCACCTATAGCNGG	2	2
301	3.01	TAAGTGCTAGAGTTGGGCGGNGG	2	0
302	3.02	TAAGTGCTAGAGTTAGAGGGNGG	2	0
303	3.03	TGAATCGCTGAATGCCTCCTNGG	2	0
304	3.04	TAAGTGCTAGAGTTAGGGGANGG	2	0
305	3.05	CACCTGTGTGAAGCACACTANGG	2	1
306	3.06	CACCTGTGTGAAGCACACTTNGG	2	2
307	3.07	TAAGTGCTAGAGTATGGAGGNGG	2	0
308	3.08	CAGACGCTTTTGTCCAATTGNGG	2	1
309	3.09	GAGGCAATACACACAGGAGGNGG	2	0
310	3.1	TTAAGTGCTAGAGTTAGGGGNGG	2	0
311	3.11	TTAAGTGCTAGAGTGAGGAGNGG	2	1
312	3.12	TGACAAACCACCTATAGCAGNGG	2	1
313	3.13	AGAATTAAGTGCTAGGGCAGNGG	2	0
314	3.14	GACAAACCACCTGTAGGACANGG	2	0
315	3.15	GAATCGCTGAATGCCTCCTTNGG	2	0
316	3.16	GCCTCTTCTTGTTGAATTGCNGG	2	0
317	3.17	CACCTGTGTGAGGCACACTANGG	2	0
318	3.18	TGCTCAGAGAATGAAGTGCTNGG	2	0
319	3.19	TGCTCAGAGAATTAGGTGCTNGG	2	1
320	3.2	GTGCTCAGAGAGTTAATTGCNGG	2	0
321	3.21	GTGCTCAGAGAATTTAGAGCNGG	2	1
322	3.22	CTTGTGTGTATTGCCTCTACNGG	2	0
323	3.23	GTGCTCAGAGAAATAAGTGCNGG	2	1
324	3.24	GTGCTCAGAGAATGAAGTGGNGG	2	0
325	3.25	ACCTGTGTGAAGCACACTAANGG	2	2
326	3.26	AGTGCTCAGAGAATGAAGTGNGG	2	0
327	3.27	TTAGTGCTCAGAGCGTAAAGNGG	2	0
328	3.28	CCTGTGTGAAGAACACTTGGNGG	2	0
329	3.29	TGTTAGTGCTCAGAGCATGCNGG	2	2
330	3.3	TAAGTGCTAGATAAAGGCGGNGG	2	2
331	3.31	AAGTGCTAGAGTAAGGAGAGNGG	2	1
332	3.32	GCTGAATGCCTCTTCAATTCNGG	2	0
333	3.33	AGTGCTAGAGTAATGAGGGGNGG	2	1
334	3.34	GGGCTTGACAAATTACCTGTNGG	2	1
335	3.35	TGCTAGAGTAAAGAGGGGGGNGG	2	0
336	3.36	GTCCAAAGCGACTTAAACTGNGG	2	0
337	3.37	GGGCTTGACAAACCAACCATNGG	2	1
338	3.38	TCCAAAGCGACTTGCAAGTGNGG	2	0
339	3.39	ACAAGAAGAGGCAATACAGCNGG	2	0
340	3.4	GGGCTTGACAAACCAATCGTNGG	2	0
341	3.41	TTAGCAGACGCTTTTGTCCANGG	2	1
342	3.42	GGGCTTGACAAATCCCATGTNGG	2	0
343	3.43	AGTGCTAGAGTTAGAGGGGGNGG	2	0
344	3.44	TTAGCAGACGCTTTTATCCGNGG	2	0
345	3.45	AGTGCTAGAGTTAGGGGTGGNGG	2	0
346	3.46	AGTGCTAGAGTTAGGAGGGGNGG	2	2
347	3.47	CAAGAAGAGGCAATACAGCANGG	2	0
348	3.48	AGTGCTAGAGTAAGGGGGTGNGG	2	1
349	3.49	ATCGCTGAATGCCTCCTTAANGG	2	1
350	3.5	GGCTTGACAAACCACTTGTANGG	2	0
351	3.51	AAGTGCTAGAGTTAGAGGGGNGG	2	0
352	3.52	CAAGAAGAGGCAGTACACACNGG	2	2
353	3.53	AAGTGCTAGAGTTAGGGGTGNGG	2	0
354	3.54	TCGCTGAATGCCTCCTCATTNGG	2	0
355	3.55	AGAAGAGGCAATCCATGCAANGG	2	0
356	3.56	AAGTGCTAGAGCAAGGAGTANGG	2	0
357	3.57	AAGTGCTAGAGTGAGGAGGGNGG	2	2
358	3.58	CTTTTGTCCAAAGTGCCTTGNGG	2	0
359	3.59	TCGCTGAATGCCTCCTCAATNGG	2	0
360	3.6	GAAGAGGCAATACACACAAGNGG	2	2
361	3.61	AAGTGCTAGAGTAATGAGGGNGG	2	1
362	3.62	AAGTGCTAGAGTAAAGAGGGNGG	2	0
363	3.63	AAGTGCTAGAGTAAGGAAGGNGG	2	0
364	3.64	GTGTGCTTCACTCAGGTCAGNGG	2	0
365	3.65	GTCAAGCCCACTAACCTGTGNGG	2	0
366	3.66	AGGTGAGTGGGCTTGACCCANGG	2	0
367	3.67	TTTGTCAAGCCCCCTCATTTNGG	2	0
368	3.68	TTGTCAAGCCCACTCATCTGNGG	2	1
369	3.69	GGACAAAAGCGTCTGCCAAANGG	2	1
370	3.7	TCAAGCCCACTCGCCTGCATNGG	2	2
371	3.71	TTGTCAAGCCCACTCACTTGNGG	2	0
372	3.72	GTCGCTTTGGACAGAAGTGTNGG	2	0
373	3.73	CAAGCCCACTCAACTGTGTANGG	2	2
374	3.74	TTGTCAAGCCCACTCACCTANGG	2	0
375	3.75	GTCAAGCCCACTCACCAGAGNGG	2	1
376	3.76	TCAAGCCCACTAACCTGTGTNGG	2	0
377	3.77	GCGACTTACAAATAAGGACGNGG	2	0
378	3.78	CAAGCCCACTCATCTGTGCGNGG	2	1
379	3.79	AAAGCGACTTACGATTGAGGNGG	2	1
380	3.8	GTCAAGCCCACTCACCCGCANGG	2	1
381	3.81	CACACAGGTGAGAGGAATTGNGG	2	0
382	3.82	TTTGTCAAGCCCACTTACCTNGG	2	0
383	3.83	TTTGTCAAGCCCACTCAGTGNGG	2	0
384	3.84	ACAATTGAGGACGCATTCTGNGG	2	0
385	3.85	TTTGTCAAGCCCACTCACTTNGG	2	1
386	3.86	TTTGTCAAGCCCACTCACCANGG	2	2
387	3.87	GTCAAGCCCACTCACACATGNGG	2	1
388	3.88	GTTTGTCAAGCGCACTCACCNGG	2	0
389	3.89	TGTGCTTCACACGGGTAAGTNGG	2	1
390	3.9	TTGAGGAGGCATTCACAGAANGG	2	0
391	3.91	TGAGGAGGCATTCAGCGATTNGG	2	2
392	3.92	TTGTCAAGCCCACTTACCCANGG	2	1
393	3.93	TGTGCTTCACACAGGTGAAANGG	2	0
394	3.94	GGTGAGTGGGCTGGCCAATCNGG	2	0
395	3.95	GTCAAGCCCACTCACCTAGANGG	2	0
396	3.96	CAAGCCCACTCACCTGAGTGNGG	2	0
397	3.97	GTCGCTTTGGACAAAAGCGTNGG	2	0
398	3.98	GTCAAGCCCACTCACCTAAANGG	2	0
399	3.99	TGTGCTTCACATCGGTGAGTNGG	2	1
400	4	GTCAAGCCCACTCACCTGTCNGG	2	0
401	4.01	CAAGCCCACTCACCTTTGAANGG	2	0
402	4.02	CAAGCCCACTCACCTTTGTANGG	2	2
403	4.03	TGTCAAGCCCACTAACCTGCNGG	2	0
404	4.04	GTCAAGCCCACTCACCTATANGG	2	2
405	4.05	AGCGACTTACAAATGAGGAGNGG	2	2
406	4.06	CAAGCCCACTCACCTTTGTTNGG	2	0
407	4.07	CAAGCCCACTCACCTATGCGNGG	2	0
408	4.08	GTCGCTTTGGACATAAGTGTNGG	2	0
409	4.09	AGTCGCTTTGGAGAAAAAGGNGG	2	0
410	4.1	GTCAAGCCCACTCACCTGCTNGG	2	2
411	4.11	GTCGCTTTGGATAAAAGCGCNGG	2	0
412	4.12	GCGACTTACAAATGAGGACCNGG	2	1
413	4.13	GTCAAGCCCACTCACCTGTTNGG	2	1
414	4.14	TGGACAAAAGCGTCTGCTAANGG	2	0
415	4.15	CTTCACACAGGTGAGTGAGCNGG	2	1
416	4.16	GTCAAGCCCACTCACCTAAGNGG	2	1
417	4.17	CTTCACACAGGTGAGTGGGCNGG	2	1
418	4.18	CAAGCCCACTCACATGTGAGNGG	2	2
419	4.19	CAAGCCCACTCACCTGTATTNGG	2	0
420	4.2	GGTGAGTGGGCTTGACCCACNGG	2	0
421	4.21	GTCGCTTTGGACAAAAGTGTNGG	2	0
422	4.22	GTTTGTCAAGCCCACTTACCNGG	2	0
423	4.23	GTCAAGCCCACTCCCCTGTGNGG	2	0
424	4.24	GTCAAGCCCACTCATTTGTGNGG	2	2
425	4.25	GTCAAGCCCACTCATCTGCANGG	2	1
426	4.26	GTCAAGCCCACTCAACTGTANGG	2	1
427	4.27	CAAGCCCACTCACCTATATGNGG	2	0
428	4.28	AGTGGGCTTGACAAACCACANGG	2	0
429	4.29	AGTGGGCTTGACAAACCGAGNGG	2	1
430	4.3	TGTGCTTCACACAGCTGAGANGG	2	2
431	4.31	GTGTGCTTCACATCGGTGAGNGG	2	1
432	4.32	GTGTGCTTCACGCATGTGAGNGG	2	1
433	4.33	GTGTGCTTCACATATGTGAGNGG	2	0
434	4.34	GAGGCATTCAGAGATTCAACNGG	2	0
435	4.35	GAGGCATTCAGGGATTCAACNGG	2	0
436	4.36	GAGTGGGCTTGACAAACCTTNGG	2	0
437	4.37	TCCAAAGCGACGTACAAGTGNGG	2	0
438	4.38	GTGTGCTTCACAAAGATGAGNGG	2	0
439	4.39	GTCGCTTTGGATAAACGCATNGG	2	0
440	4.4	AAAGCGACTTACAATGGAGGNGG	2	1
441	4.41	TGGGCTTGACAAACCATCTGNGG	2	1
442	4.42	GTGTGCTTCACATAGGCGAGNGG	2	0
443	4.43	AGAGTGTTTCTACAGGTGGTNGG	2	0
444	4.44	CAAGCCCACTCACTTGCGTGNGG	2	1
445	4.45	CAAGCCCACTCAACTGCGTGNGG	2	0
446	4.46	TGTGCTTCACACCGGTGAGTNGG	2	2
447	4.47	GTCAAGCCCACTTACCTGGGNGG	2	0
448	4.48	TCCTCAATTGTAGGTCGCTTNGG	2	1
449	4.49	CAAGCCCACTCACCTCTTTGNGG	2	2
450	4.5	GTCAAGCCCACTCACTTGTGNGG	2	1
451	4.51	GGACAAAAGCGTCCACCAAANGG	2	0
452	4.52	GGTTTGTCAAGCCAACTCACNGG	2	0
453	4.53	TCCAAAGCGACCTGCAAATGNGG	2	0
454	4.54	GTGAGTGGGCTTGCCAAACCNGG	2	0
455	4.55	AAAGCGACTTACAAGTGAGGNGG	2	1
456	4.56	GTGTGCTTCACTCGGGTCAGNGG	2	0
457	4.57	GTCAAGCCCACGCATCTGTGNGG	2	0
458	4.58	GGTTTGTCAAGGCCACTCACNGG	2	0
459	4.59	TCCTCAATTGTAGGCCGCTTNGG	2	0
460	4.6	AGCAGACGCTTTGGTCCAAANGG	1	0
461	4.61	TCGCTTTGGACAAAATCGTCNGG	1	0
462	4.62	CTGAGCACTAACACTTGCTTNGG	1	0
463	4.63	AGCAGACGCTTTTGTCCTTANGG	1	0
464	4.64	CCTCCTTACTCCAGCATTTTNGG	1	0
465	4.65	GCCTCTTCTTGTTAAATCGCNGG	1	1
466	4.66	GAATCGCTGAATGCCTCTATNGG	1	0
467	4.67	TGAATCGCTGAATGCCTTCTNGG	1	1
468	4.68	TAGCAGACGCTTTTATCCGANGG	1	1
469	4.69	GCCTCTTCTTGTTGAATCACNGG	1	0
470	4.7	CCCTCCTTACTCTAGCACAGNGG	1	1
471	4.71	TGCCTCTTCTTGTTAAACGGNGG	1	1
472	4.72	GTCGCTTTGGATAGAAGCTTNGG	1	1
473	4.73	GTCGCTTTGGATAAAAGCGANGG	1	0
474	4.74	GCCTCTTCTTGTTAAATGGCNGG	1	0
475	4.75	GCCTCTTCTTGCTGAATCGCNGG	1	0
476	4.76	CTTGTGTGTATTGCCACTTCNGG	1	1
477	4.77	GTCGCTTTGGATAAAAGGGGNGG	1	1
478	4.78	TTGTGTGTATTGCCTCTTGCNGG	1	0
479	4.79	TAGCAGACGCTTTGGTCCAANGG	1	0
480	4.8	GTCGCTTTGGATTAAAGCGTNGG	1	0
481	4.81	TAGCAGACGCTTTCATCCAANGG	1	0
482	4.82	CTCTTCTTGTTCAACCACTGNGG	1	0
483	4.83	TTGTGTGTATTGCCTGCTCTNGG	1	0
484	4.84	TCTTCTTGTTGGATCACCGANGG	1	0
485	4.85	TCGCTTTGGACAAAAGCGTCNGG	1	0
486	4.86	TAGCAGACGCTTTGGTCTAANGG	1	1
487	4.87	AGCAGACGCTTTTGTCCAAANGG	1	0
488	4.88	TGTGTATTGCCTCTTCGTGTNGG	1	0
489	4.89	TCGCTTTGGACAATAGCGTCNGG	1	0
490	4.9	CTTGTTGAATCTCTGCATGGNGG	1	0
491	4.91	TGTTGAATCGCTAAATCCCGNGG	1	0
492	4.92	TGTATTGCCTCTTCTCGTTGNGG	1	0
493	4.93	GTATTGCCTCTTCTTGCTGANGG	1	0
494	4.94	AGCGTCTGCTAAATGACTGANGG	1	1
495	4.95	TCGCTGAATGCCGTCTCGATNGG	1	1
496	4.96	TAGCAGACGCTTTTGTCCAGNGG	1	0
497	4.97	TCCTCAATTGTACGTCGCTTNGG	1	0
498	4.98	CTGAATGCCTCCTCAACCGCNGG	1	0
499	4.99	AGTCATTTAGCAGACGCAAGNGG	1	0
500	5	AGTCATTTAGCAGACGCCTANGG	1	0
501	5.01	TCCTCAATTGTGAGTCACCTNGG	1	0
502	5.02	TTAGTCATTTAGCAGACGCGNGG	1	1
503	5.03	GGACAAAAGCGTCCGCTAAGNGG	1	1
504	5.04	TCCTCAATTGTACGTTGCTGNGG	1	1
505	5.05	CTGAATGCCTCCTCAACAGTNGG	1	1
506	5.06	CTGAATGCCTCCTCGACTGTNGG	1	1
507	5.07	TCCTCAATTGTGAGTCGCTTNGG	1	0
508	5.08	TCCTCAATTGTAGGTCGCGTNGG	1	1
509	5.09	GGACAAAAGCGTCTGATGCANGG	1	1
510	5.1	ACAAAAGCGTCGGCTAAATCNGG	1	0
511	5.11	AATGCCTCCTCAATTGTACGNGG	1	1
512	5.12	TCCTCAATTGTAGGTCGCCTNGG	1	0
513	5.13	TTTGGACAAAAGCACCTGCTNGG	1	0
514	5.14	AAAAGCGTCTGCTACATCAGNGG	1	0
515	5.15	AATGCCTCCTCAATTGGAAGNGG	1	0
516	5.16	AGCGTCTGCTAGATGACTAANGG	1	0
517	5.17	AAAAGCGTCTGCTAGATCAGNGG	1	1
518	5.18	AGCGTCTGCTACATGACTAANGG	1	0
519	5.19	TCCTCAATTGTAAGTGGCTCNGG	1	1
520	5.2	AATGCCTCCTCAGTTGAAAGNGG	1	0
521	5.21	ATGCCTCCTCACCTTTAAGTNGG	1	0
522	5.22	AAAGCGTCTGCTAAAGGTGTNGG	1	1
523	5.23	TCCTCAATTGTAAGTCGCTGNGG	1	0
524	5.24	AAGCGTCTGCTAAATGACTCNGG	1	1
525	5.25	TGCCTCCTCAATTGTCACTCNGG	1	0
526	5.26	CCTCCTCAATTGTAAGTTGCNGG	1	0
527	5.27	CTCCTCAATTGTTACTCGCTNGG	1	0
528	5.28	CTGAATGCCTCCTCAGTTGTNGG	1	1
529	5.29	TCCTCAATTGTAAGCAGCCTNGG	1	0
530	5.3	CTGAATGCCTCCTCAACTATNGG	1	1
531	5.31	TCCTCAATTGTGAGCCGATTNGG	1	0
532	5.32	ATCGCTGAATGCTCACTCAANGG	1	0
533	5.33	GTCGCTTTGGACAAAAGCTTNGG	1	0
534	5.34	TCGCTGAATGCCTCCTCAGTNGG	1	0
535	5.35	TCGCTGAATGCCTCCTTAATNGG	1	0
536	5.36	TCGCTGAATGCCACCTCAATNGG	1	0
537	5.37	TCGCTGAATGCTTCCTCAATNGG	1	1
538	5.38	TTTGGACAAAACCACCTGCTNGG	1	0
539	5.39	TCGCTGAATGCTCCCTCAATNGG	1	0
540	5.4	CCCCCCTCCTTTCTTTACCANGG	1	0
541	5.41	TAGCAGACGCTTTTGTCCAANGG	1	0
542	5.42	TTAGCAGACGCTTTTACCCANGG	1	0
543	5.43	AGTCGCTTTGGATAAAAGGGNGG	1	1
544	5.44	TGGACAAAAGCGTCTGTTGANGG	1	1
545	5.45	CTCCTCAATTGTTAGTCGCTNGG	1	1
546	5.46	CGCTGAATGCCTCCTCATTANGG	1	0
547	5.47	GGACAAAAGCGTCTGCTAAANGG	1	0
548	5.48	TTTAGCAGACGCTTTTACCCNGG	1	0
549	5.49	TTTAGCAGACGCTTTTGCCANGG	1	0
550	5.5	CGCTGAATGCCTCCTCAATTNGG	1	0
551	5.51	CGCTGAATGCCTCCTTAATGNGG	1	0
552	5.52	GTAAGTCGCTTTGGGCAAAANGG	1	1
553	5.53	GCTGAATGCCTCCTCAATTGNGG	1	1
554	5.54	GCTGAATGCCTCCTCATTAANGG	1	0
555	5.55	GCTGAATGCCTCCTAAATTGNGG	1	1
556	5.56	TGTAAGTCGCTTTGGGTAAGNGG	1	1
557	5.57	GCTGAATGCCTCCTCGACTGNGG	1	1
558	5.58	CATTTAGCAGACGCTTCGATNGG	1	0
559	5.59	TCCTCAATTGTGAGCTGCTTNGG	1	0
560	5.6	CTGAATGCCTCCTCAACTGCNGG	1	0
561	5.61	CCCTCCTTACTCTAGCACATNGG	1	1
562	5.62	TGAAGCACACTGCCCAAATGNGG	1	0
563	5.63	ACTCCCCCCTCCTTTCTAGANGG	1	0
564	5.64	TGTGCTTCACACACGAGAGTNGG	1	0
565	5.65	TGTGCTTCACAGAGGTAAGTNGG	1	0
566	5.66	TGTGCTTCACACAGCTGTGTNGG	1	1
567	5.67	TGTGCTTCACACAGGTTGGTNGG	1	0
568	5.68	TGTGCTTCACACGGGTGAATNGG	1	0
569	5.69	TGTGCTTCACACACGTGAGTNGG	1	0
570	5.7	TGTGCTTCACACAAGTGAGANGG	1	0
571	5.71	TGTGCTTCACACAGCTGAGTNGG	1	0
572	5.72	TGTGCTTCACACAGGTCAGGNGG	1	0
573	5.73	TGTGCTTCACACAGGTCAATNGG	1	0
574	5.74	TGTGCTTCACACAGGTGTGTNGG	1	1
575	5.75	TGTGCTTCACACAGGTGGGCNGG	1	0
576	5.76	GTGTGCTTCACGTGGGTGAGNGG	1	0
577	5.77	GTGTGCTTCACCGTGGTGAGNGG	1	1
578	5.78	GTGTGCTTCACAAAACTGAGNGG	1	0
579	5.79	GTGTGCTTCACGTAGGTTAGNGG	1	0
580	5.8	GTGTGCTTCACGCTGGTAAGNGG	1	0
581	5.81	GTGTGCTTCACTCTGGTAAGNGG	1	0
582	5.82	GTGTGCTTCACACGGGATAGNGG	1	0
583	5.83	GTGTGCTTCACGTAGGTGAGNGG	1	0
584	5.84	GTGTGCTTCACTTAGGTGAGNGG	1	0
585	5.85	GTGTGCTTCACTCGGGTGAGNGG	1	0
586	5.86	GTGTGCTTCACAAGGGTGAGNGG	1	1
587	5.87	GTGTGCTTCACAATGGTGAGNGG	1	1
588	5.88	TGTGCTTCACACAGTCGAGTNGG	1	0
589	5.89	TGTGCTTCACAAAGGCGAGTNGG	1	0
590	5.9	AAAACACTCCCACCTGCTTGNGG	1	0
591	5.91	TGTGCTTCACACTGATGAGTNGG	1	1
592	5.92	TTCACACAGGTAAGTGGGTTNGG	1	0
593	5.93	TTCACACAGGTGTGTGGGCTNGG	1	1
594	5.94	TTCACACAGGTGAGTGTGCTNGG	1	1
595	5.95	TTCACACAGGTGAGTGGGATNGG	1	0
596	5.96	CTTCACACAGGTGTGGAGGCNGG	1	0
597	5.97	CTTCACACAGGTGATTGGGCNGG	1	0
598	5.98	CTTCACACAGGTGAGCGGGCNGG	1	1
599	5.99	CTTCACACAGGTGAGTGGGTNGG	1	1
600	6	GTGCTTCACACAGGTATGGGNGG	1	0
601	6.01	GTGCTTCACACTGGTGAGTGNGG	1	0
602	6.02	GTGCTTCACACAGGTTAGTGNGG	1	0
603	6.03	GTGCTTCACACAGGTGAATGNGG	1	1
604	6.04	GTGCTTCACACAGGTGAGCGNGG	1	0
605	6.05	GTGCTTCACACAGGTGAGTANGG	1	0
606	6.06	TGTGCTTCACAGGGCTGAGTNGG	1	0
607	6.07	TGTGCTTCACACGGGATAGTNGG	1	0
608	6.08	TGTGCTTCACACAAGGTAGTNGG	1	0
609	6.09	TGTGCTTCACAAGGGTGAGTNGG	1	1
610	6.1	TGTGCTTCACAATGGTGAGTNGG	1	1
611	6.11	TGTGCTTCACAGAAGTGAGTNGG	1	1
612	6.12	TGTGCTTCACAGACGTGAGTNGG	1	0
613	6.13	TGTGCTTCACAAACGTGAGTNGG	1	0
614	6.14	TGTGCTTCACACTTGTGAGGNGG	1	0
615	6.15	GTGTGCTTCACAGACGTGAGNGG	1	0
616	6.16	GTGTGCTTCACAAACGTGAGNGG	1	0
617	6.17	GTGTGCTTCACACTTGTGAGNGG	1	0
618	6.18	GTGTGCTTCACGCAGATGAGNGG	1	0
619	6.19	AAGTGTGCTTCACACAGACANGG	1	1
620	6.2	AAGTGTGCTTCACACAGTTCNGG	1	0
621	6.21	GAAGTGTGCTTACCACAGGTNGG	1	0
622	6.22	GAAGTGTGCTTCATACAGGTNGG	1	1
623	6.23	GAAGTGTGCTTCACACAGAGNGG	1	0
624	6.24	GAAGTGTGCTTCACACAAGTNGG	1	0
625	6.25	TGAAGTGTGCTTACCACAGGNGG	1	0
626	6.26	TGAAGTGTGCTTGACACAGGNGG	1	1
627	6.27	TGAAGTGTGCTTCATACAGGNGG	1	1
628	6.28	TGAAGTGTGCTTCACACAAGNGG	1	0
629	6.29	TGAAGTGTGCTTCACACAGANGG	1	0
630	6.3	ATGAAGTGTGCCTCACACAGNGG	1	0
631	6.31	ATGAAGTGTGCTTGACACAGNGG	1	1
632	6.32	ATGAAGTGTGCTTCACACACNGG	1	0
633	6.33	TATGAAGTGTGCCTCACACANGG	1	0
634	6.34	TTATGAAGTGTGGCTCACACNGG	1	0
635	6.35	TTATGAAGTGTGCCCCACACNGG	1	1
636	6.36	TTATGAAGTGTGCATCGCACNGG	1	1
637	6.37	TTATGAAGTGTGCCTCACGCNGG	1	0
638	6.38	TTATGAAGTGTGCCTCACCCNGG	1	1
639	6.39	TTATGAAGTGTGCTTCGCACNGG	1	0
640	6.4	TTATGAAGTGTGCTTCAGGGNGG	1	1
641	6.41	TGCATTTATGAGGTGAGCTCNGG	1	0
642	6.42	AAGTGTGCTTCACACACGCCNGG	1	0
643	6.43	AAGTGTGCTTCACACATGAGNGG	1	1
644	6.44	AAGTGTGCTTCACACACATGNGG	1	0
645	6.45	GTGTGCTTCACATAGGTGATNGG	1	1
646	6.46	GTGTGCTTCACAGAGATGAGNGG	1	0
647	6.47	GTGTGCTTCACACTGATGAGNGG	1	1
648	6.48	GTGTGCTTCACACAAATGAGNGG	1	1
649	6.49	GTGTGCTTCACACACGAGAGNGG	1	0
650	6.5	GTGTGCTTCACACAGTAGAGNGG	1	0
651	6.51	GTGTGCTTCACACAGTCGAGNGG	1	0
652	6.52	GTGTGCTTCACGCAGGTTAANGG	1	1
653	6.53	GTGTGCTTCACAGAGGTAAGNGG	1	0
654	6.54	GTGTGCTTCACACGGGTAAGNGG	1	0
655	6.55	GTGTGCTTCACACACGTAAGNGG	1	0
656	6.56	GTGTGCTTCACACGGGTGAGNGG	1	0
657	6.57	AAGTGTGCTTCACACACACGNGG	1	0
658	6.58	GTGTGCTTCACACAGCTGTGNGG	1	1
659	6.59	GTGTGCTTCACACAGGTTGGNGG	1	0
660	6.6	GTGTGCTTCACACAGGTGGANGG	1	1
661	6.61	GTGTGCTTCACACAGGTAAANGG	1	1
662	6.62	GTGTGCTTCACACAGGTCAANGG	1	0
663	6.63	AGTGTGCTTCACACACGCAANGG	1	0
664	6.64	AGTGTGCTTCACACTTGTGANGG	1	0
665	6.65	AGTGTGCTTCACACAGGTATNGG	1	0
666	6.66	AGTGTGCTTCACACAGGAGANGG	1	0
667	6.67	AGTGTGCTTCACACAGGTCANGG	1	0
668	6.68	TTCACACAGGTAAGGGGACTNGG	1	1
669	6.69	ACACAGGTGAGTGGGCTTTTNGG	1	0
670	6.7	ACAGGTGAGTGGGTTTGATANGG	1	0
671	6.71	GGGCTTGACAACCCACTTGTNGG	1	1
672	6.72	CTTGACAAACCACCTGTATGNGG	1	0
673	6.73	CTTGACAAACCACCTGTAGANGG	1	1
674	6.74	GCTTGACAAACCTCCTGTAGNGG	1	0
675	6.75	GCTTGACAAACCACCTATAGNGG	1	0
676	6.76	GCTTGACAAACCACCTGTGGNGG	1	0
677	6.77	GCTTGACAAACCACCTGTAGNGG	1	0
678	6.78	GCTTGACAAACCACCTGTAANGG	1	0
679	6.79	GCTTGACAAACCACCTGTACNGG	1	0
680	6.8	GGCTTGACAAATCACCCATANGG	1	0
681	6.81	GGCTTGACAAAACACCTGTANGG	1	1
682	6.82	GGCTTGACAAACCATCTGTANGG	1	0
683	6.83	GGCTTGACAAACCAACTGTANGG	1	0
684	6.84	GGCTTGACAAACCACCCGTANGG	1	0
685	6.85	GGCTTGACAAACCACCTATTNGG	1	1
686	6.86	GGCTTGACAAACCACCTGCANGG	1	0
687	6.87	GGGCTTGACAAACATCTTGTNGG	1	1
688	6.88	GGGCTTGACAAAACTCCCGTNGG	1	0
689	6.89	GGGCTTGACAAATCAACTCTNGG	1	0
690	6.9	GGGCTTGACAAACAACCCATNGG	1	0
691	6.91	GGGCTTGACAAACCATCCATNGG	1	1
692	6.92	GGGCTTGACAAGCTACCTGTNGG	1	1
693	6.93	GGGCTTGACAAGCCCCCTGTNGG	1	0
694	6.94	GGGCTTGACAAACTGCCTGTNGG	1	0
695	6.95	CTTGACAAACCACCTGTAGGNGG	1	0
696	6.96	CTTGACAAACCACCAGTTGGNGG	1	0
697	6.97	CTTGACAAACCACCTCCAGANGG	1	0
698	6.98	AACCACCTGTAGAAACACTCNGG	1	0
699	6.99	AAAAAAACACTGACCCCTGCNGG	1	0
700	7	AAAAAAAACACCCCCCTCCCNGG	1	1
701	7.01	AAAAAAAAACAGTCCCCCGCNGG	1	1
702	7.02	AACACTCTTCTCTCTCTGACNGG	1	0
703	7.03	CCACCTGTAGAGAGACCCTTNGG	1	1
704	7.04	CCACCTGTAGAAACACATTGNGG	1	1
705	7.05	CCACCTGTAGAAACACTCTTNGG	1	0
706	7.06	ACCACCTGTAGAAACGTTCGNGG	1	0
707	7.07	ACCACCTGTAGAAACACTCTNGG	1	0
708	7.08	AACCACCTGTAGAAACACTGNGG	1	1
709	7.09	ACAAACCACCTGTAGGAAACNGG	1	0
710	7.1	CTTGACAAACCACCAGCAGGNGG	1	0
711	7.11	ACAAACCACCTGTAGAACAGNGG	1	1
712	7.12	GACAAACCACCTGTGGATAANGG	1	0
713	7.13	GACAAACCACCCGTAGAAAANGG	1	0
714	7.14	GACAAACCACCTGTAGAAACNGG	1	0
715	7.15	TGACAAACCACCTGTTGGACNGG	1	0
716	7.16	TGACAAACCACCCGTAGAAANGG	1	1
717	7.17	TGACAAACCACCTGTAGGACNGG	1	1
718	7.18	TTGACAAACCACCTGTCACANGG	1	1
719	7.19	TTGACAAACCATCTGTAGCGNGG	1	0
720	7.2	CTTGACAAACCACCCTTAGANGG	1	0
721	7.21	GGGCTTGACAAACTGCCTGCNGG	1	0
722	7.22	GGGCTTGACAAACAACTTGTNGG	1	0
723	7.23	CAGGTGAGTGGGTTTGAGGANGG	1	0
724	7.24	GGGCTTGACAAACTACTTGCNGG	1	0
725	7.25	TGGGCTTGACAAGCCACCTGNGG	1	0
726	7.26	TGGGCTTGACAAATCACCGGNGG	1	0
727	7.27	TGGGCTTGACAAACCATCAGNGG	1	0
728	7.28	TGGGCTTGACAAACCACATGNGG	1	1
729	7.29	TGGGCTTGACAAACCACTAGNGG	1	1
730	7.3	TGGGCTTGACAAACCACCAGNGG	1	0
731	7.31	TGGGCTTGACAAACCACCCGNGG	1	1
732	7.32	TGGGCTTGACAAACCACTTTNGG	1	0
733	7.33	GTGGGCTTGACAAACTGCCTNGG	1	1
734	7.34	GTGGGCTTGACAAACCACCGNGG	1	0
735	7.35	AGTGGGCTTGACATACCACCNGG	1	0
736	7.36	GAGTGGGCTTGAAATACCACNGG	1	0
737	7.37	GAGTGGGCTTGAAAAAGCACNGG	1	0
738	7.38	GAGTGGGCTTGTCAAACAACNGG	1	1
739	7.39	GAGTGGGCTTGACAAACCTGNGG	1	1
740	7.4	TGAGTGGGCTTGATAAACCANGG	1	0
741	7.41	TGAGTGGGCTTGACAACCACNGG	1	0
742	7.42	TGAGTGGGCTTGACAAACGGNGG	1	0
743	7.43	TGAGTGGGCTTGACAAACCTNGG	1	0
744	7.44	GTGAGTGGGCTTGACCCACGNGG	1	0
745	7.45	GTGAGTGGGCTTGACAAAACNGG	1	0
746	7.46	AGGTGAGTGGGCTTGCCTATNGG	1	0
747	7.47	AGGTGAGTGGGCTTGACAAANGG	1	0
748	7.48	TGGGCTTGACAAACCCCTTGNGG	1	0
749	7.49	TGGGCTTGACAAGCTACCTGNGG	1	0
750	7.5	GGGCTTGACAAACCACCCCTNGG	1	1
751	7.51	GGGCTTGACAAACGACCTGTNGG	1	0
752	7.52	GGGCTTGACAAACCATGTGTNGG	1	1
753	7.53	GGGCTTGACAAACCAGTTGTNGG	1	0
754	7.54	GGGCTTGACAATCCACCAGANGG	1	0
755	7.55	GGGCTTGACAAACCTCCCGTNGG	1	0
756	7.56	GGGCTTGACAAACCACACGTNGG	1	0
757	7.57	GGGCTTGACAATCCACCTGTNGG	1	0
758	7.58	GGGCTTGACAAGCCACCTCTNGG	1	0
759	7.59	GGGCTTGACAATCCACCTGANGG	1	0
760	7.6	GGGCTTGACAAAGCACCTGTNGG	1	0
761	7.61	GGGCTTGACAAAGCACCTGCNGG	1	0
762	7.62	GGGCTTGACAAACTACCTGTNGG	1	0
763	7.63	GGGCTTGACAAACCACCTCTNGG	1	0
764	7.64	GGGCTTGACAAACTACCTATNGG	1	0
765	7.65	GGGCTTGACAAACCGCCTGTNGG	1	0
766	7.66	GGGCTTGACAAACCCCCTGTNGG	1	0
767	7.67	GGGCTTGACAAACCATCTTTNGG	1	0
768	7.68	GGGCTTGACAAACCATCTAANGG	1	1
769	7.69	GGGCTTGACAAACCAGCTGCNGG	1	0
770	7.7	AGCAGACGCTTTGGTCTAAANGG	1	1
771	7.71	GGGCTTGACAAACCACGTGTNGG	1	0
772	7.72	GGGCTTGACAAACCACATTTNGG	1	1
773	7.73	GGGCTTGACAAACCACTTATNGG	1	1
774	7.74	AGCAGACGCTTTTATCCGAANGG	1	1
775	7.75	TTCAGCGATTCAACAAGACCNGG	1	0
776	7.76	AGCAGACGCTTTGGTCCTGANGG	1	0
777	7.77	TTTGTCAAGCCCGCTTACCTNGG	1	1
778	7.78	GTCAAGCCCACTCACCTATGNGG	1	1
779	7.79	GTCAAGCCCACTCACCTTAGNGG	1	1
780	7.8	GTCAAGCCCACTCACCTCCGNGG	1	0
781	7.81	GTCAAGCCCACTCACCTGATNGG	1	0
782	7.82	GTCAAGCCCACTCACCTGAANGG	1	0
783	7.83	GTCAAGCCCACTCACCTCAANGG	1	0
784	7.84	GTCAAGCCCACTCACCTTCANGG	1	1
785	7.85	TGTCAAGCCCACTTACCCATNGG	1	1
786	7.86	TGTCAAGCCCACACACCTGTNGG	1	0
787	7.87	TGTCAAGCCCACTCACTTGTNGG	1	1
788	7.88	TGTCAAGCCCACTCACCTTGNGG	1	0
789	7.89	TGTCAAGCCCACTCACCTAGNGG	1	0
790	7.9	TGTCAAGCCCACTCACCTATNGG	1	0
791	7.91	TGTCAAGCCCACTCACCCATNGG	1	0
792	7.92	TGTCAAGCCCACTCACCATANGG	1	0
793	7.93	TGTCAAGCCCACTCACCTACNGG	1	0
794	7.94	TTGTCAAGCCCAATCACGGGNGG	1	0
795	7.95	TTGTCAAGCCCGGTCACCTGNGG	1	0
796	7.96	TTGTCAAGCCCACTCAGTTGNGG	1	1
797	7.97	TTGTCAAGCCCTCTCACCTANGG	1	1
798	7.98	TTGTCAAGCCCATTCACCTGNGG	1	1
799	7.99	TTGTCAAGCCCACACACCTGNGG	1	0
800	8	TTGTCAAGCCCACCCACCTGNGG	1	0
801	8.01	TTGTCAAGCCCACTAACCTGNGG	1	0
802	8.02	TTGTCAAGCCCACTCACGTGNGG	1	0
803	8.03	TTGTCAAGCCCACTCACATGNGG	1	1
804	8.04	TTGTCAAGCCCACTCACCCANGG	1	0
805	8.05	GTCAAGCCCACTCACCAGTANGG	1	0
806	8.06	GTCAAGCCCACTCACCCGTGNGG	1	0
807	8.07	GTCAAGCCCACTCACCAGTGNGG	1	0
808	8.08	GTCAAGCCCACTCACATATGNGG	1	0
809	8.09	GTCAAGCCCACGAACCTGTGNGG	1	0
810	8.1	GTCAAGCCCACATACCTGTANGG	1	0
811	8.11	GTCAAGCCCACCCACTTGTGNGG	1	1
812	8.12	GTCAAGCCCACTCGCGTGTGNGG	1	1
813	8.13	GTCAAGCCCACTTACCAGTGNGG	1	1
814	8.14	GTCAAGCCCACTAACCAGTGNGG	1	0
815	8.15	GTCAAGCCCACTCATCAGTGNGG	1	0
816	8.16	GTCAAGCCCACTCAACCGTCNGG	1	0
817	8.17	GTCAAGCCCACCCACCTATGNGG	1	1
818	8.18	GTCAAGCCCACTCTCCTATGNGG	1	1
819	8.19	GTCAAGCCCACTCAGCTTTGNGG	1	1
820	8.2	GTCAAGCCCACTCATCTATANGG	1	0
821	8.21	GTCAAGCCCACTCACTTCTGNGG	1	0
822	8.22	GTCAAGCCCACTCACCGGTGNGG	1	1
823	8.23	GTCAAGCCCACACACCTGCANGG	1	0
824	8.24	GTCAAGCCCACCCACCTGCANGG	1	0
825	8.25	GTCAAGCCCACTTACCTGCGNGG	1	0
826	8.26	GTCAAGCCCACTGACCTGCTNGG	1	0
827	8.27	GTCAAGCCCACTTACCTGTANGG	1	0
828	8.28	GTCAAGCCCACTCTCCTGCGNGG	1	0
829	8.29	GTCAAGCCCACTCATCTGTANGG	1	1
830	8.3	GTCAAGCCCACTCACGTGTGNGG	1	1
831	8.31	GTCAAGCCCACTCACTTGCTNGG	1	0
832	8.32	GTCAAGCCCACTCACTTGTANGG	1	0
833	8.33	GTCAAGCCCACTCACATGTANGG	1	0
834	8.34	GTCAAGCCCACTCACTTGTCNGG	1	1
835	8.35	TTGTCAAGCCCACTCACCTCNGG	1	1
836	8.36	TTTGTCAAGCCTACTCACCTNGG	1	0
837	8.37	TCAAGCCCACTCACCTGTGANGG	1	0
838	8.38	TTTGTCAAGCCCTCTCACTGNGG	1	0
839	8.39	TACAGGTGGTTTGTCAAGTGNGG	1	0
840	8.4	TACAGGTGGTTTGTCAAGGTNGG	1	0
841	8.41	TACAGGTGGTTTGTCAAGCCNGG	1	0
842	8.42	CTACAGGTGGTTTGTCAAGGNGG	1	0
843	8.43	CTACAGGTGGTTTGTCAAGCNGG	1	0
844	8.44	TTTCTACAGGTGGCTGGTTANGG	1	0
845	8.45	TTTCTACAGGTGGTTTGTCCNGG	1	0
846	8.46	AGTGTTTCTACAGGTGGGCGNGG	1	1
847	8.47	AGAGTGTTTCTGCAGGTGAGNGG	1	0
848	8.48	AGAAGAGTGTTTCTACAGGGNGG	1	1
849	8.49	GAGAAGAGTGTTTTAGCAGGNGG	1	0
850	8.5	GAGAAGAGTGTTTCTCAGGGNGG	1	0
851	8.51	GAGAAGAGTGTTTCTCGAAGNGG	1	0
852	8.52	GAGAAGAGTGTTTGTACCAGNGG	1	1
853	8.53	GAGAAGAGTGTTAGTACAGGNGG	1	0
854	8.54	GAGAAGAGTGTTCTTACAGGNGG	1	1
855	8.55	GAGAAGAGTGTGTCAACAGGNGG	1	0
856	8.56	GAGAAGAGTGTGTCCACAGGNGG	1	0
857	8.57	GAGAAGAGTGTATCCACAGGNGG	1	0
858	8.58	GAGAAGAGTGTTTACACAGGNGG	1	0
859	8.59	GAGAAGAGTGTATCTGCAGANGG	1	0
860	8.6	GAGAAGAGTGTTTCCGCAGGNGG	1	0
861	8.61	GAGAAGAGTGTTTCTGTAGGNGG	1	0
862	8.62	GAGAAGAGTGTTACTACGGGNGG	1	1
863	8.63	GAGAAGAGTGTTTGTACGGGNGG	1	1
864	8.64	GAGAAGAGTGTTTATACGGGNGG	1	0
865	8.65	GAGAAGAGTGTTTCTGCGGGNGG	1	1
866	8.66	ACAGGTGGTTTGTCAAGCTGNGG	1	1
867	8.67	CAGGTGGTTTGTATAGCGCANGG	1	0
868	8.68	GGTGGTTTGTCAAGCTCACANGG	1	0
869	8.69	GGTTTGTCAAGCCCAATCACNGG	1	0
870	8.7	TTTGTCAAGCCCACTCACAGNGG	1	0
871	8.71	TTTGTCAAGCCCACTCACTCNGG	1	1
872	8.72	GTTTGTCAAGCCCATTCCTCNGG	1	0
873	8.73	GTTTGTCAAGCCCGCTTACCNGG	1	1
874	8.74	GTTTGTCAAGCTCACTCACCNGG	1	0
875	8.75	GTTTGTCAAGCCTACTCACCNGG	1	0
876	8.76	GTTTGTCAAGCCAACTCACCNGG	1	0
877	8.77	GTTTGTCAAGCCCACTGACCNGG	1	0
878	8.78	GTTTGTCAAGCCCACTCATGNGG	1	0
879	8.79	GTTTGTCAAGCCCACTCACANGG	1	0
880	8.8	GGTTTGTCAAGCACACTCACNGG	1	0
881	8.81	GGTTTGTCAAGCCTACTCAGNGG	1	0
882	8.82	GGTTTGTCAAGCCCACTCAANGG	1	1
883	8.83	GGTGGTTTGTCAAGTCCACTNGG	1	0
884	8.84	GGTTTGTCAAGCCCACTGCANGG	1	1
885	8.85	GGTTTGTCAAGCCCACTCGCNGG	1	1
886	8.86	GGTTTGTCAAGCCCACTTACNGG	1	1
887	8.87	GGTTTGTCAAGCCCACTCCCNGG	1	1
888	8.88	TGGTTTGTCAAACCCACTCANGG	1	1
889	8.89	TGGTTTGTCAAGCCCAATCANGG	1	0
890	8.9	TGGTTTGTCAAGCCCACACTNGG	1	0
891	8.91	GTGGTTTGTCAGGCTCACTGNGG	1	0
892	8.92	GTGGTTTGTCAAGTCCACTANGG	1	0
893	8.93	GTGGTTTGTCAAGACCACTANGG	1	0
894	8.94	GTGGTTTGTCAAGACCACTCNGG	1	0
895	8.95	GTGGTTTGTCAAGCCCACTCNGG	1	0
896	8.96	GTCAAGCCCACTCACTTCCGNGG	1	0
897	8.97	TCAAGCCCACTCACCTGTATNGG	1	0
898	8.98	GAGAAGAGTGTGTCTACAGGNGG	1	1
899	8.99	CAAGCCCACTCGCTGGTGTGNGG	1	1
900	9	ACTCACCTGTGTGAAGCTGANGG	1	1
901	9.01	CACTCACCTGTCTGATGCACNGG	1	1
902	9.02	CACTCACCTGTGTGAAACACNGG	1	1
903	9.03	CACTCACCTGTGTGAAGCATNGG	1	0
904	9.04	CCACTCACCTGAGTGAAGCANGG	1	0
905	9.05	CCACTCACCTGTGTGAGGTANGG	1	1
906	9.06	CCCACTCACCTGTGTAAGGCNGG	1	1
907	9.07	CCCACTCACCTGAGTGAAGCNGG	1	0
908	9.08	GCCCACTCACCTGCATGAACNGG	1	0
909	9.09	GCCCACTCACCTGTAAGAAANGG	1	0
910	9.1	GCCCACTCACCTGTGTAAACNGG	1	0
911	9.11	GCCCACTCACCTGTGTGAGGNGG	1	0
912	9.12	GCCCACTCACCTGTGTGGTGNGG	1	0
913	9.13	GCCCACTCACCTGTGTGACANGG	1	1
914	9.14	AGCCCACTCACCGGTTTTAANGG	1	1
915	9.15	AGCCCACTCACCTGTGATAANGG	1	0
916	9.16	AGCCCACTCACCCGTGTGAGNGG	1	0
917	9.17	AGCCCACTCACCTGTATGACNGG	1	0
918	9.18	AGCCCACTCACCTGTGTGCANGG	1	1
919	9.19	AAGCCCACTCATCCGTGTGANGG	1	1
920	9.2	AAGCCCACTCACCATTGTGANGG	1	1
921	9.21	AAGCCCACTCACCTGATTGANGG	1	0
922	9.22	AAGCCCACTCACCAGTGTGANGG	1	0
923	9.23	AAGCCCACTCACCCGTGTGANGG	1	0
924	9.24	AAGCCCACTCACCTTTGTGANGG	1	0
925	9.25	AAGCCCACTCACCTGTTTGANGG	1	0
926	9.26	AAGCCCACTCACCTGTATAANGG	1	0
927	9.27	ACTCACCTGTGTGAGGCATTNGG	1	0
928	9.28	ACTCACCTGTGTGAGGTACANGG	1	0
929	9.29	ACTCACCTGTGTGCAGAAAANGG	1	0
930	9.3	CACCTGTGTGAAGCACACTCNGG	1	0
931	9.31	CCTGTGTGAAGCACACTTTANGG	1	1
932	9.32	CCTGTGTGAAGCACACTTCANGG	1	1
933	9.33	ACCTGTGTGAATCACGCTTCNGG	1	0
934	9.34	ACCTGTGTGAAGCACACTCGNGG	1	1
935	9.35	ACCTGTGTGAAGCACACTTTNGG	1	1
936	9.36	CACCTGTGTGAGGGACACTCNGG	1	1
937	9.37	CACCTGTGTGAGGCACAGTANGG	1	0
938	9.38	CACCTGTGTGAGGCACAGTCNGG	1	0
939	9.39	CACCTGTGTGAGGCACACTTNGG	1	0
940	9.4	CACCTGTGTGAGGCACACTCNGG	1	1
941	9.41	CACCTGTGTGACGCACACTCNGG	1	1
942	9.42	CACCTGTGTGAAGCACATTTNGG	1	0
943	9.43	CACCTGTGTGAAGCACACCCNGG	1	1
944	9.44	CTCACCTGTGTGAGGCATATNGG	1	1
945	9.45	TCACCTGTGTGAGGAAGACTNGG	1	0
946	9.46	TCACCTGTGTGAGGGATACTNGG	1	1
947	9.47	TCACCTGTGTGAGGGACTCTNGG	1	1
948	9.48	TCACCTGTGTGAGGTACTCTNGG	1	0
949	9.49	TCACCTGTGTGGAGCTCGCTNGG	1	1
950	9.5	TCACCTGTGTGAGGCTCGCTNGG	1	1
951	9.51	TCACCTGTGTGAGGCGCAGTNGG	1	0
952	9.52	TCACCTGTGTGAGCCACACTNGG	1	0
953	9.53	TCACCTGTGTGGAGCACACTNGG	1	0
954	9.54	TCACCTGTGTGGAGCACACANGG	1	0
955	9.55	TCACCTGTGTGAGGCACAGTNGG	1	0
956	9.56	TCACCTGTGTGAAGCACAATNGG	1	0
957	9.57	AAGCCCACTCACCTGTGTGCNGG	1	1
958	9.58	CAAGCCCACTCACTCATGTGNGG	1	1
959	9.59	TCAAGCCCACTCACCTGCAGNGG	1	0
960	9.6	CAAGCCCACTCACTACTGTGNGG	1	0
961	9.61	CAAGCCCACTCACATGTATGNGG	1	0
962	9.62	CAAGCCCACTCACTTGTCTGNGG	1	0
963	9.63	CAAGCCCACTCACCAGTATGNGG	1	0
964	9.64	CAAGCCCACTCACCCGTATGNGG	1	1
965	9.65	CAAGCCCACTCACCAGTCTGNGG	1	0
966	9.66	CAAGCCCACTCACCCGTATANGG	1	0
967	9.67	CAAGCCCACTCACCTTTTTGNGG	1	0
968	9.68	CAAGCCCACTCACCTGGTTGNGG	1	0
969	9.69	CAAGCCCACTCACCTGATTGNGG	1	0
970	9.7	CAAGCCCACTCACCTGAATGNGG	1	1
971	9.71	CAAGCCCACTCACCTGATTTNGG	1	0
972	9.72	CAAGCCCACTCACCTGAATTNGG	1	0
973	9.73	CAAGCCCACTCACCTGCATANGG	1	0
974	9.74	CAAGCCCACTCAACTGTGTCNGG	1	1
975	9.75	CAAGCCCACTCACGTGTGTGNGG	1	0
976	9.76	CAAGCCCACTCACTTGTGAGNGG	1	1
977	9.77	CAAGCCCACTCACATGTGCGNGG	1	0
978	9.78	CAAGCCCACTCACCAGTGTANGG	1	1
979	9.79	CAAGCCCACTCACCTATGGGNGG	1	0
980	9.8	CAAGCCCACTCACCTATGTTNGG	1	0
981	9.81	CAAGCCCACTCACCTGGGTGNGG	1	1
982	9.82	CAAGCCCACTCACCTGCGTANGG	1	1
983	9.83	CAAGCCCACTCACCTGTGCTNGG	1	0
984	9.84	CAAGCCCACTCACCTGTTTCNGG	1	0
985	9.85	TCAAGCCCACTCACCTTTTGNGG	1	1
986	9.86	TCAAGCCCACTCACCTGTGGNGG	1	0
987	9.87	TCAAGCCCACTCACCTGGTGNGG	1	0
988	9.88	CAAGCCCACTCACATGTTTGNGG	1	0
989	9.89	CAAGCCCACTCACTTGTTTGNGG	1	1
990	9.9	CAAGCCCACTCAACTGTATGNGG	1	0
991	9.91	CAAGCCCACTCGTCTGTGTGNGG	1	0
992	9.92	CAAGCCCACTCACAGGGGTGNGG	1	0
993	9.93	CAAGCCCACTCACGAGTATGNGG	1	1
994	9.94	CAAGCCCACTCACAAGTATGNGG	1	0
995	9.95	CAAGCCCACTCATCTGCTTGNGG	1	0
996	9.96	CAAGCCCACTCATCTGCATGNGG	1	0
997	9.97	CAAGCCCACTCACTTGCATGNGG	1	1
998	9.98	CAAGCCCACTCACCCGGATGNGG	1	0
999	9.99	CAAGCCCACTCACCAGCATGNGG	1	0
1000	10	CAAGCCCACTCACAGGTGAGNGG	1	1
1001	10.01	CAAGCCCACTCACGTATGAGNGG	1	0
1002	10.02	CAAGCCCACTCACCCATGGGNGG	1	0
1003	10.03	CAAGCCCACTCACTTGTAGGNGG	1	0
1004	10.04	CAAGCCCACTCAGTTGTGTGNGG	1	0
1005	10.05	CAAGCCCACTCATCTGTATGNGG	1	1
1006	10.06	CAAGCCCACTCATTTGTGTGNGG	1	0
1007	10.07	CAAGCCCACTCATCCGTGTGNGG	1	1
1008	10.08	CAAGCCCACTCGCCTATGTGNGG	1	0
1009	10.09	CAAGCCCACTCACTTTTGTGNGG	1	0
1010	10.1	CAAGCCCACTCACTTCTGTGNGG	1	0
1011	10.11	CAAGCCCACTCACCGATGTGNGG	1	0
1012	10.12	CAAGCCCACTCACTTGGGTGNGG	1	0
1013	10.13	CAAGCCCACTCACATGCGTGNGG	1	0
1014	10.14	CAAGCCCACTCACCTACGTGNGG	1	0
1015	10.15	CAAGCCCACTCGCCTGTTTGNGG	1	1
1016	10.16	CAAGCCCACTCGCCTGTATGNGG	1	1
1017	10.17	CAAGCCCACTCCCCTGTATGNGG	1	0
1018	10.18	GAGAAGAGTGTTTCTTCGGANGG	1	0
1019	10.19	GAGAAGAGTGTTGCTACAGGNGG	1	1
1020	10.2	AGCAGACGCTTATGGCCCAANGG	1	0
1021	10.21	TGAGGAGGCATTCAGTGACTNGG	1	0
1022	10.22	TTCAGCGATTCACCAAGAACNGG	1	1
1023	10.23	TTCAGCGATTCAACGAGAGGNGG	1	0
1024	10.24	TTCAGCGATTCAACGAGAGANGG	1	0
1025	10.25	TTCAGCGATTCAACAGGAGGNGG	1	0
1026	10.26	TTCAGCGATTCAACACGAAGNGG	1	1
1027	10.27	CTGTGTGAAGCACACACCGTNGG	1	0
1028	10.28	CATTCAGCGATTCACCTAGANGG	1	0
1029	10.29	GCATTCAGCGATTCAGGAAGNGG	1	0
1030	10.3	GCATTCAGCGAATCAACCAANGG	1	0
1031	10.31	GCATTCAGCGATTCGACAAGNGG	1	0
1032	10.32	GCATTCAGCGATTCAAGAAGNGG	1	0
1033	10.33	GCATTCAGCGATTCAACAGGNGG	1	0
1034	10.34	GCATTCAGCGATTCAACGAGNGG	1	0
1035	10.35	GCATTCAGCGATTCAACTAGNGG	1	0
1036	10.36	AGGCATTCAGCAGTTCAACANGG	1	1
1037	10.37	AGGCATTCAGCACTTCAACANGG	1	1
1038	10.38	AGGCATTCAGCAATTCGACANGG	1	0
1039	10.39	AGGCATTCAGCGATTCAAAGNGG	1	1
1040	10.4	GAGGCATTCAGTGATTCAGCNGG	1	1
1041	10.41	GAGGCATTCAGAGATTCACCNGG	1	0
1042	10.42	GAGGCATTCAGCCATTCAACNGG	1	0
1043	10.43	GAGGCATTCAGCGAATCAACNGG	1	1
1044	10.44	GAGGCATTCAGCGATTAACANGG	1	0
1045	10.45	GAGGCATTCAGCGATTTAACNGG	1	0
1046	10.46	GGAGGCATTCAGTGATTCAANGG	1	1
1047	10.47	AGGAGGCATTCAGTGACTGANGG	1	0
1048	10.48	GAGGAGGCATTCAGCGATTCNGG	1	0
1049	10.49	TTCAGCGATTCAGCAAGAGGNGG	1	1
1050	10.5	TTCAGCGATTCAACAGGGAGNGG	1	0
1051	10.51	TTCAGCGATTCAACACCAAGNGG	1	0
1052	10.52	GAAGAGGCAATACACACACANGG	1	0
1053	10.53	GAGGCAATACACGCTCGAAGNGG	1	1
1054	10.54	GAGGCAATACACACCAGAAGNGG	1	0
1055	10.55	GAGGCAATACACACAACAAGNGG	1	1
1056	10.56	AGAGGCAATACACACACTGANGG	1	1
1057	10.57	AGAGGCAATACACACATGACNGG	1	0
1058	10.58	AGAGGCAATACACACAAGAGNGG	1	0
1059	10.59	AGAGGCAATACACACAAACGNGG	1	1
1060	10.6	GAAGAGGCAATGCACTCCAGNGG	1	0
1061	10.61	GAAGAGGCAATGCACACGACNGG	1	0
1062	10.62	GAAGAGGCAATGCACACAATNGG	1	1
1063	10.63	GAAGAGGCAATAGACACAAGNGG	1	0
1064	10.64	GAAGAGGCAATACACACTAGNGG	1	0
1065	10.65	GAAGAGGCAATACACACAACNGG	1	0
1066	10.66	TTCAGCGATTCAACAGCAAGNGG	1	0
1067	10.67	AAGAAGAGGCAATGCAGTCANGG	1	1
1068	10.68	CAAGAAGAGGCTGTACACACNGG	1	1
1069	10.69	CAAGAAGAGGCAGCACACACNGG	1	1
1070	10.7	CAAGAAGAGGCAATGCACACNGG	1	1
1071	10.71	CAAGAAGAGGCAATACTCACNGG	1	0
1072	10.72	CAAGAAGAGGCAATACACAGNGG	1	0
1073	10.73	CAAGAAGAGGCAATACACCCNGG	1	0
1074	10.74	ACAAGAAGAGGCAACACACANGG	1	1
1075	10.75	CAACAAGAAGAGGCAATGGANGG	1	1
1076	10.76	GCGATTCAACAAAAAGAGGCNGG	1	0
1077	10.77	TTCAGCGATTCACCTAGAAGNGG	1	0
1078	10.78	TTCAGCGATTCAACGGGAAGNGG	1	1
1079	10.79	TGAGGAGGCATTTAGCGATTNGG	1	1
1080	10.8	AATTGAGGAGGGATGCAGGGNGG	1	0
1081	10.81	GCAATACACACAAGAAGTGCNGG	1	0
1082	10.82	TACAATTGAGGGGGCATTCANGG	1	0
1083	10.83	TCCAAAGCGACTTGCATATGNGG	1	1
1084	10.84	TCCAAAGCGACTTGCGATTGNGG	1	0
1085	10.85	TCCAAAGCGACGTACACTTGNGG	1	0
1086	10.86	TCCAAAGCGACATACAAGTGNGG	1	0
1087	10.87	TCCAAAGCGACCTACAACTGNGG	1	1
1088	10.88	TCCAAAGCGACTCACAACTGNGG	1	0
1089	10.89	TCCAAAGCGACTTACAGGTGNGG	1	1
1090	10.9	TCCAAAGCGACTTACATGTGNGG	1	1
1091	10.91	TCCAAAGCGACCTACAATTGNGG	1	0
1092	10.92	TCCAAAGCGACGTACAATCGNGG	1	0
1093	10.93	TCCAAAGCGACTTGCAATTGNGG	1	1
1094	10.94	TCCAAAGCGACTTACACTTGNGG	1	0
1095	10.95	TCCAAAGCGACTTACAATGGNGG	1	0
1096	10.96	TCCAAAGCGACTTACAAGTCNGG	1	1
1097	10.97	GTCCAAAGCGACTTACGCTGNGG	1	0
1098	10.98	GTCCAAAGCGACTTACGATTNGG	1	0
1099	10.99	GTCCAAAGCGACTTACAAACNGG	1	0
1100	11	TTGTCCAAAGCGACTTCCTCNGG	1	0
1101	11.01	TTTGTCCAAAGCCACTGAGANGG	1	1
1102	11.02	TTTTGTCCAAAGCGACCTGANGG	1	0
1103	11.03	CTTTTGTCCAAAGCGGCTTGNGG	1	0
1104	11.04	GCTTTTGTCCAAGGTGACTTNGG	1	0
1105	11.05	CAGACGCTTTTATCCAAACGNGG	1	0
1106	11.06	CAGACGCTTTTGTCCAATAGNGG	1	0
1107	11.07	CAGACGCTTTTGTCCAAGGTNGG	1	1
1108	11.08	GCAGACGCTTTTATCCACAGNGG	1	0
1109	11.09	GCAGACGCTTTTGTGCAAAGNGG	1	0
1110	11.1	TCCAAAGCGACTTGCAGATGNGG	1	1
1111	11.11	TCCAAAGCGACTAACACATGNGG	1	0
1112	11.12	TCCAAAGCGACCTACGAATGNGG	1	0
1113	11.13	AAAGCGACTTACAAGCGAGGNGG	1	0
1114	11.14	TACAATTGAGGAGGCATGCANGG	1	0
1115	11.15	TTACAATTGAGGAGGCATGCNGG	1	0
1116	11.16	GCGACTTACAAATGAGGAGGNGG	1	1
1117	11.17	GCGACTTACAACTGAGGAAANGG	1	1
1118	11.18	GCGACTTACAATTGAGGAGGNGG	1	0
1119	11.19	AGCGACTTACAAATGAGGCANGG	1	1
1120	11.2	AAGCGACTTACAAATGCGGANGG	1	1
1121	11.21	AAAGCGACTTAAAACCGAGGNGG	1	0
1122	11.22	AAAGCGACTTACAGCTGATGNGG	1	0
1123	11.23	AAAGCGACTTACAGTGGAAGNGG	1	0
1124	11.24	AAAGCGACTTACATCTGAGGNGG	1	1
1125	11.25	AAAGCGACTTACAAAGGAGGNGG	1	1
1126	11.26	AAAGCGACTTACAAGTCAGGNGG	1	1
1127	11.27	TCCAAAGCGACTAACTGTTGNGG	1	0
1128	11.28	AAAGCGACTTACAATTCGGGNGG	1	0
1129	11.29	AAAGCGACTTACAATCGAGGNGG	1	1
1130	11.3	CAAAGCGACTTTCAATGCAGNGG	1	1
1131	11.31	CAAAGCGACTTACAACTGAGNGG	1	1
1132	11.32	CCAAAGCGACTAACGAATGANGG	1	0
1133	11.33	CCAAAGCGACTTGCAAATGANGG	1	1
1134	11.34	CCAAAGCGACTTAAAATCGCNGG	1	0
1135	11.35	CCAAAGCGACTTACAAATGGNGG	1	0
1136	11.36	CCAAAGCGACTTACAAGTGANGG	1	1
1137	11.37	CCAAAGCGACTTACAACTGANGG	1	1
1138	11.38	TCCAAAGCGACCTCCAGTTGNGG	1	1
1139	11.39	TCCAAAGCGACTTGTAGTTGNGG	1	1
1140	11.4	GGCAATACACACGAGAAGTGNGG	1	0
1141	11.41	GCAATACACACAAGAAGTGGNGG	1	0
1142	11.42	GAGAAGAGTGTTCCTACAGGNGG	1	0
1143	11.43	AAGTGCTAGAGATAGGACGGNGG	1	0
1144	11.44	GCTAGAGTAAGGGAGGGGGCNGG	1	0
1145	11.45	GCTAGAGTAAGGAGTGTGGGNGG	1	1
1146	11.46	GCTAGAGTAAGGAGAGGGGGNGG	1	1
1147	11.47	GCTAGAGTAAGGAGGGGGTGNGG	1	1
1148	11.48	GCTAGAGTAAGGAGGGGGGANGG	1	1
1149	11.49	TGCTAGAGTAAAGAGGAGAGNGG	1	0
1150	11.5	TGCTAGAGTAAAAAGGGGGGNGG	1	1
1151	11.51	TGCTAGAGTAAGCAAGGGGANGG	1	1
1152	11.52	TGCTAGAGTAAGGAGTGTGGNGG	1	1
1153	11.53	TGCTAGAGTAATGAGGGGGGNGG	1	0
1154	11.54	TGCTAGAGTAAGGAAGGGGGNGG	1	0
1155	11.55	TGCTAGAGTAAGGAGAGGGANGG	1	0
1156	11.56	TGCTAGAGTAAGGAGGGGGTNGG	1	1
1157	11.57	TGCTAGAGTAAGGAGGGGATNGG	1	0
1158	11.58	TGCTAGAGTAAGGAGGGGGANGG	1	0
1159	11.59	GTGCTAGAGTAAAGGAGGGGNGG	1	1
1160	11.6	GTGCTAGAGTAATGAGGGGGNGG	1	0
1161	11.61	GTGCTAGAGTAAGGAGTGTGNGG	1	1
1162	11.62	GTGCTAGAGTAAGGAGGGGGNGG	1	1
1163	11.63	GTGCTAGAGTAAGGAGGGGANGG	1	0
1164	11.64	AGTGCTAGAGTAAAGGTGGGNGG	1	0
1165	11.65	AGTGCTAGAGTTAAGAGAGGNGG	1	1
1166	11.66	AGTGCTAGAGTGAGGAGGGGNGG	1	1
1167	11.67	AGTGCTAGAGTTAGGAGGAGNGG	1	0
1168	11.68	AGTGCTAGAGTAGGGAGGGCNGG	1	0
1169	11.69	AGTGCTAGAGTAAGGAGTGTNGG	1	1
1170	11.7	AGTGCTAGAGTAAGGAGGTTNGG	1	0
1171	11.71	GCTAGAGTAAGCAAGGGGAANGG	1	1
1172	11.72	CTAGAGTAAGGAGGGGGGAANGG	1	1
1173	11.73	CTAGAGTAAGGAGGGGGTGGNGG	1	1
1174	11.74	AGAGAGAAGAGTGTTCCTACNGG	1	0
1175	11.75	GAGAAGAGTGTTTCCACAAGNGG	1	1
1176	11.76	GAGAAGAGTGTTTCTACGTGNGG	1	1
1177	11.77	GAGAAGAGTGTTTCTACGGANGG	1	1
1178	11.78	GAGAGAAGAGTGTGTGAACANGG	1	0
1179	11.79	GAGAGAAGAGTGTTTCTAGGNGG	1	0
1180	11.8	AGAGAGAAGAGTGGTCATACNGG	1	0
1181	11.81	AGAGAGAAGAGCGTTACTACNGG	1	1
1182	11.82	AGAGAGAAGAGGGTTTCCATNGG	1	0
1183	11.83	AGAGAGAAGAGCGTTTCAACNGG	1	0
1184	11.84	AGAGAGAAGAGTGTGTCAACNGG	1	0
1185	11.85	AGAGAGAAGAGTGTGTCTACNGG	1	1
1186	11.86	AGAGAGAAGAGTGTTGCTACNGG	1	1
1187	11.87	AGAGAGAAGAGTGTTTCTGGNGG	1	0
1188	11.88	CTAGAGTAAGGAGGAGGGAGNGG	1	0
1189	11.89	AGAGAGAAGAGTGTTTCCGCNGG	1	0
1190	11.9	AGAGAGAAGAGTGTTTCGACNGG	1	1
1191	11.91	TAGAGAGAAGAGGGTTTCCANGG	1	0
1192	11.92	GGGGGGAGTGTTTTGATTTTNGG	1	0
1193	11.93	AGGAGGGGGGAGTGGCTTATNGG	1	0
1194	11.94	GTAAGGAGGGGGAGTTGTTTNGG	1	1
1195	11.95	GTAAGGAGGGGTGGGTGTTGNGG	1	0
1196	11.96	AGAGTAAGGAGAGGGGGGGGNGG	1	1
1197	11.97	AGAGTAAGGAGAGGGGGGCGNGG	1	1
1198	11.98	TAGAGTAAGGAGAGGGGGGGNGG	1	1
1199	11.99	CTAGAGTAAGGAGTGTGGGGNGG	1	1
1200	12	CTAGAGTAAGGAGAGGGGGGNGG	1	1
1201	12.01	AAGTGCTAGAGTTTTGAGGGNGG	1	1
1202	12.02	AAGTGCTAGAGTTCGGAGAGNGG	1	0
1203	12.03	GCAATACACACAAGAAGGGGNGG	1	0
1204	12.04	AAGTGCTAGAGTTAGGGGAGNGG	1	0
1205	12.05	TGCTCAGAGAATTAAGTGCGNGG	1	0
1206	12.06	GTGCTCAGAGACGTCAGTGCNGG	1	0
1207	12.07	GTGCTCAGAGAAATAAGCACNGG	1	0
1208	12.08	GTGCTCAGAGATTTTAGTGCNGG	1	0
1209	12.09	GTGCTCAGAGAATCTAGTGCNGG	1	0
1210	12.1	GTGCTCAGAGAATTTGGTGCNGG	1	0
1211	12.11	GTGCTCAGAGAATTCTGTGCNGG	1	1
1212	12.12	GTGCTCAGAGAATTTAGCGCNGG	1	0
1213	12.13	GTGCTCAGAGAATTAAAGGCNGG	1	0
1214	12.14	GTGCTCAGAGAATTGAGTAGNGG	1	0
1215	12.15	GTGCTCAGAGAATTCAGTGCNGG	1	0
1216	12.16	TTAGTGCTCAGACAAGTGAGNGG	1	0
1217	12.17	TTAGTGCTCAGGGAATAGAGNGG	1	1
1218	12.18	CTGTTAGTGCTCAGAGTAGTNGG	1	1
1219	12.19	CTGTTAGTGCTCAGAGAGTTNGG	1	1
1220	12.2	CTGTTAGTGCTCAGAGACTTNGG	1	0
1221	12.21	ACTGTTAGTGCTCAGGGTAANGG	1	1
1222	12.22	ACTGTTAGTGCTCAGAGACTNGG	1	0
1223	12.23	AGGAACTGTTACTGCTCTGANGG	1	1
1224	12.24	AGGAACTGTTAGTGGTCAGCNGG	1	0
1225	12.25	AAGGAACTGTTACTGCTCTGNGG	1	1
1226	12.26	AAGGAACTGTTAGTGCTCAGNGG	1	0
1227	12.27	CACACAAGAAGTGCTAGTTGNGG	1	1
1228	12.28	CAATACACACAGGCAGTGTTNGG	1	0
1229	12.29	GCAATACACACAGCCAGTGCNGG	1	0
1230	12.3	GCAATACACACAACCAGTGCNGG	1	0
1231	12.31	GCAATACACACAACAAGAGCNGG	1	0
1232	12.32	GCTCAGAGAATTGAGTGCTANGG	1	0
1233	12.33	GCTCAGAGAATGAAGTGCTCNGG	1	0
1234	12.34	GCTCAGAGAATCAAGTGATCNGG	1	1
1235	12.35	TAAGTGCTAGAGTAAGAGGGNGG	1	0
1236	12.36	AAGTGCTAGAGTAGGGATGGNGG	1	0
1237	12.37	AAGTGCTAGAGTAAGGGAGGNGG	1	0
1238	12.38	AAGTGCTAGAGTTAGGAGCGNGG	1	0
1239	12.39	AAGTGCTAGAGTTAGGAGGANGG	1	0
1240	12.4	AAGTGCTAGAGTATGGAGGANGG	1	0
1241	12.41	AAGTGCTAGAGTAAGGGGAGNGG	1	0
1242	12.42	AAGTGCTAGAGTAAGGAGTGNGG	1	1
1243	12.43	AAGTGCTAGAGTAAGGAGGTNGG	1	0
1244	12.44	AAGTGCTAGAGTAAGGAGGCNGG	1	1
1245	12.45	TAAGTGCTAGAATTAGGGGGNGG	1	0
1246	12.46	TAAGTGCTAGAGATAGGACGNGG	1	0
1247	12.47	TAAGTGCTAGAGTGAGGGGTNGG	1	1
1248	12.48	TAAGTGCTAGACTAAGGAGGNGG	1	0
1249	12.49	CTCAGAGAATTAAGCGCTAGNGG	1	1
1250	12.5	TAAGTGCTAGAGGAAGGAGGNGG	1	0
1251	12.51	TAAGTGCTAGAGTCAGGAAGNGG	1	1
1252	12.52	TAAGTGCTAGAGTAGGGATGNGG	1	0
1253	12.53	TAAGTGCTAGAGTAAGGGAGNGG	1	0
1254	12.54	TAAGTGCTAGAGTAAGGAGCNGG	1	1
1255	12.55	TTAAGTGCTAGAGGAAGGAGNGG	1	0
1256	12.56	TTAAGTGCTAGAGTGAGGGGNGG	1	1
1257	12.57	TTAAGTGCTAGAGTAAGGGGNGG	1	0
1258	12.58	ATTAAGTGCTAGGGTCAGCANGG	1	0
1259	12.59	ATTAAGTGCTAGCGTTAGGGNGG	1	1
1260	12.6	GAGAATTAAGTGCTAGGGCANGG	1	0
1261	12.61	TCAGAGAATTAAGTGCGGGGNGG	1	0
1262	12.62	GTGCATTTATGAAGCGCGCCNGG	1	0

## Sheet: dr11_DR2
		# protospacer	# of alignments	# in genes
0	0	TGGGGAGCAGAGAGAGGGGANGG	321	99		>=2	588
1	0.01	TGGGGAGCAGAGATAGGGGANGG	152	54		>=1000	0
2	0.02	AAAGTGTGGGGAGCAGAGATNGG	149	50		100 to 300	6
3	0.03	AAGTGTGGGGAGCAGAGATANGG	140	47		5 to 99	148
4	0.04	CGCACTAACCACTAGGCTATNGG	125	38
5	0.05	AGTGTGGGGAGCAGAGATAGNGG	119	40
6	0.06	GTGTCGACGCACTAACCACTNGG	104	44
7	0.07	GATAGGGGAAGGATCAGCAANGG	87	35
8	0.08	GACAGTGGAGATATAGAGACNGG	76	32
9	0.09	ATCAGCAAAGGACCTCGAGANGG	70	23
10	0.1	TCAGCAAAGGACCTCGAGACNGG	68	27
11	0.11	AGCAGAGATAGGGGAAGGATNGG	67	16
12	0.12	AAGTGTGGGGAGCAGAGAGANGG	61	9
13	0.13	AAAGTGTGGGGAGCAGAGAGNGG	56	11
14	0.14	AGTGTGGGGAGCAGAGAGAGNGG	50	8
15	0.15	CGAGTTCGATTCCCGGCTCGNGG	44	12
16	0.16	TCGAGACGGGAATCGAACTCNGG	43	13
17	0.17	GACAGTGGAGATTTACAGACNGG	42	8
18	0.18	CGCACTAACCACTACACCATNGG	36	7
19	0.19	CTCGAGACGGGAATCGAACTNGG	36	11
20	0.2	GATAGGGGAAGGATCGGCAANGG	35	7
21	0.21	TGCGTCGACACATAGCACCGNGG	35	20
22	0.22	GTGGTTAGTGCGTCGACACANGG	34	9
23	0.23	CGAGTTCGATTCCCGTCTCGNGG	34	11
24	0.24	TGCGTCGACACATAGCACCANGG	33	8
25	0.25	TCAGCAAAGGACCTCGAGCCNGG	32	10
26	0.26	TGGGGAGCAGAGAGAGGGAANGG	31	7
27	0.27	TGGGGAGCAGAGAAAGGGGANGG	26	7
28	0.28	ATCAGCAAAGGACCTCGAGCNGG	25	9
29	0.29	CGAGTTCGATTCCCAGCTCGNGG	25	6
30	0.3	TCAGCAAAGGACCTTGAGCCNGG	24	5
31	0.31	GGGGAGCAGAGATAGGGGAANGG	23	7
32	0.32	ATCAGCAAAGGACCTCAAGCNGG	20	4
33	0.33	CACCTTTATTGACAGGACAGNGG	20	4
34	0.34	TCAGCAAAGGACCTCAAGCCNGG	20	6
35	0.35	CGCACTAACCACAAGGCTATNGG	19	6
36	0.36	CTCCACTGTCCTGTCAATAANGG	18	3
37	0.37	GTGGTTAGTGCGCCGACATANGG	18	3
38	0.38	TGGGGAGCAGAGATGGGGGANGG	18	7
39	0.39	CGAGTTCGATTCCTGGCTCANGG	18	9
40	0.4	CGCACTAACCACTACGCCATNGG	17	1
41	0.41	TGGGGAGCAGAGAGAGAGGANGG	17	6
42	0.42	GACAGTGGAGATTTAGAGACNGG	16	1
43	0.43	CGAGTTCGATTCCCGGCTTGNGG	16	8
44	0.44	TCAGCAAAGGACCTCAAGCTNGG	16	3
45	0.45	TGGGGAGCAGAGAGAAGGGANGG	16	4
46	0.46	TGGGGAGCAGAGATAGGGAANGG	15	2
47	0.47	GACAGTGGAGATGTAGAGACNGG	15	6
48	0.48	CGAGTTCGATTCCTGGCTCGNGG	15	3
49	0.49	GGGGAGCAGAGAGAGGGGAANGG	14	4
50	0.5	ATCAGCAAAGGACCTTGAGCNGG	14	4
51	0.51	TGCGTCGACACATAGCACTGNGG	14	5
52	0.52	GATAGGGGAAGGGTCGGCAANGG	14	0
53	0.53	GAAAGTGTGGGGAGCAGAGANGG	13	7
54	0.54	AGCAGAGATAGGGGAAGGGTNGG	13	2
55	0.55	GATAGGGGAAGGATTGGCAANGG	13	4
56	0.56	GTGGTTAGTGCATCGACACANGG	13	3
57	0.57	GTGGTTAGTGCGCTGACATANGG	12	6
58	0.58	CTCGAGACGGGAATCGAACCNGG	12	4
59	0.59	GTGGTTAGTGCGTTGACACANGG	12	2
60	0.6	AGCAGAGATAGGGAAAGGATNGG	12	1
61	0.61	GCACTAACCACTACGCCATTNGG	12	0
62	0.62	CGAGTTCGATTCCCGCCTCGNGG	12	4
63	0.63	TCGGGTCGCTGTGAGCACCANGG	12	6
64	0.64	GTGTCGACGCACTAACCACANGG	12	3
65	0.65	TCAGCAAAGGACCTCGAGATNGG	12	3
66	0.66	TGGGGAGCAGAGAGAGTGGANGG	11	5
67	0.67	AAGTGTGGGGAGCAAAGATANGG	11	2
68	0.68	ACTCGGGTCGCCATGAGCACNGG	11	0
69	0.69	TGGGGAGCAGAGACAGGGGANGG	11	4
70	0.7	TGCGTCGACACATGGCACTCNGG	11	3
71	0.71	CGAGTTCGATTCCCAGCTTGNGG	10	1
72	0.72	TGGGGAGCAGAAAGAGGGGANGG	10	3
73	0.73	CGAGTTCGATTCCTGTCTCGNGG	10	9
74	0.74	ACTAACCACTAGGCTATTGGNGG	10	7
75	0.75	GTGGTTAGTGCATTGACACANGG	10	1
76	0.76	TGGGGAGCAGAGAGAGGAGANGG	10	4
77	0.77	AAGTGTGGGGAGCAGAGATGNGG	10	5
78	0.78	AGTGTGGGGAGCAGAGATGGNGG	10	5
79	0.79	GAATCGAACTCGGGCCACGGNGG	9	3
80	0.8	AGGATCAGCAAGGGACTTTGNGG	9	0
81	0.81	GTGGTTAGTGCGTCAACACANGG	9	3
82	0.82	CGCACTAACCACTAGGCTACNGG	9	4
83	0.83	GTGGTTAGTGCGTCGACATANGG	9	2
84	0.84	TCGAGACGGGAATCGAACCCNGG	9	3
85	0.85	AGACAGGAAAGCGTGGGGAGNGG	9	2
86	0.86	TCCACTGTCCTGTCCATTAANGG	9	2
87	0.87	CGAGTTCGATTCCTGGCTTGNGG	9	2
88	0.88	GATAGGGGAAGGGTCAGCAANGG	9	1
89	0.89	AAGTGTGGGGAGCAGAGAAANGG	9	3
90	0.9	TCAGCAAAGGACCACAAGCCNGG	8	0
91	0.91	AAAGTGTGGGGAGCAAAGATNGG	8	0
92	0.92	AGCGACCCGAGTTTGATTCCNGG	8	2
93	0.93	GACAGTGGAGATGTACAGACNGG	8	2
94	0.94	TCAGCAAAGGACCTTGAGCTNGG	8	3
95	0.95	ACTCGGGTCGCCGTGAACACNGG	8	4
96	0.96	TGGGGAGCAGAAATAGGGGANGG	8	6
97	0.97	CGAGTTCGATTCCTGCCTCGNGG	8	2
98	0.98	TCGAGACGGGAATCAAACTCNGG	8	2
99	0.99	AGTGTGGGGAGCAGAGAAAGNGG	8	2
100	1	CGAGTTCGATTCCCAGCTCANGG	8	2
101	1.01	AGTGTGGGGAGCAGAGAGAANGG	8	4
102	1.02	TCAGCAAAGGACCTCAAGACNGG	8	6
103	1.03	ACTCGGGTCGCTGTGAGCACNGG	8	1
104	1.04	TCAGCAAAGGACCTCGAGCTNGG	8	3
105	1.05	AAGTGTGGGGAGCAGAAATANGG	7	4
106	1.06	CGAGTTCGATTCCCGGCTCANGG	7	4
107	1.07	ACTAGGCTATTGGCACCGACNGG	7	2
108	1.08	GACAGTGGAGATTGACAGACNGG	7	1
109	1.09	CGAGTTCGATTCCCACCTCGNGG	7	3
110	1.1	AAAGTGTGGGGAGCAGAGAANGG	7	2
111	1.11	GCGCCAATAGCCTAGTGCAGNGG	7	2
112	1.12	ATCAGCAAAGGACCTCAAGANGG	7	4
113	1.13	AGCGACCCGAGTTCGATTCCNGG	7	2
114	1.14	TCGAGACGGGAATTGAACTCNGG	7	2
115	1.15	TGGGGAGCAGATAGAGGGGANGG	7	1
116	1.16	GACAGTGGAGATTAACAGACNGG	7	0
117	1.17	CGAGTTCGATTCCCGCCTTGNGG	7	3
118	1.18	CAATAGCCTAGTGGTTAGTGNGG	6	0
119	1.19	GTGGTTAGTGCATAGACACTNGG	6	0
120	1.2	TGCGTCGACACATAGCACCCNGG	6	2
121	1.21	CGAGTTCGATTCCCTGCTTGNGG	6	3
122	1.22	AAAGTGTGGGGAGCAGAGACNGG	6	3
123	1.23	TGGGGAGCAGAGATAGAGGANGG	6	0
124	1.24	AGTGTGGGGAGCAAAGATAGNGG	6	0
125	1.25	TGGGGAGCAGAGAGAGGGCANGG	6	0
126	1.26	TAGCCTAGTGGTTAGTGCGTNGG	6	1
127	1.27	AGACAGGAAAGCATGGGGAGNGG	6	1
128	1.28	TCGGGTCGCTGTGAGCACCTNGG	6	2
129	1.29	TGGGGAGCAGAGAGTGGGGANGG	6	4
130	1.3	AGGATCAGCAAAGGACCTCGNGG	6	4
131	1.31	GTGGTTAGTGCATCGACACTNGG	6	0
132	1.32	GATAGGGGAAGGATCGGCATNGG	6	1
133	1.33	AGACAGGAAAGTGTGGGGAGNGG	6	2
134	1.34	CGCACTAACCACTAGACTATNGG	6	0
135	1.35	AGTGTGGGGAGCAGAGATAANGG	6	2
136	1.36	AGTGTGGGGAGCAGAAATAGNGG	5	3
137	1.37	ACTCGGGTCGCCGTAAGCACNGG	5	3
138	1.38	CGCACTAACCACTACACTACNGG	5	0
139	1.39	AGTGTGGGGAGCAGAGACAGNGG	5	2
140	1.4	GATAGGGGAAGGATCGACAANGG	5	2
141	1.41	TCTCTGCTCCCCATGCTTTCNGG	5	1
142	1.42	AAGTGTGGGGAGCAGAGACANGG	5	3
143	1.43	TGCGTCGACACATAGCACTANGG	5	1
144	1.44	TAACCACTAGGCTATTGCGCNGG	5	1
145	1.45	CGAGTTCGATTCCCGTCTTGNGG	5	2
146	1.46	ACATAGCACCGAGGTGCTCGNGG	5	1
147	1.47	CTCGAGACGGGAATCAAACTNGG	5	2
148	1.48	CTCGAGACGGGAATTGAACTNGG	5	1
149	1.49	CGCACTAACCACTATGCCATNGG	5	1
150	1.5	TGGGGAGCAGACAGAGGGGANGG	5	2
151	1.51	GCGCCAATAGCCTAGTGGTTNGG	5	5
152	1.52	TGCGTCGACACATGGCACCGNGG	5	3
153	1.53	AAAGTGTGGGGAGCAGAAATNGG	5	4
154	1.54	TGCGTCGACACATAGCACAGNGG	5	2
155	1.55	ATCAGCAAAGGACCTCGAGGNGG	4	3
156	1.56	CGAGTTCGATTTCCGGCTCANGG	4	2
157	1.57	GTGGTTAGTGCGCCAACATANGG	4	1
158	1.58	AGGATCAGCAAGGGAACTTGNGG	4	0
159	1.59	GATAGGGGAAGGATCGGTAANGG	4	1
160	1.6	CGAGTTCGATTCCTGCCTTGNGG	4	1
161	1.61	CGAGTTCGATTCCTGACTCGNGG	4	1
162	1.62	TCAGCAAAGGACCTCAAGTCNGG	4	1
163	1.63	AGCAGAGATAGGGGAATGATNGG	4	1
164	1.64	TCAGCAAAGGATCTTGAGCCNGG	4	1
165	1.65	AGCAGAGATAGGGGAAAGATNGG	4	0
166	1.66	AGCAGAGATAGGGGAAGAATNGG	4	0
167	1.67	TCAGCAAAGGACCTTGAACCNGG	4	1
168	1.68	TGGGGAGCAGAGATAGGAGANGG	4	0
169	1.69	GGGGAGCAGAGATGGGGGAANGG	4	3
170	1.7	ACATAGCACCGTGGTGCTCANGG	4	3
171	1.71	TGTGGGGAGCAGAGATGGGANGG	4	0
172	1.72	TGGGGAGCAGAGATAAGGGANGG	4	1
173	1.73	TGGGGAGCAGAGATATGGGANGG	4	0
174	1.74	TGGGGAGCAGAGAGAGAGAANGG	4	1
175	1.75	TCGAGACGGGAATCGAACCTNGG	4	1
176	1.76	TGGGGAGCAGAAAAAGGGGANGG	4	1
177	1.77	TGCGTCGACACATGGCACTGNGG	4	1
178	1.78	CTCCACTGTCCTGTCATTAANGG	4	2
179	1.79	CGGCGCCAATAGCCTAGTGCNGG	4	1
180	1.8	TGGGGAGCAGAGAAAGGGAANGG	4	1
181	1.81	CGCACTAACCACTAAGCTATNGG	4	2
182	1.82	AAAGTGTGGGGAGTAGAGATNGG	4	0
183	1.83	CGCACTAACCATTAGGCTATNGG	4	1
184	1.84	AAGTGTGGGGAACAGAGAGANGG	4	2
185	1.85	AAAGTGTGGGGAGCAGAGGTNGG	4	1
186	1.86	CAGGAAAGTGTGGGGAGCAGNGG	4	1
187	1.87	GGCGCCAATAGCCTAGTGCANGG	4	1
188	1.88	AAGTGTGGGGAGCTGAGAGANGG	4	1
189	1.89	CGCACTAACCACAAGGCTTTNGG	4	1
190	1.9	AGACAGGAAAGCATGAGGAGNGG	4	1
191	1.91	CGCACTAACCACTAGGCTTTNGG	4	2
192	1.92	ACTAGGCTATTGGCGCCGACNGG	4	1
193	1.93	AGACAGGAAAGCATTGGGAGNGG	4	2
194	1.94	GTGGTTAGTGCGTTGACACTNGG	4	0
195	1.95	CGCACTAACCACTAGGCCACNGG	4	0
196	1.96	GTGGTTAGTGCGTTGACATANGG	4	0
197	1.97	CGAGTTCGATTCCCGGCTTANGG	3	2
198	1.98	TGCGTCGACACACAGCACCANGG	3	0
199	1.99	AACCACTAGGCTGTTGGTGCNGG	3	1
200	2	TGGGGAGCAGAGGAAGGGGANGG	3	1
201	2.01	AAAGTGTGGGGGGCAGAGATNGG	3	1
202	2.02	GGGAGCAGAGAGAGGGGGAANGG	3	2
203	2.03	TCGAGACGGGAATAGAACTCNGG	3	0
204	2.04	GATAGGGGAAGGGTCAGTATNGG	3	0
205	2.05	AGACAGGAAAGAGTGGTGAANGG	3	0
206	2.06	CTCCACTGTCCCATCAATAANGG	3	1
207	2.07	CGCACTAACCAGTAGGCTATNGG	3	0
208	2.08	CGCACTAACCACTTGGCTATNGG	3	2
209	2.09	TGCGTCGACACATGGCACTTNGG	3	1
210	2.1	TCAGCAAAGGATCTCGAGACNGG	3	0
211	2.11	TCTCTGCTCCCCACACTATTNGG	3	0
212	2.12	GCCAATAGCCTAGTGGTTAGNGG	3	0
213	2.13	CGAGTTCGATTCCCACCTTGNGG	3	1
214	2.14	TGGGGAGCAGAGAAAAGGGANGG	3	0
215	2.15	CACTAGGCTATTGGCGCCGANGG	3	1
216	2.16	ATCAGCAAAGGACTTCGAGANGG	3	2
217	2.17	CGCACTAACCACTAGGGTATNGG	3	1
218	2.18	CGAGTTCGATTCCCGGTTTGNGG	3	0
219	2.19	CCAATAGCCTAGTGGTTAGTNGG	3	0
220	2.2	CGAGTTCGATTCCCGTCTCANGG	3	1
221	2.21	TCAGCAAAGGACCTCGAGTTNGG	3	2
222	2.22	TCAGCAAAGGACCTTAAGCCNGG	3	0
223	2.23	TCAGCAAAGGACCTCGAGTCNGG	3	0
224	2.24	ACAGGAAAGTGTGGGGAGCANGG	3	2
225	2.25	GATAGGGGAAGGATCGGCACNGG	3	1
226	2.26	CAGCAAAGGACCTCAAGCCANGG	3	1
227	2.27	GGGGAGCAGAGATAGAGGAANGG	3	0
228	2.28	GGGGAGCAGAGATAGGGAAANGG	3	1
229	2.29	TGGGGAGCAGAAAGAAGGGANGG	3	2
230	2.3	AAGTGTGGGGAGTAGAGATANGG	3	0
231	2.31	AAAGGACCTCGAGCCAGGAANGG	3	0
232	2.32	TGGGGAGCAGACAAAAGGGANGG	3	3
233	2.33	ACATAGCACCGAGGTGCTCANGG	3	0
234	2.34	TGGGGAGCAGAAAGAGTGGANGG	3	1
235	2.35	TCAGCAAAGGACCTCGAACCNGG	3	1
236	2.36	GACAGGAAAGTGTGGGGAGCNGG	3	2
237	2.37	AGACAGGAAAGCGTGGAAAGNGG	3	1
238	2.38	CTCGAGACGGGAATCGAACANGG	3	2
239	2.39	AAGTGTGGGGAGCAGAAAGANGG	3	2
240	2.4	CGAGTTCGATTACCGGCTTGNGG	3	1
241	2.41	GTCGACACATAGCACTAAGGNGG	3	0
242	2.42	CTCGAGACGGGAATAGAACTNGG	3	0
243	2.43	CAATAGCCTAGTGGTTAGCGNGG	3	1
244	2.44	TAACCACTAGGCTATTGGCANGG	3	2
245	2.45	TGGGGAGCAGAGAGTGGGAANGG	3	2
246	2.46	AAGTGTGGGGAGCAGACATANGG	3	0
247	2.47	GGGAGCAGAGAGAGGGGAAGNGG	3	1
248	2.48	CTCCACTGTCCTATCAATGANGG	3	1
249	2.49	TGGGGAGCAGAGAGAGGTGANGG	3	0
250	2.5	CCAATAGCCTAGTGGTTAAGNGG	3	1
251	2.51	ATCAGCAAAGGACTTCGAGCNGG	3	1
252	2.52	AGACAGGAAAGTATGGGGAGNGG	3	0
253	2.53	AACTCGGGTCGCCGTGAGCANGG	3	1
254	2.54	AGCAGAGATAGGAGAAGGATNGG	3	0
255	2.55	CACTAGGCTATTGGCAGCAANGG	3	0
256	2.56	GCCAATAGCCTAGTGGTTAANGG	3	1
257	2.57	ACTCGGGTCGCTGCAAGCACNGG	3	2
258	2.58	AGCAGAGATAGGGGATGGATNGG	3	2
259	2.59	ATAGCCTAGTGGTTAGTGTGNGG	3	2
260	2.6	CGAGTTCGATTCCTGTCTTGNGG	3	2
261	2.61	CGAGTTCGATTCTCGTCTCGNGG	3	1
262	2.62	GTGTCGACGCATTAACCACTNGG	3	2
263	2.63	AGTGTGGGGAGCAGACAAAANGG	3	3
264	2.64	TGGGGAGCAGAGATAGGGTANGG	3	1
265	2.65	AAGTGTGGGGAGCAGAGGTANGG	3	1
266	2.66	AGTGTGGGGAGCAGAAAAAGNGG	3	1
267	2.67	ACTAGGCTATTGGCGCCAACNGG	3	1
268	2.68	CGAGTTCGATTCCAGACTCGNGG	3	0
269	2.69	CGAGTTCGATTCCCATCTCGNGG	3	1
270	2.7	ATAGCCTAGTGGTTAGCGCGNGG	3	1
271	2.71	CACTAACCACTGGGCTATTGNGG	3	1
272	2.72	TCAGCAAAGGACCTAGAGCANGG	3	2
273	2.73	CGAGTTCGATTCCTGACTCANGG	3	0
274	2.74	GTGGTTAGTGCATCGACAATNGG	3	0
275	2.75	CGAGTTCGATTCCTGCCTCANGG	3	0
276	2.76	GGACAGTGGAGATTTACAGANGG	3	0
277	2.77	CGAGTTCGATTCCCACCTCANGG	3	2
278	2.78	GTGGGGAGCAGAGATAGGGANGG	3	1
279	2.79	CGAGTTCGATTCCCTGCTCGNGG	3	0
280	2.8	GACAGTGGAGATACAGAGACNGG	3	0
281	2.81	CGAGTTCGATTCCCTGCTCTNGG	3	2
282	2.82	AGCAGAGATAGAGGAAGGATNGG	3	1
283	2.83	CGAGTTCGATTCTCGGCTCANGG	3	1
284	2.84	AAGTGTGGGGAGCAGTGAGANGG	3	2
285	2.85	TAGCCTAGTGGTTAGCGCGCNGG	3	1
286	2.86	TGGGGAGCAGAGATAAGTGANGG	3	0
287	2.87	TGGGGAGCAGATATAGGGGANGG	3	1
288	2.88	CACTAGGCTATTGGCGTCGANGG	3	0
289	2.89	CGCACTAACCACTAGGCCATNGG	3	1
290	2.9	TGGGGAGCAGACATAGGGGANGG	3	0
291	2.91	ATCAGCAAAGGACCTTGAGANGG	3	1
292	2.92	CGAGTTCGATTCCCGGCTAGNGG	3	0
293	2.93	ATCAGCAAAGGACCTAGAGCNGG	3	2
294	2.94	GATAGGGGAAGGATTGGTAANGG	3	0
295	2.95	CGAGTTCGATTCCCGACTTGNGG	3	3
296	2.96	AGTGTGGGGAGCAGACATAGNGG	3	0
297	2.97	TGCGTCGACACATAGCATCGNGG	3	0
298	2.98	CGCACTAACCACTAGGCTGTNGG	3	1
299	2.99	AGTGTGGGGAGCAGATATAGNGG	3	1
300	3	GACGCACTAACCACTACACCNGG	3	1
301	3.01	GTGGTTAGTGCGTCAACATANGG	3	2
302	3.02	CTCTGCTCCCCACACTTTCCNGG	3	0
303	3.03	CACTAGGCTATTGGCACCGANGG	3	0
304	3.04	AATCGAACTCGGGTCGCCGTNGG	3	1
305	3.05	AAGTGTGGGGAGCAGACAAANGG	3	3
306	3.06	AAGTGTGGGGAGCAGAGATCNGG	3	0
307	3.07	ATAGCCTAGTGGTTAGTGCANGG	3	0
308	3.08	AAAGTGTGGGGAGCAGTGAGNGG	3	2
309	3.09	GGAATCGAACTCGGGTCAGCNGG	3	0
310	3.1	CGAGTTCGATTCCTAGCTCGNGG	2	0
311	3.11	AGCAGAGATAGGGGAGAGGTNGG	2	2
312	3.12	GATAGGGGAAGGATCAACAANGG	2	2
313	3.13	AGCAGAGATAGGGGAGAAATNGG	2	0
314	3.14	AGCAGAGATAGGGAAACGGTNGG	2	0
315	3.15	AGCAGAGATAGGGATTGGATNGG	2	0
316	3.16	GATAGGGGAAGGATCAGTAANGG	2	2
317	3.17	AGCAGAGATAGGGAACAGATNGG	2	0
318	3.18	GCAGAGATAGGGGAAGGGTCNGG	2	1
319	3.19	AGATAGGGGAAGGATCAGCANGG	2	0
320	3.2	AAAGTGTGGGGAGAGGAGAGNGG	2	1
321	3.21	GCAGAGATAGGGGAAGGACCNGG	2	0
322	3.22	GTGTGGGGAGCAGAGAGAGANGG	2	2
323	3.23	AAAGTGTGGGGAGACGAGATNGG	2	2
324	3.24	AAAGTGTGGGGAGAAGAGATNGG	2	0
325	3.25	AAAGTGTGGGGAGCTGAGATNGG	2	1
326	3.26	AAAGTGTGGGGAGCAGGGATNGG	2	1
327	3.27	AAAGTGTGGGGAGCAGATAGNGG	2	0
328	3.28	GATAGGGGAAGAATTGGCAANGG	2	0
329	3.29	AAAGTGTGGGGAGCAGAAAGNGG	2	1
330	3.3	GATAGGGGAAGTGTCGGCAANGG	2	0
331	3.31	ATAGGGGAAGGATCAGCAAANGG	2	1
332	3.32	ATAGGGGAAGGATTGGCAAANGG	2	1
333	3.33	AGGGGAAGGATCGGCAAAGGNGG	2	1
334	3.34	GAAAGTGTGGGAAGCATAGANGG	2	0
335	3.35	CGAGTTCGATTCCGGCCTCGNGG	2	0
336	3.36	AAAGTGTGGGGAGCAGATATNGG	2	1
337	3.37	AAAGTGTGGGGAGCAGACATNGG	2	1
338	3.38	CGAGTTCGATTCCTGGCTCCNGG	2	1
339	3.39	AAAGTGTGGGGAGCAGAGGANGG	2	1
340	3.4	AAAGTGTGGGGAGCGGAGATNGG	2	1
341	3.41	GATAGGGGAAGAATCGGCAANGG	2	0
342	3.42	GATAGGGGAAGGATCTGCAANGG	2	2
343	3.43	AAAGTGTGGGGAGTAGAGAGNGG	2	2
344	3.44	GGAAAGTGTGGGGAGCAGAGNGG	2	1
345	3.45	GGAAAGTGTGGAGAGCAGAGNGG	2	0
346	3.46	GATAGGGGAAGGATCTGCATNGG	2	0
347	3.47	GGAAAGTGTGGGGAGTAAAANGG	2	0
348	3.48	GATAGGGGAAGGTTCAGCAANGG	2	1
349	3.49	AAAGTGTGGGGGGCAGAAAGNGG	2	2
350	3.5	AAAGTGTGGGGAGCGGACAGNGG	2	0
351	3.51	CGAGTTCGATTCCAGGCTTGNGG	2	2
352	3.52	GGAAAGTGTGGGAAGCATAGNGG	2	0
353	3.53	GATAGGGGAAGGATCCGTAANGG	2	1
354	3.54	AAAGTGTGGGGAACAGAGAGNGG	2	0
355	3.55	GATAGGGGAAGGGTCAGGAANGG	2	1
356	3.56	AAGTGTGGGGAGCAGAGGAANGG	2	1
357	3.57	AAAGTGTGGGGAACAGAGATNGG	2	1
358	3.58	GAAAGTGTGGGGAGCAGCAGNGG	2	1
359	3.59	AGCAGAGATAGGGAAACGATNGG	2	1
360	3.6	GGGGAGCAGAGACAGGGGAANGG	2	0
361	3.61	AGCAGAGATAGAGGAAGGGTNGG	2	0
362	3.62	AGTGTGGGGAGTAGAGATAGNGG	2	0
363	3.63	TGGGGAGCAGAGATAGCGGANGG	2	1
364	3.64	AGTGTGGGGAGAAGAGATAGNGG	2	0
365	3.65	TGGGGAGCAGAGATATGGAANGG	2	0
366	3.66	AGAGACAGGAAATTGAGGAGNGG	2	0
367	3.67	AGTGTGGGGAGCAAAGATAANGG	2	1
368	3.68	GGGTTTTCACCTTCATGGATNGG	2	0
369	3.69	TGGGGAGCAGAGATCGGGGANGG	2	0
370	3.7	AGTGTGGGGAGCAGGGATAGNGG	2	1
371	3.71	GGGTTTTCACCTTTAATGGGNGG	2	1
372	3.72	AGACAGGAAAGTGTGGGGAANGG	2	0
373	3.73	TGGGGAGCAGAGAGAGGGTTNGG	2	0
374	3.74	TAAAGGTGAAAACCCCCCAANGG	2	2
375	3.75	TGGGGAGCAGAGGTAGGGGANGG	2	0
376	3.76	AGTGTGGGGAGCAGAAATAANGG	2	1
377	3.77	AGTGTGGGGAGCAGAGGTAGNGG	2	0
378	3.78	AGTGTGGGGAGCAGAGATCGNGG	2	0
379	3.79	TGGGGAGCAGAGATAGAAGANGG	2	2
380	3.8	TGGGGAGCAGAGATGGGAGANGG	2	0
381	3.81	AGTGTGGGGAGCAGAGATATNGG	2	0
382	3.82	TGGGGAGCAGAGAAAGAGGANGG	2	0
383	3.83	AGACAGGAAAGTGTGGCCAANGG	2	0
384	3.84	CACCTTTATTGATAGGGCAGNGG	2	0
385	3.85	CACCTTTATTGATGGGACAGNGG	2	0
386	3.86	CGAGTTCGATTTTCGCCTCGNGG	2	1
387	3.87	TGGGGAGCAGAGATAGGGATNGG	2	0
388	3.88	TGTGGGGAGCAGAGAGAGATNGG	2	0
389	3.89	TGTGGGGAGCAGAGAGAGAGNGG	2	1
390	3.9	GACAGTGGAGATATAGAGAGNGG	2	1
391	3.91	AGTGTGGGGAGCTGAAAGAGNGG	2	0
392	3.92	TGTGGGGAGCAGAAGTGGGGNGG	2	1
393	3.93	AGTGTGGGGAGTAGAGAGAGNGG	2	2
394	3.94	AGGACAGTGGAGATATAGACNGG	2	0
395	3.95	GATATAGAGACAGGAAAGCGNGG	2	1
396	3.96	AGTGTGGGGAGCGGAGAGAANGG	2	0
397	3.97	GATAGGACAGTGGGCAGATANGG	2	1
398	3.98	GATAGGACAGTGTAGAGAGANGG	2	1
399	3.99	TGATAGGACAGTGGAGATCTNGG	2	1
400	4	TGGGGAGCAGAGATAGGGCANGG	2	1
401	4.01	AGTGTGGGGAGCTGAGAGAANGG	2	0
402	4.02	TATAGAGACAGGAAAGCGTGNGG	2	1
403	4.03	AGTGTGGGGAGCAGTGAGAGNGG	2	1
404	4.04	CACCTTTATTGACAGGGCAGNGG	2	0
405	4.05	AGTGTGGGGAGCAGAAAGAGNGG	2	1
406	4.06	CACCTTTATTGGTAGGACAGNGG	2	0
407	4.07	AGTGTGGGGAGCAGAAACAGNGG	2	0
408	4.08	AGTGTGGGGAGCAGAGGAAGNGG	2	1
409	4.09	AGTGTGGGGAGCAGAGAGTANGG	2	0
410	4.1	TGGGGAGCAGAGAGACGGGANGG	2	0
411	4.11	TGGGGAGCAGAGAGATGGGANGG	2	1
412	4.12	AGTGTGGGGAGCAGAGAGACNGG	2	0
413	4.13	AAGTGTGGGGAGCTGAGATANGG	2	1
414	4.14	TGTGGGGAGCAGAGAGAGTANGG	2	0
415	4.15	TCTCTGCTCCCTATGCTTTCNGG	2	0
416	4.16	GGGGAGCAGAGATGGGAGAANGG	2	0
417	4.17	AAGTGTGGGGAGCAGGGATANGG	2	1
418	4.18	GGGGAGCAGAGAGAGAGGAANGG	2	1
419	4.19	GGGGAGCAGAGAGAAGGGAANGG	2	1
420	4.2	AAGTGTGGGGAGCAGATATANGG	2	1
421	4.21	GGGAGCAGAGAAAGGGGGAANGG	2	0
422	4.22	GGGAGCAGAGAGAGGGCAAANGG	2	1
423	4.23	TCTCTGCTCCCCACGCTTTCNGG	2	0
424	4.24	AAGTGTGGGGAGCAGAAAAANGG	2	2
425	4.25	CTATCTCTGCTCCACACAGCNGG	2	0
426	4.26	CTGATCCTTCCCTTGTCACTNGG	2	0
427	4.27	AAGTGTGGGGAGCAGAAACANGG	2	0
428	4.28	AAGTGTGGGGAGCAGAGAGTNGG	2	0
429	4.29	GTCCTTTGCTGCTCAATCCCNGG	2	0
430	4.3	TCTCGAGGTCCTTTGGCGAANGG	2	2
431	4.31	GAGTTCGATTCCTGGCTCCANGG	2	1
432	4.32	AGCAGAGATAGGAGAAGGGTNGG	2	0
433	4.33	GAGTTCGATTCCCGGCTCAGNGG	2	0
434	4.34	CTCTGCTCCCCATGCTTTCCNGG	2	0
435	4.35	AAGTGTGGGGAGCGGAGAGANGG	2	0
436	4.36	TGGGGAGCAGAGAGAATGGANGG	2	1
437	4.37	CTCCACTGTCCTGTCAATGANGG	2	1
438	4.38	TGGGGAGCAGAAATAAGGGANGG	2	1
439	4.39	CTCCACTGTCCAATCAATGANGG	2	0
440	4.4	AGACAGGAAAGTGTAGGAAGNGG	2	0
441	4.41	TGGGGAGCAGAGTAAGGGGANGG	2	1
442	4.42	AAGTGTGGGGAGAGGAGAGANGG	2	1
443	4.43	AAGTGTGGGGAGCGGACAGANGG	2	0
444	4.44	TGGGGAGCAGAGTGAGGGGANGG	2	1
445	4.45	AGACAGGAAAGTATTGGGAGNGG	2	0
446	4.46	AAGTGTGGGGAGACGAGATANGG	2	2
447	4.47	AGACAGGAAAGCATGGGGACNGG	2	1
448	4.48	TGGGGAGCAGAGAGAAAGGANGG	2	1
449	4.49	CTCCACTGTCCTACCAATAANGG	2	0
450	4.5	AGACAGGAAAGGATGGAGAGNGG	2	1
451	4.51	CTCCACTGTCCTATCAATACNGG	2	1
452	4.52	TGGGGAGCAGAGAGAAGGAANGG	2	0
453	4.53	CCCCACACTTTCCTGCATGTNGG	2	0
454	4.54	TGGGGAGCAGAGAGAGAAGANGG	2	0
455	4.55	TGGGGAGCAGAGAAGGGAGANGG	2	2
456	4.56	TCCCCACACTTTCCTGCATGNGG	2	0
457	4.57	AAGTGTGGGGAGTAGAGAGANGG	2	2
458	4.58	GGAAGGATCAGCAAAAGACCNGG	2	0
459	4.59	AAGGATCAGCATAGGACCTCNGG	2	0
460	4.6	CGAGTTCGATTCCCCGCTCGNGG	2	2
461	4.61	GTGTCGACGCACTAACCAGTNGG	2	0
462	4.62	GAATCGAACTCAGGTCGCCGNGG	2	1
463	4.63	TGGTTAGTGCGTCGGCACTCNGG	2	0
464	4.64	TGGTTAGTGCGTCGACACCANGG	2	0
465	4.65	AACTCGGGTCGCTGTGAGCANGG	2	0
466	4.66	ACTCGGGTCGCTGTGAGCATNGG	2	0
467	4.67	GTGGTTAGTGCACTGACACANGG	2	0
468	4.68	GTGGTTAGTGCACCGACATANGG	2	2
469	4.69	ACTCGGGTCGCCGTGAGCAANGG	2	0
470	4.7	GTGGTTAGTGCGCGGACATANGG	2	1
471	4.71	GTGGTTAGTGCGCTGACAAANGG	2	0
472	4.72	GTGGTTAGTGCTACGACACANGG	2	0
473	4.73	TCGGGTCGCTGCAAGCACCTNGG	2	1
474	4.74	GTGGTTAGTGCATTGACACTNGG	2	0
475	4.75	TCGGGTCGCTGTGAGCACGTNGG	2	1
476	4.76	GTGGTTAGTGCTTTGACACANGG	2	1
477	4.77	GTGGTTAGTGCATTGACACCNGG	2	0
478	4.78	GTGGTTAGTGCGCTGACACANGG	2	1
479	4.79	CACCTCGGTGCCATGTGTCANGG	2	0
480	4.8	GTGGTTAGTGCATCAACACANGG	2	2
481	4.81	ATGTGTCGACGCACTAACCCNGG	2	0
482	4.82	TGTGTCGACGCACTAACCACNGG	2	0
483	4.83	GAATCGAACTCGGGCCGCAGNGG	2	0
484	4.84	GAATCGAACTCGGGTCGCCGNGG	2	0
485	4.85	GGAATCGAACTTGGGTCGCCNGG	2	1
486	4.86	TCGAGACGGGAATCGAACATNGG	2	2
487	4.87	TCAGCAAAGGAACTCGAGCTNGG	2	1
488	4.88	TCAGCAAAGGAGCTCGAGCTNGG	2	0
489	4.89	TCAGCAAAGGACCTCCATCCNGG	2	2
490	4.9	TCAGCAAAGGACGTTGAGCCNGG	2	0
491	4.91	AGGACCTCGAGACAGCAATTNGG	2	1
492	4.92	TGCGTCGACACGTATCATCGNGG	2	0
493	4.93	CTCGAGACGGGATTCGAACTNGG	2	0
494	4.94	TGCGTCGACACATGGTACCGNGG	2	0
495	4.95	TCGAGACGGGAATCGAACACNGG	2	0
496	4.96	TCGAGACGGGAATCGAACTTNGG	2	1
497	4.97	GGAATCGAACTCGGGTCGCCNGG	2	1
498	4.98	TCGAGACGGGAATCGAAATTNGG	2	0
499	4.99	TGCGTCGACACATAGCGACGNGG	2	2
500	5	TCGAGACGGGAATCAAACCCNGG	2	1
501	5.01	TGCGTCGACACAAAGCACCANGG	2	0
502	5.02	TCGAGACGGGAATTGAACTTNGG	2	0
503	5.03	TCGAGACGGGATTCGAACTCNGG	2	0
504	5.04	TGCGTCGACACATAACACCANGG	2	1
505	5.05	TGCGTCGACACATAACACCCNGG	2	1
506	5.06	CGGGAATCGAACTAGGGTCANGG	2	2
507	5.07	TGTGTCGACGCACTACACACNGG	2	0
508	5.08	GTGTCGACGCACTAATCACTNGG	2	0
509	5.09	AGCGACCCGAGTTTGGTTCCNGG	2	2
510	5.1	GTGTCGACGCACTAAGCACTNGG	2	1
511	5.11	CGCACTAACCACTAAACCATNGG	2	0
512	5.12	CGCACTAACCACTACTCCATNGG	2	0
513	5.13	TAGCCTAGTGGTTAGCGTGCNGG	2	1
514	5.14	GCACTAACCACTAGGCTATTNGG	2	0
515	5.15	GCACTAACCACAAGGCTATTNGG	2	0
516	5.16	CAATAGCCTAGTGGGCAGTGNGG	2	2
517	5.17	TAACCACTAGGCTATTGTGGNGG	2	0
518	5.18	TAACCACTAGGCCATTGGCGNGG	2	2
519	5.19	AACCACTAGGCTATTGGTGCNGG	2	1
520	5.2	ACCACTAGGCTACTGGTGCANGG	2	0
521	5.21	CCACTAGGCTATTGGCATCGNGG	2	0
522	5.22	CGCCAATAGCCTTGTGGTATNGG	2	0
523	5.23	CACTAGGCTATTGGTGCCGANGG	2	0
524	5.24	CACTAGGCTATTGTCGCCGANGG	2	2
525	5.25	CACTAGGCTATTGGCATCGANGG	2	0
526	5.26	GCGCCAATAGCCTTGTGGTANGG	2	0
527	5.27	ACTAGGCTATTGGCGCAGACNGG	2	0
528	5.28	ACTAGGCTATTGGTGCCAACNGG	2	1
529	5.29	GGCGCCAATAGCCTAGTGGTNGG	2	1
530	5.3	ACTAGGCTATTGGCATCGAGNGG	2	0
531	5.31	ACTAGGCTATTAGCACCGACNGG	2	0
532	5.32	GCCTAGTGGTTACAGCGTCGNGG	2	0
533	5.33	CGCACTAACCACAAGGTTATNGG	2	0
534	5.34	CGCACTAACCACAAGGATATNGG	2	1
535	5.35	AGTGGTTAGTGCGGCGACCCNGG	2	0
536	5.36	GTGTCGACGCACTCACCACTNGG	2	0
537	5.37	GTGTCGACGCACCAACCACTNGG	2	1
538	5.38	GTGTCGACGCACTACACACANGG	2	0
539	5.39	GTGTCGACGCATCAACCGCTNGG	2	0
540	5.4	TGTCGACGCACTAACCACTANGG	2	2
541	5.41	GACGCACTAACCTCTAGGCCNGG	2	0
542	5.42	GACGCACTAACCACTCGAGTNGG	2	2
543	5.43	ACGCACTAACCACAAGGATANGG	2	1
544	5.44	ACGCACTAACCATTAGACCANGG	2	1
545	5.45	CGCACTAACCACTAGGCCAGNGG	2	0
546	5.46	CGCACTAACCACTAGACCAGNGG	2	0
547	5.47	AGTGGTTAGTGCGTCGACCTNGG	2	1
548	5.48	CGCACTAACCACTAGGTTATNGG	2	1
549	5.49	TAGTGGTTAGTGCGGCGACCNGG	2	0
550	5.5	CGCACTAACCACTGGGCTATNGG	2	0
551	5.51	TAGTGGTTAGTGCGTTGACANGG	2	0
552	5.52	CGCACTAACCACAAGGCTAANGG	2	0
553	5.53	TAGTGGTTAGTGCGTCGACANGG	2	1
554	5.54	TAGTGGTTAGTGCGTCGACCNGG	2	1
555	5.55	CGCACTAACCACTAGACCACNGG	2	0
556	5.56	TCAGCAAAGGATCTCGAGCCNGG	2	0
557	5.57	AAAGTGTGGGGAGCAGAAACNGG	2	0
558	5.58	TCAGCAAAGGACCTTGAGATNGG	2	0
559	5.59	ATCAGCAAAGGAACTCGAGANGG	2	0
560	5.6	ATCAGCAAAGGATCTTGAGCNGG	2	1
561	5.61	TCAGCAAAGGACTTCGAGACNGG	2	1
562	5.62	TCAGCAAAGGACCCCGAGACNGG	2	1
563	5.63	CCGAGTTCGATTCCCGTCTCNGG	2	1
564	5.64	AGGATCAGCAAAGGACCGCGNGG	2	2
565	5.65	CGAGTTCGATTACCGTCTCGNGG	2	2
566	5.66	TCAGCAAAGGACCTTGAGTCNGG	2	0
567	5.67	CCGAGTTCGATTCCCGGCTCNGG	2	0
568	5.68	TCAGCAAAGGACCTCGAGGCNGG	2	1
569	5.69	ATCAGCAAAGGAACTCGAGCNGG	2	1
570	5.7	ATCAGCAAAGGACCTCGAGTNGG	2	0
571	5.71	CGAGTTCGATTCCCATCTCANGG	2	1
572	5.72	TCAGCAAAGGACCTCGAGGTNGG	2	2
573	5.73	CGAGTTCGATTCCCGGTTCGNGG	2	1
574	5.74	CCCGAGTTCGATTCCCGTCTNGG	2	1
575	5.75	CGAGTTCGATTCCCGCCTCANGG	2	1
576	5.76	ATCAGCAAAGGACCTTGTGCNGG	2	0
577	5.77	CGAGTTCGATTCCCTGCTCANGG	2	1
578	5.78	GCGACCCGAGTTCGATTCCCNGG	2	0
579	5.79	TCAGCAAAGGACCTCCAGCCNGG	2	0
580	5.8	CCCGAGTTCGATTCCAGGCTNGG	2	2
581	5.81	ATCAGCAAAGGACCTTGAACNGG	2	1
582	5.82	AGCGACCCGAGTTTAATTCCNGG	2	0
583	5.83	ATCAGCAAAGGACCTTAAGCNGG	2	1
584	5.84	ATCAGCAAAGGACCCCGAGANGG	2	1
585	5.85	ATCAGCAAAGGCCATCGAGANGG	2	0
586	5.86	CCGAGTTCGATTCCAGGCTTNGG	2	2
587	5.87	ATCAGCAAAGGACATTGAGCNGG	2	0
588	5.88	AGACAGGAAAGTGGGGGAATNGG	1	0
589	5.89	CGAGTTCGATTCCCGACTCGNGG	1	1
590	5.9	TAGTGGTTAGTGTGTCGACANGG	1	1
591	5.91	CGAGTTCGATTCCCGCCTCTNGG	1	0
592	5.92	AGACAGGAAAGCGTGGCGAGNGG	1	0
593	5.93	AGACAGGAAAGTGTCGGCAANGG	1	0
594	5.94	TAGTGGTTAGTGCGTCAACCNGG	1	0
595	5.95	GCTGATCCTTCCCATCTCTCNGG	1	0
596	5.96	AGACAGGAAAGCGTGAGGAGNGG	1	0
597	5.97	AGACAGGAAAGGGTGTGGAGNGG	1	0
598	5.98	CCTAGTGGTTAGTGCGTCGANGG	1	0
599	5.99	CCTAGTGGTTAGTGTGTCGANGG	1	1
600	6	AGACAGGAAAGCAGGGGGAGNGG	1	0
601	6.01	AGACAGGAAAGCATAGGGAGNGG	1	0
602	6.02	AGACAGGAAAGCGCAGGGAGNGG	1	0
603	6.03	CCTAGTGGTTAGTGCAGGGANGG	1	0
604	6.04	AGACAGGAAAGCATGGCGAGNGG	1	1
605	6.05	CGAGTTCGATTACCGGCTCGNGG	1	0
606	6.06	AGACAGGAAAGCGTGAAGAGNGG	1	1
607	6.07	AGACAGGAAAGCATGGGAAGNGG	1	0
608	6.08	CTAGTGGTTAGTGCGCCGTCNGG	1	0
609	6.09	CGAGTTCGATTCCCGACTAGNGG	1	0
610	6.1	CTAGTGGTTAGTGCGCTGACNGG	1	1
611	6.11	CGAGTTCGATTCCTATCTCGNGG	1	1
612	6.12	TAGTGGTTAGTGCGCTGACANGG	1	1
613	6.13	CGAGTTCGATTCCCGCCTAGNGG	1	0
614	6.14	AGACAGGAAAGTGATGGGAGNGG	1	1
615	6.15	TAGTGGTTAGTGCGCCGTCANGG	1	0
616	6.16	CGAGTTCGATTCCCAGCTGGNGG	1	0
617	6.17	CGAGTTCGATTCCCGACTTANGG	1	0
618	6.18	TAGTGGTTAGTGCGCTGACTNGG	1	0
619	6.19	CCGAGTTCGATTTCTGCCTCNGG	1	0
620	6.2	GTGGTTAGTGCGCCGACACANGG	1	0
621	6.21	AGAGACAGGAAAGTGTGGGGNGG	1	1
622	6.22	TAGAGACAGGAAAGGGTGGGNGG	1	0
623	6.23	TAGAGACAGGAAAGTGTGGGNGG	1	1
624	6.24	CGAGTTCGATTCGCGGCTTGNGG	1	1
625	6.25	GTGGTTAGTGCGACGACATANGG	1	0
626	6.26	ATAGAGACAGGGAAGTATGGNGG	1	1
627	6.27	GTGGTTAGTGCGCCGACATGNGG	1	0
628	6.28	CCGAGTTCGATTCCTGCCTTNGG	1	0
629	6.29	ATAGAGACAGGAAAGTGTGGNGG	1	1
630	6.3	CCGAGTTCGATTCCCATCTTNGG	1	0
631	6.31	GTGGTTAGTGCCTCGACACANGG	1	1
632	6.32	GTGGTTAGTGCTTCGACACANGG	1	1
633	6.33	GTGGTTAGTGCATCGACATANGG	1	0
634	6.34	AGAGACAGGAAAGGGTGTGTNGG	1	1
635	6.35	AGAGACAGGAAAGCATGGGGNGG	1	1
636	6.36	GTGGTTAGTGCGCCGACATCNGG	1	1
637	6.37	GTGGTTAGTGCGTCGACCTGNGG	1	0
638	6.38	AGTGGTTAGTGCGTTGACAGNGG	1	1
639	6.39	AGTGGTTAGTGCATCGACTCNGG	1	0
640	6.4	CGAGTTCGATTCCCGCCTCCNGG	1	1
641	6.41	GTGGTTAGTGCGTCGACTTANGG	1	0
642	6.42	AGACAGGAAAGTATGGGGATNGG	1	0
643	6.43	AGACAGGAAAGTGTGGGGTGNGG	1	1
644	6.44	GTGGTTAGTGCGTCGATACANGG	1	0
645	6.45	CGAGTTCGATTCCCGTCTCCNGG	1	1
646	6.46	GTGGTTAGTGCGTCGAAATANGG	1	1
647	6.47	GTGGTTAGTGCGTCAACAAANGG	1	0
648	6.48	GTGGTTAGTGCGTTGACAAANGG	1	0
649	6.49	GTGGTTAGTGCGTTGACAATNGG	1	0
650	6.5	GTGGTTAGTGCGTGGACATTNGG	1	0
651	6.51	GAGACAGGAAAATGTGGGATNGG	1	0
652	6.52	CGAGTTCGATTGCCGGCTCANGG	1	0
653	6.53	GACAGGAAAGTTTTGGGAGCNGG	1	0
654	6.54	GACAGGAAAGTGTGGGCAGCNGG	1	1
655	6.55	GAAAGTGTGGGGAGAAGAGANGG	1	0
656	6.56	CGAGTTCGATTCCCGGTTCANGG	1	0
657	6.57	CGCCAATAGCCTAGTGGTTANGG	1	0
658	6.58	CGAGTTCGATTCCCGCTTCANGG	1	1
659	6.59	GAAAGTGTGGGGAGCAAAAANGG	1	0
660	6.6	GCCAATAGCCTAGTGGTACTNGG	1	1
661	6.61	GCCAATAGCCTTGTGGGTAGNGG	1	1
662	6.62	CGAGTTCGATTTCCGTCCCGNGG	1	0
663	6.63	GAAAGTGTGGGGAGCAGAATNGG	1	0
664	6.64	CGAGTTCGATTCCCGGCACGNGG	1	0
665	6.65	GAAAGTGTGGGGAGCAGATANGG	1	0
666	6.66	GCCAATAGCCTAGCGCTTAANGG	1	1
667	6.67	GAAAGTGTGGGGAGCAGACANGG	1	1
668	6.68	GGAAAGTGTGGGAAGAAGAGNGG	1	1
669	6.69	CCAATAGCCTAGTGGTTAGANGG	1	0
670	6.7	CGAGTTCGATTCCCGGCCCANGG	1	1
671	6.71	GGAAAGTGTGGGGATCAAAGNGG	1	0
672	6.72	CCAATAGCCTAGTGGTTATGNGG	1	0
673	6.73	GAAAGTGTGGGGAGCACAGANGG	1	1
674	6.74	GAAAGTGTGGGAAGCAGAGANGG	1	0
675	6.75	CCAATAGCCTAGTGGTTAGGNGG	1	0
676	6.76	CGCCAATAGCCTAGTGGTACNGG	1	1
677	6.77	GAAAGTGTGGGAAGAAGAGANGG	1	1
678	6.78	CGGCGCCAATAGTCTAGGGCNGG	1	0
679	6.79	GAAAGTGTGGGCAGCAAAGGNGG	1	0
680	6.8	CGAGTTCGATTCCTGCCTCCNGG	1	0
681	6.81	CGAGTTCGATTCCCAACTCANGG	1	1
682	6.82	GGCGCCAATAGCCTACTGTANGG	1	0
683	6.83	GAAAGTGTGGGAGGCAGAGANGG	1	1
684	6.84	GGCGCCAATAGTGTAGTAGTNGG	1	0
685	6.85	GCGCCAATAGCCTAGTGCAANGG	1	1
686	6.86	CGAGTTCGATTCCCACCTCCNGG	1	0
687	6.87	GAAAGTGTGGGAAGCACAGANGG	1	1
688	6.88	GCGCCAATAGCCTAGTGTAGNGG	1	0
689	6.89	CGAGTTCGATTCCCGAGTCGNGG	1	0
690	6.9	GCGCCAATAGCCCAGTGGTTNGG	1	0
691	6.91	GCGCCAATAGCCTAGAGCATNGG	1	0
692	6.92	GAAAGTGTGGGGATCAAAGANGG	1	0
693	6.93	GAAAGTGTGGGTAGCAGTGANGG	1	1
694	6.94	CGAGTTCGATTCCAGTCTCGNGG	1	1
695	6.95	CCAATAGCCTAGTGGTAAAGNGG	1	0
696	6.96	GCCTAGTGGTTAGTGTGTCGNGG	1	0
697	6.97	ACAGGAAAGTGTGTGGAACCNGG	1	0
698	6.98	CGAGTTCGATTCTCGGCTCGNGG	1	0
699	6.99	TAGCCTAGTGGTTAGCGAGCNGG	1	1
700	7	CGAGTTCGATTACCGGCTCANGG	1	0
701	7.01	TAGCCTAGTGGATAGTGTGTNGG	1	0
702	7.02	ACAGGAAAGTGTAGGGAGCANGG	1	1
703	7.03	ACAGGAAAGTGTGAGGAGAGNGG	1	0
704	7.04	ACAGGAAAGTGTGGGAAGCANGG	1	0
705	7.05	TAGCCTAGTGGACTGTGCGTNGG	1	0
706	7.06	AGCCTAGTGGTTAGTGAGTTNGG	1	0
707	7.07	ACAGGAAAGTGTGGGCAGCANGG	1	1
708	7.08	AGCCTAGTGGTTAGCACTTCNGG	1	0
709	7.09	GCCTAGTGGTTAGTGCGTCGNGG	1	0
710	7.1	GTGGAGATATAGAGACGGATNGG	1	1
711	7.11	GACAGGAAAGTATGGGGATGNGG	1	0
712	7.12	GCCTAGTGGTTAGTGCGCTGNGG	1	1
713	7.13	GACAGGAAAGTATGGGGAGCNGG	1	1
714	7.14	GCCTAGTGGTTAGTGAGTTTNGG	1	0
715	7.15	TAGCCTAGTGGTTAGCGCTGNGG	1	0
716	7.16	TAGCCTAGTGGTTAGCGCGTNGG	1	1
717	7.17	GGAAAGTGTGGGGAGCAGATNGG	1	0
718	7.18	CGAGTTCGATTCCCATCTTGNGG	1	0
719	7.19	GGAAAGTGTGGGGAGCAAAANGG	1	1
720	7.2	CAATAGCCTAGTGGTTAGCANGG	1	0
721	7.21	AGGAAAGTGTGGAGAGCAGANGG	1	0
722	7.22	CAATAGCCTAGTAGTTAGCGNGG	1	0
723	7.23	CAGGAAAGTGTGTGAAGCAGNGG	1	0
724	7.24	CAGGAAAGTGTGGAGAGCAGNGG	1	0
725	7.25	CGAGTTCGATTCCCATCTGGNGG	1	0
726	7.26	AATAGCCTAGTGGTTAGTGCNGG	1	0
727	7.27	ATAGCCTAGTGGTTAGTGCGNGG	1	0
728	7.28	CAGGAAAGTGTGGGAAGCAGNGG	1	0
729	7.29	ATAGCCTAGTGGTTACTGTGNGG	1	0
730	7.3	ATAGCCTAGTGGCAAGTGCTNGG	1	1
731	7.31	CAGGAAAGTGTGGGGACCAGNGG	1	0
732	7.32	ATAGCCTAGTGGTTAGCATGNGG	1	0
733	7.33	TAGCCTAGTGGTTAGTGCACNGG	1	1
734	7.34	TAGCCTAGTGGTTAGTGCGCNGG	1	0
735	7.35	CAGGAAAGTGTGGGGAGCATNGG	1	0
736	7.36	GTGGTTAGTGCATCGACACGNGG	1	0
737	7.37	GTGGTTAGTGCGCCGATACANGG	1	1
738	7.38	ACAGTGGAGATGTACAGACANGG	1	0
739	7.39	CGACCCGAGTTCGATTCCCGNGG	1	0
740	7.4	GTCCTTTGCTGGTCCTGACCNGG	1	1
741	7.41	TGCGTCGACACATAGTATCCNGG	1	0
742	7.42	GCGACCCGAGTTCAATTCCCNGG	1	0
743	7.43	TGCGTCGACACATTGTACCGNGG	1	1
744	7.44	CTCCACTGTCCTATCGATAANGG	1	1
745	7.45	CTCCACTGTCCTATCAGTAANGG	1	0
746	7.46	CTCCACTGTCCTATCAATCANGG	1	0
747	7.47	TGCGTCGACACATGGCAGTGNGG	1	1
748	7.48	TCCTTTGCTGACCCTTCCTCNGG	1	0
749	7.49	TCTCCACTGTCCTGTCAAACNGG	1	1
750	7.5	TGCGTCGACACATGACACTGNGG	1	1
751	7.51	ATCTCCACTGTCCTTTCAGANGG	1	1
752	7.52	TCTATATCTCCAATGCCCTGNGG	1	0
753	7.53	CTTTCCTGTCTGTATCCCTCNGG	1	0
754	7.54	ACACTTTCCTGTCTCTCTCTNGG	1	0
755	7.55	CCCACACTTTCCTGTCTCTANGG	1	0
756	7.56	TGCGTCGACACGTATCACAGNGG	1	0
757	7.57	GTCCTTTGCTGACTCTTCCCNGG	1	0
758	7.58	GTCCTTTGCTGATCCTTCCCNGG	1	0
759	7.59	TGCGTCGACACATAGCACGGNGG	1	1
760	7.6	TGCGTCGACACAAAGCACCGNGG	1	1
761	7.61	CTCCACTGTCCTGTCAGTGANGG	1	1
762	7.62	CTCCACTGTCCCAACAATAANGG	1	0
763	7.63	CTCCACTGTCCTGTCAGTAANGG	1	0
764	7.64	TGCGTCGACACATAGCTCTGNGG	1	0
765	7.65	TGCGTCGACACATAGTACCANGG	1	0
766	7.66	TGCGTCGACACATAGAACCGNGG	1	1
767	7.67	TGCGTCGACACATAGTACCGNGG	1	0
768	7.68	CTCCACTGTCCTGTCATTACNGG	1	0
769	7.69	CTCCACTGTCCTATCCAAATNGG	1	1
770	7.7	TGCGTCGACACATACCACCCNGG	1	0
771	7.71	ACCCGAGTTCGATTCCTTTGNGG	1	0
772	7.72	TGCGTCGACACATGGCACCANGG	1	0
773	7.73	TGCGTCGACACATGGCACTANGG	1	1
774	7.74	ACCCGAGTTCGATTCCCAGCNGG	1	0
775	7.75	TGCGTCGACACATGGCACAGNGG	1	0
776	7.76	ACCCGAGTTCGATTCCCATCNGG	1	0
777	7.77	TTCCCGTCTCGAGCACCTCTNGG	1	1
778	7.78	AGCGACCCGAGTTTAATTTCNGG	1	0
779	7.79	GACACATAGCACCGAGGTGCNGG	1	1
780	7.8	GACACATAGCACCGAAGTGCNGG	1	0
781	7.81	GCTCCCCACACTTTCCAGCANGG	1	0
782	7.82	TCTCTGCTCCCAATGCTTTCNGG	1	0
783	7.83	TCTCTGCTCCCAACTATTTCNGG	1	0
784	7.84	TGCTCGCAGCGATCCGAGTTNGG	1	1
785	7.85	AGCGACCCGAGTTCGATATCNGG	1	0
786	7.86	TCTCTGCTCCCAATACTTTCNGG	1	0
787	7.87	AGCGACCCGAGTTCGATTGCNGG	1	1
788	7.88	TCTCTGCTCCCCATAGTTTCNGG	1	0
789	7.89	TCTCTGCTCCCAACACTTTCNGG	1	0
790	7.9	AGCGACCCGAGTTTGAGTTCNGG	1	1
791	7.91	AGCGACCCGAGTTCGAGTCCNGG	1	0
792	7.92	AGCGACCCGAGATCAATTCCNGG	1	0
793	7.93	TCTCTGCTCCCCATACTTTCNGG	1	0
794	7.94	AGCGACCCGAGTTCTATTGTNGG	1	0
795	7.95	AGCGACCCGAGTTTGATTTCNGG	1	0
796	7.96	GCTGATCCTTCCCTTATCTCNGG	1	0
797	7.97	TGATCCTTCCCCTATCACTANGG	1	1
798	7.98	GCTGATCCTTCCCCTCTTTCNGG	1	1
799	7.99	TGCTCGCAGCGACCTGAGTTNGG	1	0
800	8	TGCTCGCAGCGACCCGAGTTNGG	1	1
801	8.01	CGAGGTGCTCGCAACGACCTNGG	1	0
802	8.02	ACATAGCACCGAGGTCCTCANGG	1	0
803	8.03	ACACATAGCACTGAGGTGACNGG	1	1
804	8.04	GCTCCCCACACTTTCCTGTCNGG	1	1
805	8.05	ACATAGCACCGAGGTGCACANGG	1	0
806	8.06	ACATAGCACCGAGGTGCTTANGG	1	0
807	8.07	ACATAGCACCGAGGTGCTAGNGG	1	0
808	8.08	TGCTCCCCACACTTTCCTGTNGG	1	0
809	8.09	ACATAGCACCGAGGTGCTTGNGG	1	1
810	8.1	TGCTCCCCACACTTTCCTATNGG	1	1
811	8.11	CTCTGCTCCCCAAAATTTCCNGG	1	0
812	8.12	TGCTCCCCACACTTTCCAGCNGG	1	0
813	8.13	ACATAGCACCGAGGAGCTCGNGG	1	0
814	8.14	CTCTGCTCCCCATGCTTTCTNGG	1	1
815	8.15	ACATAGCACCGATGTGCTCGNGG	1	0
816	8.16	ACATAGCACCGGGGTGCTCANGG	1	1
817	8.17	GCTGATCCTTCCCCTTTCTCNGG	1	0
818	8.18	ACATAGCACCGGGGTACTCANGG	1	0
819	8.19	CTCCACTGTCCTGACATTAANGG	1	0
820	8.2	TGCGTCGACACATAGCATTGNGG	1	0
821	8.21	GACAGTGGAGAGTTACAGACNGG	1	1
822	8.22	GTGGTTAGTGCATCAACACTNGG	1	0
823	8.23	GTGGTTAGTGCGATGACACANGG	1	0
824	8.24	GGACAGTGGAGAGAGAGAGGNGG	1	0
825	8.25	CCCGAGTTCGATTTCTGCCTNGG	1	0
826	8.26	CGAGTTCGATTCCTTGCTCGNGG	1	0
827	8.27	GGACAGTGGAGATGTAGAGANGG	1	1
828	8.28	AGGACAGTGGAGATCTAGAGNGG	1	0
829	8.29	TAGGACAGTGGAGATCTGGANGG	1	0
830	8.3	CGAGTTCGATTCTCACCTCGNGG	1	1
831	8.31	CCCGAGTTCGAATCCCGGCTNGG	1	1
832	8.32	GATAGGACAGTGCAGATTTCNGG	1	0
833	8.33	GATAGGACAGTGGAGATTGANGG	1	0
834	8.34	TGATAGGACAGTGGAGAATGNGG	1	1
835	8.35	TGATAGGACAGTGGAGATAGNGG	1	0
836	8.36	CGAGTTCGATTCACAGCTCGNGG	1	0
837	8.37	GTGGTTAGTGCGCCCACATANGG	1	1
838	8.38	GTGGTTAGTGCGGCAACATANGG	1	0
839	8.39	GTGGTTAGTGCGCAGACATANGG	1	0
840	8.4	CGAGTTCGATTCCTGGATCGNGG	1	1
841	8.41	CGAGTTCGATTCCTTTCTTGNGG	1	0
842	8.42	CTCCACTGTCCGGTCATTAANGG	1	0
843	8.43	GTGGTTAGTGCCTCAACACANGG	1	0
844	8.44	GACAGTGGAGAATTACAGACNGG	1	0
845	8.45	CCGAGTTCGATTCCCGCCTTNGG	1	0
846	8.46	GTGGTTAGTGCGTTGAAACANGG	1	0
847	8.47	GACAGTGGAGATGCACAGACNGG	1	0
848	8.48	CTGATCCTTCCCCTATCACTNGG	1	1
849	8.49	GACAGTGGAGATCCACAGACNGG	1	1
850	8.5	GACAGTGGAGATTTGCAGACNGG	1	0
851	8.51	GACAGTGGAGATGTACTGACNGG	1	1
852	8.52	GACAGTGGAGATTCAGAGACNGG	1	0
853	8.53	GTGGTTAGTGCATCGATACANGG	1	1
854	8.54	GACAGTGGAGATGTACAGAGNGG	1	1
855	8.55	GTGGTTAGTGCGTCAGCACANGG	1	0
856	8.56	GTGGTTAGTGCGTTGCCACANGG	1	0
857	8.57	GACAGTGGAGATTTAGACACNGG	1	1
858	8.58	GACAGTGGAGAAATAGAGACNGG	1	0
859	8.59	CGAGTTCGATTGCCGGCTTGNGG	1	1
860	8.6	GTGGTTAGTGCGACAACACANGG	1	0
861	8.61	GTGGTTAGTGCGATGACATANGG	1	0
862	8.62	CCCGAGTTCGATTCCTGACTNGG	1	0
863	8.63	CCCGAGTTCGATTCCTGCCTNGG	1	0
864	8.64	CGAGTTCGATTCAGGCCTCGNGG	1	1
865	8.65	CGAGTTCGATTGCAGGCTCGNGG	1	0
866	8.66	GTGCGTCGACACATAGCACCNGG	1	1
867	8.67	GGGTTTTCACCTTTACTGACNGG	1	0
868	8.68	CCCGAGTTCGATTCCCGGCTNGG	1	0
869	8.69	TAGGGGTTTTCACCGCTATTNGG	1	0
870	8.7	AAGGTGAAAACCCGTCAAACNGG	1	1
871	8.71	GTGCGTCGACATATAGCACCNGG	1	1
872	8.72	AATAAAGGTGAAAACCCCGGNGG	1	0
873	8.73	GTGCGTCGACACATTGTACCNGG	1	1
874	8.74	GTGCGTCGACACATGTCACANGG	1	0
875	8.75	CGAGTTCGATTGCTGGCTCGNGG	1	0
876	8.76	TGCGTCGACACATAGCACCTNGG	1	1
877	8.77	CCCGAGTTCGATTCCCGGTCNGG	1	0
878	8.78	TCCACTGTCCTCTCCATTAANGG	1	0
879	8.79	TGCGTCGACACATAGCAGCGNGG	1	1
880	8.8	TGCGTCGACACATAGCAATGNGG	1	0
881	8.81	TCCACTGTCCTGTCAGTGAANGG	1	1
882	8.82	AGTGCGTCGACACATTGTACNGG	1	1
883	8.83	AGTGCGTCGACACATGGCGGNGG	1	0
884	8.84	TAGTGCGTCGACACATAGCANGG	1	1
885	8.85	TGGTTAGTGCGTCGACACATNGG	1	0
886	8.86	CCCGAGTTCGATTCCCTGCTNGG	1	0
887	8.87	GTGGTTAGTGCAATGACACANGG	1	0
888	8.88	CGAGTTCGATTTCTGCCTCGNGG	1	0
889	8.89	TGGTTAGTGCGTCGACATACNGG	1	0
890	8.9	GTTTTCACCTTTACTGGGAGNGG	1	1
891	8.91	CGAGTTCGATTCCCAACTCGNGG	1	0
892	8.92	CCCGAGTTCGATTCCCAGCTNGG	1	1
893	8.93	TGGTTAGTGCGTCGACATATNGG	1	1
894	8.94	GGGTTTTCACCTTTACTGGANGG	1	1
895	8.95	GGGTTTTCACCGTCATTGATNGG	1	0
896	8.96	CCCGAGTTCGATTCCCATCTNGG	1	0
897	8.97	GGGTTTTCACCTTCATTGACNGG	1	1
898	8.98	TGGTTAGTGCGCCGACATATNGG	1	1
899	8.99	GTTAGTGCGTCGACACATGGNGG	1	0
900	9	GTTAGTGCGTCAACACCAAGNGG	1	1
901	9.01	TTAGTGCGTCGACACACACANGG	1	0
902	9.02	GGTTTTCACCTTTGTTGGGANGG	1	1
903	9.03	ACTAGGCTATTGACACTGACNGG	1	0
904	9.04	GAAAGTGTGGGGAGAGGTGANGG	1	0
905	9.05	CGGGAATCGAACTCAGGTCANGG	1	0
906	9.06	GACGGGAATCGAACTCGAGTNGG	1	0
907	9.07	TCGAGACGGGAATCAAGCGCNGG	1	0
908	9.08	TCGAGACGGGACTTGAACTCNGG	1	1
909	9.09	TCGAGACGGGAACCAAACTTNGG	1	0
910	9.1	TCGAGACGGGAATTGATCTTNGG	1	0
911	9.11	TCGAGACGGGAACCGAACTCNGG	1	1
912	9.12	TCGAGACGGGAAACGAACCCNGG	1	0
913	9.13	TCGAGACGGGAATGGAACTCNGG	1	0
914	9.14	TCGAGACGGGAATCAAACTTNGG	1	1
915	9.15	TCGAGACGGGAATCCAACTCNGG	1	1
916	9.16	TCGAGACGGGAATCGCACTCNGG	1	0
917	9.17	TCGAGACGGGAATCGATCTCNGG	1	0
918	9.18	TCGAGACGGGAATCGAACTANGG	1	0
919	9.19	CTCGAGACGGGACTTGAACTNGG	1	1
920	9.2	CTCGAGACGGGAACCAAACTNGG	1	0
921	9.21	CTCGAGACGGGAATCAAGCGNGG	1	0
922	9.22	CTCGAGACGGGAACCGAACTNGG	1	1
923	9.23	CTCGAGACGGGAAACGAACCNGG	1	0
924	9.24	CTCGAGACGGGAATGGAACTNGG	1	0
925	9.25	CTCGAGACGGGAATCCAACTNGG	1	1
926	9.26	CTCGAGACGGGAATCAAACCNGG	1	1
927	9.27	CTCGAGACGGGAATCGATCTNGG	1	0
928	9.28	AGGACCTCGAGTCGGGAACTNGG	1	0
929	9.29	AAGGACCTCGAGTTGGTAATNGG	1	0
930	9.3	AAGGACCTCGAGCTGGGAATNGG	1	1
931	9.31	AAAGGACCTCGCGGCAGGAANGG	1	0
932	9.32	AAAGGACCTCGAGATGCGAANGG	1	1
933	9.33	AAAGGACCTCGAGACGGGAANGG	1	0
934	9.34	GCAAAGGACCTCCTGACTGGNGG	1	1
935	9.35	CGGGAATCGAACTCGGGTCGNGG	1	0
936	9.36	CGGGAATCGAACTCAAGTCCNGG	1	1
937	9.37	ATCAGCAAAGGACCTCGATANGG	1	0
938	9.38	CGGGAATCGAACTTGAGTCGNGG	1	0
939	9.39	ATCGAACTCGGGTCTCCGTGNGG	1	0
940	9.4	ATCGAACTCGGGTCACCGTGNGG	1	1
941	9.41	ATCGAACTCGGGTCGTCGCGNGG	1	0
942	9.42	ATCGAACTCGGGTCGCTGCGNGG	1	0
943	9.43	AATCGAACTCGGGTTGCACCNGG	1	0
944	9.44	AATCGAACTCGGTTCGCTGTNGG	1	1
945	9.45	AATCGAACTCGGGTCGCAGTNGG	1	0
946	9.46	AATCGAACTCGGGTCGCCATNGG	1	0
947	9.47	AATCGAACTCGGGTCGCTGCNGG	1	0
948	9.48	GAATCGAACTCTGGCCGCGGNGG	1	0
949	9.49	GAATCGAACTCAGGTTGCCGNGG	1	0
950	9.5	GAATCGAACTCGGTTCGCTGNGG	1	1
951	9.51	GAATCGAACTCGGGTTGCCGNGG	1	0
952	9.52	GAATCGAACTCGGGTCTCCTNGG	1	0
953	9.53	GAATCGAACTCGGGTCACCANGG	1	0
954	9.54	GAATCGAACTCGGGTCGCTGNGG	1	0
955	9.55	GAATCGAACTCGGGTCGCAGNGG	1	0
956	9.56	GAATCGAACTCGGGTCGACANGG	1	0
957	9.57	GAATCGAACTCGGGTCGCCANGG	1	0
958	9.58	GGAATCGAACTCAGGTAGCCNGG	1	0
959	9.59	GGAATCGAACTCGGGTCTCCNGG	1	0
960	9.6	GGGAATCGAACTCAGGTAGCNGG	1	0
961	9.61	GGGAATCGAACTCGAGTTGGNGG	1	0
962	9.62	GGGAATCGAACACGGGTCGGNGG	1	0
963	9.63	GGGAATCGAACACGGGTCTCNGG	1	0
964	9.64	GGGAATCGAACTTGGGTCGCNGG	1	1
965	9.65	GGGAATCGAACTCGGGTTGCNGG	1	1
966	9.66	CGGGAATCGAACACGGGCTGNGG	1	0
967	9.67	CGGGAATCGAACCCGAGTCANGG	1	0
968	9.68	GCAAAGGACCTCAAGTCAGGNGG	1	1
969	9.69	CAGCAAAGGACAGCAAGACGNGG	1	0
970	9.7	CAGCAAAGGACCTCAAGCTGNGG	1	1
971	9.71	CAGCAAAGGACCTTGAGCCGNGG	1	1
972	9.72	TCAGCAAAGGACCTCGGGCANGG	1	0
973	9.73	TCAGCAAAGGACCTCGTGCCNGG	1	0
974	9.74	TCAGCAAAGGACCTCGATCTNGG	1	0
975	9.75	TCAGCAAAGGACCTCGAACTNGG	1	0
976	9.76	TCAGCAAAGGACCTCGAGCANGG	1	0
977	9.77	TCAGCAAAGGACCTCGATACNGG	1	0
978	9.78	TCAGCAAAGGACCTCGACCCNGG	1	0
979	9.79	ATCAGCAAAGGTTCTCGAGCNGG	1	1
980	9.8	ATCAGCAAAGGACTGCGAGGNGG	1	1
981	9.81	ATCAGCAAAGGGCCTTGAGANGG	1	1
982	9.82	ATCAGCAAAGGGCCTTGAGCNGG	1	0
983	9.83	ATCAGCAAAGGACCATGAGANGG	1	0
984	9.84	ATCAGCAAAGGCCCTCAAGCNGG	1	1
985	9.85	ATCAGCAAAGGATCTCAAGCNGG	1	1
986	9.86	ATCAGCAAAGGACTTCAAGCNGG	1	0
987	9.87	ATCAGCAAAGGACATCAAGCNGG	1	1
988	9.88	ATCAGCAAAGGACCTGTAGTNGG	1	0
989	9.89	ATCAGCAAAGGGCCTCGAGCNGG	1	1
990	9.9	ATCAGCAAAGGATCTCGAGANGG	1	0
991	9.91	ATCAGCAAAGGAGCTCGAGCNGG	1	0
992	9.92	ATCAGCAAAGGATCTCGAGCNGG	1	0
993	9.93	ATCAGCAAAGGACTTCGAGGNGG	1	1
994	9.94	ATCAGCAAAGGACGTCGAGANGG	1	0
995	9.95	ATCAGCAAAGGACATCGAGANGG	1	0
996	9.96	ATCAGCAAAGGACTTCGAACNGG	1	1
997	9.97	ATCAGCAAAGGACCACGAGCNGG	1	0
998	9.98	ATCAGCAAAGGACCTGGAGANGG	1	1
999	9.99	ATCAGCAAAGGACCTCAAGGNGG	1	0
1000	10	ATCAGCAAAGGACCTCCAGANGG	1	0
1001	10.01	TCAGCAAAGGACCTCGTGCTNGG	1	0
1002	10.02	TCAGCAAAGGACCTCAAGGCNGG	1	0
1003	10.03	TCAGCAAAGGACCTCAAGCANGG	1	1
1004	10.04	TCAGCAAAGGAACTCGAGCCNGG	1	1
1005	10.05	CAGCAAAGGACCTCGAGTCANGG	1	0
1006	10.06	TCAGCAAAGGACCAGGAGCCNGG	1	0
1007	10.07	TCAGCAAAGGACCCTGAGCCNGG	1	0
1008	10.08	TCAGCAAAGGATCTCAAGCCNGG	1	1
1009	10.09	TCAGCAAAGGACGTCAAGCCNGG	1	0
1010	10.1	TCAGCAAAGGACCTTGGGCCNGG	1	0
1011	10.11	TCAGCAAAGGACCTTGTGCCNGG	1	0
1012	10.12	TCAGCAAAGGACCTCAGGCCNGG	1	0
1013	10.13	TCAGCAAAGGACCTAGAACCNGG	1	0
1014	10.14	TCAGCAAAGGACCTCAAACCNGG	1	1
1015	10.15	TCAGCAAAGGATCTCGAGCTNGG	1	0
1016	10.16	TCAGCAAAGGAACTCGAGCANGG	1	0
1017	10.17	TCAGCAAAGGAACTCGAGACNGG	1	0
1018	10.18	TCAGCAAAGGACATCGAGCTNGG	1	1
1019	10.19	TCAGCAAAGGACCTCCAGATNGG	1	0
1020	10.2	TCAGCAAAGGACTTCGAGAANGG	1	0
1021	10.21	TCAGCAAAGGACGTCGAGACNGG	1	0
1022	10.22	TCAGCAAAGGACATCGAGACNGG	1	0
1023	10.23	TCAGCAAAGGACTTCGAGCCNGG	1	1
1024	10.24	TCAGCAAAGGACATCGAGCCNGG	1	0
1025	10.25	TCAGCAAAGGACCACGAGCTNGG	1	0
1026	10.26	TCAGCAAAGGACCCCGAGCCNGG	1	0
1027	10.27	TCAGCAAAGGACCTTGAGTTNGG	1	0
1028	10.28	TCAGCAAAGGACCTTGAGCANGG	1	1
1029	10.29	TCAGCAAAGGACCTGGAGACNGG	1	1
1030	10.3	TCAGCAAAGGACCTTGAGACNGG	1	1
1031	10.31	TCAGCAAAGGACCTCAAGTTNGG	1	1
1032	10.32	TCAGCAAAGGACCTCAAGATNGG	1	0
1033	10.33	TCGAACTCGGGTCACCGTGANGG	1	1
1034	10.34	ACTCGGGTCGCTGCAAGCATNGG	1	1
1035	10.35	ACTCGGGTCGCTGTGAGCAGNGG	1	0
1036	10.36	CGCACTAACCACGAGGCTATNGG	1	0
1037	10.37	CTAACCACTAGGCTATTGCGNGG	1	1
1038	10.38	CTAACCACTAGGCTATTGCANGG	1	0
1039	10.39	ACTAACCACTACGCCATTAGNGG	1	0
1040	10.4	ACTAACCACTAGGCTAGGGANGG	1	0
1041	10.41	CACTAACCACTAAGCCACTGNGG	1	1
1042	10.42	CACTAACCACTAGGCCACTGNGG	1	0
1043	10.43	CACTAACCACTTGGCTATTGNGG	1	1
1044	10.44	CACTAACCACTAGGCCATTTNGG	1	1
1045	10.45	CACTAACCACTAGGCTAATGNGG	1	1
1046	10.46	GCACTAACCACTACACCATTNGG	1	0
1047	10.47	GCACTAACCACTGGGCCATCNGG	1	0
1048	10.48	GCACTAACCACTGGGCTACCNGG	1	0
1049	10.49	GCACTAACCACTAGGCCACTNGG	1	0
1050	10.5	GCACTAACCACTAGGCTAATNGG	1	1
1051	10.51	GCACTAACCACTAGGCTATANGG	1	0
1052	10.52	CGCACTAACCAGTACGCCATNGG	1	1
1053	10.53	CGCACTAACCACAAGGTCATNGG	1	1
1054	10.54	CGCACTAACCACTAAACTGTNGG	1	1
1055	10.55	CGCACTAACCACTACACTGTNGG	1	1
1056	10.56	CGCACTAACCATTTGGCTATNGG	1	1
1057	10.57	CGCACTAACCACTCAGCTATNGG	1	1
1058	10.58	CGCACTAACCACAAGTCTATNGG	1	0
1059	10.59	CGCACTAACCACAAGACTAANGG	1	0
1060	10.6	CGCACTAACCACTGGACTATNGG	1	0
1061	10.61	CGCACTAACCACTACTCTATNGG	1	1
1062	10.62	CGCACTAACCACTACACTATNGG	1	1
1063	10.63	CGCACTAACCACCAGGCCACNGG	1	0
1064	10.64	CGCACTAACCACTAGACAATNGG	1	0
1065	10.65	CGCACTAACCACTAGGTCAGNGG	1	1
1066	10.66	CTAACCACTAGGCTACAGCCNGG	1	0
1067	10.67	CTAACCACTAGACCATTGACNGG	1	0
1068	10.68	TAACCACTAGGCTATTGCACNGG	1	0
1069	10.69	CACTAGGCTATTGGCACCATNGG	1	1
1070	10.7	ACTAGGCTATTGGTACCGACNGG	1	0
1071	10.71	ACTAGGCTATTTGCGCTGATNGG	1	1
1072	10.72	ACTAGGCTATTGGTGCAGACNGG	1	0
1073	10.73	ACTAGGCTATTGGCACAGACNGG	1	0
1074	10.74	ACTAGGCTATTGGTGCCGAANGG	1	1
1075	10.75	ACTAGGCTATTGGTGCCGACNGG	1	1
1076	10.76	ACTAGGCTATTGGCGCTGATNGG	1	1
1077	10.77	ACTAGGCTATTGGCGCCGTGNGG	1	0
1078	10.78	CACTAGGCTATTGCTGCTGANGG	1	0
1079	10.79	CACTAGGCTATTGGCATTGANGG	1	0
1080	10.8	CACTAGGCTATTTGCGCTGANGG	1	1
1081	10.81	CACTAGGCTATTGGGGCTGANGG	1	1
1082	10.82	CACTAGGCTATTGGCGATGANGG	1	0
1083	10.83	CACTAGGCTATTGGCACCAANGG	1	0
1084	10.84	TAACCACTAGGCTATTGCCGNGG	1	0
1085	10.85	CACTAGGCTATTGGCGCTGANGG	1	1
1086	10.86	CACTAGGCTATTGGCGCAGANGG	1	1
1087	10.87	CACTAGGCTATTGGCGCCAANGG	1	0
1088	10.88	CCACTAGGCTATTGGCATTGNGG	1	0
1089	10.89	ACCACTAGGCTATTGGTGCCNGG	1	1
1090	10.9	AACCACTAGGCTATTGCGCCNGG	1	0
1091	10.91	AACCACTAGGCTACTGGCGCNGG	1	0
1092	10.92	AACCACTAGGCTATTGGCGCNGG	1	0
1093	10.93	TAACCACTAGGCTATTAGCGNGG	1	0
1094	10.94	TAACCACTAGGCTATTGGTGNGG	1	1
1095	10.95	TAACCACTAGGCTATTGCAGNGG	1	0
1096	10.96	TAACCACTAGGCTATTGGCGNGG	1	1
1097	10.97	TAACCACTAGGCTATTGACGNGG	1	1
1098	10.98	CGCACTAACCATTAGGCTAANGG	1	1
1099	10.99	CGCACTAACCACCAGGCTATNGG	1	0
1100	11	ACTCGGGTCGCTGTGAGTACNGG	1	1
1101	11.01	CGCACTAACCACTTGGCTTTNGG	1	0
1102	11.02	GTGTCGACGCACTAACTACTNGG	1	1
1103	11.03	GTGTCGACGCACTAACTATANGG	1	0
1104	11.04	GTGTCGACGCACTAACCCAGNGG	1	0
1105	11.05	GTGTCGACGCACTAACCACGNGG	1	0
1106	11.06	GTGTCGACGCACTAACCATTNGG	1	0
1107	11.07	GTGTCGACGCACTAACCGCTNGG	1	1
1108	11.08	GTGTCGACGCACTAACCTCTNGG	1	0
1109	11.09	GTGTCGACGCACTAACCTCANGG	1	0
1110	11.1	GTGTCGACGCACTAACCACCNGG	1	0
1111	11.11	TGTGTCGACGCACTAACCCANGG	1	0
1112	11.12	TATGTGTCGACACACTAACCNGG	1	0
1113	11.13	GTGCTATGTGTAGATGCACTNGG	1	0
1114	11.14	GTGCTATGTGTCAACGCACTNGG	1	0
1115	11.15	TCGGGTCGCTGTAAGCACCTNGG	1	1
1116	11.16	TCGGGTCGCTGTTAGCACCANGG	1	1
1117	11.17	TCGGGTCGCTGTGAACACCTNGG	1	1
1118	11.18	TCGGGTCGCTGTGAACACCANGG	1	0
1119	11.19	TCGGGTCGCTGTGAGCACAGNGG	1	1
1120	11.2	TCGGGTCGCTGTGAGCACATNGG	1	1
1121	11.21	TCGGGTCGCTGCCAGCACTTNGG	1	0
1122	11.22	TCGGGTCGCTGCGAACACCTNGG	1	0
1123	11.23	TCGGGTCGCTGCGAGGACTTNGG	1	0
1124	11.24	TCGGGTCGCTGCGAGCACTTNGG	1	1
1125	11.25	ACTCGGGTCGCCGTGATCACNGG	1	0
1126	11.26	ACTCGGGTCGCCGCAAACACNGG	1	0
1127	11.27	ACTCGGGTCGCCGCAAGTACNGG	1	0
1128	11.28	ACTCGGGTCGCTGTGAATACNGG	1	1
1129	11.29	ACTCGGGTCGCTGTGATAACNGG	1	0
1130	11.3	ACTCGGGTCGCCGTGAGCATNGG	1	1
1131	11.31	GTGTCGACGCACTAATCACANGG	1	1
1132	11.32	GTGTCGACGCACTAAACATANGG	1	1
1133	11.33	GTGTCGACGCACTAAACACTNGG	1	0
1134	11.34	ACGCACTAACCACTAGGCTANGG	1	0
1135	11.35	CGCACTAACCACTAAGCTGTNGG	1	0
1136	11.36	CGCACTAACCACTATGCTATNGG	1	1
1137	11.37	CGCACTAACCACTAGACTTTNGG	1	0
1138	11.38	CGCACTAACCACTAGACTACNGG	1	1
1139	11.39	CGCACTAACCACTAGGATATNGG	1	0
1140	11.4	CGCACTAACCACTAGGATAANGG	1	0
1141	11.41	CGCACTAACCACTAGGCAATNGG	1	1
1142	11.42	CGCACTAACCACTAGGCTAANGG	1	1
1143	11.43	CGCACTAACCACTAGGCTGCNGG	1	0
1144	11.44	ACGCACTAACCCCTAGACCANGG	1	0
1145	11.45	ACGCACTAACCACTACACCANGG	1	1
1146	11.46	ACGCACTAACCTCTAGGCCANGG	1	0
1147	11.47	ACGCACTAACCACTAGACCANGG	1	0
1148	11.48	ACGCACTAACCACTAGGTCANGG	1	1
1149	11.49	GTGTCGACGCACTATCCACTNGG	1	1
1150	11.5	ACGCACTAACCACTAGGCCANGG	1	0
1151	11.51	GACGCACTAACCCCTAGACCNGG	1	0
1152	11.52	GACGCACTAACCACTAGGCTNGG	1	0
1153	11.53	GACGCACTAACCACTAGGTCNGG	1	1
1154	11.54	GACGCACTAACCACTAGGCCNGG	1	0
1155	11.55	GACGCACTAACCACTAGACCNGG	1	0
1156	11.56	CGACGCACTAACCACTACACNGG	1	0
1157	11.57	TCGACGCACTAACCACTACTNGG	1	0
1158	11.58	GTCGACGCACTAACCACTCTNGG	1	0
1159	11.59	GTGTCGACGCACAAAAAACTNGG	1	1
1160	11.6	GTGTCGACGCAATTACCACTNGG	1	1
1161	11.61	GTGTCGACGCAGTAACTACTNGG	1	0
1162	11.62	GTGTCGACGCAATAACCACANGG	1	1
1163	11.63	ATCAGCAAAGGACCTCAATCNGG	1	1
1164	11.64	ATCAGCAAAGGACCTCGTGCNGG	1	0
1165	11.65	AAAGTGTGGGGAGCAGAAAANGG	1	1
1166	11.66	TGTGGGGAGCAGAGATAGGGNGG	1	1
1167	11.67	GTGTGGGGAGCAGAGAGTAGNGG	1	0
1168	11.68	GTGTGGGGAGCATTGATAGGNGG	1	0
1169	11.69	GTGTGGGGAGCAAAGAGAGANGG	1	0
1170	11.7	GTGTGGGGAGCAGAGAAAAGNGG	1	1
1171	11.71	GTGTGGGGAGCAGAGATAGGNGG	1	0
1172	11.72	GTGTGGGGAGCAGAGATAAGNGG	1	0
1173	11.73	AGTGTGGGGAGAGGAGAGAGNGG	1	0
1174	11.74	AGTGTGGGGAGAAAAGAGAGNGG	1	0
1175	11.75	AGTGTGGGGAGCGGATACAGNGG	1	0
1176	11.76	AGTGTGGGGAGCACAAAGAGNGG	1	0
1177	11.77	AGTGTGGGGAGAGGAGATAGNGG	1	1
1178	11.78	AGTGTGGGGAGAAAAGATAGNGG	1	0
1179	11.79	AGTGTGGGGAGCATTGATAGNGG	1	0
1180	11.8	AGTGTGGGGAGCAAAAATAGNGG	1	0
1181	11.81	AGTGTGGGGAGCAGAAGTAGNGG	1	1
1182	11.82	AGTGTGGGGAGGAGAGACAGNGG	1	0
1183	11.83	AGTGTGGGGAGCACAGAGAGNGG	1	0
1184	11.84	AGTGTGGGGAGCAGGGAGAGNGG	1	0
1185	11.85	AGTGTGGGGAGCAGAAAAAANGG	1	1
1186	11.86	AGTGTGGGGAGCAGAGTAAGNGG	1	1
1187	11.87	AGTGTGGGGAGAAGAGATGGNGG	1	0
1188	11.88	AGTGTGGGGAGGAGAGATAGNGG	1	1
1189	11.89	AGTGTGGGGAGCGGAGATAGNGG	1	0
1190	11.9	AGTGTGGGGAGCTGAGATAGNGG	1	1
1191	11.91	AGTGTGGGGAGCACAGATGGNGG	1	1
1192	11.92	AGTGTGGGGAGCAAAGATATNGG	1	1
1193	11.93	AGTGTGGGGAGCAGCGATAGNGG	1	0
1194	11.94	AGTGTGGGGAGCAGCGATATNGG	1	1
1195	11.95	AGTGTGGGGAGCAGAGTTAGNGG	1	1
1196	11.96	GTGTGGGGAGCAGAAAAAAGNGG	1	1
1197	11.97	TGTGGGGAGCAGAGAGAGAANGG	1	1
1198	11.98	ATCAGCAAAGGACCTCGAACNGG	1	1
1199	11.99	TGTGGGGAGCAGAGATCAGANGG	1	1
1200	12	TGGGGAGCAGAGAAAGGGGTNGG	1	1
1201	12.01	TGGGGAGCAGAGAGAGGGATNGG	1	1
1202	12.02	TGGGGAGCAGAGACAGGGAANGG	1	1
1203	12.03	TGGGGAGCAGAGAGAGGGACNGG	1	0
1204	12.04	TGGGGAGCAGAGATTGGGTANGG	1	1
1205	12.05	TGGGGAGCAGAGATCGGGAANGG	1	0
1206	12.06	TGGGGAGCAGAGATAAGGATNGG	1	1
1207	12.07	TGGGGAGCAGAGATAAGGAANGG	1	0
1208	12.08	TGGGGAGCAGAGATAGTGGANGG	1	1
1209	12.09	TGGGGAGCAGAGATAGAGAANGG	1	1
1210	12.1	TGGGGAGCAGAGATAGGGGTNGG	1	0
1211	12.11	TGGGGAGCAGAGATAGGTGANGG	1	1
1212	12.12	TGGGGAGCAGAGATAGGTAANGG	1	0
1213	12.13	TGGGGAGCAGAGATAGGCAANGG	1	0
1214	12.14	TGGGGAGCAGAGATAGGTCANGG	1	1
1215	12.15	TGGGGAGCAGAGATAGGGACNGG	1	0
1216	12.16	GTGGGGAGCAGAGAGAATGGNGG	1	1
1217	12.17	GTGGGGAGCAGAGAGAAAGGNGG	1	1
1218	12.18	GTGGGGAGCAGAGAGAGAAGNGG	1	1
1219	12.19	GTGGGGAGCAGACATGGGGANGG	1	1
1220	12.2	GTGGGGAGCAGAGATCAGGANGG	1	0
1221	12.21	GTGGGGAGCAGAGAGAGAGGNGG	1	1
1222	12.22	GTGGGGAGCAGAGACAGGATNGG	1	0
1223	12.23	GTGGGGAGCAGAGAGAGGGANGG	1	0
1224	12.24	GTGGGGAGCAGAGATGGGGANGG	1	1
1225	12.25	GTGGGGAGCAGAGATAAGTGNGG	1	0
1226	12.26	TGTGGGGAGCAGATTAAGGGNGG	1	1
1227	12.27	TGTGGGGAGCAGAAAGAGAGNGG	1	1
1228	12.28	ACTAGGCTATTAGTGCCGACNGG	1	0
1229	12.29	AGTGTGGGGAGCAGAGAGGGNGG	1	1
1230	12.3	AGTGTGGGGAGCAGAGATTTNGG	1	0
1231	12.31	AGTGTGGGGAGCAGAGAGGANGG	1	0
1232	12.32	AGTGTGGGGAGCAGAGATGANGG	1	1
1233	12.33	AAGTGTGGGGAGCAGAGATTNGG	1	0
1234	12.34	AAGTGTGGGGAGCAGAGCGANGG	1	1
1235	12.35	AAGTGTGGGGAGCAGAGTTANGG	1	1
1236	12.36	AAGTGTGGGGAGCAGAGTAANGG	1	1
1237	12.37	AAAGTGTGGGGGTCAGAGAGNGG	1	0
1238	12.38	AAAGTGTGGGGTGAAGAGAGNGG	1	1
1239	12.39	AAAGTGTGGGGAGAGGAGATNGG	1	1
1240	12.4	AAAGTGTGGGGATCACAGAGNGG	1	0
1241	12.41	AAAGTGTGGGGAGAAAAGAGNGG	1	0
1242	12.42	AAAGTGTGGGGTGCAGGGAGNGG	1	0
1243	12.43	AAAGTGTGGGGAACAGTGATNGG	1	0
1244	12.44	AAAGTGTGGGGAGCATTGATNGG	1	0
1245	12.45	AAAGTGTGGGGAGCGGATACNGG	1	0
1246	12.46	AAAGTGTGGGGAGCACAAAGNGG	1	0
1247	12.47	AAAGTGTGGGGTGCAGAGATNGG	1	0
1248	12.48	AAAGTGTGGGGGGCAGAGACNGG	1	1
1249	12.49	AAAGTGTGGGGACCAGAGAGNGG	1	0
1250	12.5	AAAGTGTGGGGACCAGAGGTNGG	1	0
1251	12.51	AAAGTGTGGGGATCAGAGATNGG	1	0
1252	12.52	AAAGTGTGGGGAGGAGAGAGNGG	1	0
1253	12.53	AAAGTGTGGGGAGGAGAGATNGG	1	1
1254	12.54	AAAGTGTGGGGAGCCGAGATNGG	1	0
1255	12.55	AAAGTGTGGGGAGCAAAGGGNGG	1	0
1256	12.56	AAAGTGTGGGGAGCATAGTTNGG	1	1
1257	12.57	AAAGTGTGGGGAGCACAGATNGG	1	1
1258	12.58	AAAGTGTGGGGAGCAGGGAGNGG	1	0
1259	12.59	AAAGTGTGGGGAGCAGACAGNGG	1	0
1260	12.6	AAAGTGTGGGGAGCAGAGTTNGG	1	1
1261	12.61	AAAGTGTGGGGAGCAGAGTANGG	1	1
1262	12.62	AAGTGTGGGGAGCAGAGAGGNGG	1	1
		AAGTGTGGGGAGCAGACAGANGG	1	0
		AAGTGTGGGGAGCAGACATGNGG	1	1
		AAGTGTGGGGAACAGAGAGTNGG	1	0
		AGTGTGGGGAGCAGAGAAAANGG	1	1
		AAGTGTGGGGACTAGAGAGANGG	1	0
		AAGTGTGGGGATCACAGAGANGG	1	0
		AAGTGTGGGGAGAAAAGAGANGG	1	0
		AAGTGTGGGGAACAGAAAGANGG	1	1
		AAGTGTGGGGAGCGGATACANGG	1	0
		AAGTGTGGGGAGCACAAAGANGG	1	0
		AAGTGTGGGGAGCAAAGGGANGG	1	0
		AAGTGTGGGGAGAGGAGATANGG	1	1
		AAGTGTGGGGAACAGTGATANGG	1	0
		AAGTGTGGGGAGCATTGATANGG	1	0
		AAGTGTGGGGAGCAAAAATGNGG	1	0
		AAGTGTGGGGACCAGAGGTANGG	1	0
		AAGTGTGGGGACCAGAGAGANGG	1	0
		AAGTGTGGGGAGCAGCGATANGG	1	1
		AAGTGTGGGGATCAGAGATANGG	1	0
		AAGTGTGGGGAACAGAGATANGG	1	1
		AAGTGTGGGGACCAGAGATANGG	1	0
		AAGTGTGGGGATCAGAGAGCNGG	1	0
		AAGTGTGGGGAGAAGAGATGNGG	1	0
		AAGTGTGGGGAGGAGAGAGANGG	1	0
		AAGTGTGGGGAGGAGAGATANGG	1	1
		AAGTGTGGGGAGAAGAGATANGG	1	0
		AAGTGTGGGGAGCGGAGATANGG	1	0
		AAGTGTGGGGAGCCGAGATANGG	1	0
		AAGTGTGGGGAGCACAGATGNGG	1	1
		AAGTGTGGGGAGCAAAGAGANGG	1	0
		AAGTGTGGGGAGCAGGGAGANGG	1	0
		TGGGGAGCAGAGAGAGGGGTNGG	1	0
		TGGGGAGCAGAGGTAGGGCANGG	1	1
		TGGGGAGCAGAGTTAGGGGANGG	1	1
		AGCAGAGATAGAGGAAGGCTNGG	1	0
		GATAGGGGAAGGGTTGGCAANGG	1	0
		GATAGGGGAAGGACTGGCAANGG	1	0
		GATAGGGGAAGAATCGCCAANGG	1	1
		GATAGGGGAAGGGTCGGTAANGG	1	1
		GATAGGGGAAGGATTGGAAANGG	1	1
		GATAGGGGAAGGATCGGTGANGG	1	0
		GATAGGGGAAGGAGCGGCAANGG	1	1
		GATAGGGGAAGGATTTGCAANGG	1	0
		GATAGGGGAAGGATTGGCACNGG	1	0
		GATAGGGGAAGGGTCATCAANGG	1	0
		GATAGGGGAAGGATCGTCAANGG	1	0
		GATAGGGGAAGGATCGGTATNGG	1	0
		GATAGGGGAAGGATCGGAAANGG	1	1
		GATAGGGGAAGGATCAAGAANGG	1	0
		GATAGGGGAAGTATCAGCAANGG	1	1
		GATAGGGGAAGAATCAGCAANGG	1	0
		GATAGGGGAAGGATTAGCATNGG	1	0
		GATAGGGGAAGGATTAGCAANGG	1	0
		GATAGGGGAAGGATCCGCAANGG	1	1
		GATAGGGGAAGGATCAGCATNGG	1	0
		GATAGGGGAAGGATCAGTGANGG	1	0
		GATAGGGGAAGGATCAGCTANGG	1	1
		GATAGGGGAAGGATCAGAAANGG	1	0
		AGATAGGGGAAGGATCAGTTNGG	1	0
		GCAGAGATAGGGGAAGGCAANGG	1	0
		AGCAGAGATAGGTGAACCATNGG	1	0
		AGCAGAGATAGGTCAAGGGTNGG	1	1
		AGCAGAGATAGGGACAGGATNGG	1	0
		AGCAGAGATAGTGGAAGGGTNGG	1	1
		ATAGGGGAAGGATCGGCAAGNGG	1	0
		AGGGGAAGGATCGGCAAAGCNGG	1	1
		GGGGAAGGATCAGCAAAGCTNGG	1	0
		AAGGATCAGCATAGGACCACNGG	1	0
		GATCAGCAAAGGATCATGAGNGG	1	0
		GATCAGCAAAGGTCATCGAANGG	1	0
		GATCAGCAAAGGGCCTTGAGNGG	1	0
		GATCAGCAAAGGACCGAGACNGG	1	0
		GGATCAGCAAAGGACCGAGANGG	1	0
		AGGATCAGCAAAGGGCCGTGNGG	1	0
		AGGATCAGCAAAGGATCGTGNGG	1	0
		AGGATCAGCAAAGGACTGTGNGG	1	1
		AGGATCAGCAAAGGACTGCGNGG	1	1
		AGGATCAGCAAAGGACCTCANGG	1	0
		AAGGATCAGCAAAGGAATGCNGG	1	1
		AAGGATCAGCATAGGACCAANGG	1	1
		AAGGATCAGCATAGGACCGCNGG	1	0
		AAGGATCAGCAAAGGACCTTNGG	1	0
		GGGGAAGGATCGGCAAAGCTNGG	1	1
		GAAGGATCAGCATAGGACAGNGG	1	1
		GAAGGATCAGCATAGGACCGNGG	1	0
		GAAGGATCAGCATAGGACCTNGG	1	0
		GAAGGATCAGCAAAGGAATGNGG	1	1
		GAAGGATCAGCAAAGGACCTNGG	1	0
		GGAAGGATCAGCATAGGACANGG	1	1
		GGAAGGATCAGCATAGGACCNGG	1	0
		GGAAGGATCAGCAAAGGACCNGG	1	1
		GGGAAGGATCAGCATAGGACNGG	1	1
		GGGAAGGATCAGCAAAGGAANGG	1	0
		GGGAAGGATCAGCAAAGGACNGG	1	0
		GGGGAAGGATCGGCATAGGANGG	1	0
		GGGGAAGGATCGGCACAGGANGG	1	0
		AGCAGAGATAGCGGAAGGATNGG	1	0
		AGCAGAGATAGGTGAAGGATNGG	1	1
		TGGGGAGCAGAAATAGGGAANGG	1	1
		AGCAGAGATAGGCGAAGGATNGG	1	0
		TGGGGAGCAGACAGAGGAGANGG	1	0
		TGGGGAGCAGAGCCAGGAGANGG	1	1
		TGGGGAGCAGAGAAAGAAGANGG	1	0
		TGGGGAGCAGAAAGAGGGTANGG	1	1
		TGGGGAGCAGAAAGAGGGAANGG	1	1
		TGGGGAGCAGATAAAGGGAANGG	1	0
		TGGGGAGCAGAGGGAGGGAANGG	1	1
		TGGGGAGCAGAGTGAGGGCANGG	1	0
		TGGGGAGCAGAGAGCGGGAANGG	1	0
		TGGGGAGCAGAGAAAAGGAANGG	1	1
		TGGGGAGCAGAGAGACGGAANGG	1	0
		TGGGGAGCAGAGAGATGGCANGG	1	0
		TGGGGAGCAGAGAGACGGCANGG	1	0
		TGGGGAGCAGAGAGAGAGTANGG	1	1
		TGGGGAGCAGAGAAAGAGAANGG	1	0
		TGGGGAGCAGAATTAGGGGANGG	1	0
		TGGGGAGCAGAAAGAGGGGGNGG	1	1
		TGGGGAGCAGAGAAGGGGGANGG	1	0
		TGGGGAGCAGAGAACGGGGANGG	1	0
		TGGGGAGCAGAGATTTGGGANGG	1	0
		TGGGGAGCAGAGATGAGGGANGG	1	1
		TGGGGAGCAGAGAGAGAGGGNGG	1	1
		TGGGGAGCAGAGAGAGCGGANGG	1	0
		TGGGGAGCAGAGATGGTGGANGG	1	1
		TGGGGAGCAGACATAGGAGANGG	1	0
		TGGGGAGCAGAGGTAGGAGANGG	1	0
		TGGGGAGCAGAGAAAGGAGANGG	1	0
		TGGGGAGCAGAGAGAGGCGANGG	1	0
		TGGGGAGCAGAGATAGATGANGG	1	1
		TGGGGAGCAGAAAGAGAGGANGG	1	0
		TGGGGAGCAGAAAGGGGGGANGG	1	1
		GGGGAGCAGAGATAGGGGATNGG	1	0
		GGGAGCAGAGAAATGGGAACNGG	1	0
		AGCAGAGATAGGAGAAGGAANGG	1	0
		AGCAGAGATAGGGTAAGGATNGG	1	0
		AGCAGAGATAGGGAAAGGACNGG	1	0
		AGCAGAGATAGGGGTAGGATNGG	1	0
		AGCAGAGATAGGGGAGGGATNGG	1	0
		AGCAGAGATAGGGGAATGGTNGG	1	0
		AGCAGAGATAGGGGAAGGAGNGG	1	1
		AGCAGAGATAGGGGAAGGACNGG	1	0
		GAGCAGAGATAGGGAAAGGANGG	1	0
		GAGCAGAGATAGGGGAAGGGNGG	1	1
		GAGCAGAGATAGGGGAACTCNGG	1	0
		GGAGCAGAGATAGGGAAAAGNGG	1	1
		GGGAGCAGAGACAAGGGAAGNGG	1	0
		GGGAGCAGAGAGAGAGGAACNGG	1	1
		GGGGAGCAGAGATAGGAGAANGG	1	0
		GGGAGCAGAGAGAGGAGAAGNGG	1	1
		GGGAGCAGAGAAAGGGTAACNGG	1	1
		GGGAGCAGAGAGAGGGGAACNGG	1	0
		GGGAGCAGAGATAGGGAAAANGG	1	1
		GGGGAGCAGAGAAAAAGGAANGG	1	1
		GGGGAGCAGAGAGAGGGATANGG	1	1
		GGGGAGCAGAGATGGTGGAANGG	1	1
		GGGGAGCAGAGAGAGGAGAANGG	1	1
		GGGGAGCAGAGAGAGGGAAANGG	1	1
		GGGGAGCAGAGATTGGGTAANGG	1	1
		GGGGAGCAGAGATAGGTCAANGG	1	1
		GGGGAGCAGAGATAAGGGGANGG	1	0
		GGGGAGCAGAGATATGGGGCNGG	1	0
		TGTGGGGAGCAGAGAAAAGANGG	1	0

## Sheet: 75bp_B4_mm10
				PE 75bp raw
		sequence	# target sites	multiple	unique	total	multiple
0	0	ACTCAGGTCCTCACACATGCNGG	11	643	57	700	0.918571
1	0.01	CAGAGACAGGAAGATATCTGNGG	54	4606	694	5300	0.869057
2	0.02	CACACACACACTCTCACACCNGG	23	1930	234	2300	0.83913
3	0.03	CAGAGACAGGAAGATGACTGNGG	105	8763	1733	10500	0.834571
4	0.04	GAACCTGGAGCTCACCACGTNGG	9	732	168	900	0.813333
5	0.05	TGGTGAGCTCCAGGTTCAGTNGG	9	727	173	900	0.807778
6	0.06	GTCTCTGCCTCACCAGTGCTNGG	19	1499	104	1863	0.804616
7	0.07	TGTCTCTGCCTCACCAGTGCNGG	19	1499	100	1869	0.802033
8	0.08	GTGTGTGTGTGTGTGCCTGANGG	51	3966	691	5100	0.777647
9	0.09	GTGTGTGTGTGTGTGCATGANGG	227	17327	3114	22600	0.766681
10	0.1	CCTGTCTCTGCCTGGTCAGCNGG	12	914	250	1200	0.761667
11	0.11	TGAACTCAGGTCCTTATGCTNGG	6	455	45	600	0.758333
12	0.12	GTGTGTGTGTGGGAGGGTGTNGG	7	530	92	700	0.757143
13	0.13	ACACACACACACACACCAATNGG	173	12770	3178	17200	0.742442
14	0.14	GTGTGTGTGTGTGTTTGTAGNGG	196	14487	3468	19600	0.739133
15	0.15	CACACACACACATAAACACCNGG	12	884	309	1200	0.736667
16	0.16	ACACACACACACACAGACATNGG	25	1816	296	2500	0.7264
17	0.17	TGTGTGTGTGTGTGCCTGGGNGG	16	783	49	1100	0.711818
18	0.18	CACACACACACACACTCTGANGG	36	2405	620	3500	0.687143
19	0.19	ACACACACACACATACAACCNGG	8	400	44	600	0.666667
20	0.2	CACACACACACACTCACAGTNGG	11	733	367	1100	0.666364
21	0.21	GGATCTGAACTCAGATTCTCNGG	6	391	209	600	0.651667
22	0.22	GCTGGGGAGGCATTCACAGGNGG	33	2145	1119	3300	0.65
23	0.23	CACACACACACACATACAACNGG	6	375	26	600	0.625
24	0.24	TACACACACACACACACCTTNGG	5	184	16	300	0.613333
25	0.25	TGAACTCAGGTCGTCAGGATNGG	5	292	208	500	0.584
26	0.26	TCCTCCTGTCTCCTCCTCCTNGG	6	348	252	600	0.58
27	0.27	TTTGAGACAGGGCCTATTACNGG	5	271	229	500	0.542
28	0.28	TGTGTGTGTGTATCTGTGAGNGG	9	473	197	900	0.525556
29	0.29	ACACACACACACAGACACGTNGG	5	259	138	500	0.518
30	0.3	CCACCATGCCTGGCTTTCACNGG	11	558	538	1100	0.507273
31	0.31	GTGTGTGTGTGTGAGTGTACNGG	5	247	97	500	0.494
32	0.32	CCACCTTATTTTGTGAGGCANGG	5	244	58	500	0.488
33	0.33	TGTGTGTGTGTGGGAGGGTGNGG	11	535	209	1100	0.486364
34	0.34	GTGCTTGCTGTGTGAGCTTGNGG	18	822	887	1800	0.456667
35	0.35	GTGTGTGTGTGTATGTTGGANGG	6	274	326	600	0.456667
36	0.36	TGTGTGTGTGTCTGTGTACTNGG	5	227	237	500	0.454
37	0.37	GAACCTGGAGCTCACTGCTTNGG	12	408	105	900	0.453333
38	0.38	TTTGAGACAGGGCCTCTTACNGG	13	563	737	1300	0.433077
39	0.39	GTGTGTGTGTGTGGGTGTGTNGG	94	4007	2168	9400	0.426277
40	0.4	ATACACACACACACACTCCANGG	6	254	346	600	0.423333
41	0.41	GCTTGTAATCCCAGCACTGGNGG	5	211	33	500	0.422
42	0.42	TGTGTGTGTGTGTGGGTGTGNGG	96	4042	2172	9600	0.421042
43	0.43	TGTGTGTGTGTATGTTGGAGNGG	7	293	308	700	0.418571
44	0.44	ACACACACACACAGGCACATNGG	7	287	131	700	0.41
45	0.45	TGTGTGTGTGTGTTGATGTGNGG	5	202	156	500	0.404
46	0.46	CACACACACACACATGCCCANGG	5	200	35	500	0.4
47	0.47	TGTGTGTGTGTGTATGCTTGNGG	5	200	133	500	0.4
48	0.48	GTGTGTGTGTGTGTGTTTGTNGG	282	11263	4921	28200	0.399397
49	0.49	TGTGTGTGTGTGTCTGCTGANGG	5	198	300	500	0.396
50	0.5	TGTGTGTGTGTGTGTGCCTGNGG	106	4158	1605	10600	0.392264
51	0.51	TGTGTGTGTGTGTGAAGGTTNGG	7	270	257	700	0.385714
52	0.52	TGTGTGTGTGTGTGCGCATANGG	10	301	148	800	0.37625
53	0.53	TGTGTGTGTGTGTGTTGGTTNGG	24	664	386	1789	0.371157
54	0.54	TCAGTGAGAGACCCCATCTCNGG	6	220	180	600	0.366667
55	0.55	GTGTGTGTGTGTGTGGGTACNGG	5	182	90	500	0.364
56	0.56	GTGTGTGTGTATTTGGGGGTNGG	9	323	441	900	0.358889
57	0.57	GTGTGTGTGTGTGCCTGTGTNGG	23	787	407	2300	0.342174
58	0.58	ACACACACACACACAAGTACNGG	9	306	239	900	0.34
59	0.59	GTGTGTGTGTGAGTGTGTGANGG	6	200	10	600	0.333333
60	0.6	GTGTGTGTGTGTGCGCGCATNGG	6	200	22	600	0.333333
61	0.61	GTGTGTGTGTGTGTCTGCTGNGG	6	196	358	600	0.326667
62	0.62	GATCCCTGGGGCTTGCTGACNGG	5	162	338	500	0.324
63	0.63	TGTCTCTGCCTTCCCAGTGCNGG	28	745	107	2300	0.323913
64	0.64	GGATCTGAACTCCTGTCCTCNGG	7	216	360	700	0.308571
65	0.65	GGCAGAGACAGGCAAATCCCNGG	14	430	505	1400	0.307143
66	0.66	TGTGTGTGTGTATTTGGGGGNGG	10	307	449	1000	0.307
67	0.67	TGTGTGTGTGTGTGTTCGTGNGG	9	276	109	900	0.306667
68	0.68	TGTGTGTGTGTGTGCCTGTGNGG	26	795	664	2600	0.305769
69	0.69	GTGTGTGTGTGTGCATGGGGNGG	6	180	54	600	0.3
70	0.7	GTGTGTGTGTGTGTACATGANGG	19	568	686	1900	0.298947
71	0.71	TGTGTGTGTGTGTTTCTGCANGG	5	118	182	400	0.295
72	0.72	TGTGTGTGTGTGTGCACCTGNGG	12	348	488	1200	0.29
73	0.73	CACACACACACACACGAAAANGG	26	636	271	2200	0.289091
74	0.74	CACACACACACGAACACACANGG	10	230	96	800	0.2875
75	0.75	CACACACACACACACTTGCANGG	7	200	6	700	0.285714
76	0.76	TGTGTGTGTGTGTAAGCATGNGG	7	200	152	700	0.285714
77	0.77	AATAAGGTGGAGAGAGACTGNGG	5	134	77	500	0.268
78	0.78	GTGTGTGTGTGGGTGTGTGTNGG	115	3029	2902	11500	0.263391
79	0.79	GGTCCTCATGCTTGCATGGCNGG	9	232	105	900	0.257778
80	0.8	ACACACACACACACTTGCACNGG	12	309	649	1200	0.2575
81	0.81	ACACACACACACACTCACAGNGG	40	1002	1114	4000	0.2505
82	0.82	GCAGAGACAGGGGGATCCCTNGG	8	200	11	800	0.25
83	0.83	GTGTGTGTGTGTGTGGTGATNGG	8	200	54	800	0.25
84	0.84	TGTCTCTGCCTCCTGAGCACNGG	8	200	26	800	0.25
85	0.85	ACACACACACACCCACACACNGG	7	175	101	700	0.25
86	0.86	TGTGTGTGTGTGTGCATAGGNGG	5	100	22	400	0.25
87	0.87	TGTGTGTGTGTGTAAGGGGANGG	16	398	903	1600	0.24875
88	0.88	CACACACACACACGTGCACANGG	9	219	130	900	0.243333
89	0.89	TGTGTGTGTGTGCCTGTGTANGG	10	229	446	1000	0.229
90	0.9	GGAGGCCAGAGGACAACTTANGG	35	801	2313	3500	0.228857
91	0.91	TGAACTCAGGTCGTCAGGCTNGG	26	593	497	2600	0.228077
92	0.92	TGTGTGTGTGTGTGCTTTTGNGG	8	178	290	800	0.2225
93	0.93	TCTCTGCCTCCCCAGTGCTGNGG	19	422	137	1900	0.222105
94	0.94	TGTGTGTGTGTATGCATGTGNGG	30	659	567	3000	0.219667
95	0.95	GTGTGTGTGTGTGTGCGCATNGG	16	300	235	1400	0.214286
96	0.96	TGAACTCAGGTGGTCAGGCTNGG	32	683	522	3200	0.213438
97	0.97	TGTGTGTGTGTGTTTGTGTGNGG	152	3239	4474	15200	0.213092
98	0.98	TGTGTGTGTGTATCTGAGTGNGG	9	188	628	900	0.208889
99	0.99	GTGTGTGTGTGTGTGTGGATNGG	14	280	281	1400	0.2
100	1	GTCTCTGCCTCCTGAGCACTNGG	10	200	28	1000	0.2
101	1.01	GTGTGTGTGTGTGTGTACTGNGG	68	1344	1147	6800	0.197647
102	1.02	TTGTAATCCCAGCTCTGGGGNGG	10	197	112	1000	0.197
103	1.03	CCCCAGAACCCACATCAAAGNGG	8	155	645	800	0.19375
104	1.04	CACACACACACACACACTGANGG	111	2133	1433	11100	0.192162
105	1.05	TGTGTGTGTGTGTGTATACCNGG	20	344	164	1800	0.191111
106	1.06	GTGTGTGTGTGTGTGCTTACNGG	8	152	475	800	0.19
107	1.07	GTCTCTGCCTCCCAAGCACTNGG	16	300	93	1600	0.1875
108	1.08	ACACACACACATGCACACACNGG	37	682	587	3700	0.184324
109	1.09	TGTGTGTATGTGGAGGTCAGNGG	11	200	199	1100	0.181818
110	1.1	ACACACACACACACACGTCCNGG	15	271	427	1500	0.180667
111	1.11	ATACACACACATGCACACACNGG	13	231	279	1300	0.177692
112	1.12	ACACACACACACACACTCCANGG	34	602	1036	3400	0.177059
113	1.13	GTGTGTGTGTGTGTGGCAGTNGG	5	86	146	500	0.172
114	1.14	TGTGTGTGTGTGTGTGGGGANGG	19	323	294	1900	0.17
115	1.15	CACACACACACACAAAGAGANGG	18	306	156	1800	0.17
116	1.16	TGTGTGTGTGTGTGTATCCANGG	23	380	697	2300	0.165217
117	1.17	GTGTGTGTGTGTGCGTGGGGNGG	15	238	339	1500	0.158667
118	1.18	ACACACACACACACAGACTTNGG	13	206	291	1300	0.158462
119	1.19	GTGTGTGTGTGTGTGTCTTCNGG	15	235	266	1500	0.156667
120	1.2	ACACACACACACACGTGCACNGG	14	217	200	1400	0.155
121	1.21	GTGTGTGTGTGTACATGTGANGG	6	93	161	600	0.155
122	1.22	ACACACACACACACACAAGGNGG	95	1463	1441	9500	0.154
123	1.23	GTGTGTGTGTGTGTGGGGAGNGG	22	327	320	2200	0.148636
124	1.24	ACACACACACACACACATGTNGG	64	879	1360	6000	0.1465
125	1.25	GTGTGTGTGTGTGTGCCTGTNGG	15	215	388	1500	0.143333
126	1.26	GTGTGTGTGTGTGTGTGGGTNGG	274	3710	4626	27400	0.135401
127	1.27	GTGTGTGTGTGTAAGGGGGGNGG	10	135	120	1000	0.135
128	1.28	TGTGTGTGTGTGCGTGGGGGNGG	15	202	354	1500	0.134667
129	1.29	ACACACACACACACTCACACNGG	51	584	812	4400	0.132727
130	1.3	CACACACACACACACAAGCCNGG	18	228	338	1800	0.126667
131	1.31	CACACACACACACACATAGANGG	28	352	408	2800	0.125714
132	1.32	ATGGCTCAGTCAGTGAAGTGNGG	24	293	2026	2400	0.122083
133	1.33	GTGTGTGTGTGTGTATGTGTNGG	242	2911	4362	24100	0.120788
134	1.34	TGTGTGTGTGTAGGTGTGTGNGG	7	84	347	700	0.12
135	1.35	TGTGTGTGTGTGTGTTTCTGNGG	41	467	539	4100	0.113902
136	1.36	ACCACCATGCCTGGCATTATNGG	5	54	336	500	0.108
137	1.37	GTGTGTGTGTGTGTGTGAGCNGG	28	300	407	2800	0.107143
138	1.38	CAGAGACAGGAGGATTTCTGNGG	5	53	39	500	0.106
139	1.39	GTGTGTGTGTGTGTGTAACCNGG	19	200	365	1900	0.105263
140	1.4	GTGTGTGTGTGTGTGTAGACNGG	52	545	1433	5200	0.104808
141	1.41	GTGTGTGTGTGTGTAGGGGCNGG	15	143	297	1400	0.102143
142	1.42	CCACCATGCCTGGCATTATANGG	5	51	339	500	0.102
143	1.43	GTCTCTGCCTCCCGAGTACTNGG	21	211	222	2100	0.100476
144	1.44	ACACACACACACACAGAGTCNGG	32	319	445	3200	0.0996875
145	1.45	GTGTGTGTGTGTGTGTCTAGNGG	22	212	321	2200	0.0963636
146	1.46	TGTGTGTGTGTGTGTGCAGANGG	32	302	536	3200	0.094375
147	1.47	TGTGTGTGTGTGGGTGTGTGNGG	75	692	1489	7500	0.0922667
148	1.48	GATCTGAACTCAGGTCCTCANGG	16	143	265	1600	0.089375
149	1.49	GTGTGTGTGTGTGTTTGTGTNGG	91	810	1368	9100	0.089011
150	1.5	ACACACACACACACACATTGNGG	64	565	871	6400	0.0882813
151	1.51	TGTGTGTGTGTGTGTGCCAGNGG	28	247	421	2800	0.0882143
152	1.52	CACACACACACACACAACTANGG	12	103	279	1200	0.0858333
153	1.53	ACACACACACACACAAGCTCNGG	9	77	215	900	0.0855556
154	1.54	TGTGTGTGTGTGTGTGCACTNGG	16	135	225	1600	0.084375
155	1.55	TGTGTGTGTGTGTGTGGGTANGG	7	59	156	700	0.0842857
156	1.56	CACACACACACACACAGTAANGG	5	42	152	500	0.084
157	1.57	TGTGTGTGTGTGTGCTTCTGNGG	5	42	259	500	0.084
158	1.58	GTGTGTGTGTGTGTGCATAGNGG	13	100	180	1200	0.0833333
159	1.59	GTGTGTGTGTGTGTGTTGGTNGG	86	662	1357	8000	0.08275
160	1.6	GTGTGTGTGTGTGTGTTTCCNGG	37	298	639	3700	0.0805405
161	1.61	CACACACACACACACAGACTNGG	25	200	321	2500	0.08
162	1.62	ACACACACACACACACGCCCNGG	11	87	172	1100	0.0790909
163	1.63	GTGTGTGTGTGTGTTGGAGTNGG	12	93	268	1200	0.0775
164	1.64	TGTGTGTGTGTGTATGTTGGNGG	33	253	636	3300	0.0766667
165	1.65	ACACACACACACATGCACATNGG	5	38	102	500	0.076
166	1.66	GTGTGTGTGTGAGTGTGCATNGG	5	37	337	500	0.074
167	1.67	GTGTGTGTGTGCATGTGCACNGG	12	88	701	1200	0.0733333
168	1.68	CACACACACACAAACACACANGG	53	377	834	5300	0.0711321
169	1.69	TGTCTCTGCCTCCCGAGTACNGG	29	205	278	2900	0.0706897
170	1.7	GTGTGTGTGTGTGTGTTTCTNGG	82	572	1380	8200	0.0697561
171	1.71	TGTGTGTGTGTGTGTGTAGANGG	266	1855	4786	26600	0.0697368
172	1.72	TTGTAATCCCAGCACTTGGGNGG	58	400	627	5800	0.0689655
173	1.73	CACACACACACACACAAAAGNGG	41	261	556	3800	0.0686842
174	1.74	ACACACACACAGACACACACNGG	52	357	2096	5200	0.0686538
175	1.75	TGTGTGTGTGTGTGTCTGAGNGG	9	61	268	900	0.0677778
176	1.76	ACACACACACACACATGCACNGG	56	378	778	5600	0.0675
177	1.77	ACACACACACAGGCACACACNGG	33	217	885	3300	0.0657576
178	1.78	TGTGTGTGTGTGTGTGTCACNGG	56	364	1550	5600	0.065
179	1.79	CACACACACACACACAAAGTNGG	30	192	394	3000	0.064
180	1.8	TGTGTGTGTGTGTGTTTAGCNGG	5	32	88	500	0.064
181	1.81	TGTGTGTGTGTGTTTGGAGTNGG	5	32	31	500	0.064
182	1.82	GTGTGTGTGTGTGTGTATGANGG	164	1046	3485	16400	0.0637805
183	1.83	AAAGTGCTTGCCATGCAAGCNGG	6	38	66	600	0.0633333
184	1.84	CACACACACACACACACCATNGG	103	647	1824	10300	0.0628155
185	1.85	CACACACACACACACACCTGNGG	81	507	1442	8100	0.0625926
186	1.86	GTGTGTGTGTGTGTTTGTCANGG	5	31	70	500	0.062
187	1.87	ACACACACACATGCACACATNGG	6	37	218	600	0.0616667
188	1.88	GTGTGTGTGTGTGTCTGGGGNGG	20	122	979	2000	0.061
189	1.89	TGTGTGTGTGTGTTGGGATGNGG	9	54	438	900	0.06
190	1.9	ACCATGCCTGGCTTTTATGTNGG	6	36	164	600	0.06
191	1.91	CACACACACACACACATGGANGG	35	207	388	3500	0.0591429
192	1.92	TGTGTGTGTGTGTGTTTGTGNGG	164	954	3845	16372	0.0582702
193	1.93	TGTGTGTGTGTGTGTCTCCANGG	10	58	253	1000	0.058
194	1.94	ACACACACACACACACAGTGNGG	115	648	1257	11191	0.0579037
195	1.95	GTCTCTGCCTCCCAAGGGCTNGG	35	196	334	3400	0.0576471
196	1.96	GTGTGTGTGTGTTTGTGTACNGG	7	40	178	700	0.0571429
197	1.97	TTGTAATCCCAGCACTGGAGNGG	9	51	96	900	0.0566667
198	1.98	TTTGAGACAGGGTTTCTCACNGG	20	113	246	2000	0.0565
199	1.99	TGTCTCTGCCTCCCAAGGGCNGG	36	196	320	3500	0.056
200	2	CACACACACACACACGACCANGG	7	39	237	700	0.0557143
201	2.01	TGTGTGTGTGTGTGTGGAAGNGG	7	39	118	700	0.0557143
202	2.02	TGTGTGTGTGTGTGTGGCAANGG	7	39	88	700	0.0557143
203	2.03	GCAGAGACAGGAGGATTTCTNGG	10	55	87	1000	0.055
204	2.04	ACACACACACACACACATAGNGG	72	395	1249	7200	0.0548611
205	2.05	TGTGTGTGTGTGTGAGACTGNGG	5	27	270	500	0.054
206	2.06	TCTCTCACTGAGCCTGGAGCNGG	5	27	83	500	0.054
207	2.07	GTGTGTGTGTGTGAGTGTGTNGG	40	215	1209	4000	0.05375
208	2.08	GTGTGTGTGTGTGTGTTCATNGG	39	208	823	3900	0.0533333
209	2.09	CACACACACACATACACACCNGG	16	85	406	1600	0.053125
210	2.1	GTCTCTGCCTCCCTAGTGCTNGG	87	458	767	8700	0.0526437
211	2.11	GTGTGTGTGTGTGTGAACATNGG	8	42	250	800	0.0525
212	2.12	GTGTGTGTGTGTGTGTTTTGNGG	183	957	2801	18300	0.0522951
213	2.13	GTGTGTGTGTGCATGTGCATNGG	5	26	189	500	0.052
214	2.14	GTGTGTGTGTGTGTAGTGGGNGG	16	83	265	1600	0.051875
215	2.15	GTGTGTGTGTGTGTGGGTGTNGG	113	561	2202	11200	0.0500893
216	2.16	TGTGTGTGTGTGTGAACATGNGG	7	34	288	700	0.0485714
217	2.17	GTGTGTGTGTGTGTGAAGTTNGG	12	58	221	1200	0.0483333
218	2.18	TGTGTGTGTGTGTGTGGGTGNGG	145	695	2652	14400	0.0482639
219	2.19	TGTGTGTGTGTGTATGTCTGNGG	11	53	324	1100	0.0481818
220	2.2	TGTGTGTGTGTGAGTGTGCANGG	8	38	425	800	0.0475
221	2.21	GTGTGTGTGTGTGTGAGAGANGG	51	240	708	5100	0.0470588
222	2.22	CACACACACACGCACACACGNGG	6	28	103	600	0.0466667
223	2.23	CTCAGGTCCTCATGCTTGCANGG	49	228	210	4900	0.0465306
224	2.24	TGTGTGTGTGTGTGCGCGTGNGG	11	51	296	1100	0.0463636
225	2.25	GTGTGTGTGTGTATGTGTGTNGG	219	1008	4209	21879	0.0460716
226	2.26	GTGTGTGTGTGGGGGTGTGTNGG	5	23	146	500	0.046
227	2.27	ACACACACACACACACGCACNGG	84	385	1513	8400	0.0458333
228	2.28	TGTGTGTGTGTCTGTGTGTGNGG	95	430	3639	9500	0.0452632
229	2.29	GTGTGTGTGTGTGTATGGGGNGG	90	400	1192	9000	0.0444444
230	2.3	TGTGTGTGTGTGTGTTAAGGNGG	7	31	190	700	0.0442857
231	2.31	TGTGTGTGTGTGTGTGAGAGNGG	70	308	1152	7000	0.044
232	2.32	GTGTGTGTGTGTGTGTTCAGNGG	47	206	712	4700	0.0438298
233	2.33	TGTGTGTGTGTGTGTAGGTCNGG	29	127	396	2900	0.0437931
234	2.34	TGTGTGTGTGTGTGTGTTTCNGG	168	731	2926	16741	0.0436653
235	2.35	GTGTGTGTGTGTGTATGATGNGG	12	52	474	1200	0.0433333
236	2.36	GTGTGTGTGTGTGTATGCAGNGG	13	56	392	1300	0.0430769
237	2.37	GTGTGTGTGTGTGTGCATAANGG	10	43	294	1000	0.043
238	2.38	GTCTCTGCCTCCCAAGTTCTNGG	64	271	1092	6400	0.0423437
239	2.39	GTGTGTGTGTGTGTGTAAGGNGG	82	347	1195	8200	0.0423171
240	2.4	GTGTGTGTGTGTGTGTATTCNGG	69	289	1038	6900	0.0418841
241	2.41	GTGTGTGTGTGTTTGTGTGTNGG	74	309	1385	7400	0.0417568
242	2.42	ACACACACACACACAAATGCNGG	12	50	399	1200	0.0416667
243	2.43	GTGTGTGTGTGTGTGCGTGTNGG	39	162	786	3900	0.0415385
244	2.44	CACACACACACACACACGCCNGG	60	245	1926	6000	0.0408333
245	2.45	ACACACACACACACACGACCNGG	11	44	367	1100	0.04
246	2.46	ACACACACACAGACACACATNGG	7	28	203	700	0.04
247	2.47	CACACACACACACACACTAANGG	74	290	1172	7400	0.0391892
248	2.48	TGTCTCTGCCTCCCAAGTTCNGG	67	261	1163	6700	0.0389552
249	2.49	GTGTGTGTGTGTGTTGGGATNGG	14	54	699	1400	0.0385714
250	2.5	TAGCCTAATTGGTGAGCTCTNGG	6	23	114	600	0.0383333
251	2.51	ACACACACACACATGCACACNGG	42	160	1380	4200	0.0380952
252	2.52	CCCTGTCTCAAAAGCTAAGGNGG	5	19	36	500	0.038
253	2.53	TGTGTGTGTGTGTGTCTCGGNGG	8	30	90	800	0.0375
254	2.54	GTGTGTGTGTGTGTGCACTTNGG	8	30	67	800	0.0375
255	2.55	ACACACACACACACAGGAACNGG	7	26	197	700	0.0371429
256	2.56	GTGTGTGTGTGTGTGTGTCANGG	223	821	4584	22300	0.0368161
257	2.57	CACACACACACACATACACANGG	118	421	2282	11500	0.0366087
258	2.58	GTGTGTGTGTGGGTGGGTGGNGG	26	95	302	2600	0.0365385
259	2.59	ACACACACACACACAGAAGCNGG	11	40	132	1100	0.0363636
260	2.6	TGTGTGTGTGTGTGAGTGTGNGG	81	294	2891	8100	0.0362963
261	2.61	CACATACACACACACACACANGG	65	234	1203	6500	0.036
262	2.62	CACACACACACACACATTCTNGG	30	108	404	3000	0.036
263	2.63	CACACACACACACACATATGNGG	54	194	1351	5400	0.0359259
264	2.64	CACACACACACACACATACTNGG	38	135	489	3800	0.0355263
265	2.65	TGTGTGTGTGTGTGTAAGGGNGG	42	149	669	4200	0.0354762
266	2.66	CACACACACACACACAGACANGG	46	161	922	4600	0.035
267	2.67	TGTCTCTGCCTCCCCAGCATNGG	6	21	49	600	0.035
268	2.68	TGTCTCTGCCTCCCTAGTGCNGG	76	260	861	7600	0.0342105
269	2.69	GTGTGTGTGTGTGCGTGCTTNGG	5	17	153	500	0.034
270	2.7	GTGTGTGTGTGTGTATGTCTNGG	20	67	550	2000	0.0335
271	2.71	TGTGTGTGTGTGTGTGTGGANGG	228	759	3750	22800	0.0332895
272	2.72	ACACACACACACACAAAGAGNGG	31	102	374	3100	0.0329032
273	2.73	TGTGTGTGTGTGTGTATGGGNGG	124	400	1519	12400	0.0322581
274	2.74	TGTGTGTGTGTGGGTGGGGGNGG	36	116	336	3600	0.0322222
275	2.75	TGTGTGTGTGTGTGTGTAAGNGG	262	836	3911	26200	0.0319084
276	2.76	ATACACACACACACACACACNGG	89	279	2025	8900	0.0313483
277	2.77	GTGTGTGTGTGTGTATTTGGNGG	30	94	648	3000	0.0313333
278	2.78	ACACACACACACACACAACCNGG	33	100	402	3200	0.03125
279	2.79	TGTGTGTGTGTGCATGTGCANGG	8	25	227	800	0.03125
280	2.8	TGTGTGTGTGTGTGTGAACANGG	20	62	346	2000	0.031
281	2.81	TGTGTGTGTGTGTGTATGTCNGG	34	105	907	3400	0.0308824
282	2.82	TGTGTGTGTGTGTGGGTGGGNGG	159	487	2274	15900	0.0306289
283	2.83	TGTGTGTGTGTGTGTGGCAGNGG	39	118	591	3900	0.0302564
284	2.84	GCAGAGACAGGAGGATCTCTNGG	17	51	50	1700	0.03
285	2.85	CATACACACACACACACAGANGG	17	51	478	1700	0.03
286	2.86	AGACCCTGTCTCAAAAGCTANGG	8	24	36	800	0.03
287	2.87	GTGTGTGTGTGTGTGAGTACNGG	6	18	106	600	0.03
288	2.88	ACACACACACACACACAGCANGG	64	190	1329	6400	0.0296875
289	2.89	CACACACACACACACACATTNGG	221	656	3202	22100	0.0296833
290	2.9	ACACACACACACACACGTACNGG	19	56	329	1900	0.0294737
291	2.91	TGTGTGTGTGTGTGTGCATANGG	54	156	745	5300	0.029434
292	2.92	GTGTGTGTGTGTGGGTGGGGNGG	41	119	609	4100	0.0290244
293	2.93	ACACACACACACGCACGCACNGG	12	34	130	1200	0.0283333
294	2.94	CACACACACACACACATCTANGG	12	34	172	1200	0.0283333
295	2.95	TGTGTGTGTGTGTGGAGGGGNGG	55	155	346	5500	0.0281818
296	2.96	CACACACACACACACACTCANGG	147	413	1984	14700	0.0280952
297	2.97	CACACACACACACACGCCCANGG	5	14	99	500	0.028
298	2.98	TGTGTGTGTGTGTGAGAGAGNGG	165	459	2385	16400	0.0279878
299	2.99	GTGTGTGTGTGTGTGTCTGANGG	17	47	470	1700	0.0276471
300	3	GTGTGTGTGTGTGTGTGCAGNGG	116	319	2038	11600	0.0275
301	3.01	ACACACACACACACACACGTNGG	187	509	2722	18700	0.0272193
302	3.02	GTGTGTGTGTGTGTGTGAACNGG	25	68	378	2500	0.0272
303	3.03	GTGTGTGTGTGTGTATGTGGNGG	84	223	1691	8200	0.0271951
304	3.04	GTGTGTGTGTGTGTGCATTTNGG	14	38	406	1400	0.0271429
305	3.05	GCCAGCCAGCCTAGCCTACTNGG	34	92	365	3400	0.0270588
306	3.06	TGTGTGTGTGTGTGTGGCGGNGG	82	220	1360	8200	0.0268293
307	3.07	GCCAGCCAGCCTAGCCAAATNGG	6	16	92	600	0.0266667
308	3.08	CACACACACACACACTGACANGG	6	16	90	600	0.0266667
309	3.09	GTGTGTGTGTGTGTGTCTGTNGG	86	225	1438	8600	0.0261628
310	3.1	TGTGTGTGTGTGTGTGAGTGNGG	131	341	3380	13100	0.0260305
311	3.11	GTGTGTGTGTGTGTAAGTGTNGG	10	26	183	1000	0.026
312	3.12	GACCCTGTCTCAAAAAAGGANGG	5	13	140	500	0.026
313	3.13	TGTGTGTGTGTGTTCTTGTGNGG	5	13	5	500	0.026
314	3.14	CACACACACACACACAAACCNGG	40	103	752	4000	0.02575
315	3.15	ACACACACACACACACAACTNGG	46	118	834	4600	0.0256522
316	3.16	GTGTGTGTGTGAATGTGTGTNGG	9	23	228	900	0.0255556
317	3.17	GTGTGTGTGTGTGTGAGGGGNGG	102	260	1477	10200	0.0254902
318	3.18	CACACACACACACACAAGTANGG	8	20	125	800	0.025
319	3.19	GTGTGTGTGTGTGTTGGTGANGG	8	20	335	800	0.025
320	3.2	ATACACACACACACTCACACNGG	6	15	154	600	0.025
321	3.21	GTGTGTGTGTGTGTATGTCCNGG	6	15	102	600	0.025
322	3.22	TGTGTGTGTGTGGGTGGGTGNGG	54	132	686	5400	0.0244444
323	3.23	GTGTGTGTGTGTGTAAGTACNGG	7	17	73	700	0.0242857
324	3.24	CAGAGACAGGAGGATCTCTGNGG	19	46	100	1900	0.0242105
325	3.25	GTGTGTGTGTGTAGGTGTGGNGG	5	12	94	500	0.024
326	3.26	TGTGTGTGTGTGTAGGTGGANGG	5	12	80	500	0.024
327	3.27	TCCTCCTGTCTCTGCCTTCCNGG	5	12	60	500	0.024
328	3.28	TGTGTGTGTGTGTGTGAAGTNGG	26	62	563	2600	0.0238462
329	3.29	ACACACACACACACACAGTANGG	42	100	616	4200	0.0238095
330	3.3	CACACACACACACACTCTAANGG	8	19	100	800	0.02375
331	3.31	TGTGTGTGTGTATTGGGGGGNGG	8	19	61	800	0.02375
332	3.32	TGTGTGTGTGTGTGAGGGAGNGG	11	26	86	1100	0.0236364
333	3.33	GTGTGTGTGTGTGTATCTGTNGG	26	61	455	2600	0.0234615
334	3.34	CACACACACACACACAAACGNGG	12	28	181	1200	0.0233333
335	3.35	GTGTGTGTGTGTGTGTGAAGNGG	115	267	1559	11500	0.0232174
336	3.36	TGTGTGTGTGTGTGTGCTCGNGG	10	23	286	1000	0.023
337	3.37	GTGTGTGTGTGTGTGTGAGGNGG	198	446	2885	19800	0.0225253
338	3.38	CACACACACACACACACAGTNGG	238	535	3404	23787	0.0224913
339	3.39	TGTGTGTGTGTGTTGGGAGGNGG	25	56	312	2500	0.0224
340	3.4	GTGTGTGTGTGTGTGTACCANGG	35	78	718	3500	0.0222857
341	3.41	GTGTGTGTGTGTGTGGGTGGNGG	51	113	775	5100	0.0221569
342	3.42	ACACACACACACACACGGCCNGG	24	53	395	2400	0.0220833
343	3.43	TGTGTGTGTGTGTGTGAGGGNGG	167	367	2623	16700	0.021976
344	3.44	GTGTGTGTGTGTGTGTGCTCNGG	21	46	589	2100	0.0219048
345	3.45	CACACACACACACAGAGACANGG	11	24	164	1100	0.0218182
346	3.46	TGTCTCTGCCTCCCCAGTGCNGG	142	307	1183	14100	0.021773
347	3.47	TTTGAGACAGGGTTTCTCTGNGG	92	200	1042	9200	0.0217391
348	3.48	TGTGTGTGTGTGTGTTGGAGNGG	52	113	860	5200	0.0217308
349	3.49	TGTGTGTGTGTGTGCATGGTNGG	6	13	105	600	0.0216667
350	3.5	TGTGTGTGTGTGGCTGTGTGNGG	7	15	121	700	0.0214286
351	3.51	CACACACACACACACAGATGNGG	36	77	585	3600	0.0213889
352	3.52	TGTGTGTGTGTGTGTACATCNGG	8	17	176	800	0.02125
353	3.53	GTCTCTGCCTCCCCAGTGCTNGG	145	305	1315	14400	0.0211806
354	3.54	GTGTGTGTGTGTGTGAGAGGNGG	27	57	462	2700	0.0211111
355	3.55	GTGTGTGTGTGTGTCGGGGGNGG	48	101	888	4800	0.0210417
356	3.56	GTGTGTGTGTGCATGTGTGCNGG	11	23	226	1100	0.0209091
357	3.57	TGAACTCAGGTCATCAGGCTNGG	122	254	1117	12200	0.0208197
358	3.58	TGTGTGTGTGTGTGTGGTGCNGG	51	106	1198	5100	0.0207843
359	3.59	GTGTGTGTGTGTGGGTGGGTNGG	121	251	1527	12100	0.0207438
360	3.6	GTGTGTGTGTGTGTGTCTCGNGG	16	33	113	1600	0.020625
361	3.61	GTGTGTGTGTGTGTGTTTAGNGG	66	136	1196	6600	0.0206061
362	3.62	GTGTGTGTGTGTGTGAGTGTNGG	52	107	1261	5200	0.0205769
363	3.63	CACACACACACACACACCCANGG	52	105	770	5200	0.0201923
364	3.64	TGTGTGTGTGTGTGAGGGGGNGG	94	188	1101	9400	0.02
365	3.65	GTGTGTGTGTGTGTGCGCGCNGG	33	66	552	3300	0.02
366	3.66	ACACACACACACACACGGATNGG	16	32	407	1600	0.02
367	3.67	ACACACACACACACACCACCNGG	10	20	211	1000	0.02
368	3.68	TGTGTGTGTGTGGGTGTGGGNGG	10	20	186	1000	0.02
369	3.69	TGTGTGTGTGTGTAAGTGTGNGG	8	16	170	800	0.02
370	3.7	TTTGAGACAGGCTCTCTCATNGG	7	14	65	700	0.02
371	3.71	CCCTGTCTCAAAAACCAAGANGG	6	12	65	600	0.02
372	3.72	GTGTGTGTGTGTGTTTGTTCNGG	5	10	61	500	0.02
373	3.73	ACATACACACACACACACACNGG	81	156	1550	8100	0.0192593
374	3.74	ACACACACACACAGGCACACNGG	24	45	611	2400	0.01875
375	3.75	GTGTGTGTGTGTGTTGGGGTNGG	54	101	882	5400	0.0187037
376	3.76	ACACACACACACACACATCGNGG	12	22	149	1200	0.0183333
377	3.77	GACAGGGTCTCTCATTGAACNGG	6	11	34	600	0.0183333
378	3.78	GTGTGTGTGTGTGTGTATGCNGG	172	315	3112	17200	0.018314
379	3.79	GTGTGTGTGTGTGTGTACAANGG	33	60	426	3280	0.0182927
380	3.8	GTGTGTGTGTGTGTGTTAGGNGG	36	65	511	3600	0.0180556
381	3.81	TGTGTGTGTGTGTGTAAAGGNGG	20	36	337	2000	0.018
382	3.82	CACACACACACACATACAAGNGG	5	9	154	500	0.018
383	3.83	CACACACACACATGCACGCANGG	5	9	22	500	0.018
384	3.84	GGAGGCCAGAGGTCAATATCNGG	5	9	143	500	0.018
385	3.85	TGTGTGTGTGTGTGTCGGGGNGG	53	95	1128	5300	0.0179245
386	3.86	TCTCTGCCTCCCAAGTGCTGNGG	64	114	1097	6387	0.0178488
387	3.87	CACACACACACACACAGAGTNGG	119	211	1591	11900	0.0177311
388	3.88	TGTGTGTGTGTGTGCGCGCANGG	12	21	205	1200	0.0175
389	3.89	TGTGTGTGTGTGTGTGTCGGNGG	88	153	1491	8800	0.0173864
390	3.9	TGTGTGTGTGTGTGTGAAACNGG	19	33	301	1900	0.0173684
391	3.91	TGTGTGTGTGTGTGTTGGGANGG	64	111	1054	6400	0.0173438
392	3.92	ACACACACACAGGCACACAGNGG	7	12	161	700	0.0171429
393	3.93	ACACACACACACACACAGACNGG	62	105	1418	6200	0.0169355
394	3.94	GTGTGTGTGTGTGTGTATGGNGG	254	430	3615	25400	0.0169291
395	3.95	GTGTGTGTGTGTGTTTGGTGNGG	13	22	300	1300	0.0169231
396	3.96	GTGTGTGTGTGTATGTGTAGNGG	19	32	327	1900	0.0168421
397	3.97	TCCTCCTGTCTCTACCTCCCNGG	6	10	49	600	0.0166667
398	3.98	TGTGTGTGTGTGTTTGGTGGNGG	14	23	153	1400	0.0164286
399	3.99	TGTGTGTGTGTGTGTGTACCNGG	62	100	684	6100	0.0163934
400	4	GTGTGTGTGTGGGTGTGGGTNGG	11	18	263	1100	0.0163636
401	4.01	TGTGTGTGTGTGTGTATCTGNGG	40	65	608	4000	0.01625
402	4.02	TGTGTGTGTGTGTGTGCGTGNGG	78	126	1584	7800	0.0161538
403	4.03	GTGTGTGTGTGTGTGTCGGGNGG	53	85	1157	5300	0.0160377
404	4.04	GTGTGTGTGTGTGTATGCTANGG	10	16	200	1000	0.016
405	4.05	GGCAGAGACAGGTGGATCTTNGG	5	8	177	500	0.016
406	4.06	ACACACACACACATGCACGCNGG	5	8	94	500	0.016
407	4.07	TGTGTGTGTGTGTGTGGCTANGG	5	8	168	500	0.016
408	4.08	GTGTGTGTGTGTGTTTGGTTNGG	17	27	431	1700	0.0158824
409	4.09	TGTGTGTGTGTGTTTGTGTCNGG	7	11	411	700	0.0157143
410	4.1	TGTGTGTGTGTGTGTTAGGANGG	7	11	74	700	0.0157143
411	4.11	GTGTGTGTGTGTGTAAGAGANGG	30	47	508	3000	0.0156667
412	4.12	CACACACACACACACAGAGCNGG	85	133	1319	8500	0.0156471
413	4.13	TGTGTGTGTGTGTGTGTATCNGG	154	236	2495	15400	0.0153247
414	4.14	GTGTGTGTGTGTGTGTTTGGNGG	244	366	3214	24100	0.0151867
415	4.15	CACACACACACACACACGATNGG	59	83	907	5500	0.0150909
416	4.16	CACACACACACACACCTCCANGG	8	12	81	800	0.015
417	4.17	GGCAGAGACAGATGGATCCCNGG	6	9	55	600	0.015
418	4.18	ACATACACACACACATGCACNGG	6	9	296	600	0.015
419	4.19	GTGTGTGTGTGTGTGTGGAGNGG	165	246	2436	16500	0.0149091
420	4.2	TGTGTGTGTGTGTGTGTAGCNGG	120	178	1688	12000	0.0148333
421	4.21	ACACACACACACACGCACACNGG	52	77	863	5200	0.0148077
422	4.22	GTGTGTGTGTGTTTGTGGGGNGG	11	16	201	1100	0.0145455
423	4.23	CTTGTAATCCCAGCACTGGGNGG	9	13	30	900	0.0144444
424	4.24	TGTGTGTGTGTGTTTGTGAGNGG	9	13	191	900	0.0144444
425	4.25	GTGTGTGTGTGTGTGATGGTNGG	9	13	99	900	0.0144444
426	4.26	CACACACACACACATACATCNGG	7	10	38	700	0.0142857
427	4.27	ACACACACACACACACAGATNGG	61	87	977	6100	0.0142623
428	4.28	ACACACACACACAGAGACAGNGG	12	17	171	1200	0.0141667
429	4.29	CCCTGTCTCAAAAAATGAGGNGG	5	7	6	500	0.014
430	4.3	TGTGTGTGTATGTGGGGGTGNGG	5	7	122	500	0.014
431	4.31	TTTTTGAGACAGTCTCTCCCNGG	5	7	59	500	0.014
432	4.32	GTGTGTGTGTGTGTTTGGGGNGG	87	121	917	8700	0.013908
433	4.33	GTGTGTGTGTGTGGGGGTGGNGG	31	43	221	3100	0.013871
434	4.34	ACACACACACACACACCATCNGG	16	22	282	1600	0.01375
435	4.35	GTGTGTGTGTGTGTGAAGGANGG	16	22	309	1600	0.01375
436	4.36	TTTTGAGACAGGGTCTTGCTNGG	8	11	104	800	0.01375
437	4.37	CAAGCATGAGGACCTGAGCTNGG	14	19	73	1400	0.0135714
438	4.38	CACACACACACACAGACAGANGG	12	16	268	1200	0.0133333
439	4.39	ACACACACACACACAGATGCNGG	6	8	68	600	0.0133333
440	4.4	TACACACACACACACACACANGG	116	152	2047	11600	0.0131034
441	4.41	GTGTGTGTGTGTGTGTAGATNGG	50	65	987	5000	0.013
442	4.42	GTGTGTGTGTGTATGTGTGANGG	20	26	378	2000	0.013
443	4.43	ATACACACACACACACACAGNGG	58	74	1115	5700	0.0129825
444	4.44	CACACACACACACAGAAAGANGG	17	22	315	1700	0.0129412
445	4.45	TGTGTGTGTGTGTATGAGAGNGG	41	53	601	4100	0.0129268
446	4.46	TACACACACACACACACACCNGG	15	18	387	1400	0.0128571
447	4.47	TGTGTGTGTGTGTATGTAGGNGG	14	18	315	1400	0.0128571
448	4.48	CACACACACACACACACGGTNGG	156	200	2017	15600	0.0128205
449	4.49	CACACACACACACATACACGNGG	22	28	281	2200	0.0127273
450	4.5	TGTGTGTGTGTGTGTGTGACNGG	173	220	2449	17300	0.0127168
451	4.51	TGTGTGTGTGTGTGTGTCTCNGG	48	61	624	4800	0.0127083
452	4.52	TGTGTGTGTGTGTGTATCACNGG	15	19	152	1500	0.0126667
453	4.53	GTGTGTGTGTGTGTGTGCATNGG	118	147	2075	11700	0.0125641
454	4.54	TGTGTGTGTGTGTGTGCGCANGG	20	25	440	2000	0.0125
455	4.55	ACACACACACACACACGTTCNGG	12	15	175	1200	0.0125
456	4.56	CCCTGTCTCAAAAAAGAAGGNGG	8	10	37	800	0.0125
457	4.57	GTGTGTGTGTGTGTATACCTNGG	8	10	82	800	0.0125
458	4.58	GGGTTCTGGGGATCTGAACTNGG	8	10	76	800	0.0125
459	4.59	CACACACACACACACACAGCNGG	151	188	2383	15100	0.0124503
460	4.6	AGAGACAGGAGGATCTCTGTNGG	5	6	46	500	0.012
461	4.61	GAGACCCTGTCTCAAAGAAGNGG	5	6	43	500	0.012
462	4.62	GTGTGTGTGTATGTGGGGGTNGG	5	6	130	500	0.012
463	4.63	GTGTGTGTGTATGTGTATGGNGG	5	6	85	500	0.012
464	4.64	TGTGTGTGTGTTTGTGTGTGNGG	129	152	3257	12900	0.0117829
465	4.65	TGTGTGTGTGTGTGCTTGTGNGG	18	21	407	1800	0.0116667
466	4.66	GTGTGTGTGTGTGTAGGGTGNGG	18	21	696	1800	0.0116667
467	4.67	CACACACACACGTACACACANGG	6	7	204	600	0.0116667
468	4.68	GTGTGTGTGTGTGTTTCAGTNGG	6	7	97	600	0.0116667
469	4.69	TGAACTCAGGTCAGCAGGCTNGG	13	15	161	1300	0.0115385
470	4.7	TGTGTGTGTGTGTGTGTGCGNGG	116	133	1743	11600	0.0114655
471	4.71	TTTGAGACAGGGTCTCCCATNGG	7	8	69	700	0.0114286
472	4.72	CATACACACACACACACACANGG	74	84	1429	7400	0.0113514
473	4.73	TGTGTGTGTGTGCGTGTGTGNGG	38	43	790	3800	0.0113158
474	4.74	GGATCTGAACTCAGGACCTTNGG	56	63	946	5600	0.01125
475	4.75	CAAGCATGAGGACCTAAGTTNGG	8	9	27	800	0.01125
476	4.76	CCCCAGAACCCACATAAAGCNGG	8	9	315	800	0.01125
477	4.77	CTCAGGTCCTCATGCTTGCTNGG	8	9	87	800	0.01125
478	4.78	TGTGTGTGTGTGTGTGAGACNGG	34	38	658	3400	0.0111765
479	4.79	ATCCTCCTGTCTCAGCCTCCNGG	9	10	39	900	0.0111111
480	4.8	TGTGTGTGTGTGTGTGGTTCNGG	11	12	139	1100	0.0109091
481	4.81	ACACACACACACGCACACACNGG	23	25	367	2300	0.0108696
482	4.82	ACACACACACACACAGAGACNGG	24	26	461	2400	0.0108333
483	4.83	GTGTGTGTGTGTGTGTCTTGNGG	24	26	443	2400	0.0108333
484	4.84	GCAGAGACAGGTGGATTTCTNGG	12	13	260	1200	0.0108333
485	4.85	GTGTGTGTGTGTGTGTGCACNGG	57	61	989	5700	0.0107018
486	4.86	TGTGTGTGTGTGTGTGTGCCNGG	152	162	2451	15200	0.0106579
487	4.87	GTGTGTGTGTGTGTGTGCGCNGG	48	51	475	4800	0.010625
488	4.88	GTGTGTGTGTGTGTGTGAGANGG	118	125	2317	11800	0.0105932
489	4.89	GTGTGTGTGTGTGTGTGTCGNGG	135	141	2378	13500	0.0104444
490	4.9	TGAGACAGGGTTTCTCTGTGNGG	266	275	3922	26600	0.0103383
491	4.91	ACACACACACACACACAGAANGG	109	111	1474	10900	0.0101835
492	4.92	CACACACACACACACACTTGNGG	77	78	1286	7700	0.0101299
493	4.93	GCAGAGACAGGAGGACCCCTNGG	11	11	56	1100	0.01
494	4.94	TGTGTGTGTGTGTGTGACAANGG	9	9	104	900	0.01
495	4.95	GCCAGCCAGCCTAGCTGAATNGG	7	7	21	700	0.01
496	4.96	TGTGTGTGTGTGAGTATGTGNGG	7	7	423	700	0.01
497	4.97	GTGTGTGTGTGTGTATCTCCNGG	6	6	129	600	0.01
498	4.98	TGGCTGGCCAGTAAGCCCCANGG	6	6	38	600	0.01
499	4.99	GATCCTCCTGTCTCTGCCTCNGG	6	6	48	600	0.01
500	5	TGTGCTTGTAATCCCAGCTCNGG	5	5	55	500	0.01
501	5.01	ACACACACACACACTCATGCNGG	5	5	120	500	0.01
502	5.02	TGTGTGTGTGTGTGCATGGGNGG	5	5	69	500	0.01
503	5.03	TGTGTGTGTGTAGGTATGTGNGG	5	5	258	500	0.01
504	5.04	GTGTGTGTGTGTTCATGTGGNGG	5	5	62	500	0.01
505	5.05	CACACACACACACACACATCNGG	158	157	2360	15800	0.00993671
506	5.06	GTGTGTGTGTGTGTGTATACNGG	132	129	1723	13200	0.00977273
507	5.07	CACACACACACACACATGAANGG	27	26	346	2700	0.00962963
508	5.08	GTGTGTGTGTGTGTGTGGGCNGG	25	24	300	2500	0.0096
509	5.09	TGTGTGTGTGTGTGTGTAGTNGG	148	142	1676	14800	0.00959459
510	5.1	ACACACACACACACACTCAANGG	24	23	255	2400	0.00958333
511	5.11	TGAACTCAGGTCTTCAGGCTNGG	46	44	320	4600	0.00956522
512	5.12	GTGTGTGTGTGTGCATGTGTNGG	41	39	631	4100	0.0095122
513	5.13	GTGTGTGTGTGTGTATTGGGNGG	20	19	146	2000	0.0095
514	5.14	CACACACACACACACATCCCNGG	19	18	224	1900	0.00947368
515	5.15	GTGTGTGTGTGTGTGTACTANGG	18	17	234	1800	0.00944444
516	5.16	GTGTGTGTGTGAGTGTGTGTNGG	28	26	955	2800	0.00928571
517	5.17	ACACACACACACACATACCCNGG	11	10	192	1100	0.00909091
518	5.18	ACACACACACACACACATACNGG	147	133	2690	14700	0.00904762
519	5.19	GTGTGTGTGTGTGTTTGTGANGG	20	18	516	2000	0.009
520	5.2	GGCAGAGACAGGTGGATTTCNGG	10	9	188	1000	0.009
521	5.21	TGTGTGTGTGTGTGTGTACANGG	298	267	3682	29790	0.00896274
522	5.22	ACACACACACACACACATCTNGG	74	66	947	7400	0.00891892
523	5.23	TGTGTGTGTGTGTATGTGGANGG	8	7	557	800	0.00875
524	5.24	TGTGTGTGTGTGTGTGCACCNGG	8	7	116	800	0.00875
525	5.25	CACACACACACACACACCCCNGG	124	107	2113	12400	0.00862903
526	5.26	CACACACACACACGCACACANGG	29	25	473	2900	0.00862069
527	5.27	TGTGTGTGTGTGTATGCAGGNGG	7	6	97	700	0.00857143
528	5.28	CACACACACACACACACAAGNGG	181	155	2421	18100	0.00856354
529	5.29	TGTGTGTGTGTGTGTGTCTGNGG	195	166	3181	19500	0.00851282
530	5.3	TGTGTGTGTGTGTGTCTGTCNGG	13	11	162	1300	0.00846154
531	5.31	TGTGTGTGTGTGTGTAGCTTNGG	13	11	166	1300	0.00846154
532	5.32	TGTGTGTGTGTGTGTATGGANGG	43	36	859	4300	0.00837209
533	5.33	GTGTGTGTGTGTGTGTTTACNGG	61	51	920	6100	0.00836066
534	5.34	TGTGTGTGTGTGTGTGGTGTNGG	138	115	3082	13800	0.00833333
535	5.35	GTGTGTGTGTGTGTGTGCGTNGG	30	25	500	3000	0.00833333
536	5.36	TGTGTGTGTGTGTGTACAGGNGG	18	15	605	1800	0.00833333
537	5.37	GTGTGTGTGTGTATGCATGTNGG	12	10	227	1200	0.00833333
538	5.38	GAACCTGGAGCTCACTGGTTNGG	6	5	82	600	0.00833333
539	5.39	TGAACTCAGGTCAACAGGCTNGG	6	5	59	600	0.00833333
540	5.4	CACACACACACGCACACACANGG	23	19	360	2300	0.00826087
541	5.41	GTGTGTGTGTATGTGGGGGGNGG	34	28	133	3400	0.00823529
542	5.42	TGTGTGTGTGTGTGTATAGCNGG	11	9	253	1100	0.00818182
543	5.43	GTGTGTGTGTGTGTGAGGGTNGG	21	17	259	2100	0.00809524
544	5.44	TGTGTGTGTGTGTAGGTCAANGG	26	21	599	2600	0.00807692
545	5.45	CACACACACACACACCTACCNGG	10	8	326	1000	0.008
546	5.46	GGCAGAGACAGAAGGATGCCNGG	5	4	74	500	0.008
547	5.47	GTGTGTGTGTGTGTGTCGAGNGG	5	4	139	500	0.008
548	5.48	GTGTGTGTGTATGGGGGGGTNGG	5	4	67	500	0.008
549	5.49	TGAACTCAGGTCATAAGGCTNGG	5	4	33	500	0.008
550	5.5	ACACACACACACACACCTCCNGG	14	11	185	1400	0.00785714
551	5.51	GTGTGTGTGTGTGTAGAGGGNGG	18	14	321	1800	0.00777778
552	5.52	TGAACTCAGGTTGTCAGGCTNGG	107	83	538	10700	0.00775701
553	5.53	TGAACTCAGGTCATCAAGCTNGG	39	30	379	3900	0.00769231
554	5.54	CCCTGTCTCAAAAAAAGGGGNGG	13	10	152	1300	0.00769231
555	5.55	CACACACACACATACACACGNGG	17	13	383	1700	0.00764706
556	5.56	TGTGTGTGTGTGTCTGTGTGNGG	95	72	3085	9437	0.00762954
557	5.57	ACACACACACACACACCCCANGG	54	41	652	5400	0.00759259
558	5.58	CACACACACACACACACGGCNGG	135	102	2046	13500	0.00755556
559	5.59	ACACACACACACACACCCTANGG	21	15	120	2000	0.0075
560	5.6	GTGTGTGTGTGGGTGGGTGTNGG	20	15	307	2000	0.0075
561	5.61	CACACACACACACACACGCGNGG	16	12	306	1600	0.0075
562	5.62	CACACACACACACACTCTTANGG	12	9	146	1200	0.0075
563	5.63	CACACACACACACACTTCCANGG	8	6	171	800	0.0075
564	5.64	CACACACACACACACACTTTNGG	75	56	1177	7500	0.00746667
565	5.65	ACACACACACACACACAGTTNGG	30	22	629	3000	0.00733333
566	5.66	GAGGCAGAGACAGGAGGATCNGG	15	11	296	1500	0.00733333
567	5.67	TGTGTGTGTGTGTGTAGGGTNGG	22	16	728	2200	0.00727273
568	5.68	TGTGTGTGTGTGTGTTGTGGNGG	49	35	803	4900	0.00714286
569	5.69	GTGTGTGTGTGTGTGTTGCGNGG	21	15	225	2100	0.00714286
570	5.7	GTGTGTGTGTGTGAGTGTAGNGG	7	5	360	700	0.00714286
571	5.71	TGTGTGTGTGTGGAGGGGGANGG	7	5	162	700	0.00714286
572	5.72	TGTGTGTGTGTGTGTGTAACNGG	73	52	870	7300	0.00712329
573	5.73	GGCAGAGACAGGTGGATCCCNGG	23	16	180	2300	0.00695652
574	5.74	TGTGTGTGTGTGTGTTTCAGNGG	23	16	185	2300	0.00695652
575	5.75	TGTGTGTGTGTGTGTAAGAGNGG	59	41	849	5900	0.00694915
576	5.76	GTGTGTGTGTGTGTGCATGTNGG	85	59	2000	8500	0.00694118
577	5.77	CACACACACACACACGGACANGG	70	48	1064	7000	0.00685714
578	5.78	TGTGTGTGTGTGTCTGTGTANGG	22	15	351	2200	0.00681818
579	5.79	ACACACACACACACACACTTNGG	282	191	4876	28200	0.00677305
580	5.8	TGTGTGTGTGTGTGTGTACTNGG	125	84	1755	12500	0.00672
581	5.81	CACACACACACACACACGAANGG	111	74	1890	11100	0.00666667
582	5.82	TGTGTGTGTGTGTGTGAGTTNGG	21	14	299	2100	0.00666667
583	5.83	GTGTGTGTGTGTGTTTAGGGNGG	12	8	254	1200	0.00666667
584	5.84	GTGTGTGTGTGTGTATTGAGNGG	6	4	103	600	0.00666667
585	5.85	ACAGGGTCTCTTACTGAGCCNGG	6	4	20	600	0.00666667
586	5.86	CACACACACACACACAGAGANGG	94	62	1545	9400	0.00659574
587	5.87	GTGTGTGTGTGTGTGTAGAANGG	61	40	1380	6100	0.00655738
588	5.88	ACACACACACACACACATGGNGG	135	87	2385	13400	0.00649254
589	5.89	CACACACACACACACATACCNGG	37	24	448	3700	0.00648649
590	5.9	GTGTGTGTGTGTGTATGTTGNGG	54	35	870	5400	0.00648148
591	5.91	TGTGTGTGTGTGTGATTGTGNGG	17	11	611	1700	0.00647059
592	5.92	GTGTGTGTGTGTGTATGAAGNGG	17	11	232	1700	0.00647059
593	5.93	GGTTCTGGGGATCCAAACTCNGG	17	11	149	1700	0.00647059
594	5.94	TGTGTGTGTGTATGTGGGGGNGG	38	24	304	3800	0.00631579
595	5.95	CACACACACACACTCACACANGG	27	17	233	2700	0.0062963
596	5.96	CACACACACACACACACCAANGG	70	44	1168	7000	0.00628571
597	5.97	CACACACACACATACACACANGG	134	84	2969	13400	0.00626866
598	5.98	GTGTGTGTGTGTGTGTTGGANGG	80	50	1220	8000	0.00625
599	5.99	ACACACACACACACACTGTCNGG	8	5	119	800	0.00625
600	6	GTGTGTGTGTGTGTAGGTAGNGG	8	5	143	800	0.00625
601	6.01	GGATCTGAACTCGGGACCTTNGG	8	5	170	800	0.00625
602	6.02	CTCAGGTCCTCATGTTTGTGNGG	8	5	60	800	0.00625
603	6.03	GTGTGTGTGTGTGTAGGTGTNGG	39	24	528	3900	0.00615385
604	6.04	GCAGAGACAGGAGGATTCCTNGG	13	8	44	1300	0.00615385
605	6.05	ACACACACACACACACCCAGNGG	13	8	402	1300	0.00615385
606	6.06	TGTGTGTGTGTGTGAGTGGGNGG	18	11	404	1800	0.00611111
607	6.07	AATAAGGTGGAGAGTGACTGNGG	10	6	156	1000	0.006
608	6.08	TGTCTCTGCCTCCACAGTGCNGG	10	6	111	1000	0.006
609	6.09	TACACACACACACACAGAGGNGG	5	3	124	500	0.006
610	6.1	ACACACACACACACAAACCTNGG	5	3	89	500	0.006
611	6.11	CACACACACACACACCCACCNGG	5	3	131	500	0.006
612	6.12	GCAGAGACAGGTGGATCCCTNGG	17	10	195	1700	0.00588235
613	6.13	CTCTCACTGAACTTGGAGCTNGG	12	7	36	1200	0.00583333
614	6.14	ACACACACACACACACACTANGG	205	118	2997	20500	0.0057561
615	6.15	TGTGTGTGTGTGTGTTGGTGNGG	47	27	886	4700	0.00574468
616	6.16	TGTGTGTGTGTGAGTGTGTGNGG	63	36	2122	6300	0.00571429
617	6.17	CAGAGACAGGAGGATCCCTANGG	7	4	51	700	0.00571429
618	6.18	CCAGCCAGCCTAGCCTACTTNGG	7	4	42	700	0.00571429
619	6.19	GTGTGTGTGTGTCTGTGTGGNGG	7	4	282	700	0.00571429
620	6.2	ACACACACACACACACGGAGNGG	104	59	1210	10400	0.00567308
621	6.21	TGTGTGTGTGTGTGGGGGTGNGG	23	13	277	2300	0.00565217
622	6.22	TGTGTGTGTATGTGGGGGGGNGG	43	24	108	4300	0.0055814
623	6.23	GTGTGTGTGTGGGTGTGTGGNGG	9	5	340	900	0.00555556
624	6.24	GTGTGTGTGTGTGTGAAGGTNGG	9	5	113	900	0.00555556
625	6.25	TGTGTGTGTGTGGGGGTGGGNGG	38	21	184	3800	0.00552632
626	6.26	AGACCCTGTCTCAAAAAGCANGG	20	11	134	2000	0.0055
627	6.27	CACACACACACACACTCATGNGG	11	6	134	1100	0.00545455
628	6.28	CACACACACACACACTTACTNGG	11	6	412	1100	0.00545455
629	6.29	TGTGTGTGTGTGTGTAGGCTNGG	11	6	256	1100	0.00545455
630	6.3	CACACACACACACACACAATNGG	178	96	2420	17700	0.00542373
631	6.31	GTGTGTGTGTGTGTGTGCGGNGG	26	14	315	2600	0.00538462
632	6.32	GTGTGTGTGTGTGTGTCTGCNGG	26	14	505	2600	0.00538462
633	6.33	ACCCTGTCTCAAAAAAAGGGNGG	13	7	218	1300	0.00538462
634	6.34	TGTGTGTGTGTGTGTAGGTGNGG	41	22	467	4100	0.00536585
635	6.35	GTGTGTGTGTGTGTCTGTCTNGG	15	8	218	1500	0.00533333
636	6.36	ACACACACACACACAGACAGNGG	34	18	515	3400	0.00529412
637	6.37	ACACACACACACACACAAGTNGG	50	26	785	5000	0.0052
638	6.38	ACACACACACACACACGCAGNGG	33	17	414	3300	0.00515152
639	6.39	TGTGTGTGTGTGTGTTTGGTNGG	35	18	720	3500	0.00514286
640	6.4	GTGTGTGTGTGTGTGTGGCANGG	61	31	549	6100	0.00508197
641	6.41	TGTGTGTGTGTGTGCATGTGNGG	90	45	1837	9000	0.005
642	6.42	ACACACACACACACACATCCNGG	42	21	614	4200	0.005
643	6.43	CACACACACACACACACCTANGG	30	15	742	3000	0.005
644	6.44	TGTCTCTGCCTCCCAAGTCCNGG	24	12	501	2400	0.005
645	6.45	GTGTGTGTGTGTGTGCATGGNGG	18	9	178	1800	0.005
646	6.46	GTGTGTGTGTGTGTAAGAGGNGG	18	9	149	1800	0.005
647	6.47	TGTGTGTGTGTAGGGGGGGGNGG	16	8	348	1600	0.005
648	6.48	GTGTGTGTGTGTGTGCACGCNGG	14	7	140	1400	0.005
649	6.49	GTCTCTGCCTCCACAGTGCTNGG	12	6	105	1200	0.005
650	6.5	TGTGTGTGTGTGTATGGGTGNGG	10	5	156	1000	0.005
651	6.51	TGTGTGTGTGTGTACATGCANGG	10	5	142	1000	0.005
652	6.52	AGACCCTGTCTCAAGAAACANGG	8	4	25	800	0.005
653	6.53	CACACACACACACACTCATCNGG	8	4	312	800	0.005
654	6.54	CACACACACACACACAGTCTNGG	8	4	157	800	0.005
655	6.55	CACACACACACACACTTTCANGG	8	4	58	800	0.005
656	6.56	ACACACACACATACACATGCNGG	6	3	79	600	0.005
657	6.57	CACACACACACACACATAAGNGG	6	3	66	600	0.005
658	6.58	TGTGTGTGTGTGTGTTGGTCNGG	6	3	130	600	0.005
659	6.59	ACCAATTAGGCTAGACTGGCNGG	6	3	77	600	0.005
660	6.6	TGGCTGGCCAGTGAGCTCCANGG	31	15	147	3100	0.00483871
661	6.61	GTGTGTGTGTGTGTGTAAAGNGG	54	26	750	5400	0.00481481
662	6.62	TGTGTGTGTGTGTGTAAGACNGG	17	8	237	1700	0.00470588
663	6.63	CACACACACACACACAGAATNGG	15	7	277	1500	0.00466667
664	6.64	GTGTGTGTGTGTGTAGGTGGNGG	15	7	231	1500	0.00466667
665	6.65	GTGTGTGTGTGTGTGTGCTGNGG	114	53	1883	11400	0.00464912
666	6.66	GTGTGTGTGTGTGTTTATGCNGG	13	6	159	1300	0.00461538
667	6.67	GTGTGTGTGTGTACATGTGTNGG	13	6	140	1300	0.00461538
668	6.68	ACACACACACACACACCAGCNGG	24	11	224	2400	0.00458333
669	6.69	ACACACACACACACACTCGGNGG	11	5	119	1100	0.00454545
670	6.7	GTGTGTGTGTGTGTGTGGCTNGG	29	13	348	2900	0.00448276
671	6.71	CACACACACACACACACCAGNGG	114	51	1217	11400	0.00447368
672	6.72	GTGTGTGTGTGTGTTTGAGANGG	9	4	370	900	0.00444444
673	6.73	TGTGTGTGTGTGTAGGTTGGNGG	9	4	185	900	0.00444444
674	6.74	TGTGTGTGTGTGTGTGGTCANGG	16	7	130	1600	0.004375
675	6.75	GTGTGTGTGTGTGTGTATCANGG	53	23	654	5300	0.00433962
676	6.76	ACACACACACACACACAGTCNGG	30	13	420	3000	0.00433333
677	6.77	GTGTGTGTGTGTGTGTTAGANGG	30	13	498	3000	0.00433333
678	6.78	ACACACACACACACACAGCCNGG	37	16	807	3700	0.00432432
679	6.79	GTGTGTGTGTGTGTGTACAGNGG	58	25	777	5800	0.00431034
680	6.8	GTCTCTGCCTCCCAAGTCCTNGG	21	9	503	2100	0.00428571
681	6.81	GGAGGATCCCTAGGGCTTGCNGG	7	3	42	700	0.00428571
682	6.82	GTGTGTGTGTGTGTGTGCGANGG	7	3	60	700	0.00428571
683	6.83	GTGTGTGTGTGTATGGGTGTNGG	7	3	99	700	0.00428571
684	6.84	TGTGTGTGTGTGTGTCAGGANGG	7	3	270	700	0.00428571
685	6.85	TGTGTGTGTGTAGGGGGAGGNGG	7	3	55	700	0.00428571
686	6.86	GTGTGTGTGTGTGTTGGGAGNGG	40	17	488	4000	0.00425
687	6.87	CACACACACACACACAAGGANGG	19	8	241	1900	0.00421053
688	6.88	TGTGTGTGTGTGTAAGAGGGNGG	19	8	209	1900	0.00421053
689	6.89	CACACACACACACACAGGGANGG	62	26	734	6200	0.00419355
690	6.9	TTGTAATCCCAGCACTGGGGNGG	43	18	258	4300	0.00418605
691	6.91	CACACACACACACACGCACANGG	54	22	1007	5400	0.00407407
692	6.92	GTGTGTGTGTGTGTGTTTCANGG	45	18	734	4500	0.004
693	6.93	TGTGTGTGTGTGTGTTTGGANGG	30	12	412	3000	0.004
694	6.94	ACACACACACACACACCAAGNGG	15	6	232	1500	0.004
695	6.95	CATACACACACACACACACCNGG	10	4	267	1000	0.004
696	6.96	TTTGAGACAGGGTCTCTTGCNGG	10	4	44	1000	0.004
697	6.97	TACACACACACACACACAACNGG	5	2	45	500	0.004
698	6.98	ACACACACACACACTCACGGNGG	5	2	51	500	0.004
699	6.99	ACACACACACACACAATCCCNGG	5	2	80	500	0.004
700	7	TGTGTGTGTGTGTGAGTGCCNGG	5	2	100	500	0.004
701	7.01	GTGTGTGTGTGTGTATTCTGNGG	5	2	80	500	0.004
702	7.02	TTTGAGACAGGGTCTCACCANGG	5	2	74	500	0.004
703	7.03	TCCTCCTGTCTCAGCTTCCCNGG	5	2	53	500	0.004
704	7.04	GGTTCTGGGGATTCGAACTCNGG	5	2	21	500	0.004
705	7.05	CTCAGGTCCTCATGCTTGCGNGG	5	2	111	500	0.004
706	7.06	CACACACACACACACACCCTNGG	91	36	919	9100	0.00395604
707	7.07	GTGTGTGTGTGTGTGTTGTGNGG	122	48	2507	12200	0.00393443
708	7.08	TACACACACACACACACAGANGG	24	9	313	2300	0.00391304
709	7.09	ACACACACACACACACTGAANGG	36	14	599	3600	0.00388889
710	7.1	TGTGTGTGTGTGTGTAAGTGNGG	31	12	384	3100	0.00387097
711	7.11	TGTGTGTGTGTGTGTGAAGGNGG	52	20	640	5200	0.00384615
712	7.12	TGTGTGTGTGTGTGTCTGTANGG	21	8	363	2100	0.00380952
713	7.13	ACACACACACACAAACACACNGG	50	19	803	5000	0.0038
714	7.14	GGCAGAGACAGGAGGATCCCNGG	37	14	146	3700	0.00378378
715	7.15	GTGTGTGTGTGTGTGTAGCTNGG	37	14	358	3700	0.00378378
716	7.16	GGCAGAGACAGGAGGATCACNGG	8	3	20	800	0.00375
717	7.17	GAGACCCTGTCTCAAAAAGANGG	8	3	104	800	0.00375
718	7.18	ACATACACACACACACACCANGG	8	3	150	800	0.00375
719	7.19	TGTGTGTGTGTGCGTGTGCGNGG	8	3	182	800	0.00375
720	7.2	TGTGTGTGTGTGTGCACGTGNGG	8	3	129	800	0.00375
721	7.21	GTGTGTGTGTGTGTTGCTGTNGG	8	3	170	800	0.00375
722	7.22	CTCAGGTCCTCATACTTGCANGG	8	3	52	800	0.00375
723	7.23	TGCTTGTAATCCCAGCACTTNGG	27	10	348	2700	0.0037037
724	7.24	GGTTCTGGGGATTCAAACTCNGG	19	7	186	1900	0.00368421
725	7.25	TGTGTGTGTGTGTGTGTGGCNGG	235	86	2885	23500	0.00365957
726	7.26	ACACACACACACACAGAGAGNGG	143	52	2323	14300	0.00363636
727	7.27	GTGTGTGTGTGTGTGTCAGANGG	11	4	182	1100	0.00363636
728	7.28	TGTGTGTGTGTGTGTAGGGGNGG	149	53	1817	14900	0.00355705
729	7.29	GTGTGTGTGTGTGTGTGAGTNGG	79	28	1821	7900	0.0035443
730	7.3	CTGTCTCTGCCTCCCAAGTGNGG	17	6	305	1700	0.00352941
731	7.31	CACACACACACACACACGAGNGG	174	61	3034	17400	0.00350575
732	7.32	ACACACACACACACACGCTGNGG	20	7	415	2000	0.0035
733	7.33	ACACACACACACACACGAGCNGG	20	7	371	2000	0.0035
734	7.34	TGTGTGTGTGTGTGTAGGCCNGG	26	9	353	2600	0.00346154
735	7.35	GTGTGTGTGTGTGTGTAGGCNGG	55	19	721	5500	0.00345455
736	7.36	TGTGTGTGTGTGTGTGGTTGNGG	35	12	357	3500	0.00342857
737	7.37	GTGTGTGTGTGTGTGTGGCGNGG	92	31	1130	9200	0.00336957
738	7.38	TGTGTGTGTGTGTGAGAGGGNGG	27	9	368	2700	0.00333333
739	7.39	CACACACACACACACAGTGANGG	21	7	348	2100	0.00333333
740	7.4	TGTGTGTGTGTGTGTGCTCANGG	21	7	307	2100	0.00333333
741	7.41	ACACACACACACACACGGACNGG	18	6	313	1800	0.00333333
742	7.42	TTTGAGACAGGGTCTCTCAGNGG	15	5	67	1500	0.00333333
743	7.43	GGACCTGAGTTCAGATCCCCNGG	12	4	217	1200	0.00333333
744	7.44	GTGTGTGTGTGTGTGTCAGTNGG	9	3	102	900	0.00333333
745	7.45	GCAGAGACAGGTGGATCTCCNGG	6	2	272	600	0.00333333
746	7.46	GTTGACCTCTGACCTCCACANGG	6	2	18	600	0.00333333
747	7.47	CACACACACACATACACAGTNGG	6	2	30	600	0.00333333
748	7.48	TGTGTGTGTGTGTATCAGTGNGG	6	2	285	600	0.00333333
749	7.49	TGTGTGTGTGTGTGTGCAACNGG	6	2	106	600	0.00333333
750	7.5	GTGTGTGTGTGTGTAAGAGCNGG	6	2	13	600	0.00333333
751	7.51	TGTGTGTATGTGTAGACCAGNGG	6	2	139	600	0.00333333
752	7.52	CACACACACACACACTCACANGG	49	16	662	4900	0.00326531
753	7.53	TGTGTGTGTGTGTGTGACTGNGG	34	11	749	3400	0.00323529
754	7.54	TGTGTGTGTGTGTGTTCATGNGG	34	11	446	3400	0.00323529
755	7.55	GTGTGTGTGTGTGTGTGGTANGG	82	26	1996	8200	0.00317073
756	7.56	GGCAGAGACAGGAGGATTCCNGG	19	6	93	1900	0.00315789
757	7.57	CACACACACACACACACATGNGG	238	75	3681	23800	0.00315126
758	7.58	GTGTGTGTGTGTGTATGTAGNGG	32	10	542	3200	0.003125
759	7.59	CAGAGACAGGAGGATTCCTGNGG	16	5	47	1600	0.003125
760	7.6	ACACACACACACACATGCAGNGG	16	5	485	1600	0.003125
761	7.61	GTGTGTGTGTGTGTATGCACNGG	16	5	360	1600	0.003125
762	7.62	GGAGGCCAGAGGTTGACATCNGG	16	5	78	1600	0.003125
763	7.63	GTGTGTGTGTGTGTGTAAGTNGG	42	13	714	4200	0.00309524
764	7.64	GGCAGAGACAGGCAGATCTCNGG	26	8	160	2600	0.00307692
765	7.65	CACACACACACACACGGGCANGG	13	4	319	1300	0.00307692
766	7.66	GTGTGTGTGTGTTTGTGTCTNGG	13	4	973	1300	0.00307692
767	7.67	TGTGTGTGTGTGTGTGCTGANGG	13	4	267	1300	0.00307692
768	7.68	TGTGTGTGTGTGTGTCTGTGNGG	85	26	1925	8500	0.00305882
769	7.69	TGTGTGTGTGTGTTTGGGGTNGG	20	6	364	2000	0.003
770	7.7	AGGCAGAGACAGGAGGATCANGG	10	3	124	1000	0.003
771	7.71	TGTGTGTGTGTTTGTGTGGGNGG	10	3	175	1000	0.003
772	7.72	TGTGTGTGTGTGTGTTGGCANGG	27	8	351	2700	0.00296296
773	7.73	GTGTGTGTGTGTGTGTGTCCNGG	183	54	2471	18300	0.00295082
774	7.74	TGTGTGTGTGTGTGTGTCTTNGG	95	28	1639	9500	0.00294737
775	7.75	TGTGTGTGTGTGTGTGGTAGNGG	34	10	458	3400	0.00294118
776	7.76	CAGTGAGAGACCCTGTCTCANGG	58	17	294	5800	0.00293103
777	7.77	GTGTGTGTGTGTGTATGCATNGG	24	7	534	2400	0.00291667
778	7.78	TGTGTGTGTGTGTTGGGGTGNGG	38	11	494	3800	0.00289474
779	7.79	ACACACACACAAACACACACNGG	45	13	426	4500	0.00288889
780	7.8	ACACACACACACACACATGANGG	52	15	630	5200	0.00288462
781	7.81	CACACACACACACACACTGCNGG	52	15	845	5200	0.00288462
782	7.82	GACAGGGTCTCTCACTGGCCNGG	52	15	303	5200	0.00288462
783	7.83	CACACACACACACACGGAGANGG	28	8	269	2800	0.00285714
784	7.84	ACCCTGTCTCAAAAAGAAGGNGG	7	2	77	700	0.00285714
785	7.85	ACATACACACATGCACACACNGG	7	2	166	700	0.00285714
786	7.86	ACACACACACACACTCACTCNGG	7	2	74	700	0.00285714
787	7.87	ACACACACACACTCACACAANGG	7	2	149	700	0.00285714
788	7.88	CACACACACACACACTCCTANGG	7	2	133	700	0.00285714
789	7.89	TGTGTGTGTGTGTGTGCGTTNGG	7	2	54	700	0.00285714
790	7.9	GTGTGTGTGTGTGTATGCGCNGG	7	2	220	700	0.00285714
791	7.91	CTCTCACTGAACCTGAAGCTNGG	7	2	40	700	0.00285714
792	7.92	CTCAGGTCCTCATGCTTATGNGG	7	2	105	700	0.00285714
793	7.93	CACACACACACACACACAACNGG	78	22	1105	7800	0.00282051
794	7.94	GTGTGTGTGTGTGTGTCCAGNGG	18	5	249	1800	0.00277778
795	7.95	ACACACACACACACACAAAGNGG	199	55	2236	19900	0.00276382
796	7.96	TGTGTGTGTGTGGGGGGGTGNGG	87	24	1618	8700	0.00275862
797	7.97	TGTGTGTGTGTGTGTTTGAGNGG	40	11	692	4000	0.00275
798	7.98	GTGTGTGTGTGTGTATGTGANGG	40	11	748	4000	0.00275
799	7.99	ACACACACACACACACAAACNGG	154	42	2424	15400	0.00272727
800	8	TGTGTGTGTGTGTGTTGCTGNGG	44	12	462	4400	0.00272727
801	8.01	ACACACACACACACACTTCCNGG	22	6	304	2200	0.00272727
802	8.02	GTGTGTGTGTGTGTGCATATNGG	22	6	263	2200	0.00272727
803	8.03	CACACACACACACACAGAGGNGG	298	80	4589	29700	0.0026936
804	8.04	GGTTCTGGGGATCTGAACTCNGG	41	11	237	4100	0.00268293
805	8.05	TGTGTGTGTGTGTGTCTCAGNGG	15	4	267	1500	0.00266667
806	8.06	GTGTGTGTGTGTGTGTATTGNGG	91	24	1221	9100	0.00263736
807	8.07	ACACACACACACATACACACNGG	145	38	2954	14500	0.00262069
808	8.08	CACACACACACACACACGTGNGG	85	22	1328	8400	0.00261905
809	8.09	CACACACACACACACACGGANGG	165	43	1996	16443	0.00261509
810	8.1	ACACACACACACACACACCTNGG	218	57	3456	21800	0.00261468
811	8.11	TGTGTGTGTGTGTGTGTTAGNGG	138	36	2082	13800	0.0026087
812	8.12	ACACACACACACACACATGCNGG	115	30	1678	11500	0.0026087
813	8.13	TGTGTGTGTGTGTGTGTCATNGG	23	6	333	2300	0.0026087
814	8.14	ACACACACACACACACAGGGNGG	165	43	2546	16500	0.00260606
815	8.15	GTGTGTGTGTGTGTGTGACANGG	50	13	672	5000	0.0026
816	8.16	TGTGTGTGTGTGTGTGGTGANGG	54	14	426	5400	0.00259259
817	8.17	CACACACACACACACAAGAANGG	27	7	355	2700	0.00259259
818	8.18	TGTGTGTGTGTGTGTGAGATNGG	35	9	930	3500	0.00257143
819	8.19	GTGTGTGTGTGTGTGTAGGANGG	75	19	976	7500	0.00253333
820	8.2	TGCTTGTAATCCCAGCACTGNGG	32	8	127	3200	0.0025
821	8.21	ACACACACACAAACACACAGNGG	28	7	293	2800	0.0025
822	8.22	TGTGTGTGTGTGTGAATGTGNGG	16	4	247	1600	0.0025
823	8.23	TGTGTGTGTGTGTGCATGAGNGG	12	3	432	1200	0.0025
824	8.24	TGTGTGTGTGTTTGGGGGTGNGG	12	3	235	1200	0.0025
825	8.25	GTGTGTGTGTGTGTCTGAGANGG	8	2	128	800	0.0025
826	8.26	GTGTGTGTGTGTGTGAGATTNGG	8	2	276	800	0.0025
827	8.27	TGAACTCAGGTCATCAGTCTNGG	8	2	55	800	0.0025
828	8.28	GTGTGTGTGTGTGTGTTTGCNGG	90	22	1348	9000	0.00244444
829	8.29	TGTGTGTGTGTGTTGGGGGANGG	74	18	841	7400	0.00243243
830	8.3	TGTGTGTGTGTGTGTGTTGTNGG	165	40	2441	16500	0.00242424
831	8.31	TGAACTCAGGTTATCAGGCTNGG	29	7	132	2900	0.00241379
832	8.32	GTGTGTGTGTGTGTGTTGGCNGG	38	9	802	3800	0.00236842
833	8.33	GTGTGTGTGTGTGTGTTTTCNGG	78	18	1238	7800	0.00230769
834	8.34	TGTGTGTGTGTGTTTGAGAGNGG	13	3	250	1300	0.00230769
835	8.35	ACACACACACACACACTTTCNGG	18	4	307	1800	0.00222222
836	8.36	TGTGTGTGTGTGTGTTTGGCNGG	18	4	428	1800	0.00222222
837	8.37	TGTGTGTGTGTGTGTGTCGANGG	9	2	180	900	0.00222222
838	8.38	TGAGACAGGGTTTCTCTTTGNGG	9	2	139	900	0.00222222
839	8.39	GTGTGTGTGTGTGTGTGAATNGG	55	12	970	5500	0.00218182
840	8.4	TGTGTGTGTGTGTGGGGGGANGG	23	5	540	2300	0.00217391
841	8.41	GTGTGTGTGTGTGTGTATCTNGG	51	11	1025	5100	0.00215686
842	8.42	TGTGTGTGTGTGTATGAGTGNGG	14	3	158	1400	0.00214286
843	8.43	GTGTGTGTGTGTGTGTTGAGNGG	66	14	1100	6600	0.00212121
844	8.44	ACACACACACACACGCACAGNGG	19	4	276	1900	0.00210526
845	8.45	GTGTGTGTGTGTGTGTGTTCNGG	281	57	4576	28100	0.00202847
846	8.46	GTGTGTGTGTGTGTGTTGCTNGG	80	16	930	8000	0.002
847	8.47	GTGTGTGTGTGTGTAGGTCANGG	20	4	287	2000	0.002
848	8.48	GTGTGTGTGTATGTGTGTGCNGG	20	4	346	2000	0.002
849	8.49	GAGAGACCCTGTCTCAAAAANGG	15	3	107	1500	0.002
850	8.5	ACACACACACACACACCCAANGG	10	2	97	1000	0.002
851	8.51	ACACACACACACACAGAGATNGG	10	2	207	1000	0.002
852	8.52	TGTGTGTGTGTGTGCATGCCNGG	10	2	121	1000	0.002
853	8.53	GTGTGTGTGTGTGTAAGATGNGG	10	2	75	1000	0.002
854	8.54	TGTGTGTGTGTGTATGGTGTNGG	10	2	176	1000	0.002
855	8.55	ACCCTGTCTCAAAAAACCAGNGG	5	1	70	500	0.002
856	8.56	TACACACACACACACACAGTNGG	5	1	122	500	0.002
857	8.57	CACACACACACATAGACACANGG	5	1	399	500	0.002
858	8.58	TGTGTGTGTGTGTATGTGCTNGG	5	1	89	500	0.002
859	8.59	GTGTGTGTGTGTGTTTGTCGNGG	5	1	83	500	0.002
860	8.6	GTGTGTGTGTGTGTGCTTGGNGG	5	1	70	500	0.002
861	8.61	GTGTGTGTGTGTGTTAGTCTNGG	5	1	192	500	0.002
862	8.62	TGGCTGGCCAGCAATCCCCANGG	5	1	46	500	0.002
863	8.63	CTCAGGTCCTCATGCTTGGANGG	5	1	27	500	0.002
864	8.64	TGTGTGTGTGTGTGTGCGGGNGG	21	4	226	2100	0.00190476
865	8.65	GTGTGTGTGTGTGTGTGGCCNGG	16	3	182	1600	0.001875
866	8.66	GTGTGTGTGTGTGTGTCTTANGG	16	3	255	1600	0.001875
867	8.67	GTGTGTGTGTGTGTGCGGGGNGG	16	3	218	1600	0.001875
868	8.68	GTGTGTGTGTGTGCATGTGANGG	16	3	354	1600	0.001875
869	8.69	TGTGTGTGTGTGTGTGGAGANGG	16	3	239	1600	0.001875
870	8.7	GACAGGGTCTCTTACTGGCCNGG	16	3	93	1600	0.001875
871	8.71	ACACACACACATACACACAGNGG	60	11	1152	6000	0.00183333
872	8.72	ACACACACACACACACAATCNGG	44	8	528	4400	0.00181818
873	8.73	GTGTGTGTGTGTTGGGGGAGNGG	44	8	355	4400	0.00181818
874	8.74	CACTGAACCTGGAGCTAGGCNGG	33	6	400	3300	0.00181818
875	8.75	AAGCATGAGGACCTGAGTTCNGG	11	2	145	1100	0.00181818
876	8.76	TGGAGGCCAGAGGTCAATGTNGG	11	2	52	1100	0.00181818
877	8.77	ACACACACACACACACTAGCNGG	17	3	372	1700	0.00176471
878	8.78	TGTGTGTGTGTGGGTGGTGGNGG	17	3	357	1700	0.00176471
879	8.79	TGTGTGTGTGTGTGTGCGCGNGG	42	7	425	4200	0.00166667
880	8.8	ACACACACACACACACGGGCNGG	36	6	546	3600	0.00166667
881	8.81	GTGTGTGTGTGTAGGGGGTGNGG	18	3	216	1800	0.00166667
882	8.82	GGCAGAGACAGGAGGATCCTNGG	12	2	120	1200	0.00166667
883	8.83	TGTGTGTGTGTGTGTTGGTANGG	12	2	121	1200	0.00166667
884	8.84	GGAGGCCAGAGGTCAATGTTNGG	12	2	9	1200	0.00166667
885	8.85	AGGACCTGAGTTCAGTCCCCNGG	6	1	70	600	0.00166667
886	8.86	TGTGTGTGTGTGTTTAGGTGNGG	6	1	74	600	0.00166667
887	8.87	GTGTGTGTGTGGGTGTGGGGNGG	6	1	94	600	0.00166667
888	8.88	GTGTGTGTGTGTATGTGCATNGG	6	1	165	600	0.00166667
889	8.89	GTGTGTGTGTGTTGGGGTGTNGG	6	1	232	600	0.00166667
890	8.9	TGTGTGTGTGTGTGAATGACNGG	6	1	144	600	0.00166667
891	8.91	GTGTGTGTGTGTGTTAGGGGNGG	6	1	133	600	0.00166667
892	8.92	TCACTGAACCTGAAGCTCACNGG	6	1	37	600	0.00166667
893	8.93	TGTCTCTGCCTCCCAAGCTCNGG	6	1	87	600	0.00166667
894	8.94	CTCAGGTCCTCAGGCTTGAANGG	6	1	493	600	0.00166667
895	8.95	CACACACACACACACACGCANGG	105	17	1484	10500	0.00161905
896	8.96	GTGTGTGTGTGTGTGTATAGNGG	87	14	1876	8700	0.0016092
897	8.97	TGTGTGTGTGTGTGTGAATGNGG	50	8	606	5000	0.0016
898	8.98	CACACACACACACACAGAAGNGG	44	7	697	4400	0.00159091
899	8.99	TTTTGAGACAGGGTCTCACTNGG	38	6	236	3800	0.00157895
900	9	TGTGTGTGTGTGTGTATGCCNGG	19	3	257	1900	0.00157895
901	9.01	TGTGTGTGTGTGTGTGGCTGNGG	19	3	166	1900	0.00157895
902	9.02	CACACACACACACACACGACNGG	51	8	908	5100	0.00156863
903	9.03	TGAACTCAGGTCATTAGGCTNGG	32	5	172	3200	0.0015625
904	9.04	CACACACACACACAGAGAGANGG	71	11	1475	7100	0.0015493
905	9.05	ACACACACACACACATACACNGG	130	20	2020	13000	0.00153846
906	9.06	CACACACACACACACACTCGNGG	39	6	584	3900	0.00153846
907	9.07	TGAGACAGGGTCTCACTGTGNGG	13	2	57	1300	0.00153846
908	9.08	TGTGTGTGTGTGTGTACATGNGG	72	11	1134	7200	0.00152778
909	9.09	TGTGTGTGTGTGTAGGGGGGNGG	46	7	601	4600	0.00152174
910	9.1	GTGTGTGTGTGTGTGTGGTCNGG	33	5	780	3300	0.00151515
911	9.11	GTGTGTGTGTGTGTGTCTCANGG	20	3	170	2000	0.0015
912	9.12	GTGTGTGTGTGTTTGGGGGTNGG	20	3	364	2000	0.0015
913	9.13	TGTGTGTGTGTGTGTTGCTANGG	27	4	312	2700	0.00148148
914	9.14	CTCAGGTCCTCATGCTTGTGNGG	41	6	251	4100	0.00146341
915	9.15	GTCTCTGCCTCCCAAGTACTNGG	112	16	1812	11200	0.00142857
916	9.16	ACATACACACACACACACAGNGG	49	7	1081	4900	0.00142857
917	9.17	TGTGTGTGTGTGTAGGGGGANGG	28	4	430	2800	0.00142857
918	9.18	CACACACACACACAAACACTNGG	14	2	267	1400	0.00142857
919	9.19	CACACACACACATACACAGANGG	14	2	158	1400	0.00142857
920	9.2	TGTGTGTGTGTGTATGCACANGG	14	2	468	1400	0.00142857
921	9.21	ACACACACACACAAACAGAGNGG	7	1	136	700	0.00142857
922	9.22	ACACACACACACACATCCACNGG	7	1	73	700	0.00142857
923	9.23	TGTGTGTGTGTGGGGGTGTGNGG	7	1	255	700	0.00142857
924	9.24	GTGTGTGTGTGTGAGTGTATNGG	7	1	217	700	0.00142857
925	9.25	GTGTGTGTGTGTGTAAATGCNGG	7	1	84	700	0.00142857
926	9.26	TGAACCTGGAGCTCACTGGTNGG	7	1	69	700	0.00142857
927	9.27	GTGTGTGTGTGTGGAGGGGGNGG	50	7	294	5000	0.0014
928	9.28	GTGTGTGTGTGTAGGGGGGGNGG	29	4	305	2900	0.00137931
929	9.29	CACACACACACACACACGTTNGG	52	7	877	5200	0.00134615
930	9.3	TGTGTGTGTGTGTGTGGTTTNGG	30	4	680	3000	0.00133333
931	9.31	ACACACACACACACAGAAAGNGG	15	2	183	1500	0.00133333
932	9.32	GTGTGTGTGTGTGTGTCCCTNGG	15	2	223	1500	0.00133333
933	9.33	GTGTGTGTGTGTACATGTGCNGG	15	2	423	1500	0.00133333
934	9.34	TGTCTCTGCCTCCCAAGTACNGG	106	14	1795	10600	0.00132075
935	9.35	TGTGTGTGTGTGTGTAGAGGNGG	38	5	373	3800	0.00131579
936	9.36	CACACACACACACACAAAGANGG	69	9	1121	6900	0.00130435
937	9.37	CACACACACACACACAAAGGNGG	46	6	619	4600	0.00130435
938	9.38	AGGACCTGAGTTCAATTCCCNGG	23	3	222	2300	0.00130435
939	9.39	ACACACACACACACACCCTTNGG	23	3	208	2300	0.00130435
940	9.4	TGTGTGTGTGTGTAGGGGGTNGG	23	3	281	2300	0.00130435
941	9.41	TCTCTCACTGAACCTGGAGCNGG	23	3	89	2300	0.00130435
942	9.42	GTGTGTGTGTGTGTACATGTNGG	31	4	454	3100	0.00129032
943	9.43	GTGTGTGTGTGTGTCTGTGTNGG	56	7	1425	5600	0.00125
944	9.44	GTGTGTGTGTGTGTGGGGTGNGG	32	4	478	3200	0.00125
945	9.45	TGTGTGTGTGTGTGTGAGAANGG	24	3	404	2400	0.00125
946	9.46	GGCAGAGACAGGAGGATGCCNGG	8	1	60	800	0.00125
947	9.47	TGTGTGTGTGTGTGGAGGTGNGG	8	1	203	800	0.00125
948	9.48	GTGTGTGTGTGTGTCTGTATNGG	8	1	306	800	0.00125
949	9.49	GTGTGTGTGTGTGGGGGTGTNGG	8	1	139	800	0.00125
950	9.5	GTGTGTGTGTGGGGGGGTGTNGG	41	5	740	4100	0.00121951
951	9.51	AGTGAGAGACCCTGTCTCAANGG	66	8	285	6600	0.00121212
952	9.52	ACACACACACACATACACAGNGG	68	8	802	6800	0.00117647
953	9.53	TGTGTGTGTGTGTGTAAGGANGG	17	2	230	1700	0.00117647
954	9.54	ACACACACACACACACACTCNGG	265	31	3515	26500	0.00116981
955	9.55	TGTGTGTGTGTGTGTGTCCANGG	52	6	505	5200	0.00115385
956	9.56	TGTGTGTGTGTGTGTTTAGGNGG	26	3	501	2600	0.00115385
957	9.57	ACACACACACACACAAACAGNGG	35	4	440	3500	0.00114286
958	9.58	ACACACACACACACACGGAANGG	35	4	507	3500	0.00114286
959	9.59	ACACACACACACACACACCCNGG	239	27	2671	23900	0.00112971
960	9.6	GTGTGTGTGTGTGTGTAGGTNGG	160	18	2868	16000	0.001125
961	9.61	CCCTGTCTCAAAAAACAAGGNGG	18	2	220	1800	0.00111111
962	9.62	CACACACACACGGACACACANGG	18	2	592	1800	0.00111111
963	9.63	GTGTGTGTGTGTGTGTGCTANGG	18	2	63	1800	0.00111111
964	9.64	CTGTGCAAGCATGAGGACCTNGG	9	1	26	900	0.00111111
965	9.65	ACATACACACACACACACGGNGG	9	1	137	900	0.00111111
966	9.66	GTGTGTGTGTGTGTAGGGATNGG	9	1	101	900	0.00111111
967	9.67	GTGTGTGTGTGTAGGGGGAGNGG	9	1	60	900	0.00111111
968	9.68	CACACACACACACACACGCTNGG	37	4	657	3700	0.00108108
969	9.69	ACACACACACACACACAGGTNGG	57	6	659	5700	0.00105263
970	9.7	TGTGTGTGTGTGTGTATGCTNGG	38	4	640	3800	0.00105263
971	9.71	TGTGTGTGTGTGTGCGGGGGNGG	19	2	210	1900	0.00105263
972	9.72	GTGTGTGTGTGTGTGTACATNGG	97	10	1199	9700	0.00103093
973	9.73	GTGTGTGTGTGTGTGTTGTTNGG	39	4	831	3900	0.00102564
974	9.74	GTGTGTGTGTGTGTGTACACNGG	80	8	818	8000	0.001
975	9.75	TGTGTGTGTGTGTATGGGAGNGG	10	1	70	1000	0.001
976	9.76	GTGTGTGTGTGTGTGTTAGCNGG	10	1	133	1000	0.001
977	9.77	GTGTGTGTGTGCATGCATGTNGG	10	1	124	1000	0.001
978	9.78	TGGCTGGCCAGTGAGCCCTANGG	10	1	40	1000	0.001
979	9.79	CTCAGGTCCTCAGGCTTGTGNGG	10	1	292	1000	0.001
980	9.8	GTGTGTGTGTGTGTGTAAGANGG	71	7	767	7100	0.000985915
981	9.81	CACACACACACACACATTCANGG	31	3	320	3100	0.000967742
982	9.82	ACACACACACACACACACGCNGG	230	22	3103	23000	0.000956522
983	9.83	CACACACACACACACATACANGG	157	15	2232	15700	0.000955414
984	9.84	GTGTGTGTGTGTGTAGGGGGNGG	84	8	1063	8400	0.000952381
985	9.85	TGTGTGTGTGTGTGTGGGGTNGG	32	3	500	3200	0.0009375
986	9.86	ACACACACACACACACCCCTNGG	54	5	667	5400	0.000925926
987	9.87	TTTGAGACAGGGTCTCTCACNGG	110	10	617	11000	0.000909091
988	9.88	GCAGAGACAGGCAGATCCCTNGG	22	2	102	2200	0.000909091
989	9.89	TGTGTGTGTGTGTGTTTGCTNGG	22	2	227	2200	0.000909091
990	9.9	GTGTGTGTGTGTGTTTGAGGNGG	22	2	281	2200	0.000909091
991	9.91	GTGTGTGTGTGTATGGTGTGNGG	22	2	1141	2200	0.000909091
992	9.92	CACATACACACACACACACCNGG	11	1	201	1100	0.000909091
993	9.93	CACACACACACACACGGAAANGG	11	1	131	1100	0.000909091
994	9.94	GTGTGTGTGTGTGAATGTGTNGG	11	1	139	1100	0.000909091
995	9.95	GTGTGTGTGTGTGCACATGTNGG	11	1	225	1100	0.000909091
996	9.96	TGTGTGTGTGTGTGTACCAGNGG	11	1	159	1100	0.000909091
997	9.97	CACACACACACACACACTCTNGG	35	3	564	3500	0.000857143
998	9.98	TGTGTGTGTGTGTGTTTGCANGG	35	3	475	3500	0.000857143
999	9.99	GTGTGTGTGTGTGTGTGCAANGG	35	3	756	3500	0.000857143
1000	10	GTGTGTGTGTGTGTGCACATNGG	35	3	283	3500	0.000857143
1001	10.01	TGTGTGTGTGTGTGTGCAGGNGG	47	4	637	4700	0.000851064
1002	10.02	ACACACACACACACACTCTANGG	12	1	123	1200	0.000833333
1003	10.03	TTTGAGACAGGTTCTCTCACNGG	12	1	70	1200	0.000833333
1004	10.04	CACACACACACACACACCACNGG	147	12	2190	14700	0.000816327
1005	10.05	GTGTGTGTGTGTGTGTAGAGNGG	74	6	988	7400	0.000810811
1006	10.06	CACACACACACACACACCTCNGG	37	3	464	3700	0.000810811
1007	10.07	GTGTGTGTGTGTTTGGGGGGNGG	50	4	341	5000	0.0008
1008	10.08	GAGGACCTGAGTTCAATCCCNGG	38	3	147	3800	0.000789474
1009	10.09	ACACACACACACACACTCAGNGG	52	4	718	5200	0.000769231
1010	10.1	CCCTGTCTCAAAAAGTAAGGNGG	13	1	58	1300	0.000769231
1011	10.11	CACACACACACACAGAGTCANGG	13	1	47	1300	0.000769231
1012	10.12	GTGTGTGTGTGTGTGCGCGTNGG	13	1	171	1300	0.000769231
1013	10.13	TGGAGGCCAGAGGACAACTTNGG	13	1	122	1300	0.000769231
1014	10.14	CTCTCACTGAACCTGGAGCTNGG	53	4	321	5300	0.000754717
1015	10.15	GTGTGTGTGTGTGTGTGACTNGG	40	3	654	4000	0.00075
1016	10.16	TGTGTGTGTGTGTGTGCACGNGG	27	2	382	2700	0.000740741
1017	10.17	ACACACACACACACATATGCNGG	41	3	666	4100	0.000731707
1018	10.18	TGTGTGTGTGTGTGTGTTGCNGG	111	8	1195	11100	0.000720721
1019	10.19	TGTGTGTGTGTGTGTTACTGNGG	29	2	270	2900	0.000689655
1020	10.2	ACACACACACACACACGAACNGG	15	1	292	1500	0.000666667
1021	10.21	GTGTGTGTGTGTGTGTTCACNGG	15	1	377	1500	0.000666667
1022	10.22	TTGAGACAGGGTTTCTCTGTNGG	15	1	215	1500	0.000666667
1023	10.23	TGTGTGTGTGTGTGTGCACANGG	64	4	731	6400	0.000625
1024	10.24	TTTGAGACAGGGTCTCTCATNGG	64	4	435	6400	0.000625
1025	10.25	ACACACACACACACAGAGCCNGG	32	2	447	3200	0.000625
1026	10.26	TGTGTGTGTGTGTGAGTATGNGG	16	1	682	1600	0.000625
1027	10.27	GACAGGGTCTCTCATTGGCCNGG	33	2	168	3300	0.000606061
1028	10.28	TGTGTGTGTGTGTTTGGGGGNGG	67	4	749	6700	0.000597015
1029	10.29	ACACACACACACACACTCACNGG	85	5	1512	8500	0.000588235
1030	10.3	TGAACTCAGGTCACCAGGCTNGG	34	2	174	3400	0.000588235
1031	10.31	TCACTGAACCTGGAGCTCACNGG	17	1	73	1700	0.000588235
1032	10.32	TGTGTGTGTGTGTGTGTCAGNGG	121	7	1563	12100	0.000578512
1033	10.33	GTGTGTGTGTGTGTGTAGGGNGG	262	15	3391	26200	0.000572519
1034	10.34	ACACACACACATACACACACNGG	124	7	1699	12400	0.000564516
1035	10.35	TGTGTGTGTGTGCATGTGTGNGG	72	4	1833	7200	0.000555556
1036	10.36	GTGTGTGTGTGTGTATAGGGNGG	18	1	242	1800	0.000555556
1037	10.37	GTGTGTGTGTGTGTGTAGCANGG	38	2	600	3800	0.000526316
1038	10.38	CACACACACACACACACCGGNGG	19	1	189	1900	0.000526316
1039	10.39	TGTGTGTGTGTGTATGTGAGNGG	19	1	410	1900	0.000526316
1040	10.4	GTGTGTGTGTATGTGTGGGGNGG	19	1	163	1900	0.000526316
1041	10.41	ACAGGGTCTCTCCCTGAACCNGG	19	1	169	1900	0.000526316
1042	10.42	TGTGTGTGTGTGTGTATGAGNGG	77	4	1444	7700	0.000519481
1043	10.43	TGTGTGTGTGTGTTTGGGGANGG	20	1	217	2000	0.0005
1044	10.44	GTGTGTGTGTGTGTCAGGGGNGG	20	1	123	2000	0.0005
1045	10.45	GTGTGTGTGTGTGTTGGTGGNGG	41	2	459	4100	0.000487805
1046	10.46	GTGTGTGTGTGTGTGTAGTGNGG	105	5	1355	10500	0.00047619
1047	10.47	GTGTGTGTGTGTGTGTTTGANGG	84	4	1238	8400	0.00047619
1048	10.48	CACACACACACACACACTATNGG	63	3	1086	6300	0.00047619
1049	10.49	CACACACACACACACAGGAANGG	21	1	215	2100	0.00047619
1050	10.5	ACACACACACACACACAATGNGG	65	3	689	6500	0.000461538
1051	10.51	GTGTGTGTGTGTGTAGGGGANGG	23	1	318	2300	0.000434783
1052	10.52	CACACACACACACACACCTTNGG	47	2	561	4700	0.000425532
1053	10.53	TGTGTGTGTGTGTGTATGCANGG	48	2	763	4800	0.000416667
1054	10.54	GTGTGTGTGTGTGTGTGATTNGG	48	2	1540	4800	0.000416667
1055	10.55	TGTGTGTGTGTTGGGGGAGGNGG	24	1	133	2400	0.000416667
1056	10.56	GTCTCTGCCTCTCCAGTGCTNGG	24	1	166	2400	0.000416667
1057	10.57	GTGTGTGTGTGTGTGTGGTTNGG	74	3	1036	7400	0.000405405
1058	10.58	CACACACACACACACATGCANGG	51	2	523	5100	0.000392157
1059	10.59	ACACACACACACACACATCANGG	53	2	1009	5300	0.000377358
1060	10.6	TGTGTGTGTGTGTGTTTGGGNGG	110	4	1274	11000	0.000363636
1061	10.61	TGTGTGTGTGTATGGGGGGGNGG	56	2	438	5600	0.000357143
1062	10.62	GTGTGTGTGTGTGTGTTAGTNGG	28	1	295	2800	0.000357143
1063	10.63	GTGTGTGTGTGTCTGTGTGTNGG	57	2	1370	5688	0.000351617
1064	10.64	TGTGTGTGTGTGTGTGGAGGNGG	116	4	1457	11600	0.000344828
1065	10.65	ACACACACACACACACGTGCNGG	29	1	425	2900	0.000344828
1066	10.66	GTGTGTGTGTGCGTGTGTGTNGG	29	1	334	2900	0.000344828
1067	10.67	TGTGTGTGTGTGTGTGTTCANGG	120	4	1374	12000	0.000333333
1068	10.68	CACACACACACACACACTTANGG	62	2	786	6200	0.000322581
1069	10.69	CACACACACACACACACGTANGG	63	2	1325	6300	0.00031746
1070	10.7	GTGTGTGTGTGTGTGTAGTTNGG	37	1	562	3700	0.00027027
1071	10.71	GTGTGTGTGTGTGTATGGTGNGG	37	1	1118	3700	0.00027027
1072	10.72	TGTGTGTGTGTGTGTGTTACNGG	78	2	937	7800	0.00025641
1073	10.73	CACACACACACACACAAAGCNGG	41	1	671	4100	0.000243902
1074	10.74	CACACACACACACACAAACANGG	86	2	1090	8600	0.000232558
1075	10.75	ACACACACACACACAGAGGCNGG	87	2	1489	8700	0.000229885
1076	10.76	CACACACACACACACACTGTNGG	87	2	1426	8700	0.000229885
1077	10.77	TGTGTGTGTGTGTGTAGGGANGG	45	1	618	4500	0.000222222
1078	10.78	TGTGTGTGTGTGTGTGTCCCNGG	51	1	481	5100	0.000196078
1079	10.79	TGAACTCAGGTCATCAGACTNGG	52	1	593	5200	0.000192308
1080	10.8	ACACACACACACACACACCGNGG	61	1	652	6100	0.000163934
1081	10.81	GTGTGTGTGTGTGGGGGGGTNGG	63	1	766	6300	0.00015873
1082	10.82	GTGTGTGTGTGTGGTGGTGGNGG	195	3	2589	19500	0.000153846
1083	10.83	CACACACACACACACACAGGNGG	279	4	3607	27900	0.000143369
1084	10.84	TGTGTGTGTGTGTGTGATGGNGG	71	1	1609	7100	0.000140845
1085	10.85	GTGTGTGTGTGTGTGTGAAANGG	76	1	1368	7600	0.000131579
1086	10.86	ACACACACACACACACATTCNGG	80	1	1009	8000	0.000125
1087	10.87	GTGTGTGTGTGTGTGGAGGGNGG	80	1	764	8000	0.000125
1088	10.88	CACACACACACACACACTGGNGG	115	1	1817	11500	8.69565e-05
1089	10.89	TGTGTGTGTGTGTGTGTTGANGG	148	1	1781	14800	6.75676e-05
1090	10.9	ACAGGGTCTCTCACTGAACCNGG	158	1	925	15800	6.32911e-05
1091	10.91	GTGTGTGTGTGTGTGTGATGNGG	100	0	1281	10000	0
1092	10.92	ACACACACACACACACAGGANGG	89	0	896	8900	0
1093	10.93	CACACACACACACACACTCCNGG	80	0	1176	8000	0
1094	10.94	TGTGTGTGTGTGTGTTTTGGNGG	75	0	902	7500	0
1095	10.95	TGTGTGTGTGTGTGTGTCTANGG	74	0	972	7400	0
1096	10.96	TGTGTGTGTGTGTATGGGGGNGG	67	0	560	6700	0
1097	10.97	CACACACACACACACACTTCNGG	64	0	1036	6400	0
1098	10.98	ACACACACACACACACAAGANGG	63	0	737	6300	0
1099	10.99	ACACACACACACACACAAGCNGG	60	0	727	6000	0
1100	11	TGTGTGTGTGTGTGTGTTCTNGG	59	0	682	5900	0
1101	11.01	CACACACACACACACAAAACNGG	58	0	926	5800	0
1102	11.02	CACACACACACACACAAATGNGG	56	0	665	5600	0
1103	11.03	TGTGTGTGTGTGTGTGTCCTNGG	56	0	788	5600	0
1104	11.04	TGTGTGTGTGTTTGGGGGGGNGG	53	0	422	5300	0
1105	11.05	GTGTGTGTGTGTAGGTAGGTNGG	51	0	850	5100	0
1106	11.06	ACACACACACACACAAACACNGG	50	0	803	5000	0
1107	11.07	TGTGTGTGTGTGTGCGTGTGNGG	50	0	822	5000	0
1108	11.08	GTGTGTGTGTGTATGGGGGGNGG	48	0	469	4800	0
1109	11.09	ACACACACACACACACCAAANGG	47	0	429	4700	0
1110	11.1	TGTGTGTGTGTGTATGTGGGNGG	47	0	457	4700	0
1111	11.11	GTGTGTGTGTGTGTGTTACTNGG	47	0	627	4700	0
1112	11.12	CACACACACACACACACTACNGG	46	0	628	4600	0
1113	11.13	TGTGTGTGTGTGTGTGTTCCNGG	46	0	413	4600	0
1114	11.14	GTGTGTGTGTGTGTGTGATANGG	45	0	661	4500	0
1115	11.15	GTGTGTGTGTGCATGTGTGTNGG	45	0	978	4500	0
1116	11.16	GTGTGTGTGTGTGTGTAATGNGG	45	0	522	4500	0
1117	11.17	ACACACACACACTCACACACNGG	44	0	790	4400	0
1118	11.18	TGAACTCAGGTCCTCAGGCTNGG	44	0	182	4400	0
1119	11.19	GTGTGTGTGTGTGTGTCTGGNGG	43	0	588	4300	0
1120	11.2	GTGTGTGTGTGTGTTGGAGGNGG	43	0	601	4300	0
1121	11.21	ACACACACACACACACAGGCNGG	42	0	724	4200	0
1122	11.22	CACACACACACACAAACACANGG	42	0	724	4200	0
1123	11.23	ACACACACACACACACTGAGNGG	41	0	844	4100	0
1124	11.24	TGTGTGTGTGTGTGTATAGGNGG	41	0	544	4100	0
1125	11.25	TGTGTGTGTGTGTGTATTGGNGG	41	0	504	4100	0
1126	11.26	GTGTGTGTGTGTGTGAGTGANGG	41	0	474	4100	0
1127	11.27	ACACACACACACACATACAGNGG	40	0	348	4000	0
1128	11.28	ACACACACACACACACGAAGNGG	40	0	583	4000	0
1129	11.29	TGTGTGTGTGTGTGTATGGTNGG	40	0	689	4000	0
1130	11.3	TGTGTGTGTGTGTGTGCATTNGG	40	0	1087	4000	0
1131	11.31	TGTGTGTGTGTGTGTAGTGGNGG	40	0	135	4000	0
1132	11.32	GTGTGTGTGTATGGGGGGGGNGG	40	0	176	4000	0
1133	11.33	TGTGTGTGTGTGTGTGCTGGNGG	39	0	834	3900	0
1134	11.34	TGTGTGTGTGTGTGTGAAAGNGG	39	0	676	3900	0
1135	11.35	CACACACACACACACAAACTNGG	38	0	276	3800	0
1136	11.36	GTGTGTGTGTGTGTGTGGGANGG	38	0	483	3800	0
1137	11.37	GTGTGTGTGTGTGTGGTGGTNGG	38	0	648	3800	0
1138	11.38	ACACACACACACACAGACACNGG	37	0	725	3700	0
1139	11.39	GTGTGTGTGTGTGTTTTGGGNGG	37	0	340	3700	0
1140	11.4	GGTTCTGGGGATTTGAACTCNGG	37	0	105	3679	0
1141	11.41	ACACACACACACACACTCATNGG	36	0	408	3600	0
1142	11.42	CACACACACACACACACGTCNGG	36	0	593	3600	0
1143	11.43	TGTGTGTGTGTGTGGTGGTGNGG	36	0	523	3600	0
1144	11.44	GTGTGTGTGTGTGTAGGGGTNGG	36	0	371	3600	0
1145	11.45	TGTGTGTGTGTGTGAAAGAGNGG	36	0	619	3600	0
1146	11.46	TGAACCTGGAGCTCACTGATNGG	36	0	140	3600	0
1147	11.47	GCAGAGACAGGAGGATCCCTNGG	35	0	156	3500	0
1148	11.48	CACACACACACACAGAGGCANGG	35	0	509	3500	0
1149	11.49	GTGTGTGTGTGTGTGCATGCNGG	35	0	363	3500	0
1150	11.5	TGTGTGTGTGTGTGGGGTGGNGG	35	0	379	3500	0
1151	11.51	ACAGGGTCTCTCATTGAACCNGG	35	0	157	3500	0
1152	11.52	TGTCTCTGCCTCCCCAGCACNGG	35	0	134	3500	0
1153	11.53	GTGTGTGTGTGTGTTTGTGGNGG	34	0	698	3400	0
1154	11.54	GTGTGTGTGTGTATGTGTGGNGG	34	0	639	3400	0
1155	11.55	TGTGTGTGTGTGTGTGCTTGNGG	33	0	570	3300	0
1156	11.56	TGTGTGTGTGTGTGCGCGCGNGG	33	0	525	3300	0
1157	11.57	GTGTGTGTGTGTGTGTGCCTNGG	33	0	559	3300	0
1158	11.58	GTGTGTGTGTGTGTGAATGTNGG	33	0	950	3300	0
1159	11.59	GTGTGTGTGTGTGTGTAGTANGG	33	0	426	3300	0
1160	11.6	CAGAGACAGGAGGATCCCTGNGG	32	0	169	3200	0
1161	11.61	GTGTGTGTGTGTGTGTGCCANGG	32	0	538	3200	0
1162	11.62	TGAGACAGGGTCTCACTATGNGG	32	0	201	3200	0
1163	11.63	TGAACTCAGGTCATCAGGTTNGG	32	0	112	3200	0
1164	11.64	GGCAGAGACAGGCAGATCCCNGG	31	0	141	3100	0
1165	11.65	CACACACACACACACACTAGNGG	31	0	470	3100	0
1166	11.66	TGTGTGTGTGTGTGTATCAGNGG	31	0	472	3100	0
1167	11.67	GTGTGTGTGTGTGTGTAACANGG	31	0	501	3100	0
1168	11.68	ACAGGGTCTCTCACTGAATCNGG	31	0	137	3100	0
1169	11.69	TGTCTCTGCCTCCCAAGAGCNGG	31	0	223	3100	0
1170	11.7	ACACACACACACACACCCTGNGG	30	0	300	3000	0
1171	11.71	ACACACACACACACACGAATNGG	30	0	349	3000	0
1172	11.72	TGTGTGTGTGTGTGTGATTGNGG	30	0	625	3000	0
1173	11.73	TGTGTGTGTGTGTGGGAGGGNGG	30	0	421	3000	0
1174	11.74	GTGTGTGTGTGTGTGTATCCNGG	30	0	416	3000	0
1175	11.75	GTGTGTGTGTGTATGTGGGGNGG	30	0	349	3000	0
1176	11.76	TTGAGACAGGGTCTCTCACTNGG	30	0	246	3000	0
1177	11.77	ACAGGGTCTCTCACTGAACTNGG	30	0	107	3000	0
1178	11.78	GGATCTGAACTCAGGTCCTCNGG	30	0	160	3000	0
1179	11.79	ACACACACACACACACAACANGG	29	0	445	2900	0
1180	11.8	ACACACACACACAGACACACNGG	29	0	752	2900	0
1181	11.81	CACACACACACTCACACACANGG	29	0	225	2900	0
1182	11.82	TGTGTGTGTGTGTGTAGGTANGG	29	0	356	2900	0
1183	11.83	GTGTGTGTGTGTGCGTGTGTNGG	29	0	534	2900	0
1184	11.84	TGTGTGTGTGTGTGTTGAGGNGG	29	0	207	2900	0
1185	11.85	TTTGAGACAGGATCTCTCACNGG	29	0	106	2900	0
1186	11.86	GTCTCTGCCTCCCAAGCGCTNGG	29	0	451	2900	0
1187	11.87	CTCTGCCTCCCAAGTGCTGGNGG	29	0	340	2900	0
1188	11.88	ACACACACACACACACAGCTNGG	28	0	286	2800	0
1189	11.89	CACACACACACACACAAGCANGG	28	0	360	2800	0
1190	11.9	TGTGTGTGTGTGTGTGTACGNGG	28	0	195	2800	0
1191	11.91	TGTGTGTGTGTATGTGTGGGNGG	28	0	429	2800	0
1192	11.92	GTGTGTGTGTGTGTGTGCTTNGG	28	0	417	2800	0
1193	11.93	GTGTGTGTGTGTATGTGTTGNGG	28	0	509	2800	0
1194	11.94	GTGTGTGTGTGTGCATGTGGNGG	28	0	270	2800	0
1195	11.95	GTGTGTGTGTGTGTAAGGGGNGG	28	0	408	2800	0
1196	11.96	GTGTGTGTGTGTGTGGTGAGNGG	28	0	331	2800	0
1197	11.97	TGTCTCTGCCTCCCAAGCGCNGG	28	0	442	2800	0
1198	11.98	GTCTCTGCCTCCCAAGAGCTNGG	28	0	317	2800	0
1199	11.99	GAGGACCTGAGTTCAATTCCNGG	27	0	156	2700	0
1200	12	GCAGAGACAGGCAGATCTCTNGG	27	0	159	2700	0
1201	12.01	ACACACACACACACACGAAANGG	27	0	412	2700	0
1202	12.02	CACACACACACACACAGCCTNGG	27	0	256	2700	0
1203	12.03	TGTGTGTGTGTGTGTAGGAGNGG	27	0	232	2700	0
1204	12.04	TGTGTGTGTGTGTAGGGGTGNGG	27	0	231	2700	0
1205	12.05	GTGTGTGTGTGTGTGTTCCTNGG	27	0	422	2700	0
1206	12.06	GTGTGTGTGTGTGTGTACTTNGG	27	0	602	2700	0
1207	12.07	GTGTGTGTGTGTGTGTTCTTNGG	27	0	292	2700	0
1208	12.08	GTCTCTGCCTCCCCAGCACTNGG	27	0	131	2700	0
1209	12.09	CCCTGTCTCAAAAACTAAGGNGG	26	0	689	2600	0
1210	12.1	CACACACACACACACAGAAANGG	26	0	305	2600	0
1211	12.11	CACACACACACACACCCCTANGG	26	0	444	2600	0
1212	12.12	GTGTGTGTGTGTGTATGTGCNGG	26	0	892	2600	0
1213	12.13	GTGTGTGTGTGTGTGAGGGANGG	26	0	393	2600	0
1214	12.14	TGTGTGTGTGTGTGCATGCANGG	26	0	439	2600	0
1215	12.15	GTGTGTGTGTGTGTGTTGAANGG	26	0	266	2600	0
1216	12.16	TGTGTGTGTGTGTGCACATGNGG	26	0	368	2600	0
1217	12.17	TGTGTGTGTGTGCATGCATGNGG	26	0	275	2600	0
1218	12.18	GTGTGTGTGTGTGTGAAGGGNGG	26	0	541	2600	0
1219	12.19	TGTGTGTGTGTGTGTAGCTCNGG	26	0	412	2600	0
1220	12.2	AGGACCTGAGTTCAATCCCCNGG	25	0	90	2500	0
1221	12.21	CACACACACACACACAATCTNGG	25	0	333	2500	0
1222	12.22	CACACACACACACACCAAAANGG	25	0	343	2500	0
1223	12.23	TGTGTGTGTGTGTGTGGGAGNGG	25	0	302	2500	0
1224	12.24	TGTGTGTGTGTGTGCATGTANGG	25	0	358	2500	0
1225	12.25	TGTGTGTGTGTGTACATGTGNGG	25	0	315	2500	0
1226	12.26	GTGTGTGTGTGTGTGTCTATNGG	25	0	609	2500	0
1227	12.27	GTGTGTGTGTGTGTGTCTTTNGG	25	0	348	2500	0
1228	12.28	GTGTGTGTGTGTGTGCGTGCNGG	25	0	241	2500	0
1229	12.29	GTGTGTGTGTGTGTATGAGANGG	25	0	496	2500	0
1230	12.3	GTGTGTGTGTGTGTGAATGCNGG	25	0	298	2500	0
1231	12.31	GTGTGTGTGTGTGTGTACCTNGG	25	0	361	2500	0
1232	12.32	TGTGTGTGTGTGTGTAGAAGNGG	25	0	387	2500	0
1233	12.33	ACAGGGTCTCTCACTGAGCCNGG	25	0	104	2500	0
1234	12.34	GAGGACCTGAGTTCAGTTCCNGG	24	0	160	2400	0
1235	12.35	GGACCTGAGTTCAAATCCCCNGG	24	0	82	2400	0
1236	12.36	AGACCCTGTCTCAAACAAGGNGG	24	0	101	2400	0
1237	12.37	ACACACACACACACACGCCANGG	24	0	629	2400	0
1238	12.38	ACACACACACATACACAGAGNGG	24	0	213	2400	0
1239	12.39	GTGTGTGTGTGTGTGAAAGANGG	24	0	335	2400	0
1240	12.4	GTGTGTGTGTGTGTAGGAGGNGG	24	0	395	2400	0
1241	12.41	CAGGGTCTCTCACTGAACCTNGG	24	0	157	2400	0
1242	12.42	GGATCTGAACTCAGGACCTCNGG	24	0	289	2400	0
1243	12.43	CACACACACACACACACCCGNGG	23	0	182	2300	0
1244	12.44	TGTGTGTGTGTGTGTGCAAGNGG	23	0	435	2300	0
1245	12.45	TGTGTGTGTGTGTATGCATGNGG	23	0	525	2300	0
1246	12.46	TGTGTGTGTGTACATGTGTGNGG	23	0	430	2300	0
1247	12.47	GTGTGTGTGTGTGTGTCACTNGG	23	0	961	2300	0
1248	12.48	GTGTGTGTGTGTGTTCATGTNGG	23	0	223	2300	0
1249	12.49	TGTGTGTGTGTGTGTGAAGANGG	23	0	247	2300	0
1250	12.5	TGTGTGTGTGTGTGTGAACTNGG	23	0	293	2300	0
1251	12.51	GGAGGCCAGAGGTCAACCTCNGG	23	0	182	2300	0
1252	12.52	TTTGAGACAGGGTCTCACTANGG	23	0	116	2300	0
1253	12.53	TGTCTCTGCCTCTCCAGTGCNGG	23	0	145	2300	0
1254	12.54	AGGACCTGAGTTCAGATCCCNGG	22	0	102	2200	0
1255	12.55	AGGACCTGAGTTCAGTTCCCNGG	22	0	28	2200	0
1256	12.56	AGGACCTGAGTTCAAATCCCNGG	22	0	166	2200	0
1257	12.57	GGCAGAGACAGGTGGATCTCNGG	22	0	154	2200	0
1258	12.58	ACACACACACACACACCCCGNGG	22	0	334	2200	0
1259	12.59	ACACACACACACACACCCTCNGG	22	0	163	2200	0
1260	12.6	ACACACACACACACACGCATNGG	22	0	126	2200	0
1261	12.61	ACACACACACACAAACACAGNGG	22	0	117	2200	0
1262	12.62	ACACACACACACACACTGATNGG	22	0	267	2200	0
1263	12.63	ACACACACACACACACTGGCNGG	22	0	514	2200	0
1264	12.64	ACACACACACACACACTTGCNGG	22	0	205	2200	0
1265	12.65	CACACACACACACACATGTANGG	22	0	252	2200	0
1266	12.66	TGTGTGTGTGTGTGTGAGTANGG	22	0	323	2200	0
1267	12.67	TGTGTGTGTGTGTGTGAGGTNGG	22	0	207	2200	0
1268	12.68	TGTGTGTGTGTGTGAGTGAGNGG	22	0	281	2200	0
1269	12.69	TGTGTGTGTGTGTGTGATAGNGG	22	0	372	2200	0
1270	12.7	GTGTGTGTGTGTGTGTCAGGNGG	22	0	198	2200	0
1271	12.71	GTGTGTGTGTGTGTGTAAGCNGG	22	0	151	2200	0
1272	12.72	TGTGTGTGTGTGTGTGGCCANGG	22	0	164	2200	0
1273	12.73	TGTGTGTGTGTGCACATGTGNGG	22	0	243	2200	0
1274	12.74	TGGAGGCCAGAGGACAACCTNGG	22	0	110	2200	0
1275	12.75	TTTTTGAGACAGGGTTTCCCNGG	22	0	209	2200	0
1276	12.76	TTTGAGACAGGGTCTCTTACNGG	22	0	240	2200	0
1277	12.77	ACACACACACACACAAAACCNGG	21	0	165	2100	0
1278	12.78	CACACACACACACACAAATCNGG	21	0	232	2100	0
1279	12.79	CACACACACACACGGACACANGG	21	0	474	2100	0
1280	12.8	TGTGTGTGTGTGTGCGTGCANGG	21	0	293	2100	0
1281	12.81	TGTGTGTGTGTGTGCATGTTNGG	21	0	868	2100	0
1282	12.82	GTGTGTGTGTGTGTGAGTGGNGG	21	0	571	2100	0
1283	12.83	GTGTGTGTGTGTGTATGAGTNGG	21	0	378	2100	0
1284	12.84	GTGTGTGTGTGTGTTTGGAGNGG	21	0	172	2100	0
1285	12.85	GTGTGTGTGTGTGTGTACTCNGG	21	0	464	2100	0
1286	12.86	TGTGTGTGTGTGTGTAGCAGNGG	21	0	288	2100	0
1287	12.87	GTGTGTGTGTGTGTAGGGAGNGG	21	0	120	2100	0
1288	12.88	TTTTGAGACAGGGTCTCTCTNGG	21	0	219	2100	0
1289	12.89	TGTAATCCCAGCACTTGGGANGG	20	0	15	2000	0
1290	12.9	ACACACACACACACACCCATNGG	20	0	221	2000	0
1291	12.91	ACACACACACACACAGAGAANGG	20	0	172	2000	0
1292	12.92	CACACACACACACATACAGANGG	20	0	168	2000	0
1293	12.93	TGTGTGTGTGTGTGTTTGTCNGG	20	0	502	2000	0
1294	12.94	TGTGTGTGTGTCTGTGTGTTNGG	20	0	331	2000	0
1295	12.95	TGTGTGTGTGTGTGTGACAGNGG	20	0	281	2000	0
1296	12.96	TGTGTGTGTGTGTGCATATGNGG	20	0	336	2000	0
1297	12.97	GTGTGTGTGTGTTTGTGTGGNGG	20	0	266	2000	0
1298	12.98	GTGTGTGTGTGTGTGTAACTNGG	20	0	196	2000	0
1299	12.99	TGTGTGTGTGTGTGTGATGANGG	20	0	151	2000	0
1300	13	GTGTGTGTGTGTGTGTAAACNGG	20	0	235	2000	0
1301	13.01	GTGTGTGTGTGTGTGTAGCCNGG	20	0	350	2000	0
1302	13.02	TGTGTGTGTGTGTGTATTGCNGG	20	0	332	2000	0
1303	13.03	TGTGTGTGTGTGTGTAAGCCNGG	20	0	190	2000	0
1304	13.04	ACAGGGTCTCTCAGTGAACCNGG	20	0	79	2000	0
1305	13.05	ACTCAGGTCCTCAGGCTTGGNGG	20	0	23	2000	0
1306	13.06	AGTGAGAGACCCTGCCTCAANGG	19	0	51	1900	0
1307	13.07	ACACACACACACACACTCCCNGG	19	0	250	1900	0
1308	13.08	ACACACACACACACACGCAANGG	19	0	204	1900	0
1309	13.09	ACACACACACACACACTCCTNGG	19	0	234	1900	0
1310	13.1	ACACACACACACACACGTAANGG	19	0	423	1900	0
1311	13.11	CACACACACACACAGACACANGG	19	0	179	1900	0
1312	13.12	CACACACACACACACAAGCTNGG	19	0	176	1900	0
1313	13.13	CACACACACACACACATCCTNGG	19	0	213	1900	0
1314	13.14	CACACACACACATGCACACANGG	19	0	160	1900	0
1315	13.15	CACACACACACACACATCAANGG	19	0	215	1900	0
1316	13.16	TGTGTGTGTGTGTGTGTTCGNGG	19	0	168	1900	0
1317	13.17	TGTGTGTGTGTGTGTCTGGGNGG	19	0	286	1900	0
1318	13.18	TGTGTGTGTGTGTGTAGGTTNGG	19	0	264	1900	0
1319	13.19	TGTGTGTGTGTGCATGTGTANGG	19	0	302	1900	0
1320	13.2	TGTGTGTGTGTGTGTTAGAGNGG	19	0	281	1900	0
1321	13.21	TGTGTGTGTGTGTGTACCTGNGG	19	0	217	1900	0
1322	13.22	GTGTGTGTGTGTGTGTGACCNGG	19	0	225	1900	0
1323	13.23	GTGTGTGTGTGTGTTTGTTGNGG	19	0	462	1900	0
1324	13.24	GTGTGTGTGTGTGTGTTGATNGG	19	0	168	1900	0
1325	13.25	TGTGTGTGTGTGTGTGCCCANGG	19	0	222	1900	0
1326	13.26	GTGTGTGTGTGTATGTGGTGNGG	19	0	246	1900	0
1327	13.27	TGTGTGTGTGTGTGTAGAGANGG	19	0	321	1900	0
1328	13.28	TGTGTGTGTGTGTGTTGAGANGG	19	0	357	1900	0
1329	13.29	TTTGAGACAGGGTCTCTCCCNGG	19	0	58	1900	0
1330	13.3	TCCTCCTGTCTCTGCCTCCCNGG	19	0	139	1900	0
1331	13.31	GTGCTTGCTGTGCAAGCATGNGG	18	0	53	1800	0
1332	13.32	TGCTTGTAATCCCAGCACTCNGG	18	0	102	1800	0
1333	13.33	GCAGAGACAGGTGGATCTCTNGG	18	0	171	1800	0
1334	13.34	TGAGCTCCAGGTTCAGTGAGNGG	18	0	98	1800	0
1335	13.35	CTGTCTCAAAAAAAAGGGGGNGG	18	0	393	1800	0
1336	13.36	ACACACACACACACAAACTGNGG	18	0	246	1800	0
1337	13.37	ACACACACACACACAAACCANGG	18	0	198	1800	0
1338	13.38	ACACACACACACACACTGCCNGG	18	0	323	1800	0
1339	13.39	ACACACACACACACAAAGCCNGG	18	0	212	1800	0
1340	13.4	ACACACACACAGAGGCACACNGG	18	0	450	1800	0
1341	13.41	CACACACACACACACATATCNGG	18	0	210	1800	0
1342	13.42	CACACACACACAGACACACANGG	18	0	255	1800	0
1343	13.43	CACACACACACACACATGCCNGG	18	0	319	1800	0
1344	13.44	CACACACACACACACATGCTNGG	18	0	173	1800	0
1345	13.45	TGTGTGTGTGTGTGTGTCAANGG	18	0	318	1800	0
1346	13.46	TGTGTGTGTGTGTGTATGGCNGG	18	0	215	1800	0
1347	13.47	TGTGTGTGTGTGTGTCTGTTNGG	18	0	540	1800	0
1348	13.48	TGTGTGTGTGTGTGAGTGAANGG	18	0	245	1800	0
1349	13.49	TGTGTGTGTGTCTGTGTGTANGG	18	0	496	1800	0
1350	13.5	TGTGTGTGTGTGTGTCAGGGNGG	18	0	121	1800	0
1351	13.51	GTGTGTGTGTGTGTCTGTGGNGG	18	0	220	1800	0
1352	13.52	GTGTGTGTGTGTGTATGTACNGG	18	0	107	1800	0
1353	13.53	GTGTGTGTGTGTATGTGTGCNGG	18	0	279	1800	0
1354	13.54	GTGTGTGTGTGTGTGGGAGGNGG	18	0	247	1800	0
1355	13.55	GTGTGTGTGTGTGTTTGGGANGG	18	0	338	1800	0
1356	13.56	GTGTGTGTGTGTGTGTTCAANGG	18	0	142	1800	0
1357	13.57	TGTGTGTGTGTGTGTGAAGCNGG	18	0	109	1800	0
1358	13.58	TGTGTGTGTGTGTGTTGCGGNGG	18	0	137	1800	0
1359	13.59	GTCTCTGCCTCTCCAGCACTNGG	18	0	34	1800	0
1360	13.6	CAAGCATGAGGACCTGAGTTNGG	17	0	48	1700	0
1361	13.61	GAGAGACCCTGTCTCAAAGGNGG	17	0	90	1700	0
1362	13.62	GAGACCCTGTCTCAAAAAGGNGG	17	0	68	1700	0
1363	13.63	GAGACCCTGTCTCAAAAACANGG	17	0	104	1700	0
1364	13.64	ACACACACACACACAAAGACNGG	17	0	242	1700	0
1365	13.65	ACACACACACACATACAGAGNGG	17	0	162	1700	0
1366	13.66	CACACACACACACATGCACANGG	17	0	195	1700	0
1367	13.67	CACACACACACACACAATGANGG	17	0	169	1700	0
1368	13.68	CACACACACACACAAAACCANGG	17	0	38	1700	0
1369	13.69	TGTGTGTGTGTGTGTATGACNGG	17	0	174	1700	0
1370	13.7	TGTGTGTGTGTGTAGGTGGGNGG	17	0	492	1700	0
1371	13.71	TGTGTGTGTGTGTTCATGTGNGG	17	0	205	1700	0
1372	13.72	GTGTGTGTGTGTGTGTGGAANGG	17	0	194	1700	0
1373	13.73	GTGTGTGTGTGTGTATGAGGNGG	17	0	152	1700	0
1374	13.74	GTGTGTGTGTGTGCATGCATNGG	17	0	453	1700	0
1375	13.75	GTGTGTGTGTGTGTGTAGTCNGG	17	0	239	1700	0
1376	13.76	GTGTGTGTGTGTGTGAAGGCNGG	17	0	406	1700	0
1377	13.77	GTGTGTGTGTGTGTACATGGNGG	17	0	197	1700	0
1378	13.78	TGTGTGTGTGTGTGTAGGGCNGG	17	0	300	1700	0
1379	13.79	GTGTGTGTGTGTGATGGTGGNGG	17	0	699	1700	0
1380	13.8	TGTGTGTGTGTGTATGGGGTNGG	17	0	237	1700	0
1381	13.81	TGTGTGTGTGTGTATGGTGGNGG	17	0	235	1700	0
1382	13.82	TGGAGGCCAGAGGTCAACCTNGG	17	0	119	1700	0
1383	13.83	GGAGGCCAGAGGACAACTTGNGG	17	0	41	1700	0
1384	13.84	ACAGGGTCTCTTACTGAACCNGG	17	0	67	1700	0
1385	13.85	AGGGTCTCTCACTGAACCTGNGG	17	0	143	1700	0
1386	13.86	CTCACTGAACCTGGAGCTCANGG	17	0	67	1700	0
1387	13.87	CTGGCTGGCCAGCAAGCTCTNGG	17	0	80	1700	0
1388	13.88	TGGCTGGCCAGCAAGCTCCANGG	17	0	52	1700	0
1389	13.89	GTCTCTGCCTCCTCAGTGCTNGG	17	0	104	1700	0
1390	13.9	TCTCTGCCTCCCGAGTGCTGNGG	17	0	245	1700	0
1391	13.91	CAGTGAGAGACTCTGTCTCANGG	16	0	41	1600	0
1392	13.92	AGACCCTGTCTCAAAAACCANGG	16	0	60	1600	0
1393	13.93	CCTGTCTCAAAAAAAAGGGGNGG	16	0	310	1600	0
1394	13.94	CACATACACACACACACAGANGG	16	0	299	1600	0
1395	13.95	CATACACACACACACACACGNGG	16	0	110	1600	0
1396	13.96	ACACACACACACACACAGCGNGG	16	0	191	1600	0
1397	13.97	ACACACACACACACACTCTGNGG	16	0	381	1600	0
1398	13.98	ACACACACACACACATAGAGNGG	16	0	129	1600	0
1399	13.99	ACACACACACACACAAAAGCNGG	16	0	273	1600	0
1400	14	CACACACACACACACATCCANGG	16	0	254	1600	0
1401	14.01	CACACACACACACACCCCAANGG	16	0	285	1600	0
1402	14.02	TGTGTGTGTGTGTGTGTCCGNGG	16	0	53	1600	0
1403	14.03	TGTGTGTGTGTGTGTGGGCGNGG	16	0	169	1600	0
1404	14.04	TGTGTGTGTGTGTGTGAGCANGG	16	0	285	1600	0
1405	14.05	TGTGTGTGTGTGTTTGTGGGNGG	16	0	287	1600	0
1406	14.06	TGTGTGTGTGTGTATCTGTGNGG	16	0	505	1600	0
1407	14.07	TGTGTGTGTGTGTGTAGATGNGG	16	0	124	1600	0
1408	14.08	TGTGTGTGTGTGTGTACTTGNGG	16	0	102	1600	0
1409	14.09	GTGTGTGTGTGTGTGGGCGGNGG	16	0	126	1600	0
1410	14.1	GTGTGTGTGTGTGTGGGGGTNGG	16	0	216	1600	0
1411	14.11	GTGTGTGTGTGTGTATGGGTNGG	16	0	209	1600	0
1412	14.12	GTGTGTGTGTGTGTGGTTGGNGG	16	0	224	1600	0
1413	14.13	GTGTGTGTGTGTGTTTATGGNGG	16	0	234	1600	0
1414	14.14	GTGTGTGTGTGTAGGTGTGTNGG	16	0	183	1600	0
1415	14.15	TGTGTGTGTGTGTGTACACGNGG	16	0	146	1600	0
1416	14.16	TGTGTGTGTGTGTGTAATGGNGG	16	0	316	1600	0
1417	14.17	TGTGTGTGTGTGTGCAGGGGNGG	16	0	464	1600	0
1418	14.18	TGTGTGTGTGTGTGAAGGGGNGG	16	0	190	1600	0
1419	14.19	GTGTGTGTGTGTGTGGAGAGNGG	16	0	150	1600	0
1420	14.2	TTTTTGAGACAGGGTCTCACNGG	16	0	62	1600	0
1421	14.21	TTTGAGACAGGGTCTTTCACNGG	16	0	81	1600	0
1422	14.22	TGGCTGGCCAGTGAGCCTCANGG	16	0	79	1600	0
1423	14.23	TGTCTCTGCCTCTCCAGCACNGG	16	0	25	1600	0
1424	14.24	GGATCTGAACTCTGGACCTTNGG	16	0	361	1600	0
1425	14.25	TGTAATCCCAGCACTGGGGANGG	15	0	91	1500	0
1426	14.26	CAGTGAGAGACCCTGCCTCANGG	15	0	98	1500	0
1427	14.27	AGACCCTGTCTCAAAACACANGG	15	0	38	1500	0
1428	14.28	ACACACACACACACACGCTCNGG	15	0	199	1500	0
1429	14.29	CACACACACACACACATACGNGG	15	0	265	1500	0
1430	14.3	CACACACACACACACAGCCANGG	15	0	313	1500	0
1431	14.31	CACACACACACACACAACCANGG	15	0	224	1500	0
1432	14.32	CACACACACACACACAATCANGG	15	0	95	1500	0
1433	14.33	TGTGTGTGTGTGTCTGTGGGNGG	15	0	166	1500	0
1434	14.34	TGTGTGTGTGTGTATGTGTCNGG	15	0	413	1500	0
1435	14.35	TGTGTGTGTGTGTCTGTGTTNGG	15	0	232	1500	0
1436	14.36	TGTGTGTGTGTCTGTGTGTCNGG	15	0	231	1500	0
1437	14.37	TGTGTGTGTGTGTGTACGTGNGG	15	0	82	1500	0
1438	14.38	TGTGTGTGTGTGCCTGTGTGNGG	15	0	603	1500	0
1439	14.39	TGTGTGTGTGTGAATGTGTGNGG	15	0	558	1500	0
1440	14.4	TGTGTGTGTGTGTGTCTTGGNGG	15	0	205	1500	0
1441	14.41	TGTGTGTGTGTGTGTAGCTGNGG	15	0	164	1500	0
1442	14.42	TGTGTGTGTGTGCATATGTGNGG	15	0	144	1500	0
1443	14.43	GTGTGTGTGTGTTTGTGTGANGG	15	0	212	1500	0
1444	14.44	GTGTGTGTGTGTGTTGGTGTNGG	15	0	189	1500	0
1445	14.45	GTGTGTGTGTGTGCATGTGCNGG	15	0	241	1500	0
1446	14.46	GTGTGTGTGTGTGTTTGCATNGG	15	0	114	1500	0
1447	14.47	GTGTGTGTGTGTGTAGGTATNGG	15	0	208	1500	0
1448	14.48	TGTGTGTGTGTGTGTAAGCANGG	15	0	128	1500	0
1449	14.49	TGTGTGTGTGTGTATGGGGANGG	15	0	192	1500	0
1450	14.5	GTGTGTGTGTGTGCATGTAGNGG	15	0	165	1500	0
1451	14.51	GTGTGTGTGTGTGTACATGCNGG	15	0	90	1500	0
1452	14.52	GTGTGTGTGTGTGTTTGCTGNGG	15	0	135	1500	0
1453	14.53	TGTGTGTGTGTGTATTGGGGNGG	15	0	49	1500	0
1454	14.54	GTGTGTGTGTGTGTTTTGAGNGG	15	0	142	1500	0
1455	14.55	GGAGGCCAGAGGACAACCTCNGG	15	0	114	1500	0
1456	14.56	ACAGGGTCTCTCACTAAACCNGG	15	0	35	1500	0
1457	14.57	TGGCTGGCCAGCAAGTCCCANGG	15	0	8	1500	0
1458	14.58	GTCTCTGCCTCCCTAGCACTNGG	15	0	57	1500	0
1459	14.59	GGCAGAGACAGGAGGATTGCNGG	14	0	48	1400	0
1460	14.6	GCAGAGACAGGAGGATTGCTNGG	14	0	30	1400	0
1461	14.61	TAGCCTAATTGGTGAGCTCCNGG	14	0	37	1400	0
1462	14.62	TCAGTGAGAGACCCTGTCTCNGG	14	0	76	1400	0
1463	14.63	CAGTGAGAGACCTTGTCTCANGG	14	0	65	1400	0
1464	14.64	AGTGAGAGACCTTGTCTCAANGG	14	0	42	1400	0
1465	14.65	GTGAGAGACCCTGTCTCAAANGG	14	0	18	1400	0
1466	14.66	CCCTGTCTCAAAGAATAAGGNGG	14	0	29	1400	0
1467	14.67	ACACACACACACACACTTAGNGG	14	0	156	1400	0
1468	14.68	ACACACACACACACACCAACNGG	14	0	146	1400	0
1469	14.69	ACACACACACACACACTTACNGG	14	0	319	1400	0
1470	14.7	ACACACACACACACATGCATNGG	14	0	121	1400	0
1471	14.71	ACACACACACACACATATCCNGG	14	0	218	1400	0
1472	14.72	ACACACACACACATACATGCNGG	14	0	83	1400	0
1473	14.73	CACACACACACACATACACTNGG	14	0	224	1400	0
1474	14.74	CACACACACACACACGCTCCNGG	14	0	444	1400	0
1475	14.75	TGTGTGTGTGTGTGCGTGCGNGG	14	0	211	1400	0
1476	14.76	TGTGTGTGTGTGTGAGTGTANGG	14	0	570	1400	0
1477	14.77	TGTGTGTGTGTGTATGTGCANGG	14	0	615	1400	0
1478	14.78	TGTGTGTGTGTGTGTGCTTTNGG	14	0	149	1400	0
1479	14.79	TGTGTGTGTGTGTGTTAGTGNGG	14	0	240	1400	0
1480	14.8	TGTGTGTGTGTATGTGTTGGNGG	14	0	314	1400	0
1481	14.81	TGTGTGTGTGTGTGGGCGGGNGG	14	0	254	1400	0
1482	14.82	TGTGTGTGTGTGTATGAGGGNGG	14	0	184	1400	0
1483	14.83	TGTGTGTGTGTGTGTTCCTGNGG	14	0	181	1400	0
1484	14.84	TGTGTGTGTGTGTGTCCATGNGG	14	0	271	1400	0
1485	14.85	GTGTGTGTGTGTGTCTGTTGNGG	14	0	513	1400	0
1486	14.86	GTGTGTGTGTGTGTTTGTCTNGG	14	0	289	1400	0
1487	14.87	GTGTGTGTGTGTGTGCTTGTNGG	14	0	119	1400	0
1488	14.88	GTGTGTGTGTGTTGGTGTGTNGG	14	0	562	1400	0
1489	14.89	GTGTGTGTGTGTATGGGGGTNGG	14	0	41	1400	0
1490	14.9	GTGTGTGTGTGGGGGGGTATNGG	14	0	502	1400	0
1491	14.91	GTGTGTGTGTGTGTGTAGCGNGG	14	0	127	1400	0
1492	14.92	GTGTGTGTGTGTGTGCAGGGNGG	14	0	375	1400	0
1493	14.93	TGTGTGTGTGTGTGTAACAGNGG	14	0	159	1400	0
1494	14.94	GTGTGTGTGTGTGTATACAGNGG	14	0	296	1400	0
1495	14.95	GTGTGTGTGTGTGGGGGGAGNGG	14	0	182	1400	0
1496	14.96	TGTGTGTGTGTTGGTGGTGGNGG	14	0	235	1400	0
1497	14.97	GGAGGCCAGAGGACAACCTTNGG	14	0	77	1400	0
1498	14.98	TTTTGAGACAGGGTCTCTCANGG	14	0	37	1400	0
1499	14.99	TTTGAGACAGGCTCTCTCACNGG	14	0	73	1400	0
1500	15	GACAGGGTCTCTCACTGAACNGG	14	0	70	1400	0
1501	15.01	GACAGGGTCTCTCACTAGCCNGG	14	0	34	1400	0
1502	15.02	CTGGCTGGCCAATGAGCTCCNGG	14	0	73	1400	0
1503	15.03	TGGCTGGCCAGTGAACCCCANGG	14	0	51	1400	0
1504	15.04	TGGCTGGCCAGTGAGCTTCANGG	14	0	165	1400	0
1505	15.05	TGTCTCTGCCTCCCCAGAGCNGG	14	0	228	1400	0
1506	15.06	TGTCTCTGCCTCCTCAGTGCNGG	14	0	77	1400	0
1507	15.07	GTCTCTGCCTCCCCAGAGCTNGG	14	0	240	1400	0
1508	15.08	GTCTCTGCCTCCCCAGTACTNGG	14	0	181	1400	0
1509	15.09	GGATCTGAACTTGGGTCCTCNGG	14	0	40	1400	0
1510	15.1	GTGCTTGCTGTGCAAACATGNGG	13	0	62	1300	0
1511	15.11	GTGCTTGCTGTGTAAGCATGNGG	13	0	63	1300	0
1512	15.12	CAAGCATGAGGACTTGAGTTNGG	13	0	26	1300	0
1513	15.13	TTGTAATCCCAGTGCTGGGGNGG	13	0	30	1300	0
1514	15.14	GGCAGAGACAGGAGGATCTCNGG	13	0	35	1300	0
1515	15.15	AGACCCTGTCTCACAAAACANGG	13	0	33	1300	0
1516	15.16	CCCTGTCTCAAAAACCAAGGNGG	13	0	18	1300	0
1517	15.17	TGTCTCAAAAAAAAGGGGGGNGG	13	0	253	1300	0
1518	15.18	CATACACACACACACACACTNGG	13	0	287	1300	0
1519	15.19	ATACACACACACACACAGAGNGG	13	0	195	1300	0
1520	15.2	TACACACACACACACACACGNGG	13	0	120	1300	0
1521	15.21	ACACACACACACACACTCGANGG	13	0	144	1300	0
1522	15.22	ACACACACACACACATGCAANGG	13	0	245	1300	0
1523	15.23	CACACACACACACACACCGANGG	13	0	283	1300	0
1524	15.24	CACACACACACACACTCAGANGG	13	0	131	1300	0
1525	15.25	CACACACACACACATACACCNGG	13	0	147	1300	0
1526	15.26	CACACACACACACACAGGCANGG	13	0	158	1300	0
1527	15.27	CACACACACACAGGCACACANGG	13	0	166	1300	0
1528	15.28	CACACACACACACACATTGANGG	13	0	241	1300	0
1529	15.29	CACACACACACACACTGAAANGG	13	0	147	1300	0
1530	15.3	TGTGTGTGTGTGTGCGTGCTNGG	13	0	218	1300	0
1531	15.31	TGTGTGTGTGTGTATGTGGCNGG	13	0	329	1300	0
1532	15.32	TGTGTGTGTGTATGTGTGTCNGG	13	0	277	1282	0
1533	15.33	TGTGTGTGTGTGTGTGCTTCNGG	13	0	55	1300	0
1534	15.34	TGTGTGTGTGTGTGTCTATGNGG	13	0	213	1300	0
1535	15.35	TGTGTGTGTGTGTGTTTCTCNGG	13	0	157	1300	0
1536	15.36	TGTGTGTGTGTGTGTAAGTCNGG	13	0	98	1285	0
1537	15.37	TGTGTGTGTGTGTGAGGGTGNGG	13	0	159	1300	0
1538	15.38	TGTGTGTGTGTATCTGTGTGNGG	13	0	374	1300	0
1539	15.39	TGTGTGTGTGTGTTTGAGGGNGG	13	0	208	1300	0
1540	15.4	TGTGTGTGTGTGTTTGGGAGNGG	13	0	167	1300	0
1541	15.41	TGTGTGTGTGTGTGTTGTTGNGG	13	0	361	1300	0
1542	15.42	TGTGTGTGTGTGAGGGGGTGNGG	13	0	59	1300	0
1543	15.43	GTGTGTGTGTGTGTGTCTCCNGG	13	0	203	1300	0
1544	15.44	GTGTGTGTGTGTGTTTGTGCNGG	13	0	147	1300	0
1545	15.45	GTGTGTGTGTGTGTGTACGTNGG	13	0	61	1300	0
1546	15.46	GTGTGTGTGTGTGTTTGGGTNGG	13	0	209	1300	0
1547	15.47	GTGTGTGTGTGCATGTGTGGNGG	13	0	313	1300	0
1548	15.48	GTGTGTGTGTGTGTGGTTTTNGG	13	0	188	1300	0
1549	15.49	GTGTGTGTGTGTGTATAGGTNGG	13	0	107	1300	0
1550	15.5	GTGTGTGTGTGTGAGGGGGTNGG	13	0	45	1300	0
1551	15.51	TGTGTGTGTGTGTGTAGGAANGG	13	0	192	1300	0
1552	15.52	TGTGTGTGTGTGGGGGGGTANGG	13	0	297	1300	0
1553	15.53	GTGTGTGTGTGTGTGTTGACNGG	13	0	159	1300	0
1554	15.54	GTGTGTGTGTGTGTATGGAGNGG	13	0	179	1300	0
1555	15.55	GTGTGTGTGTGTGTGCATACNGG	13	0	200	1300	0
1556	15.56	TGTGTGTGTGTGTGTGCAGCNGG	13	0	74	1300	0
1557	15.57	TGTGTGTGTGTGTGTATCCCNGG	13	0	83	1300	0
1558	15.58	TGTGTGTGTGTGTGTATTCCNGG	13	0	111	1300	0
1559	15.59	GTGTGTGTGTGTGTATGCTGNGG	13	0	173	1300	0
1560	15.6	GTGTGTGTGTGTGTATACTGNGG	13	0	301	1300	0
1561	15.61	GTGTGTGTGTGTGTGAAGAGNGG	13	0	204	1300	0
1562	15.62	GGAGGCCAGAGGTCAACATCNGG	13	0	21	1300	0
1563	15.63	ACAGGGTCTCTCACTGGACCNGG	13	0	120	1300	0
1564	15.64	CTCTCACTGAATCTGGAGCTNGG	13	0	75	1300	0
1565	15.65	TGGCTGGCCAGCAAGCCTCANGG	13	0	70	1300	0
1566	15.66	TGGCTGGCCAGTGAGTCCCANGG	13	0	72	1300	0
1567	15.67	TGTCTCTGCCTCCCCAGTACNGG	13	0	195	1300	0
1568	15.68	TGTCTCTGCCTCCCAAGCACNGG	13	0	132	1300	0
1569	15.69	TGTCTCTGCCTCCCTAGCACNGG	13	0	109	1300	0
1570	15.7	TGAACTCAGGTCATCAGGGTNGG	13	0	37	1300	0
1571	15.71	TGAACTCAGGTCATCAGGATNGG	13	0	12	1300	0
1572	15.72	CTCAGGTCCTCATGTTTGCANGG	13	0	10	1300	0
1573	15.73	CAAGCATGAGGACCTGAATTNGG	12	0	69	1200	0
1574	15.74	AGGACCTGAGTTTGGTTCCCNGG	12	0	16	1200	0
1575	15.75	TTGTAATCCCAGAGCTGGGGNGG	12	0	31	1200	0
1576	15.76	TTGTAATCCCAGCACTAGGGNGG	12	0	55	1200	0
1577	15.77	GGCAGAGACAGGAGAATCCCNGG	12	0	31	1200	0
1578	15.78	GCCAGCCAGCCTAGCCTAATNGG	12	0	31	1200	0
1579	15.79	CCCTGTCTCAAAACATAAGGNGG	12	0	56	1200	0
1580	15.8	CCCTGTCTCAAAAAAAAGGGNGG	12	0	253	1200	0
1581	15.81	CCCTGTCTCAAAAAACCAAGNGG	12	0	179	1200	0
1582	15.82	ACATACACACACACACAGAGNGG	12	0	395	1200	0
1583	15.83	ACACACACACACACACTCTTNGG	12	0	118	1200	0
1584	15.84	ACACACACACACATACACGGNGG	12	0	67	1200	0
1585	15.85	ACACACACACACACACCGAGNGG	12	0	349	1200	0
1586	15.86	ACACACACACACACACTAAGNGG	12	0	213	1200	0
1587	15.87	ACACACACACACACACGTAGNGG	12	0	185	1200	0
1588	15.88	ACACACACACACACACTAACNGG	12	0	199	1200	0
1589	15.89	ACACACACACACACACGTATNGG	12	0	219	1200	0
1590	15.9	ACACACACACACATAGACACNGG	12	0	838	1200	0
1591	15.91	ACACACACACACACAATCTCNGG	12	0	85	1200	0
1592	15.92	CACACACACACACTCACAGANGG	12	0	173	1200	0
1593	15.93	CACACACACACATACACACTNGG	12	0	390	1200	0
1594	15.94	CACACACACACACACATTCCNGG	12	0	179	1200	0
1595	15.95	CACACACACACACACAGGCTNGG	12	0	190	1200	0
1596	15.96	CACACACACACACGCACGCANGG	12	0	164	1200	0
1597	15.97	CACACACACACGCACGCACANGG	12	0	175	1200	0
1598	15.98	CACACACACACACACCAAGANGG	12	0	144	1200	0
1599	15.99	TGTGTGTGTGTGTGTGAGGANGG	12	0	79	1200	0
1600	16	TGTGTGTGTGTGTGTTTGACNGG	12	0	185	1200	0
1601	16.01	TGTGTGTGTGTGTGTCTGGTNGG	12	0	335	1200	0
1602	16.02	TGTGTGTGTGTGTGCGTGTTNGG	12	0	158	1200	0
1603	16.03	TGTGTGTGTGTGTATGTGGTNGG	12	0	196	1200	0
1604	16.04	TGTGTGTGTGTATGTGTGAGNGG	12	0	333	1200	0
1605	16.05	TGTGTGTGTGTGTAGGTGTGNGG	12	0	134	1200	0
1606	16.06	TGTGTGTGTGTGGTTGTGTGNGG	12	0	886	1200	0
1607	16.07	TGTGTGTGTGTGTTTGTAGGNGG	12	0	186	1200	0
1608	16.08	TGTGTGTGTGTGTGTTAGGGNGG	12	0	59	1200	0
1609	16.09	TGTGTGTGTGTGTTTGCATGNGG	12	0	121	1200	0
1610	16.1	GTGTGTGTGTGTGTGTTTCGNGG	12	0	95	1200	0
1611	16.11	GTGTGTGTGTGTGTGAGTATNGG	12	0	258	1200	0
1612	16.12	GTGTGTGTGTGTGTCTGTGANGG	12	0	175	1200	0
1613	16.13	GTGTGTGTGTGTGTATGGGANGG	12	0	133	1200	0
1614	16.14	GTGTGTGTGTGTGTTAGTGGNGG	12	0	318	1200	0
1615	16.15	GTGTGTGTGTGTGTAAGTGCNGG	12	0	161	1200	0
1616	16.16	TGTGTGTGTGTGTGTTTCCANGG	12	0	165	1200	0
1617	16.17	GTGTGTGTGTGTGTGTTAAGNGG	12	0	99	1200	0
1618	16.18	GTGTGTGTGTGTGTGTCCACNGG	12	0	104	1200	0
1619	16.19	GTGTGTGTGTGTGAGTGAAANGG	12	0	375	1200	0
1620	16.2	GTGTGTGTGTGGGAGGGTATNGG	12	0	363	1200	0
1621	16.21	TGTGTGTGTGTGTGTGGAGTNGG	12	0	146	1200	0
1622	16.22	TGTGTGTGTGTGTGGGGAGGNGG	12	0	61	1200	0
1623	16.23	TGTGTGTGTGTGTATGGAGGNGG	12	0	168	1200	0
1624	16.24	GTGTGTGTGTGTACATGTGGNGG	12	0	192	1200	0
1625	16.25	GTGTGTGTGTGTGTATTGTGNGG	12	0	342	1200	0
1626	16.26	GTGTGTGTGTGTGTAGAAGGNGG	12	0	157	1200	0
1627	16.27	GTGTGTGTGTGTGAAAGAGGNGG	12	0	216	1200	0
1628	16.28	GTGTGTGTGTGTGCACATGGNGG	12	0	72	1200	0
1629	16.29	TGTGTGTGTGTGTAAGGGGGNGG	12	0	52	1200	0
1630	16.3	TGTGTGTGTGTGTAGGGGGCNGG	12	0	97	1200	0
1631	16.31	GTGTGTGTGTATGTGGTGTGNGG	12	0	681	1200	0
1632	16.32	GGAGGCCAGAGGTCAACCTTNGG	12	0	91	1200	0
1633	16.33	TTTGAGACAGGGTCCCTCACNGG	12	0	29	1200	0
1634	16.34	ACAGGGTCTCTCACTGACCCNGG	12	0	50	1200	0
1635	16.35	ACAGGGTCTCTTGCTGAACCNGG	12	0	42	1200	0
1636	16.36	CAGGGTCTCTCCCTGAACCTNGG	12	0	71	1200	0
1637	16.37	CTCTCACTGAACCTAGAGCTNGG	12	0	11	1200	0
1638	16.38	GAACCTGGAGCTCACTGATTNGG	12	0	10	1200	0
1639	16.39	TGGCTGGCCAGCAAGCCCTANGG	12	0	91	1200	0
1640	16.4	TCTCTGCCTCCCCAGCACTGNGG	12	0	18	1200	0
1641	16.41	CTGAACTCAGGTCCTCTGGANGG	12	0	23	1200	0
1642	16.42	TGAACTCAGGTCCTCATGCTNGG	12	0	34	1200	0
1643	16.43	GAGGACCTGAGTTTGGTTCCNGG	11	0	164	1100	0
1644	16.44	CCCAGAACCCACATAAAAGCNGG	11	0	49	1100	0
1645	16.45	GTGCTTGTAATCCCAGCACTNGG	11	0	91	1100	0
1646	16.46	GGCAGAGACAGGAGGATTTCNGG	11	0	129	1100	0
1647	16.47	GAGACCCTGTCTCAAAAGTANGG	11	0	104	1100	0
1648	16.48	AGACCCTGTCTCAAAAAGGANGG	11	0	43	1100	0
1649	16.49	ACACACACACACACACCCGGNGG	11	0	98	1100	0
1650	16.5	ACACACACACACACGCACGCNGG	11	0	183	1100	0
1651	16.51	ACACACACACACATACACTGNGG	11	0	139	1100	0
1652	16.52	ACACACACACACATACACCANGG	11	0	131	1100	0
1653	16.53	ACACACACACATACACACCANGG	11	0	98	1100	0
1654	16.54	ACACACACACACACAGGCACNGG	11	0	359	1100	0
1655	16.55	ACACACACACACACAAGCAANGG	11	0	73	1100	0
1656	16.56	ACACACACACACACACCTTCNGG	11	0	46	1100	0
1657	16.57	CACACACACACACACAGATTNGG	11	0	148	1100	0
1658	16.58	CACACACACACACACAGTCANGG	11	0	189	1100	0
1659	16.59	CACACACACACACAAAGACANGG	11	0	168	1100	0
1660	16.6	CACACACACACACAGAGAAANGG	11	0	100	1100	0
1661	16.61	CACACACACACACACGAGCANGG	11	0	108	1100	0
1662	16.62	CACACACACACACACGTGCANGG	11	0	160	1100	0
1663	16.63	TGTGTGTGTGTGTGTGAGGCNGG	11	0	110	1100	0
1664	16.64	TGTGTGTGTGTGTGTATGCGNGG	11	0	103	1100	0
1665	16.65	TGTGTGTGTGTGTGTTTGCCNGG	11	0	274	1100	0
1666	16.66	TGTGTGTGTGTGCGTGTGTANGG	11	0	167	1100	0
1667	16.67	TGTGTGTGTGTGTGTGAATCNGG	11	0	155	1100	0
1668	16.68	TGTGTGTGTGTGTGTGATTCNGG	11	0	229	1100	0
1669	16.69	TGTGTGTGTGTGAGTGAGTGNGG	11	0	89	1100	0
1670	16.7	TGTGTGTGTGTGCGCGTGTGNGG	11	0	276	1100	0
1671	16.71	TGTGTGTGTGTGTCTGGGGGNGG	11	0	107	1100	0
1672	16.72	TGTGTGTGTGTGTTGGTGGGNGG	11	0	177	1100	0
1673	16.73	TGTGTGTGTGTGTAGGTGAGNGG	11	0	131	1100	0
1674	16.74	TGTGTGTGTGTGTGTTCTTGNGG	11	0	117	1100	0
1675	16.75	TGTGTGTGTGTGCATGTATGNGG	11	0	187	1100	0
1676	16.76	GTGTGTGTGTGTGTGAGTGCNGG	11	0	34	1100	0
1677	16.77	GTGTGTGTGTGTGCGTGTGGNGG	11	0	91	1100	0
1678	16.78	GTGTGTGTGTGTTTGTGTAGNGG	11	0	89	1100	0
1679	16.79	GTGTGTGTGTGTTTGTGTGCNGG	11	0	148	1100	0
1680	16.8	GTGTGTGTGTGTATGTGAGGNGG	11	0	143	1100	0
1681	16.81	GTGTGTGTGTGTGTGATTGGNGG	11	0	184	1100	0
1682	16.82	GTGTGTGTGTGTGTGTCCATNGG	11	0	68	1100	0
1683	16.83	GTGTGTGTGTGTGCATGTTTNGG	11	0	677	1100	0
1684	16.84	GTGTGTGTGTGTGTGCAGGTNGG	11	0	355	1100	0
1685	16.85	GTGTGTGTGTGTGTGCACGTNGG	11	0	105	1100	0
1686	16.86	GTGTGTGTGTGTGTAGATGTNGG	11	0	32	1100	0
1687	16.87	TGTGTGTGTGTGTGTAGGCANGG	11	0	206	1100	0
1688	16.88	GTGTGTGTGTGTGTGCTCATNGG	11	0	95	1100	0
1689	16.89	GTGTGTGTGTGTGTGTACCCNGG	11	0	112	1100	0
1690	16.9	GTGTGTGTGTGTGTACACGTNGG	11	0	129	1100	0
1691	16.91	GTGTGTGTGTGTCTGGGGGGNGG	11	0	224	1100	0
1692	16.92	GTGTGTGTGTGTGTGAGGTGNGG	11	0	68	1100	0
1693	16.93	TGTGTGTGTGTAGGAGGAGGNGG	11	0	150	1100	0
1694	16.94	TGTGTGTGTGTAAGGGGGGGNGG	11	0	110	1100	0
1695	16.95	TTTTTGAGACAGGGTCTCTCNGG	11	0	69	1100	0
1696	16.96	TTTTGAGACAGGGTCTCATGNGG	11	0	20	1100	0
1697	16.97	TTTGAGACAGGGTCTCTCTGNGG	11	0	28	1100	0
1698	16.98	TGAGACAGGGTTTCTCTATGNGG	11	0	173	1100	0
1699	16.99	TCCTCCTGTCTCTGCCTCCTNGG	11	0	30	1100	0
1700	17	TGTCTCTGCCTCCCGAGTTCNGG	11	0	115	1100	0
1701	17.01	GGTTCTGGGGATTTGAACTTNGG	11	0	34	1100	0
1702	17.02	TGAACTCAGGTCATCAGGCCNGG	11	0	86	1100	0
1703	17.03	TGAACTCAGGTCATCAGGCANGG	11	0	7	1100	0
1704	17.04	TGAACTCAGGTCATGAGGCTNGG	11	0	29	1100	0
1705	17.05	CTCAGGTCCTCATGCTTACANGG	11	0	230	1100	0
1706	17.06	CTCAGGTCCTCTTGCTTGCANGG	11	0	79	1100	0
1707	17.07	TGCTTGTAATCCCAGTGCTGNGG	10	0	27	1000	0
1708	17.08	TGCTTGTAATCTCAGTGCTGNGG	10	0	9	1000	0
1709	17.09	TGCTTGTAATCTCAGCACTGNGG	10	0	33	1000	0
1710	17.1	CTGGGGAGGCAGAGACAGGANGG	10	0	19	1000	0
1711	17.11	GGCAGAGACAGAAGGATCCCNGG	10	0	33	1000	0
1712	17.12	GGAGGATCCCTGGAGCTCACNGG	10	0	137	1000	0
1713	17.13	GCCAGCCAGCCTAGCCTAACNGG	10	0	2	1000	0
1714	17.14	AGTGAGAGACCCTGTCTCAGNGG	10	0	9	1000	0
1715	17.15	AGACCCTGTCTCAAAGAACANGG	10	0	49	1000	0
1716	17.16	TACACACACACACACACACTNGG	10	0	187	1000	0
1717	17.17	ACACACACACACACACTCTCNGG	10	0	145	1000	0
1718	17.18	ACACACACACACACATACGGNGG	10	0	134	1000	0
1719	17.19	ACACACACACACACAGACTGNGG	10	0	252	1000	0
1720	17.2	ACACACACACACACAAACCCNGG	10	0	232	1000	0
1721	17.21	ACACACACACACACATACTCNGG	10	0	120	1000	0
1722	17.22	ACACACACACACACTCACAANGG	10	0	206	1000	0
1723	17.23	ACACACACACATACACACGGNGG	10	0	173	1000	0
1724	17.24	ACACACACACACACACTGACNGG	10	0	274	1000	0
1725	17.25	ACACACACACACACACCTACNGG	10	0	190	1000	0
1726	17.26	ACACACACACACACACCTATNGG	10	0	133	1000	0
1727	17.27	ACACACACACAAACACAGAGNGG	10	0	56	1000	0
1728	17.28	CACACACACACACACAGATANGG	10	0	130	1000	0
1729	17.29	CACACACACACACACATAGTNGG	10	0	126	1000	0
1730	17.3	CACACACACACACACTCACGNGG	10	0	118	1000	0
1731	17.31	CACACACACACACACGCATGNGG	10	0	151	1000	0
1732	17.32	CACACACACACACACTCACTNGG	10	0	86	1000	0
1733	17.33	CACACACACACACACTCATTNGG	10	0	112	1000	0
1734	17.34	CACACACACACAAACACAGANGG	10	0	11	1000	0
1735	17.35	CACACACACACACACAGGCCNGG	10	0	113	1000	0
1736	17.36	CACACACACACACACAATCCNGG	10	0	212	1000	0
1737	17.37	CACACACACACACACAACCTNGG	10	0	135	1000	0
1738	17.38	CACACACACACACACCCTCCNGG	10	0	177	1000	0
1739	17.39	CACACACACACACACGAACANGG	10	0	120	1000	0
1740	17.4	CACACACACACACACTGAGANGG	10	0	82	1000	0
1741	17.41	CACACACACACACATATGCANGG	10	0	92	1000	0
1742	17.42	CACACACACACACAGAGCCANGG	10	0	241	1000	0
1743	17.43	TGTGTGTGTGTGTGCGTGTANGG	10	0	141	1000	0
1744	17.44	TGTGTGTGTGTGTGAGTGTTNGG	10	0	151	1000	0
1745	17.45	TGTGTGTGTGTGTTTGTGCANGG	10	0	81	1000	0
1746	17.46	TGTGTGTGTGTATGTGTGGTNGG	10	0	196	1000	0
1747	17.47	TGTGTGTGTGTGTGTGCATCNGG	10	0	82	1000	0
1748	17.48	TGTGTGTGTGTGTGTGGTTANGG	10	0	296	1000	0
1749	17.49	TGTGTGTGTGTGTGTGGCTTNGG	10	0	130	1000	0
1750	17.5	TGTGTGTGTGTGTGTGACTTNGG	10	0	92	1000	0
1751	17.51	TGTGTGTGTGTGTGTCTTTGNGG	10	0	70	1000	0
1752	17.52	TGTGTGTGTGTGAGTGTATGNGG	10	0	305	1000	0
1753	17.53	TGTGTGTGTGTATGTCTGTGNGG	10	0	334	1000	0
1754	17.54	TGTGTGTGTGTGCATGTGTTNGG	10	0	248	1000	0
1755	17.55	TGTGTGTGTGTGTGCATGCGNGG	10	0	124	1000	0
1756	17.56	TGTGTGTGTGTGCATGTGGGNGG	10	0	117	1000	0
1757	17.57	TGTGTGTGTGTGTGTAACTGNGG	10	0	55	1000	0
1758	17.58	TGTGTGTGTGTGTGTTGATGNGG	10	0	155	1000	0
1759	17.59	TGTGTGTGTGTGTGCAGGTGNGG	10	0	52	1000	0
1760	17.6	GTGTGTGTGTGTGTGTGGACNGG	10	0	84	1000	0
1761	17.61	GTGTGTGTGTGTGTTTGTACNGG	10	0	145	1000	0
1762	17.62	GTGTGTGTGTGTGTCTGTTTNGG	10	0	90	1000	0
1763	17.63	GTGTGTGTGTGTGAGTGTGANGG	10	0	113	1000	0
1764	17.64	GTGTGTGTGTGTGAGTGAGGNGG	10	0	130	1000	0
1765	17.65	GTGTGTGTGTGTGTGACTGTNGG	10	0	210	1000	0
1766	17.66	GTGTGTGTGTGTATGTATGGNGG	10	0	150	1000	0
1767	17.67	GTGTGTGTGTGTGTAAGTGANGG	10	0	139	1000	0
1768	17.68	GTGTGTGTGTGTGTGTCCTTNGG	10	0	32	1000	0
1769	17.69	GTGTGTGTGTGTGTGAGACTNGG	10	0	280	1000	0
1770	17.7	GTGTGTGTGTGTGTCGGGGTNGG	10	0	112	1000	0
1771	17.71	TGTGTGTGTGTGTGTGGTAANGG	10	0	38	1000	0
1772	17.72	TGTGTGTGTGTGTGTTGGAANGG	10	0	161	1000	0
1773	17.73	GTGTGTGTGTGTGTGCGCACNGG	10	0	180	1000	0
1774	17.74	GTGTGTGTGTGTGTTTGCACNGG	10	0	184	1000	0
1775	17.75	GTGTGTGTGTGTGCGTGCACNGG	10	0	201	1000	0
1776	17.76	TGTGTGTGTGTGTGTAGATCNGG	10	0	180	1000	0
1777	17.77	GTGTGTGTGTGTGTGAACTTNGG	10	0	95	1000	0
1778	17.78	TGTGTGTGTGTGTGTACTGGNGG	10	0	63	1000	0
1779	17.79	GTGTGTGTGTGTGTATGGTANGG	10	0	174	1000	0
1780	17.8	GTGTGTGTGTGTGTAGGCAGNGG	10	0	114	1000	0
1781	17.81	GTGTGTGTGTGTGCATGCAGNGG	10	0	115	1000	0
1782	17.82	GTGTGTGTGTGTGGAGGAGGNGG	10	0	221	1000	0
1783	17.83	TGTGTGTGTGTGTAGGAGGANGG	10	0	91	1000	0
1784	17.84	TGTGTGTGTGTGTCGGGGGANGG	10	0	137	1000	0
1785	17.85	GTGTGTGTGTGTTTGTGGTGNGG	10	0	296	1000	0
1786	17.86	GTGTGTGTGTGTATGAGAGGNGG	10	0	30	1000	0
1787	17.87	TGTGTGTGTGTAGGGGGTGGNGG	10	0	31	1000	0
1788	17.88	TGTGTGTGTGTTTGGGGTGGNGG	10	0	87	1000	0
1789	17.89	TGTGTGTGTGTGGGGGGAGGNGG	10	0	204	1000	0
1790	17.9	TGGAGGCCAGAGAACAACCTNGG	10	0	60	1000	0
1791	17.91	TGGAGGCCAGAGGTTGACATNGG	10	0	83	1000	0
1792	17.92	GGAGGCCAGAGGTCAATGTCNGG	10	0	75	1000	0
1793	17.93	GGAGGCCAGAGGACAACTTTNGG	10	0	46	1000	0
1794	17.94	TGAGACAGGGTCTCTCTATGNGG	10	0	91	1000	0
1795	17.95	GACAGGGTCTCTCACTGACCNGG	10	0	122	1000	0
1796	17.96	ACAGGGTCTCTCACTGAACANGG	10	0	122	1000	0
1797	17.97	GGGTCTCTCACTGAACCTGGNGG	10	0	16	1000	0
1798	17.98	GAACCTGGAGCTCACCAATTNGG	10	0	10	1000	0
1799	17.99	TCCTCCTGTCTCAGCCTCCTNGG	10	0	38	1000	0
1800	18	GTCTCTGCCTCCCCAGTGTTNGG	10	0	36	1000	0
1801	18.01	GTCTCTGCCTCCCGAGTTCTNGG	10	0	102	1000	0
1802	18.02	GGTTCTGGGGATCTGAATTCNGG	10	0	26	1000	0
1803	18.03	GGTTCTGGGGATCCGAACTCNGG	10	0	67	1000	0
1804	18.04	GGATCTGAACTCTGGTCCTCNGG	10	0	28	1000	0
1805	18.05	TGAACTCAGGTTCTCAGGCTNGG	10	0	18	1000	0
1806	18.06	TGAACTCAGGTCATCAGCCTNGG	10	0	34	1000	0
1807	18.07	TGAACTCAGGTCATCGGGCTNGG	10	0	19	1000	0
1808	18.08	CTCAGGTCCTCGTGCTTGCANGG	10	0	2	1000	0
1809	18.09	GATCCCCAGAACCCACATGGNGG	9	0	16	900	0
1810	18.1	TTGTAATCCCAGTGCTGGGANGG	9	0	29	900	0
1811	18.11	TTGTAATCCCAGCACTCGGGNGG	9	0	70	900	0
1812	18.12	TTGTAATCCCAGTACTTGGGNGG	9	0	28	900	0
1813	18.13	AGGCAGAGACAGGCAGATCTNGG	9	0	59	900	0
1814	18.14	GGCAGAGACAGGAAGATCCCNGG	9	0	7	900	0
1815	18.15	GGCAGAGACAGGTAGATCCCNGG	9	0	36	900	0
1816	18.16	GCAGAGACAGGCAGATCCTTNGG	9	0	24	900	0
1817	18.17	GTGAGCTCCAGGTTCAGTGANGG	9	0	13	900	0
1818	18.18	TCCAGGTTCAGTGAGAGACCNGG	9	0	15	900	0
1819	18.19	AGTGAGAGACCCTGTCTTAANGG	9	0	39	900	0
1820	18.2	GAGACCCTGTCTCAAAAAAGNGG	9	0	44	900	0
1821	18.21	GAGACCCTGTCTCAAAGAAANGG	9	0	23	900	0
1822	18.22	AGACCCTGTCTCAAAAAAGGNGG	9	0	123	900	0
1823	18.23	AGACCCTGTCTCAGAAAACANGG	9	0	153	900	0
1824	18.24	ACCCTGTCTCAAACAAAAGGNGG	9	0	10	900	0
1825	18.25	AATAAGGTGGAGAGCAACTGNGG	9	0	80	900	0
1826	18.26	CACATACACACACACACACGNGG	9	0	132	900	0
1827	18.27	ATACACACACACACACACGGNGG	9	0	126	900	0
1828	18.28	ATACACACACACACACACTGNGG	9	0	87	900	0
1829	18.29	ATACACACACACACACACCANGG	9	0	47	900	0
1830	18.3	TACACACACACACACACGGGNGG	9	0	198	900	0
1831	18.31	TACACACACACACACACAGGNGG	9	0	68	900	0
1832	18.32	TACACACACACACACACATGNGG	9	0	141	900	0
1833	18.33	ACACACACACACACACCCGCNGG	9	0	52	900	0
1834	18.34	ACACACACACACACACGCCTNGG	9	0	79	900	0
1835	18.35	ACACACACACACAGACAGAGNGG	9	0	138	900	0
1836	18.36	ACACACACACACACAATCAGNGG	9	0	111	900	0
1837	18.37	ACACACACACACACATCCATNGG	9	0	177	900	0
1838	18.38	ACACACACACACTCACTCACNGG	9	0	117	900	0
1839	18.39	ACACACACACAAGCACACACNGG	9	0	167	900	0
1840	18.4	ACACACACACACACAAATCCNGG	9	0	57	900	0
1841	18.41	ACACACACACACAAACATGCNGG	9	0	136	900	0
1842	18.42	ACACACACACACACATTCTCNGG	9	0	54	900	0
1843	18.43	ACACACACACATGCACGCACNGG	9	0	12	900	0
1844	18.44	CACACACACACACACATAGCNGG	9	0	393	900	0
1845	18.45	CACACACACACACACAGACCNGG	9	0	178	900	0
1846	18.46	CACACACACACACACGCACGNGG	9	0	168	900	0
1847	18.47	CACACACACACACAAACAGANGG	9	0	112	900	0
1848	18.48	CACACACACACACAGACACTNGG	9	0	232	900	0
1849	18.49	CACACACACACATACACAGGNGG	9	0	61	900	0
1850	18.5	CACACACACACACACAGCCCNGG	9	0	60	900	0
1851	18.51	CACACACACACACACAGTCCNGG	9	0	109	900	0
1852	18.52	CACACACACACACAGGCACANGG	9	0	111	900	0
1853	18.53	CACACACACACACACAGGTANGG	9	0	127	900	0
1854	18.54	CACACACACACACACCCTGANGG	9	0	83	900	0
1855	18.55	CACACACACACACACCAGCANGG	9	0	104	900	0
1856	18.56	CACACACACACATACATGCANGG	9	0	218	900	0
1857	18.57	TGTGTGTGTGTGTGTGGGGCNGG	9	0	170	900	0
1858	18.58	TGTGTGTGTGTGTGTGAGTCNGG	9	0	169	900	0
1859	18.59	TGTGTGTGTGTGTGTGCGTANGG	9	0	72	900	0
1860	18.6	TGTGTGTGTGTGAGTGTGTANGG	9	0	324	900	0
1861	18.61	TGTGTGTGTGTGAGTGTGTTNGG	9	0	301	900	0
1862	18.62	TGTGTGTGTGTATGTGTGCANGG	9	0	412	900	0
1863	18.63	TGTGTGTGTGTGTGTGGATGNGG	9	0	147	900	0
1864	18.64	TGTGTGTGTGTGTGTGGCTCNGG	9	0	87	900	0
1865	18.65	TGTGTGTGTGTGTGTGCCTCNGG	9	0	40	900	0
1866	18.66	TGTGTGTGTGTGTGTGCCTANGG	9	0	61	900	0
1867	18.67	TGTGTGTGTGTGTGTATCTCNGG	9	0	43	900	0
1868	18.68	TGTGTGTGTGTGTCTGTATGNGG	9	0	103	900	0
1869	18.69	TGTGTGTGTGTCTGTGTCTGNGG	9	0	323	900	0
1870	18.7	TGTGTGTGTGTCTGTGTATGNGG	9	0	260	900	0
1871	18.71	TGTGTGTGTGTGTGTTAGTCNGG	9	0	268	900	0
1872	18.72	TGTGTGTGTGTGTGAGAGTGNGG	9	0	298	900	0
1873	18.73	TGTGTGTGTGTGTCTATGTGNGG	9	0	125	900	0
1874	18.74	TGTGTGTGTGTGTACGTGTGNGG	9	0	189	900	0
1875	18.75	TGTGTGTGTGTATGGGTGTANGG	9	0	391	900	0
1876	18.76	TGTGTGTGTGTGTTTGTTGGNGG	9	0	190	900	0
1877	18.77	TGTGTGTGTGTGTGTCAGAGNGG	9	0	46	900	0
1878	18.78	TGTGTGTGTGTGTGGGGGAGNGG	9	0	100	900	0
1879	18.79	TGTGTGTGTGTGTATTTGGGNGG	9	0	62	900	0
1880	18.8	TGTGTGTGTGTGCGCGCGTGNGG	9	0	103	900	0
1881	18.81	TGTGTGTGTGTGCATGCGTGNGG	9	0	48	900	0
1882	18.82	GTGTGTGTGTGTGTGTGATCNGG	9	0	120	900	0
1883	18.83	GTGTGTGTGTGTGTGTCTAANGG	9	0	113	900	0
1884	18.84	GTGTGTGTGTGTGTGAGTTGNGG	9	0	136	900	0
1885	18.85	GTGTGTGTGTGTGTATGTCANGG	9	0	178	900	0
1886	18.86	GTGTGTGTGTGTGAGTGTTGNGG	9	0	71	900	0
1887	18.87	GTGTGTGTGTGTATGTGTACNGG	9	0	58	900	0
1888	18.88	GTGTGTGTGTGAGTGTGTGGNGG	9	0	258	900	0
1889	18.89	GTGTGTGTGTGTGTGTTCGGNGG	9	0	99	900	0
1890	18.9	GTGTGTGTGTGTGAGTGGGGNGG	9	0	186	900	0
1891	18.91	GTGTGTGTGTGTGTGCTTGCNGG	9	0	143	900	0
1892	18.92	GTGTGTGTGTGTGTGAATGANGG	9	0	78	900	0
1893	18.93	GTGTGTGTGTGTGAGGGTGGNGG	9	0	90	900	0
1894	18.94	GTGTGTGTGTGTGCTTGTGGNGG	9	0	211	900	0
1895	18.95	GTGTGTGTGTGTGTGAGCATNGG	9	0	110	900	0
1896	18.96	GTGTGTGTGTGTGTGAATCTNGG	9	0	151	900	0
1897	18.97	GTGTGTGTGTGTGTGATTCTNGG	9	0	214	900	0
1898	18.98	GTGTGTGTGTGCATGTGTATNGG	9	0	154	900	0
1899	18.99	GTGTGTGTGTGTGTGGAGGTNGG	9	0	104	900	0
1900	19	GTGTGTGTGTGTGTAAGGGTNGG	9	0	142	900	0
1901	19.01	GTGTGTGTGTGTAGGTGGGTNGG	9	0	393	900	0
1902	19.02	GTGTGTGTGTGGGGGTGGGTNGG	9	0	81	900	0
1903	19.03	GTGTGTGTGTGTGTCCATGTNGG	9	0	112	900	0
1904	19.04	TGTGTGTGTGTGTGTGATCANGG	9	0	170	900	0
1905	19.05	TGTGTGTGTGTGTGTGCAAANGG	9	0	99	900	0
1906	19.06	TGTGTGTGTGTGTGTACCTANGG	9	0	77	900	0
1907	19.07	GTGTGTGTGTGTGTGTCCAANGG	9	0	24	900	0
1908	19.08	GTGTGTGTGTGTGTATGCAANGG	9	0	231	900	0
1909	19.09	GTGTGTGTGTGTGAGTGAAGNGG	9	0	204	900	0
1910	19.1	GTGTGTGTGTGTGTGCTTAANGG	9	0	65	900	0
1911	19.11	GTGTGTGTGTGTGTAGGTAANGG	9	0	117	900	0
1912	19.12	TGTGTGTGTGTGTGTGAACCNGG	9	0	149	900	0
1913	19.13	TGTGTGTGTGTGTGTGCAATNGG	9	0	196	900	0
1914	19.14	TGTGTGTGTGTGTGTTTACCNGG	9	0	85	900	0
1915	19.15	TGTGTGTGTGTGTGTACAAGNGG	9	0	52	900	0
1916	19.16	TGTGTGTGTGTGTGGTGATGNGG	9	0	37	900	0
1917	19.17	TGTGTGTGTGTGTGCTCATGNGG	9	0	50	900	0
1918	19.18	GTGTGTGTGTGTGTGTAATCNGG	9	0	252	900	0
1919	19.19	GTGTGTGTGTGTGTGCATTCNGG	9	0	88	900	0
1920	19.2	GTGTGTGTGTGTGTGGAGGANGG	9	0	106	900	0
1921	19.21	GTGTGTGTGTGTGCATATGGNGG	9	0	123	900	0
1922	19.22	GTGTGTGTGTGTGTGAAGCTNGG	9	0	76	900	0
1923	19.23	TGTGTGTGTGTGTGTATCCTNGG	9	0	90	900	0
1924	19.24	TGTGTGTGTGTGTGCATGCTNGG	9	0	97	900	0
1925	19.25	GTGTGTGTGTGTGTATGGCANGG	9	0	102	900	0
1926	19.26	GTGTGTGTGTGTGTATGCCANGG	9	0	150	900	0
1927	19.27	GTGTGTGTGTGTGTATTGGANGG	9	0	72	900	0
1928	19.28	GTGTGTGTGTGTGTATCAGANGG	9	0	109	900	0
1929	19.29	GTGTGTGTGTGTGTAGGAGANGG	9	0	76	900	0
1930	19.3	GTGTGTGTGTGTGTAAGGTGNGG	9	0	33	900	0
1931	19.31	GTGTGTGTGTGTGTTTGATGNGG	9	0	102	900	0
1932	19.32	GTGTGTGTGTGTGTAAAGGGNGG	9	0	177	900	0
1933	19.33	GTGTGTGTGTGTGTTTTAGGNGG	9	0	95	900	0
1934	19.34	TGTGTGTGTGTGTAGGAGGGNGG	9	0	123	900	0
1935	19.35	GTGTGTGTGTGTATGTTGGGNGG	9	0	59	900	0
1936	19.36	GTGTGTGTGTGTATGGGGTGNGG	9	0	49	900	0
1937	19.37	GTGTGTGTGTGTATGGGGGANGG	9	0	55	900	0
1938	19.38	GTGTGTGTGTGTTTGGGGTGNGG	9	0	215	900	0
1939	19.39	GTGTGTGTGTGTGTGATGAGNGG	9	0	81	900	0
1940	19.4	TGTGTGTGTGTGTGTAGAGTNGG	9	0	78	900	0
1941	19.41	TGTGTGTGTGTATGAGAGGGNGG	9	0	103	900	0
1942	19.42	TGTGTGTGTGTGTAGGGAGGNGG	9	0	114	900	0
1943	19.43	GTGTGTGTGTATGTGTGGGTNGG	9	0	139	900	0
1944	19.44	TCCACCTTATTCATTGAGGCNGG	9	0	30	900	0
1945	19.45	TTTGAGACAGGGTCTCCCACNGG	9	0	7	900	0
1946	19.46	TTTGAGACAGGGCCTCTCACNGG	9	0	61	900	0
1947	19.47	TGAGACAGGGTCTCTCTGTGNGG	9	0	68	900	0
1948	19.48	ACAGGGTCTCTCACTGATCCNGG	9	0	30	900	0
1949	19.49	ACAGGGTCTCTCGCTGAACCNGG	9	0	42	900	0
1950	19.5	ACAGGGTCTCTCTCTGAACCNGG	9	0	15	900	0
1951	19.51	ACAGGGTCTCTCACTGGCCTNGG	9	0	22	900	0
1952	19.52	TCACTGAACCTGGAGCTCATNGG	9	0	131	900	0
1953	19.53	CTGGCTGGCCAGTGAGCTCTNGG	9	0	8	900	0
1954	19.54	TGTCTCTGCCTTCCCAGCACNGG	9	0	58	900	0
1955	19.55	GTCTCTGCCTCCTCAGCACTNGG	9	0	36	900	0
1956	19.56	ACCATGCCTGGCTTTTTATGNGG	9	0	6	900	0
1957	19.57	GGTTCTGGGGACTTGAACTCNGG	9	0	45	900	0
1958	19.58	TGAACTCAGGTCCTCAGGTTNGG	9	0	45	900	0
1959	19.59	TGAACTCAGGTCCTCAGACTNGG	9	0	7	900	0
1960	19.6	TGAACTCAGGTCTTCAGACTNGG	9	0	32	900	0
1961	19.61	TGAACTCAGGTAGTCAGGCTNGG	9	0	36	900	0
1962	19.62	GAACTCAGGTCCTCATGCTTNGG	9	0	4	900	0
1963	19.63	CTCAGGTCCTCATGCTTTCANGG	9	0	20	900	0
1964	19.64	GTGCTTGCTGTACAAGCATGNGG	8	0	0	800	0
1965	19.65	GTGCTTGCTGTGCAAGTGTGNGG	8	0	13	800	0
1966	19.66	CCCCAGAACCCACATAAAGGNGG	8	0	9	800	0
1967	19.67	TGTGCTTGTAATCCCAGCACNGG	8	0	47	800	0
1968	19.68	TGCTTGTAATCCCAGAACTCNGG	8	0	25	800	0
1969	19.69	CTTGTAATCCCAGCACTTGGNGG	8	0	2	800	0
1970	19.7	TTGTAATCCCAGCCCTGGGGNGG	8	0	17	800	0
1971	19.71	GCTGGGGAGGCAGAGACAAGNGG	8	0	58	800	0
1972	19.72	GGCAGAGACAGGAAGATCTCNGG	8	0	0	800	0
1973	19.73	GGCAGAGACAGGCAGATCCTNGG	8	0	19	800	0
1974	19.74	GCAGAGACAGGAGGATCACTNGG	8	0	4	800	0
1975	19.75	GCAGAGACAGGAGAATCCCCNGG	8	0	55	800	0
1976	19.76	GCAGAGACAGGAGAATCCCTNGG	8	0	8	800	0
1977	19.77	GCAGAGACAGGAAGATCTCTNGG	8	0	4	800	0
1978	19.78	CAGAGACAGGAGGACCCCTGNGG	8	0	29	800	0
1979	19.79	CAGAGACAGGAAGATCTCTGNGG	8	0	42	800	0
1980	19.8	GGAGGATCCCTGAGGCTTGCNGG	8	0	15	800	0
1981	19.81	CCAGGTTCAGTGAGAGACCCNGG	8	0	28	800	0
1982	19.82	AGTGAGAGACCCTATCTCAANGG	8	0	2	800	0
1983	19.83	AGTGAGAGACCCAGTCTCAANGG	8	0	9	800	0
1984	19.84	GTGAGAGACCCTGTCTCAAGNGG	8	0	33	800	0
1985	19.85	AGAGACCCTGTCTCAAAAAGNGG	8	0	45	800	0
1986	19.86	AGAGACCCTGTCTCAAAACANGG	8	0	37	800	0
1987	19.87	AGAGACCCTGTCTCAAAGAANGG	8	0	145	800	0
1988	19.88	GACCCTGTCTCAAAAAAAGGNGG	8	0	24	800	0
1989	19.89	GACCCTGTCTCAAAACAAACNGG	8	0	30	800	0
1990	19.9	CCCTGTCTCAAAAGACAAGGNGG	8	0	37	800	0
1991	19.91	ACACACACACACACACCCACNGG	8	0	131	800	0
1992	19.92	ACACACACACACACACGCTANGG	8	0	113	800	0
1993	19.93	ACACACACACACACAGACGGNGG	8	0	265	800	0
1994	19.94	ACACACACACACACAAACGGNGG	8	0	157	800	0
1995	19.95	ACACACACACACACATACTGNGG	8	0	51	800	0
1996	19.96	ACACACACACACACATACCANGG	8	0	133	800	0
1997	19.97	ACACACACACACACTCACATNGG	8	0	167	800	0
[truncated: 1,091 more rows]

## Sheet: 75bp_Alu_mm10
				PE 75bp raw
		sequence	# target sites	multiple	unique	total	multiple
0	0	CGCCTGTAATCACAGCACTTNGG	7	595	33	700	0.85
1	0.01	CTGGGATTACAGGCCTGGGCNGG	8	674	126	800	0.8425
2	0.02	CTGTAATCCCAGCACTGGTGNGG	20	1498	92	1967	0.761566
3	0.03	AAGTGCTGGGATTTAAGGCANGG	17	1100	411	1700	0.647059
4	0.04	CTGTAATCCCAGCATTCGGGNGG	20	1290	319	2000	0.645
5	0.05	CTGTAATCCCAGCACTAAGANGG	12	771	138	1200	0.6425
6	0.06	TGAGGCAGGAGGATGGTTTGNGG	49	2964	1844	4900	0.604898
7	0.07	TTCTCCTGCCTCAGCCTCTCNGG	5	300	0	500	0.6
8	0.08	CCCAGCACTTTGAGAGGCCANGG	8	439	361	800	0.54875
9	0.09	TAATCCCAGCACTGGGGAAGNGG	23	1218	211	2300	0.529565
10	0.1	GTGCTGGGATTAAAGGTGTTNGG	31	1443	1122	3100	0.465484
11	0.11	AAGTGCTGGGATTGAAGGCGNGG	5	218	182	500	0.436
12	0.12	AATCCCAGCACTTGGTGGGGNGG	6	253	84	600	0.421667
13	0.13	CCTGTAATCCCAGCACTTGANGG	16	670	251	1600	0.41875
14	0.14	AAGTGCTGGGATCAAAGGCTNGG	6	233	160	600	0.388333
15	0.15	TAATCCCAGCACTTGGTGGGNGG	7	245	120	700	0.35
16	0.16	CTCCTGCCTCAGTCTCTCAANGG	6	200	0	600	0.333333
17	0.17	GCACTTTGGGAGGCAGAAGCNGG	9	295	509	900	0.327778
18	0.18	CTGTAATCCCAACACTCGGGNGG	8	242	101	800	0.3025
19	0.19	GCCTGTAATCCCAGCACTTGNGG	24	672	349	2400	0.28
20	0.2	GTGAAACCCCGTCCCTATTTNGG	9	245	520	900	0.272222
21	0.21	AAGTGCTGGGATAAAAGGCANGG	17	437	603	1700	0.257059
22	0.22	GCACTTTGGGAGGCAGAAGTNGG	15	384	1100	1500	0.256
23	0.23	AAGTGCTGGGATTAAAGGCTNGG	47	1174	898	4700	0.249787
24	0.24	GTGCTGGGATTATAGGCATGNGG	8	198	70	800	0.2475
25	0.25	AGTGCTGGGATAAAAGGCATNGG	18	438	598	1800	0.243333
26	0.26	AGTGCTGGGATTGAAGGCGTNGG	11	233	298	1100	0.211818
27	0.27	CTGTAATCCCAGCACTCAGANGG	51	874	330	5100	0.171373
28	0.28	TGCCTCAGCCTCAGGAGCAGNGG	13	206	906	1300	0.158462
29	0.29	AGTGCTGGGATTTAAGGCATNGG	5	79	193	500	0.158
30	0.3	TGCTGGGATTAAAGGCATGTNGG	10	154	156	1000	0.154
31	0.31	AGTGCTGGGATTATAGGCACNGG	17	118	182	900	0.131111
32	0.32	TAATCCCAGCACTGAGGCAGNGG	12	151	171	1200	0.125833
33	0.33	CTGTAATCCCAGCAGCTGGGNGG	5	57	10	500	0.114
34	0.34	TAATCCCAGCACTCGGGGGGNGG	37	379	544	3700	0.102432
35	0.35	ACTCGGGAGGCATAGGCAGGNGG	19	194	271	1900	0.102105
36	0.36	CTGTAATCCCAGCACTTGAGNGG	78	674	877	7800	0.0864103
37	0.37	AGTGCTGGGATTAAAGGCAANGG	23	193	526	2300	0.083913
38	0.38	CTGTAATCCCAGCACTCGAGNGG	15	115	102	1500	0.0766667
39	0.39	CTCCCAAAGTGTTGGAATCANGG	5	32	448	500	0.064
40	0.4	TGCTGGGATTAAAGGCATGCNGG	9	52	249	900	0.0577778
41	0.41	TAATCCCAGCACTCAGGCAGNGG	28	154	463	2800	0.055
42	0.42	ACTCGGGAGGCAGAGGTAGGNGG	219	1142	3633	21891	0.0521676
43	0.43	CCTGTAATCCCAGCACTTGGNGG	39	200	237	3900	0.0512821
44	0.44	TAATCCCAGCACTTAGGCAGNGG	16	82	330	1600	0.05125
45	0.45	GTGCTGGGATTAAAGGAGTGNGG	17	87	440	1700	0.0511765
46	0.46	CCAGCCTGGGCTACATAGTGNGG	20	99	612	2000	0.0495
47	0.47	CCTGTAATCCCAGCACTGAGNGG	9	44	58	900	0.0488889
48	0.48	GTGCTGGGATTAAAGGCTTGNGG	13	63	347	1300	0.0484615
49	0.49	CTGTAATCCCAGCACTCAGGNGG	234	1075	1737	23400	0.0459402
50	0.5	AGGCGTGAGCCACCACTACCNGG	7	30	29	700	0.0428571
51	0.51	TAATCCCAGCACTAGGGAAGNGG	5	21	87	500	0.042
52	0.52	GCCTCAGCCTCCTGAGTATTNGG	5	21	34	500	0.042
53	0.53	ACTCGGGAGGCAGAGGCAGTNGG	127	513	2378	12700	0.0403937
54	0.54	CGCCTGTAATCCCAGCACTTNGG	195	772	3005	19500	0.0395897
55	0.55	AGTGCTGGGATTAAAGGCGCNGG	12	47	155	1200	0.0391667
56	0.56	GTGAAACCCCGTCCCTTTTANGG	98	363	4393	9696	0.0374381
57	0.57	CTGTAATCCCAGCACTGTGGNGG	5	18	97	500	0.036
58	0.58	AGTGCTGGGATTAAAGGCCTNGG	34	119	828	3400	0.035
59	0.59	CTGTAATCCCAATACTTGGGNGG	9	30	73	900	0.0333333
60	0.6	AAGTGCTGGGATTAAAGGCCNGG	42	131	871	4200	0.0311905
61	0.61	TACTCGGGAGGCAGAGGCAGNGG	20	56	410	2000	0.028
62	0.62	ACTCGGGAGGCAGAGTCAGGNGG	69	186	1604	6900	0.0269565
63	0.63	TGCTGGGATTAAAGGTGTGCNGG	7	17	54	700	0.0242857
64	0.64	AAGTGCTGGGATTACAGGCGNGG	8	19	120	800	0.02375
65	0.65	CTGTAATCCCAGCACTAGGGNGG	28	63	236	2800	0.0225
66	0.66	TGTAATCCCAGCACTTAGGANGG	5	11	30	500	0.022
67	0.67	TGCCTCAGCCTCCTGAGTATNGG	6	13	41	600	0.0216667
68	0.68	AAGTGCTGGGACTAAAGGCGNGG	19	41	544	1900	0.0215789
69	0.69	AGTGCTGGGATTACAGGCGTNGG	8	17	127	800	0.02125
70	0.7	CGCCTGTAATCCCAGCACTCNGG	106	213	1608	10600	0.0200943
71	0.71	CTGTAATCCCAGAACTCTGGNGG	7	14	64	700	0.02
72	0.72	TAATCCCAGCACTCAGGGGGNGG	9	17	99	900	0.0188889
73	0.73	AGTGCTGGGATTAAAGGGGTNGG	9	17	311	900	0.0188889
74	0.74	TAATCCCAGCACTCAGGAAGNGG	32	58	280	3200	0.018125
75	0.75	ACTCGGGAGGCAGAGGTAGANGG	9	16	181	900	0.0177778
76	0.76	GTGCTGGGATTAAAGGCGTGNGG	171	294	2665	17100	0.017193
77	0.77	CTGTAATCCCAGCACTCAAGNGG	34	56	139	3400	0.0164706
78	0.78	GTGCTGGGATTAAAGGGGTGNGG	8	11	56	700	0.0157143
79	0.79	CTGTAATCCCAGCACTGGGGNGG	72	109	631	7100	0.0153521
80	0.8	ACTCGGGAGGCAAAGACAGGNGG	10	15	278	1000	0.015
81	0.81	GCCTCAGCCTCCTGAGAAGCNGG	6	9	164	600	0.015
82	0.82	GTGCTGGGATTAAAGGCATGNGG	116	172	1860	11600	0.0148276
83	0.83	ACTCGGGAGGCAGAGGCAAGNGG	275	394	4590	27500	0.0143273
84	0.84	CTGTAATCCCAGCACTAGGANGG	8	11	35	800	0.01375
85	0.85	GTGCTGGGATTAAAGGCAGGNGG	8	11	39	800	0.01375
86	0.86	CTGTAATCCCAACACTTGGGNGG	58	74	969	5800	0.0127586
87	0.87	GCTACTCGGGAGGCTGAGACNGG	6	7	38	600	0.0116667
88	0.88	CTGTAATCCCAACACTTGAGNGG	15	17	243	1500	0.0113333
89	0.89	CTGTAATCCCAGCACTTGTGNGG	10	11	32	1000	0.011
90	0.9	ACTCGGGAGGCTGAGACAGGNGG	11	12	94	1100	0.0109091
91	0.91	ACTCGGGAGGCAAAGGCAGGNGG	228	233	3690	22700	0.0102643
92	0.92	CCTGTAATCCCAGCACTGGGNGG	13	13	101	1300	0.01
93	0.93	GCCTCAGCCTCCAGAGTACTNGG	8	8	42	800	0.01
94	0.94	GCCTCAGCCTCTGAAGTAGCNGG	6	6	147	600	0.01
95	0.95	TAATCCCAGCACTCGGGGTGNGG	5	5	238	500	0.01
96	0.96	TAATCCCAGCACTTGGGCAGNGG	10	9	174	1000	0.009
97	0.97	GCCTGTAGTCCCAGCTACTCNGG	9	8	55	900	0.00888889
98	0.98	CTGTAATCCCAGCACTAGAGNGG	8	7	52	800	0.00875
99	0.99	TGCCTCAGCCTCCCAAGCACNGG	8	7	117	800	0.00875
100	1	CTGTAATCCCAGCTCTTGGGNGG	27	23	283	2700	0.00851852
101	1.01	GTGCTGGGATTAAAGGTATGNGG	13	11	484	1300	0.00846154
102	1.02	GGAGGCTGAGGCAGGAGGATNGG	24	20	56	2400	0.00833333
103	1.03	TGCCTCAGCCTCCCAAGTTCNGG	17	14	120	1700	0.00823529
104	1.04	CTGTAATCCCAGCACTCTAGNGG	11	9	117	1100	0.00818182
105	1.05	TGCCTCAGCCTCCAGAGTACNGG	11	9	113	1100	0.00818182
106	1.06	GAGGCTGAGGCAGGAGGATTNGG	21	17	71	2100	0.00809524
107	1.07	CTGTAATCCCAGCAACTGGGNGG	5	4	55	500	0.008
108	1.08	TGTAATCCCAGCATTTGGGANGG	5	4	47	500	0.008
109	1.09	CCTCAGCCTCCTGAGCAGCTNGG	5	4	4	500	0.008
110	1.1	GCCTCAGCCTCCCAAGTACTNGG	34	27	231	3400	0.00794118
111	1.11	TGCCTCAGCCTCCTGAGTTCNGG	32	25	213	3200	0.0078125
112	1.12	ATTCTCCTGCCTCAGCCTCTNGG	8	6	27	800	0.0075
113	1.13	GTGCTGGGATTAAAGGCATTNGG	8	6	108	800	0.0075
114	1.14	ACTCGGGAGGCAGAAGCAAGNGG	17	12	166	1700	0.00705882
115	1.15	CTGTAATCCCAGCACTCAGCNGG	6	4	26	600	0.00666667
116	1.16	CTTTGGGAGGCTGAGGCAGGNGG	8	5	43	800	0.00625
117	1.17	TGCCTCAGCCTCCCAAGTACNGG	40	24	306	4000	0.006
118	1.18	GCCTGTAATCCCAGCACTAGNGG	5	3	17	500	0.006
119	1.19	TGTAATCCCAGCACTTGGGGNGG	5	3	30	500	0.006
120	1.2	CTGCCTCAGCCTCCTGAATGNGG	5	3	39	500	0.006
121	1.21	AGTGCTGGGATTAAAGCCGTNGG	5	3	148	500	0.006
122	1.22	AGTGCTGGGATTAAAGGCAGNGG	12	7	140	1200	0.00583333
123	1.23	CTGTAATCCCAGAACTTGGGNGG	28	15	422	2800	0.00535714
124	1.24	TGCCTCAGCCTCCAGAGTGCNGG	46	23	362	4600	0.005
125	1.25	ACGCCTGTAATCTCAGCACTNGG	10	5	155	1000	0.005
126	1.26	CCTGTAATCCCAACACTGGGNGG	8	4	9	800	0.005
127	1.27	CTGTAATCCCAGTACTAGGGNGG	8	4	57	800	0.005
128	1.28	CGCCTGTAATCCCAGCATTCNGG	6	3	142	600	0.005
129	1.29	CTCCTGCCTCAGCTTCCCAANGG	6	3	64	600	0.005
130	1.3	TAATCCCAGCACTTGGGAAGNGG	37	17	375	3700	0.00459459
131	1.31	ACGCCTGTAATCCCAGCACTNGG	247	112	3655	24700	0.00453441
132	1.32	AATCCCAGCACTTGGGGGGGNGG	27	12	886	2700	0.00444444
133	1.33	TCTCCTGCCTCTGCCTCCCANGG	14	6	135	1400	0.00428571
134	1.34	CCTGTAATCCCAACACTGAGNGG	7	3	100	700	0.00428571
135	1.35	CTGTAATCCCAGCACTTGGANGG	63	24	385	6300	0.00380952
136	1.36	CTGTAATCCCAGTACTGGGGNGG	8	3	62	800	0.00375
137	1.37	CCCAGCTACTCTGGAGGCTGNGG	8	3	56	800	0.00375
138	1.38	CTGTAATCCCAGCACTCGGGNGG	160	57	2199	16000	0.0035625
139	1.39	CTGTAATCCCAGTACTCAGGNGG	41	14	259	4100	0.00341463
140	1.4	TAATCCCAGCACTTGGGGGGNGG	30	9	831	3000	0.003
141	1.41	CTGTAATCCCAGCACTGGAGNGG	24	7	303	2400	0.00291667
142	1.42	CTGTAATCCCAGCATTTAGGNGG	22	6	92	2200	0.00272727
143	1.43	ACGCCTGTAATCCCAGCATTNGG	11	3	146	1100	0.00272727
144	1.44	GCCTCAGCCTCCTGAGTACTNGG	41	11	175	4100	0.00268293
145	1.45	TGCCTCAGCCTTCCAAGTACNGG	8	2	49	800	0.0025
146	1.46	AGTGCTGGGATTACAGATGTNGG	8	2	95	800	0.0025
147	1.47	CTGTAATCCCAGTACTTGGGNGG	50	12	617	5000	0.0024
148	1.48	AAGTGCTGGGATTAAAGGTGNGG	220	52	3913	22000	0.00236364
149	1.49	ACTCGGGAGGCAGAGGCAAANGG	17	4	272	1700	0.00235294
150	1.5	CTGTAATCCCAGCACATGGGNGG	18	4	85	1800	0.00222222
151	1.51	TCCTGCCTCAGCCTCCTGAGNGG	18	4	39	1800	0.00222222
152	1.52	ACTCGGGAGGCAGATGCAGGNGG	40	8	517	4000	0.002
153	1.53	AGTGCTGGGATTGAAGGTGTNGG	10	2	108	1000	0.002
154	1.54	TGCCTCAGCCTGCTGAGTACNGG	5	1	33	500	0.002
155	1.55	CTGTAATCCCAGGACTTGGGNGG	11	2	71	1100	0.00181818
156	1.56	GCCTCAGCCTCCAGAGTAGCNGG	11	2	94	1100	0.00181818
157	1.57	CTGTAATCCCAGCACTCCAGNGG	17	3	68	1700	0.00176471
158	1.58	CCTCAGCCTCCCTAGTAGCTNGG	6	1	34	600	0.00166667
159	1.59	AGTGCTGGGATTAAGGGCGTNGG	6	1	122	600	0.00166667
160	1.6	AATCCCAGCACTTGGGAAGCNGG	40	6	396	4000	0.0015
161	1.61	AGTGCTGGGATTAAAGACGTNGG	21	3	417	2100	0.00142857
162	1.62	GGGAGGCTGAGGCAGGAAGANGG	7	1	82	700	0.00142857
163	1.63	GCACTTTGGGAGGCAGAGGCNGG	39	5	586	3900	0.00128205
164	1.64	CGCCTGTAATCTCAGCACTTNGG	8	1	128	800	0.00125
165	1.65	TGCCTCAGCCTCCTGAGTACNGG	49	6	174	4900	0.00122449
166	1.66	AAGTGCTGGGATTGAAGGTGNGG	9	1	87	900	0.00111111
167	1.67	GTGCTGGGATTAAAAGCATGNGG	9	1	235	900	0.00111111
168	1.68	AGTGCTGGGATTAAAGGAGTNGG	20	2	396	2000	0.001
169	1.69	TGCTGGGATTAAAGGCGTGGNGG	10	1	126	1000	0.001
170	1.7	AGTGCTGGGATTAAAGGCACNGG	21	2	210	2100	0.000952381
171	1.71	AGTGCTGGGATTAAAGGCTTNGG	43	4	593	4300	0.000930233
172	1.72	ACTCGGGAGGCAGAGACAAGNGG	11	1	133	1100	0.000909091
173	1.73	TGCCTCAGCCTCCTGAGTGCNGG	207	18	988	20700	0.000869565
174	1.74	AGTGCTGGGATCAAAGGTGTNGG	23	2	308	2300	0.000869565
175	1.75	CTGTAATCCCAGCACTTAGGNGG	60	5	547	6000	0.000833333
176	1.76	CCTCAGCCTCCAGAGTAGCTNGG	12	1	64	1200	0.000833333
177	1.77	AGTGCTGGGATTAAAGGTGCNGG	12	1	110	1200	0.000833333
178	1.78	CTTTGGGAGGCAGAGGCAGGNGG	56	4	844	5600	0.000714286
179	1.79	AGTGCTGGGATCAAAGGCATNGG	14	1	112	1400	0.000714286
180	1.8	GTGCTGGGATTAAAGGCATANGG	14	1	206	1400	0.000714286
181	1.81	GTGCTGGGATTAAAGGTGTGNGG	115	8	1410	11500	0.000695652
182	1.82	CTCCTGCCTCAGCCTCCCAANGG	32	2	119	3200	0.000625
183	1.83	CTGTAATCCCAGCACCCAGGNGG	25	1	127	2500	0.0004
184	1.84	CTGTAATCCCAGCATTTGGGNGG	79	3	865	7900	0.000379747
185	1.85	AATCCCAGCACTTGGGAGGGNGG	31	1	376	3100	0.000322581
186	1.86	CTGTAATCCCAGCATTCAGGNGG	41	1	273	4100	0.000243902
187	1.87	CCTCAGCCTCCTGAGTAGCTNGG	42	1	322	4200	0.000238095
188	1.88	ACTCGGGAGGCAGAGGAAGGNGG	63	0	1137	6300	0
189	1.89	CTGTAATCCCAGCACTCTGGNGG	47	0	191	4700	0
190	1.9	CCCAGCACTTTGGGAGGCAGNGG	39	0	631	3900	0
191	1.91	GAGGCTGAGGCAGGAGGATCNGG	37	0	83	3700	0
192	1.92	TGCCTCAGCCTCCCAAGTGTNGG	37	0	177	3700	0
193	1.93	TCCCAAAGTGCTGGGATTAANGG	37	0	425	3700	0
194	1.94	GCCTCAGCCTCCTGAGTAGCNGG	36	0	136	3600	0
195	1.95	CCCAGCTACTCAGGAGGCTGNGG	33	0	124	3300	0
196	1.96	CTGTAATCCCAGCCCTTGGGNGG	30	0	176	3000	0
197	1.97	CCTGTAATCCCAGCACTCAGNGG	29	0	100	2900	0
198	1.98	TGCCTCAGCCTCCTGAGTGTNGG	29	0	265	2900	0
199	1.99	CTGTAATCCCAGCACCTGGGNGG	28	0	206	2800	0
200	2	AGGCTGAGGCAGGAGGATCANGG	28	0	117	2800	0
201	2.01	TAATCCCAGCACTCTGGAGGNGG	26	0	173	2600	0
202	2.02	ACTCGGGAGGCAGAGGCATGNGG	26	0	253	2600	0
203	2.03	TGCCTCAGCCTCCCTAGTGCNGG	26	0	270	2600	0
204	2.04	CTGTAATCCCAGCACTTTGGNGG	25	0	186	2500	0
205	2.05	CTGTAATCCCAGCACTGAGGNGG	24	0	41	2400	0
206	2.06	CTGTAATCCCAGAACTCAGGNGG	23	0	93	2300	0
207	2.07	TAATCCCAGCACTGGGGGGGNGG	22	0	335	2200	0
208	2.08	AGTGCTGGGATTACAGGCATNGG	22	0	101	2200	0
209	2.09	CGCCTGTAATCCTAGCACTTNGG	21	0	282	2000	0
210	2.1	TAATCCCAGCACTTAGGAGGNGG	21	0	205	2100	0
211	2.11	ACGCCTGTAATCCTAGCACTNGG	20	0	270	1900	0
212	2.12	CTGTAATCCCAGCACACAGGNGG	20	0	71	2000	0
213	2.13	TGTAATCCCAGCACTTGGGANGG	20	0	30	2000	0
214	2.14	AGTGCTGGGATCAAAGGCGTNGG	20	0	281	2000	0
215	2.15	ACTCGGGAGGCAGAGACAGANGG	19	0	181	1900	0
216	2.16	CTCCTGCCTCAGCCTCCTGANGG	19	0	28	1900	0
217	2.17	AATCCCAGCACTTTGGAGGCNGG	18	0	172	1800	0
218	2.18	GCTGAGGCAGGAGGATTGCCNGG	18	0	28	1800	0
219	2.19	CTGTAATCCCAGCACTTAAGNGG	17	0	29	1700	0
220	2.2	CTGTAATCCCAGCACTTAGANGG	17	0	72	1700	0
221	2.21	CTGTAATCCCAGCATTTGGANGG	17	0	54	1700	0
222	2.22	CTGTAATCCCAGCATTTGAGNGG	17	0	118	1700	0
223	2.23	AAGTGCTGGGATTACAGGCANGG	17	0	76	1700	0
224	2.24	TGCTGGGATTAAAGGCGTGCNGG	17	0	314	1700	0
225	2.25	GCCTGTAATCCCAGCACTCANGG	16	0	20	1600	0
226	2.26	GCCTGTAATCCCAGCTACTTNGG	16	0	137	1600	0
227	2.27	CTGTAATCCCAGCACTTGGTNGG	16	0	86	1600	0
228	2.28	CTGTAATCCCAGCTCTCAGGNGG	16	0	20	1600	0
229	2.29	TGTAATCCCAGCACTCAGGANGG	16	0	63	1600	0
230	2.3	AGGCTGAGGCAGGAGGATTGNGG	16	0	31	1600	0
231	2.31	GGCTGAGGCAGGAGGATCACNGG	16	0	57	1600	0
232	2.32	TGCCTCAGCCTCCTGAGTCCNGG	16	0	69	1600	0
233	2.33	AAGTGCTGGGATCAAAGGTGNGG	16	0	173	1600	0
234	2.34	CTGTAATCCCAGCACTGGGANGG	15	0	74	1500	0
235	2.35	CTGTAATCCCAGCACTCGGANGG	15	0	89	1500	0
236	2.36	CTGTAATCCCAGGACTCAGGNGG	15	0	59	1500	0
237	2.37	CTGTAATCCCAGTGCTTGGGNGG	15	0	21	1500	0
238	2.38	TGTAATCCCAGCACTGGGGANGG	15	0	87	1500	0
239	2.39	AAGTGCTGGGATTAAAGGAGNGG	15	0	311	1500	0
240	2.4	CTGTAATCCCAGCACTTGAANGG	14	0	145	1400	0
241	2.41	CTGTAATCCCAGTACTTAGGNGG	14	0	130	1400	0
242	2.42	CTGTAATCCCATCACTTGGGNGG	14	0	114	1400	0
243	2.43	TAATCCCAGCACTTGGGGGTNGG	14	0	104	1400	0
244	2.44	AGTGCTGGGATTAAAGGCGANGG	14	0	290	1400	0
245	2.45	CTGTAATCCCAACACTCAGGNGG	13	0	49	1300	0
246	2.46	AATCCCAGCACTTGGGAAGTNGG	13	0	25	1300	0
247	2.47	TGCCTCAGCCTCCTGAGCACNGG	13	0	149	1300	0
248	2.48	AGTGCTGGGATTACAGGTGTNGG	13	0	44	1300	0
249	2.49	AGTGCTGGGATTAGAGGCATNGG	13	0	148	1300	0
250	2.5	GTGCTGGGATTAAAGGCCTGNGG	13	0	101	1300	0
251	2.51	CTGTAATCCCAGCACTTGGCNGG	12	0	28	1200	0
252	2.52	ACTCGGGAGGCAGAAGCAGANGG	12	0	222	1200	0
253	2.53	ACTCGGGAGGCAGAAACAGGNGG	12	0	234	1200	0
254	2.54	CCAGCCTGGGCTACATAGCANGG	12	0	69	1200	0
255	2.55	ATTCTCCTGCCTCAGCCTCCNGG	12	0	19	1200	0
256	2.56	TCCTGCCTCAGCCTCCCAAGNGG	12	0	25	1200	0
257	2.57	CCTCAGCCTCCCAAGTAGCTNGG	12	0	50	1200	0
258	2.58	AAGTGCTGGGATTAAAGACGNGG	12	0	221	1200	0
259	2.59	AAGTGCTGGGACTAAAGGCANGG	12	0	94	1200	0
260	2.6	GTGCTGGGATTAAAGGTGTANGG	12	0	246	1200	0
261	2.61	ACGCCTGTAATCCCAACACTNGG	11	0	235	1100	0
262	2.62	CTGTAATCCCAGCACTCCGGNGG	11	0	156	1100	0
263	2.63	TAATCCCAGCACTTGGAAAGNGG	11	0	8	1100	0
264	2.64	ACTCGGGAGGCAAAGGCAAGNGG	11	0	66	1100	0
265	2.65	AGGCTGAGGCAGGAGGATTANGG	11	0	70	1100	0
266	2.66	CCAGCCTGGGCTACAGAGTGNGG	11	0	46	1100	0
267	2.67	TGCCTCAGCCTTCTGAGTACNGG	11	0	13	1100	0
268	2.68	AAGTGCTGGGATTACAGGTGNGG	11	0	54	1100	0
269	2.69	AAGTGCTGGGATCAAAGGCANGG	11	0	110	1100	0
270	2.7	AGTGCTGGGATTAAAAGCGTNGG	11	0	303	1100	0
271	2.71	CTGTAATCCCAGTACTTGGANGG	10	0	10	1000	0
272	2.72	CTGTAATCCCAGCCCTGGGGNGG	10	0	38	1000	0
273	2.73	CTGTAATCCCAGCATCTGGGNGG	10	0	33	1000	0
274	2.74	TAATCCCAGCACTTGGGATGNGG	10	0	32	1000	0
275	2.75	TAATCCCAGCACTTGAGAAGNGG	10	0	121	1000	0
276	2.76	AATCCCAGCACTTGGGGGTGNGG	10	0	92	1000	0
277	2.77	CCCAGCTACTCAGAAGGCTGNGG	10	0	5	1000	0
278	2.78	ACTCGGGAGGCAGAGATAGGNGG	10	0	88	1000	0
279	2.79	GAGGCTGAGGCAGGAGGATGNGG	10	0	14	1000	0
280	2.8	GGCTGAGGCAGGAGGATTGCNGG	10	0	108	1000	0
281	2.81	GGGAGGCGGAGCTAGGAGTTNGG	10	0	303	1000	0
282	2.82	CCAGCCTGGGCTACACAGTGNGG	10	0	75	1000	0
283	2.83	TCTCGCTCTGTAGACCAGGCNGG	10	0	76	1000	0
284	2.84	TTCTCCTGCCTCAGCCTCCCNGG	10	0	6	1000	0
285	2.85	TTCTCCTGCCTCTGCCTCCCNGG	10	0	28	1000	0
286	2.86	CTGCCTCAGCCTCCTGAGTGNGG	10	0	21	1000	0
287	2.87	TGCCTCAGCCTCCTGAGTGANGG	10	0	78	1000	0
288	2.88	TGCCTCAGCCTCCTAAGTACNGG	10	0	158	1000	0
289	2.89	GCCTCAGCCTCCTGAGTACCNGG	10	0	2	1000	0
290	2.9	GTGCTGGGATTACAGGCATGNGG	10	0	43	1000	0
291	2.91	CGCCTGTAATCCCAACACTTNGG	9	0	211	900	0
292	2.92	CTGTAATCCCAGCACCTAGGNGG	9	0	24	900	0
293	2.93	CTGTAATCCCAGCACCAGGGNGG	9	0	19	900	0
294	2.94	CTGTAATCCCAGCATGTGGGNGG	9	0	12	900	0
295	2.95	CTGTAATCCCAACATTTGGGNGG	9	0	67	900	0
296	2.96	TAATCCCAGCACTTTGGAGGNGG	9	0	46	900	0
297	2.97	TAATCCCAGCACTTGGGGTGNGG	9	0	38	900	0
298	2.98	TAATCCCAGCACTTGGGTGGNGG	9	0	136	900	0
299	2.99	TAATCCCAGCACTGGGGGTGNGG	9	0	19	900	0
300	3	AATCCCAGCACTGGGGGTGGNGG	9	0	21	900	0
301	3.01	GGGAGGCTGAGACAGGAGGANGG	9	0	99	900	0
302	3.02	GCTGAGGCAGGAGGATTGCTNGG	9	0	28	900	0
303	3.03	TTCTCCTGCCTCAGCCTCCTNGG	9	0	41	900	0
304	3.04	TTCTCCTGCCTCAGCTTCCCNGG	9	0	17	900	0
305	3.05	TCTCCTGCCTCAGCCTCCTGNGG	9	0	4	900	0
306	3.06	CTCCTGCCTCAGCCTTCTGANGG	9	0	31	900	0
307	3.07	CTCCTGCCTCAGCTTCCTGANGG	9	0	12	900	0
308	3.08	TGCCTCAGCCTCCCAAGTCCNGG	9	0	44	900	0
309	3.09	TGCCTCAGCCTTCCGAGTGCNGG	9	0	108	900	0
310	3.1	GCCTCAGCCTCCCAAGTAGCNGG	9	0	21	900	0
311	3.11	GCCTCAGCCTCCTGAGTGGTNGG	9	0	8	900	0
312	3.12	AAGTGCTGGGATTAGAGGCANGG	9	0	93	900	0
313	3.13	AAGTGCTGGGATGAAAGGCGNGG	9	0	173	900	0
314	3.14	AAGTGCTGGGACTAAAGGTGNGG	9	0	137	900	0
315	3.15	AGTGCTGGGATTATAGGCATNGG	9	0	50	900	0
316	3.16	AGTGCTGGGATTAAAGGTGGNGG	9	0	60	900	0
317	3.17	GTGGCTCACGCCTTTAATCCNGG	8	0	62	800	0
318	3.18	CACGCCTGTAATCCCAGCACNGG	8	0	106	800	0
319	3.19	ACGCCTGTAATCCCAGTACTNGG	8	0	70	800	0
320	3.2	CGCCTGTAATCCCAGCATTTNGG	8	0	70	800	0
321	3.21	CTGTAATCCCAGCACTAAGGNGG	8	0	22	800	0
322	3.22	CTGTAATCCCAGCGCTTGGGNGG	8	0	36	800	0
323	3.23	CTGTAATCCCAGCCCTCGGGNGG	8	0	13	800	0
324	3.24	CTGTAATCCCAGGATTTGGGNGG	8	0	6	800	0
325	3.25	TGTAATCCCAGCACTTGGAANGG	8	0	7	800	0
326	3.26	TGTAATCCCAGCTACTTGGGNGG	8	0	117	800	0
327	3.27	GTAATCCCAGCACTTGGGAGNGG	8	0	65	800	0
328	3.28	TAATCCCAGCACTCTGGAAGNGG	8	0	30	800	0
329	3.29	TAATCCCAGCATTTGGGAAGNGG	8	0	69	800	0
330	3.3	AATCCCAGCACTTGGGGGGCNGG	8	0	69	800	0
331	3.31	ACTCGGGAGGCAGACACAGGNGG	8	0	158	800	0
332	3.32	ACTCGGGAGGCAAAAGCAGGNGG	8	0	161	800	0
333	3.33	GAGGCTGAGGCAGGAGAATCNGG	8	0	45	800	0
334	3.34	GAGGCTGAGGCAGGAAGATCNGG	8	0	48	800	0
335	3.35	AGGCTGAGGCAGGAGGATCTNGG	8	0	11	800	0
336	3.36	GGCTGAGGCAGGAGGATTGTNGG	8	0	19	800	0
337	3.37	GGCTGAGGCAGGAGGATTACNGG	8	0	49	800	0
338	3.38	TTCTCCTGCCTCTGCCTCCTNGG	8	0	79	800	0
339	3.39	TGCCTCAGCCTCCCAAATACNGG	8	0	23	800	0
340	3.4	TGCCTCAGCCTCTCAAGTACNGG	8	0	28	800	0
341	3.41	GCCTCAGCCTCCTGAGTTGCNGG	8	0	60	800	0
342	3.42	CCTCAGCCTCCTGAGTAACTNGG	8	0	8	800	0
343	3.43	CCTCAGCCTCCTGAGTTGCTNGG	8	0	63	800	0
344	3.44	AAGTGCTGGGATTAAAAGCGNGG	8	0	174	800	0
345	3.45	AAGTGCTGGGATCAAAGGCGNGG	8	0	135	800	0
346	3.46	AGTGCTGGGATTAAAGGTGANGG	8	0	133	800	0
347	3.47	AGTGCTGGGATTAAAGCTGTNGG	8	0	29	800	0
348	3.48	GCCTGTAATCCCAGCACTGGNGG	7	0	7	700	0
349	3.49	CCTGTAATCCCAGTACTCAGNGG	7	0	11	700	0
350	3.5	CTGTAATCCCAGCACTCAGTNGG	7	0	38	700	0
351	3.51	CTGTAATCCCAGCACGTGGGNGG	7	0	12	700	0
352	3.52	CTGTAATCCCAGCAGTTGGGNGG	7	0	26	700	0
353	3.53	CTGTAATCCCAACACTTAGGNGG	7	0	43	700	0
354	3.54	CTGTAATCCCAACACTTGGANGG	7	0	14	700	0
355	3.55	CTGTAATCCCAGCACCCTGGNGG	7	0	0	700	0
356	3.56	CTGTAATCCCAGCATTCTGGNGG	7	0	57	700	0
357	3.57	CTGTAATCCCAGCACTCCTGNGG	7	0	12	700	0
358	3.58	CTGTAATCCCAGCACCTGAGNGG	7	0	3	700	0
359	3.59	CTGTAATCCCAGCAGTCAGGNGG	7	0	53	700	0
360	3.6	CTGTAATCCCAGCCCTCAGGNGG	7	0	0	700	0
361	3.61	CTGTAATCCCATCACTCAGGNGG	7	0	65	700	0
362	3.62	CTGTAATCCCAGAATTTGGGNGG	7	0	8	700	0
363	3.63	TAATCCCAGCACTTGGGGGCNGG	7	0	119	700	0
364	3.64	TAATCCCAGCACTTGGGAAANGG	7	0	5	700	0
365	3.65	TAATCCCAGCACTCGGGCAGNGG	7	0	137	700	0
366	3.66	TAATCCCAGCACTCGGGAAGNGG	7	0	141	700	0
367	3.67	AATCCCAGCACTTGGGGTGGNGG	7	0	83	700	0
368	3.68	AATCCCAGCACTGAGGCAGGNGG	7	0	21	700	0
369	3.69	AATCCCAGCACTCAGGAAGGNGG	7	0	20	700	0
370	3.7	CCCAGCTACTCAGGAGACTGNGG	7	0	12	700	0
371	3.71	ACTCGGGAGGCAGAGGCAATNGG	7	0	117	700	0
372	3.72	CTCCTGCCTCAGCCTCCTAANGG	7	0	47	700	0
373	3.73	CTCCTGCCTCAGCCTCTCAANGG	7	0	33	700	0
374	3.74	CTCCTGCCTCAGTCTCCCAANGG	7	0	12	700	0
375	3.75	CTGCCTCAGCCTCCCAAGTGNGG	7	0	45	700	0
376	3.76	TGCCTCAGCCTCCCGAGTACNGG	7	0	51	700	0
377	3.77	TGCCTCAGCCTCCCAAGTATNGG	7	0	78	700	0
378	3.78	TGCCTCAGCCTCCCAAGAACNGG	7	0	75	700	0
379	3.79	TGCCTCAGCCTCTTGAGTACNGG	7	0	22	700	0
380	3.8	GCCTCAGCCTCCTGAGTAACNGG	7	0	4	700	0
381	3.81	CCTCAGCCTCCCAGGTAGCTNGG	7	0	15	700	0
382	3.82	AAGTGCTGGGATTACAGATGNGG	7	0	94	700	0
383	3.83	AAGTGCTGGGATTAAAGGGGNGG	7	0	175	700	0
384	3.84	AAGTGCTGGGATTATAGGCANGG	7	0	20	700	0
385	3.85	AGTGCTGGGATTAAAGGGATNGG	7	0	56	700	0
386	3.86	GTGCTGGGATTAAAGGCGAGNGG	7	0	48	700	0
387	3.87	ACGCCTGTAATCCCAGCCCTNGG	6	0	15	600	0
388	3.88	CGCCTGTAATCCCAGCACTGNGG	6	0	60	600	0
389	3.89	GCCTGTAATCCTAGCACTTGNGG	6	0	32	600	0
390	3.9	CCTGTAATCCCAGCACTCGGNGG	6	0	36	600	0
391	3.91	CCTGTAATCCCAGCACTTAGNGG	6	0	61	600	0
392	3.92	CTGTAATCCCAGCACTTCAGNGG	6	0	91	600	0
393	3.93	CTGTAATCCCAGCCCTTGGANGG	6	0	38	600	0
394	3.94	CTGTAATCCCAACACTCTGGNGG	6	0	59	600	0
395	3.95	CTGTAATCCCAGTACTTGAGNGG	6	0	0	600	0
396	3.96	CTGTAATCCCAGCACCCGGGNGG	6	0	1	600	0
397	3.97	CTGTAATCCCAACACTGGGGNGG	6	0	5	600	0
398	3.98	CTGTAATCCCAGTAGTTGGGNGG	6	0	5	600	0
399	3.99	CTGTAATCCCAGTATTTGGGNGG	6	0	4	600	0
400	4	CTGTAATCCCAAAACTTGGGNGG	6	0	32	600	0
401	4.01	TGTAATCCCAGCACTTGAGANGG	6	0	45	600	0
402	4.02	TGTAATCCCAGTACTTGGGANGG	6	0	18	600	0
403	4.03	TAATCCCAGCACTTGGGGGANGG	6	0	30	600	0
404	4.04	AATCCCAGCACTTAGGAAGCNGG	6	0	91	600	0
405	4.05	CTTTGGGAGGCAGAGACAGGNGG	6	0	18	600	0
406	4.06	TGTAGTCCCAGCTACTCAGGNGG	6	0	14	600	0
407	4.07	ACTCGGGAGGCAAAGGCAGANGG	6	0	147	600	0
408	4.08	GGGAGGCTGAGGCAGGAGAANGG	6	0	14	600	0
409	4.09	GGCTGAGGCAGGAGAATCACNGG	6	0	8	600	0
410	4.1	GGCTGAGGCAGGAGGATCTCNGG	6	0	9	600	0
411	4.11	ATTCTCCTGCCTCTGCCTCCNGG	6	0	63	600	0
412	4.12	TTCTCCTGCCTCAGCCTCTTNGG	6	0	15	600	0
413	4.13	TCTCCTGCCTCAGCCTTCTGNGG	6	0	0	600	0
414	4.14	TCTCCTGCCTCTACCTCCCANGG	6	0	68	600	0
415	4.15	CTCCTGCCTCAGCCTCCAGANGG	6	0	0	600	0
416	4.16	CTCCTGCCTCAGCCTTCCCANGG	6	0	31	600	0
417	4.17	CTGCCTCAGCCTTCCAAGTGNGG	6	0	12	600	0
418	4.18	TGCCTCAGCCTCCTGAGTGGNGG	6	0	0	600	0
419	4.19	TGCCTCAGCCTCCTGAGTCTNGG	6	0	20	600	0
420	4.2	TGCCTCAGCCTCTCGAGTGCNGG	6	0	17	600	0
421	4.21	TGCCTCAGCCTCTGGAGTACNGG	6	0	8	600	0
422	4.22	GCCTCAGCCTCCTGAGTGTCNGG	6	0	4	600	0
423	4.23	GCCTCAGCCTCCTAAGTACCNGG	6	0	22	600	0
424	4.24	AGTGCTGGGATTAGAGGCGTNGG	6	0	119	600	0
425	4.25	AGTGCTGGGATTAGAGGTGTNGG	6	0	13	600	0
426	4.26	AGTGCTGGGATTATAGGTGTNGG	6	0	25	600	0
427	4.27	AGTGCTGGGATGAAAGGCGTNGG	6	0	182	600	0
428	4.28	AGTGCTGGGATAAAAGGCGTNGG	6	0	15	600	0
429	4.29	AGTGCTGGGATGAAAGGCATNGG	6	0	46	600	0
430	4.3	GTGCTGGGATTAAAGGCGCCNGG	6	0	77	600	0
431	4.31	GTGCTGGGATTAAAGGTGTCNGG	6	0	84	600	0
432	4.32	GTGCTGGGATTAAAGACATGNGG	6	0	13	600	0
433	4.33	GTGCTGGGATTAAAGATGTGNGG	6	0	108	600	0
434	4.34	ACGCCTGTAATTCTAGCACTNGG	5	0	16	500	0
435	4.35	CGCCTGTAATCCCAGTACTTNGG	5	0	61	500	0
436	4.36	CGCCTGTAATCCCAACACTCNGG	5	0	82	500	0
437	4.37	GCCTGTAATCCCAGCACTCGNGG	5	0	5	500	0
438	4.38	GCCTGTAATCCTAGCACTCANGG	5	0	33	500	0
439	4.39	CTGTAATCCCAGCACTTGCGNGG	5	0	103	500	0
440	4.4	CTGTAATCCCAGCTCTTAGGNGG	5	0	0	500	0
441	4.41	CTGTAATCCCAGAACTTGGANGG	5	0	54	500	0
442	4.42	CTGTAATCCCACCACTTGGGNGG	5	0	22	500	0
443	4.43	CTGTAATCCCAGCACATGAGNGG	5	0	43	500	0
444	4.44	CTGTAATCCCAGGACTTGAGNGG	5	0	0	500	0
445	4.45	CTGTAATCCCAGCACGCAGGNGG	5	0	9	500	0
446	4.46	CTGTAATCCCAGCATTGGGGNGG	5	0	18	500	0
447	4.47	CTGTAATCCCAGCTCTGGGGNGG	5	0	0	500	0
448	4.48	CTGTAATCCCAGCGCTCAGGNGG	5	0	10	500	0
449	4.49	CTGTAATCCCAGCATATGGGNGG	5	0	26	500	0
450	4.5	CTGTAATCCCAGCGTTTGGGNGG	5	0	8	500	0
451	4.51	CTGTAATCCCAGCCTTTGGGNGG	5	0	50	500	0
452	4.52	TGTAATCCCAGCACTGAGGCNGG	5	0	3	500	0
453	4.53	TAATCCCAGCACTTAGGAAGNGG	5	0	0	500	0
454	4.54	TAATCCCAGCATTTGGGGGGNGG	5	0	30	500	0
455	4.55	TAATCCCAGCACCTGGGAAGNGG	5	0	103	500	0
456	4.56	AATCCCAGCACTTGGGGGGTNGG	5	0	49	500	0
457	4.57	AATCCCAGCACTCTGGAAGCNGG	5	0	115	500	0
458	4.58	ATCCCAGCACTTGCAGAGGCNGG	5	0	94	500	0
459	4.59	ACTTTGGGAGGCAGAGGCAGNGG	5	0	108	500	0
460	4.6	CTTTGGGAGGCTGAGGCAGANGG	5	0	0	500	0
461	4.61	CTTTGGGAGGCAGAGGCAAGNGG	5	0	57	500	0
462	4.62	CCCAGCTACTCAGGAGGCAGNGG	5	0	5	500	0
463	4.63	CCCAGCTACTCAGGAGGTTGNGG	5	0	2	500	0
464	4.64	CCCAGCTACTCAAGAGGCTGNGG	5	0	0	500	0
465	4.65	ACTCGGGAGGCTGAGGCAGANGG	5	0	8	500	0
466	4.66	ACTCGGGAGGCAGAGGCACANGG	5	0	39	500	0
467	4.67	ACTCGGGAGGCAGAGGTAGTNGG	5	0	86	500	0
468	4.68	ACTCGGGAGGCAGAGGTAAGNGG	5	0	106	500	0
469	4.69	ACTCGGGAGGCAGAGAAAGGNGG	5	0	147	500	0
470	4.7	ACTCGGGAGGCAGAAGTAGGNGG	5	0	26	500	0
471	4.71	ACTCGGGAGGCAGAATCAGGNGG	5	0	33	500	0
472	4.72	GGGAGGCTGAGGTAGGAGGANGG	5	0	14	500	0
473	4.73	GGAGGCTGAGGCAGAAGGATNGG	5	0	1	500	0
474	4.74	AGGCTGAGGCAGGAGGATCGNGG	5	0	0	500	0
475	4.75	GGCTGAGGCAGGAGGATTGANGG	5	0	17	500	0
476	4.76	CCAGCCTGGGCTACAAAGTGNGG	5	0	28	500	0
477	4.77	TTCTCCTGCCTCAGCCTTCCNGG	5	0	13	500	0
478	4.78	TCTCCTGCCTCAGCCTCCCANGG	5	0	0	500	0
479	4.79	CTCCTGCCTCAGCCTCCTCANGG	5	0	3	500	0
480	4.8	CTCCTGCCTCAGCCTCTCCANGG	5	0	0	500	0
481	4.81	CTCCTGCCTCAGCCTTCCAANGG	5	0	9	500	0
482	4.82	CTCCTGCCTCAGCCTCTTGANGG	5	0	49	500	0
483	4.83	CTCCTGCCTCAGCTTCCTAANGG	5	0	89	500	0
484	4.84	CTCCTGCCTCAGCTTCTCAANGG	5	0	94	500	0
485	4.85	TCCTGCCTCAGCCTCTTGAGNGG	5	0	8	500	0
486	4.86	CCTGCCTCAGCCTCCCAAGTNGG	5	0	54	500	0
487	4.87	TGCCTCAGCCTCCCGAATGCNGG	5	0	10	500	0
488	4.88	TGCCTCAGCCTCCCAAGTGANGG	5	0	0	500	0
489	4.89	TGCCTCAGCCTCCCCAGTGTNGG	5	0	8	500	0
490	4.9	TGCCTCAGCCTCCAGAGTCCNGG	5	0	32	500	0
491	4.91	TGCCTCAGCCTCCTGAATACNGG	5	0	18	500	0
492	4.92	GCCTCAGCCTCCCAAGTACCNGG	5	0	5	500	0
493	4.93	GCCTCAGCCTCCTGAGTATCNGG	5	0	0	500	0
494	4.94	GCCTCAGCCTCCTGAGTAGTNGG	5	0	12	500	0
495	4.95	GCCTCAGCCTCCTGAGTAATNGG	5	0	30	500	0
496	4.96	GCCTCAGCCTCCCAAGTGGTNGG	5	0	80	500	0
497	4.97	GCCTCAGCCTCCCAAGTGTCNGG	5	0	54	500	0
498	4.98	CCTCAGCCTCCCCAGTAGCTNGG	5	0	1	500	0
499	4.99	CCTCAGCCTCCCAAATAGCTNGG	5	0	2	500	0
500	5	CCTCAGCCTCCTAAGTAGCTNGG	5	0	1	500	0
501	5.01	AAGTGCTGGGATTACAGGTANGG	5	0	8	500	0
502	5.02	AAGTGCTGGGATTAAAGGGANGG	5	0	52	500	0
503	5.03	AAGTGCTGGGATCACAGGCANGG	5	0	23	500	0
504	5.04	AAGTGCTGGGAATAAAGGCGNGG	5	0	17	500	0
505	5.05	AGTGCTGGGATTACAGGTAGNGG	5	0	95	500	0
506	5.06	AGTGCTGGGATTAAAGGCTGNGG	5	0	136	500	0
507	5.07	AGTGCTGGGATTAAGGGCATNGG	5	0	4	500	0
508	5.08	AGTGCTGGGATTCAAGGCATNGG	5	0	67	500	0
509	5.09	GTGCTGGGATTACAGGCCTGNGG	5	0	19	500	0
510	5.1	GTGCTGGGATTACAGGTGTGNGG	5	0	39	500	0
511	5.11	GTGCTGGGATTAAAGGCGTANGG	5	0	80	500	0
512	5.12	GTGCTGGGATTAAAGGCTTANGG	5	0	8	500	0
513	5.13	GTGCTGGGATTAAAGGAATGNGG	5	0	3	500	0
514	5.14	TGCTGGGATTAAAGGCGTGTNGG	5	0	41	500	0

## Sheet: 75bp_DR1_dr11
				PE 75bp raw
		sequence	# target sites	multiple	unique	total	multiple
0	0	GTGTGCTTCACACAGGGGAGNGG	5	200	0	200	1
1	1	TTCAGCGATTCAACAAGACGNGG	77	3272	528	3800	0.861053
2	2	GTGCTCAGAGAATTTAGTGCNGG	179	11198	4647	16677	0.671464
3	3	TGTGCTTCACACAGGGGAGTNGG	6	200	0	300	0.666667
4	4	GTGTGCTTCACACAGGTGATNGG	5	200	33	300	0.666667
5	5	TGTGCTTCACACAGGTGATTNGG	6	200	40	400	0.5
6	6	GTGTGCTTCACACAGGTGAANGG	9	244	158	500	0.488
7	7	TGTGCTTCACACAGGTGAATNGG	7	160	145	400	0.4
8	8	GTGCTCAGAGAATTAAGTGCNGG	7	150	56	400	0.375
9	9	CAAGCCCACTCAACTGTGTGNGG	9	177	216	500	0.354
10	10	CTGAATGCCTCCTCAATTGTNGG	8	105	32	300	0.35
11	11	GGGCTTGACAAACCACATGTNGG	6	101	21	300	0.336667
12	12	GAGAAGAGTGTTTCAACAGGNGG	7	100	73	300	0.333333
13	13	GTCAAGCCCACTCATCTGTGNGG	6	100	22	300	0.333333
14	14	AGAGAGAAGAGTGGTTCTACNGG	5	100	12	300	0.333333
15	15	TTCAGCGATTCAACAAGGAGNGG	5	95	32	300	0.316667
16	16	AGGCATTCAGCGATTCAACANGG	5	94	20	300	0.313333
17	17	CAAGCCCACTCGCCTGTGTGNGG	11	172	42	582	0.295533
18	18	GTGTGCTTCACTCAGGTGAGNGG	6	117	171	400	0.2925
19	19	GGGCTTGACAAACCACCTTTNGG	7	146	84	500	0.292
20	20	TCCAAAGCGACTTCCAATTGNGG	9	111	105	400	0.2775
21	21	GGGCTTGACAAACCACCTATNGG	13	246	105	900	0.273333
22	22	TCCAAAGCGACTTACAGTTGNGG	6	109	114	400	0.2725
23	23	GAGAAGAGTGTTTCTACTGGNGG	7	101	103	400	0.2525
24	24	TGTGCTTCACACAGGCGAGTNGG	5	100	10	400	0.25
25	25	TCCTCAATTGTAAGTCGCTCNGG	5	100	47	400	0.25
26	26	GTGTGCTTCACACAGTTGAGNGG	7	115	99	500	0.23
27	27	GTGTGCTTCACGCAGGTGAGNGG	11	112	199	500	0.224
28	28	CAAGCCCACTCACCTGTATGNGG	22	303	480	1400	0.216429
29	29	AAGTGCTAGAGTTAGGAGGGNGG	7	106	158	500	0.212
30	30	CAAGCCCACTCACCAGTGTGNGG	9	145	123	700	0.207143
31	31	AGAGAGAAGAGCGTTTCTACNGG	7	100	112	500	0.2
32	32	GCGACTTACAACTGAGGACANGG	10	165	187	900	0.183333
33	33	TCCAAAGCGACTTACAGATGNGG	8	101	207	576	0.175347
34	34	TTTGTCAAGCCCACTCACCTNGG	10	105	238	600	0.175
35	35	GTGCTTCACACAGGTGAGTGNGG	10	136	330	800	0.17
36	36	TCCAAAGCGACTTACACATGNGG	7	102	136	600	0.17
37	37	CAAGCCCACTCACCTGTTTGNGG	10	100	203	600	0.166667
38	38	GTGTGCTTCACATAGGTGAGNGG	10	115	127	700	0.164286
39	39	TCCAAAGCGACTTACAAACGNGG	20	219	520	1400	0.156429
40	40	GCGACTTACAAATGAGGAGANGG	8	104	206	700	0.148571
41	41	TGTGCTTCACACAGTTGAGTNGG	10	118	106	800	0.1475
42	42	GGGCTTGACAAACCAATTGTNGG	5	43	191	300	0.143333
43	43	CAAGCCCACTCACCTGTGTTNGG	8	100	28	700	0.142857
44	44	TGGGCTTGACAAACCACCTGNGG	38	463	341	3400	0.136176
45	45	GCGACTTACAAGTGAGGACANGG	19	208	777	1600	0.13
46	46	GTCAAGCCCACTCACCTGTGNGG	49	475	1072	3681	0.129041
47	47	GGGCTTGACAAACCACCCGTNGG	11	100	256	800	0.125
48	48	GTCAAGCCCACTCACCTGCGNGG	11	100	350	800	0.125
49	49	TGTGCTTCACACTGGTGAGTNGG	9	100	36	800	0.125
50	50	AGTGGGCTTGACAAACCACCNGG	9	100	212	800	0.125
51	51	TGTGCTTCACATAGGTGAGTNGG	14	115	158	1000	0.115
52	52	TCCAAAGCGACTTACAACTGNGG	21	217	308	1900	0.114211
53	53	GTGTGCTTCACACTGGTGAGNGG	10	100	30	900	0.111111
54	54	GGGCTTGACAAACCATCTGTNGG	18	131	465	1200	0.109167
55	55	CAAGCCCACTCACCTGTGCGNGG	9	74	352	700	0.105714
56	56	GGGCTTGACAAACCAACTGTNGG	8	63	196	600	0.105
57	57	AGCGACTTACAAATGAGGACNGG	16	100	360	1000	0.1
58	58	TGTGCTTCACACAGGTGAGTNGG	207	1454	3422	14588	0.099671
59	59	GGGCTTGACAAACCACCTGTNGG	197	1429	3665	14383	0.0993534
60	60	CAAGCCCACTCACCTATGTGNGG	13	99	97	1000	0.099
61	61	GTCGCTTTGGATAAAAGCGTNGG	40	323	1555	3274	0.0986561
62	62	TCCAAAGCGACTTACAAGTGNGG	28	231	965	2400	0.09625
63	63	GGGCTTGACAAACCACCTGCNGG	15	114	295	1200	0.095
64	64	GTGTGCTTCACACAGGTGAGNGG	182	1224	3285	13085	0.0935422
65	65	TGACAAACCACCTGTAGACANGG	6	27	273	300	0.09
66	66	GTTTGTCAAGCCCACTCACCNGG	17	104	350	1200	0.0866667
67	67	GTCTGCTAAATGACGTCATGNGG	23	141	1388	1700	0.0829412
68	68	GAGAAGAGTGTTTCTACAGGNGG	132	758	1859	9574	0.0791728
69	69	GCGACTTACAATTGAGGACANGG	18	118	500	1500	0.0786667
70	70	GAGTGGGCTTGACAAACCACNGG	9	58	148	777	0.0746461
71	71	GTCAAGCCCACTCACCTGCANGG	66	391	1588	5277	0.0740951
72	72	GTGTGCTTCACACAGGTAAGNGG	15	102	347	1400	0.0728571
73	73	GTGAGTGGGCTGGCCAATCCNGG	38	170	1893	2900	0.0586207
74	74	AGAGAGAAGAGTGTTTCTGCNGG	6	24	121	500	0.048
75	75	TCCAAAGCGACCTACAAATGNGG	11	28	229	600	0.0466667
76	76	TGTGCTTCACACAAGTGAGTNGG	10	31	180	700	0.0442857
77	77	GTGTGCTTCACACAAGTGAGNGG	11	29	180	700	0.0414286
78	78	TCCAAAGCGACTCACAAATGNGG	12	44	454	1160	0.037931
79	79	CAAGCCCACTCACTTGTGTGNGG	25	54	659	2100	0.0257143
80	80	CAAGCCCACTCACCTGCGTGNGG	5	7	96	300	0.0233333
81	81	TGTGCTTCACACAGGTTAGTNGG	7	9	95	400	0.0225
82	82	CAAGCCCACTCACCTGTGTANGG	17	25	457	1200	0.0208333
83	83	GTCAAGCCCACTCACCTCTGNGG	7	5	106	300	0.0166667
84	84	GGGCTTGACAAACCACCTGANGG	6	8	309	600	0.0133333
85	85	TCCAAAGCGACTTGCAAATGNGG	13	13	263	1000	0.013
86	86	GCGACTTACAAATGAGGACGNGG	11	9	343	800	0.01125
87	87	GCAGACGCTTTTATCCAAAGNGG	18	14	419	1400	0.01
88	88	GTCAAGCCCACTCACCTGTANGG	11	9	306	1100	0.00818182
89	89	TAAGTGCTAGAGTTAGGAGGNGG	8	5	184	700	0.00714286
90	90	GAGAAGAGTGTTTCTACGGGNGG	8	3	164	500	0.006
91	91	GGTTTGTCAAGCCCACTCACNGG	11	5	325	900	0.00555556
92	92	GAGAAGAGTGTTTCTGCAGGNGG	11	5	156	1000	0.005
93	93	CAAGCCCACTCACCTGTGAGNGG	8	3	305	700	0.00428571
94	94	AGAGAGAAGAGTGCTTCTACNGG	5	2	170	500	0.004
95	95	TTATGAAGTGTGCCTCACACNGG	27	8	484	2391	0.00334588
96	96	TAAGTGCTAGAGTAAGGAGGNGG	14	2	157	800	0.0025
97	97	GGGCTTGACAAACCACTTGTNGG	9	1	169	400	0.0025
98	98	GTGTGCTTCACACAGGTTAGNGG	7	1	102	400	0.0025
99	99	GCATTCAGCGATTCAACAAGNGG	15	2	117	1300	0.00153846
100	100	GAGAAGAGTGTTTCCACAGGNGG	7	1	89	700	0.00142857
101	101	TGTCAAGCCCACTCACCTGTNGG	9	1	241	800	0.00125
102	102	TTGTCAAGCCCACTCACCTGNGG	11	1	259	1000	0.001
103	103	TGTGCTTCACACAGGTAAGTNGG	16	1	378	1500	0.000666667
104	104	GTTTCTACAGGTGGTTTGTCNGG	16	0	392	1500	0
105	105	GTGTGCTTCACACAGATGAGNGG	11	0	56	800	0
106	106	TGTGCTTCACACAGATGAGTNGG	11	0	99	800	0
107	107	TGTGCTTCACAAAGGTGAGTNGG	9	0	136	800	0
108	108	CAAGCCCACTCACCTGTCTGNGG	8	0	135	800	0
109	109	CAAGCCCACTCATCTGTGTGNGG	8	0	145	800	0
110	110	GTGTGCTTCACACAGGTCAGNGG	7	0	156	700	0
111	111	TTCACACAGGTGAGTGGGCTNGG	7	0	7	500	0
112	112	GGGCTTGACAAACCACCAGTNGG	7	0	89	700	0
113	113	AAAGCGACTTACAACTGAGGNGG	7	0	35	600	0
114	114	TCAAGCCCACTCACCTGTGTNGG	7	0	219	600	0
115	115	AAGCCCACTCACCTGTGTGANGG	7	0	80	600	0
116	116	GTGTGCTTCACAAAGGTGAGNGG	6	0	130	500	0
117	117	TCCAAAGCGACTTCCAAATGNGG	6	0	172	500	0
118	118	TTCAGCGATTCAACAAGAGGNGG	6	0	14	400	0
119	119	GTGGTTTGTCAAGCCCCCGGNGG	6	0	295	400	0
120	120	GTTTGTCAAGCCCACTCACTNGG	6	0	76	500	0
121	121	TGTGCTTCACACAGGTGAGCNGG	5	0	123	400	0
122	122	TGTGCTTCACACATGTGAGTNGG	5	0	7	400	0
123	123	GGGCTTGACAAACCACCCATNGG	5	0	124	400	0
124	124	GGGCTTGACAAGCCACCTGTNGG	5	0	186	500	0
125	125	GGCTTGACAAACCACCTGTANGG	5	0	82	500	0
126	126	GAGGCATTCAGCGATTCAACNGG	5	0	68	500	0
127	127	CAAGAAGAGGCAATACACACNGG	5	0	46	500	0
128	128	CAAGCCCACTCACCTCTGTGNGG	5	0	47	500	0
129	129	CAAGCCCACTCACCTTTGTGNGG	5	0	45	285	0
130	130	CAAGCCCACTCACATGTGTGNGG	5	0	49	500	0
131	131	CAAGCCCACTCAGCTGTGTGNGG	5	0	57	481	0
132	132	CAAGCCCACTCACCTGCATGNGG	5	0	86	500	0

## Sheet: 75bp_DR2_dr11
				PE 75bp raw
		sequence	# target sites	multiple	unique	total	multiple
0	0	GCGCCAATAGCCTAGTGGTTNGG	5	200	48	300	0.666667
1	1	GTGGTTAGTGCATAGACACTNGG	6	127	73	200	0.635
2	2	GTGGTTAGTGCATCGACACTNGG	6	60	40	100	0.6
3	3	GAATCGAACTCGGGCCACGGNGG	9	467	433	900	0.518889
4	4	CGAGTTCGATTCCCGCCTTGNGG	7	200	65	400	0.5
5	5	TGGGGAGCAGACAGAGGGGANGG	5	100	10	200	0.5
6	6	TGGGGAGCAGAGAGAGTGGANGG	11	300	17	700	0.428571
7	7	CGAGTTCGATTCCTGTCTCGNGG	10	232	94	555	0.418018
8	8	AGGATCAGCAAAGGACCTCGNGG	6	161	41	400	0.4025
9	9	ACTAGGCTATTGGCACCGACNGG	7	234	111	600	0.39
10	10	AGACAGGAAAGCGTGGGGAGNGG	9	229	180	600	0.381667
11	11	ACATAGCACCGAGGTGCTCGNGG	5	101	76	300	0.336667
12	12	ACTCGGGTCGCCGTGAACACNGG	8	200	28	600	0.333333
13	13	CAATAGCCTAGTGGTTAGTGNGG	6	100	6	300	0.333333
14	14	TCTCTGCTCCCCATGCTTTCNGG	5	100	105	300	0.333333
15	15	CGCACTAACCACTATGCCATNGG	5	100	102	300	0.333333
16	16	TCAGCAAAGGACCTCGAGCTNGG	8	197	18	600	0.328333
17	17	GCGCCAATAGCCTAGTGCAGNGG	7	98	49	300	0.326667
18	18	AAGTGTGGGGAGCAGAGATGNGG	10	161	139	500	0.322
19	19	AGTGTGGGGAGCAGAGATGGNGG	10	155	151	500	0.31
20	20	AGCAGAGATAGGGAAAGGATNGG	12	210	110	700	0.3
21	21	TGGGGAGCAGAGATGGGGGANGG	18	267	335	900	0.296667
22	22	GTGGTTAGTGCGTCGACACANGG	34	610	468	2100	0.290476
23	23	AGGATCAGCAAGGGACTTTGNGG	9	158	442	600	0.263333
24	24	GACAGTGGAGATTTAGAGACNGG	16	235	108	900	0.261111
25	25	TCAGCAAAGGACCTCGAGCCNGG	32	538	506	2100	0.25619
26	26	TCAGCAAAGGACCACAAGCCNGG	8	176	469	700	0.251429
27	27	GTGTCGACGCACTAACCACANGG	12	201	176	800	0.25125
28	28	GATAGGGGAAGGGTCAGCAANGG	9	100	12	400	0.25
29	29	TAGCCTAGTGGTTAGTGCGTNGG	6	100	12	400	0.25
30	30	TGGGGAGCAGAGAGTGGGGANGG	6	100	36	400	0.25
31	31	TGCGTCGACACATAGCACTANGG	5	100	99	400	0.25
32	32	AAAGTGTGGGGAGCAGAAATNGG	5	100	37	400	0.25
33	33	AGTGTGGGGAGCAGAAATAGNGG	5	100	30	400	0.25
[truncated: 120 more rows]

## Sheet: parse_GG
-500	-499	-498	-497	-496	-495	-494	-493	-492	-491	-490	-489	-488	-487	-486	-485	-484	-483	-482	-481	-480	-479	-478	-477	-476	-475	-474	-473	-472	-471	-470	-469	-468	-467	-466	-465	-464	-463	-462	-461	-460	-459	-458	-457	-456	-455	-454	-453	-452	-451
[truncated: 4 more rows]
[truncated: 951 more columns]

[truncated: 11 more sheets: parse_TA, parse_CT, mm10_B4_063, mm10_B4_158, dr11_DR1_066, dr11_DR1_132, ct20-T10-R1, ct20-T10-R2, Reps_Indels_Distr, Mut_Curv_ct20, Mut_Curv_NoDox]
