# Supplementary material for: Massively parallel genomic perturbations with multi-target CRISPR interrogates Cas9 activity and DNA repair at endogenous sites
Source: Nat Cell Biol. 2022 Sep 5;24(9):1433–44. doi: 10.1038/s41556-022-00975-z (PMC9481459; doi:10.1038/s41556-022-00975-z)
Supplement: Source Data 9 — Source data for Extended Data Fig. 2. [file 41556_2022_975_MOESM11_ESM.xlsx]

## Sheet: FigS4
	Extended Data Figure 2
			00	01 (d)	01 (p)	02 (d)	02 (m)	02 (p)	03	04	05	06	07	08	09	10	11	12
	MRE11	rep 1	27.6042	17.3292	1.40755	7.59253	1.42728	0.82794	0.987766	0.91945	0.697676	0.790577	0.900489	0.823903	0.848411	0.933805	0.890574	0.462413
		rep 2	20.6331	12.8426	1.27477	6.54565	1.31044	0.917155	1.10602	1.10437	1.21612	1.14227	1.03819	1.05242	1.00315	1.18534	1.18587	1.12691
	dCas9	rep 1	282.031	100.455	16.9106	66.9832	8.86081	12.4229	11.2641	23.1677	30.0464	28.3214	20.2487	18.2976	14.0133	10.6675	5.93442	8.63846
		rep 2	294.267	99.25	17.4713	62.9024	7.77902	11.5378	9.21562	17.4773	29.7132	25.2598	17.7621	16.5821	12.7416	9.43495	5.04479	8.88434

## Sheet: GG_kinetics_r1
# region string	cut site	Cas9 sense	observed target sequence	PAM	expected target sequence	mismatches	RefSeq	RefSeq sense	timepoint_1	timepoint_2	timepoint_3	timepoint_4	timepoint_1	timepoint_2	timepoint_3	timepoint_4	h3k4me1	h3k4me3	h3k9me3	h3k27ac	h3k36me3	dnasei	mnase	atac	rna	pol2	chromhmm	chromhmm_active	mm_pos1	mm_pos2	mm_type	dCas9	dCas9	dCas9	MRE11	MRE11	MRE11	MRE11/dCas9 (30m)	MRE11/dCas9 (60m)	MRE11/dCas9 (180m)	BLISS/dCas9 (180m)	MRE11/BLISS (180m)	dCas9 30m-WT	MRE11 3h-WT		dCas9	H3K4me1	H3K4me3	H3K9me3
chr16:408548-410048	409298	-	CCTGTAGTCCCAGCTACTGG	GGG	CCTGTAGTCCCAGCTACTGG	0	NM_020664	+	0.694537	228.801	380.019	506.882	0.966537	23.0766	26.8918	48.5534	59.3483	140.132	22.4256	150.237	74.6666	0	0	0.0522173	251.74	432.02	15_Quies	inactive	-1	-1	00_null	228.106	379.325	63.4314	22.1101	25.9253	10.8308	0.0969287	0.0683458	0.0940103	0.0598374	1.5711	228.106	47.5868
chr5:555744-557244	556494	-	CCTGTAGTCCCAGCTACTGG	GGG	CCTGTAGTCCCAGCTACTGG	0			0	144.514	262.517	415.76	0.644358	5.68554	17.3066	29.132	32.7347	16.025	35.7947	29.6791	8.03299	0.00490702	0.0607782	0.130543	0.57865	19.1004	15_Quies	inactive	-1	-1	00_null	144.514	262.517	76.6219	5.04118	16.6623	5.91271	0.0348836	0.0634712	0.0685194	0.0250488	2.73544	144.514	28.4877		30m	0.343994	0.241358	-0.0945079
chr16:3104535-3106035	3105285	+	CCTGTAGTCCCAGCTACTGG	TGG	CCTGTAGTCCCAGCTACTGG	0			0.347269	148.77	244.261	448.364	1.28872	7.6922	14.1115	22.1958	49.1021	248.362	19.1715	167.226	61.0306	0.0294421	0.0486226	0.143598	91.1541	323.45	5_TxWk	active	-1	-1	00_null	148.422	243.914	102.051	6.40348	12.8228	4.04214	0.0431436	0.0525711	0.046666	0.076946	0.606477	148.422	20.9071		1h	0.353735	0.192343	-0.0503468
chr8:6269484-6270984	6270234	+	CCTGTAGTCCCAGCTACTGG	AGG	CCTGTAGTCCCAGCTACTGG	0			0.347269	51.3902	92.3051	152.984	0.322179	4.34777	7.98767	9.71068	15.4359	6.75514	24.1506	8.80138	4.25748	0	0.0850895	0.0261087	0.0997673	5.78038	15_Quies	inactive	-1	-1	00_null	51.0429	91.9579	30.3396	4.02559	7.66549	0.861505	0.0788667	0.0833587	0.0615087	0.0339638	1.81101	51.0429	9.3885		3h	0.221159	0.0759453	-0.0100545
chr19:7223321-7224821	7224071	-	CCTGTAGTCCCAGCTACTGG	AGG	CCTGTAGTCCCAGCTACTGG	0	NM_001079817	-	0	124.384	218.55	289.806	0.322179	7.02331	12.7803	32.3689	42.8479	32.2965	29.6002	36.6383	34.2808	0	0.0121556	0.0652716	14.3731	40.2113	15_Quies	inactive	-1	-1	00_null	124.384	218.55	35.6283	6.70113	12.4581	9.79433	0.0538746	0.0570034	0.11058	0.0648108	1.7062	124.384	32.0467			h3k4me1	h3k4me3	h3k9me3
chr17:7622835-7624335	7623585	-	CCTGTAGTCCCAGCTACTGG	GGG	CCTGTAGTCCCAGCTACTGG	0	NM_001289114	+	0.347269	258.097	412.416	581.563	1.28872	29.0966	42.0684	76.7606	67.1993	205.366	29.0905	213.485	220.526	0.0196281	0.0729339	0.156652	572.239	494.85	15_Quies	inactive	-1	-1	00_null	257.749	412.069	84.5735	27.8079	40.7797	17.3461	0.107887	0.0989632	0.129852	0.0719102	1.80575	257.749	75.4719
chr2:10806589-10808089	10807339	-	CCTGTAGTCCCAGCTACTGG	GGG	CCTGTAGTCCCAGCTACTGG	0	NM_001282705	-	0.347269	182.321	264.831	233.796	0.644358	12.3744	30.3531	70.7492	35.1299	54.978	29.2474	45.6443	116.077	0.0196281	0.0972452	0.182761	273.063	101.282	5_TxWk	active	-1	-1	00_null	181.973	264.484	-15.5176	11.73	29.7088	20.198	0.0644603	0.112327	0.300301	0.161111	1.86394	181.973	70.1049		MRE11	H3K4me1	H3K4me3	H3K9me3
chr18:12419229-12420729	12419979	+	CCTGTAGTCCCAGCTACTGG	AGG	CCTGTAGTCCCAGCTACTGG	0	NM_006553	+	0	245.331	357.393	419.662	0	40.8021	62.0375	92.4826	53.2272	80.6672	30.7764	127.518	60.2675	0.0686983	0.0486226	0.744097	69.2119	250.315	1_TssA	active	-1	-1	00_null	245.331	357.393	31.1343	40.8021	62.0375	15.2225	0.166315	0.173584	0.220374	0.141966	1.5523	245.331	92.4826
chr2:13613256-13614756	13614006	+	CCTGTAGTCCCAGCTACTGG	GGG	CCTGTAGTCCCAGCTACTGG	0			0.347269	47.9533	89.9911	163.852	0.644358	3.34443	6.12388	7.86102	15.0367	10.9956	33.7168	6.54986	4.63905	0	0.133712	0.0261087	0.252744	4.27245	15_Quies	inactive	-1	-1	00_null	47.606	89.6438	36.9305	2.70008	5.47952	0.868573	0.0567171	0.0611255	0.0441374	0.0317063	1.39207	47.606	7.21667		30m	0.33816	0.242151	-0.0978937
chr1:13645543-13647043	13646293	+	CCTGTAGTCCCAGCTACTGG	GGG	CCTGTAGTCCCAGCTACTGG	0			0	66.1199	117.246	244.942	1.28872	5.01665	5.59137	16.6469	28.3435	12.0804	35.2458	15.3512	57.6367	0	0.0486226	0.078326	31.8324	7.53962	15_Quies	inactive	-1	-1	00_null	66.1199	117.246	63.8483	3.72794	4.30265	5.52775	0.0563815	0.0366978	0.0627012	0.0382469	1.63938	66.1199	15.3582		1h	0.344174	0.292661	-0.0608296
chr1:17033524-17035024	17034274	-	CCTGTAGTCCCAGCTACTGG	GGG	CCTGTAGTCCCAGCTACTGG	0	NM_003000	-	0.347269	97.2158	154.27	149.919	0.966537	7.6922	13.579	29.5944	35.3961	86.7814	27.9536	57.516	240.347	0	0.0364669	0.039163	142.408	129.179	5_TxWk	active	-1	-1	00_null	96.8686	153.923	-2.1757	6.72566	12.6125	8.00771	0.0694308	0.0819402	0.191399	0.265446	0.721047	96.8686	28.6279		3h	0.344044	0.271955	-0.0160276
chrX:18912219-18913719	18912969	+	CCTGTAGTCCCAGCTACTGG	AGG	CCTGTAGTCCCAGCTACTGG	0	NM_000292	-	0.347269	79.2129	138.586	225.436	1.6109	5.01665	9.05269	22.6582	29.5411	24.1114	39.284	30.9072	122.764	0.0147211	0	0.078326	83.3523	80.6739	5_TxWk	active	-1	-1	00_null	78.8656	138.239	43.4248	3.40576	7.44179	6.80278	0.0431843	0.0538328	0.093507	0.0602092	1.55303	78.8656	21.0474			h3k4me1	h3k4me3	h3k9me3
chr22:19199982-19201482	19200732	+	CCTGTAGTCCCAGCTACTGG	GGG	CCTGTAGTCCCAGCTACTGG	0	NM_001835	-	0.694537	206.543	366.135	496.293	0.966537	17.7255	31.6844	74.9109	52.1626	184.558	30.2667	163.951	128.327	0	0.0729339	0.078326	144.416	318.926	5_TxWk	active	-1	-1	00_null	205.848	365.441	65.0791	16.759	30.7179	21.6133	0.0814142	0.0840571	0.149202	0.0632265	2.3598	205.848	73.9444
chr9:19282973-19284473	19283723	-	CCTGTAGTCCCAGCTACTGG	CGG	CCTGTAGTCCCAGCTACTGG	0	NR_073201	+	1.04181	83.1408	160.698	174.162	2.25525	6.01998	7.72141	10.6355	43.3801	13.6089	29.2866	13.7138	65.6496	0.0392562	0	0.0522173	27.7021	10.5555	5_TxWk	active	-1	-1	00_null	82.099	159.657	6.73204	3.76473	5.46616	1.45705	0.045856	0.034237	0.048407	0.0480719	1.00697	82.099	8.38025
chr20:19324586-19326086	19325336	+	CCTGTAGTCCCAGCTACTGG	TGG	CCTGTAGTCCCAGCTACTGG	0	NM_020689	+	0.694537	27.8227	49.1094	98.6456	0	1.67222	2.66256	6.01137	24.7506	12.82	33.6384	20.0589	11.0454	0	0.0607782	0.0261087	0.0332558	3.51849	15_Quies	inactive	-1	-1	00_null	27.1282	48.4149	24.7681	1.67222	2.66256	1.67441	0.0616413	0.0549946	0.0613712	0.0315675	1.94413	27.1282	6.01137			H3K4me1	H3K4me3	H3K9me3
chr9:19505866-19507366	19506616	-	CCTGTAGTCCCAGCTACTGG	AGG	CCTGTAGTCCCAGCTACTGG	0			0.347269	103.435	193.609	383.715	1.6109	8.36109	9.31894	23.5831	33.5331	21.9419	26.5422	21.6964	7.20961	0	0.0486226	0	1.07749	17.5924	15_Quies	inactive	-1	-1	00_null	103.088	193.262	95.0526	6.75019	7.70805	7.13206	0.06548	0.0398839	0.0573136	0.0298939	1.91724	103.088	21.9722
chr6:19831410-19832910	19832160	-	CCTGTAGTCCCAGCTACTGG	GGG	CCTGTAGTCCCAGCTACTGG	0			0.347269	42.5524	93.8478	166.917	0.644358	6.68887	3.99383	7.86102	82.7682	194.864	60.8863	178.074	17.1705	0.0196281	0.0121556	0.0522173	66.6845	226.943	15_Quies	inactive	-1	-1	00_null	42.2051	93.5006	36.5347	6.04451	3.34948	1.9336	0.143217	0.0358231	0.0433251	0.024843	1.74396	42.2051	7.21667		MRE11/dCas9 (30m)	0.0446618	0.158001	0.051337
chr9:20744487-20745987	20745237	-	CCTGTAGTCCCAGCTACTGG	GGG	CCTGTAGTCCCAGCTACTGG	0	NM_017794	+	0.347269	201.142	355.85	495.179	0.966537	15.3844	24.2293	71.2116	50.0335	15.4826	31.9525	17.6028	82.9205	0.0196281	0.0972452	0.039163	22.5541	9.29887	5_TxWk	active	-1	-1	00_null	200.795	355.503	69.6641	14.4179	23.2627	23.4912	0.071804	0.065436	0.141958	0.0738942	1.92109	200.795	70.2451		MRE11/dCas9 (60m)	0.194936	0.365263	-0.13308
chr16:21126701-21128201	21127451	+	CCTGTAGTCCCAGCTACTGG	GGG	CCTGTAGTCCCAGCTACTGG	0	NM_001347886	-	0	154.334	282.829	449.2	0.322179	8.36109	19.4367	45.7789	26.2144	31.5076	28.5809	23.5386	25.5047	0	0.0121556	0.078326	8.02794	25.1321	14_ReprPCWk	inactive	-1	-1	00_null	154.334	282.829	83.1853	8.03891	19.1145	13.1711	0.0520876	0.0675831	0.101195	0.0394848	2.56289	154.334	45.4567		MRE11/dCas9	0.25079	0.370633	-0.123405
chr2:21660869-21662369	21661619	+	CCTGTAGTCCCAGCTACTGG	AGG	CCTGTAGTCCCAGCTACTGG	0			0.347269	69.2295	113.389	212.617	0.644358	7.35776	11.7152	30.5193	17.565	12.4748	38.2254	8.39201	7.08911	0.0245351	0.0243113	0.0913803	0.0598604	4.77509	15_Quies	inactive	-1	-1	00_null	68.8822	113.041	49.6144	6.7134	11.0709	9.40201	0.097462	0.0979365	0.14074	0.034278	4.10584	68.8822	29.8749		BLISS/dCas9	0.127988	0.36621	-0.128685
chr14:24211933-24213433	24212683	-	CCTGTAGTCCCAGCTACTGG	GGG	CCTGTAGTCCCAGCTACTGG	0	NM_014169	-	0.347269	5.89187	7.97064	6.68784	0.322179	0.668887	1.86379	1.38724	49.3682	284.603	28.6593	197.929	199.62	0	0	0	381.663	365.42	5_TxWk	active	-1	-1	00_null	5.5446	7.62337	-0.6414	0.346708	1.54161	-0.238275	0.0625307	0.202222	0.167976	0.157715	1.06506	5.5446	1.06506		MRE11/BLISS	0.11831	0.0478053	-0.00502615
chr1:26934035-26935535	26934785	-	CCTGTAGTCCCAGCTACTGG	AGG	CCTGTAGTCCCAGCTACTGG	0	NM_006600	+	0	111.127	184.353	204.815	0.322179	12.7089	31.9507	98.494	40.5857	194.617	26.4638	103.979	209.299	0	0.0243113	0.0652716	66.465	220.408	5_TxWk	active	-1	-1	00_null	111.127	184.353	10.2309	12.3867	31.6285	33.2717	0.111464	0.171565	0.47932	0.0814907	5.8819	111.127	98.1718			p value of correlation
chr18:27100733-27102233	27101483	+	CCTGTAGTCCCAGCTACTGG	CGG	CCTGTAGTCCCAGCTACTGG	0	NM_031422	-	1.04181	4.4189	5.9137	18.3916	0.966537	0.668887	1.33128	0.924826	32.6016	10.3053	42.3028	17.3981	12.7122	0.00490702	0	0	0.57865	4.52377	15_Quies	inactive	-1	-1	00_null	3.3771	4.87189	6.23893	-0.29765	0.36474	-0.203226	-0.088138	0.0748663	-0.00240412	0.0576377	-0.0417109	3.3771	-0.0417109		MRE11/dCas9 (30m)	0.620545	0.0747212	0.56912
chr2:27883624-27885124	27884374	-	CCTGTAGTCCCAGCTACTGG	GGG	CCTGTAGTCCCAGCTACTGG	0	NM_001287580	-	0.694537	190.667	332.71	492.949	0.322179	9.02997	13.3128	25.4327	52.828	75.2927	46.4194	48.9193	35.4456	0.00981405	0.0607782	0.078326	12.6172	35.4362	15_Quies	inactive	-1	-1	00_null	189.973	332.015	80.1197	8.70779	12.9906	6.05997	0.045837	0.0391265	0.0510113	0.0339062	1.50448	189.973	25.1105		MRE11/dCas9 (60m)	0.0263718	7.50559e-06	0.13548
chr21:28642820-28644320	28643570	+	CCTGTAGTCCCAGCTACTGG	AGG	CCTGTAGTCCCAGCTACTGG	0			1.04181	61.0463	105.675	205.651	1.6109	3.67888	6.39013	10.1731	21.0247	9.7136	49.203	11.2576	7.20961	0.00981405	0.158023	0.0522173	2.14832	5.27773	15_Quies	inactive	-1	-1	00_null	60.0045	104.633	49.9879	2.06798	4.77924	1.89148	0.0344638	0.045676	0.0418466	0.0611232	0.684627	60.0045	8.56219		MRE11/dCas9	0.00359244	5.14722e-06	0.167063
chr18:30221551-30223051	30222301	+	CCTGTAGTCCCAGCTACTGG	AGG	CCTGTAGTCCCAGCTACTGG	0			0.694537	11.2927	20.5694	23.1288	1.93307	1.33777	1.59753	1.38724	21.2909	9.86152	39.6368	4.9124	10.3626	0.0196281	0.109401	0	0	3.51849	15_Quies	inactive	-1	-1	00_null	10.5982	19.8748	1.27969	-0.595301	-0.335541	-0.105147	-0.0561699	-0.0168827	-0.0243305	0.0445747	-0.545835	10.5982	-0.545835		BLISS/dCas9	0.151496	7.02728e-06	0.149225
chr7:31244009-31245509	31244759	-	CCTGTAGTCCCAGCTACTGG	GGG	CCTGTAGTCCCAGCTACTGG	0			0.347269	46.153	92.8194	179.178	1.28872	2.00666	4.52634	6.01137	27.6781	12.9186	37.3629	12.281	4.71938	0.0147211	0.0850895	0.0522173	0.0665115	2.76453	15_Quies	inactive	-1	-1	00_null	45.8057	92.4721	43.1795	0.717944	3.23763	0.742514	0.0156737	0.035012	0.0264085	0.069934	0.37762	45.8057	4.72266		MRE11/BLISS	0.185695	0.596084	0.955635
chr5:31326069-31327569	31326819	-	CCTGTAGTCCCAGCTACTGG	GGG	CCTGTAGTCCCAGCTACTGG	0	NM_004932	+	0.694537	62.8466	123.159	205.651	1.28872	5.3511	7.1889	17.5717	33.267	14.0527	59.318	20.8777	9.86049	0	0.0243113	0.0261087	0.199535	6.0317	15_Quies	inactive	-1	-1	00_null	62.1521	122.465	41.2459	4.06238	5.90018	5.1914	0.0653619	0.0481787	0.0794461	0.0355012	2.23784	62.1521	16.283
chr3:32831598-32833098	32832348	+	CCTGTAGTCCCAGCTACTGG	AGG	CCTGTAGTCCCAGCTACTGG	0	NM_001039111	+	0.347269	169.064	314.712	469.263	0.966537	15.05	28.4893	61.0385	29.1419	14.4471	21.9159	22.1058	33.2767	0.0736054	0.133712	0.0652716	6.65115	23.6241	14_ReprPCWk	inactive	-1	-1	00_null	168.717	314.364	77.2758	14.0834	27.5228	16.2746	0.0834738	0.0875507	0.128108	0.0712858	1.79711	168.717	60.072
chr9:34094765-34096265	34095515	-	CCTGTAGTCCCAGCTACTGG	AGG	CCTGTAGTCCCAGCTACTGG	0	NM_015397	-	0.347269	79.7039	100.019	94.7443	1.6109	6.35443	7.72141	26.82	38.4566	168.484	19.6028	80.8498	136.882	0.0294421	0	0.039163	107.336	137.975	5_TxWk	active	-1	-1	00_null	79.3566	99.6714	-2.63715	4.74353	6.11052	9.54928	0.0597748	0.0613066	0.267053	0.176812	1.51038	79.3566	25.2091
chr6:34157692-34159192	34158442	+	CCTGTAGTCCCAGCTACTGG	GGG	CCTGTAGTCCCAGCTACTGG	0			0.694537	107.199	196.181	325.196	1.28872	7.6922	11.9815	21.7334	32.0694	44.1303	29.5218	31.5212	5.42227	0.0196281	0.0121556	0.0522173	0.485534	30.6611	15_Quies	inactive	-1	-1	00_null	106.505	195.486	64.5078	6.40348	10.6928	4.87596	0.0601239	0.0546985	0.0630034	0.0288697	2.18233	106.505	20.4447
chr17:34818284-34819784	34819034	+	CCTGTAGTCCCAGCTACTGG	GGG	CCTGTAGTCCCAGCTACTGG	0			0.694537	45.0073	80.7348	184.473	1.28872	3.00999	3.19507	12.9476	30.0733	15.8277	38.7351	20.8777	8.53505	0	0.0486226	0.0261087	0.0798138	10.5555	15_Quies	inactive	-1	-1	00_null	44.3128	80.0403	51.869	1.72127	1.90635	4.87625	0.0388437	0.0238174	0.0634398	0.0282086	2.24895	44.3128	11.6589
chr6:35526281-35527781	35527031	+	CCTGTAGTCCCAGCTACTGG	AGG	CCTGTAGTCCCAGCTACTGG	0			0.694537	154.825	246.061	457.838	0.644358	9.36442	18.3716	39.7675	56.82	74.3066	34.2657	61.4049	27.2519	0	0.0850895	0.130543	57.0669	82.1819	15_Quies	inactive	-1	-1	00_null	154.131	245.367	105.888	8.72006	17.7273	10.698	0.0565757	0.0722481	0.0855818	0.043375	1.97307	154.131	39.1232
chr15:38619942-38621442	38620692	-	CCTGTAGTCCCAGCTACTGG	GGG	CCTGTAGTCCCAGCTACTGG	0			0	106.545	190.524	297.887	0.966537	9.02997	16.2416	32.8313	23.42	7.88922	23.6018	12.0763	5.18128	0.0196281	0.0243113	0.195815	0.11307	5.27773	15_Quies	inactive	-1	-1	00_null	106.545	190.524	53.6817	8.06344	15.2751	8.29487	0.0756813	0.0801739	0.106969	0.0634283	1.68646	106.545	31.8648
chrX:38698000-38699500	38698750	-	CCTGTAGTCCCAGCTACTGG	GGG	CCTGTAGTCCCAGCTACTGG	0			1.04181	113.582	224.206	375.633	1.93307	8.02664	16.2416	27.2824	39.3881	18.8355	48.3013	24.562	14.3389	0.00490702	0	0.078326	39.1886	8.5449	15_Quies	inactive	-1	-1	00_null	112.54	223.165	75.7136	6.09357	14.3085	5.52039	0.0541456	0.0641164	0.0676718	0.0529339	1.27842	112.54	25.3493
chr3:40174283-40175783	40175033	+	CCTGTAGTCCCAGCTACTGG	AGG	CCTGTAGTCCCAGCTACTGG	0	NR_104316	+	0	125.366	218.293	358.914	0.644358	11.7055	12.2478	31.9065	16.1012	10.3053	22.3864	12.281	7.55101	0	0.0607782	0.039163	4.19688	4.77509	15_Quies	inactive	-1	-1	00_null	125.366	218.293	70.3106	11.0612	11.6034	9.82938	0.088231	0.0531552	0.0871021	0.0406739	2.14147	125.366	31.2622
chr6:43048143-43049643	43048893	-	CCTGTAGTCCCAGCTACTGG	AGG	CCTGTAGTCCCAGCTACTGG	0	NM_001168370	-	0.347269	124.057	199.78	273.644	0.966537	7.02331	18.6379	41.6172	96.3412	370.892	30.5804	211.438	216.288	0	0.0486226	0.0522173	479.861	342.299	5_TxWk	active	-1	-1	00_null	123.709	199.433	36.9319	6.05678	17.6714	11.4896	0.0489597	0.088608	0.148742	0.110828	1.3421	123.709	40.6507
chr19:43423367-43424867	43424117	-	CCTGTAGTCCCAGCTACTGG	AGG	CCTGTAGTCCCAGCTACTGG	0			0.347269	86.5777	153.499	258.039	1.28872	5.68554	10.384	18.0341	58.0176	37.7203	55.9464	44.0069	6.06491	0.0147211	0.0121556	0.117489	1.37014	46.7456	15_Quies	inactive	-1	-1	00_null	86.2305	153.152	52.27	4.39682	9.09525	3.82507	0.0509892	0.0593872	0.0649823	0.0322953	2.01213	86.2305	16.7454
chr5:44537445-44538945	44538195	+	CCTGTAGTCCCAGCTACTGG	GGG	CCTGTAGTCCCAGCTACTGG	0			0	38.7881	81.7633	147.968	1.28872	4.68221	4.26009	7.86102	19.561	14.8416	46.3802	11.8716	2.87179	0	0	0.0522173	0	4.02113	15_Quies	inactive	-1	-1	00_null	38.7881	81.7633	33.1025	3.39349	2.97137	1.80047	0.0874879	0.0363411	0.044417	0.0633127	0.70155	38.7881	6.57231
chr18:46026027-46027527	46026777	+	CCTGTAGTCCCAGCTACTGG	GGG	CCTGTAGTCCCAGCTACTGG	0	NM_024430	-	0.347269	71.1934	128.044	184.194	0.322179	3.00999	5.32511	8.78585	34.1985	35.0577	35.3242	36.4336	42.2937	0.0196281	0.0121556	0.0261087	71.9987	51.0181	5_TxWk	active	-1	-1	00_null	70.8461	127.697	28.0749	2.68781	5.00293	1.73037	0.0379387	0.0391781	0.0460365	0.0281981	1.63261	70.8461	8.46367
chr18:47096260-47097760	47097010	+	CCTGTAGTCCCAGCTACTGG	GGG	CCTGTAGTCCCAGCTACTGG	0	NM_001353901	+	0	50.5719	89.2197	152.706	0	2.00666	5.32511	14.3348	29.2749	11.7352	39.2056	21.4917	69.1841	0.00981405	0.0243113	0.078326	64.33	25.1321	15_Quies	inactive	-1	-1	00_null	50.5719	89.2197	31.7429	2.00666	5.32511	4.50485	0.0396794	0.0596854	0.0938722	0.0818986	1.1462	50.5719	14.3348
chr16:47371290-47372790	47372040	-	CCTGTAGTCCCAGCTACTGG	GGG	CCTGTAGTCCCAGCTACTGG	0	NM_030790	-	1.38907	66.7745	114.16	127.626	0.644358	4.68221	4.52634	15.722	28.6096	8.82606	31.7173	12.0763	35.2849	0	0.0364669	0.0522173	7.78185	9.80151	5_TxWk	active	-1	-1	00_null	65.3854	112.771	6.73306	4.03785	3.88199	5.59785	0.0617546	0.0344236	0.119439	0.115643	1.03283	65.3854	15.0777
chrX:47539728-47541228	47540478	+	CCTGTAGTCCCAGCTACTGG	TGG	CCTGTAGTCCCAGCTACTGG	0			0	77.5763	141.929	206.766	0	7.02331	8.25392	12.9476	32.6016	78.3991	38.8135	48.3052	48.8807	0.0441632	0	0.0522173	113.322	112.843	15_Quies	inactive	-1	-1	00_null	77.5763	141.929	32.4184	7.02331	8.25392	2.34682	0.0905343	0.0581554	0.0626196	0.0250725	2.49754	77.5763	12.9476
chr17:48021104-48022604	48021854	-	CCTGTAGTCCCAGCTACTGG	GGG	CCTGTAGTCCCAGCTACTGG	0			0	150.57	288.743	416.596	0.322179	21.4044	26.3593	59.1889	110.313	134.166	34.6185	208.572	167.347	0.0343492	0.0486226	0.326358	314.094	273.688	5_TxWk	active	-1	-1	00_null	150.57	288.743	63.9269	21.0822	26.0371	16.4148	0.140016	0.0901741	0.141304	0.0475967	2.96878	150.57	58.8667
chr17:50491970-50493470	50492720	+	CCTGTAGTCCCAGCTACTGG	TGG	CCTGTAGTCCCAGCTACTGG	0			0.347269	141.241	244.519	389.845	0.966537	10.7022	10.6502	23.1207	81.4376	60.2046	32.4622	102.751	58.9019	0	0.0243113	0.104435	117.805	152.049	5_TxWk	active	-1	-1	00_null	140.894	244.171	72.6633	9.73565	9.68369	6.23522	0.0690992	0.0396594	0.0568787	0.0374802	1.51757	140.894	22.1541
chr19:51647245-51648745	51647995	+	CCTGTAGTCCCAGCTACTGG	GGG	CCTGTAGTCCCAGCTACTGG	0			1.04181	2.78227	4.37099	15.3263	0.644358	1.67222	0.532511	0.462413	27.9443	121.888	49.4382	75.3234	22.6932	0.00490702	0.0607782	0.0130543	5.83971	36.6928	14_ReprPCWk	inactive	-1	-1	00_null	1.74047	3.32919	5.47765	1.02786	-0.111847	-0.035049	0.590565	-0.0335959	-0.0127372	0.070006	-0.181945	1.74047	-0.181945
chrX:54034139-54035639	54034889	+	CCTGTAGTCCCAGCTACTGG	GGG	CCTGTAGTCCCAGCTACTGG	0	NM_015107	-	0.694537	62.3556	107.218	156.05	0.966537	5.68554	9.05269	15.2596	27.8112	74.5531	48.2229	58.5394	139.413	0.00490702	0	0.0522173	78.6366	55.0392	5_TxWk	active	-1	-1	00_null	61.6611	106.523	24.4158	4.719	8.08615	3.10347	0.0765313	0.0759096	0.0920028	0.046836	1.96436	61.6611	14.2931
chr4:57697171-57698671	57697921	+	CCTGTAGTCCCAGCTACTGG	GGG	CCTGTAGTCCCAGCTACTGG	0			0	74.9577	111.332	207.044	1.28872	4.68221	7.72141	15.722	14.1052	6.40999	23.0921	7.77796	2.55047	0	0.0972452	0.0652716	0.0199535	2.76453	15_Quies	inactive	-1	-1	00_null	74.9577	111.332	47.8562	3.39349	6.4327	4.00032	0.0452721	0.0577795	0.0697113	0.0907177	0.768443	74.9577	14.4333
chr6:58379995-58381495	58380745	+	CCTGTAGTCCCAGCTACTGG	GGG	CCTGTAGTCCCAGCTACTGG	0			0.694537	23.0765	41.3959	83.3193	0.322179	4.01332	3.46132	8.78585	5.58885	4.73353	17.6425	3.6843	4.07674	0	0	0	0.771534	0.502641	15_Quies	inactive	-1	-1	00_null	22.3819	40.7014	20.9617	3.69114	3.13914	2.66226	0.164916	0.0771263	0.102435	0.0627431	1.63261	22.3819	8.46367
chr14:59443946-59445446	59444696	+	CCTGTAGTCCCAGCTACTGG	GGG	CCTGTAGTCCCAGCTACTGG	0			1.04181	183.957	302.884	397.648	0.966537	15.3844	18.9041	37.9179	37.9244	102.264	36.6964	62.019	117.723	0	0.0121556	0.104435	86.7377	61.5736	5_TxWk	active	-1	-1	00_null	182.915	301.842	47.3817	14.4179	17.9376	9.50687	0.0788226	0.0594271	0.0931689	0.0658206	1.4155	182.915	36.9513
chr14:60112322-60113822	60113072	+	CCTGTAGTCCCAGCTACTGG	GGG	CCTGTAGTCCCAGCTACTGG	0	NM_022495	+	0.347269	66.4472	101.818	96.9736	0.322179	4.68221	6.92264	12.4852	44.0455	91.4163	38.4215	79.4171	113.486	0	0.133712	0	185.647	40.714	5_TxWk	active	-1	-1	00_null	66.0999	101.471	-2.42242	4.36003	6.60047	2.78126	0.0659612	0.0650477	0.125876	0.172732	0.728736	66.0999	12.163
chr5:61365272-61366772	61366022	-	CCTGTAGTCCCAGCTACTGG	TGG	CCTGTAGTCCCAGCTACTGG	0	NM_020928	+	0.694537	78.7219	128.559	129.02	1.6109	7.6922	13.3128	25.8951	114.971	171.196	45.5177	143.688	30.7663	0.0147211	0.0486226	0.117489	14.0073	111.586	5_TxWk	active	-1	-1	00_null	78.0274	127.864	0.230424	6.0813	11.7019	6.29118	0.0779381	0.0915181	0.18924	0.146367	1.29291	78.0274	24.2842
chr3:63111348-63112848	63112098	-	CCTGTAGTCCCAGCTACTGG	GGG	CCTGTAGTCCCAGCTACTGG	0	NR_027104	+	0	54.0088	101.304	193.947	1.28872	3.00999	7.45516	11.5603	19.9602	9.36844	29.0121	6.95923	3.81567	0	0.0486226	0.0130543	0.0665115	3.51849	15_Quies	inactive	-1	-1	00_null	54.0088	101.304	46.3215	1.72127	6.16644	2.05259	0.0318703	0.0608705	0.0529609	0.0698768	0.757918	54.0088	10.2716
chr10:63608592-63610092	63609342	+	CCTGTAGTCCCAGCTACTGG	AGG	CCTGTAGTCCCAGCTACTGG	0	NM_001001330	+	0.694537	85.5958	157.87	131.806	0.644358	4.01332	5.32511	18.0341	91.0184	48.6666	40.9698	182.782	36.2489	0	0.0364669	0.0522173	56.6878	59.3117	5_TxWk	active	-1	-1	00_null	84.9012	157.176	-13.032	3.36896	4.68075	6.3545	0.039681	0.0297804	0.132633	0.0475181	2.79122	84.9012	17.3898
chr14:63637322-63638822	63638072	-	CCTGTAGTCCCAGCTACTGG	GGG	CCTGTAGTCCCAGCTACTGG	0	NM_080666	-	1.38907	68.5748	115.96	120.381	0.644358	4.34777	4.52634	12.4852	45.2431	57.4434	35.481	50.7614	46.7319	0	0.0121556	0.0522173	67.4294	53.7826	5_TxWk	active	-1	-1	00_null	67.1857	114.571	2.21057	3.70341	3.88199	3.97941	0.0551219	0.0338828	0.0995092	0.0523579	1.90056	67.1857	11.8408
chr11:65667284-65668784	65668034	-	CCTGTAGTCCCAGCTACTGG	GGG	CCTGTAGTCCCAGCTACTGG	0			0.347269	141.241	222.149	381.207	0.966537	11.3711	14.3778	30.5193	35.5291	141.118	15.7214	94.3589	174.778	0.0245351	0.0850895	0.0130543	202.787	258.86	15_Quies	inactive	-1	-1	00_null	140.894	221.802	79.5287	10.4045	13.4113	8.07074	0.0738466	0.060465	0.0775949	0.0410768	1.88902	140.894	29.5527
chr18:67140314-67141814	67141064	-	CCTGTAGTCCCAGCTACTGG	GGG	CCTGTAGTCCCAGCTACTGG	0			0.694537	26.5134	48.3381	87.2205	0.322179	0.668887	2.92881	6.47378	20.4925	9.26983	36.8532	8.18733	3.41402	0	0.0364669	0.0261087	0.0199535	4.02113	15_Quies	inactive	-1	-1	00_null	25.8189	47.6435	19.4412	0.346708	2.60663	1.77249	0.0134285	0.0547112	0.0710955	0.0115572	6.15161	25.8189	6.15161
chr8:67902793-67904293	67903543	-	CCTGTAGTCCCAGCTACTGG	GGG	CCTGTAGTCCCAGCTACTGG	0			0.347269	46.3166	88.1912	196.177	0.644358	2.67555	4.7926	7.39861	25.0168	38.6572	29.169	18.4215	5.08086	0.00490702	0.0729339	0	0.359162	19.603	15_Quies	inactive	-1	-1	00_null	45.9694	87.844	53.9926	2.03119	4.14824	1.30301	0.0441857	0.0472228	0.0344905	0.0638637	0.540065	45.9694	6.75425
chr5:69173889-69175389	69174639	+	CCTGTAGTCCCAGCTACTGG	AGG	CCTGTAGTCCCAGCTACTGG	0	NM_031966	+	0	98.8525	146.043	115.922	1.28872	8.02664	13.8453	41.1548	35.9283	172.527	29.8354	86.581	140.055	0	0.0364669	0.039163	297.513	145.766	4_Tx	active	-1	-1	00_null	98.8525	146.043	-15.0601	6.73793	12.5566	13.6547	0.0681614	0.0859788	0.343903	0.261286	1.31619	98.8525	39.8661
chr2:70335777-70337277	70336527	+	CCTGTAGTCCCAGCTACTGG	AGG	CCTGTAGTCCCAGCTACTGG	0			0.347269	203.76	325.768	537.814	0.322179	8.02664	19.7029	47.6286	39.9204	106.307	33.756	87.8091	46.029	0.0441632	0.0850895	0.0652716	86.5648	94.2453	15_Quies	inactive	-1	-1	00_null	203.413	325.42	106.023	7.70446	19.3807	13.9628	0.0378759	0.059556	0.0880174	0.0213229	4.12783	203.413	47.3064
chrX:71354434-71355934	71355184	+	CCTGTAGTCCCAGCTACTGG	AGG	CCTGTAGTCCCAGCTACTGG	0			0.694537	142.387	254.546	413.253	1.28872	6.35443	15.1766	26.82	19.2948	83.8229	47.9484	28.2463	116.759	0.00490702	0	0.078326	25.5737	42.9758	15_Quies	inactive	-1	-1	00_null	141.692	253.852	79.3532	5.06571	13.8879	5.8217	0.0357515	0.0547085	0.0618852	0.0277787	2.22779	141.692	25.5312
chr14:71394803-71396303	71395553	+	CCTGTAGTCCCAGCTACTGG	GGG	CCTGTAGTCCCAGCTACTGG	0	NM_001354288	+	0.347269	151.716	225.235	288.97	0	13.0433	22.6317	52.2527	75.9818	15.0881	44.7336	38.2757	26.7699	0.00490702	0.109401	0.078326	5.06153	9.29887	15_Quies	inactive	-1	-1	00_null	151.368	224.888	31.8677	13.0433	22.6317	14.8105	0.0861692	0.100636	0.181041	0.0976945	1.85314	151.368	52.2527
chrX:71976798-71978298	71977548	-	CCTGTAGTCCCAGCTACTGG	GGG	CCTGTAGTCCCAGCTACTGG	0	NM_001013627	+	0	115.382	255.318	466.755	0.966537	8.36109	13.579	32.8313	39.7873	31.2117	70.1388	31.1118	17.1504	0	0	0.0261087	0.611906	17.0898	15_Quies	inactive	-1	-1	00_null	115.382	255.318	105.719	7.39455	12.6125	9.62615	0.0640873	0.0493993	0.0682688	0.0245532	2.78044	115.382	31.8648
chr14:72644698-72646198	72645448	-	CCTGTAGTCCCAGCTACTGG	GGG	CCTGTAGTCCCAGCTACTGG	0	NM_001280542	-	0	109.491	211.608	324.917	0.644358	8.69553	11.9815	26.3576	31.8032	13.9047	38.1862	22.9245	20.4038	0.0196281	0.121556	0.0652716	7.57566	8.5449	15_Quies	inactive	-1	-1	00_null	109.491	211.608	56.6549	8.05117	11.3371	7.18803	0.073533	0.0535763	0.0791376	0.0674654	1.17301	109.491	25.7132
chr13:73087931-73089431	73088681	+	CCTGTAGTCCCAGCTACTGG	GGG	CCTGTAGTCCCAGCTACTGG	0			0.694537	167.1	284.629	509.948	1.93307	4.68221	12.7803	31.9065	33.0008	77.3636	23.3273	25.9948	52.9976	0.0245351	0.0607782	0.0522173	30.5554	57.8038	15_Quies	inactive	-1	-1	00_null	166.405	283.934	112.659	2.74913	10.8472	9.56312	0.0165207	0.0382032	0.0588577	0.0307204	1.91591	166.405	29.9734
chr2:73378454-73379954	73379204	-	CCTGTAGTCCCAGCTACTGG	GGG	CCTGTAGTCCCAGCTACTGG	0			0	58.5914	98.9902	185.866	0.322179	3.34443	4.52634	12.9476	34.0654	75.1448	44.1847	36.0242	36.6103	0	0.0486226	0.0261087	6.69771	26.1374	14_ReprPCWk	inactive	-1	-1	00_null	58.5914	98.9902	43.438	3.02226	4.20417	4.21061	0.0515819	0.0424705	0.0679273	0.0335197	2.02649	58.5914	12.6254
chr5:75704340-75705840	75705090	+	CCTGTAGTCCCAGCTACTGG	GGG	CCTGTAGTCCCAGCTACTGG	0	NM_152408	-	0.347269	96.7248	158.384	178.064	1.28872	6.68887	8.52018	18.9589	41.9164	70.9043	35.3242	33.3634	88.2022	0.00490702	0.0729339	0.130543	28.3605	62.0762	5_TxWk	active	-1	-1	00_null	96.3776	158.037	9.83969	5.40015	7.23146	5.21938	0.0560312	0.045758	0.0994294	0.0468288	2.12325	96.3776	17.6702
chr15:75877731-75879231	75878481	+	CCTGTAGTCCCAGCTACTGG	GGG	CCTGTAGTCCCAGCTACTGG	0	NM_173469	+	1.04181	255.314	485.952	614.445	0.322179	15.7188	40.2046	133.637	92.8814	152.804	48.2229	165.998	141.521	0.0343492	0.0486226	0.130543	82.8202	125.912	5_TxWk	active	-1	-1	00_null	254.273	484.91	64.2466	15.3967	39.8824	46.7164	0.0605518	0.082247	0.217337	0.0630209	3.44865	254.273	133.315
chr9:76731454-76732954	76732204	+	CCTGTAGTCCCAGCTACTGG	GGG	CCTGTAGTCCCAGCTACTGG	0	NM_001308047	-	0.694537	103.926	187.696	330.491	0.966537	13.7122	17.5729	33.7562	46.0415	28.7956	29.2866	29.4744	9.67975	0.0196281	0.0364669	0.0522173	2.84669	12.3147	14_ReprPCWk	inactive	-1	-1	00_null	103.231	187.001	71.3975	12.7456	16.6063	8.09165	0.123467	0.0888034	0.099424	0.0632956	1.57079	103.231	32.7896
chr13:77321300-77322800	77322050	+	CCTGTAGTCCCAGCTACTGG	AGG	CCTGTAGTCCCAGCTACTGG	0	NM_015057	-	1.04181	265.789	425.529	491.556	3.22179	14.7155	23.6967	70.2868	42.7148	125.34	30.2275	54.4457	74.5461	0	0.0243113	0.117489	11.6595	59.8143	5_TxWk	active	-1	-1	00_null	264.747	424.487	33.0134	11.4937	20.475	23.295	0.043414	0.0482345	0.136724	0.0747727	1.82853	264.747	67.065
chr4:79309093-79310593	79309843	-	CCTGTAGTCCCAGCTACTGG	AGG	CCTGTAGTCCCAGCTACTGG	0			0.347269	41.8977	82.5347	157.164	0.644358	5.3511	2.92881	7.86102	22.7546	7.10029	29.5218	10.0295	7.93258	0	0.0364669	0.039163	0.884603	4.02113	15_Quies	inactive	-1	-1	00_null	41.5505	82.1874	37.3147	4.70674	2.28445	2.46611	0.113278	0.0277957	0.0460197	0.0530698	0.867155	41.5505	7.21667
chr17:80896401-80897901	80897151	+	CCTGTAGTCCCAGCTACTGG	AGG	CCTGTAGTCCCAGCTACTGG	0	NM_020761	+	0.347269	73.812	129.587	178.064	0.322179	6.35443	8.52018	19.8838	43.9124	21.3009	33.5208	68.7735	144.835	0.00981405	0.0121556	0.0261087	22.1151	73.1343	5_TxWk	active	-1	-1	00_null	73.4648	129.24	24.2383	6.03225	8.198	5.68179	0.0821108	0.0634324	0.110072	0.0527147	2.08807	73.4648	19.5616
chr14:81603940-81605440	81604690	+	CCTGTAGTCCCAGCTACTGG	GGG	CCTGTAGTCCCAGCTACTGG	0			1.04181	41.8977	69.6788	149.362	0.644358	5.01665	7.45516	9.71068	18.3634	11.8831	40.3033	12.0763	4.67922	0	0.0243113	0.130543	0.0332558	3.76981	15_Quies	inactive	-1	-1	00_null	40.8559	68.637	39.8414	4.37229	6.8108	1.12776	0.107017	0.0992293	0.0611268	0.0490575	1.24602	40.8559	9.06632
chr10:86581088-86582588	86581838	-	CCTGTAGTCCCAGCTACTGG	GGG	CCTGTAGTCCCAGCTACTGG	0			0	187.067	338.109	575.154	0.966537	15.05	24.7618	46.2413	22.2223	8.92468	31.5605	21.287	6.62721	0.00981405	0.109401	0.039163	0.605255	13.0687	15_Quies	inactive	-1	-1	00_null	187.067	338.109	118.522	14.0834	23.7952	10.7398	0.0752855	0.0703773	0.0787177	0.0653932	1.20376	187.067	45.2748
chr12:88059699-88061199	88060449	+	CCTGTAGTCCCAGCTACTGG	GGG	CCTGTAGTCCCAGCTACTGG	0	NM_025114	-	0	109.327	190.781	295.937	0.966537	7.02331	13.0465	36.9931	27.9443	56.4572	37.8726	19.2402	149.012	0	0.0729339	0.078326	125.64	37.6981	5_TxWk	active	-1	-1	00_null	109.327	190.781	52.5779	6.05678	12.08	11.9733	0.0554006	0.0633186	0.121737	0.0493296	2.46783	109.327	36.0265
chr14:90409129-90410629	90409879	-	CCTGTAGTCCCAGCTACTGG	GGG	CCTGTAGTCCCAGCTACTGG	0			0.347269	196.396	316.769	473.443	1.28872	14.0466	16.7741	23.5831	64.2718	127.805	34.6577	109.71	55.3674	0.0245351	0.0729339	0.130543	147.848	442.073	15_Quies	inactive	-1	-1	00_null	196.048	316.421	78.3373	12.7579	15.4854	3.40449	0.0650753	0.0489391	0.0471244	0.0573897	0.821129	196.048	22.2944
chr13:91009512-91011012	91010262	-	CCTGTAGTCCCAGCTACTGG	GGG	CCTGTAGTCCCAGCTACTGG	0			1.04181	160.226	290.543	516.078	2.89961	11.3711	12.7803	28.6696	15.5689	8.82606	24.8563	6.34518	11.1056	0	0.0729339	0.0261087	0.0997673	4.02113	15_Quies	inactive	-1	-1	00_null	159.184	289.501	112.768	8.47147	9.88066	7.94468	0.053218	0.03413	0.0500353	0.0506854	0.987175	159.184	25.77
chr5:93917019-93918519	93917769	+	CCTGTAGTCCCAGCTACTGG	GGG	CCTGTAGTCCCAGCTACTGG	0	NR_028080	-	0	122.42	213.15	367.552	0.966537	5.3511	12.514	23.1207	53.0941	13.3624	37.2061	18.6262	16.7488	0.0392562	0.0364669	0.0522173	7.22315	6.28302	15_Quies	inactive	-1	-1	00_null	122.42	213.15	77.201	4.38456	11.5475	5.30332	0.0358157	0.0541753	0.0602747	0.039718	1.51757	122.42	22.1541
chr6:96119648-96121148	96120398	-	CCTGTAGTCCCAGCTACTGG	GGG	CCTGTAGTCCCAGCTACTGG	0	NM_006581	+	0	45.9893	87.4199	161.901	0.966537	3.34443	5.85762	15.722	19.2948	15.877	43.0869	7.36859	6.00466	0.00490702	0.0243113	0.0522173	0.226139	0.753962	15_Quies	inactive	-1	-1	00_null	45.9893	87.4199	37.2407	2.3779	4.89109	4.93221	0.0517054	0.0559493	0.0911389	0.0514031	1.77302	45.9893	14.7555
chr8:97795317-97796817	97796067	-	CCTGTAGTCCCAGCTACTGG	GGG	CCTGTAGTCCCAGCTACTGG	0	NM_018407	+	0	100.816	187.181	213.175	1.6109	7.6922	11.449	21.271	48.7029	40.3829	19.642	68.3642	39.442	0.0392562	0.0972452	0.104435	44.7091	48.2536	5_TxWk	active	-1	-1	00_null	100.816	187.181	12.9967	6.0813	9.83809	4.91101	0.0603206	0.0525591	0.0922253	0.0635742	1.45067	100.816	19.6601
chr2:97846319-97847819	97847069	+	CCTGTAGTCCCAGCTACTGG	GGG	CCTGTAGTCCCAGCTACTGG	0	NM_015348	-	0.347269	12.1111	26.7402	25.6367	1.6109	1.00333	2.66256	1.84965	31.404	11.1928	37.5982	16.5793	79.4061	0	0.0486226	0.0652716	41.3502	14.3253	5_TxWk	active	-1	-1	00_null	11.7638	26.3929	-0.551748	-0.607565	1.05166	-0.406451	-0.051647	0.0398463	0.00944099	0.0395422	0.238757	11.7638	0.238757
chr9:97850462-97851962	97851212	-	CCTGTAGTCCCAGCTACTGG	AGG	CCTGTAGTCCCAGCTACTGG	0	NR_147055	-	0.347269	161.044	260.974	431.365	1.28872	8.69553	16.5078	38.8427	36.9929	43.3414	31.09	46.4631	16.6885	0.0245351	0.182335	0.078326	28.2741	59.563	15_Quies	inactive	-1	-1	00_null	160.697	260.627	85.1957	7.40681	15.2191	11.1674	0.0460918	0.0583943	0.0871286	0.0726999	1.19847	160.697	37.554
chr11:100047271-100048771	100048021	+	CCTGTAGTCCCAGCTACTGG	GGG	CCTGTAGTCCCAGCTACTGG	0	NM_001243270	+	0.694537	68.5748	125.473	255.252	0.644358	6.35443	11.1827	21.271	14.1052	11.6859	22.2296	5.73113	3.29352	0	0.121556	0.0522173	0.0133023	2.26189	15_Quies	inactive	-1	-1	00_null	67.8803	124.779	64.8896	5.71007	10.5384	5.04414	0.0841197	0.0844565	0.0810293	0.0573482	1.41294	67.8803	20.6266
chrX:100621522-100623022	100622272	+	CCTGTAGTCCCAGCTACTGG	AGG	CCTGTAGTCCCAGCTACTGG	0			1.04181	145.824	243.233	403.221	1.28872	9.69886	14.9103	29.132	36.9929	56.5065	52.6531	25.5854	57.1547	0.0245351	0	0.0261087	123.219	17.5924	15_Quies	inactive	-1	-1	00_null	144.782	242.191	79.9939	8.41014	13.6216	7.11086	0.0580883	0.0562432	0.0692312	0.0597066	1.15952	144.782	27.8433
chr7:102094377-102095877	102095127	-	CCTGTAGTCCCAGCTACTGG	GGG	CCTGTAGTCCCAGCTACTGG	0	NM_001913	+	0	76.4306	120.588	157.443	1.28872	5.3511	7.98767	12.0227	36.0614	12.179	31.7565	20.673	53.5399	0.0147211	0.0364669	0.0913803	17.7453	25.1321	5_TxWk	active	-1	-1	00_null	76.4306	120.588	18.4274	4.06238	6.69895	2.01754	0.0531512	0.0555524	0.0681773	0.0528588	1.2898	76.4306	10.734
chr8:102493403-102494903	102494153	-	CCTGTAGTCCCAGCTACTGG	GGG	CCTGTAGTCCCAGCTACTGG	0			0.694537	87.7234	175.097	336.064	1.28872	4.34777	4.7926	15.2596	32.8678	15.7784	24.1898	14.3278	5.48251	0.00490702	0.0486226	0.039163	0.552046	12.3147	15_Quies	inactive	-1	-1	00_null	87.0288	174.402	80.4834	3.05905	3.50388	5.23352	0.0351498	0.0200908	0.0416583	0.0248151	1.67875	87.0288	13.9709
chr10:103820943-103822443	103821693	-	CCTGTAGTCCCAGCTACTGG	TGG	CCTGTAGTCCCAGCTACTGG	0	NM_014631	-	0.694537	87.0687	182.81	310.706	1.28872	4.34777	6.92264	9.24826	85.2965	40.9746	37.6374	80.8498	37.5542	0.0147211	0.0364669	0.130543	4.52944	53.7826	14_ReprPCWk	inactive	-1	-1	00_null	86.3742	182.116	63.9477	3.05905	5.63393	1.16281	0.0354162	0.030936	0.025675	0.0335933	0.76429	86.3742	7.95955
chrX:104571977-104573477	104572727	-	CCTGTAGTCCCAGCTACTGG	GGG	CCTGTAGTCCCAGCTACTGG	0	NM_017416	+	1.04181	223.4	397.503	714.763	0.322179	15.7188	23.6967	61.0385	15.3028	30.9159	44.8904	10.8482	3.83575	0.00490702	0	0.0522173	0.133023	2.76453	15_Quies	inactive	-1	-1	00_null	222.358	396.462	158.63	15.3967	23.3746	18.6709	0.0692426	0.058958	0.0850702	0.111322	0.764184	222.358	60.7164
chr12:105958201-105959701	105958951	+	CCTGTAGTCCCAGCTACTGG	GGG	CCTGTAGTCCCAGCTACTGG	0			0.694537	38.4608	75.8496	160.229	0.322179	3.34443	5.05886	12.4852	39.5212	16.2715	47.0075	25.7901	11.2663	0.0147211	0.0729339	0.0261087	0.0332558	10.8068	15_Quies	inactive	-1	-1	00_null	37.7663	75.1551	42.1899	3.02226	4.73668	3.71315	0.0800252	0.0630254	0.0762402	0.0521656	1.4615	37.7663	12.163
chr5:108411674-108413174	108412424	-	CCTGTAGTCCCAGCTACTGG	AGG	CCTGTAGTCCCAGCTACTGG	0			0.694537	69.8841	113.646	229.058	0.644358	5.3511	8.78643	16.6469	34.7307	95.8047	39.8329	90.8793	12.2905	0.00981405	0.0243113	0.078326	16.0758	95.7532	15_Quies	inactive	-1	-1	00_null	69.1896	112.951	57.7063	4.70674	8.14208	3.93022	0.0680267	0.0720848	0.0700746	0.0501846	1.39634	69.1896	16.0025
chr10:110587369-110588869	110588119	-	CCTGTAGTCCCAGCTACTGG	GGG	CCTGTAGTCCCAGCTACTGG	0	NM_005445	+	0.347269	123.566	224.978	285.905	0.966537	10.3677	19.7029	63.3506	87.2925	75.9337	40.1073	147.781	150.137	0	0.0121556	0.0913803	175.936	87.9622	5_TxWk	active	-1	-1	00_null	123.218	224.63	30.4637	9.40121	18.7364	21.8238	0.0762972	0.0834098	0.218464	0.0657751	3.32138	123.218	62.3841
chr11:117155329-117156829	117156079	+	CCTGTAGTCCCAGCTACTGG	GGG	CCTGTAGTCCCAGCTACTGG	0	NM_001309431	+	0.694537	93.2879	125.987	107.841	1.28872	3.00999	13.0465	29.132	35.6622	118.634	17.7209	67.3408	144.935	0.00981405	0.0364669	0.0652716	200.127	104.298	5_TxWk	active	-1	-1	00_null	92.5934	125.293	-9.07306	1.72127	11.7578	8.04275	0.0185896	0.0938425	0.259861	0.136247	1.90728	92.5934	27.8433
chr12:117312672-117314172	117313422	-	CCTGTAGTCCCAGCTACTGG	AGG	CCTGTAGTCCCAGCTACTGG	0	NM_001204218	-	1.04181	61.3736	114.931	238.254	0.322179	3.34443	7.98767	20.3462	26.2144	18.3917	31.5605	15.9653	7.02886	0.0147211	0.0972452	0.143598	0.0332558	12.3147	15_Quies	inactive	-1	-1	00_null	60.3318	113.89	61.6614	3.02226	7.66549	6.17926	0.0500939	0.0673063	0.0844138	0.0350835	2.40608	60.3318	20.024
chr11:119158627-119160127	119159377	+	CCTGTAGTCCCAGCTACTGG	GGG	CCTGTAGTCCCAGCTACTGG	0	NM_001348192	+	0.347269	114.891	211.608	336.342	0	8.36109	13.3128	18.0341	37.1259	161.926	17.3289	68.5689	99.3881	0.0441632	0.109401	0.039163	99.9402	131.943	15_Quies	inactive	-1	-1	00_null	114.544	211.26	62.3674	8.36109	13.3128	2.36067	0.0729944	0.063016	0.0536737	0.077694	0.690835	114.544	18.0341
chr11:119330955-119332455	119331705	+	CCTGTAGTCCCAGCTACTGG	GGG	CCTGTAGTCCCAGCTACTGG	0			0	78.8856	146.814	266.12	0.322179	6.01998	4.52634	4.62413	56.6869	128.496	20.6221	74.3	100.432	0.00490702	0.0729339	0.039163	242.009	172.406	15_Quies	inactive	-1	-1	00_null	78.8856	146.814	59.6531	5.6978	4.20417	0.0488937	0.0722287	0.028636	0.0161655	0.0116191	1.39129	78.8856	4.30195
chr12:123921513-123923013	123922263	+	CCTGTAGTCCCAGCTACTGG	GGG	CCTGTAGTCCCAGCTACTGG	0	NM_207437	+	0	51.3902	101.304	213.732	0	2.67555	4.7926	8.32344	47.106	46.1519	34.4617	48.1005	45.4065	0.00490702	0.0243113	0.0652716	64.0107	42.2219	14_ReprPCWk	inactive	-1	-1	00_null	51.3902	101.304	56.2139	2.67555	4.7926	1.76542	0.0520634	0.047309	0.0389433	0.0340436	1.14393	51.3902	8.32344
chr2:127668858-127670358	127669608	+	CCTGTAGTCCCAGCTACTGG	AGG	CCTGTAGTCCCAGCTACTGG	0	NM_001161404	-	0.347269	81.3405	163.784	269.464	0.322179	4.34777	7.1889	17.5717	36.7267	54.1891	25.2092	91.084	67.3566	0	0.0364669	0.078326	72.1384	153.557	15_Quies	inactive	-1	-1	00_null	80.9933	163.436	52.8402	4.02559	6.86672	5.1914	0.0497027	0.0420146	0.0640968	0.0114897	5.57864	80.9933	17.2495
chr9:127880124-127881624	127880874	-	CCTGTAGTCCCAGCTACTGG	GGG	CCTGTAGTCCCAGCTACTGG	0			0	132.403	228.577	316.279	0.966537	12.04	14.6441	29.132	44.3116	89.0495	20.0341	57.9253	94.4479	0.00490702	0.0243113	0.0652716	149.791	183.464	5_TxWk	active	-1	-1	00_null	132.403	228.577	43.8508	11.0734	13.6775	7.24399	0.083634	0.0598376	0.0890527	0.026313	3.38437	132.403	28.1655
chr5:129084013-129085513	129084763	+	CCTGTAGTCCCAGCTACTGG	GGG	CCTGTAGTCCCAGCTACTGG	0			0.347269	81.5042	150.414	248.007	1.6109	5.3511	9.85146	17.5717	52.1626	70.8057	38.4215	41.96	34.3611	0	0.0121556	0.0522173	56.3619	70.3698	15_Quies	inactive	-1	-1	00_null	81.1569	150.066	48.7968	3.7402	8.24056	3.86012	0.046086	0.0549128	0.0644464	0.0462745	1.3927	81.1569	15.9608
chr12:130732614-130734114	130733364	+	CCTGTAGTCCCAGCTACTGG	AGG	CCTGTAGTCCCAGCTACTGG	0			0.347269	43.3707	76.3638	149.64	1.6109	5.3511	2.92881	8.32344	22.8877	19.2793	38.1862	20.0589	14.6602	0	0.0486226	0.0522173	0.611906	21.1109	14_ReprPCWk	inactive	-1	-1	00_null	43.0234	76.0166	36.6382	3.7402	1.31792	2.69731	0.086934	0.0173372	0.0449622	0.0417311	1.07743	43.0234	6.71254
chr2:131112459-131113959	131113209	-	CCTGTAGTCCCAGCTACTGG	GGG	CCTGTAGTCCCAGCTACTGG	0	NM_001267063	+	0	109.491	192.067	201.192	0.644358	11.7055	18.3716	42.542	44.7108	121.445	30.698	85.5576	233.178	0.0147211	0.0850895	0.130543	104.157	109.073	5_TxWk	active	-1	-1	00_null	109.491	192.067	4.56288	11.0612	17.7273	12.0852	0.101024	0.0922975	0.208247	0.0991117	2.10113	109.491	41.8977
chr5:131388211-131389711	131388961	-	CCTGTAGTCCCAGCTACTGG	GGG	CCTGTAGTCCCAGCTACTGG	0	NM_020240	+	0.347269	180.029	289.257	316.279	0.644358	16.3877	29.8206	83.2344	47.6383	11.7845	37.6374	19.2402	99.0467	0.00490702	0.0850895	0.156652	74.1271	30.4098	5_TxWk	active	-1	-1	00_null	179.682	288.91	13.511	15.7434	29.1763	26.7069	0.0876179	0.100987	0.261417	0.085939	3.04189	179.682	82.59
chrX:136870581-136872081	136871331	+	CCTGTAGTCCCAGCTACTGG	GGG	CCTGTAGTCCCAGCTACTGG	0	NM_001164803	-	1.04181	166.445	230.891	258.039	0.644358	16.7222	31.4182	67.0499	30.8718	117.747	42.1068	65.2939	107.542	0.0196281	0	0.143598	337.825	143.253	5_TxWk	active	-1	-1	00_null	165.403	229.85	13.5738	16.0778	30.7738	17.8159	0.0972036	0.133887	0.25839	0.109717	2.35507	165.403	66.4056
chrX:137190406-137191906	137191156	+	CCTGTAGTCCCAGCTACTGG	GGG	CCTGTAGTCCCAGCTACTGG	0			0.347269	59.4097	117.76	250.794	1.28872	4.01332	2.92881	8.78585	21.4239	22.5829	61.3567	13.5091	4.49847	0.0147211	0	0.0652716	0.0399069	7.2883	15_Quies	inactive	-1	-1	00_null	59.0624	117.412	66.5171	2.72461	1.64009	2.92852	0.0461309	0.0139687	0.0299351	0.0123462	2.42463	59.0624	7.49713
chr3:138617359-138618859	138618109	-	CCTGTAGTCCCAGCTACTGG	GGG	CCTGTAGTCCCAGCTACTGG	0	NM_001033032	+	0.347269	201.306	325.253	490.163	0.322179	15.3844	26.8918	49.0158	27.5451	88.803	27.0911	66.3173	72.1965	0.0147211	0.0850895	0.0261087	52.6505	86.4543	15_Quies	inactive	-1	-1	00_null	200.958	324.906	82.4546	15.0622	26.5696	11.062	0.074952	0.0817763	0.0994122	0.0362107	2.74538	200.958	48.6936
chr5:141758607-141760107	141759357	-	CCTGTAGTCCCAGCTACTGG	TGG	CCTGTAGTCCCAGCTACTGG	0			1.04181	51.7175	105.675	218.469	0.644358	3.67888	4.7926	6.47378	31.9363	15.6798	28.6985	24.7667	5.78375	0.00981405	0.0729339	0.130543	0.0133023	22.1162	14_ReprPCWk	inactive	-1	-1	00_null	50.6757	104.633	56.3971	3.03452	4.14824	0.840592	0.0598812	0.0396455	0.0268109	0.033465	0.801163	50.6757	5.82943
chr4:144372775-144374275	144373525	-	CCTGTAGTCCCAGCTACTGG	GGG	CCTGTAGTCCCAGCTACTGG	0			0.347269	122.747	225.235	400.156	0.644358	7.02331	14.1115	16.6469	34.9969	9.0726	28.8161	29.8837	6.60713	0.00490702	0.0243113	0.0130543	0.0665115	3.01585	15_Quies	inactive	-1	-1	00_null	122.4	224.888	87.4604	6.37895	13.4672	1.26767	0.0521156	0.0598841	0.0400255	0.0391299	1.02289	122.4	16.0025
chr8:144981952-144983452	144982702	+	CCTGTAGTCCCAGCTACTGG	AGG	CCTGTAGTCCCAGCTACTGG	0	NR_023392	-	0.694537	63.0103	110.56	201.471	0.966537	3.67888	4.52634	10.6355	22.6215	65.2833	33.9128	28.0416	45.8684	0.0147211	0.0486226	0.0261087	63.9708	95.7532	15_Quies	inactive	-1	-1	00_null	62.3157	109.866	45.4553	2.71234	3.55981	3.05458	0.0435258	0.0324014	0.0481579	0.0518701	0.928431	62.3157	9.66897
chr3:145067560-145069060	145068310	+	CCTGTAGTCCCAGCTACTGG	GGG	CCTGTAGTCCCAGCTACTGG	0			0	68.7385	146.043	263.612	0.322179	6.35443	2.92881	13.8724	12.9076	8.4316	23.6018	6.95923	4.3579	0.0392562	0.0243113	0.0522173	0.0133023	0.753962	15_Quies	inactive	-1	-1	00_null	68.7385	146.043	58.7848	6.03225	2.60663	5.47179	0.0877565	0.0178484	0.0514021	0.0474423	1.08347	68.7385	13.5502
chr7:152450423-152451923	152451173	+	CCTGTAGTCCCAGCTACTGG	GGG	CCTGTAGTCCCAGCTACTGG	0			0.347269	91.1603	185.639	365.88	0.966537	4.34777	9.05269	9.71068	32.0694	97.1853	31.1292	121.991	19.1587	0.0196281	0	0.0261087	18.0446	96.5071	15_Quies	inactive	-1	-1	00_null	90.813	185.291	90.1208	3.38123	8.08615	0.328994	0.0372328	0.0436402	0.0239216	0.0170441	1.40352	90.813	8.74414
chr7:155274995-155276495	155275745	+	CCTGTAGTCCCAGCTACTGG	GGG	CCTGTAGTCCCAGCTACTGG	0			1.04181	94.9246	172.783	380.371	0.966537	7.6922	7.72141	14.3348	46.973	84.5132	31.4821	104.184	38.6186	0.00490702	0.0607782	0.0652716	132.019	110.581	14_ReprPCWk	inactive	-1	-1	00_null	93.8828	171.741	103.794	6.72566	6.75487	3.3067	0.071639	0.0393317	0.0352419	0.0222344	1.58502	93.8828	13.3683
chr1:155403495-155404995	155404245	+	CCTGTAGTCCCAGCTACTGG	AGG	CCTGTAGTCCCAGCTACTGG	0	NM_018489	-	0.694537	197.869	298.513	316.836	0.966537	11.0366	17.0404	49.4782	32.0694	10.1081	31.4037	29.4744	127.865	0.0490702	0.0364669	0.156652	46.0127	22.3675	5_TxWk	active	-1	-1	00_null	197.174	297.819	9.16152	10.0701	16.0738	16.2189	0.0510721	0.0539718	0.153449	0.0858819	1.78675	197.174	48.5117
chr5:157830168-157831668	157830918	+	CCTGTAGTCCCAGCTACTGG	AGG	CCTGTAGTCCCAGCTACTGG	0	NM_001195555	-	0.347269	115.219	160.955	129.02	0.966537	6.68887	14.1115	25.4327	63.7395	70.3619	41.6755	38.6851	104.891	0.0196281	0.133712	0.0130543	132.172	46.243	5_TxWk	active	-1	-1	00_null	114.872	160.608	-15.968	5.72233	13.145	5.66059	0.0498151	0.0818452	0.190143	0.0565484	3.36249	114.872	24.4662
chr1:160250850-160252350	160251600	-	CCTGTAGTCCCAGCTACTGG	AGG	CCTGTAGTCCCAGCTACTGG	0	NR_028104	-	0	87.3961	125.987	140.445	0.644358	7.6922	12.7803	23.5831	64.8041	165.772	33.9128	132.635	366.244	0.00490702	0.0729339	0.0652716	638.152	172.909	5_TxWk	active	-1	-1	00_null	87.3961	125.987	7.22854	7.04784	12.1359	5.4014	0.0806426	0.0963263	0.163329	0.215665	0.75733	87.3961	22.9387
chr5:164698827-164700327	164699577	+	CCTGTAGTCCCAGCTACTGG	TGG	CCTGTAGTCCCAGCTACTGG	0			1.04181	69.2295	121.359	235.746	1.28872	5.68554	6.39013	12.0227	20.6255	11.3901	35.0106	6.54986	2.14882	0.0245351	0.0364669	0.0130543	0.365813	2.51321	15_Quies	inactive	-1	-1	00_null	68.1877	120.318	57.1934	4.39682	5.10142	2.8163	0.0644812	0.0423996	0.0457342	0.0399152	1.14579	68.1877	10.734
chr3:172627659-172629159	172628409	+	CCTGTAGTCCCAGCTACTGG	AGG	CCTGTAGTCCCAGCTACTGG	0			0.347269	76.4306	149.899	253.58	0.644358	8.02664	6.92264	16.1845	30.6056	11.4394	24.2683	14.5325	17.1906	0	0.0243113	0.0261087	25.9395	9.80151	5_TxWk	active	-1	-1	00_null	76.0834	149.552	51.8405	7.38228	6.27829	4.63091	0.0970289	0.0419806	0.0613668	0.0163411	3.75537	76.0834	15.5401
chr3:179429831-179431331	179430581	-	CCTGTAGTCCCAGCTACTGG	GGG	CCTGTAGTCCCAGCTACTGG	0	NM_021629	-	0	114.237	189.753	221.256	0	9.69886	13.8453	43.4668	31.8032	51.773	24.3467	38.0711	87.5596	0.00490702	0.0121556	0.0913803	122.142	48.5049	5_TxWk	active	-1	-1	00_null	114.237	189.753	15.7517	9.69886	13.8453	14.8108	0.0849014	0.072965	0.196455	0.0612522	3.20732	114.237	43.4668
chr5:180661166-180662666	180661916	-	CCTGTAGTCCCAGCTACTGG	GGG	CCTGTAGTCCCAGCTACTGG	0			0.347269	130.93	237.319	464.526	1.6109	9.36442	6.12388	22.1958	32.3355	34.9098	25.8365	40.9366	18.9177	0.0196281	0.0364669	0.117489	39.9069	117.367	15_Quies	inactive	-1	-1	00_null	130.583	236.972	113.603	7.75352	4.51298	8.03598	0.0593761	0.0190444	0.044347	0.0246895	1.79619	130.583	20.5849
chr3:186758476-186759976	186759226	+	CCTGTAGTCCCAGCTACTGG	GGG	CCTGTAGTCCCAGCTACTGG	0			0	120.129	195.152	340.244	0.322179	5.68554	14.3778	25.4327	33.1339	203.394	21.5631	135.296	130.817	0.0196281	0.109401	0.0652716	269.711	220.408	15_Quies	inactive	-1	-1	00_null	120.129	195.152	72.5458	5.36336	14.0556	5.52746	0.0446468	0.0720239	0.0738017	0.0459802	1.60507	120.129	25.1105
chr1:205294748-205296248	205295498	+	CCTGTAGTCCCAGCTACTGG	AGG	CCTGTAGTCCCAGCTACTGG	0			0.347269	208.343	368.449	575.99	1.28872	12.7089	20.7679	33.2938	85.1635	59.6129	28.4633	79.0077	42.2937	0.0441632	0.0486226	0.078326	15.8763	63.3328	7_Enh	active	-1	-1	00_null	207.996	368.102	103.77	11.4201	19.4792	6.26291	0.0549056	0.052918	0.0555988	0.0289946	1.91756	207.996	32.005
chr1:218262861-218264361	218263611	+	CCTGTAGTCCCAGCTACTGG	GGG	CCTGTAGTCCCAGCTACTGG	0			0	53.8451	112.36	212.06	1.6109	6.01998	6.12388	13.8724	45.5092	65.0367	41.1659	29.4744	27.8544	0.00981405	0.0486226	0.0913803	17.6987	47.7509	15_Quies	inactive	-1	-1	00_null	53.8451	112.36	49.8499	4.40909	4.51298	3.87426	0.0818846	0.0401653	0.0578209	0.0540429	1.06991	53.8451	12.2615
chr2:218524623-218526123	218525373	+	CCTGTAGTCCCAGCTACTGG	GGG	CCTGTAGTCCCAGCTACTGG	0	NM_020935	-	0.347269	44.68	72.7642	66.321	1.28872	2.00666	2.3963	4.62413	31.5371	122.579	34.4225	84.9435	311.961	0.00490702	0	0.0652716	47.2764	58.0551	5_TxWk	active	-1	-1	00_null	44.3327	72.4169	-3.22158	0.717944	1.10758	1.11392	0.0161945	0.0152945	0.0505567	0.0310128	1.63019	44.3327	3.33542
chr2:218966844-218968344	218967594	+	CCTGTAGTCCCAGCTACTGG	GGG	CCTGTAGTCCCAGCTACTGG	0			0.347269	124.22	201.837	371.732	0.644358	7.6922	8.78643	21.271	41.2511	45.4616	28.424	34.7961	13.7967	0.00490702	0.0486226	0.0130543	15.138	59.8143	15_Quies	inactive	-1	-1	00_null	123.873	201.49	84.9476	7.04784	8.14208	6.24229	0.0568957	0.0404094	0.0555398	0.0224087	2.4785	123.873	20.6266
chr2:219046156-219047656	219046906	-	CCTGTAGTCCCAGCTACTGG	TGG	CCTGTAGTCCCAGCTACTGG	0			0.694537	129.457	223.178	360.029	2.57743	8.02664	14.9103	30.9817	31.8032	31.3103	29.169	26.8135	27.2117	0.0490702	0	0.0261087	27.2697	46.4943	14_ReprPCWk	inactive	-1	-1	00_null	128.763	222.483	68.4253	5.44921	12.3329	8.03569	0.0423197	0.0554328	0.0790469	0.0464485	1.70182	128.763	28.4043
chr1:224878327-224879827	224879077	+	CCTGTAGTCCCAGCTACTGG	AGG	CCTGTAGTCCCAGCTACTGG	0			1.73634	201.142	374.363	654.851	0.966537	13.7122	24.4955	61.0385	76.381	22.1884	80.8419	67.1361	13.7163	0.0245351	0.0364669	0.221924	0.851348	18.5977	15_Quies	inactive	-1	-1	00_null	199.406	372.626	140.244	12.7456	23.529	18.2715	0.0639182	0.0631436	0.0919778	0.0479778	1.91709	199.406	60.072
chr19:660011-661511	660761	-	CCTGGAGTCCCAGCTACTGG	CGG	CCTGTAGTCCCAGCTACTGG	1	NM_001366018	-	0.694537	143.369	131.387	65.4851	1.93307	13.7122	31.9507	109.592	43.9124	170.456	18.0738	147.372	83.9849	0.0196281	0.0486226	0.117489	107.15	211.361	7_Enh	active	16	-1	01_dist	142.674	130.692	-32.9509	11.7791	30.0176	38.8206	0.0825594	0.229681	1.66164	0.758098	2.19186	142.674	107.659
chr17:2403472-2404972	2404222	+	CCTGTAATCCCAGCTACTGG	GGG	CCTGTAGTCCCAGCTACTGG	1			0.694537	179.702	230.634	207.323	1.6109	26.421	38.3408	76.7606	65.4694	128.644	30.1491	174.185	132.645	0.0196281	0.0364669	0.0652716	225.228	240.765	5_TxWk	active	14	-1	01_dist	179.007	229.94	-11.6557	24.8101	36.7299	19.2099	0.138598	0.159737	0.363695	0.0807755	4.50254	179.007	75.1497
chr19:2965547-2967047	2966297	+	CCTGTTGTCCCAGCTACTGG	GGG	CCTGTAGTCCCAGCTACTGG	1			1.04181	63.1739	101.561	88.8925	0	3.34443	3.46132	3.69931	48.1706	110.104	36.1867	99.2713	74.6265	0	0.0121556	0.039163	42.7869	134.457	15_Quies	inactive	15	-1	01_dist	62.1321	100.52	-6.33443	3.34443	3.46132	0.118992	0.0538278	0.0344343	0.042109	0.0590108	0.713582	62.1321	3.69931
chr20:4048677-4050177	4049427	-	TCTGTAGTCCCAGCTACTGG	GGG	CCTGTAGTCCCAGCTACTGG	1			0.347269	15.057	30.8541	43.7496	0.966537	3.34443	1.59753	3.69931	72.7881	52.2167	48.3797	81.4639	8.61538	0	0	0.0913803	4.65581	41.2166	15_Quies	inactive	20	-1	01_dist	14.7097	30.5068	6.44776	2.3779	0.630996	1.05089	0.161655	0.0206838	0.0629636	0.071242	0.8838	14.7097	2.73277
chr4:4351309-4352809	4352059	-	CCTGTAATCCCAGCTACTGG	GGG	CCTGTAGTCCCAGCTACTGG	1			0.347269	60.8826	99.5044	146.854	0.322179	2.67555	8.25392	8.32344	19.8271	24.6538	20.4653	20.2636	46.1294	0	0.0486226	0.0522173	12.7503	26.64	14_ReprPCWk	inactive	14	-1	01_dist	60.5354	99.1571	23.6747	2.35337	7.93174	0.0347575	0.0388759	0.0799917	0.0546137	0.113923	0.47939	60.5354	8.00126
chr19:4988716-4990216	4989466	-	CCTGTAATCCCAGCTACTGG	GGG	CCTGTAGTCCCAGCTACTGG	1	NM_015015	+	0.347269	144.678	188.981	184.473	0	12.7089	27.9568	54.1023	57.2192	58.6267	25.562	74.7093	121.74	0	0.0364669	0.104435	35.178	180.7	5_TxWk	active	14	-1	01_dist	144.331	188.634	-2.25421	12.7089	27.9568	13.0728	0.0880536	0.148207	0.293834	0.10201	2.88045	144.331	54.1023
chr9:6015254-6016754	6016004	-	CCTGTGGTCCCAGCTACTGG	GGG	CCTGTAGTCCCAGCTACTGG	1			1.04181	48.9352	75.3354	64.9277	0.966537	2.00666	2.92881	10.6355	43.2471	133.673	27.8752	35.4102	39.6428	0.0245351	0.0972452	0.248032	65.9528	41.4679	1_TssA	active	15	-1	01_dist	47.8934	74.2936	-5.20382	1.04012	1.96227	3.85335	0.0217175	0.0264124	0.151347	0.130267	1.16182	47.8934	9.66897
chr17:6518660-6520160	6519410	+	GCTGTAGTCCCAGCTACTGG	GGG	CCTGTAGTCCCAGCTACTGG	1	NM_031220	-	0	42.8797	61.7082	66.8784	0.322179	6.68887	7.1889	16.1845	35.1299	29.8804	29.2082	31.5212	34.2607	0	0.0121556	0.039163	4.10376	28.6506	15_Quies	inactive	20	-1	01_dist	42.8797	61.7082	2.5851	6.36669	6.86672	4.49778	0.148478	0.111277	0.237181	0.124438	1.90601	42.8797	15.8623
chr19:6602930-6604430	6603680	-	CCTGTAATCCCAGCTACTGG	GGG	CCTGTAGTCCCAGCTACTGG	1			0.694537	196.068	266.374	214.847	0.322179	16.7222	24.4955	60.5761	26.0813	18.3424	33.4424	18.0121	9.31827	0	0.0607782	0.0652716	56.9272	17.5924	1_TssA	active	14	-1	01_dist	195.374	265.679	-25.7634	16.4	24.1733	18.0403	0.0839416	0.090987	0.28136	0.0877067	3.20797	195.374	60.254
chr12:6717905-6719405	6718655	+	CCTGTAATCCCAGCTACTGG	GGG	CCTGTAGTCCCAGCTACTGG	1			0.694537	34.5329	57.5943	57.1253	0.322179	5.01665	4.26009	7.86102	56.0216	251.419	27.2087	219.011	183.212	0	0.0121556	0.0652716	296.934	340.791	15_Quies	inactive	14	-1	01_dist	33.8384	56.8997	-0.234506	4.69447	3.93791	1.80047	0.138732	0.0692079	0.133595	0.166014	0.804721	33.8384	7.53885
chr17:7000324-7001824	7001074	-	CCTGTGGTCCCAGCTACTGG	AGG	CCTGTAGTCCCAGCTACTGG	1	NM_000697	+	1.04181	46.644	46.5382	24.8007	0.966537	1.67222	1.33128	5.08655	47.2391	197.576	36.5788	144.916	50.1258	0	0.0729339	0.0522173	172.172	200.303	4_Tx	active	15	-1	01_dist	45.6022	45.4964	-10.8688	0.70568	0.36474	1.87763	0.0154747	0.0080169	0.173409	0.0861164	2.01366	45.6022	4.12001
chr6:7333045-7334545	7333795	-	CCTGTAATCCCAGCTACTGG	GGG	CCTGTAGTCCCAGCTACTGG	1	NM_205864	-	1.04181	4.09158	7.71352	5.29454	0.644358	1.33777	1.06502	1.38724	34.1985	91.367	41.2835	55.4691	98.625	0	0.0364669	0	243.871	45.7404	15_Quies	inactive	14	-1	01_dist	3.04977	6.67171	-1.20949	0.693416	0.420664	0.161109	0.227367	0.0630519	0.174683	0.235143	0.742881	3.04977	0.742881
chr1:7992509-7994009	7993259	-	CCTGTAGTTCCAGCTACTGG	GGG	CCTGTAGTCCCAGCTACTGG	1			1.04181	48.2806	69.4217	67.993	0.966537	2.00666	1.86379	5.08655	87.4256	115.577	34.1089	122.81	218.256	0.0343492	0.0850895	0.039163	114.739	291.532	5_TxWk	active	12	-1	01_dist	47.2388	68.3799	-0.714337	1.04012	0.897252	1.61138	0.0220184	0.0131216	0.0615375	0.0618077	0.995628	47.2388	4.12001
chr16:8039197-8040697	8039947	+	CCTGTAATCCCAGCTACTGG	GGG	CCTGTAGTCCCAGCTACTGG	1			0	22.4218	36.5107	50.4374	0.322179	2.67555	2.92881	6.9362	16.1012	8.92468	30.2275	7.36859	4.67922	0	0.0243113	0.0522173	0.0266046	3.26717	15_Quies	inactive	14	-1	01_dist	22.4218	36.5107	6.96339	2.35337	2.60663	2.00369	0.104959	0.0713937	0.131133	0.061305	2.13903	22.4218	6.61402
chr11:8921020-8922520	8921770	-	CCTGTGGTCCCAGCTACTGG	GGG	CCTGTAGTCCCAGCTACTGG	1	NM_020643	-	0	47.135	82.2775	79.9754	1.28872	3.67888	5.59137	16.1845	34.9969	150.043	23.3273	55.0598	125.536	0.0539773	0.109401	0.0261087	66.0925	91.4807	5_TxWk	active	15	-1	01_dist	47.135	82.2775	-1.15108	2.39016	4.30265	5.29655	0.0507089	0.0522943	0.186254	0.0909805	2.04719	47.135	14.8957
chr18:9287963-9289463	9288713	-	CCTGTAATCCCAGCTACTGG	GGG	CCTGTAGTCCCAGCTACTGG	1			0.347269	51.5539	83.5631	94.187	0.322179	6.35443	7.98767	12.0227	25.416	55.471	46.1842	29.4744	32.6742	0	0.0243113	0.039163	46.8175	42.4732	15_Quies	inactive	14	-1	01_dist	51.2066	83.2159	5.31195	6.03225	7.66549	2.01754	0.117802	0.0921157	0.124687	0.0775386	1.60806	51.2066	11.7006
chr5:10252470-10253970	10253220	+	CCTGTAATCCCAGCTACTGG	GGG	CCTGTAGTCCCAGCTACTGG	1	NM_001306156	+	0	105.399	117.76	72.7302	0.966537	15.7188	33.8145	80.4599	66.667	132.785	49.9479	117.079	142.023	0	0.0607782	0.156652	211.394	150.038	3_TxFlnk	active	14	-1	01_dist	105.399	117.76	-22.5148	14.7523	32.8479	23.3227	0.139966	0.27894	1.09299	0.660957	1.65365	105.399	79.4934
chr20:10479535-10481035	10480285	+	CCTGTGGTCCCAGCTACTGG	GGG	CCTGTAGTCCCAGCTACTGG	1	NM_001009608	+	0.347269	57.6094	89.9911	74.1235	0.322179	3.00999	1.33128	9.24826	67.5985	98.8124	38.4999	70.8204	26.1474	0.0490702	0.0607782	0.0261087	4.64916	35.1849	5_TxWk	active	15	-1	01_dist	57.2621	89.6438	-7.93377	2.68781	1.0091	3.95849	0.0469387	0.0112568	0.120989	0.0844468	1.43272	57.2621	8.92608
chr6:10831328-10832828	10832078	-	CCTGTAATCCCAGCTACTGG	GGG	CCTGTAGTCCCAGCTACTGG	1	NM_001242957	-	1.04181	186.576	321.397	395.697	0.966537	11.3711	18.9041	47.1661	34.8638	68.6855	38.6567	37.2523	31.5295	0.0539773	0.0364669	0.0522173	27.7154	36.9441	15_Quies	inactive	14	-1	01_dist	185.534	320.355	37.1502	10.4045	17.9376	14.131	0.0560789	0.0559929	0.117063	0.0369904	3.16469	185.534	46.1996
chr20:11661843-11663343	11662593	-	CCTGTAATCCCAGCTACTGG	GGG	CCTGTAGTCCCAGCTACTGG	1			0.347269	25.5314	45.2526	60.1905	0.322179	1.33777	1.86379	4.16172	25.6821	12.8693	36.9709	12.6904	8.39447	0	0	0.0130543	0.0266046	4.27245	15_Quies	inactive	14	-1	01_dist	25.1842	44.9054	7.46894	1.01559	1.54161	1.14896	0.0403267	0.0343302	0.0641599	0.0516694	1.24174	25.1842	3.83954
chr16:12058170-12059670	12058920	-	CCTGTAGACCCAGCTACTGG	AGG	CCTGTAGTCCCAGCTACTGG	1	NM_032167	+	0.694537	45.662	84.3345	94.4657	0.322179	1.33777	3.19507	1.38724	26.4805	10.1574	19.9556	23.9479	33.0557	0.0343492	0.0850895	0	4.9152	13.5713	5_TxWk	active	13	-1	01_dist	44.9674	83.6399	5.0656	1.01559	2.87289	-0.903914	0.0225851	0.0343483	0.0113581	0.0999057	0.113688	44.9674	1.06506
chr19:12155227-12156727	12155977	-	CCTGTAATCCCAGCTACTGG	GGG	CCTGTAGTCCCAGCTACTGG	1	NR_037801	-	0	14.7297	21.5979	39.291	0.644358	2.3411	1.06502	2.77448	22.0893	132.588	68.4137	40.5273	166.684	0.0147211	0	0.104435	16.3818	69.8672	15_Quies	inactive	14	-1	01_dist	14.7297	21.5979	8.84659	1.69675	0.420664	0.854728	0.115192	0.0194771	0.0542139	0.131942	0.410892	14.7297	2.13012
chr16:14577045-14578545	14577795	-	CCTGTAATCCCAGCTACTGG	GGG	CCTGTAGTCCCAGCTACTGG	1	NM_001134477	-	0	31.096	44.7384	34.8325	1.28872	3.34443	3.99383	6.9362	50.0335	13.0665	32.5406	37.6617	192.129	0.00490702	0.0729339	0.039163	26.6711	29.4045	5_TxWk	active	14	-1	01_dist	31.096	44.7384	-4.95297	2.05572	2.70512	1.47118	0.0661088	0.0604652	0.162133	0.298983	0.542281	31.096	5.64748
chr21:14955803-14957303	14956553	+	CCTGTAATCCCAGCTACTGG	AGG	CCTGTAGTCCCAGCTACTGG	1			1.73634	61.701	94.6192	95.023	0.322179	6.35443	10.9165	19.8838	57.0861	13.5103	54.3389	24.3573	32.7947	0.0196281	0.133712	0.0913803	54.0672	5.52906	5_TxWk	active	14	-1	01_dist	59.9646	92.8828	0.201916	6.03225	10.5943	4.48364	0.100597	0.114061	0.209693	0.178916	1.17202	59.9646	19.5616
chrX:15416327-15417827	15417077	-	CCTATAGTCCCAGCTACTGG	GGG	CCTGTAGTCCCAGCTACTGG	1	NM_003662	-	0.694537	28.15	46.2811	60.1905	1.28872	3.67888	4.52634	6.9362	27.5451	19.723	54.7702	14.3278	57.3957	0.0147211	0	0.0913803	13.0097	9.04754	5_TxWk	active	17	-1	01_dist	27.4555	45.5866	6.9547	2.39016	3.23763	1.20493	0.0870558	0.0710215	0.0949221	0.0695526	1.36475	27.4555	5.64748
chr11:16710664-16712164	16711414	+	CCTATAGTCCCAGCTACTGG	GGG	CCTGTAGTCCCAGCTACTGG	1	NM_001367872	-	0	21.9308	34.4537	37.6191	0.966537	3.00999	2.92881	5.08655	21.1578	102.708	25.4052	27.0182	71.6743	0.0196281	0.121556	0.104435	107.576	45.7404	15_Quies	inactive	17	-1	01_dist	21.9308	34.4537	1.58268	2.04345	1.96227	1.07887	0.0931772	0.0569539	0.109519	0.11	0.995628	21.9308	4.12001
chr4:17571628-17573128	17572378	-	CCTGTAATCCCAGCTACTGG	GGG	CCTGTAGTCCCAGCTACTGG	1			0.694537	57.1184	89.7339	115.922	1.28872	6.35443	8.52018	17.5717	22.6215	81.8999	20.3477	23.7432	111.9	0	0.0121556	0.0261087	34.3998	72.3804	15_Quies	inactive	14	-1	01_dist	56.4239	89.0394	13.0943	5.06571	7.23146	4.52576	0.0897796	0.0812164	0.141311	0.0540682	2.61357	56.4239	16.283
chr22:17686718-17688218	17687468	-	CCTATAGTCCCAGCTACTGG	GGG	CCTGTAGTCCCAGCTACTGG	1	NM_001270731	+	0.347269	98.6888	158.384	103.661	0.966537	8.36109	21.3004	47.6286	49.3682	98.7631	34.1873	88.6278	97.4401	0.00981405	0.0121556	0.0130543	131.533	81.9305	5_TxWk	active	17	-1	01_dist	98.3415	158.037	-27.3614	7.39455	20.3339	13.1641	0.0751925	0.128665	0.451652	0.151426	2.98265	98.3415	46.662
chr1:17819945-17821445	17820695	-	CCTGTAATCCCAGCTACTGG	GGG	CCTGTAGTCCCAGCTACTGG	1	NM_030812	+	1.04181	28.8047	55.2802	75.2382	0	1.67222	2.66256	8.32344	32.6016	13.461	35.5987	31.9306	11.6077	0	0.0607782	0.039163	0.0332558	23.6241	15_Quies	inactive	14	-1	01_dist	27.7629	54.2384	9.97897	1.67222	2.66256	2.83044	0.0602321	0.0490898	0.112181	0.0134778	8.32344	27.7629	8.32344
chr22:18523729-18525229	18524479	+	GCTGTAGTCCCAGCTACTGG	GGG	CCTGTAGTCCCAGCTACTGG	1			0	11.7837	16.4555	18.9489	0	4.01332	3.72758	7.86102	0.66534	1.03546	0.235233	1.43278	2.10866	0	0	0	8.68641	1.2566	None	inactive	20	-1	01_dist	11.7837	16.4555	1.24668	4.01332	3.72758	2.06672	0.340581	0.226525	0.414855	0.0527736	7.86102	11.7837	7.86102
chr16:20437203-20438703	20437953	-	CCTGTAATCCCAGCTACTGG	GGG	CCTGTAGTCCCAGCTACTGG	1	NM_001324371	+	0.347269	9.16513	19.798	24.2434	0.644358	1.67222	1.06502	4.16172	11.0446	5.62107	16.7408	5.32176	2.16891	0.00981405	0.0121556	0.0261087	0.0199535	1.2566	15_Quies	inactive	14	-1	01_dist	8.81786	19.4508	2.22269	1.02786	0.420664	1.54835	0.116566	0.0216271	0.147194	0.0418478	3.51736	8.81786	3.51736
chr16:20589174-20590674	20589924	+	CCTGTAATCCCAGCTACTGG	TGG	CCTGTAGTCCCAGCTACTGG	1			0	9.00147	15.9413	28.9806	0.322179	0.334443	0.266256	1.38724	10.3793	5.52245	16.4271	5.93581	2.38981	0.00490702	0.0486226	0.0261087	0.0997673	3.51849	14_ReprPCWk	inactive	14	-1	01_dist	9.00147	15.9413	6.51968	0.0122643	-0.0559235	0.560492	0.00136248	-0.0035081	0.0367508	0.0706001	0.520549	9.00147	1.06506
chr16:20629463-20630963	20630213	-	CCTGTAATCCCAGCTACTGG	AGG	CCTGTAGTCCCAGCTACTGG	1	NR_134918	-	0.694537	44.0254	70.4501	114.251	1.28872	5.68554	6.92264	20.3462	14.2383	9.41775	22.8569	10.2342	3.85583	0.00490702	0.0121556	0	0.179581	5.52906	15_Quies	inactive	14	-1	01_dist	43.3308	69.7556	21.9002	4.39682	5.63393	6.71177	0.101471	0.0807667	0.167824	0.0824991	2.03426	43.3308	19.0575
chr19:20659400-20660900	20660150	+	CCTGTAATCCCAGCTACTGG	TGG	CCTGTAGTCCCAGCTACTGG	1	NM_145297	-	1.04181	9.49246	14.6557	19.7848	1.28872	0.334443	1.59753	3.23689	8.25021	14.743	33.952	4.50303	2.79146	0.00490702	0.0486226	0.0522173	0.139674	4.27245	15_Quies	inactive	14	-1	01_dist	8.45065	13.6139	2.56458	-0.954273	0.308817	0.81968	-0.112923	0.022684	0.103941	0.555636	0.187067	8.45065	1.94818
chr22:21463072-21464572	21463822	+	GCTGTAGTCCCAGCTACTGG	GGG	CCTGTAGTCCCAGCTACTGG	1			0.347269	11.1291	19.0267	10.5891	0	4.01332	4.7926	8.78585	10.7785	5.47314	3.5285	8.80138	22.412	0	0	0	85.0749	26.3887	15_Quies	inactive	20	-1	01_dist	10.7818	18.6794	-4.2188	4.01332	4.7926	1.99663	0.372231	0.256571	0.857842	0.199773	4.29409	10.7818	8.78585
chr4:21503608-21505108	21504358	+	CCTGTAATCCCAGCTACTGG	GGG	CCTGTAGTCCCAGCTACTGG	1	NM_001035004	-	0	18.3303	26.7402	35.6685	0	1.67222	2.66256	4.16172	16.1012	7.59337	24.8563	6.75454	2.51031	0	0.0243113	0.0261087	0.0199535	2.51321	15_Quies	inactive	14	-1	01_dist	18.3303	26.7402	4.46413	1.67222	2.66256	0.749582	0.0912272	0.0995713	0.116678	0.116016	1.00571	18.3303	4.16172
chr8:21926389-21927889	21927139	+	CTTGTAGTCCCAGCTACTGG	GGG	CCTGTAGTCCCAGCTACTGG	1	NR_156173	+	0	79.7039	82.5347	47.9295	0.644358	6.01998	13.8453	19.8838	55.7555	55.1259	26.6206	36.2289	45.8483	0.0588843	0.121556	0.0913803	23.7047	52.526	5_TxWk	active	19	-1	01_dist	79.7039	82.5347	-17.3026	5.37562	13.2009	3.01924	0.0674449	0.159944	0.401411	0.501001	0.801217	79.7039	19.2394
chr11:22030686-22032186	22031436	-	CCTGTAATCCCAGCTACTGG	AGG	CCTGTAGTCCCAGCTACTGG	1			0	18.1666	33.1681	33.4392	0.644358	3.00999	3.72758	3.69931	12.9076	10.5518	23.7586	4.50303	2.24924	0	0.0243113	0.0652716	0.0332558	2.76453	15_Quies	inactive	14	-1	01_dist	18.1666	33.1681	0.135523	2.36563	3.08322	-0.0141362	0.130219	0.0929573	0.0913583	0.155032	0.589288	18.1666	3.05495
chr16:23697965-23699465	23698715	-	CCTGTAGTTCCAGCTACTGG	GGG	CCTGTAGTCCCAGCTACTGG	1	NM_033266	-	0.347269	26.1861	39.5961	32.3245	0.644358	2.00666	2.3963	3.23689	31.0048	106.011	27.1695	48.3052	169.737	0.0147211	0.0607782	0.0652716	225.886	117.618	5_TxWk	active	12	-1	01_dist	25.8388	39.2488	-3.63576	1.3623	1.75194	0.420296	0.0527231	0.0446368	0.0810743	0.0966958	0.838447	25.8388	2.59253
chr18:24297723-24299223	24298473	-	CCTATAGTCCCAGCTACTGG	GGG	CCTGTAGTCCCAGCTACTGG	1	NM_080597	-	0.347269	50.7355	70.193	78.0248	1.28872	6.35443	5.32511	14.3348	57.8845	60.747	39.2056	59.5628	42.2334	0	0.0243113	0.130543	13.2158	42.9758	15_Quies	inactive	17	-1	01_dist	50.3883	69.8458	3.91586	5.06571	4.03639	4.50485	0.100534	0.0577901	0.167952	0.147537	1.13837	50.3883	13.0461
chr6:24345895-24347395	24346645	+	TCTGTAGTCCCAGCTACTGG	AGG	CCTGTAGTCCCAGCTACTGG	1	NM_001195610	-	0.347269	60.719	109.532	150.198	0.966537	6.68887	7.1889	12.9476	59.2152	104.039	48.8894	55.4691	14.6	0.0196281	0.0243113	0.039163	0.645162	41.2166	15_Quies	inactive	20	-1	01_dist	60.3717	109.185	20.3328	5.72233	6.22236	2.87933	0.094785	0.0569893	0.0799533	0.0625175	1.27889	60.3717	11.981
chr15:24352001-24353501	24352751	+	CCTGTAATCCCAGCTACTGG	GGG	CCTGTAGTCCCAGCTACTGG	1			1.04181	9.81978	15.427	20.0635	0	0.334443	2.13004	3.23689	4.12511	1.9723	9.76219	1.84215	0.542227	0	0	0.0261087	0.0199535	0.251321	15_Quies	inactive	14	-1	01_dist	8.77798	14.3852	2.31823	0.334443	2.13004	0.553424	0.0381003	0.148072	0.170168	0.107563	1.58203	8.77798	3.23689
chr15:24498434-24499934	24499184	+	CCTGTAATCCCAGCTACTGG	GGG	CCTGTAGTCCCAGCTACTGG	1			0	9.65612	15.6842	21.7355	0.322179	0.334443	1.06502	4.62413	2.52829	1.72577	8.03714	1.84215	0.461897	0	0.0243113	0.039163	0	0.502641	15_Quies	inactive	14	-1	01_dist	9.65612	15.6842	3.02566	0.0122643	0.742843	1.77955	0.00127011	0.0473626	0.197923	0.23851	0.82983	9.65612	4.30195
chr5:24679610-24681110	24680360	+	CCTGTAATCCCAGCTACTGG	GGG	CCTGTAGTCCCAGCTACTGG	1			0.347269	14.4023	24.4261	35.6685	0	1.00333	1.86379	1.38724	20.3594	32.7402	47.4388	9.00606	3.896	0.00981405	0.0364669	0.078326	0.126372	3.51849	15_Quies	inactive	14	-1	01_dist	14.0551	24.0789	5.62116	1.00333	1.86379	-0.238275	0.0713856	0.0774035	0.039275	0.235616	0.166691	14.0551	1.38724
chr1:25255835-25257335	25256585	-	CCTGTAGTACCAGCTACTGG	TGG	CCTGTAGTCCCAGCTACTGG	1	NM_001321772	-	0	64.8106	41.3959	35.3898	0	5.3511	6.92264	13.8724	31.8032	209.409	15.8783	96.2011	128.688	0.0147211	0.0486226	0.169706	100.253	236.995	15_Quies	inactive	12	-1	01_dist	64.8106	41.3959	-3.00304	5.3511	6.92264	3.47488	0.0825652	0.16723	0.391989	0.442062	0.886728	64.8106	13.8724
chr20:25585431-25586931	25586181	-	CCTGCAGTCCCAGCTACTGG	GGG	CCTGTAGTCCCAGCTACTGG	1			0.347269	172.174	266.888	193.39	1.6109	14.3811	23.963	37.4555	52.5618	81.752	28.8161	101.318	53.319	0.0539773	0.0607782	0.104435	60.1663	126.163	15_Quies	inactive	16	-1	01_dist	171.826	266.541	-36.7489	12.7702	22.3521	6.74623	0.0743203	0.0838601	0.185682	0.0924586	2.00827	171.826	35.8446
chr12:25688269-25689769	25689019	+	CCTGTAATCCCAGCTACTGG	GGG	CCTGTAGTCCCAGCTACTGG	1			0.347269	79.7039	132.673	222.092	0.644358	4.34777	10.384	24.0455	55.8885	15.236	48.5365	93.7449	11.8085	0.0147211	0.109401	0.078326	0.0133023	15.3306	15_Quies	inactive	14	-1	01_dist	79.3566	132.325	44.7097	3.70341	9.73961	6.83076	0.0466679	0.0736035	0.105532	0.0375307	2.81188	79.3566	23.4011
chr3:25895255-25896755	25896005	-	CCTGTGGTCCCAGCTACTGG	GGG	CCTGTAGTCCCAGCTACTGG	1			0.694537	32.4053	52.9662	54.6173	0.644358	1.67222	1.86379	2.31207	22.2223	11.9817	30.4235	10.6435	7.20961	0	0.0364669	0	0.0133023	4.52377	15_Quies	inactive	15	-1	01_dist	31.7107	52.2716	0.825581	1.02786	1.21943	0.224139	0.0324136	0.0233287	0.0309277	0.115539	0.267683	31.7107	1.66771
chr8:26574135-26575635	26574885	-	CCTGTGGTCCCAGCTACTGG	GGG	CCTGTAGTCCCAGCTACTGG	1	NM_001197293	+	0	109	156.07	143.231	0.322179	6.68887	11.1827	18.0341	45.5092	55.6683	26.4246	61.2003	28.8384	0.00490702	0.0607782	0.182761	8.00134	106.811	5_TxWk	active	15	-1	01_dist	109	156.07	-6.41953	6.36669	10.8606	3.42569	0.0584102	0.0695876	0.12366	0.116528	1.0612	109	17.7119
chr13:26984316-26985816	26985066	-	CCTGTACTCCCAGCTACTGG	AGG	CCTGTAGTCCCAGCTACTGG	1			0	204.415	433.243	459.51	0.966537	7.02331	33.2819	80.9223	98.8695	12.3762	28.424	207.549	10.2822	0.0637913	0.0486226	0.221924	0.179581	35.4362	7_Enh	active	14	-1	01_dist	204.415	433.243	13.1337	6.05678	32.3154	23.8202	0.0296298	0.0745896	0.174002	0.0659157	2.63977	204.415	79.9558
chr1:27453031-27454531	27453781	+	CCTGTAATCCCAGCTACTGG	GGG	CCTGTAGTCCCAGCTACTGG	1	NM_006990	-	1.38907	83.1408	118.788	93.0724	1.28872	6.01998	11.7152	27.2824	72.7881	69.7703	31.6781	80.2358	134.834	0.0147211	0.0850895	0.039163	104.716	78.1607	5_TxWk	active	14	-1	01_dist	81.7517	117.399	-12.8579	4.73127	10.4265	7.78357	0.0578736	0.0888127	0.283516	0.0223163	12.7044	81.7517	25.9937
chr7:27679554-27681054	27680304	+	CCTGTAATCCCAGCTACTGG	GGG	CCTGTAGTCCCAGCTACTGG	1			0.694537	83.1408	134.987	186.981	0.644358	4.01332	9.85146	18.4965	68.9292	65.3819	40.0681	72.0485	30.445	0.0196281	0.0729339	0.0261087	11.3868	30.6611	15_Quies	inactive	14	-1	01_dist	82.4463	134.292	25.9971	3.36896	9.2071	4.32254	0.0408625	0.0685603	0.0958319	0.0502897	1.9056	82.4463	17.8522
chr15:27832191-27833691	27832941	-	CCTGTACTCCCAGCTACTGG	GGG	CCTGTAGTCCCAGCTACTGG	1	NM_001300984	-	0.347269	24.0585	35.4822	40.127	0.966537	2.3411	1.06502	7.39861	19.4279	7.7906	24.229	11.2576	6.26573	0	0.0243113	0.0652716	0.904557	3.01585	14_ReprPCWk	inactive	14	-1	01_dist	23.7112	35.1349	2.32241	1.37457	0.0984849	3.16679	0.0579712	0.00280305	0.161692	0.0251384	6.43207	23.7112	6.43207
chr19:27846518-27848018	27847268	-	CCTGTAGTTCCAGCTACTGG	AGG	CCTGTAGTCCCAGCTACTGG	1	NR_146735	+	0.347269	11.7837	13.6272	29.2593	0.644358	0.668887	2.13004	2.77448	31.9363	13.2637	77.5094	24.9713	18.1947	0.0245351	0.0607782	0.143598	33.4287	23.3728	15_Quies	inactive	12	-1	01_dist	11.4365	13.2799	7.81603	0.0245287	1.48569	0.322217	0.00214478	0.111874	0.073676	0.0707676	1.0411	11.4365	2.13012
chr10:28432065-28433565	28432815	+	CCTGTAATCCCAGCTACTGG	GGG	CCTGTAGTCCCAGCTACTGG	1			0	60.0643	94.3621	75.5168	0.322179	6.68887	5.85762	12.4852	38.7228	10.1574	37.1669	22.7198	6.9887	0.00490702	0.0729339	0.0913803	0.186232	15.3306	15_Quies	inactive	14	-1	01_dist	60.0643	94.3621	-9.42262	6.36669	5.53544	3.31377	0.105998	0.0586617	0.161063	0.0547971	2.93927	60.0643	12.163
chr1:28436607-28438107	28437357	-	CCAGTAGTCCCAGCTACTGG	AGG	CCTGTAGTCCCAGCTACTGG	1	NM_001350161	+	1.04181	314.724	634.051	403.499	1.28872	26.421	83.0717	149.822	62.2758	15.0388	29.6394	38.2757	121.539	0.0588843	0.0850895	0.234978	74.8986	23.1215	5_TxWk	active	18	-1	01_dist	313.682	633.01	-115.276	25.1323	81.783	33.3751	0.0801203	0.129197	0.369065	0.158432	2.32949	313.682	148.533
chr6:29534060-29535560	29534810	+	CCTGTAGTTCCAGCTACTGG	TGG	CCTGTAGTCCCAGCTACTGG	1			0.694537	18.4939	24.4261	29.5379	0.644358	0.668887	1.06502	1.84965	42.1825	30.1763	48.6541	34.5915	10.2019	0.0245351	0	0.0261087	0.897906	17.0898	15_Quies	inactive	12	-1	01_dist	17.7994	23.7316	2.5559	0.0245287	0.420664	0.392315	0.00137806	0.0177259	0.0417875	0.216	0.193461	17.7994	1.20529
chr22:29655316-29656816	29656066	-	CCTGTAGTGCCAGCTACTGG	GGG	CCTGTAGTCCCAGCTACTGG	1	NM_181825	+	0.347269	66.2835	80.7348	49.6015	2.57743	2.00666	2.13004	4.16172	89.1555	23.076	37.8726	54.6504	213.878	0.00490702	0.0243113	0.039163	119.747	63.8355	5_TxWk	active	12	-1	01_dist	65.9363	80.3876	-15.5667	-0.570772	-0.447388	1.01584	-0.00865642	-0.00556539	0.0321655	0.0415403	0.77432	65.9363	1.58429
chr11:29921850-29923350	29922600	+	CCTGTAATCCCAGCTACTGG	GGG	CCTGTAGTCCCAGCTACTGG	1			0.694537	22.5855	41.9101	58.5186	0.322179	4.34777	3.19507	5.08655	18.6295	13.1158	27.2087	6.54986	3.45418	0.00490702	0.0364669	0.0522173	0.0199535	2.51321	15_Quies	inactive	14	-1	01_dist	21.891	41.2156	8.30422	4.02559	2.87289	0.945739	0.183893	0.0697039	0.0823942	0.0534737	1.54083	21.891	4.76437
chr6:30657684-30659184	30658434	+	CCTGTAATCCCAGCTACTGG	GGG	CCTGTAGTCCCAGCTACTGG	1	NM_003587	-	1.04181	47.135	67.1076	51.5521	0.322179	2.3411	10.1177	15.2596	87.4256	412.458	35.0106	296.586	235.105	0	0	0.0522173	340.346	538.832	5_TxWk	active	14	-1	01_dist	46.0931	66.0658	-7.77778	2.01893	9.79553	2.57096	0.043801	0.148269	0.295731	0.247601	1.19439	46.0931	14.9375
chr14:30758126-30759626	30758876	+	CCTGTAATCCCAGCTACTGG	GGG	CCTGTAGTCCCAGCTACTGG	1			0.347269	27.9864	40.3674	54.3387	0.966537	1.67222	2.92881	8.32344	28.8757	11.3901	42.3812	15.7606	47.2741	0	0.0243113	0	26.6246	9.04754	15_Quies	inactive	14	-1	01_dist	27.6391	40.0202	6.98563	0.70568	1.96227	2.69731	0.0255319	0.0490321	0.136261	0.0572696	2.37928	27.6391	7.3569
chr2:31651335-31652835	31652085	-	CCTATAGTCCCAGCTACTGG	GGG	CCTGTAGTCCCAGCTACTGG	1			1.04181	24.3858	42.4244	52.1094	0.322179	3.34443	2.3963	10.1731	18.4964	8.77675	47.1251	11.0529	5.88416	0.00490702	0.0486226	0.0261087	0.272697	2.51321	15_Quies	inactive	17	-1	01_dist	23.344	41.3826	4.84252	3.02226	2.07412	3.8884	0.129466	0.0501207	0.192899	0.121999	1.58116	23.344	9.85091
chr2:32020818-32022318	32021568	+	CCTGTAATCCCAGCTACTGG	GGG	CCTGTAGTCCCAGCTACTGG	1	NM_001321210	-	1.04181	29.4593	50.6521	55.1747	0.322179	2.67555	4.7926	9.71068	50.6989	169.125	30.3451	111.348	46.5512	0.00490702	0.0364669	0.078326	47.2431	145.012	5_TxWk	active	14	-1	01_dist	28.4175	49.6103	2.26127	2.35337	4.47042	2.45904	0.0828139	0.0901107	0.173434	0.11509	1.50694	28.4175	9.3885
chr2:32466509-32468009	32467259	-	CCTCTAGTCCCAGCTACTGG	GGG	CCTGTAGTCCCAGCTACTGG	1	NM_016252	+	0	56.7911	73.0213	34.2752	0.644358	3.34443	6.12388	18.0341	42.9809	14.3978	36.226	22.9245	202.994	0.0196281	0.0121556	0.130543	99.7873	12.3147	4_Tx	active	17	-1	01_dist	56.7911	73.0213	-19.3731	2.70008	5.47952	5.95512	0.047544	0.07504	0.507357	0.181769	2.79122	56.7911	17.3898
chr4:32703119-32704619	32703869	+	CCTGCAGTCCCAGCTACTGG	GGG	CCTGTAGTCCCAGCTACTGG	1			0	16.039	21.0836	23.6861	0	0.668887	1.86379	5.08655	15.1697	6.01553	25.6012	5.93581	1.80742	0	0.0607782	0.0652716	0.0133023	1.50792	15_Quies	inactive	16	-1	01_dist	16.039	21.0836	1.30123	0.668887	1.86379	1.61138	0.0417038	0.0883999	0.214748	0.351355	0.611199	16.039	5.08655
chr7:32809056-32810556	32809806	+	CCTGCAGTCCCAGCTACTGG	AGG	CCTGTAGTCCCAGCTACTGG	1			0.347269	57.2821	77.9066	58.5186	0.644358	4.01332	6.92264	12.9476	18.3634	5.42384	20.0341	8.18733	5.80383	0	0.0364669	0.0913803	17.0868	7.53962	15_Quies	inactive	16	-1	01_dist	56.9348	77.5593	-9.69399	3.36896	6.27829	3.01246	0.0591723	0.0809482	0.2115	0.179028	1.18138	56.9348	12.3032
chr13:33078743-33080243	33079493	+	CCTGTGGTCCCAGCTACTGG	GGG	CCTGTAGTCCCAGCTACTGG	1			1.04181	50.5719	81.5062	81.6473	0.322179	1.00333	2.3963	5.08655	33.0008	10.0094	28.9337	16.3747	25.6855	0	0.0607782	0.0130543	10.0698	7.79094	15_Quies	inactive	15	-1	01_dist	49.5301	80.4644	0.0705717	0.681151	2.07412	1.34512	0.0137523	0.0257769	0.0591072	0.0772921	0.764725	49.5301	4.76437
chr10:33143425-33144925	33144175	+	CCTGTAATCCCAGCTACTGG	GGG	CCTGTAGTCCCAGCTACTGG	1			1.04181	19.4759	37.5391	40.127	0.644358	3.34443	4.52634	4.62413	39.122	12.8693	42.1068	26.1994	29.9028	0.0294421	0.0729339	0.078326	22.4343	22.6189	15_Quies	inactive	14	-1	01_dist	18.4341	36.4973	1.29394	2.70008	3.88199	0.0488937	0.146472	0.106364	0.101823	0.105874	0.961739	18.4341	3.97977
chr20:33848740-33850240	33849490	+	CCTGTAATCCCAGCTACTGG	CGG	CCTGTAGTCCCAGCTACTGG	1	NM_176812	+	0.347269	82.4862	118.531	76.0741	0.644358	9.02997	19.4367	47.1661	77.9778	75.5885	29.4434	71.4344	56.8133	0	0.0243113	0.0261087	39.1952	35.9389	5_TxWk	active	14	-1	01_dist	82.1389	118.184	-21.2285	8.38562	18.7923	13.8647	0.102091	0.159009	0.614337	0.317097	1.93738	82.1389	46.5218
chr10:34460746-34462246	34461496	+	CCTGTAATCCCAGCTACTGG	GGG	CCTGTAGTCCCAGCTACTGG	1	NM_001184786	-	0.347269	17.1846	26.9973	22.5714	0.322179	2.3411	2.66256	3.69931	61.0782	10.7984	40.1465	22.9245	29.0794	0.00490702	0	0	6.06585	15.5819	15_Quies	inactive	14	-1	01_dist	16.8373	26.6501	-2.21294	2.01893	2.34038	0.518375	0.119908	0.0878188	0.151957	0.186198	0.816105	16.8373	3.37713
chr20:34879672-34881172	34880422	+	CCTGTAGTTCCAGCTACTGG	TGG	CCTGTAGTCCCAGCTACTGG	1	NM_018677	+	0.694537	28.8047	39.8532	28.9806	0.966537	2.3411	2.3963	1.84965	37.259	71.1016	28.032	35.0008	108.526	0.0588843	0.121556	0.117489	177.16	60.5683	15_Quies	inactive	12	-1	01_dist	28.1102	39.1586	-5.43628	1.37457	1.42976	-0.273324	0.0488993	0.0365121	0.0312208	0.0353531	0.883115	28.1102	0.883115
chr10:35380701-35382201	35381451	+	CCTGTAATCCCAGCTACTGG	AGG	CCTGTAGTCCCAGCTACTGG	1	NM_001282852	+	0	49.2626	74.3069	56.0106	0	4.01332	6.92264	13.8724	107.652	90.085	41.5187	83.9201	26.0269	0.0147211	0.0607782	0.208869	12.8301	67.3539	5_TxWk	active	14	-1	01_dist	49.2626	74.3069	-9.14814	4.01332	6.92264	3.47488	0.081468	0.0931629	0.247674	0.20461	1.21047	49.2626	13.8724
chr14:35508555-35510055	35509305	+	CCTGCAGTCCCAGCTACTGG	GGG	CCTGTAGTCCCAGCTACTGG	1			0	63.8286	112.36	103.661	0.644358	3.34443	3.72758	11.0979	31.404	44.5741	39.3232	12.895	11.8286	0.00490702	0.0850895	0.039163	10.0965	14.5766	15_Quies	inactive	16	-1	01_dist	63.8286	112.36	-4.3494	2.70008	3.08322	3.68517	0.042302	0.0274405	0.100843	0.120646	0.835859	63.8286	10.4536
chr14:35718468-35719968	35719218	+	CCTGTAATCCCAGCTACTGG	AGG	CCTGTAGTCCCAGCTACTGG	1	NM_001346248	-	0.694537	50.7355	74.564	74.4022	1.28872	3.34443	7.98767	31.4441	27.412	9.36844	35.8339	12.895	95.3917	0	0.0729339	0.0261087	16.4217	9.55019	15_Quies	inactive	14	-1	01_dist	50.041	73.8695	-0.0809224	2.05572	6.69895	11.7282	0.0410807	0.0906863	0.409121	0.0561421	7.28725	50.041	30.1554
chr20:35756046-35757546	35756796	-	CCTGTAATCCCAGCTACTGG	AGG	CCTGTAGTCCCAGCTACTGG	1			0	58.9187	89.4768	122.332	1.28872	4.34777	4.52634	15.722	55.2232	128.052	29.0121	132.839	263.241	0	0.0729339	0.078326	279.754	194.271	15_Quies	inactive	14	-1	01_dist	58.9187	89.4768	16.4274	3.05905	3.23763	5.59785	0.0519198	0.036184	0.117985	0.0851317	1.38591	58.9187	14.4333
chr9:36166356-36167856	36167106	+	CCTGTAATCCCAGCTACTGG	GGG	CCTGTAGTCCCAGCTACTGG	1			0	11.4564	17.484	23.1288	0	13.7122	12.514	32.3689	35.1299	128.249	23.5626	56.0832	140.376	0.0686983	0	0.0522173	140.02	121.388	15_Quies	inactive	14	-1	01_dist	11.4564	17.484	2.82239	13.7122	12.514	9.92746	1.1969	0.715742	1.39951	0.314595	4.4486	11.4564	32.3689
chr22:36509548-36511048	36510298	+	CCTGTAATCCCAGCTACTGG	GGG	CCTGTAGTCCCAGCTACTGG	1			0.694537	75.6123	103.361	100.039	0.966537	10.7022	17.3066	43.0044	50.5658	149.057	33.1679	169.068	305.896	0	0.0850895	0.0652716	740.333	327.722	5_TxWk	active	14	-1	01_dist	74.9178	102.667	-1.66114	9.73565	16.3401	12.8489	0.129951	0.159157	0.423153	0.199595	2.12006	74.9178	42.0379
chr22:36540879-36542379	36541629	+	CCTGTAATCCCAGCTACTGG	GGG	CCTGTAGTCCCAGCTACTGG	1			0.347269	104.417	164.812	197.848	0.966537	8.69553	17.3066	27.7448	40.5857	108.181	32.2662	125.266	229.081	0	0.0486226	0.0522173	475.744	219.152	15_Quies	inactive	14	-1	01_dist	104.07	164.465	16.5181	7.72899	16.3401	5.21909	0.0742674	0.0993529	0.135585	0.0686194	1.9759	104.07	26.7783
chr17:37292919-37294419	37293669	-	CCTGTAATCCCAGCTACTGG	GGG	CCTGTAGTCCCAGCTACTGG	1	NM_198836	-	0	79.2129	107.475	74.1235	0.644358	5.01665	11.449	23.5831	65.8686	15.6798	44.3023	59.5628	147.807	0	0.0364669	0.248032	32.584	21.8649	5_TxWk	active	14	-1	01_dist	79.2129	107.475	-16.6758	4.37229	10.8046	6.06704	0.0551967	0.100532	0.309466	0.112275	2.75632	79.2129	22.9387
chr22:38429644-38431144	38430394	+	CCTGTAATCCCAGCTACTGG	GGG	CCTGTAGTCCCAGCTACTGG	1	NM_004981	-	0.347269	127.166	210.065	253.023	1.28872	12.7089	19.1704	38.8427	47.3722	79.6811	23.1313	77.9843	27.2921	0	0.0364669	0.0652716	31.6794	143.504	15_Quies	inactive	14	-1	01_dist	126.819	209.718	21.4791	11.4201	17.8817	9.83615	0.0900507	0.0852655	0.148625	0.090894	1.63515	126.819	37.554
chr1:39217017-39218517	39217767	+	CCTATAGTCCCAGCTACTGG	GGG	CCTGTAGTCCCAGCTACTGG	1	NM_012090	+	0.347269	64.9742	104.904	76.6315	0	5.01665	7.1889	15.722	97.6718	31.261	38.2646	70.6157	57.4359	0.0147211	0.0364669	0.0652716	4.59595	16.8385	7_Enh	active	17	-1	01_dist	64.627	104.557	-14.1362	5.01665	7.1889	4.26657	0.0776248	0.0687561	0.206098	0.0816705	2.52353	64.627	15.722
chr19:39364694-39366194	39365444	+	CCTGTAATCCCAGCTACTGG	TGG	CCTGTAGTCCCAGCTACTGG	1	NM_018028	+	1.38907	39.9338	54.766	32.3245	0.966537	2.00666	6.39013	13.41	131.072	333.763	63.5522	421.033	219.742	0	0.0850895	0.039163	260.319	887.413	5_TxWk	active	14	-1	01_dist	38.5447	53.3769	-11.2207	1.04012	5.4236	3.50992	0.0269849	0.101609	0.402239	0.235206	1.71016	38.5447	12.4434
chr17:39720651-39722151	39721401	-	CCTGTAATCCCAGCTACTGG	GGG	CCTGTAGTCCCAGCTACTGG	1	NM_001289937	+	0.694537	54.0088	83.5631	69.1076	0	7.02331	8.25392	10.6355	91.1515	202.654	32.8543	205.297	99.9705	0	0.0364669	0.039163	87.6223	227.948	5_TxWk	active	14	-1	01_dist	53.3143	82.8686	-7.22774	7.02331	8.25392	1.19079	0.131734	0.0996025	0.15546	0.228677	0.679825	53.3143	10.6355
chr1:40028725-40030225	40029475	+	CCTGTAATCCCAGCTACTGG	GGG	CCTGTAGTCCCAGCTACTGG	1			0	76.4306	118.531	165.524	0.644358	6.35443	9.5852	16.1845	36.8598	98.7138	31.9133	58.13	182.69	0.00981405	0.0607782	0.0261087	145.148	70.6211	15_Quies	inactive	14	-1	01_dist	76.4306	118.531	23.4964	5.71007	8.94084	3.29963	0.0747091	0.0754304	0.0938843	0.0692367	1.35599	76.4306	15.5401
chr22:41683281-41684781	41684031	-	CCTGTAATCCCAGCTACTGG	TGG	CCTGTAGTCCCAGCTACTGG	1	NM_001003796	-	0.347269	32.7326	37.0249	31.4886	0.644358	2.67555	7.72141	14.3348	34.0654	129.975	30.3451	104.184	241.652	0.00490702	0.0121556	0.0261087	191.892	155.316	5_TxWk	active	14	-1	01_dist	32.3853	36.6776	-2.76817	2.03119	7.07705	3.3067	0.0627194	0.192953	0.439624	0.267241	1.64504	32.3853	13.6905
chr4:41969942-41971442	41970692	+	CCTATAGTCCCAGCTACTGG	GGG	CCTGTAGTCCCAGCTACTGG	1			0.347269	71.8481	87.9341	71.6156	0.322179	9.36442	17.3066	30.5193	34.0654	122.628	25.17	37.2523	98.8258	0	0.0486226	0.0522173	182.075	56.2958	15_Quies	inactive	17	-1	01_dist	71.5008	87.5869	-8.15927	9.04224	16.9844	6.60633	0.126463	0.193915	0.42371	0.424999	0.996967	71.5008	30.1971
chr3:42028616-42030116	42029366	-	CCTGCAGTCCCAGCTACTGG	AGG	CCTGTAGTCCCAGCTACTGG	1			0.347269	60.3917	92.3051	35.1111	2.25525	4.01332	8.52018	6.9362	73.5866	67.9952	25.0524	64.0658	18.0341	0.0245351	0.0243113	0.078326	6.9039	29.9072	5_TxWk	active	16	-1	01_dist	60.0444	91.9579	-28.597	1.75807	6.26492	-0.79199	0.0292795	0.0681282	0.13465	0.239393	0.562462	60.0444	4.68094
chr15:42442870-42444370	42443620	+	TCTGTAGTCCCAGCTACTGG	GGG	CCTGTAGTCCCAGCTACTGG	1	NM_001284307	-	0.694537	50.4082	66.3363	83.0406	0.644358	3.00999	5.05886	7.39861	25.8152	46.5957	23.1313	29.065	103.927	0	0	0.0261087	135.411	39.7087	5_TxWk	active	20	-1	01_dist	49.7137	65.6417	8.35218	2.36563	4.4145	1.16988	0.0475852	0.0672514	0.0820227	0.101064	0.811591	49.7137	6.75425
chr7:43375033-43376533	43375783	+	CCTGTAATCCCAGCTACTGG	AGG	CCTGTAGTCCCAGCTACTGG	1	NM_015052	+	0	28.9684	42.6815	54.896	0.322179	2.00666	3.99383	5.54896	29.408	11.0942	37.951	18.8308	6.06491	0.00981405	0.109401	0	0.611906	7.53962	14_ReprPCWk	inactive	14	-1	01_dist	28.9684	42.6815	6.10726	1.68448	3.67165	0.777562	0.058149	0.0860245	0.0952124	0.132545	0.718339	28.9684	5.22678
chr20:44190111-44191611	44190861	+	CCTGTAATCCCAGCTACTGG	GGG	CCTGTAGTCCCAGCTACTGG	1			0.347269	175.283	241.69	285.069	0.322179	19.0633	23.4305	41.1548	41.9164	122.135	27.9144	44.8256	56.3715	0	0.0243113	0.0261087	57.8584	53.28	5_TxWk	active	14	-1	01_dist	174.936	241.343	21.6894	18.7411	23.1083	8.86214	0.107131	0.0957488	0.143412	0.0439249	3.26494	174.936	40.8326
chr2:44192956-44194456	44193706	-	CCTGTAATCCCAGCTACTGG	GGG	CCTGTAGTCCCAGCTACTGG	1	NM_002706	+	0	76.758	93.3336	65.4851	0.322179	9.36442	11.9815	23.1207	57.3523	102.264	37.3237	55.8785	41.149	0.00490702	0.0364669	0.039163	73.3223	55.7932	5_TxWk	active	14	-1	01_dist	76.758	93.3336	-13.9243	9.04224	11.6593	5.56958	0.117802	0.124921	0.348148	0.159033	2.18915	76.758	22.7985
chr15:45244212-45245712	45244962	+	CCTGTAATCCCAGCTACTGG	GGG	CCTGTAGTCCCAGCTACTGG	1			0.347269	11.6201	18.2553	23.6861	0.966537	1.33777	1.59753	1.38724	27.8112	91.1204	23.4841	42.5741	5.56284	0	0.0486226	0	0.671767	50.7668	15_Quies	inactive	14	-1	01_dist	11.2728	17.9081	2.71538	0.371237	0.630996	-0.105147	0.032932	0.0352353	0.0180259	0.0876666	0.205618	11.2728	0.420702
chr17:45612241-45613741	45612991	-	CCTGTAATCCCAGCTACTGG	GGG	CCTGTAGTCCCAGCTACTGG	1			0.347269	52.3722	87.677	113.415	0.644358	3.00999	5.59137	12.0227	39.9204	53.7946	22.1904	62.4284	69.3448	0	0	0	116.488	80.4226	15_Quies	inactive	14	-1	01_dist	52.0249	87.3297	12.8688	2.36563	4.94701	3.21569	0.0454712	0.0566475	0.100634	0.04585	2.19485	52.0249	11.3784
chr17:45886966-45888466	45887716	-	CCTGTAATCCCAGCTACTGG	TGG	CCTGTAGTCCCAGCTACTGG	1	NR_024559	-	0	60.3917	85.6201	92.7937	0	6.35443	5.05886	14.7972	58.816	59.0212	40.813	45.235	10.463	0.00490702	0.0121556	0.0522173	2.15497	44.9864	14_ReprPCWk	inactive	14	-1	01_dist	60.3917	85.6201	3.58683	6.35443	5.05886	4.86918	0.10522	0.0590849	0.159464	0.06714	2.37509	60.3917	14.7972
chr18:46940464-46941964	46941214	+	CCTGTAATCCCAGCTACTGG	GGG	CCTGTAGTCCCAGCTACTGG	1	NM_001353901	+	1.38907	28.8047	54.2518	76.3528	0.644358	4.01332	3.99383	3.23689	32.0694	77.265	26.3461	43.8022	12.7925	0.00490702	0.0121556	0.0130543	5.4872	78.6634	15_Quies	inactive	14	-1	01_dist	27.4156	52.8627	11.0505	3.36896	3.34948	-0.378471	0.122885	0.0633618	0.0345838	0.0691553	0.50009	27.4156	2.59253
chr12:47211411-47212911	47212161	+	CCTGTGGTCCCAGCTACTGG	GGG	CCTGTAGTCCCAGCTACTGG	1	NM_001281429	+	0.694537	77.5763	137.044	190.046	1.28872	4.01332	5.59137	23.1207	27.1459	11.6859	33.8344	19.2402	6.50672	0.0147211	0.0364669	0.0522173	2.50748	6.28302	5_TxWk	active	15	-1	01_dist	76.8817	136.349	26.5012	2.72461	4.30265	8.76465	0.0354389	0.0315562	0.115299	0.0329027	3.50423	76.8817	21.8319
chr3:47550089-47551589	47550839	-	CCTATAGTCCCAGCTACTGG	TGG	CCTGTAGTCCCAGCTACTGG	1			1.04181	52.3722	96.9332	129.855	2.25525	3.34443	5.85762	16.1845	25.6821	55.1752	20.3085	57.1066	95.7532	0.0245351	0.0121556	0.0522173	278.763	121.891	15_Quies	inactive	17	-1	01_dist	51.3304	95.8914	16.4611	1.08918	3.60237	5.16342	0.021219	0.0375672	0.108135	0.0240042	4.50482	51.3304	13.9292
chr6:47894274-47895774	47895024	+	CCTGTAATCCCAGCTACTGG	GGG	CCTGTAGTCCCAGCTACTGG	1	NM_001013732	-	0	24.5495	42.6815	57.1253	0.966537	4.34777	2.13004	7.39861	32.3355	19.23	53.2412	13.5091	13.8167	0	0.0486226	0.039163	6.23878	3.76981	15_Quies	inactive	14	-1	01_dist	24.5495	42.6815	7.2219	3.38123	1.16351	2.63428	0.137731	0.0272602	0.112596	0.109062	1.03241	24.5495	6.43207
chr3:49214428-49215928	49215178	-	CCTGTAATCCCAGCTACTGG	GGG	CCTGTAGTCCCAGCTACTGG	1	NM_178173	+	0.347269	77.2489	117.246	153.263	0.322179	8.36109	7.72141	16.1845	25.2829	62.4727	19.1323	43.3928	23.2756	0.00490702	0.0486226	0.0130543	17.446	56.5472	15_Quies	inactive	14	-1	01_dist	76.9017	116.898	18.0087	8.03891	7.39923	4.23153	0.104535	0.0632964	0.103732	0.0407425	2.54604	76.9017	15.8623
chr16:49764125-49765625	49764875	-	CCTGTAATCCCAGCTACTGG	GGG	CCTGTAGTCCCAGCTACTGG	1	NM_001271620	-	0.347269	72.3391	118.531	144.624	0.644358	7.02331	9.05269	10.1731	36.1945	11.2421	24.1114	30.4978	18.1345	0	0.0607782	0.0261087	2.81344	16.0845	14_ReprPCWk	inactive	14	-1	01_dist	71.9918	118.184	13.0467	6.37895	8.40833	0.560201	0.0886067	0.0711462	0.0660446	0.0431819	1.52945	71.9918	9.52873
chr14:50346026-50347526	50346776	-	CCTGTAATCCCAGCTACTGG	AGG	CCTGTAGTCCCAGCTACTGG	1	NM_004196	-	0.694537	76.5943	107.732	141.281	0.644358	5.68554	7.1889	10.6355	56.2877	78.7935	40.0289	82.4873	64.5451	0	0.0243113	0.0130543	100.579	81.1766	5_TxWk	active	14	-1	01_dist	75.8998	107.038	16.7742	5.04118	6.54454	1.7233	0.0664189	0.0611424	0.0710679	0.0591968	1.20054	75.8998	9.99115
chr12:50431278-50432778	50432028	+	CCTGTAGTTCCAGCTACTGG	AGG	CCTGTAGTCCCAGCTACTGG	1	NM_001352320	+	0.347269	41.4067	52.4519	42.3563	1.6109	3.00999	6.92264	18.0341	44.0455	83.8722	30.8156	70.411	142.204	0.0147211	0.0850895	0.0522173	108.753	66.3487	4_Tx	active	12	-1	01_dist	41.0595	52.1047	-5.04782	1.3991	5.31175	5.55574	0.0340749	0.101944	0.390945	0.150969	2.58956	41.0595	16.4232
chr15:50534281-50535781	50535031	+	CCTGTAATCCCAGCTACTGG	AGG	CCTGTAGTCCCAGCTACTGG	1	NM_203494	-	0	25.0404	38.5676	52.3881	0.644358	2.3411	3.46132	11.0979	20.3594	7.34683	21.5239	9.82479	82.4586	0.00490702	0.0486226	0.104435	64.4031	23.1215	15_Quies	inactive	14	-1	01_dist	25.0404	38.5676	6.91023	1.69675	2.81696	3.8183	0.0677602	0.0730397	0.199541	0.118923	1.67789	25.0404	10.4536
chr20:50898588-50900088	50899338	-	CCTGTAATCCCAGCTACTGG	AGG	CCTGTAGTCCCAGCTACTGG	1	NM_015339	-	0.347269	47.7896	64.5364	36.5044	0.644358	8.69553	19.7029	28.6696	64.8041	76.624	27.3655	83.9201	227.554	0.0245351	0.0729339	0.0652716	246.399	135.462	4_Tx	active	14	-1	01_dist	47.4423	64.1892	-14.016	8.05117	19.0586	4.48335	0.169704	0.296912	0.775095	0.5484	1.41337	47.4423	28.0253
chr17:51139975-51141475	51140725	+	CCTGTAATCCCAGCTACTGG	GGG	CCTGTAGTCCCAGCTACTGG	1			0	81.9952	154.785	183.08	0.322179	12.3744	12.7803	24.0455	73.5866	236.726	34.3049	177.46	121.499	0.0245351	0.0729339	0.039163	281.397	178.438	15_Quies	inactive	14	-1	01_dist	81.9952	154.785	14.1474	12.0522	12.4581	5.63261	0.146987	0.0804866	0.129579	0.056884	2.27795	81.9952	23.7233
chr1:51352952-51354452	51353702	-	TCTGTAGTCCCAGCTACTGG	GGG	CCTGTAGTCCCAGCTACTGG	1			0	100.162	198.752	193.669	0.322179	11.7055	21.0342	54.1023	49.2351	26.4289	31.7173	62.633	114.43	0.0245351	0	0.0652716	85.2412	72.883	5_TxWk	active	20	-1	01_dist	100.162	198.752	-2.54155	11.3833	20.712	16.5341	0.11365	0.10421	0.277692	0.123989	2.23965	100.162	53.7802
chr1:51639201-51640701	51639951	-	CCTATAGTCCCAGCTACTGG	AGG	CCTGTAGTCCCAGCTACTGG	1	NM_024586	+	0.347269	110.473	152.213	98.6456	1.6109	9.02997	15.1766	27.2824	104.591	68.4389	39.5192	66.9314	36.6103	0.00981405	0.0607782	0.0652716	4.54939	41.4679	5_TxWk	active	17	-1	01_dist	110.125	151.866	-26.7839	7.41908	13.5657	6.05291	0.0673694	0.0893265	0.261159	0.148512	1.75851	110.125	25.6715
chr3:51887389-51888889	51888139	-	CCTGTGGTCCCAGCTACTGG	GGG	CCTGTAGTCCCAGCTACTGG	1			0.694537	67.1018	107.989	110.628	1.93307	1.67222	3.99383	5.08655	16.6335	8.62883	19.8772	12.281	23.6371	0	0.0486226	0.0261087	19.6143	18.3464	15_Quies	inactive	15	-1	01_dist	66.4073	107.295	1.31934	-0.260857	2.06076	0.546356	-0.00392814	0.0192065	0.0286853	0.047157	0.608292	66.4073	3.15347
chr5:52162554-52164054	52163304	+	CCTGTAATCCCAGCTACTGG	TGG	CCTGTAGTCCCAGCTACTGG	1			0	23.2401	36.7678	46.5362	1.6109	1.33777	0.532511	5.54896	23.6861	9.41775	34.3441	6.95923	4.19724	0	0.0243113	0.0652716	0.0133023	3.01585	15_Quies	inactive	14	-1	01_dist	23.2401	36.7678	4.88421	-0.273122	-1.07838	2.50822	-0.0117522	-0.0293296	0.0846237	0.0439665	1.92473	23.2401	3.93806
chr3:52284965-52286465	52285715	-	CCTGTAATCCCAGCTACTGG	TGG	CCTGTAGTCCCAGCTACTGG	1			0.694537	69.0658	95.1334	79.1394	1.6109	6.68887	8.52018	16.6469	42.9809	172.429	19.5636	118.307	156.081	0.00981405	0.0607782	0.039163	208.673	252.577	5_TxWk	active	14	-1	01_dist	68.3713	94.4389	-7.99701	5.07797	6.90928	4.06335	0.0742706	0.0731614	0.191676	0.199433	0.961105	68.3713	15.036
chr6:52583624-52585124	52584374	+	CCTGTAGTTCCAGCTACTGG	AGG	CCTGTAGTCCCAGCTACTGG	1			0.347269	61.0463	75.5925	74.9595	0.322179	3.34443	4.26009	7.86102	96.6073	68.4883	46.6154	87.6044	26.5892	0.00981405	0.0729339	0.078326	10.5886	70.6211	15_Quies	inactive	12	-1	01_dist	60.699	75.2452	-0.316497	3.02226	3.93791	1.80047	0.0497908	0.0523343	0.10104	0.125559	0.804721	60.699	7.53885
chr8:52802536-52804036	52803286	+	CCTGTAATCCCAGCTACTGG	GGG	CCTGTAGTCCCAGCTACTGG	1			0.347269	32.5689	65.3078	94.7443	0.322179	2.3411	3.46132	10.1731	22.2223	9.66429	29.2474	10.4388	5.88416	0	0.0364669	0.0130543	0.51879	6.0317	15_Quies	inactive	14	-1	01_dist	32.2217	64.9605	14.7183	2.01893	3.13914	3.35588	0.0626574	0.0483239	0.104356	0.143568	0.726875	32.2217	9.85091
chr16:52893959-52895459	52894709	+	CCTGTAATCCCAGCTACTGG	AGG	CCTGTAGTCCCAGCTACTGG	1			0.694537	43.0434	63.2509	83.8766	0.966537	2.67555	5.85762	14.7972	26.6136	9.7136	37.3237	15.9653	6.62721	0.0441632	0.109401	0.104435	0.385767	3.76981	15_Quies	inactive	14	-1	01_dist	42.3488	62.5563	10.3129	1.70901	4.89109	4.4698	0.0403555	0.0781869	0.16627	0.0371723	4.47296	42.3488	13.8307
chr12:53721957-53723457	53722707	-	TCTGTAGTCCCAGCTACTGG	GGG	CCTGTAGTCCCAGCTACTGG	1	NM_020898	-	0.347269	226.346	410.359	460.625	0.322179	23.411	35.9445	71.674	88.091	97.9249	34.2265	180.94	49.3225	0.0490702	0.121556	0.313304	87.303	133.451	15_Quies	inactive	20	-1	01_dist	225.999	410.012	25.1327	23.0889	35.6223	17.8648	0.102164	0.0868812	0.155019	0.106713	1.45268	225.999	71.3519
chr19:53786413-53787913	53787163	-	CCTGTGGTCCCAGCTACTGG	AGG	CCTGTAGTCCCAGCTACTGG	1			0.694537	35.1876	52.9662	67.4357	0.966537	1.00333	3.19507	6.01137	11.5769	13.3131	34.2657	8.39201	3.69517	0.0588843	0.0729339	0.0261087	2.18158	8.79622	15_Quies	inactive	15	-1	01_dist	34.493	52.2716	7.23476	0.036793	2.22853	1.40815	0.00106668	0.0426336	0.0755881	0.0463293	1.63154	34.493	5.04483
chr8:53807910-53809410	53808660	+	CTTGTAGTCCCAGCTACTGG	TGG	CCTGTAGTCCCAGCTACTGG	1	NM_015941	-	1.38907	32.4053	47.0525	31.2099	0.322179	3.00999	5.85762	8.78585	24.4845	66.2201	25.7973	19.4449	105.192	0.137397	0.0729339	0.078326	37.9448	26.1374	5_TxWk	active	19	-1	01_dist	31.0162	45.6634	-7.92128	2.68781	5.53544	1.46411	0.0866583	0.121223	0.283817	0.59477	0.477188	31.0162	8.46367
chr18:54087257-54088757	54088007	+	CCTGTAGTTCCAGCTACTGG	GGG	CCTGTAGTCCCAGCTACTGG	1			0.694537	15.2207	18.7696	28.9806	0.644358	1.33777	1.86379	1.84965	21.6901	11.2421	37.8334	11.8716	5.14111	0.00490702	0.0607782	0.0522173	0.226139	3.51849	15_Quies	inactive	12	-1	01_dist	14.5261	18.075	5.10553	0.693416	1.21943	-0.00706808	0.0477358	0.0674649	0.0426109	0.0723336	0.589088	14.5261	1.20529
chrX:54318155-54319655	54318905	-	CCTGTAATCCCAGCTACTGG	GGG	CCTGTAGTCCCAGCTACTGG	1	NM_020922	-	0.347269	45.0073	73.7927	90.2858	0.966537	4.01332	4.26009	11.5603	28.6096	38.0162	49.7127	21.9011	23.5367	0	0	0.0130543	7.29632	26.64	15_Quies	inactive	14	-1	01_dist	44.6601	73.4454	8.24656	3.04678	3.29355	3.65012	0.0682217	0.0448435	0.117789	0.080902	1.45595	44.6601	10.5938
chr8:54434811-54436311	54435561	-	CCTGTGGTCCCAGCTACTGG	GGG	CCTGTAGTCCCAGCTACTGG	1			0.347269	56.3001	91.7909	104.497	0	4.01332	2.13004	3.23689	36.4606	12.6227	25.2484	23.1292	4.90012	0.00490702	0.0486226	0	0.206186	10.0528	15_Quies	inactive	15	-1	01_dist	55.9528	91.4436	6.35328	4.01332	2.13004	0.553424	0.0717269	0.0232935	0.0310791	0.00960152	3.23689	55.9528	3.23689
chr4:55350140-55351640	55350890	-	CCTGTAATCCCAGCTACTGG	GGG	CCTGTAGTCCCAGCTACTGG	1	NM_024592	+	0.694537	47.9533	125.73	224.879	0.966537	5.3511	13.579	48.091	31.1379	91.367	25.5228	74.914	34.4013	0	0	0.0261087	48.0812	95.5019	15_Quies	inactive	14	-1	01_dist	47.2587	125.036	49.5741	4.38456	12.6125	17.256	0.0927777	0.100871	0.210204	0.0371224	5.66247	47.2587	47.1244
chr19:55910608-55912108	55911358	-	CCTGTGGTCCCAGCTACTGG	GGG	CCTGTAGTCCCAGCTACTGG	1	NM_176810	-	1.04181	16.3663	23.1406	35.9471	0.322179	1.00333	0.532511	1.84965	18.8956	23.7663	50.9673	10.6435	4.81979	0.00981405	0.0607782	0	0.0199535	6.53434	15_Quies	inactive	15	-1	01_dist	15.3245	22.0988	6.40328	0.681151	0.210332	0.658571	0.0444485	0.00951782	0.0437605	0.0586167	0.746553	15.3245	1.52747
chr4:56144031-56145531	56144781	-	CCTGTAATCCCAGCTACTGG	GGG	CCTGTAGTCCCAGCTACTGG	1			0.347269	47.9533	73.0213	81.09	0	4.34777	2.92881	7.86102	44.7108	7.39614	30.2667	18.8308	16.9496	0.00981405	0.0850895	0.039163	4.42967	16.5872	15_Quies	inactive	14	-1	01_dist	47.606	72.6741	4.03435	4.34777	2.92881	2.46611	0.0913281	0.0403006	0.0973589	0.0512504	1.89967	47.606	7.86102
chr4:56962458-56963958	56963208	+	CCTGTAATCCCAGCTACTGG	GGG	CCTGTAGTCCCAGCTACTGG	1			0	61.0463	91.0195	85.5486	1.28872	6.68887	12.2478	25.8951	30.3395	120.36	20.4261	51.5802	188.032	0	0	0.078326	273.609	79.92	5_TxWk	active	14	-1	01_dist	61.0463	91.0195	-2.73548	5.40015	10.959	6.82369	0.0884599	0.120403	0.287631	0.133963	2.14709	61.0463	24.6064
chr17:57009983-57011483	57010733	-	CCTGCAGTCCCAGCTACTGG	GGG	CCTGTAGTCCCAGCTACTGG	1			1.38907	118.165	195.152	224.6	2.89961	11.3711	18.1054	43.9293	39.7873	46.3491	38.1862	40.9366	76.3535	0.0147211	0.0121556	0.143598	64.3765	62.0762	5_TxWk	active	16	-1	01_dist	116.776	193.763	14.7239	8.47147	15.2058	12.9119	0.0725448	0.0784761	0.183816	0.107579	1.70866	116.776	41.0296
chr19:58457545-58459045	58458295	-	CCTGTAATCCCAGCTACTGG	AGG	CCTGTAGTCCCAGCTACTGG	1			0.694537	30.4413	51.6806	54.06	1.6109	2.67555	5.85762	14.7972	42.8479	293.577	43.9495	128.95	95.3917	0.00981405	0.0607782	0.0652716	134.712	324.204	5_TxWk	active	14	-1	01_dist	29.7468	50.986	1.18971	1.06465	4.24673	4.4698	0.0357905	0.0832919	0.247095	0.116745	2.11653	29.7468	13.1863
chr17:59848232-59849732	59848982	-	TCTGTAGTCCCAGCTACTGG	TGG	CCTGTAGTCCCAGCTACTGG	1			0	124.057	190.01	231.845	0.644358	11.7055	14.3778	31.9065	97.6718	212.614	35.5987	194.244	107.16	0.0883264	0.0364669	0.182761	86.9372	99.2717	7_Enh	active	20	-1	01_dist	124.057	190.01	20.9176	11.0612	13.7334	8.76436	0.0891622	0.0722776	0.134841	0.0765017	1.76258	124.057	31.2622
chr17:59969498-59970998	59970248	-	CCTGTAATCCCAGCTACTGG	GGG	CCTGTAGTCCCAGCTACTGG	1	NR_002924	-	1.04181	44.8437	69.9359	90.2858	0.966537	3.34443	4.52634	5.08655	17.565	55.0273	13.6043	31.7259	75.6908	0	0.0243113	0.0130543	94.2069	43.9811	15_Quies	inactive	14	-1	01_dist	43.8019	68.8941	10.1749	2.3779	3.55981	0.2801	0.0542876	0.0516707	0.0461657	0.0463684	0.995628	43.8019	4.12001
chr18:59991198-59992698	59991948	-	CCTGTTGTCCCAGCTACTGG	GGG	CCTGTAGTCCCAGCTACTGG	1			0.347269	43.207	71.9929	96.1376	0.644358	1.33777	1.86379	9.24826	49.6343	11.6366	39.4408	25.9948	3.7755	0	0.0243113	0.078326	7.13004	5.27773	15_Quies	inactive	15	-1	01_dist	42.8598	71.6456	12.0724	0.693416	1.21943	3.69224	0.0161787	0.0170203	0.0898201	0.0541196	1.65966	42.8598	8.60391
chr8:62399549-62401049	62400299	-	CCTGTAATCCCAGCTACTGG	GGG	CCTGTAGTCCCAGCTACTGG	1	NR_130764	+	0	16.3663	23.1406	22.8501	1.28872	1.00333	2.3963	2.31207	14.5044	9.17121	24.4643	7.57328	1.84759	0.00981405	0.0364669	0.0522173	0.286	4.27245	15_Quies	inactive	14	-1	01_dist	16.3663	23.1406	-0.145226	-0.285386	1.10758	-0.042117	-0.0174374	0.0478633	0.0447853	0.181098	0.247299	16.3663	1.02335
chr7:63168851-63170351	63169601	+	CCTGTAATCCCAGCTACTGG	GGG	CCTGTAGTCCCAGCTACTGG	1			0.694537	5.56454	8.74199	13.097	1.28872	2.00666	1.86379	1.84965	9.58089	5.12799	30.1883	3.88898	1.08445	0	0.0121556	0.039163	0.0199535	1.00528	15_Quies	inactive	14	-1	01_dist	4.87001	8.04745	2.17751	0.717944	0.575073	-0.00706808	0.147422	0.0714602	0.0452278	0.16497	0.274158	4.87001	0.560936
chr14:64003707-64005207	64004457	-	CCTGTAATCCCAGCTACTGG	GGG	CCTGTAGTCCCAGCTACTGG	1	NM_015180	+	0.347269	34.2056	43.1957	44.8642	2.25525	1.00333	3.72758	6.47378	30.6056	10.9463	35.6379	13.5091	117.161	0.00490702	0.0364669	0.0130543	30.3293	9.55019	15_Quies	inactive	14	-1	01_dist	33.8583	42.8484	0.834262	-1.25192	1.47232	1.3731	-0.0369754	0.0343612	0.0947623	0.32793	0.288971	33.8583	4.21853
chr17:64421268-64422768	64422018	+	CCTGTAATCCCAGCTACTGG	GGG	CCTGTAGTCCCAGCTACTGG	1			0.347269	107.036	178.954	196.455	1.6109	9.69886	17.0404	23.5831	33.4	9.96013	30.3059	20.2636	10.0412	0.00981405	0	0	0.325907	8.5449	None	inactive	14	-1	01_dist	106.688	178.606	8.75077	8.08796	15.4295	3.27136	0.0758093	0.0863881	0.112041	0.047771	2.34538	106.688	21.9722
chr6:65708408-65709908	65709158	-	CCTGTAATCCCAGCTACTGG	GGG	CCTGTAGTCCCAGCTACTGG	1			1.04181	29.9503	44.9955	50.1588	0.322179	3.34443	3.72758	3.69931	17.565	14.102	40.4602	6.14049	9.07728	0.00490702	0.0243113	0.0652716	0.0931161	3.51849	15_Quies	inactive	14	-1	01_dist	28.9085	43.9537	2.58162	3.02226	3.4054	-0.0141362	0.104545	0.0774769	0.0687568	0.0629531	1.09219	28.9085	3.37713
chrX:68449035-68450535	68449785	-	CCTGTAATCCCAGCTACTGG	GGG	CCTGTAGTCCCAGCTACTGG	1			0.347269	99.8344	162.241	226.829	0	8.36109	8.52018	13.41	53.6264	108.477	59.8277	79.2124	14.8811	0	0	0.078326	8.15431	103.041	15_Quies	inactive	14	-1	01_dist	99.4872	161.894	32.294	8.36109	8.52018	2.4449	0.0840419	0.0526282	0.05921	0.0598388	0.989491	99.4872	13.41
chr10:68501336-68502836	68502086	+	CCTGTAATCCCAGCTACTGG	AGG	CCTGTAGTCCCAGCTACTGG	1	NM_001324312	-	0.347269	73.9757	108.246	83.3193	0	7.6922	9.31894	26.3576	27.6781	92.9448	23.3273	75.9374	93.6044	0	0.121556	0.104435	100.492	98.0151	5_TxWk	active	14	-1	01_dist	73.6284	107.899	-12.4635	7.6922	9.31894	8.5193	0.104473	0.0863672	0.317668	0.201158	1.57919	73.6284	26.3576
chr8:69367303-69368803	69368053	-	CTTGTAGTCCCAGCTACTGG	GGG	CCTGTAGTCCCAGCTACTGG	1			0.694537	46.4803	70.193	80.8114	0.322179	7.6922	7.98767	14.7972	29.1419	12.4255	29.2474	20.8777	13.6561	0.0147211	0.0729339	0.0261087	7.49585	11.8121	15_Quies	inactive	19	-1	01_dist	45.7858	69.4985	5.30916	7.37002	7.66549	3.40478	0.160968	0.110297	0.180674	0.116933	1.54511	45.7858	14.475
chr12:70183210-70184710	70183960	+	CCTGTGGTCCCAGCTACTGG	GGG	CCTGTAGTCCCAGCTACTGG	1			0.347269	29.7867	52.1948	58.5186	0.322179	2.00666	1.59753	0.924826	28.6096	10.3053	44.0671	12.0763	9.6195	0	0.121556	0.039163	9.34487	6.0317	15_Quies	inactive	15	-1	01_dist	29.4394	51.8475	3.16188	1.68448	1.27535	-0.336353	0.0572186	0.0245982	0.0103599	0.0531545	0.194901	29.4394	0.602647
chr1:70212192-70213692	70212942	+	CCTATAGTCCCAGCTACTGG	GGG	CCTGTAGTCCCAGCTACTGG	1	NM_001350607	+	0.694537	124.057	136.786	97.2523	0.322179	16.3877	21.3004	25.8951	55.0901	161.877	40.5778	96.2011	289.89	0.0196281	0	0.0522173	939.788	96.5071	5_TxWk	active	17	-1	01_dist	123.362	136.092	-19.7671	16.0656	20.9783	2.29735	0.130231	0.154148	0.264846	0.38952	0.67993	123.362	25.573
chr2:70237004-70238504	70237754	+	CCTGTAATCCCAGCTACTGG	GGG	CCTGTAGTCCCAGCTACTGG	1	NR_147229	-	0.694537	99.9981	146.814	135.429	2.25525	11.7055	21.833	49.9406	49.1021	164.835	32.9327	136.319	173.954	0.0147211	0.0486226	0.117489	298.61	187.988	5_TxWk	active	14	-1	01_dist	99.3036	146.119	-5.69265	9.45027	19.5777	14.0538	0.0951654	0.133984	0.353922	0.123877	2.85704	99.3036	47.6854
chr14:70359426-70360926	70360176	+	CCTGTAATCCCAGCTACTGG	GGG	CCTGTAGTCCCAGCTACTGG	1	NM_001202547	-	0	64.1559	98.2188	93.6297	1.28872	5.01665	6.92264	19.8838	36.4606	65.3819	43.0477	31.5212	86.194	0	0.0243113	0.182761	140.393	27.6453	1_TssA	active	14	-1	01_dist	64.1559	98.2188	-2.29455	3.72794	5.63393	6.48056	0.0581074	0.057361	0.198602	0.100057	1.9849	64.1559	18.5951
chr8:72463421-72464921	72464171	-	CCTTTAGTCCCAGCTACTGG	AGG	CCTGTAGTCCCAGCTACTGG	1			0	58.264	83.8202	94.187	0	3.00999	4.26009	10.1731	27.9443	9.46706	31.2076	18.6262	11.4872	0	0	0.039163	6.25874	4.27245	15_Quies	inactive	17	-1	01_dist	58.264	83.8202	5.18339	3.00999	4.26009	2.9565	0.0516612	0.0508241	0.108009	0.0661468	1.63288	58.264	10.1731
chr15:72520221-72521721	72520971	-	CCTGTGGTCCCAGCTACTGG	GGG	CCTGTAGTCCCAGCTACTGG	1	NM_005744	+	0.694537	150.243	206.979	117.316	0.644358	14.0466	24.2293	49.0158	121.491	141.611	52.261	169.887	124.511	0.00490702	0.0364669	0.0913803	65.7467	146.017	5_TxWk	active	15	-1	01_dist	149.548	206.285	-44.8318	13.4023	23.5849	12.3933	0.0896184	0.114332	0.414774	0.125178	3.31347	149.548	48.3714
chr1:72564636-72566136	72565386	-	CCTGTAATCCCAGCTACTGG	AGG	CCTGTAGTCCCAGCTACTGG	1			0.347269	42.8797	67.879	85.8272	1.28872	6.35443	3.72758	12.0227	19.2948	11.8831	35.6771	5.11708	7.89241	0	0.0121556	0.130543	1.03758	4.02113	15_Quies	inactive	14	-1	01_dist	42.5324	67.5317	8.97413	5.06571	2.43886	4.14758	0.119102	0.0361143	0.125574	0.109596	1.14579	42.5324	10.734
chr6:73361029-73362529	73361779	+	CTTGTAGTCCCAGCTACTGG	GGG	CCTGTAGTCCCAGCTACTGG	1			0.347269	67.9202	120.845	154.656	1.28872	8.02664	18.6379	49.0158	27.6781	29.5846	38.4607	22.3105	8.4748	0.0392562	0.109401	0.104435	621.943	23.8755	15_Quies	inactive	19	-1	01_dist	67.5729	120.498	16.9055	6.73793	17.3492	15.189	0.0997135	0.143979	0.309296	0.108163	2.85953	67.5729	47.7271
chr17:73450646-73452146	73451396	+	CCTGTAATCCCAGCTACTGG	AGG	CCTGTAGTCCCAGCTACTGG	1	NM_001144952	-	0.694537	46.644	76.621	83.8766	0.322179	6.01998	6.39013	13.41	47.6383	17.4056	33.2071	37.2523	52.9776	0	0.0729339	0.0913803	19.6409	32.6717	14_ReprPCWk	inactive	14	-1	01_dist	45.9494	75.9264	3.62783	5.6978	6.06795	3.50992	0.124002	0.0799189	0.157339	0.112624	1.39704	45.9494	13.0878
chr16:73919853-73921353	73920603	-	CCTGTAGTTCCAGCTACTGG	GGG	CCTGTAGTCCCAGCTACTGG	1			1.04181	12.6021	25.9689	32.8819	0.644358	1.00333	2.92881	4.16172	28.8757	10.9956	38.3823	12.4857	6.9887	0.00490702	0.0364669	0.0522173	0.0665115	5.27773	15_Quies	inactive	12	-1	01_dist	11.5602	24.927	3.45651	0.358972	2.28445	0.616454	0.0310523	0.0916456	0.11047	0.031407	3.51736	11.5602	3.51736
chr11:74056276-74057776	74057026	-	CCTGTAATCCCAGCTACTGG	GGG	CCTGTAGTCCCAGCTACTGG	1	NM_015531	-	0.694537	68.7385	113.132	102.825	0.644358	4.01332	6.92264	10.6355	32.8678	11.8831	23.641	17.3981	181.325	0.0588843	0.0243113	0.0913803	41.3037	19.603	5_TxWk	active	14	-1	01_dist	68.0439	112.437	-5.15307	3.36896	6.27829	1.85643	0.0495116	0.0558382	0.0978268	0.091728	1.06649	68.0439	9.99115
chr2:74860561-74862061	74861311	+	CCTGTAATCCCAGCTACTGG	GGG	CCTGTAGTCCCAGCTACTGG	1	NM_000189	+	0.694537	49.9172	62.9937	67.993	1.28872	2.67555	8.52018	12.4852	51.4973	39.8898	32.5406	44.0069	60.7294	0.00490702	0.0729339	0.078326	72.9365	68.3592	5_TxWk	active	14	-1	01_dist	49.2227	62.2992	2.49963	1.38683	7.23146	1.98249	0.0281746	0.116076	0.16637	0.170291	0.976973	49.2227	11.1964
chr17:74966678-74968178	74967428	+	CCTGTAATCCCAGCTACTGG	GGG	CCTGTAGTCCCAGCTACTGG	1	NM_030630	-	0	92.6333	138.329	179.736	2.89961	10.3677	11.449	21.271	59.8806	194.617	27.4439	128.746	51.2906	0	0	0.0652716	55.5504	219.152	15_Quies	inactive	14	-1	01_dist	92.6333	138.329	20.7032	7.46814	8.54938	4.91101	0.0806204	0.0618046	0.102213	0.0870416	1.17431	92.6333	18.3714
chr14:77492373-77493873	77493123	-	CCTGTAATCCCAGCTACTGG	GGG	CCTGTAGTCCCAGCTACTGG	1	NM_199296	-	1.04181	112.6	175.354	221.256	0.966537	12.3744	16.7741	44.3917	33.4	134.363	29.0905	67.9548	126.399	0	0.0850895	0.0652716	188.547	91.2294	15_Quies	inactive	14	-1	01_dist	111.558	174.312	22.951	11.4079	15.8076	13.8088	0.102259	0.0906853	0.197195	0.0995426	1.98101	111.558	43.4251
chr10:77508496-77509996	77509246	-	CCTGTAATCCCAGCTACTGG	AGG	CCTGTAGTCCCAGCTACTGG	1	NM_001271518	-	0.694537	53.0268	112.875	156.05	0.644358	3.67888	7.45516	16.1845	62.4088	13.8554	36.9317	48.7146	9.09736	0	0.0364669	0.0261087	0.425674	21.8649	15_Quies	inactive	14	-1	01_dist	52.3323	112.18	21.5875	3.03452	6.8108	4.36465	0.0579856	0.0607131	0.10003	0.107435	0.931074	52.3323	15.5401
chr16:78347835-78349335	78348585	-	CCTCTAGTCCCAGCTACTGG	TGG	CCTGTAGTCCCAGCTACTGG	1	NM_001291997	+	0	33.3873	42.4244	40.4057	1.6109	3.34443	2.66256	4.16172	30.6056	8.08645	34.6577	19.0355	20.444	0.00490702	0	0.0261087	3.67144	13.8226	15_Quies	inactive	17	-1	01_dist	33.3873	42.4244	-1.00934	1.73354	1.05166	0.749582	0.0519222	0.0247891	0.0631303	0.15419	0.409431	33.3873	2.55082
chr9:78498067-78499567	78498817	+	CCTGTAATCCCAGCTACTGG	AGG	CCTGTAGTCCCAGCTACTGG	1			1.04181	38.6245	52.7091	68.5503	0.644358	3.67888	2.3963	7.86102	20.8917	13.5596	38.8527	13.9185	9.71992	0	0.0607782	0.0130543	2.95976	3.76981	15_Quies	inactive	14	-1	01_dist	37.5827	51.6672	7.92064	3.03452	1.75194	2.73236	0.0807425	0.0339082	0.1069	0.123277	0.867155	37.5827	7.21667
chr8:80688099-80689599	80688849	+	CCTGTAATCCCAGCTACTGG	GGG	CCTGTAGTCCCAGCTACTGG	1	NM_001033723	-	0	60.8826	98.2188	142.395	0	5.68554	10.384	24.5079	39.5212	13.9047	28.3064	19.4449	36.5501	0	0.0607782	0.0913803	25.7932	12.0634	15_Quies	inactive	14	-1	01_dist	60.8826	98.2188	22.0882	5.68554	10.384	7.06197	0.0933852	0.105723	0.172112	0.0364067	4.72748	60.8826	24.5079
chr17:81668523-81670023	81669273	-	CCTGTAATCCCAGCTACTGG	GGG	CCTGTAGTCCCAGCTACTGG	1	NM_199287	+	0	66.2835	94.1049	69.3863	0.322179	10.7022	14.6441	36.9931	69.0622	398.751	27.5223	337.727	256.092	0	0.0121556	0.039163	346.651	733.605	4_Tx	active	14	-1	01_dist	66.2835	94.1049	-12.3593	10.38	14.3219	11.1745	0.1566	0.15219	0.528503	0.270696	1.95239	66.2835	36.6709
chr17:81728535-81730035	81729285	+	CCTGTGGTCCCAGCTACTGG	GGG	CCTGTAGTCCCAGCTACTGG	1			0.347269	132.567	173.811	151.312	0.322179	5.3511	8.78643	23.5831	53.6264	267.494	17.7209	241.935	143.469	0.0245351	0.0486226	0.0913803	283.505	605.18	15_Quies	inactive	15	-1	01_dist	132.22	173.464	-11.2495	5.02892	8.46425	7.39832	0.0380345	0.0487954	0.154081	0.0828428	1.85992	132.22	23.2609
chr12:82616749-82618249	82617499	-	CCTGTAATCCCAGCTACTGG	GGG	CCTGTAGTCCCAGCTACTGG	1			0.347269	25.0404	41.1388	49.8801	1.28872	2.00666	2.13004	5.54896	24.2184	10.897	38.6959	10.8482	5.90425	0	0.0850895	0.0652716	0.00665115	6.28302	15_Quies	inactive	14	-1	01_dist	24.6932	40.7915	4.37067	0.717944	0.841328	1.70946	0.0290746	0.0206251	0.0860084	0.125779	0.683808	24.6932	4.26024
chr9:83910919-83912419	83911669	-	CCTGTAATCCCAGCTACTGG	AGG	CCTGTAGTCCCAGCTACTGG	1	NM_001354069	-	0.347269	50.0809	69.9359	62.6985	0.644358	3.67888	5.32511	16.1845	17.698	69.9182	13.2907	39.7085	55.4075	0	0.0243113	0.078326	58.1045	69.8672	15_Quies	inactive	14	-1	01_dist	49.7336	69.5886	-3.61872	3.03452	4.68075	5.42968	0.0610155	0.0672632	0.249235	0.0999206	2.49433	49.7336	15.5401
chr12:84514443-84515943	84515193	+	CCTGTAATCCCAGCTACTGG	GGG	CCTGTAGTCCCAGCTACTGG	1			0.347269	28.4774	49.3665	62.9771	0.966537	1.33777	3.46132	3.69931	25.416	10.7491	34.6577	7.77796	4.5788	0.0245351	0.0729339	0.039163	0.0133023	2.01057	15_Quies	inactive	14	-1	01_dist	28.1301	49.0193	6.8053	0.371237	2.49479	0.118992	0.0131971	0.050894	0.0436336	0.116178	0.375576	28.1301	2.73277
chrX:86697912-86699412	86698662	-	CTTGTAGTCCCAGCTACTGG	GGG	CCTGTAGTCCCAGCTACTGG	1	NM_001139514	+	1.04181	64.3196	108.246	186.981	0.966537	5.3511	3.72758	12.0227	18.0972	20.6599	64.7284	8.18733	4.13699	0.00981405	0	0.039163	0.744929	3.01585	15_Quies	inactive	19	-1	01_dist	63.2778	107.205	39.3672	4.38456	2.76104	4.14758	0.0692907	0.0257549	0.0594615	0.0335065	1.77462	63.2778	11.0562
chr3:86787864-86789364	86788614	-	CCTGTAATCCCAGCTACTGG	AGG	CCTGTAGTCCCAGCTACTGG	1			0.347269	41.7341	72.5071	108.956	1.28872	3.00999	4.26009	12.9476	19.4279	8.87537	27.2871	6.54986	4.53864	0.0196281	0.0486226	0.0913803	0.00665115	2.26189	5_TxWk	active	14	-1	01_dist	41.3868	72.1598	18.2245	1.72127	2.97137	4.34374	0.0415899	0.0411777	0.107347	0.0766259	1.40093	41.3868	11.6589
chr3:88065111-88066611	88065861	-	CCTGAAGTCCCAGCTACTGG	GGG	CCTGTAGTCCCAGCTACTGG	1	NM_001350134	+	0.347269	53.5178	68.1361	27.5873	0.966537	4.01332	3.19507	12.4852	43.2471	115.084	32.3446	44.2116	57.1145	0.0294421	0	0	275.245	39.4573	5_TxWk	active	16	-1	01_dist	53.1705	67.7888	-20.2744	3.04678	2.22853	4.64504	0.0573021	0.0328746	0.422856	0.382316	1.10604	53.1705	11.5186
chr11:88378103-88379603	88378853	+	TCTGTAGTCCCAGCTACTGG	AGG	CCTGTAGTCCCAGCTACTGG	1			0.347269	48.6079	68.6503	113.415	0.966537	2.00666	5.59137	9.71068	50.8319	52.414	26.3461	43.8022	24.9826	0.0245351	0.0364669	0.0652716	13.9076	42.9758	5_TxWk	active	20	-1	01_dist	48.2607	68.3031	22.3821	1.04012	4.62483	2.05966	0.0215522	0.0677104	0.0773357	0.0365986	2.11308	48.2607	8.74414
chr8:88761656-88763156	88762406	+	CCTGTAATCCCAGCTACTGG	GGG	CCTGTAGTCCCAGCTACTGG	1			0	35.8422	58.8799	70.5009	0.322179	2.00666	4.52634	8.32344	20.8917	7.93852	24.8171	8.39201	2.77138	0	0.0850895	0.0130543	1.58963	4.02113	15_Quies	inactive	14	-1	01_dist	35.8422	58.8799	5.81054	1.68448	4.20417	1.89855	0.0469972	0.0714024	0.113492	0.0735329	1.54341	35.8422	8.00126
chr6:88941747-88943247	88942497	-	TCTGTAGTCCCAGCTACTGG	GGG	CCTGTAGTCCCAGCTACTGG	1	NM_003800	-	1.04181	68.0838	102.333	110.628	0.644358	7.35776	14.6441	41.6172	68.7961	88.6058	48.8894	65.4986	90.11	0	0.0243113	0.078326	12.2581	36.6928	5_TxWk	active	20	-1	01_dist	67.042	101.291	4.14763	6.7134	13.9997	13.4866	0.100137	0.138213	0.373887	0.152305	2.45486	67.042	40.9728
chr1:92008926-92010426	92009676	-	CCTGTGGTCCCAGCTACTGG	GGG	CCTGTAGTCCCAGCTACTGG	1	NM_001242806	+	0.347269	55.6454	89.2197	113.415	0.644358	1.00333	5.85762	6.01137	35.1299	38.2134	35.3242	53.0129	17.773	0.0147211	0.0364669	0.0261087	27.0569	46.7456	15_Quies	inactive	15	-1	01_dist	55.2982	88.8724	12.0974	0.358972	5.21326	0.0768746	0.00649157	0.0586601	0.0474674	0.0273471	1.73574	55.2982	5.36701
chr10:92105093-92106593	92105843	-	CCTGTAATCCCAGCTACTGG	TGG	CCTGTAGTCCCAGCTACTGG	1	NM_014912	-	0.347269	21.1125	32.3968	39.5697	0.644358	2.00666	3.72758	2.31207	52.4288	9.7629	30.5019	24.562	25.2437	0.0147211	0.0121556	0.0522173	6.37181	9.29887	5_TxWk	active	14	-1	01_dist	20.7653	32.0495	3.58646	1.3623	3.08322	-0.707756	0.0656049	0.0962018	0.0425192	0.185511	0.2292	20.7653	1.66771
chr12:93619792-93621292	93620542	-	CCTGTAATCCCAGCTACTGG	GGG	CCTGTAGTCCCAGCTACTGG	1			0.694537	48.1169	84.5916	121.496	3.22179	3.00999	3.99383	7.86102	36.7267	72.3342	44.6552	80.6452	17.9939	0	0.0607782	0.0522173	26.2654	66.8513	15_Quies	inactive	14	-1	01_dist	47.4224	83.8971	18.452	-0.2118	0.772042	1.9336	-0.00446624	0.00920226	0.0384039	0.0862103	0.445467	47.4224	4.63923
chr8:94634250-94635750	94635000	+	CCTGTAATCCCAGCTACTGG	GGG	CCTGTAGTCCCAGCTACTGG	1			0.694537	35.1876	58.3656	62.1411	0.322179	4.34777	3.99383	6.9362	28.6096	20.2161	23.5626	22.3105	4.19724	0	0.0486226	0.078326	0.392418	8.04226	15_Quies	inactive	14	-1	01_dist	34.493	57.6711	1.88776	4.02559	3.67165	1.47118	0.116707	0.0636654	0.107638	0.101392	1.06161	34.493	6.61402
chr1:95027583-95029083	95028333	-	CCTGTGGTCCCAGCTACTGG	AGG	CCTGTAGTCCCAGCTACTGG	1	NR_131032	-	0.347269	49.4262	81.7633	68.829	0.644358	3.34443	2.13004	8.78585	58.0176	58.676	40.617	47.6912	40.1248	0.0196281	0.218802	0.117489	16.9006	28.6506	15_Quies	inactive	15	-1	01_dist	49.079	81.416	-6.46716	2.70008	1.48569	3.3279	0.0550149	0.0182481	0.118886	0.0909757	1.30679	49.079	8.14149
chr10:95709153-95710653	95709903	-	CCTGTAATCCCAGCTACTGG	TGG	CCTGTAGTCCCAGCTACTGG	1			0.694537	30.114	43.4528	64.0918	0.966537	3.34443	2.92881	3.69931	43.9124	59.4157	34.6969	36.0242	75.8314	0.0196281	0.0243113	0.0261087	77.8784	34.4309	15_Quies	inactive	14	-1	01_dist	29.4195	42.7583	10.3195	2.3779	1.96227	0.385247	0.0808274	0.0458922	0.0431055	0.0652726	0.660392	29.4195	2.73277
chr10:97310496-97311996	97311246	+	CCTATAGTCCCAGCTACTGG	TGG	CCTGTAGTCCCAGCTACTGG	1			0.694537	124.875	191.295	241.877	1.93307	13.7122	21.833	40.6924	55.8885	124.304	29.4434	155.559	33.116	0.0147211	0.0607782	0.0522173	63.299	171.903	15_Quies	inactive	17	-1	01_dist	124.18	190.601	25.2907	11.7791	19.8999	9.4297	0.0948548	0.104406	0.160705	0.160282	1.00264	124.18	38.7593
chrX:97440956-97442456	97441706	+	CCTGTAATCCCAGCTACTGG	AGG	CCTGTAGTCCCAGCTACTGG	1	NM_006729	+	0.347269	80.8495	114.931	150.755	0.966537	8.69553	9.05269	35.6058	23.0207	20.2654	49.399	10.4388	12.5315	0	0	0	4.01065	2.51321	15_Quies	inactive	14	-1	01_dist	80.5023	114.584	17.9118	7.72899	8.08615	13.2766	0.0960096	0.0705695	0.230303	0.0553312	4.16226	80.5023	34.6393
chr10:99898333-99899833	99899083	+	CCTGTAATCCCAGCTACTGG	GGG	CCTGTAGTCCCAGCTACTGG	1	NM_001318326	-	0.694537	34.2056	54.2518	53.224	0.966537	1.67222	4.52634	5.54896	47.5052	13.5596	32.5014	33.1587	86.8768	0.00490702	0.109401	0.0652716	25.454	34.4309	5_TxWk	active	14	-1	01_dist	33.511	53.5572	-0.513862	0.70568	3.55981	0.511307	0.0210581	0.0664674	0.0872352	0.0787767	1.10737	33.511	4.58242
chr10:100143709-100145209	100144459	-	CCTGTAATCCCAGCTACTGG	AGG	CCTGTAGTCCCAGCTACTGG	1			0	80.5222	123.931	141.281	0.644358	7.35776	12.7803	19.4214	42.8479	64.5436	39.5192	57.7206	113.185	0.00490702	0.0607782	0.130543	126.212	61.0709	15_Quies	inactive	14	-1	01_dist	80.5222	123.931	8.675	6.7134	12.1359	3.32054	0.0833732	0.0979251	0.132906	0.125541	1.05866	80.5222	18.777
chrX:101307293-101308793	101308043	+	CCTGTAATCCCAGCTACTGG	GGG	CCTGTAGTCCCAGCTACTGG	1			0.694537	83.3045	130.616	158.557	1.28872	4.34777	8.52018	21.7334	27.0128	64.8888	47.7916	36.6383	21.8296	0.0245351	0	0.104435	119.694	53.0287	15_Quies	inactive	14	-1	01_dist	82.6099	129.921	13.9709	3.05905	7.23146	6.60662	0.03703	0.0556604	0.129509	0.0460919	2.8098	82.6099	20.4447
chr8:103837324-103838824	103838074	-	CCTATAGTCCCAGCTACTGG	GGG	CCTGTAGTCCCAGCTACTGG	1	NR_145710	+	0.347269	15.8753	25.9689	23.1288	0.644358	2.00666	2.13004	1.38724	22.4885	7.10029	24.4643	6.54986	4.01649	0.0147211	0.0243113	0.0261087	0.525441	4.02113	15_Quies	inactive	17	-1	01_dist	15.528	25.6216	-1.42004	1.3623	1.48569	-0.371402	0.0877317	0.0579857	0.032609	0.181643	0.179522	15.528	0.742881
chr7:104023188-104024688	104023938	+	CCTGTAGACCCAGCTACTGG	GGG	CCTGTAGTCCCAGCTACTGG	1			0	19.3122	31.8825	45.9789	2.25525	1.33777	1.33128	1.38724	25.8152	20.1175	35.2458	13.0997	2.4099	0	0.0486226	0.0261087	0.0133023	4.02113	15_Quies	inactive	13	-1	01_dist	19.3122	31.8825	7.04816	-0.91748	-0.923976	0.0279809	-0.0475077	-0.0289806	-0.0188785	0.0900001	-0.209761	19.3122	-0.868014
chr2:104145376-104146876	104146126	-	CCTGTAGTTCCAGCTACTGG	GGG	CCTGTAGTCCCAGCTACTGG	1			0.694537	19.8032	32.3968	49.6015	1.28872	1.67222	1.33128	3.69931	29.6741	11.1435	45.2432	12.4857	5.60301	0	0.0972452	0.0522173	0.23279	2.01057	15_Quies	inactive	12	-1	01_dist	19.1087	31.7022	8.60234	0.383501	0.0425614	1.18401	0.0200694	0.00134253	0.0492893	0.0846118	0.582535	19.1087	2.41059
chr7:104314752-104316252	104315502	-	CCTGTAATCCCAGCTACTGG	GGG	CCTGTAGTCCCAGCTACTGG	1			1.04181	26.1861	38.3105	49.3228	0.322179	1.33777	3.46132	5.08655	22.7546	17.9973	42.342	9.21074	2.89188	0	0.0243113	0.0130543	0.00665115	6.78566	15_Quies	inactive	14	-1	01_dist	25.1443	37.2687	5.50616	1.01559	3.13914	0.812611	0.0403907	0.0842301	0.09868	0.107374	0.919028	25.1443	4.76437
chr10:104849725-104851225	104850475	+	CCTGTAGGCCCAGCTACTGG	GGG	CCTGTAGTCCCAGCTACTGG	1	NM_014978	+	0.347269	42.3887	56.3087	71.0583	1.28872	1.33777	2.92881	5.08655	23.1538	12.7707	39.1272	13.3044	3.896	0.00490702	0.0121556	0.039163	0.0199535	6.28302	15_Quies	inactive	13	-1	01_dist	42.0415	55.9614	7.37478	0.0490574	1.64009	1.07887	0.00116688	0.0293076	0.0537092	0.0585213	0.917771	42.0415	3.79783
chr2:106760643-106762143	106761393	+	CCTGTAATCCCAGCTACTGG	GGG	CCTGTAGTCCCAGCTACTGG	1			0.694537	18.6576	26.226	40.127	0.322179	2.00666	2.66256	5.54896	16.5004	12.5734	44.5767	12.6904	4.88004	0	0.0364669	0	0.778185	5.02641	15_Quies	inactive	14	-1	01_dist	17.963	25.5314	6.95053	1.68448	2.34038	1.4432	0.0937748	0.0916665	0.13255	0.104941	1.26309	17.963	5.22678
chr3:109317435-109318935	109318185	+	CCTGTAGTTCCAGCTACTGG	TGG	CCTGTAGTCCCAGCTACTGG	1			0	9.81978	19.798	14.4903	1.28872	2.00666	1.06502	1.38724	14.2383	7.54406	19.838	6.54986	4.03658	0.00981405	0	0.0261087	0.086465	4.02113	15_Quies	inactive	12	-1	01_dist	9.81978	19.798	-2.65386	0.717944	-0.223694	0.161109	0.073112	-0.0112988	0.00679924	0.213389	0.0318632	9.81978	0.0985231
chrX:109777920-109779420	109778670	+	CCTGTAATCCCAGCTACTGG	GGG	CCTGTAGTCCCAGCTACTGG	1			1.73634	58.264	95.1334	117.594	2.25525	2.3411	5.59137	10.6355	37.7913	74.2572	53.1628	50.3521	8.4748	0	0	0.039163	3.46525	18.3464	5_TxWk	active	14	-1	01_dist	56.5277	93.3971	11.2305	0.0858504	3.33611	2.52207	0.00151873	0.0357197	0.072332	0.126003	0.574051	56.5277	8.38025
chr10:110515686-110517186	110516436	-	CCTGTAATCCCAGCTACTGG	GGG	CCTGTAGTCCCAGCTACTGG	1			0.347269	98.3615	165.841	213.732	0	7.6922	10.6502	24.0455	107.253	48.0749	36.6964	138.161	79.4663	0	0.0486226	0.078326	5.54041	128.425	5_TxWk	active	14	-1	01_dist	98.0142	165.493	23.9457	7.6922	10.6502	6.69763	0.0784805	0.0643544	0.112686	0.0635116	1.77426	98.0142	24.0455
chrX:111335086-111336586	111335836	+	CCTGTAATCCCAGCTACTGG	GGG	CCTGTAGTCCCAGCTACTGG	1	NM_001195553	-	1.38907	56.4637	97.4475	152.984	0.644358	7.6922	6.12388	18.0341	17.8311	21.4981	55.2407	13.5091	19.0583	0.0294421	0	0.0522173	0.0931161	6.0317	15_Quies	inactive	14	-1	01_dist	55.0747	96.0584	27.7684	7.04784	5.47952	5.95512	0.127969	0.0570436	0.114712	0.0341972	3.35442	55.0747	17.3898
chr9:111532821-111534321	111533571	+	CCTGCAGTCCCAGCTACTGG	TGG	CCTGTAGTCCCAGCTACTGG	1	NM_001007169	+	1.73634	28.3137	39.5961	51.2734	0.966537	2.00666	2.13004	7.39861	25.8152	84.957	35.8731	67.1361	127.644	0.00981405	0.0729339	0.0652716	45.4939	65.5947	15_Quies	inactive	16	-1	01_dist	26.5774	37.8597	5.83867	1.04012	1.16351	2.63428	0.0391357	0.0307321	0.129844	0.0835355	1.55435	26.5774	6.43207
chr5:112197412-112198912	112198162	-	CCTGTAATCCCAGCTACTGG	TGG	CCTGTAGTCCCAGCTACTGG	1	NR_144931	-	0	43.207	62.7366	70.5009	0.322179	7.35776	5.05886	14.3348	43.3801	79.188	37.2845	39.7085	54.8854	0	0.0243113	0.039163	55.73	87.9622	14_ReprPCWk	inactive	14	-1	01_dist	43.207	62.7366	3.88216	7.03558	4.73668	4.63798	0.162834	0.075501	0.198758	0.118044	1.68376	43.207	14.0126
chr1:118908960-118910460	118909710	-	CCTGTAATCCCAGCTACTGG	GGG	CCTGTAGTCCCAGCTACTGG	1	NM_001330677	-	1.04181	81.1769	137.301	172.212	1.93307	6.68887	14.9103	30.0569	39.5212	14.2499	45.008	25.7901	11.7482	0	0.0486226	0.0652716	0.585302	5.02641	15_Quies	inactive	14	-1	01_dist	80.1351	136.259	17.4556	4.75579	12.9772	7.57327	0.0593472	0.0952396	0.164303	0.066953	2.45401	80.1351	28.1238
chr3:119143427-119144927	119144177	-	CCTGTGGTCCCAGCTACTGG	TGG	CCTGTAGTCCCAGCTACTGG	1	NM_001353322	-	1.04181	42.8797	72.5071	80.5327	1.28872	1.67222	1.33128	5.54896	14.7705	8.57952	24.9347	8.39201	8.61538	0.0147211	0.109401	0.0522173	0.266046	4.02113	15_Quies	inactive	15	-1	01_dist	41.8379	71.4653	4.01281	0.383501	0.0425614	2.10884	0.00916635	0.000595553	0.0535941	0.0388984	1.3778	41.8379	4.26024
chr12:120727324-120728824	120728074	-	CCTGTAATCCCAGCTACTGG	GGG	CCTGTAGTCCCAGCTACTGG	1	NM_001302554	+	1.04181	83.1408	118.017	115.365	1.6109	12.7089	11.1827	24.5079	58.1507	156.009	31.4429	120.149	202.773	0.00981405	0.0729339	0.0522173	480.779	199.8	5_TxWk	active	14	-1	01_dist	82.099	116.975	-1.32584	11.098	9.57184	6.66258	0.135178	0.081828	0.200283	0.173443	1.15475	82.099	22.897
chr12:122699238-122700738	122699988	+	CCTGTAATCCCAGCTACTGG	GGG	CCTGTAGTCCCAGCTACTGG	1			0.347269	15.548	23.9119	32.3245	0	0	1.33128	2.31207	20.2263	7.39614	20.7005	12.281	12.6921	0	0.0486226	0.0261087	3.146	12.566	15_Quies	inactive	14	-1	01_dist	15.2007	23.5646	4.20632	0	1.33128	0.490394	0	0.0564947	0.0723034	0.0966958	0.747741	15.2007	2.31207
chr9:123283501-123285001	123284251	+	CCTGTAATCCCAGCTACTGG	GGG	CCTGTAGTCCCAGCTACTGG	1			0.694537	37.4788	63.508	86.6632	1.93307	2.3411	5.05886	4.16172	54.0256	62.3741	30.2275	47.4865	14.6401	0.00490702	0.0729339	0.0652716	12.431	49.2589	5_TxWk	active	14	-1	01_dist	36.7843	62.8134	11.5776	0.40803	3.12578	-0.448568	0.0110925	0.0497629	0.0259239	0.0724702	0.357718	36.7843	2.22864
chr9:127381752-127383252	127382502	+	CCTGTAGCCCCAGCTACTGG	GGG	CCTGTAGTCCCAGCTACTGG	1	NM_032293	+	0.347269	145.333	248.632	365.602	0.644358	9.36442	19.7029	34.681	45.5092	146.148	24.2683	83.1014	90.1301	0.00981405	0.0607782	0.0652716	94.7257	122.644	15_Quies	inactive	13	-1	01_dist	144.985	248.285	58.4846	8.72006	19.0586	7.48904	0.0601444	0.0767607	0.0931861	0.0600148	1.55272	144.985	34.0366
chr6:128371015-128372515	128371765	+	CCTGTAGTTCCAGCTACTGG	GGG	CCTGTAGTCCCAGCTACTGG	1	NM_002844	-	0	68.7385	122.131	107.841	1.6109	4.34777	5.32511	15.2596	98.2041	18.8848	59.3572	33.9774	30.0032	0.0490702	0.133712	0.143598	4.46292	7.53962	15_Quies	inactive	12	-1	01_dist	68.7385	122.131	-7.14468	2.73687	3.71422	4.96726	0.0398157	0.0304118	0.126563	0.10627	1.19095	68.7385	13.6487
chr7:128507614-128509114	128508364	+	CCTGTAATCCCAGCTACTGG	GGG	CCTGTAGTCCCAGCTACTGG	1			0.347269	138.95	179.211	139.33	1.6109	11.7055	21.833	55.952	15.4359	35.6494	8.66443	34.5915	27.7741	0.00981405	0	0.0652716	92.5175	63.5841	15_Quies	inactive	14	-1	01_dist	138.603	178.864	-19.9404	10.0946	20.2221	17.0595	0.0728314	0.113059	0.390992	0.165249	2.36608	138.603	54.3411
chr12:128912040-128913540	128912790	-	CCTATAGTCCCAGCTACTGG	GGG	CCTGTAGTCCCAGCTACTGG	1	NM_001366888	+	0.694537	25.3678	45.5098	44.8642	0.322179	0.668887	2.66256	4.16172	17.1658	8.97398	33.8344	11.4623	6.36614	0.0147211	0.0486226	0.0913803	1.1706	6.28302	14_ReprPCWk	inactive	17	-1	01_dist	24.6732	44.8152	-0.322766	0.346708	2.34038	0.749582	0.014052	0.0522228	0.086927	0.0936864	0.927851	24.6732	3.83954
chr7:129033633-129035133	129034383	+	TCTGTAGTCCCAGCTACTGG	GGG	CCTGTAGTCCCAGCTACTGG	1	NM_001191028	-	0.347269	45.8256	77.6494	97.2523	0.322179	4.34777	2.3963	15.2596	58.1507	94.9664	37.4021	73.6859	75.8917	0.0343492	0.109401	0.143598	74.9652	88.4649	4_Tx	active	20	-1	01_dist	45.4784	77.3022	9.80143	4.02559	2.07412	6.43167	0.0885165	0.0268313	0.154145	0.0858803	1.79488	45.4784	14.9375
chr3:129474295-129475795	129475045	+	CCTCTAGTCCCAGCTACTGG	GGG	CCTGTAGTCCCAGCTACTGG	1	NM_001280545	+	0.694537	39.7701	61.1939	44.3069	1.28872	0.668887	5.32511	17.5717	31.6702	74.5531	20.0341	47.6912	125.997	0.0196281	0.0850895	0.0261087	78.6898	87.9622	5_TxWk	active	17	-1	01_dist	39.0756	60.4994	-8.4435	-0.61983	4.03639	6.1233	-0.0158623	0.0667179	0.373357	0.214808	1.7381	39.0756	16.283
chr6:130844183-130845683	130844933	+	CCTGTAATCCCAGCTACTGG	GGG	CCTGTAGTCCCAGCTACTGG	1	NM_001350308	-	1.38907	44.68	74.0498	64.9277	0.644358	7.35776	7.98767	18.4965	44.3116	17.6028	49.0854	22.1058	109.289	0	0.0729339	0.0261087	253.562	14.074	15_Quies	inactive	14	-1	01_dist	43.2909	72.6607	-4.56102	6.7134	7.34331	5.25443	0.155076	0.101063	0.280965	0.24622	1.14112	43.2909	17.8522
chr12:132951601-132953101	132952351	+	CCTGTAATCCCAGCTACTGG	GGG	CCTGTAGTCCCAGCTACTGG	1	NM_183238	-	0.347269	24.0585	29.0543	46.5362	0.322179	2.3411	2.3963	4.16172	24.3514	110.104	74.177	36.2289	74.526	0.00490702	0	0.0522173	50.4623	131.943	9_Het	inactive	14	-1	01_dist	23.7112	28.707	8.74097	2.01893	2.07412	0.882709	0.0851465	0.0722514	0.0831268	0.134884	0.616282	23.7112	3.83954
chr6:134294844-134296344	134295594	+	CCTGTAATCCCAGCTACTGG	GGG	CCTGTAGTCCCAGCTACTGG	1	NM_001143676	-	0.694537	72.83	136.786	174.72	1.93307	8.02664	12.2478	32.8313	63.7395	33.2333	41.9108	38.0711	9.45884	0	0.0729339	0.0522173	0.159628	9.29887	7_Enh	active	14	-1	01_dist	72.1355	136.092	18.9667	6.09357	10.3147	10.2918	0.0844739	0.075792	0.177551	0.0598437	2.96691	72.1355	30.8983
chr7:134402816-134404316	134403566	+	CCTGTAGTTCCAGCTACTGG	GGG	CCTGTAGTCCCAGCTACTGG	1			0	15.3843	24.4261	25.6367	1.28872	1.67222	2.92881	1.84965	28.3435	18.2931	39.0096	27.8369	94.0864	0.0147211	0	0.0261087	50.0632	25.3834	15_Quies	inactive	12	-1	01_dist	15.3843	24.4261	0.60528	0.383501	1.64009	-0.539579	0.024928	0.067145	0.0218802	0.0390066	0.560936	15.3843	0.560936
chr9:135632045-135633545	135632795	-	CCTGTAATCCCAGCTACTGG	GGG	CCTGTAGTCCCAGCTACTGG	1	NM_182974	-	0.694537	52.2085	89.4768	120.66	0.644358	4.01332	5.32511	14.7972	17.9642	14.4964	30.5804	12.6904	7.73175	0	0.0364669	0.0522173	0.246093	15.5819	14_ReprPCWk	inactive	14	-1	01_dist	51.514	88.7823	15.5914	3.36896	4.68075	4.73606	0.065399	0.0527217	0.117975	0.0606526	1.94509	51.514	14.1529
chrX:136877885-136879385	136878635	+	CCTGTAATCCCAGCTACTGG	GGG	CCTGTAGTCCCAGCTACTGG	1	NR_028477	-	0	34.3692	36.7678	31.7672	0.644358	5.01665	6.92264	8.78585	28.4765	116.859	40.5386	65.4986	107.08	0.0588843	0	0.104435	340.572	143.504	3_TxFlnk	active	14	-1	01_dist	34.3692	36.7678	-2.50028	4.37229	6.27829	0.931603	0.127215	0.170755	0.256286	0.130263	1.96745	34.3692	8.14149
chr8:137275899-137277399	137276649	-	CCTGTAATCCCAGCTACTGG	AGG	CCTGTAGTCCCAGCTACTGG	1			0	31.4233	45.7669	74.4022	0	1.67222	2.66256	6.9362	19.2948	8.03714	29.2082	6.54986	2.12874	0.0147211	0.109401	0.117489	0.0199535	2.26189	15_Quies	inactive	14	-1	01_dist	31.4233	45.7669	14.3176	1.67222	2.66256	2.13682	0.0532158	0.0581765	0.0932257	0.0134405	6.9362	31.4233	6.9362
chrX:137699359-137700859	137700109	-	CCTGTAGTTCCAGCTACTGG	GGG	CCTGTAGTCCCAGCTACTGG	1			1.04181	17.6756	30.0827	33.1605	0.644358	2.67555	2.3963	0.924826	14.2383	16.1729	47.4388	9.21074	3.15295	0	0	0.039163	10.5554	3.76981	15_Quies	inactive	12	-1	01_dist	16.6338	29.0409	1.5389	2.03119	1.75194	-0.735737	0.122112	0.0603267	0.00873223	0.09627	0.0907057	16.6338	0.280468
chr7:139148061-139149561	139148811	+	CCTGTAATCCCAGCTACTGG	GGG	CCTGTAGTCCCAGCTACTGG	1	NM_001321742	+	0.694537	32.2416	47.8238	41.5203	1.6109	3.00999	5.85762	6.9362	40.9849	102.363	33.4032	52.3989	85.9931	0.0196281	0.0486226	0.0261087	63.4786	79.92	5_TxWk	active	14	-1	01_dist	31.5471	47.1293	-3.15175	1.3991	4.24673	0.539288	0.0443494	0.090108	0.13044	0.126982	1.02723	31.5471	5.3253
chr3:142249865-142251365	142250615	+	CCTGTAATCCCAGCTACTGG	AGG	CCTGTAGTCCCAGCTACTGG	1			0.694537	31.4233	53.7375	72.7302	0.966537	1.67222	2.92881	7.39861	25.2829	42.4045	27.4831	26.1994	40.0043	0	0.121556	0.0913803	4.36981	48.7562	15_Quies	inactive	14	-1	01_dist	30.7288	53.043	9.49635	0.70568	1.96227	2.2349	0.0229648	0.036994	0.0892901	0.0284031	3.14368	30.7288	6.43207
chr5:145477687-145479187	145478437	+	CCTGTAATCCCAGCTACTGG	GGG	CCTGTAGTCCCAGCTACTGG	1			0.347269	31.4233	52.9662	88.8925	1.93307	4.01332	2.3963	12.4852	30.4726	11.0942	36.0691	15.3512	10.1216	0.00981405	0.0729339	0.0261087	2.56069	6.0317	15_Quies	inactive	14	-1	01_dist	31.076	52.6189	17.9632	2.08025	0.463225	5.04443	0.0669406	0.0088034	0.119172	0.082175	1.45022	31.076	10.5521
chr2:146050908-146052408	146051658	+	CCTATAGTCCCAGCTACTGG	AGG	CCTGTAGTCCCAGCTACTGG	1			0.347269	37.3152	53.4804	53.7814	0.322179	1.67222	3.72758	6.47378	27.0128	12.2776	47.7916	9.82479	7.6715	0	0	0.0261087	0.0133023	2.76453	15_Quies	inactive	17	-1	01_dist	36.9679	53.1331	0.150474	1.35004	3.4054	1.3731	0.0365192	0.0640918	0.115125	0.116595	0.98739	36.9679	6.15161
chr1:150725788-150727288	150726538	+	CCTCTAGTCCCAGCTACTGG	AGG	CCTGTAGTCCCAGCTACTGG	1			0	57.773	85.8772	74.9595	0.966537	3.00999	4.26009	13.8724	37.5251	37.2765	34.1873	30.2931	46.2098	0.0637913	0.0121556	0.0522173	16.568	21.6136	5_TxWk	active	17	-1	01_dist	57.773	85.8772	-5.45884	2.04345	3.29355	4.80615	0.0353704	0.0383519	0.172171	0.111023	1.55077	57.773	12.9059
chr4:152630817-152632317	152631567	-	ACTGTAGTCCCAGCTACTGG	GGG	CCTGTAGTCCCAGCTACTGG	1	NM_152680	-	0.347269	143.696	239.633	368.667	1.28872	14.0466	15.7091	38.3803	48.969	12.2776	34.7361	35.8196	10.0814	0.0245351	0.133712	0.078326	2.03525	12.8174	15_Quies	inactive	20	-1	01_dist	143.349	239.286	64.5168	12.7579	14.4204	11.3356	0.088999	0.0602641	0.100705	0.0566753	1.77687	143.349	37.0916
chr4:153431415-153432915	153432165	+	CTTGTAGTCCCAGCTACTGG	GGG	CCTGTAGTCCCAGCTACTGG	1			0	98.5251	141.157	117.037	1.28872	8.69553	16.2416	34.681	45.6423	48.1242	29.5218	74.0953	42.8359	0.00981405	0.0486226	0.078326	28.1942	62.8302	5_TxWk	active	19	-1	01_dist	98.5251	141.157	-12.0601	7.40681	14.9529	9.2197	0.0751769	0.10593	0.285313	0.231985	1.22988	98.5251	33.3923
chr1:153602552-153604052	153603302	+	CCTGTAATCCCAGCTACTGG	GGG	CCTGTAGTCCCAGCTACTGG	1			0.694537	106.708	197.98	276.988	1.28872	12.04	15.9753	30.0569	49.5013	93.4872	27.4831	135.5	128.447	0.0490702	0.0607782	0.0130543	250.709	236.995	5_TxWk	active	14	-1	01_dist	106.014	197.286	39.5038	10.7512	14.6866	7.04076	0.101414	0.0744434	0.104122	0.0452648	2.30028	106.014	28.7681
chr3:154002341-154003841	154003091	+	CCTGTAATCCCAGCTACTGG	GGG	CCTGTAGTCCCAGCTACTGG	1			1.73634	49.9172	89.9911	110.349	0.644358	3.67888	6.12388	10.1731	20.2263	10.5518	25.7973	8.80138	5.74359	0	0.0121556	0.0261087	1.12404	5.78038	15_Quies	inactive	14	-1	01_dist	48.1809	88.2547	10.1791	3.03452	5.47952	2.02461	0.0629818	0.0620876	0.0877311	0.1633	0.537237	48.1809	9.52873
chr2:155696446-155697946	155697196	-	CCTGTAATCCCAGCTACTGG	GGG	CCTGTAGTCCCAGCTACTGG	1			0.694537	54.6635	87.4199	117.594	0.322179	3.67888	7.98767	11.5603	23.6861	10.6011	34.7753	8.39201	8.85637	0.00490702	0.0972452	0.039163	2.76688	3.01585	15_Quies	inactive	14	-1	01_dist	53.9689	86.7254	15.0873	3.3567	7.66549	1.78633	0.0621969	0.0883881	0.0961348	0.142776	0.673326	53.9689	11.2382
chr1:156892134-156893634	156892884	-	CCTGTAATCCCAGCTACTGG	GGG	CCTGTAGTCCCAGCTACTGG	1			0.347269	322.416	446.87	465.362	0.644358	35.451	57.2449	102.193	43.114	27.2671	20.9358	44.0069	44.5429	0.00490702	0.0243113	0.0522173	42.2947	60.0656	5_TxWk	active	14	-1	01_dist	322.069	446.523	9.24602	34.8066	56.6006	22.4742	0.108072	0.126759	0.218378	0.062886	3.4726	322.069	101.549
chr1:158033120-158034620	158033870	+	CCTGTAATCCCAGCTACTGG	GGG	CCTGTAGTCCCAGCTACTGG	1	NM_001286349	+	0.694537	69.7204	109.018	82.762	0.644358	5.3511	9.05269	12.4852	65.2033	65.4805	31.7173	49.5333	48.4389	0	0.0243113	0.0261087	7.38943	52.526	5_TxWk	active	14	-1	01_dist	69.0259	108.323	-13.1279	4.70674	8.40833	1.71623	0.068188	0.0776226	0.144281	0.152391	0.946781	69.0259	11.8408
chr3:159748454-159749954	159749204	+	ACTGTAGTCCCAGCTACTGG	TGG	CCTGTAGTCCCAGCTACTGG	1	NM_001197114	+	0	44.8437	91.7909	196.734	1.28872	3.00999	5.05886	8.32344	77.1794	148.662	29.0121	192.402	28.2761	0.0588843	0.133712	0.130543	9.65082	112.34	15_Quies	inactive	20	-1	01_dist	44.8437	91.7909	52.4715	1.72127	3.77014	1.63229	0.0383839	0.0410731	0.0357576	0.06357	0.562491	44.8437	7.03472
chr5:161310138-161311638	161310888	-	CCTGTAATCCCAGCTACTGG	AGG	CCTGTAGTCCCAGCTACTGG	1	NM_000813	-	0.694537	30.114	48.3381	66.5997	0.966537	4.01332	6.92264	12.9476	17.9642	11.8831	38.8527	7.36859	3.99641	0	0.0364669	0.0261087	0.0997673	5.02641	15_Quies	inactive	14	-1	01_dist	29.4195	47.6435	9.13082	3.04678	5.95611	3.01246	0.103564	0.125014	0.181792	0.0945323	1.92307	29.4195	11.981
chr2:171581676-171583176	171582426	+	CCTGTAATCCCAGCTACTGG	GGG	CCTGTAGTCCCAGCTACTGG	1			0	29.7867	51.4235	64.9277	1.6109	3.67888	3.72758	4.62413	34.1985	11.3407	40.2641	20.0589	16.4877	0	0.0972452	0.039163	17.0336	10.3041	15_Quies	inactive	14	-1	01_dist	29.7867	51.4235	6.75214	2.06798	2.11668	0.448277	0.0694264	0.0411618	0.0464091	0.0315125	1.47272	29.7867	3.01324
chr1:173801584-173803084	173802334	-	TCTGTAGTCCCAGCTACTGG	GGG	CCTGTAGTCCCAGCTACTGG	1	NM_001171182	-	0.347269	123.238	155.299	146.018	0.322179	11.3711	16.2416	24.0455	27.1459	101.82	32.3838	52.6036	159.274	0	0	0.078326	152.278	79.6687	5_TxWk	active	20	-1	01_dist	122.891	154.952	-4.64055	11.0489	15.9194	3.90195	0.0899081	0.102738	0.162856	0.1433	1.13647	122.891	23.7233
chr4:175749436-175750936	175750186	-	CCTGTAATCCCAGCTACTGG	GGG	CCTGTAGTCCCAGCTACTGG	1	NM_201591	-	0.347269	31.096	46.2811	67.157	0.322179	3.34443	4.52634	8.78585	24.2184	6.85376	31.4821	8.39201	5.94441	0	0.0729339	0	2.10176	3.51849	15_Quies	inactive	14	-1	01_dist	30.7487	45.9339	10.438	3.02226	4.20417	2.12975	0.0982889	0.0915265	0.126683	0.0619386	2.0453	30.7487	8.46367
chr4:177256714-177258214	177257464	-	CCTGTAATCCCAGCTACTGG	GGG	CCTGTAGTCCCAGCTACTGG	1			0.347269	34.6966	58.1085	78.3034	0.322179	2.3411	4.52634	10.6355	23.1538	8.4316	32.5406	9.21074	7.3301	0	0.0486226	0.0261087	0.126372	4.02113	15_Quies	inactive	14	-1	01_dist	34.3493	57.7612	10.0975	2.01893	4.20417	3.05458	0.0587763	0.0727852	0.132296	0.0665007	1.9894	34.3493	10.3133
chr2:177270162-177271662	177270912	-	CCTGTAATCCCAGCTACTGG	GGG	CCTGTAGTCCCAGCTACTGG	1			0.694537	65.3015	88.4484	125.954	0.966537	5.01665	7.45516	14.3348	94.4782	114.295	42.0676	168.045	82.4787	0	0.0121556	0	270.216	112.843	15_Quies	inactive	14	-1	01_dist	64.607	87.7538	18.7529	4.05011	6.48862	3.43983	0.0626885	0.0739411	0.106724	0.049738	2.14573	64.607	13.3683
chr5:178097257-178098757	178098007	+	CCTATAGTCCCAGCTACTGG	GGG	CCTGTAGTCCCAGCTACTGG	1			0.347269	112.109	186.667	185.309	0	12.7089	25.028	47.1661	31.0048	63.6068	21.1318	56.6972	63.5008	0.0245351	0.145868	0.0913803	79.7606	175.924	15_Quies	inactive	17	-1	01_dist	111.762	186.32	-0.67919	12.7089	25.028	11.0691	0.113714	0.134328	0.255005	0.146792	1.73719	111.762	47.1661
chr5:178534350-178535850	178535100	-	CCTGTAATCCCAGCTACTGG	GGG	CCTGTAGTCCCAGCTACTGG	1	NM_173465	-	0	61.701	105.161	120.102	1.28872	6.68887	8.78643	16.1845	23.6861	13.0172	35.8339	18.0121	10.5634	0	0.0607782	0.039163	1.56302	12.8174	15_Quies	inactive	14	-1	01_dist	61.701	105.161	7.4707	5.40015	7.49772	3.69901	0.0875214	0.0712975	0.124025	0.0605833	2.04719	61.701	14.8957
chr1:179009743-179011243	179010493	+	CCTGTAATCCCAGCTACTGG	GGG	CCTGTAGTCCCAGCTACTGG	1			2.08361	99.6708	154.785	219.027	0.322179	10.0333	12.2478	36.0682	56.5539	57.0489	39.5192	76.5515	28.2159	0	0.0729339	0.0913803	12.4975	70.1185	5_TxWk	active	14	-1	01_dist	97.5872	152.701	32.121	9.71112	11.9256	11.9102	0.0995123	0.0780976	0.164772	0.0576482	2.85823	97.5872	35.7461
chr4:179482458-179483958	179483208	-	CCTGTAATCCCAGCTACTGG	GGG	CCTGTAGTCCCAGCTACTGG	1			0	25.0404	47.3096	56.2893	1.28872	2.00666	5.59137	11.5603	15.0367	7.00168	31.8349	7.36859	5.78375	0	0.0243113	0.0652716	0.00665115	1.75924	15_Quies	inactive	14	-1	01_dist	25.0404	47.3096	4.48985	0.717944	4.30265	2.98448	0.0286714	0.0909467	0.182479	0.0363485	5.02026	25.0404	10.2716
chr3:182905827-182907327	182906577	-	CCTGTAGTTCCAGCTACTGG	GGG	CCTGTAGTCCCAGCTACTGG	1	NM_014616	+	0	19.9669	27.7687	22.2928	1.6109	3.34443	2.66256	6.9362	33.0008	11.4887	27.6791	11.4623	122.764	0.00981405	0.0486226	0.0913803	102.727	18.5977	5_TxWk	active	12	-1	01_dist	19.9669	27.7687	-2.73794	1.73354	1.05166	2.13682	0.0868207	0.0378722	0.23888	0.232548	1.02723	19.9669	5.3253
chr2:184891861-184893361	184892611	-	CCTGTAATCCCAGCTACTGG	GGG	CCTGTAGTCCCAGCTACTGG	1	NM_194250	+	0	41.5704	63.2509	87.4992	0.644358	7.35776	5.85762	11.0979	20.4925	10.5025	36.4612	6.75454	3.59476	0.00981405	0.0486226	0.0261087	7.7752	3.51849	15_Quies	inactive	14	-1	01_dist	41.5704	63.2509	12.1242	6.7134	5.21326	2.62015	0.161495	0.082422	0.11947	0.0951122	1.2561	41.5704	10.4536
chr1:185081727-185083227	185082477	-	CCTGTAATCCCAGCTACTGG	GGG	CCTGTAGTCCCAGCTACTGG	1	NM_007212	+	0.347269	50.7355	68.1361	64.9277	0.966537	3.34443	7.72141	12.9476	59.7475	78.7442	49.2814	51.1708	81.3942	0	0.0607782	0.0652716	82.5342	51.2694	15_Quies	inactive	14	-1	01_dist	50.3883	67.7888	-1.60417	2.3779	6.75487	2.61308	0.0471915	0.0996458	0.185521	0.112669	1.6466	50.3883	11.981
chr1:187728830-187730330	187729580	+	CCTGTGGTCCCAGCTACTGG	GGG	CCTGTAGTCCCAGCTACTGG	1			0.347269	74.6303	111.075	106.727	1.6109	2.67555	3.72758	6.9362	20.4925	9.41775	31.5605	6.75454	4.37798	0.0147211	0.0364669	0.039163	0.857999	4.02113	15_Quies	inactive	15	-1	01_dist	74.2831	110.727	-2.17398	1.06465	2.11668	1.60431	0.0143324	0.0191162	0.0500595	0.0585655	0.85476	74.2831	5.3253
chr3:188754946-188756446	188755696	+	CCTATAGTCCCAGCTACTGG	TGG	CCTGTAGTCCCAGCTACTGG	1	NM_001167672	+	0.347269	23.4038	37.5391	41.2417	0	2.67555	5.85762	8.78585	33.267	12.6721	28.7769	14.7372	19.3796	0.0147211	0.0607782	0.117489	2.16162	7.2883	15_Quies	inactive	17	-1	01_dist	23.0565	37.1919	1.85126	2.67555	5.85762	1.46411	0.116043	0.157497	0.214842	0.075611	2.84142	23.0565	8.78585
chr1:200255257-200256757	200256007	+	CCTGTAATCCCAGCTACTGG	GGG	CCTGTAGTCCCAGCTACTGG	1			0.347269	107.363	151.699	184.751	0.966537	7.02331	13.3128	24.0455	46.8399	27.6123	37.9902	34.3868	8.19365	0	0.109401	0.0652716	0.565348	19.8543	15_Quies	inactive	14	-1	01_dist	107.016	151.352	16.5261	6.05678	12.3462	5.36635	0.0565971	0.0815731	0.125154	0.130218	0.961113	107.016	23.0789
chr1:202094405-202095905	202095155	+	CCTGTGGTCCCAGCTACTGG	AGG	CCTGTAGTCCCAGCTACTGG	1			0	123.729	196.695	205.651	1.28872	2.3411	5.59137	11.0979	48.7029	76.7226	24.3467	90.8793	35.2648	0.00981405	0.0243113	0.143598	41.7493	82.1819	15_Quies	inactive	15	-1	01_dist	123.729	196.695	4.47811	1.05239	4.30265	2.75327	0.00850557	0.0218748	0.0476983	0.0302949	1.57447	123.729	9.8092
chr2:202968433-202969933	202969183	+	CCTGTAATCCCAGCTACTGG	GGG	CCTGTAGTCCCAGCTACTGG	1	NM_001282912	+	0.347269	51.3902	91.2767	131.527	1.28872	3.67888	5.32511	10.1731	30.3395	53.7946	34.6577	28.8603	33.7385	0.0294421	0	0.039163	25.3276	31.4151	15_Quies	inactive	14	-1	01_dist	51.0429	90.9294	20.1254	2.39016	4.03639	2.42399	0.0468265	0.0443904	0.0677265	0.0714153	0.948347	51.0429	8.88437
chr2:206672635-206674135	206673385	-	CCTGTAATCCCAGCTACTGG	AGG	CCTGTAGTCCCAGCTACTGG	1	NM_001093730	-	0.694537	34.0419	55.7945	69.665	0.644358	3.00999	4.26009	11.5603	29.2749	13.6582	40.8914	18.4215	9.43876	0	0.0243113	0.039163	0.0997673	8.79622	15_Quies	inactive	14	-1	01_dist	33.3474	55.0999	6.93525	2.36563	3.61573	3.65012	0.0709391	0.0656213	0.15827	0.105497	1.50023	33.3474	10.916
chr2:210012693-210014193	210013443	-	CCTGCAGTCCCAGCTACTGG	AGG	CCTGTAGTCCCAGCTACTGG	1	NM_001318926	+	0	38.9518	59.137	32.3245	0.644358	3.34443	3.19507	17.5717	34.5977	71.6932	39.7937	30.2931	118.547	0.0196281	0.145868	0.0913803	118.244	51.5207	5_TxWk	active	16	-1	01_dist	38.9518	59.137	-13.4062	2.70008	2.55071	7.18832	0.0693184	0.0431322	0.523668	0.225098	2.3264	38.9518	16.9273
chr2:222209032-222210532	222209782	+	CCTTTAGTCCCAGCTACTGG	GGG	CCTGTAGTCCCAGCTACTGG	1	NM_001127366	-	0.694537	54.4998	80.4777	45.9789	0.644358	3.00999	5.59137	11.0979	80.373	14.4964	46.7331	51.5802	113.285	0	0.0121556	0.0130543	22.8534	18.5977	14_ReprPCWk	inactive	17	-1	01_dist	53.8053	79.7832	-17.2494	2.36563	4.94701	2.75327	0.0439666	0.0620057	0.230843	0.160678	1.43668	53.8053	10.4536
chr1:234467594-234469094	234468344	+	CCTGTAATCCCAGCTACTGG	TGG	CCTGTAGTCCCAGCTACTGG	1	NM_005646	-	0.347269	35.6785	60.6797	70.7796	0.966537	3.34443	6.39013	6.47378	105.922	59.2184	65.6301	149.214	110.936	0.0196281	0.0486226	0.248032	108.593	149.536	5_TxWk	active	14	-1	01_dist	35.3313	60.3324	5.04996	2.3779	5.4236	0.0418256	0.0673029	0.0898952	0.078192	0.0439013	1.78109	35.3313	5.50725
chr2:234641880-234643380	234642630	+	CCTTTAGTCCCAGCTACTGG	GGG	CCTGTAGTCCCAGCTACTGG	1			0	21.9308	30.597	35.9471	0.322179	1.00333	1.86379	1.84965	32.3355	13.2144	38.2254	25.3807	10.724	0	0	0.0261087	0.598604	5.27773	15_Quies	inactive	17	-1	01_dist	21.9308	30.597	2.67508	0.681151	1.54161	-0.00706808	0.0310591	0.0503844	0.0424922	0.0860171	0.493997	21.9308	1.52747
chr1:236791993-236793493	236792743	-	CCTGTAATCCCAGCTACTGG	AGG	CCTGTAGTCCCAGCTACTGG	1			0.347269	232.401	340.423	377.584	0	19.0633	27.6906	45.7789	54.6909	96.7908	65.8654	69.1829	211.529	0.0147211	0.0121556	0.104435	83.8245	110.078	14_ReprPCWk	inactive	14	-1	01_dist	232.054	340.076	18.5804	19.0633	27.6906	9.04416	0.0821501	0.0814247	0.121353	0.0636543	1.90644	232.054	45.7789
chr1:244078070-244079570	244078820	-	CCTGTAATCCCAGCTACTGG	AGG	CCTGTAGTCCCAGCTACTGG	1			1.38907	105.399	181.011	203.7	1.28872	6.68887	7.1889	16.1845	71.3244	125.784	69.7075	87.195	28.236	0.0490702	0.0729339	0.0652716	98.0713	105.303	14_ReprPCWk	inactive	14	-1	01_dist	104.01	179.622	11.3449	5.40015	5.90018	4.49778	0.0519196	0.0328479	0.0736279	0.0152837	4.81741	104.01	14.8957
chr1:245300207-245301707	245300957	-	CCTGTAATCCCAGCTACTGG	GGG	CCTGTAGTCCCAGCTACTGG	1	NM_018012	+	0.347269	21.9308	38.8247	46.8149	0.322179	0.668887	1.33128	2.77448	19.4279	4.48699	13.6435	9.00606	7.4506	0	0.0486226	0.0130543	1.07749	6.0317	14_ReprPCWk	inactive	14	-1	01_dist	21.5836	38.4774	3.99507	0.346708	1.0091	0.721601	0.0160635	0.0262257	0.0527744	0.111565	0.473039	21.5836	2.4523
chr16:96622-98122	97372	-	CCTGTAGTCCCAGCTACTTG	GGG	CCTGTAGTCCCAGCTACTGG	1	NM_001243248	-	0.694537	80.5222	112.103	126.512	1.93307	1.67222	2.13004	4.62413	59.0822	111.731	23.6018	112.576	135.055	0.00490702	0.0972452	0.169706	165.86	396.081	5_TxWk	active	2	-1	01_prox	79.8277	111.409	7.20421	-0.260857	0.19697	1.24704	-0.00326776	0.00176799	0.0213887	0.00794805	2.69106	79.8277	2.69106
chr18:177397-178897	178147	-	CCTGTAGTCCCAGCTACTTG	GGG	CCTGTAGTCCCAGCTACTGG	1	NM_001037334	+	0.694537	4.90989	10.5418	9.75309	0.966537	0.334443	1.06502	0.924826	40.1865	63.7547	34.8538	36.4336	124.772	0	0.0729339	0.0652716	141.151	56.0445	5_TxWk	active	2	-1	01_prox	4.21535	9.84727	-0.394358	-0.632094	0.0984849	-0.0700979	-0.14995	0.0100012	-0.00460459	0.687766	-0.00669499	4.21535	-0.0417109
chr17:194351-195851	195101	-	CCTGTAGTCCCAGCTACTGA	GGG	CCTGTAGTCCCAGCTACTGG	1			0.347269	16.6936	28.7971	60.4692	0.322179	0	0.532511	1.38724	33.267	19.1807	27.5615	45.4397	14.9012	0.00490702	0.0486226	0.208869	13.7479	50.7668	15_Quies	inactive	1	-1	01_prox	16.3464	28.4499	15.836	-0.322179	0.210332	0.427364	-0.0197095	0.00739307	0.017715	0.0340314	0.520549	16.3464	1.06506
chr10:349459-350959	350209	-	CCTGTAGTCCCAGCTACTTG	GGG	CCTGTAGTCCCAGCTACTGG	1	NM_014974	-	0.347269	3.76425	7.71352	11.9824	0.644358	1.33777	0.798767	2.31207	26.3474	15.4333	26.5814	33.3634	144.775	0.00981405	0.0607782	0.078326	20.0931	43.9811	14_ReprPCWk	inactive	2	-1	01_prox	3.41698	7.36625	2.13443	0.693416	0.154408	0.75665	0.202932	0.0209616	0.143334	0.265753	0.53935	3.41698	1.66771
chr20:505253-506753	506003	-	CCTGTAGTCCCAGCTACTAG	GGG	CCTGTAGTCCCAGCTACTGG	1	NM_001362770	-	0.694537	11.4564	13.3701	8.63846	0.644358	1.00333	2.3963	7.39861	67.5985	101.771	57.1225	81.2592	191.045	0	0.0121556	0.0261087	145.215	109.325	5_TxWk	active	2	-1	01_prox	10.7619	12.6756	-2.36582	0.358972	1.75194	2.50116	0.0333559	0.138214	0.850242	0.25756	3.30114	10.7619	6.75425
chr7:534367-535867	535117	-	CCTGTAGTCCCAGCTACTCG	TGG	CCTGTAGTCCCAGCTACTGG	1			0.694537	0.818315	1.28559	3.34392	0.966537	0.668887	0.266256	0.462413	37.1259	58.9719	22.7	68.7735	33.1562	0.0147211	0.109401	0.0522173	24.1437	120.885	5_TxWk	active	2	-1	01_prox	0.123778	0.59105	1.02917	-0.29765	-0.700282	0.0980788	-2.40471	-1.18481	-0.19028	1.16709	-0.163038	0.123778	-0.504124
chr20:594513-596013	595263	+	CCTGTAGTCCCAGCTACTTG	GGG	CCTGTAGTCCCAGCTACTGG	1			0.347269	4.74623	6.94217	10.0318	0.966537	1.67222	1.06502	0.462413	44.4447	17.307	35.9907	29.4744	6.90837	0	0.0486226	0.0522173	0.485534	20.8596	15_Quies	inactive	2	-1	01_prox	4.39896	6.5949	1.54479	0.70568	0.0984849	-0.301305	0.16042	0.0149335	-0.0520548	0.103258	-0.504124	4.39896	-0.504124
chr12:596064-597564	596814	+	CCTGTAGTCCCAGCTACAGG	AGG	CCTGTAGTCCCAGCTACTGG	1	NM_016533	-	0	9.00147	10.7989	29.2593	0.966537	1.00333	0.532511	1.38724	41.6503	42.0101	30.1883	57.9253	29.8024	0	0.0243113	0	42.0153	112.843	15_Quies	inactive	3	-1	01_prox	9.00147	10.7989	9.23018	0.036793	-0.434026	0.427364	0.00408745	-0.0401916	0.0143784	0.0341772	0.420702	9.00147	0.420702
chr11:885599-887099	886349	+	CCTGTAGTCCCAGCTACTTG	GGG	CCTGTAGTCCCAGCTACTGG	1	NM_001142674	-	0.694537	8.67414	12.0845	17.8342	1.28872	1.67222	1.06502	1.38724	49.9005	165.723	14.6237	96.8151	151.261	0	0.0486226	0.0522173	188.241	547.628	5_TxWk	active	2	-1	01_prox	7.9796	11.39	2.87486	0.383501	-0.223694	0.161109	0.0480601	-0.0196396	0.00574824	0.119374	0.0481532	7.9796	0.0985231
chr12:935444-936944	936194	+	CCTGTAGTCCCAGCTACTCG	GGG	CCTGTAGTCCCAGCTACTGG	1	NM_001297419	-	0.347269	1.14564	3.85676	2.7866	0.966537	0.334443	0.266256	0	41.118	49.5048	32.7759	66.522	212.533	0	0.0364669	0.078326	215.438	107.817	5_TxWk	active	2	-1	01_prox	0.798373	3.50949	-0.535081	-0.632094	-0.700282	-0.133128	-0.791728	-0.199539	-0.396231	0.838769	-0.472396	0.798373	-0.966537
chr4:1005502-1007002	1006252	-	CCTGTAGTCCCAGCTACTCG	GGG	CCTGTAGTCCCAGCTACTGG	1			0.347269	2.12762	3.34253	4.73722	0.644358	0.668887	1.33128	0	40.5857	42.4045	11.9969	50.9661	51.1902	0	0.0243113	0.039163	107.602	256.347	15_Quies	inactive	2	-1	01_prox	1.78035	2.99526	0.697346	0.0245287	0.68692	-0.665639	0.0137774	0.229336	-0.14678	0.227793	-0.644358	1.78035	-0.644358
chr8:1032808-1034308	1033558	+	CCTGTAGTCCCAGCTACTAG	GGG	CCTGTAGTCCCAGCTACTGG	1	NM_001346810	+	0.347269	2.94593	4.11388	12.261	0.322179	0.334443	0.266256	0.462413	14.2383	8.4316	25.7189	8.59669	5.42227	0	0.0364669	0	0.0266046	6.28302	15_Quies	inactive	2	-1	01_prox	2.59867	3.76661	4.07358	0.0122643	-0.0559235	0.0980788	0.00471948	-0.0148472	0.0117708	0.0839365	0.140234	2.59867	0.140234
chr19:1089795-1091295	1090545	-	CCTGTAGTCCCAGCTACTCG	GGG	CCTGTAGTCCCAGCTACTGG	1	NM_001316324	-	0.347269	6.71018	7.19929	6.68784	0.322179	1.00333	0.798767	2.31207	50.965	101.524	19.4068	82.2826	92.6203	0	0	0.0913803	316.03	331.995	5_TxWk	active	2	-1	01_prox	6.36292	6.85202	-0.255724	0.681151	0.476588	0.75665	0.10705	0.0695544	0.313834	0.487664	0.643546	6.36292	1.98989
chr11:1316174-1317674	1316924	-	CCTGTAGTCCCAGCTACTTG	GGG	CCTGTAGTCCCAGCTACTGG	1			0.694537	3.60059	10.0276	13.933	0.644358	0.668887	1.33128	1.84965	20.6255	51.3785	24.4251	22.7198	94.2069	0	0.0607782	0	37.2066	81.6792	15_Quies	inactive	2	-1	01_prox	2.90605	9.33304	1.95271	0.0245287	0.68692	0.259187	0.00844056	0.0736009	0.091045	0.0755375	1.20529	2.90605	1.20529
chr17:1431917-1433417	1432667	+	CCTGTAGTCCCAGCTACTTG	GGG	CCTGTAGTCCCAGCTACTGG	1	NM_016823	-	0.694537	3.92791	6.17082	7.24516	2.25525	0.334443	1.06502	1.38724	82.9013	215.869	33.1679	215.327	169.255	0	0.0243113	0.0522173	238.949	312.894	4_Tx	active	2	-1	01_prox	3.23338	5.47628	0.53717	-1.92081	-1.19023	0.161109	-0.594057	-0.217343	-0.132509	0.152657	-0.868014	3.23338	-0.868014
chr19:1542488-1543988	1543238	+	CCTGTAGTCCCAGCTACTCG	GGG	CCTGTAGTCCCAGCTACTGG	1			0	4.4189	4.88523	18.6702	0.966537	2.00666	1.06502	1.38724	40.5857	106.455	21.171	137.547	53.3792	0.0147211	0.0729339	0.0913803	355.152	360.143	5_TxWk	active	2	-1	01_prox	4.4189	4.88523	6.89249	1.04012	0.0984849	0.161109	0.235381	0.0201597	0.0225333	0.109588	0.205618	4.4189	0.420702
chrX:1715295-1716795	1716045	+	CCTGTAGTCCCAGCTACTTG	AGG	CCTGTAGTCCCAGCTACTGG	1			0	2.78227	4.11388	8.3598	0.644358	1.00333	0.532511	0.924826	12.9076	12.0804	33.5992	8.18733	7.81208	0	0	0.039163	0.971068	5.78038	15_Quies	inactive	2	-1	01_prox	2.78227	4.11388	2.12296	0.358972	-0.111847	0.196158	0.129021	-0.0271878	0.0335496	0.11962	0.280468	2.78227	0.280468
chrX:1901880-1903380	1902630	-	CCTGTAGTCCCAGCTACTTG	GGG	CCTGTAGTCCCAGCTACTGG	1			0	8.8378	16.4555	31.7672	0.644358	0.668887	0.798767	0.924826	10.7785	17.307	35.7163	10.0295	7.08911	0	0	0.0522173	6.9039	3.76981	15_Quies	inactive	2	-1	01_prox	8.8378	16.4555	7.65586	0.0245287	0.154408	0.0630299	0.00277543	0.00938339	0.00882885	0.031479	0.280468	8.8378	0.280468
chr17:1981755-1983255	1982505	+	CCTGTAGTCCCAGCTACTCG	GGG	CCTGTAGTCCCAGCTACTGG	1	NM_178568	-	0.694537	2.78227	5.65658	6.13052	1.28872	0.334443	0.532511	1.38724	69.9937	86.7814	30.2275	95.3823	23.3157	0	0.0121556	0.0130543	9.29831	81.9305	14_ReprPCWk	inactive	2	-1	01_prox	2.08773	4.96204	0.236968	-0.954273	-0.756205	0.427364	-0.457085	-0.152398	0.0181243	0.183959	0.0985231	2.08773	0.0985231
chr6:1999413-2000913	2000163	-	CCTGTAGTCCCAGCTACTTG	GGG	CCTGTAGTCCCAGCTACTGG	1	NM_001500	-	0.347269	1.80029	0.771352	3.06526	0.966537	2.00666	0.532511	0.924826	103.527	21.3995	62.2585	71.0251	20.3837	0	0.0486226	0.0652716	8.95245	18.3464	15_Quies	inactive	2	-1	01_prox	1.45302	0.424083	1.14695	1.04012	-0.434026	0.196158	0.715833	-1.02345	-0.0153462	0.367919	-0.0417109	1.45302	-0.0417109
chr19:2017712-2019212	2018462	-	CCTGTAGTCCCAGCTACTCG	GGG	CCTGTAGTCCCAGCTACTGG	1			0.694537	2.94593	6.42793	10.8677	0.966537	1.00333	0.532511	0.924826	48.1706	94.0789	21.5631	185.443	112.783	0	0.0121556	0.0261087	351.627	521.993	5_TxWk	active	2	-1	01_prox	2.2514	5.7334	2.2199	0.036793	-0.434026	0.196158	0.0163423	-0.0757014	-0.00410008	0.0982975	-0.0417109	2.2514	-0.0417109
chr20:2224337-2225837	2225087	-	CCTGTAGTCCCAGCTACTGA	GGG	CCTGTAGTCCCAGCTACTGG	1			0.347269	5.89187	11.8274	26.194	0.322179	2.00666	1.59753	1.84965	39.7873	32.9375	39.9113	37.6617	7.3301	0.00981405	0.0243113	0.0130543	1.62288	32.4204	14_ReprPCWk	inactive	1	-1	01_prox	5.5446	11.4801	7.18331	1.68448	1.27535	0.12606	0.303806	0.111092	0.0590973	0.0386896	1.52747	5.5446	1.52747
chrX:2267086-2268586	2267836	+	CCTGTAGTCCCAGCTACTCG	GGG	CCTGTAGTCCCAGCTACTGG	1	NM_145177	-	0	1.80029	1.5427	3.90124	0.322179	0.334443	0.266256	0.462413	16.6335	15.6305	41.2835	18.0121	24.8822	0	0	0.117489	17.6921	13.5713	5_TxWk	active	2	-1	01_prox	1.80029	1.5427	1.17927	0.0122643	-0.0559235	0.0980788	0.00681242	-0.0362503	0.035946	0.256329	0.140234	1.80029	0.140234
chr19:2389621-2391121	2390371	-	CCTGTAGTCCCAGCTACTCG	GGG	CCTGTAGTCCCAGCTACTGG	1	NM_182973	+	0.694537	1.96396	4.88523	13.6543	1.6109	1.33777	1.86379	0.924826	26.4805	69.0799	25.7189	69.3876	69.405	0.00981405	0.0243113	0.0261087	432.252	281.228	14_ReprPCWk	inactive	2	-1	01_prox	1.26942	4.19069	4.38455	-0.273122	0.252893	-0.469481	-0.215155	0.0603464	-0.0529383	0.0771617	-0.686069	1.26942	-0.686069
chr17:2411739-2413239	2412489	+	CCTGTAGTCCCAGCTACTTG	GGG	CCTGTAGTCCCAGCTACTGG	1	NR_028335	-	0	2.45495	1.5427	4.45856	0	0	1.06502	1.38724	64.9371	127.509	30.7764	174.185	140.597	0.00490702	0.0243113	0.0652716	221.497	235.99	5_TxWk	active	2	-1	01_prox	2.45495	1.5427	1.45793	0	1.06502	0.161109	0	0.690361	0.311141	0.4589	0.678014	2.45495	1.38724
chr4:2472524-2474024	2473274	+	CCTGTAGTCCCAGCTACTTG	AGG	CCTGTAGTCCCAGCTACTGG	1	NM_002938	+	0	2.94593	4.11388	5.85186	1.6109	1.67222	1.06502	1.38724	34.7307	84.0201	17.8385	87.8091	137.525	0	0.0850895	0.0130543	42.288	118.121	5_TxWk	active	2	-1	01_prox	2.94593	4.11388	0.86899	0.0613217	-0.545873	0.161109	0.0208157	-0.132691	-0.0382197	0.170886	-0.223656	2.94593	-0.223656
chrX:2512110-2513610	2512860	+	CCTGTAGTCCCAGCTACTTG	GGG	CCTGTAGTCCCAGCTACTGG	1			0.347269	4.58256	6.94217	20.6208	2.25525	1.00333	1.06502	0.462413	44.7108	64.2478	39.5584	97.2245	44.4224	0.00490702	0	0.0130543	37.4926	59.8143	15_Quies	inactive	2	-1	01_prox	4.2353	6.5949	6.83933	-1.25192	-1.19023	-0.301305	-0.295593	-0.180478	-0.0884324	0.0493253	-1.79284	4.2353	-1.79284
chr19:2592884-2594384	2593634	+	CCTGTAGTCCCAGCTACTAG	GGG	CCTGTAGTCCCAGCTACTGG	1	NM_052847	-	0.347269	30.9323	54.2518	131.806	0.644358	2.3411	1.86379	2.77448	29.9403	32.0499	28.5025	43.8022	9.59942	0	0.0364669	0.0522173	4.00399	49.2589	15_Quies	inactive	2	-1	01_prox	30.585	53.9045	38.7772	1.69675	1.21943	0.455345	0.0554763	0.0226221	0.0162037	0.0235212	0.688899	30.585	2.13012
chr9:2597861-2599361	2598611	+	CCTGTAGTCCCAGCTACTTG	GGG	CCTGTAGTCCCAGCTACTGG	1	NR_015375	-	0	2.29128	13.3701	40.4057	0.966537	0.334443	1.06502	1.84965	59.6144	71.4467	35.4026	84.3295	37.8354	0.00490702	0.109401	0.078326	16.3884	42.7245	15_Quies	inactive	2	-1	01_prox	2.29128	13.3701	13.5178	-0.632094	0.0984849	0.392315	-0.275869	0.00736606	0.0218562	0.0506373	0.431623	2.29128	0.883115
chr17:2646490-2647990	2647240	+	CCTGTAGTCCCAGCTACTTG	GGG	CCTGTAGTCCCAGCTACTGG	1	NM_000430	+	0.347269	2.61861	1.79982	5.5732	1.6109	0.334443	0.532511	0	80.6392	15.5319	35.4026	42.5741	171.083	0.0147211	0.0607782	0.0652716	249.372	98.769	5_TxWk	active	2	-1	01_prox	2.27134	1.45255	1.88669	-1.27645	-1.07838	-0.266256	-0.561982	-0.742406	-0.308251	0.391516	-0.787326	2.27134	-1.6109
chr4:2855077-2856577	2855827	-	CCTGTAGTCCCAGCTACTTG	GGG	CCTGTAGTCCCAGCTACTGG	1	NM_001354762	+	0.347269	38.4608	57.3372	72.4516	0.322179	3.34443	1.59753	5.54896	68.7961	85.598	22.5824	114.213	149.474	0.0147211	0.0121556	0.0130543	126.259	140.74	5_TxWk	active	2	-1	01_prox	38.1135	56.9899	7.5572	3.02226	1.27535	1.97571	0.0792961	0.0223786	0.0724892	0.0138688	5.22678	38.1135	5.22678
chr7:2858397-2859897	2859147	+	CCTGTAGTCCCAGCTACAGG	AGG	CCTGTAGTCCCAGCTACTGG	1			0.694537	11.9474	14.3986	19.2275	0.966537	1.33777	0.798767	3.23689	58.5499	32.7402	28.5417	48.5099	25.4244	0.00981405	0.0972452	0.0522173	7.32292	40.2113	15_Quies	inactive	3	-1	01_prox	11.2529	13.704	2.41448	0.371237	-0.167771	1.21906	0.0329904	-0.0122424	0.122503	0.1104	1.10964	11.2529	2.27036
chr17:2914608-2916108	2915358	-	CCTGTAGTCCCAGCTACTCG	GGG	CCTGTAGTCCCAGCTACTGG	1	NM_001330058	+	0	2.12762	4.37099	10.0318	1.6109	2.3411	0.798767	0.924826	39.9204	20.2161	26.2677	37.457	16.3471	0	0.0364669	0.0652716	4.0439	20.8596	15_Quies	inactive	2	-1	01_prox	2.12762	4.37099	2.83038	0.730209	-0.812129	0.0630299	0.343205	-0.1858	-0.0683897	0.0996835	-0.686069	2.12762	-0.686069
chr12:2921223-2922723	2921973	+	CCTGTAGTCCCAGCTACTCG	GGG	CCTGTAGTCCCAGCTACTGG	1	NM_003324	+	0.694537	1.3093	3.08541	5.5732	0.966537	0.668887	1.33128	1.84965	50.6989	169.224	27.6007	131.611	119.149	0	0.0486226	0.104435	116.535	183.715	5_TxWk	active	2	-1	01_prox	0.614767	2.39087	1.24389	-0.29765	0.36474	0.259187	-0.484168	0.152555	0.181016	0.204974	0.883115	0.614767	0.883115
chr12:2923120-2924620	2923870	+	CCTGTAGTCCCAGCTACTTG	GGG	CCTGTAGTCCCAGCTACTGG	1	NM_003324	+	0	3.43692	6.17082	4.45856	1.28872	1.00333	0.532511	0.462413	50.5658	169.372	27.4831	131.816	113.265	0.00490702	0.0364669	0.130543	107.962	183.464	5_TxWk	active	2	-1	01_prox	3.43692	6.17082	-0.856129	-0.285386	-0.756205	-0.035049	-0.0830353	-0.122545	-0.18533	0.224288	-0.826303	3.43692	-0.826303
chr17:2938467-2939967	2939217	-	CCTGTAGTCCCAGCTACTCG	GGG	CCTGTAGTCCCAGCTACTGG	1	NM_001330058	+	0.694537	2.45495	3.08541	6.13052	1.28872	1.00333	0.532511	0.462413	39.9204	30.7186	27.7575	33.9774	35.0238	0	0.0121556	0.0913803	6.16562	30.1585	15_Quies	inactive	2	-1	01_prox	1.76041	2.39087	1.52255	-0.285386	-0.756205	-0.035049	-0.162114	-0.316289	-0.152006	0.183959	-0.826303	1.76041	-0.826303
chr7:2941850-2943350	2942600	-	CCTGTAGTCCCAGCTACTAG	GGG	CCTGTAGTCCCAGCTACTGG	1	NM_032415	-	0	11.1291	21.0836	59.3545	0.644358	1.33777	0.798767	2.77448	16.7666	10.256	31.3645	16.5793	5.88416	0.0245351	0.0364669	0.0652716	0.0532092	15.5819	14_ReprPCWk	inactive	2	-1	01_prox	11.1291	21.0836	19.1355	0.693416	0.154408	0.987856	0.0623066	0.00732362	0.0358881	0.0344714	1.0411	11.1291	2.13012
chr7:2974293-2975793	2975043	+	CCTGTAGTCCCAGCTACTTG	AGG	CCTGTAGTCCCAGCTACTGG	1	NM_032415	-	0	1.96396	3.08541	5.85186	0.644358	1.00333	1.06502	0.462413	17.0327	10.897	35.4418	16.784	6.1854	0.0196281	0.0729339	0.0522173	0.0399069	10.5555	15_Quies	inactive	2	-1	01_prox	1.96396	3.08541	1.38322	0.358972	0.420664	-0.301305	0.18278	0.13634	-0.0310918	0.170886	-0.181945	1.96396	-0.181945
chr18:3035066-3036566	3035816	-	CCTGTAGTCCCAGCTACTCG	GGG	CCTGTAGTCCCAGCTACTGG	1			0	2.61861	4.37099	9.19578	0.966537	1.00333	0.798767	0.462413	57.0861	29.4366	37.755	62.019	10.5232	0.00490702	0.0243113	0.0522173	2.09511	40.714	15_Quies	inactive	2	-1	01_prox	2.61861	4.37099	2.41239	0.036793	-0.167771	-0.168177	0.0140506	-0.0383827	-0.0548213	0.222497	-0.246391	2.61861	-0.504124
chr6:3039042-3040542	3039792	+	CCTGTAGTCCCAGCTACTTG	GGG	CCTGTAGTCCCAGCTACTGG	1			0.694537	11.9474	18.5124	30.0953	0.966537	1.67222	0.266256	1.38724	60.679	142.844	47.3995	156.378	110.895	0	0.0121556	0.195815	47.456	137.724	15_Quies	inactive	2	-1	01_prox	11.2529	17.8179	5.79141	0.70568	-0.700282	0.560492	0.0627111	-0.0393021	0.0143092	0.0340128	0.420702	11.2529	0.420702
chr7:3155454-3156954	3156204	+	CCTGTAGTCTCAGCTACTGG	TGG	CCTGTAGTCCCAGCTACTGG	1	NR_126024	-	1.04181	7.03751	13.113	16.4409	0.644358	0.668887	1.06502	2.31207	26.2144	13.2637	34.3441	15.3512	5.98458	0.0392562	0.0729339	0.0913803	0.498837	7.79094	15_Quies	inactive	11	-1	01_prox	5.9957	12.0712	1.66397	0.0245287	0.420664	0.623522	0.00409104	0.0348486	0.108299	0.132867	0.815093	5.9957	1.66771
chr3:3213595-3215095	3214345	+	CCTGTAGTCCCAGCTACTTG	GGG	CCTGTAGTCCCAGCTACTGG	1			0.347269	2.94593	4.11388	13.933	0.644358	1.00333	0.532511	0.462413	27.2789	58.0844	43.0085	18.4215	50.3668	0.0147211	0.0850895	0.117489	13.309	40.4626	15_Quies	inactive	2	-1	01_prox	2.59867	3.76661	4.90956	0.358972	-0.111847	-0.035049	0.138137	-0.0296944	-0.0133924	0.0736067	-0.181945	2.59867	-0.181945
chr16:3395138-3396638	3395888	+	CCTGTAGTCCCAGCTACTTG	GGG	CCTGTAGTCCCAGCTACTGG	1	NM_001284528	-	0.347269	3.27326	5.14235	10.0318	0.322179	1.00333	0.798767	0.924826	27.1459	150.783	58.7692	58.13	129.552	0	0.0486226	0.0522173	52.5375	118.372	8_ZNF/Rpts	inactive	2	-1	01_prox	2.92599	4.79508	2.4447	0.681151	0.476588	0.0630299	0.232793	0.099391	0.0622281	0.103258	0.602647	2.92599	0.602647
chr11:3463164-3464664	3463914	+	CCTGTAGTCCCAGCTACTTG	GGG	CCTGTAGTCCCAGCTACTGG	1			0	2.29128	5.39946	6.40918	0	0.334443	0.266256	0	6.91953	11.3901	2.74439	6.54986	1.948	0.00490702	0	0.0130543	4.56934	9.04754	15_Quies	inactive	2	-1	01_prox	2.29128	5.39946	0.504856	0.334443	0.266256	-0.133128	0.145963	0.0493115	0	0.156026	0	2.29128	0
chr20:3588360-3589860	3589110	-	CCTGTAGTCCCAGCTACTTG	GGG	CCTGTAGTCCCAGCTACTGG	1	NM_139322	+	1.04181	3.76425	7.4564	8.08114	0	1.33777	0.532511	0.462413	39.9204	12.7707	41.009	22.9245	92.9015	0	0.0729339	0.0130543	47.8018	12.8174	5_TxWk	active	2	-1	01_prox	2.72244	6.4146	0.312367	1.33777	0.532511	-0.035049	0.491387	0.0830155	0.0656899	0.142059	0.462413	2.72244	0.462413
chr19:3673882-3675382	3674632	-	CCTGTAGTCCCAGCTACTCG	GGG	CCTGTAGTCCCAGCTACTGG	1	NM_012398	-	0.694537	1.63663	2.57117	4.1799	0.966537	0.334443	0.532511	0	35.3961	103.891	20.2301	56.6972	67.5574	0	0.0364669	0.0522173	48.5202	132.195	5_TxWk	active	2	-1	01_prox	0.942093	1.87664	0.804362	-0.632094	-0.434026	-0.266256	-0.670946	-0.231279	-0.277313	0.587036	-0.472396	0.942093	-0.966537
chr1:3747146-3748646	3747896	-	CCTGTAGTCCCAGCTACTTG	GGG	CCTGTAGTCCCAGCTACTGG	1			0.347269	6.38286	13.113	23.4074	1.6109	0.668887	1.33128	1.84965	51.3642	118.831	21.6807	70.2063	200.142	0.0490702	0.0607782	0.130543	136.315	312.14	2_TssAFlnk	active	2	-1	01_prox	6.03559	12.7657	5.14722	-0.942009	-0.279618	0.259187	-0.156076	-0.0219038	0.0103537	0.0433648	0.238757	6.03559	0.238757
chrX:3786760-3788260	3787510	+	CCTGTAGTCCCAGCTACTTG	GGG	CCTGTAGTCCCAGCTACTGG	1			1.04181	1.63663	3.08541	10.0318	1.28872	0.334443	0.532511	0.924826	6.12112	25.9358	23.9546	4.70771	16.4877	0.00490702	0	0.0130543	24.1902	4.77509	15_Quies	inactive	2	-1	01_prox	0.594825	2.0436	3.47317	-0.954273	-0.756205	0.196158	-1.60429	-0.370035	-0.0404774	0.111235	-0.36389	0.594825	-0.36389
chr6:3832238-3833738	3832988	-	CCTGTAGTCCCAGCTACTTG	GGG	CCTGTAGTCCCAGCTACTGG	1			0.347269	8.8378	15.427	33.1605	2.25525	1.00333	0.532511	1.84965	49.7674	36.3397	43.283	38.8898	9.37851	0	0.0607782	0.0261087	8.9192	17.8438	15_Quies	inactive	2	-1	01_prox	8.49053	15.0798	8.86674	-1.25192	-1.72274	0.658571	-0.147449	-0.114242	-0.0123609	0.0304755	-0.405601	8.49053	-0.405601
chr7:3981980-3983480	3982730	+	CCTGTAGTCCCAGCTACTCG	GGG	CCTGTAGTCCCAGCTACTGG	1	NM_152744	+	0	1.3093	2.57117	13.097	1.93307	0	1.59753	0.924826	25.549	12.8693	32.7367	19.4449	34.5418	0.00981405	0.0243113	0.039163	7.81511	16.0845	15_Quies	inactive	2	-1	01_prox	1.3093	2.57117	5.26292	-1.93307	-0.335541	-0.336353	-1.47641	-0.130501	-0.0769831	0.0763533	-1.00825	1.3093	-1.00825
chr16:3994568-3996068	3995318	+	CCTGTAGTCCCAGCTACTTG	TGG	CCTGTAGTCCCAGCTACTGG	1	NM_001116	-	0	2.29128	3.85676	9.75309	0.644358	0	0.266256	0.924826	48.7029	14.9895	26.0717	33.7727	49.3426	0.00490702	0.0486226	0.130543	56.4683	38.4521	15_Quies	inactive	2	-1	01_prox	2.29128	3.85676	2.94817	-0.644358	-0.378103	0.329285	-0.281222	-0.0980363	0.0287568	0.209783	0.137079	2.29128	0.280468
chr4:4012156-4013656	4012906	-	CCTGTAGTCCCAGCTACTTG	GGG	CCTGTAGTCCCAGCTACTGG	1			0.694537	2.45495	4.88523	8.91712	0.322179	0.334443	0.266256	0.462413	3.3267	1.13407	2.97962	2.86556	2.12874	0.0294421	0.0486226	0	7.99469	1.2566	15_Quies	inactive	2	-1	01_prox	1.76041	4.19069	2.01594	0.0122643	-0.0559235	0.0980788	0.00696676	-0.0133447	0.0170548	0.121616	0.140234	1.76041	0.140234
chr6:4034495-4035995	4035245	-	CCTGTAGTCCCAGCTACTCG	GGG	CCTGTAGTCCCAGCTACTGG	1	NR_146784	+	0.347269	2.61861	1.5427	3.62258	0.966537	1.00333	0.798767	1.84965	83.1674	168.533	49.5166	175.004	163.471	0	0.0121556	0.0522173	135.73	97.2611	5_TxWk	active	2	-1	01_prox	2.27134	1.19544	1.03994	0.036793	-0.167771	0.525443	0.0161988	-0.140343	0.269628	0.624684	0.431623	2.27134	0.883115
chr16:4723201-4724701	4723951	+	CCTGTAGTCCCAGCTACTTG	GGG	CCTGTAGTCCCAGCTACTGG	1	NR_040252	-	0.347269	12.9294	17.484	22.2928	0	1.33777	1.59753	0.924826	35.6622	162.37	18.7011	94.3589	169.878	0.00490702	0.109401	0.117489	158.178	382.761	5_TxWk	active	2	-1	01_prox	12.5821	17.1367	2.4044	1.33777	1.59753	-0.336353	0.106323	0.0932229	0.0421419	0.0455674	0.924826	12.5821	0.924826
chr4:4835808-4837308	4836558	-	CCTGTAGTCCCAGCTACTTG	GGG	CCTGTAGTCCCAGCTACTGG	1			0.694537	4.25524	5.9137	11.7037	0.644358	0.334443	1.06502	2.31207	32.8678	44.722	25.0132	47.8959	21.7292	0	0.0364669	0.0652716	41.1174	75.8988	15_Quies	inactive	2	-1	01_prox	3.5607	5.21916	2.89501	-0.309915	0.420664	0.623522	-0.0870376	0.0805999	0.151483	0.375877	0.403013	3.5607	1.66771
chrX:4880327-4881827	4881077	-	CCTGTAGTCCCAGCTACTTG	GGG	CCTGTAGTCCCAGCTACTGG	1			1.04181	4.25524	7.19929	14.4903	0.644358	0.334443	0.798767	1.84965	10.2462	12.1297	30.7764	4.09366	2.69105	0	0	0.0522173	0	1.00528	15_Quies	inactive	2	-1	01_prox	3.21343	6.15748	3.64551	-0.309915	0.154408	0.525443	-0.0964435	0.0250766	0.0896229	0.229919	0.389802	3.21343	1.20529
chr19:4898004-4899504	4898754	-	CCTGTAGTCCCAGCTACTTG	GGG	CCTGTAGTCCCAGCTACTGG	1	NM_001080523	-	0	3.1096	5.39946	9.75309	1.28872	0.668887	1.06502	1.38724	36.8598	83.3298	19.4852	96.6104	132.926	0	0.0243113	0.0522173	64.5029	150.038	15_Quies	inactive	2	-1	01_prox	3.1096	5.39946	2.17682	-0.61983	-0.223694	0.161109	-0.199328	-0.041429	0.0101017	0.102532	0.0985231	3.1096	0.0985231
chr16:5127094-5128594	5127844	+	CCTGTAGTCCCAGCTACTCG	GGG	CCTGTAGTCCCAGCTACTGG	1			0.694537	1.14564	1.28559	5.01588	0.644358	0.334443	0	0.462413	14.1052	11.3407	12.0753	15.3512	9.78016	0	0.0121556	0	15.4839	22.6189	14_ReprPCWk	inactive	2	-1	01_prox	0.451104	0.59105	1.86515	-0.309915	-0.644358	0.231207	-0.687014	-1.09019	-0.0421038	0.473472	-0.0889257	0.451104	-0.181945
chr1:5130845-5132345	5131595	+	CCTGTAGTCCCAGCTACTCG	GGG	CCTGTAGTCCCAGCTACTGG	1			0	1.3093	1.79982	4.45856	0.322179	0	0.532511	0.924826	16.7666	11.1435	37.3629	13.0997	5.94441	0	0.0972452	0.104435	0.0133023	3.76981	15_Quies	inactive	2	-1	01_prox	1.3093	1.79982	1.32937	-0.322179	0.210332	0.196158	-0.246069	0.116863	0.135166	0.224288	0.602647	1.3093	0.602647
chr7:5139091-5140591	5139841	-	CCTGTAGTCCCAGCTACTCG	GGG	CCTGTAGTCCCAGCTACTGG	1	NR_034163	-	0.694537	1.96396	1.5427	4.1799	1.6109	0.334443	0.266256	0.462413	13.3068	6.55791	23.9938	12.895	3.25336	0	0.0121556	0	0.133023	5.02641	15_Quies	inactive	2	-1	01_prox	1.26942	0.848167	1.3186	-1.27645	-1.34464	0.0980788	-1.00554	-1.58535	-0.329516	0.286914	-1.14848	1.26942	-1.14848
chr17:5312250-5313750	5313000	+	CCTGTAGTCCCAGCTACTTG	GGG	CCTGTAGTCCCAGCTACTGG	1	NM_001291581	+	0.347269	2.78227	4.88523	6.40918	1.28872	0.334443	1.33128	2.31207	61.7435	49.4555	44.1847	56.0832	147.265	0.0147211	0.0364669	0.078326	74.2003	61.0709	5_TxWk	active	2	-1	01_prox	2.435	4.53796	0.761974	-0.954273	0.0425614	0.490394	-0.391898	0.00937896	0.168816	0.164965	1.02335	2.435	1.02335
chr19:5528362-5529862	5529112	-	CCTGTAGTCCCAGCTACTCG	GGG	CCTGTAGTCCCAGCTACTGG	1			0.347269	2.45495	5.14235	9.19578	1.93307	0.334443	2.13004	0.924826	23.6861	17.307	28.2672	22.5151	8.61538	0	0.0607782	0.078326	8.02129	25.886	15_Quies	inactive	2	-1	01_prox	2.10768	4.79508	2.02671	-1.59863	0.19697	-0.602609	-0.75848	0.0410775	-0.113946	0.113013	-1.00825	2.10768	-1.00825
chr19:5576359-5577859	5577109	-	CCTGTAGTCCCAGCTACTTG	GGG	CCTGTAGTCCCAGCTACTGG	1			0.347269	7.03751	7.4564	7.52382	1.28872	0.668887	1.33128	2.31207	38.3236	179.282	25.6012	91.4934	216.047	0.0147211	0.0243113	0.143598	98.4637	171.149	5_TxWk	active	2	-1	01_prox	6.69024	7.10913	0.0337067	-0.61983	0.0425614	0.490394	-0.0926468	0.00598686	0.142596	0.139343	1.02335	6.69024	1.02335
chr19:5755110-5756610	5755860	+	CCTGTAGTCCCAGCTACTTG	GGG	CCTGTAGTCCCAGCTACTGG	1	NM_152784	+	1.04181	3.92791	5.39946	10.8677	0.966537	1.33777	0.532511	2.77448	35.263	128.939	21.1318	110.529	71.6542	0	0.0729339	0.039163	136.182	297.564	15_Quies	inactive	2	-1	01_prox	2.88611	4.35766	2.73414	0.371237	-0.434026	1.12098	0.128629	-0.0996008	0.183997	0.101772	1.80794	2.88611	1.80794
chr19:5840148-5841648	5840898	-	CCTGTAGTCCCAGCTACTTG	GGG	CCTGTAGTCCCAGCTACTGG	1			0.347269	14.7297	22.6263	37.3404	1.28872	2.00666	2.66256	0.924826	38.9889	46.004	19.2499	56.9019	7.24977	0	0.0121556	0.0652716	16.5215	190.25	15_Quies	inactive	2	-1	01_prox	14.3824	22.2791	7.35705	0.717944	1.37384	-0.868865	0.0499182	0.0616651	-0.00983669	0.0553084	-0.177851	14.3824	-0.36389
chr19:5845205-5846705	5845955	+	CCTGTAGTCCCAGCTACTTG	GGG	CCTGTAGTCCCAGCTACTGG	1	NM_000149	-	0	10.3108	16.4555	26.7513	0.644358	0.668887	1.59753	2.31207	40.5857	25.8372	19.0147	45.0303	12.3106	0.0343492	0.0607782	0.0522173	35.7965	202.816	15_Quies	inactive	2	-1	01_prox	10.3108	16.4555	5.14792	0.0245287	0.953175	0.357266	0.00237894	0.0579244	0.0623411	0.0764834	0.815093	10.3108	1.66771
chr10:5940664-5942164	5941414	-	CCTGTAGTCCCAGCTACTTG	AGG	CCTGTAGTCCCAGCTACTGG	1			0.694537	2.45495	3.59964	6.13052	0.644358	0	0.532511	0.462413	34.7307	46.2012	31.7173	37.8664	172.308	0.00490702	0.0486226	0.0522173	104.895	82.9358	5_TxWk	active	2	-1	01_prox	1.76041	2.90511	1.26544	-0.644358	-0.111847	-0.035049	-0.366028	-0.0385002	-0.0334705	0.183959	-0.181945	1.76041	-0.181945
chr19:6204009-6205509	6204759	+	CCTGTAGTCCCAGCTACTTG	GGG	CCTGTAGTCCCAGCTACTGG	1			1.73634	8.34681	12.8559	16.7196	0.322179	1.67222	1.06502	0.924826	35.9283	31.3103	38.4999	33.9774	63.0188	0.00981405	0.0121556	0.130543	120.366	67.8566	5_TxWk	active	2	-1	01_prox	6.61047	11.1195	1.93186	1.35004	0.742843	-0.0700979	0.204227	0.0668053	0.0402214	0.0667412	0.602647	6.61047	0.602647
chr7:6204306-6205806	6205056	+	CCTGTAGTCCCAGCTACTTG	GGG	CCTGTAGTCCCAGCTACTGG	1	NM_001367581	-	0	5.07355	9.77046	13.3757	0.966537	1.00333	2.13004	0.462413	62.5419	14.5457	34.7753	27.8369	45.8884	0.00981405	0.0364669	0.039163	58.9093	30.1585	5_TxWk	active	2	-1	01_prox	5.07355	9.77046	1.80261	0.036793	1.16351	-0.833816	0.00725193	0.119084	-0.0376896	0.0747626	-0.504124	5.07355	-0.504124
chr18:6299047-6300547	6299797	-	CCTGTAGTCCCAGCTACTTG	TGG	CCTGTAGTCCCAGCTACTGG	1	NR_158610	-	0	1.3093	1.79982	5.85186	1.6109	0.668887	0	0.462413	42.9809	10.5025	48.8894	21.0824	22.7735	0	0.0243113	0.0652716	1.03758	11.5608	14_ReprPCWk	inactive	2	-1	01_prox	1.3093	1.79982	2.02602	-0.942009	-1.6109	0.231207	-0.719473	-0.895031	-0.196259	0.170886	-1.14848	1.3093	-1.14848
chr11:6316742-6318242	6317492	-	CCTGTAGTCCCAGCTACTTG	GGG	CCTGTAGTCCCAGCTACTGG	1			0.694537	2.45495	6.42793	12.261	1.28872	0.668887	1.33128	2.31207	25.6821	16.6167	22.308	14.1231	9.29818	0	0.0486226	0.039163	0.744929	5.78038	14_ReprPCWk	inactive	2	-1	01_prox	1.76041	5.7334	2.91655	-0.61983	0.0425614	0.490394	-0.352094	0.00742341	0.0884753	0.0864566	1.02335	1.76041	1.02335
chr17:6350645-6352145	6351395	+	CCTGTAGTCCCAGCTACTTG	GGG	CCTGTAGTCCCAGCTACTGG	1			0	3.27326	5.65658	8.08114	1.28872	2.00666	0.798767	0.924826	29.1419	17.6521	41.8324	23.1292	8.1334	0	0.0243113	0.0261087	0.0133023	11.0581	15_Quies	inactive	2	-1	01_prox	3.27326	5.65658	1.21228	0.717944	-0.48995	0.0630299	0.219336	-0.0866159	-0.0450296	0.123745	-0.36389	3.27326	-0.36389
chr7:6452691-6454191	6453441	+	CCTGTAGTCCCAGCTACTCG	GGG	CCTGTAGTCCCAGCTACTGG	1			0.347269	2.29128	3.08541	5.85186	2.25525	0.334443	0.532511	1.38724	38.5897	117.894	24.6211	84.1248	132.886	0	0.0850895	0.104435	357.586	123.147	5_TxWk	active	2	-1	01_prox	1.94401	2.73814	1.38322	-1.92081	-1.72274	0.427364	-0.988064	-0.629165	-0.157689	0.941784	-0.167437	1.94401	-0.868014
chr19:6556689-6558189	6557439	-	CCTGTAGTCCCAGCTACTTG	GGG	CCTGTAGTCCCAGCTACTGG	1			0.347269	8.18315	13.113	33.4392	0.322179	1.33777	2.3963	0.462413	32.6016	60.7963	27.5615	39.5038	18.8374	0	0.0972452	0.078326	65.3742	122.644	7_Enh	active	2	-1	01_prox	7.83588	12.7657	10.1631	1.01559	2.07412	-0.966943	0.129608	0.162476	0.00423771	0.0934388	0.0453529	7.83588	0.140234
chr18:6638506-6640006	6639256	+	CCTGTAGTCCCAGCTACTTG	GGG	CCTGTAGTCCCAGCTACTGG	1			0.347269	1.80029	2.31406	6.68784	0	0.668887	0.266256	0.924826	40.7188	12.1297	50.34	29.2697	7.22969	0.00490702	0.0364669	0.0652716	0.0133023	8.5449	15_Quies	inactive	2	-1	01_prox	1.45302	1.96679	2.18689	0.668887	0.266256	0.329285	0.460341	0.135376	0.145859	0.322689	0.452009	1.45302	0.924826
chr17:6665828-6667328	6666578	-	CCTGTAGTCCCAGCTACTCG	AGG	CCTGTAGTCCCAGCTACTGG	1			0.694537	0.981978	2.82829	4.73722	1.6109	1.67222	1.06502	1.38724	50.5658	215.425	34.893	109.505	146.441	0	0.0243113	0.117489	68.6532	140.488	14_ReprPCWk	inactive	2	-1	01_prox	0.287441	2.13375	0.954463	0.0613217	-0.545873	0.161109	0.213337	-0.255828	-0.0553237	0.247361	-0.223656	0.287441	-0.223656
chrX:6671689-6673189	6672439	+	CCTGTAGTCCCAGCTACTTG	GGG	CCTGTAGTCCCAGCTACTGG	1			0	1.96396	2.57117	4.73722	0.322179	1.00333	0.532511	1.38724	12.7745	16.3208	34.9714	8.18733	3.49435	0.00490702	0	0.0130543	0.838045	4.02113	15_Quies	inactive	2	-1	01_prox	1.96396	2.57117	1.08302	0.681151	0.210332	0.427364	0.346826	0.0818039	0.224828	0.211094	1.06506	1.96396	1.06506
chr9:6688514-6690014	6689264	-	CCTGTAGTCCCAGCTACTTG	GGG	CCTGTAGTCCCAGCTACTGG	1			0	5.23722	9.77046	17.5556	0.644358	0.334443	0	0.462413	22.8877	120.804	18.7011	73.0719	19.6206	0.00490702	0.0243113	0.104435	35.9229	121.639	15_Quies	inactive	2	-1	01_prox	5.23722	9.77046	3.89256	-0.309915	-0.644358	0.231207	-0.0591755	-0.0659496	-0.0103639	0.056962	-0.181945	5.23722	-0.181945
chr1:6709714-6711214	6710464	+	CCTGTAGTCCCAGCTACTTG	GGG	CCTGTAGTCCCAGCTACTGG	1			0	0.981978	3.08541	4.45856	1.6109	1.33777	1.86379	0	28.8757	71.5946	30.3451	37.457	96.7573	0	0.0364669	0.078326	12.5374	68.1079	15_Quies	inactive	2	-1	01_prox	0.981978	3.08541	0.686575	-0.273122	0.252893	-0.931894	-0.278134	0.0819643	-0.361304	0.224288	-1.6109	0.981978	-1.6109
chr7:7103476-7104976	7104226	+	CCTGTAGTCCCAGCTACTTG	GGG	CCTGTAGTCCCAGCTACTGG	1			0.694537	7.85583	26.7402	48.7655	1.28872	0	0.798767	2.31207	37.5251	11.7352	36.1867	21.0824	5.844	0.0785124	0.0850895	0.0652716	0.0465581	6.28302	15_Quies	inactive	2	-1	01_prox	7.16129	26.0457	11.0126	-1.28872	-0.48995	0.75665	-0.179956	-0.0188112	0.0212883	0.0208026	1.02335	7.16129	1.02335
chr12:7222615-7224115	7223365	-	CCTGTAGTCCCAGCTACTTG	GGG	CCTGTAGTCCCAGCTACTGG	1			1.04181	3.27326	5.14235	8.91712	0.644358	1.67222	1.33128	0.924826	31.8032	54.5342	39.4408	30.2931	85.3706	0.00981405	0.121556	0.078326	57.3662	26.1374	15_Quies	inactive	2	-1	01_prox	2.23145	4.10054	1.88738	1.02786	0.68692	-0.203226	0.460623	0.167519	0.0356136	0.126979	0.280468	2.23145	0.280468
chrX:7268154-7269654	7268904	+	CCTGTAGTCCCAGCTACTTG	GGG	CCTGTAGTCCCAGCTACTGG	1	NM_001320752	+	0	1.47297	3.85676	7.80248	0.966537	0.334443	0	0.462413	10.3793	17.7507	37.0493	9.62011	31.9512	0.00490702	0	0.039163	2.35451	2.51321	15_Quies	inactive	2	-1	01_prox	1.47297	3.85676	1.97286	-0.632094	-0.966537	0.231207	-0.42913	-0.250609	-0.0646108	0.396293	-0.163038	1.47297	-0.504124
chr10:7369238-7370738	7369988	-	CCTGTAGTCCCAGCTACTTG	GGG	CCTGTAGTCCCAGCTACTGG	1	NM_001018039	-	0	2.12762	4.37099	5.85186	0	1.67222	2.13004	1.38724	74.1188	82.7381	47.478	100.295	105.774	0.00490702	0.0486226	0.0652716	16.9338	86.203	5_TxWk	active	2	-1	01_prox	2.12762	4.37099	0.740431	1.67222	2.13004	-0.371402	0.785957	0.487313	0.23706	0.528391	0.448645	2.12762	1.38724
chr3:7515617-7517117	7516367	+	CCTGTAGTCCCAGCTACTTG	GGG	CCTGTAGTCCCAGCTACTGG	1	NM_181874	+	0.694537	1.96396	2.82829	7.24516	0.644358	1.67222	1.06502	1.84965	19.561	11.0449	36.226	9.41542	3.03245	0	0	0.104435	0.0133023	3.76981	15_Quies	inactive	2	-1	01_prox	1.26942	2.13375	2.20843	1.02786	0.420664	0.392315	0.809708	0.197147	0.183997	0.312342	0.589088	1.26942	1.20529
chr1:7622876-7624376	7623626	-	CCTGTAGTCCCAGCTACTTG	GGG	CCTGTAGTCCCAGCTACTGG	1	NM_015215	+	0.694537	4.25524	6.17082	12.261	0.644358	1.00333	1.06502	1.38724	29.1419	13.6582	22.308	23.3339	10.463	0	0.109401	0.0522173	0.425674	21.1109	14_ReprPCWk	inactive	2	-1	01_prox	3.5607	5.47628	3.04511	0.358972	0.420664	0.161109	0.100815	0.0768157	0.064227	0.26733	0.240254	3.5607	0.742881
chr17:7765156-7766656	7765906	-	CCTGTAGTCCCAGCTACTCG	GGG	CCTGTAGTCCCAGCTACTGG	1	NM_020877	+	0	1.80029	2.82829	5.5732	0.644358	1.67222	0.798767	0.924826	46.0415	43.1441	35.1282	53.0129	13.2946	0	0	0.0261087	2.12172	27.6453	15_Quies	inactive	2	-1	01_prox	1.80029	2.82829	1.37245	1.02786	0.154408	0.0630299	0.57094	0.0545943	0.0503245	0.17943	0.280468	1.80029	0.280468
chr7:7778643-7780143	7779393	-	CCTGTAGTCCCAGCTACTTG	GGG	CCTGTAGTCCCAGCTACTGG	1	NM_001302350	+	0.694537	4.74623	8.99911	17.2769	0.322179	1.33777	1.06502	1.38724	75.1834	14.7923	39.4408	32.5446	12.8126	0.0245351	0.0243113	0.0130543	4.48288	7.53962	15_Quies	inactive	2	-1	01_prox	4.05169	8.30457	4.1389	1.01559	0.742843	0.161109	0.250659	0.0894499	0.0642285	0.123386	0.520549	4.05169	1.06506
chr1:7924448-7925948	7925198	+	CCTGTAGTCCCAGCTACTTG	GGG	CCTGTAGTCCCAGCTACTGG	1	NM_001561	-	0.347269	7.85583	11.8274	27.866	0.644358	1.33777	0.532511	0.462413	33.1339	62.8179	32.5406	55.2645	88.8649	0	0.0607782	0.0652716	38.1444	122.393	15_Quies	inactive	2	-1	01_prox	7.50856	11.4801	8.01929	0.693416	-0.111847	-0.035049	0.0923501	-0.00974267	-0.00661168	0.0363389	-0.181945	7.50856	-0.181945
chr7:7930362-7931862	7931112	-	CCTGTAGTCCCAGCTACTTG	GGG	CCTGTAGTCCCAGCTACTGG	1			0.347269	3.76425	2.82829	10.3104	0.966537	0.668887	0.798767	0.462413	51.8965	99.1083	41.0482	69.3876	10.724	0	0.0243113	0.0130543	24.2235	45.489	15_Quies	inactive	2	-1	01_prox	3.41698	2.48102	3.74106	-0.29765	-0.167771	-0.168177	-0.0871092	-0.0676216	-0.0505989	0.10037	-0.504124	3.41698	-0.504124
chr16:7947041-7948541	7947791	-	CCTGTAGTCCCAGCTACTTG	GGG	CCTGTAGTCCCAGCTACTGG	1			0.347269	4.09158	5.39946	9.47443	0.644358	1.67222	0.532511	0.924826	15.8351	10.6997	30.4627	9.62011	4.03658	0.0343492	0.0243113	0.0130543	0	3.26717	15_Quies	inactive	2	-1	01_prox	3.74431	5.0522	2.03749	1.02786	-0.111847	0.196158	0.274512	-0.0221383	0.0307289	0.22417	0.137079	3.74431	0.280468
chr17:8009948-8011448	8010698	+	CCTGTAGTCCCAGCTACTGT	GGG	CCTGTAGTCCCAGCTACTGG	1	NM_000180	+	0	5.23722	7.19929	16.1623	0.644358	1.33777	1.33128	1.84965	37.7913	35.5508	35.9123	43.5975	9.51909	0	0.0850895	0.0130543	6.44497	44.2324	15_Quies	inactive	1	-1	01_prox	5.23722	7.19929	4.48149	0.693416	0.68692	0.259187	0.132402	0.095415	0.0745746	0.0618725	1.20529	5.23722	1.20529
chr19:8022041-8023541	8022791	-	CCTGTAGTCCCAGCTACTTG	GGG	CCTGTAGTCCCAGCTACTGG	1			0.347269	8.18315	15.1699	25.6367	1.6109	0.334443	1.33128	1.38724	38.7228	90.6274	25.2484	58.5394	110.413	0	0.0121556	0.0522173	49.4247	105.806	15_Quies	inactive	2	-1	01_prox	7.83588	14.8227	5.23339	-1.27645	-0.279618	0.0279809	-0.162898	-0.0188642	-0.00884385	0.0395422	-0.223656	7.83588	-0.223656
chr19:8230217-8231717	8230967	-	CCTGTAGTCCCAGCTACTTG	GGG	CCTGTAGTCCCAGCTACTGG	1	NM_024552	+	0.694537	4.58256	5.65658	7.80248	1.28872	0.334443	0.798767	0.924826	30.7387	39.8405	22.3472	33.9774	31.0676	0	0.0364669	0.0261087	27.0369	66.6	15_Quies	inactive	2	-1	01_prox	3.88803	4.96204	1.07295	-0.954273	-0.48995	0.0630299	-0.245439	-0.0987395	-0.0511949	0.140688	-0.36389	3.88803	-0.36389
chr1:8277573-8279073	8278323	+	CCTGTAGTCCCAGCTACTTG	GGG	CCTGTAGTCCCAGCTACTGG	1			0	14.7297	32.1397	83.3193	0.966537	1.00333	1.86379	1.84965	36.5937	14.595	28.6201	29.2697	9.37851	0.0196281	0.230957	0.0522173	0.23279	20.6083	15_Quies	inactive	2	-1	01_prox	14.7297	32.1397	25.5898	0.036793	0.897252	-0.00706808	0.00249789	0.0279173	0.0105992	0.012002	0.883115	14.7297	0.883115
chr12:8299746-8301246	8300496	-	CCTGTAGTCCCAGCTACTTG	GGG	CCTGTAGTCCCAGCTACTGG	1			0	1.14564	1.02847	3.06526	1.28872	0	1.06502	0.462413	3.45977	1.13407	3.99897	2.86556	2.67097	0	0	0	8.9591	1.2566	15_Quies	inactive	2	-1	01_prox	1.14564	1.02847	1.01839	-1.28872	-0.223694	-0.301305	-1.12489	-0.217502	-0.269571	0.326237	-0.826303	1.14564	-0.826303
chr12:8361835-8363335	8362585	+	CCTGTAGTCCCAGCTACTCG	GGG	CCTGTAGTCCCAGCTACTGG	1	NR_024420	-	1.38907	1.14564	1.02847	8.3598	0.322179	0.668887	0.266256	0.462413	5.05658	5.12799	5.41037	5.32176	2.91196	0	0.0121556	0	8.30729	7.03698	15_Quies	inactive	2	-1	01_prox	-0.243433	-0.360605	3.66566	0.346708	-0.0559235	0.0980788	-1.42424	0.155083	0.0201176	0.143457	0.140234	-0.243433	0.140234
chr19:8409680-8411180	8410430	+	CCTGTAGTCCCAGCTACTCG	GGG	CCTGTAGTCCCAGCTACTGG	1			0.694537	2.78227	4.62811	4.45856	0.644358	1.00333	0.798767	1.84965	84.7643	163.997	23.0529	128.541	74.6666	0	0	0.0261087	123.153	133.954	5_TxWk	active	2	-1	01_prox	2.08773	3.93357	-0.0847771	0.358972	0.154408	0.525443	0.171943	0.039254	0.320215	0.82148	0.389802	2.08773	1.20529
chr19:8419676-8421176	8420426	+	CCTGTAGTCCCAGCTACTTG	GGG	CCTGTAGTCCCAGCTACTGG	1	NM_001369778	+	0.694537	7.03751	8.48487	13.3757	0.966537	1.67222	0.532511	0.924826	80.373	159.313	25.17	128.132	138.428	0	0.0729339	0.0130543	219.042	133.2	5_TxWk	active	2	-1	01_prox	6.34297	7.79033	2.4454	0.70568	-0.434026	0.196158	0.111254	-0.0557134	-0.00328921	0.161345	-0.0203862	6.34297	-0.0417109
chr17:8472564-8474064	8473314	-	CCTGTAGTCCCAGCTACTTG	GGG	CCTGTAGTCCCAGCTACTGG	1			0	3.43692	7.4564	9.75309	1.28872	1.00333	1.06502	0.462413	33.6662	89.0495	39.9897	68.5689	408.277	0	0.0486226	0.117489	362.415	140.237	4_Tx	active	2	-1	01_prox	3.43692	7.4564	1.14835	-0.285386	-0.223694	-0.301305	-0.0830353	-0.0300003	-0.0847222	0.102532	-0.826303	3.43692	-0.826303
chr1:8553827-8555327	8554577	+	CCTGTAGTCCCAGCTACTTG	GGG	CCTGTAGTCCCAGCTACTGG	1	NM_001042681	-	0	2.29128	2.57117	5.29454	0.322179	0.668887	0.798767	0	104.192	32.0992	45.008	58.3347	84.5874	0.00981405	0.121556	0.039163	9.68408	24.6294	5_TxWk	active	2	-1	01_prox	2.29128	2.57117	1.36168	0.346708	0.476588	-0.399383	0.151316	0.185358	-0.0608512	0.188874	-0.322179	2.29128	-0.322179
chr8:8581869-8583369	8582619	-	CCTGTAGTCCCAGCTACTAG	GGG	CCTGTAGTCCCAGCTACTGG	1			0	13.093	23.3977	64.0918	0.644358	0.668887	2.13004	0	45.5092	12.6721	31.4429	33.3634	7.47068	0.00981405	0.0972452	0.0913803	0.0399069	5.02641	15_Quies	inactive	2	-1	01_prox	13.093	23.3977	20.347	0.0245287	1.48569	-1.06502	0.00187341	0.0634972	-0.0100537	0.0645653	-0.155713	13.093	-0.644358
chr18:8604351-8605851	8605101	+	CCTGTAGTCCCAGCTACTTG	GGG	CCTGTAGTCCCAGCTACTGG	1			1.04181	10.3108	15.1699	35.9471	0.322179	0	0.532511	0.924826	40.9849	62.029	36.9709	41.5507	55.528	0	0.0729339	0.0522173	56.1756	39.7087	15_Quies	inactive	2	-1	01_prox	9.26897	14.1281	10.3886	-0.322179	0.210332	0.196158	-0.0347589	0.0148875	0.0172652	0.0286489	0.602647	9.26897	0.602647
chr17:8675353-8676853	8676103	-	CCTGTAGTCCCAGCTACTTG	GGG	CCTGTAGTCCCAGCTACTGG	1			0.694537	9.98344	11.8274	28.1446	0.966537	1.00333	1.33128	1.38724	70.1268	125.981	41.95	165.179	13.0335	0.0147211	0.0243113	0.0652716	3.42534	91.4807	14_ReprPCWk	inactive	2	-1	01_prox	9.28891	11.1329	8.15862	0.036793	0.36474	0.0279809	0.00396097	0.0327625	0.0153261	0.0364297	0.420702	9.28891	0.420702
chr16:8913126-8914626	8913876	-	CCTGTAGTCCCAGCTACTTG	AGG	CCTGTAGTCCCAGCTACTGG	1	NM_001286458	-	0.694537	2.78227	5.65658	5.29454	1.6109	0.668887	0.266256	0.924826	83.9658	130.024	29.0121	82.4873	216.61	0.00981405	0.0486226	0.104435	112.79	146.017	5_TxWk	active	2	-1	01_prox	2.08773	4.96204	-0.181022	-0.942009	-1.34464	0.329285	-0.451211	-0.270985	-0.149145	0.217391	-0.686069	2.08773	-0.686069
chr11:8915199-8916699	8915949	-	CCTGTAGTCCCAGCTACTCG	GGG	CCTGTAGTCCCAGCTACTGG	1	NM_001206648	+	0	1.80029	1.28559	3.62258	1.6109	1.33777	1.86379	0.462413	36.9929	186.087	23.2881	70.2063	122.443	0	0.0121556	0.0130543	50.0832	118.623	5_TxWk	active	2	-1	01_prox	1.80029	1.28559	1.1685	-0.273122	0.252893	-0.700688	-0.15171	0.196714	-0.317035	0.276047	-1.14848	1.80029	-1.14848
chr16:8970143-8971643	8970893	-	CCTGTAGTCCCAGCTACTCG	GGG	CCTGTAGTCCCAGCTACTGG	1			2.08361	4.4189	3.08541	11.4251	1.93307	0.668887	0.532511	1.38724	67.7316	69.9182	25.7189	45.235	46.9126	0	0	0.039163	10.4423	46.997	15_Quies	inactive	2	-1	01_prox	2.33529	1.0018	4.16982	-1.26419	-1.40056	0.427364	-0.541341	-1.39805	-0.0584316	0.10705	-0.545835	2.33529	-0.545835
chrX:9174133-9175633	9174883	+	CCTGTAGTCCCAGCTACTTG	GGG	CCTGTAGTCCCAGCTACTGG	1			0.347269	1.96396	4.37099	6.40918	0.322179	1.00333	1.06502	1.38724	25.416	17.8494	36.3436	16.3747	11.7884	0	0	0.0522173	13.5284	3.01585	15_Quies	inactive	2	-1	01_prox	1.61669	4.02373	1.01909	0.681151	0.742843	0.161109	0.421325	0.184616	0.175697	0.164965	1.06506	1.61669	1.06506
chr11:9196835-9198335	9197585	+	CCTGTAGTCCCAGCTACTTG	GGG	CCTGTAGTCCCAGCTACTGG	1	NM_001348749	-	0.694537	3.27326	5.39946	8.08114	0.644358	1.00333	1.06502	0	42.4487	14.0527	24.3859	20.4683	163.431	0.0147211	0.0364669	0	107.875	16.3358	5_TxWk	active	2	-1	01_prox	2.57872	4.70493	1.34084	0.358972	0.420664	-0.532511	0.139205	0.0894093	-0.0872334	0.13538	-0.644358	2.57872	-0.644358
chr2:9418134-9419634	9418884	-	CCTGTAGTCCCAGCTACTCG	GGG	CCTGTAGTCCCAGCTACTGG	1	NM_001369746	-	0.347269	4.74623	7.19929	10.0318	0	1.00333	1.59753	1.84965	37.7913	102.954	27.5223	62.633	207.713	0.0245351	0.0364669	0.0652716	164.29	77.6581	5_TxWk	active	2	-1	01_prox	4.39896	6.85202	1.41623	1.00333	1.59753	0.12606	0.228084	0.233148	0.190991	0.103258	1.84965	4.39896	1.84965
chr17:9435485-9436985	9436235	+	CCTGTAGTCCCAGCTACTTG	GGG	CCTGTAGTCCCAGCTACTGG	1	NM_004853	-	0.347269	4.25524	6.42793	10.5891	0.644358	1.33777	0.798767	0.924826	43.6463	15.0881	45.3609	25.7901	25.5047	0	0.0121556	0	5.86632	17.5924	15_Quies	inactive	2	-1	01_prox	3.90797	6.08066	2.08057	0.693416	0.154408	0.0630299	0.177436	0.0253934	0.0273846	0.097639	0.280468	3.90797	0.280468
chr19:9596761-9598261	9597511	-	CCTGTAGTCCCAGCTACTTG	GGG	CCTGTAGTCCCAGCTACTGG	1			0.347269	4.4189	7.4564	9.19578	1.28872	1.67222	0.266256	2.31207	19.6941	124.748	62.8073	55.4691	169.275	0	0.0121556	0.0652716	212.744	70.6211	15_Quies	inactive	2	-1	01_prox	4.07163	7.10913	0.869686	0.383501	-1.02246	1.02291	0.0941885	-0.143824	0.115652	0.113013	1.02335	4.07163	1.02335
chr19:9644424-9645924	9645174	-	CCTGTAGTCCCAGCTACTTG	GGG	CCTGTAGTCCCAGCTACTGG	1	NM_001130031	-	1.04181	6.71018	8.48487	11.4251	0.644358	1.00333	0.798767	0.924826	19.0287	119.817	45.4393	59.9722	123.306	0	0.0486226	0.0652716	102.481	59.0604	5_TxWk	active	2	-1	01_prox	5.66838	7.44307	1.47009	0.358972	0.154408	0.0630299	0.0633289	0.0207453	0.0270116	0.096309	0.280468	5.66838	0.280468
chr2:9656113-9657613	9656863	+	CCTGTAGTCCCAGCTACTTG	GGG	CCTGTAGTCCCAGCTACTGG	1			0.347269	2.78227	4.37099	9.47443	1.93307	1.33777	0.532511	0.924826	86.0949	95.9526	36.8924	86.581	49.5635	0	0.0364669	0.0652716	41.4034	104.047	2_TssAFlnk	active	2	-1	01_prox	2.435	4.02373	2.55172	-0.595301	-1.40056	0.196158	-0.244476	-0.348076	-0.110467	0.22417	-0.492782	2.435	-1.00825
chr1:9666241-9667741	9666991	-	CCTGTAGTCCCAGCTACAGG	AGG	CCTGTAGTCCCAGCTACTGG	1	NM_005026	+	0.694537	11.2927	12.5987	25.0794	2.25525	0.668887	1.33128	1.38724	30.2064	42.7004	23.5626	30.0884	23.6973	0	0.109401	0.0522173	18.5434	59.563	15_Quies	inactive	3	-1	01_prox	10.5982	11.9042	6.24032	-1.58637	-0.923976	0.0279809	-0.149683	-0.0776176	-0.0355965	0.0410091	-0.868014	10.5982	-0.868014
chr1:9695349-9696849	9696099	-	CCTGTAGTCCCAGCTACTCG	GGG	CCTGTAGTCCCAGCTACTGG	1	NM_005026	+	0.694537	2.78227	3.59964	7.24516	0.644358	0.334443	1.33128	0.924826	29.5411	42.3059	25.7189	33.3634	140.638	0	0.0972452	0.130543	177	68.8619	15_Quies	inactive	2	-1	01_prox	2.08773	2.90511	1.82276	-0.309915	0.68692	-0.203226	-0.148445	0.236453	0.0428155	0.312342	0.137079	2.08773	0.280468
chrX:9839645-9841145	9840395	-	CCTGTAGTCCCAGCTACTTG	GGG	CCTGTAGTCCCAGCTACTGG	1	NM_001649	+	0	2.61861	1.5427	6.68784	0.644358	0.668887	0.532511	0.462413	24.8837	17.8987	29.4434	16.17	30.4852	0.00490702	0	0.0261087	9.96343	2.01057	15_Quies	inactive	2	-1	01_prox	2.61861	1.5427	2.57257	0.0245287	-0.111847	-0.035049	0.00936707	-0.0725007	-0.0272054	0.305934	-0.0889257	2.61861	-0.181945
chr2:9925979-9927479	9926729	+	CCTGTAGTCCCAGCTACTTG	GGG	CCTGTAGTCCCAGCTACTGG	1	NM_005680	+	0	3.60059	5.14235	6.9665	0.966537	0.334443	0.532511	1.84965	77.9778	55.5697	38.4215	56.6972	141.36	0	0.0972452	0.0261087	54.147	46.243	5_TxWk	active	2	-1	01_prox	3.60059	5.14235	0.912075	-0.632094	-0.434026	0.658571	-0.175553	-0.0844024	0.126766	0.143544	0.883115	3.60059	0.883115
chr1:9947717-9949217	9948467	+	CCTGTAGTCCCAGCTACTTG	GGG	CCTGTAGTCCCAGCTACTGG	1	NM_001297779	+	0	2.61861	5.39946	11.4251	1.28872	1.33777	1.33128	0.462413	42.9809	110.449	25.4836	68.5689	89.1461	0.0196281	0.158023	0.117489	86.2588	106.309	5_TxWk	active	2	-1	01_prox	2.61861	5.39946	3.0128	0.0490574	0.0425614	-0.434432	0.0187341	0.00788252	-0.0723238	0.270639	-0.267233	2.61861	-0.826303
chr19:10018941-10020441	10019691	+	CCTGTAGTCCCAGCTACTCG	GGG	CCTGTAGTCCCAGCTACTGG	1	NM_015725	+	0.347269	2.78227	2.31406	7.24516	0.322179	2.00666	1.06502	0.462413	26.4805	17.1097	24.3859	20.0589	9.25802	0	0	0.0130543	0.40572	14.8279	14_ReprPCWk	inactive	2	-1	01_prox	2.435	1.96679	2.46555	1.68448	0.742843	-0.301305	0.691778	0.377694	0.02033	0.144972	0.140234	2.435	0.140234
chr3:10106663-10108163	10107413	-	CCTGTAGTCCCAGCTACGGG	AGG	CCTGTAGTCCCAGCTACTGG	1	NM_173472	-	0.347269	2.45495	2.05694	3.34392	0.322179	1.67222	0.798767	1.84965	27.6781	99.4534	30.2667	59.5628	189.96	0	0.0607782	0.117489	646.745	176.176	5_TxWk	active	3	-1	01_prox	2.10768	1.70967	0.64349	1.35004	0.476588	0.525443	0.640534	0.27876	0.509727	0.333706	1.52747	2.10768	1.52747
chr3:10210758-10212258	10211508	+	CCTGTAGTCCCAGCTACTTG	GGG	CCTGTAGTCCCAGCTACTGG	1	NM_001570	+	1.04181	8.34681	16.1984	40.963	0.322179	0.668887	0.798767	2.77448	35.6622	85.9925	29.0513	59.9722	71.112	0.0147211	0.0364669	0.0652716	33.0097	101.031	5_TxWk	active	2	-1	01_prox	7.30501	15.1566	12.3823	0.346708	0.476588	0.987856	0.0474617	0.0314443	0.0614285	0.0250494	2.4523	7.30501	2.4523
chr1:10224491-10225991	10225241	+	CCTGTAGTCCCAGCTACTTG	AGG	CCTGTAGTCCCAGCTACTGG	1	NM_183416	+	0.694537	5.23722	10.7989	12.261	1.6109	1.67222	1.59753	0.924826	50.4327	88.3099	35.7947	82.0779	106.397	0.00490702	0.0729339	0.208869	52.3379	67.3539	15_Quies	inactive	2	-1	01_prox	4.54268	10.1044	0.731053	0.0613217	-0.0133622	-0.336353	0.013499	-0.00132241	-0.0593152	0.176893	-0.335317	4.54268	-0.686069
chr19:10258240-10259740	10258990	+	CCTGTAGTCCCAGCTACTCG	GGG	CCTGTAGTCCCAGCTACTGG	1	NM_015956	+	0	2.29128	7.19929	7.52382	0.322179	0	0.266256	6.01137	46.8399	154.777	21.7199	103.57	59.424	0.00981405	0.0243113	0.313304	128.52	173.663	6_EnhG	active	2	-1	01_prox	2.29128	7.19929	0.162265	-0.322179	-0.0559235	2.87256	-0.140611	-0.00776793	0.756158	0.271941	2.7806	2.29128	5.68919
chr18:10272385-10273885	10273135	-	CCTGTAGTCCCAGCTACTTG	GGG	CCTGTAGTCCCAGCTACTGG	1			0.347269	1.47297	3.85676	5.5732	0.322179	0.334443	0.266256	0.924826	35.6622	12.0804	41.2443	31.9306	7.04895	0.00490702	0.0729339	0.078326	0.0199535	8.29358	14_ReprPCWk	inactive	2	-1	01_prox	1.1257	3.50949	0.858219	0.0122643	-0.0559235	0.329285	0.0108949	-0.0159349	0.115319	0.191354	0.602647	1.1257	0.602647
chr1:10315878-10317378	10316628	-	CCTGTAGTCCCAGCTACTAG	AGG	CCTGTAGTCCCAGCTACTGG	1	NM_015074	+	0	11.6201	19.5409	21.1781	0.322179	1.33777	1.33128	0.924826	39.255	13.3624	36.5004	24.1526	293.807	0	0.0607782	0.130543	122.321	24.8807	5_TxWk	active	2	-1	01_prox	11.6201	19.5409	0.818616	1.01559	1.0091	-0.203226	0.0874	0.0516403	0.0284561	0.0472185	0.602647	11.6201	0.602647
chr19:10396625-10398125	10397375	-	CCTGTAGTCCCAGCTACTTG	GGG	CCTGTAGTCCCAGCTACTGG	1	NM_007065	-	0.347269	6.38286	6.68505	8.3598	0.966537	2.3411	1.06502	3.23689	44.4447	211.48	21.5631	85.7622	125.917	0.0196281	0.0607782	0.169706	216.355	224.178	5_TxWk	active	2	-1	01_prox	6.03559	6.33778	0.837373	1.37457	0.0984849	1.08594	0.227744	0.0155393	0.283351	0.124805	2.27036	6.03559	2.27036
chr8:10559715-10561215	10560465	-	CCTGTAGTCCCAGCTACTTG	GGG	CCTGTAGTCCCAGCTACTGG	1			0	7.03751	12.0845	26.194	0	0.668887	0.798767	0.462413	23.553	9.51637	21.4847	16.9887	5.22144	0.0245351	0.109401	0.156652	0.69172	14.8279	14_ReprPCWk	inactive	2	-1	01_prox	7.03751	12.0845	7.05476	0.668887	0.798767	-0.168177	0.095046	0.0660984	0.0176534	0.0381766	0.462413	7.03751	0.462413
chr8:10619100-10620600	10619850	+	CCTGTAGTCCCAGCTACTCG	GGG	CCTGTAGTCCCAGCTACTGG	1	NM_178857	-	0	1.63663	3.08541	3.90124	0.966537	1.00333	0.532511	1.38724	40.4526	10.7491	19.642	32.3399	5.3821	0	0.0364669	0.0130543	0.75158	22.8702	15_Quies	inactive	2	-1	01_prox	1.63663	3.08541	0.407915	0.036793	-0.434026	0.427364	0.022481	-0.140671	0.107838	0.256329	0.420702	1.63663	0.420702
chr8:10650867-10652367	10651617	+	CCTGTAGTCCCAGCTACAGG	AGG	CCTGTAGTCCCAGCTACTGG	1	NM_178857	-	0	6.54652	9.51334	17.2769	0.644358	0.334443	1.59753	0.924826	40.0534	11.2914	21.2886	32.7493	5.22144	0	0.0243113	0.0522173	0.738278	21.6136	15_Quies	inactive	3	-1	01_prox	6.54652	9.51334	3.88178	-0.309915	0.953175	-0.336353	-0.0473404	0.100194	0.0162337	0.0578807	0.280468	6.54652	0.280468
chr11:10787635-10789135	10788385	+	CCTGTAGTCCCAGCTACTTG	GGG	CCTGTAGTCCCAGCTACTGG	1			1.38907	18.3303	26.226	49.0441	0.966537	1.33777	0.798767	1.84965	36.7267	219.419	25.6797	96.2011	299.55	0	0.0850895	0.0522173	775.205	247.3	5_TxWk	active	2	-1	01_prox	16.9412	24.8369	11.4091	0.371237	-0.167771	0.525443	0.0219133	-0.0067549	0.0185314	0.0648844	0.285607	16.9412	0.883115
chrX:10993375-10994875	10994125	+	CCTGTAGTCCCAGCTACTCG	GGG	CCTGTAGTCCCAGCTACTGG	1			0.347269	2.61861	3.59964	7.80248	0.322179	1.67222	0.798767	0.462413	15.0367	13.8554	33.6776	7.77796	13.5356	0.00490702	0	0	3.13269	3.01585	15_Quies	inactive	2	-1	01_prox	2.27134	3.25237	2.10142	1.35004	0.476588	-0.168177	0.59438	0.146535	0.0188102	0.414753	0.0453529	2.27134	0.140234
chr10:11109401-11110901	11110151	+	CCTGTAGTCCCAGCTACTTG	GGG	CCTGTAGTCCCAGCTACTGG	1	NM_001326319	+	0.347269	3.27326	6.94217	9.75309	0.966537	0	0.798767	0	106.188	14.7923	52.6139	65.908	28.1155	0.00981405	0.0729339	0.039163	2.20818	23.3728	15_Quies	inactive	2	-1	01_prox	2.92599	6.5949	1.40546	-0.966537	-0.167771	-0.399383	-0.330328	-0.0254395	-0.102759	0.439951	-0.23357	2.92599	-0.966537
chr3:11158388-11159888	11159138	+	CCTGTAGTCCCAGCTACTTG	GGG	CCTGTAGTCCCAGCTACTGG	1	NM_001098213	+	1.04181	7.69216	12.3416	31.2099	0.644358	0.668887	0.532511	3.23689	36.9929	32.7896	34.3833	27.6322	13.8167	0	0.0486226	0.0652716	0.146325	19.603	14_ReprPCWk	inactive	2	-1	01_prox	6.65036	11.2998	9.43414	0.0245287	-0.111847	1.35219	0.00368833	-0.00989813	0.0859363	0.0331476	2.59253	6.65036	2.59253
chr1:11273987-11275487	11274737	-	CCTGTAGTCCCAGCTACTCG	GGG	CCTGTAGTCCCAGCTACTGG	1	NM_013319	+	0.347269	3.1096	6.68505	5.5732	0.322179	2.3411	1.06502	1.38724	35.1299	112.52	26.3461	57.516	305.615	0	0.0972452	0.117489	97.8052	144.258	1_TssA	active	2	-1	01_prox	2.76233	6.33778	-0.555927	2.01893	0.742843	0.161109	0.730878	0.117209	0.203803	0.191354	1.06506	2.76233	1.06506
chr3:11384101-11385601	11384851	+	CCTGTAGTCCCAGCTACTTG	GGG	CCTGTAGTCCCAGCTACTGG	1	NM_001349234	+	1.04181	5.89187	8.22775	14.769	1.28872	1.00333	0.532511	1.38724	52.828	10.9956	44.5767	35.6149	77.4982	0.00490702	0.0486226	0.039163	26.711	18.0951	5_TxWk	active	2	-1	01_prox	4.85006	7.18595	3.27061	-0.285386	-0.756205	0.427364	-0.0588417	-0.105234	0.00717724	0.0728482	0.0985231	4.85006	0.0985231
chr1:11496766-11498266	11497516	-	CCTGTAGTCCCAGCTACTCG	GGG	CCTGTAGTCCCAGCTACTGG	1	NM_020780	+	0.347269	2.29128	3.59964	4.73722	1.6109	0.668887	1.06502	0	22.4885	23.6183	29.2866	30.0884	17.5722	0	0.0486226	0.0652716	1.91553	83.6898	14_ReprPCWk	inactive	2	-1	01_prox	1.94401	3.25237	0.568787	-0.942009	-0.545873	-0.532511	-0.484569	-0.167838	-0.366951	0.466072	-0.787326	1.94401	-1.6109
chr6:11520853-11522353	11521603	-	CCTGTAGTCCCAGCTACTTG	GGG	CCTGTAGTCCCAGCTACTGG	1			0.694537	2.12762	3.34253	3.90124	0.322179	0.334443	1.06502	0	49.5013	92.1559	52.8099	53.8317	18.5964	0	0.0607782	0.039163	3.83106	41.4679	15_Quies	inactive	2	-1	01_prox	1.43308	2.64799	0.279356	0.0122643	0.742843	-0.532511	0.00855802	0.280531	-0.100471	0.638049	-0.157465	1.43308	-0.322179
chr11:11627205-11628705	11627955	-	CCTGTAGTCCCAGCTACTTG	TGG	CCTGTAGTCCCAGCTACTGG	1			0	0.818315	1.28559	3.06526	0.322179	0.668887	0.798767	0	39.6542	57.9857	29.5218	29.8837	16.8291	0.0196281	0.0486226	0.0913803	7.40939	45.7404	14_ReprPCWk	inactive	2	-1	01_prox	0.818315	1.28559	0.889836	0.346708	0.476588	-0.399383	0.423685	0.370716	-0.105107	0.667491	-0.157465	0.818315	-0.322179
chr18:11693230-11694730	11693980	-	CCTGTAGTCCCAGCTACTTG	TGG	CCTGTAGTCCCAGCTACTGG	1	NM_182978	+	0	0.818315	1.02847	3.34392	0.322179	0.334443	0.798767	0.462413	42.3156	39.8898	41.0874	57.3113	8.85637	0	0.0972452	0.0652716	4.22348	40.9653	15_Quies	inactive	2	-1	01_prox	0.818315	1.02847	1.15772	0.0122643	0.476588	-0.168177	0.0149873	0.463395	0.0419371	0.29905	0.140234	0.818315	0.140234
chr2:12046316-12047816	12047066	-	CCTGTAGTCCCAGCTACTCG	GGG	CCTGTAGTCCCAGCTACTGG	1	NR_110198	+	1.04181	0.818315	2.31406	6.13052	1.93307	1.33777	0.798767	0.462413	52.4288	15.384	50.34	36.2289	11.206	0	0.0850895	0.0522173	0.971068	8.79622	15_Quies	inactive	2	-1	01_prox	-0.22349	1.27225	1.90823	-0.595301	-1.13431	-0.168177	2.66365	-0.891576	-0.289005	0.196513	-1.47066	-0.22349	-1.47066
chr1:12049528-12051028	12050278	-	CCTGTAGTCCCAGCTACTCG	GGG	CCTGTAGTCCCAGCTACTGG	1			0	4.09158	4.37099	11.7037	0.644358	0	1.33128	0.924826	33.5331	42.7497	28.6985	39.5038	147.385	0	0.0729339	0.130543	123.306	119.88	7_Enh	active	2	-1	01_prox	4.09158	4.37099	3.66636	-0.644358	0.68692	-0.203226	-0.157484	0.157154	0.023964	0.085443	0.280468	4.09158	0.280468
chr19:12056571-12058071	12057321	+	CCTGTAGTCCCAGCTACTTG	GGG	CCTGTAGTCCCAGCTACTGG	1			1.38907	1.63663	4.11388	5.29454	0.966537	1.00333	1.59753	1.38724	12.7745	67.4035	46.4978	8.80138	43.1171	0	0.0364669	0.0261087	4.03725	38.9547	15_Quies	inactive	2	-1	01_prox	0.247556	2.7248	0.59033	0.036793	0.630996	-0.105147	0.148625	0.231575	0.107721	0.52389	0.205618	0.247556	0.420702
chr12:12057326-12058826	12058076	-	CCTGTAGTCCCAGCTACTCG	GGG	CCTGTAGTCCCAGCTACTGG	1	NM_001370268	+	0.694537	2.45495	3.85676	5.01588	0.644358	0.668887	0	0.462413	39.5212	14.3978	35.1674	27.8369	15.9254	0	0.0486226	0.039163	2.20153	21.6136	15_Quies	inactive	2	-1	01_prox	1.76041	3.16222	0.579559	0.0245287	-0.644358	0.231207	0.0139335	-0.203767	-0.0421038	0.715534	-0.0588425	1.76041	-0.181945
chrX:12071368-12072868	12072118	-	CCTGTAGTCCCAGCTACTGA	GGG	CCTGTAGTCCCAGCTACTGG	1	NM_001368398	+	0.347269	9.49246	23.1406	87.4992	0	1.67222	0.798767	0.462413	44.0455	18.9834	53.0844	34.5915	8.99695	0.0245351	0	0.156652	0.0133023	4.77509	15_Quies	inactive	1	-1	01_prox	9.14519	22.7933	32.1793	1.67222	0.798767	-0.168177	0.182852	0.0350439	0.00530583	0.0114742	0.462413	9.14519	0.462413
chr19:12310338-12311838	12311088	+	CCTGTAGTCCCAGCTACTTG	GGG	CCTGTAGTCCCAGCTACTGG	1			0.347269	3.27326	3.85676	5.5732	0.322179	1.00333	0.798767	0.462413	16.1012	83.3298	60.5726	14.7372	52.2144	0	0.0243113	0.0261087	16.0293	20.6083	15_Quies	inactive	2	-1	01_prox	2.92599	3.50949	0.858219	0.681151	0.476588	-0.168177	0.232793	0.1358	0.0268343	0.391516	0.0685395	2.92599	0.140234
chr12:12324624-12326124	12325374	+	CCTGTAGTCCCAGCTACTTG	GGG	CCTGTAGTCCCAGCTACTGG	1			0.694537	6.54652	10.0276	22.8501	0	0.334443	0.532511	0.462413	47.106	76.5254	34.2657	87.6044	22.2112	0	0.0486226	0.0652716	20.2129	79.166	5_TxWk	active	2	-1	01_prox	5.85198	9.33304	6.41127	0.334443	0.532511	-0.035049	0.0571504	0.0570566	0.0208712	0.0923485	0.226005	5.85198	0.462413
chr1:12415325-12416825	12416075	+	CCTGTAGTCCCAGCTACGGG	AGG	CCTGTAGTCCCAGCTACTGG	1	NM_018156	+	0.694537	1.80029	2.82829	4.1799	0.322179	0.334443	1.06502	0	65.8686	16.2715	42.3812	60.3815	224.442	0.0147211	0.0607782	0.104435	21.9355	14.8279	5_TxWk	active	3	-1	01_prox	1.10576	2.13375	0.675804	0.0122643	0.742843	-0.532511	0.0110914	0.348139	-0.0924378	0.587036	-0.157465	1.10576	-0.322179
chr11:12647384-12648884	12648134	+	CCTGTAGTCCCAGCTACTTG	GGG	CCTGTAGTCCCAGCTACTGG	1			0	5.56454	8.22775	19.2275	0	1.33777	0	1.38724	58.0176	83.4778	32.9719	61.4049	22.3317	0.00490702	0.0850895	0.0130543	3.89758	37.9494	15_Quies	inactive	2	-1	01_prox	5.56454	8.22775	5.49989	1.33777	0	0.69362	0.24041	0	0.0721486	0.0520088	1.38724	5.56454	1.38724
chr6:12652585-12654085	12653335	+	CCTGTAGTCCCAGCTACTTG	AGG	CCTGTAGTCCCAGCTACTGG	1			0.694537	1.3093	2.05694	3.62258	0.322179	1.33777	2.92881	1.38724	29.1419	17.2084	46.7331	17.8074	5.74359	0.00490702	0.0972452	0.039163	0	5.27773	15_Quies	inactive	2	-1	01_prox	0.614767	1.3624	0.78282	1.01559	2.60663	-0.770786	1.652	1.91326	0.363745	0.341525	1.06506	0.614767	1.06506
chr3:12717435-12718935	12718185	-	CCTGTAGTCCCAGCTACTTG	GGG	CCTGTAGTCCCAGCTACTGG	1			0	8.51048	13.8843	28.1446	0.644358	1.67222	2.13004	0.924826	35.5291	11.3901	26.4246	31.7259	6.38623	0.0196281	0.0486226	0.0130543	0.159628	15.0792	5_TxWk	active	2	-1	01_prox	8.51048	13.8843	7.13015	1.02786	1.48569	-0.602609	0.120776	0.107004	0.00996524	0.0355307	0.280468	8.51048	0.280468
chr3:12765735-12767235	12766485	+	CCTGTAGTCCCAGCTACTCG	GGG	CCTGTAGTCCCAGCTACTGG	1	NM_001284406	-	0.347269	2.12762	3.59964	5.01588	0.966537	1.33777	2.92881	1.84965	31.0048	29.7818	25.9933	41.96	41.4101	0	0.0121556	0.143598	17.7719	61.0709	15_Quies	inactive	2	-1	01_prox	1.78035	3.25237	0.708117	0.371237	1.96227	-0.539579	0.208519	0.603336	0.18916	0.214197	0.883115	1.78035	0.883115
chr3:12793383-12794883	12794133	-	CCTGTAGTCCCAGCTACTTG	GGG	CCTGTAGTCCCAGCTACTGG	1			0	14.8933	24.6833	38.1764	0.644358	1.00333	1.59753	3.23689	37.5251	96.1991	27.4439	112.166	137.987	0.00981405	0.0243113	0.104435	137.1	256.598	15_Quies	inactive	2	-1	01_prox	14.8933	24.6833	6.74657	0.358972	0.953175	0.81968	0.0241029	0.0386163	0.0679093	0.0261942	2.59253	14.8933	2.59253
chr8:12961868-12963368	12962618	-	CCTGTAGTCCCAGCTACTTG	GGG	CCTGTAGTCCCAGCTACTGG	1	NM_020844	+	0.694537	2.45495	3.59964	7.80248	0.322179	0.334443	0.532511	0.462413	31.1379	30.2749	29.4042	29.4744	14.2586	0	0.0607782	0.0261087	13.1892	44.4838	15_Quies	inactive	2	-1	01_prox	1.76041	2.90511	2.10142	0.0122643	0.210332	-0.035049	0.00696676	0.0724008	0.0197292	0.140688	0.140234	1.76041	0.140234
chr18:13010367-13011867	13011117	+	CCTGTAGTCCCAGCTACTTG	GGG	CCTGTAGTCCCAGCTACTGG	1	NM_032142	+	0.694537	1.14564	3.59964	6.68784	0.644358	0.668887	0.532511	1.38724	43.7793	79.2373	40.5386	65.7033	166.082	0	0.0243113	0.078326	102.587	92.7373	5_TxWk	active	2	-1	01_prox	0.451104	2.90511	1.5441	0.0245287	-0.111847	0.427364	0.0543748	-0.0385002	0.123952	0.166853	0.742881	0.451104	0.742881
chr1:13471977-13473477	13472727	-	CCTGTAGTCCCAGCTACTCG	GGG	CCTGTAGTCCCAGCTACTGG	1			0.347269	1.80029	2.82829	3.90124	0.644358	1.00333	0.532511	0.462413	21.0247	17.0604	27.3263	17.3981	8.43464	0	0.0243113	0.0913803	0.146325	8.04226	15_Quies	inactive	2	-1	01_prox	1.45302	2.48102	0.536474	0.358972	-0.111847	-0.035049	0.247052	-0.0450811	-0.0511949	0.281376	-0.181945	1.45302	-0.181945
chr9:13570890-13572390	13571640	+	CCTGTAGTCCCAGCTACTTG	GGG	CCTGTAGTCCCAGCTACTGG	1			0	1.96396	4.62811	8.91712	0.644358	0.334443	0.532511	1.84965	54.1586	18.7369	36.9317	41.346	8.51497	0	0.0729339	0.039163	0.0931161	4.02113	15_Quies	inactive	2	-1	01_prox	1.96396	4.62811	2.1445	-0.309915	-0.111847	0.658571	-0.157801	-0.0241669	0.135166	0.346757	0.389802	1.96396	1.20529
chr17:13651287-13652787	13652037	+	CCTGTAGTCCCAGCTACTCG	GGG	CCTGTAGTCCCAGCTACTGG	1			0	0.818315	1.5427	5.5732	0	0.668887	1.06502	0.462413	34.3315	37.671	48.1445	37.2523	11.0454	0	0.0121556	0.0130543	0.498837	11.5608	15_Quies	inactive	2	-1	01_prox	0.818315	1.5427	2.01525	0.668887	1.06502	-0.301305	0.817395	0.690361	0.0829709	0.36712	0.226005	0.818315	0.462413
chr19:13671395-13672895	13672145	+	CCTGTAGTCCCAGCTACTAG	GGG	CCTGTAGTCCCAGCTACTGG	1			0.694537	15.057	25.1975	45.9789	0.644358	1.67222	1.06502	0.924826	23.6861	13.461	33.5992	18.6262	6.46656	0	0.0729339	0.039163	0.199535	8.5449	15_Quies	inactive	2	-1	01_prox	14.3625	24.503	10.3907	1.02786	0.420664	-0.0700979	0.0715657	0.0171679	0.00619349	0.0913804	0.067777	14.3625	0.280468
chr16:13778506-13780006	13779256	-	CCTGTAGTCCCAGCTACTCG	GGG	CCTGTAGTCCCAGCTACTGG	1			0	0.818315	0.771352	5.01588	0.966537	0.668887	0.532511	1.84965	17.4319	11.0942	39.8721	11.2576	3.85583	0	0.0243113	0.0261087	0	1.75924	15_Quies	inactive	2	-1	01_prox	0.818315	0.771352	2.12226	-0.29765	-0.434026	0.658571	-0.363736	-0.562682	0.176064	0.199367	0.883115	0.818315	0.883115
chr19:13785929-13787429	13786679	+	CCTGTAGTCCCAGCTACTCG	GGG	CCTGTAGTCCCAGCTACTGG	1			0.347269	2.61861	4.37099	6.9665	1.28872	0.668887	0.266256	0.462413	37.3921	203.492	22.9745	81.8733	126.078	0	0.0243113	0	223.346	246.043	5_TxWk	active	2	-1	01_prox	2.27134	4.02373	1.29775	-0.61983	-1.02246	0.0980788	-0.272892	-0.254108	-0.124834	0.151075	-0.826303	2.27134	-0.826303
chr17:13870415-13871915	13871165	-	CCTGTAGTCCCAGCTACTAG	GGG	CCTGTAGTCCCAGCTACTGG	1			0.694537	13.4204	22.1121	48.4868	0.966537	1.33777	1.33128	0.924826	30.2064	14.102	46.145	17.8074	19.3193	0.00490702	0.0243113	0.0261087	3.13269	5.02641	15_Quies	inactive	2	-1	01_prox	12.7258	21.4176	13.1874	0.371237	0.36474	-0.203226	0.0291719	0.01703	-0.000872755	0.0209239	-0.0417109	12.7258	-0.0417109
chr8:13912427-13913927	13913177	-	CCTGTAGTCCCAGCTACTAG	GGG	CCTGTAGTCCCAGCTACTGG	1			0	6.71018	8.99911	25.0794	0.644358	0.668887	0.266256	2.31207	12.6415	6.31137	23.9938	7.36859	1.948	0	0.0364669	0.039163	0.0332558	2.01057	15_Quies	inactive	2	-1	01_prox	6.71018	8.99911	8.04014	0.0245287	-0.378103	1.02291	0.00365544	-0.0420156	0.0664972	0.0815823	0.815093	6.71018	1.66771
chr2:13925506-13927006	13926256	+	CCTGTAGTCCCAGCTACTTG	GGG	CCTGTAGTCCCAGCTACTGG	1			0	3.92791	5.14235	7.24516	0.966537	0.668887	1.06502	0.924826	17.698	9.96013	29.9139	4.29835	2.10866	0	0	0.078326	0.00665115	2.76453	15_Quies	inactive	2	-1	01_prox	3.92791	5.14235	1.0514	-0.29765	0.0984849	-0.0700979	-0.0757783	0.0191517	-0.00575708	0.138023	-0.0417109	3.92791	-0.0417109
chr1:14034847-14036347	14035597	-	CCTGTAGTCCCAGCTACTTG	AGG	CCTGTAGTCCCAGCTACTGG	1			0.694537	1.80029	4.62811	22.8501	0.322179	0.668887	1.86379	1.84965	22.4885	12.6227	44.8904	13.5091	15.3631	0	0.0243113	0.039163	0.877952	5.27773	15_Quies	inactive	2	-1	01_prox	1.10576	3.93357	9.111	0.346708	1.54161	-0.00706808	0.313548	0.391911	0.0689431	0.0451354	1.52747	1.10576	1.52747
chr19:14224403-14225903	14225153	-	CCTGTAGTCCCAGCTACTTG	AGG	CCTGTAGTCCCAGCTACTGG	1			0.694537	1.3093	1.02847	4.1799	0.644358	0.334443	0.798767	0.924826	16.8996	15.0388	12.781	22.5151	14.5598	0	0.0121556	0.0130543	12.6239	30.1585	15_Quies	inactive	2	-1	01_prox	0.614767	0.333932	1.57571	-0.309915	0.154408	0.0630299	-0.504117	0.462395	0.0804703	1.18728	0.067777	0.614767	0.280468
chr16:14373199-14374699	14373949	-	CCTGTAGTCCCAGCTACTCG	GGG	CCTGTAGTCCCAGCTACTGG	1			1.04181	2.12762	2.57117	11.1464	0.322179	0.668887	1.33128	0.462413	28.7427	14.4471	26.7382	39.2992	12.1097	0.0245351	0.109401	0.117489	5.52711	23.6241	7_Enh	active	2	-1	01_prox	1.08581	1.52937	4.28761	0.346708	1.0091	-0.434432	0.319307	0.659814	0.0138783	0.202486	0.0685395	1.08581	0.140234
chr9:14566397-14567897	14567147	+	CCTGTAGTCCCAGCTACTAG	GGG	CCTGTAGTCCCAGCTACTGG	1			0.347269	7.36484	11.8274	23.6861	0.322179	1.33777	2.3963	1.84965	31.5371	13.6089	34.8146	20.2636	22.7735	0	0.0364669	0.0130543	22.5408	15.0792	15_Quies	inactive	2	-1	01_prox	7.01757	11.4801	5.92935	1.01559	2.07412	-0.273324	0.144722	0.180671	0.0654478	0.0876666	0.746553	7.01757	1.52747
chr10:14675298-14676798	14676048	+	CCTGTAGTCCCAGCTACTTG	GGG	CCTGTAGTCCCAGCTACTGG	1	NM_001282695	-	0	2.94593	4.62811	9.47443	0.322179	0.668887	0.798767	0.462413	42.1825	12.0804	39.3624	32.3399	9.07728	0.00490702	0.0243113	0.0652716	0.0465581	10.0528	15_Quies	inactive	2	-1	01_prox	2.94593	4.62811	2.42316	0.346708	0.476588	-0.168177	0.11769	0.102977	0.0148013	0.105547	0.140234	2.94593	0.140234
chr8:14692968-14694468	14693718	-	CCTGTAGTCCCAGCTACTTG	GGG	CCTGTAGTCCCAGCTACTGG	1	NM_001322881	-	0	2.45495	5.65658	13.6543	0.322179	0.668887	0.532511	0.924826	15.1697	5.91691	22.7	4.09366	2.53039	0.0147211	0.0121556	0.078326	0.0199535	2.76453	15_Quies	inactive	2	-1	01_prox	2.45495	5.65658	3.99888	0.346708	0.210332	0.196158	0.141228	0.0371836	0.044136	0.0732368	0.602647	2.45495	0.602647
chr12:14694741-14696241	14695491	+	CCTGTAGTCCCAGCTACTCG	GGG	CCTGTAGTCCCAGCTACTGG	1	NM_004963	-	0.347269	1.47297	3.34253	4.45856	1.93307	1.33777	0.532511	0.462413	24.4845	10.3546	41.7539	11.6669	9.57934	0	0.0243113	0.039163	2.35451	5.52906	15_Quies	inactive	2	-1	01_prox	1.1257	2.99526	0.558016	-0.595301	-1.40056	-0.035049	-0.528828	-0.467594	-0.357713	0.497662	-0.718786	1.1257	-1.47066
chr2:14894879-14896379	14895629	+	CCTGTAGTCCCAGCTACTTG	GGG	CCTGTAGTCCCAGCTACTGG	1			0.347269	2.45495	3.34253	4.45856	0.644358	0.668887	0.532511	1.38724	21.2909	11.1928	43.1653	15.3512	4.25748	0	0	0.0261087	0.319255	6.0317	15_Quies	inactive	2	-1	01_prox	2.10768	2.99526	0.558016	0.0245287	-0.111847	0.427364	0.0116378	-0.0373414	0.180693	0.243233	0.742881	2.10768	0.742881
chr3:15137875-15139375	15138625	-	CCTGTAGTCCCAGCTACTCG	GGG	CCTGTAGTCCCAGCTACTGG	1			0.694537	1.96396	5.9137	52.3881	0.966537	0.668887	0	0	34.0654	66.7132	29.6394	38.0711	60.3077	0.00981405	0.0607782	0.039163	23.8843	52.526	15_Quies	inactive	2	-1	01_prox	1.26942	5.21916	23.2372	-0.29765	-0.966537	0	-0.234478	-0.18519	-0.0186975	0.0193448	-0.966537	1.26942	-0.966537
chr17:15366542-15368042	15367292	-	CCTGTAGTCCCAGCTACTTG	GGG	CCTGTAGTCCCAGCTACTGG	1			1.04181	2.61861	2.31406	5.5732	0.966537	0.334443	1.59753	0.924826	53.4933	25.3934	49.0462	41.5507	13.7565	0	0.0121556	0.0130543	4.29665	11.3094	15_Quies	inactive	2	-1	01_prox	1.5768	1.27225	1.62957	-0.632094	0.630996	-0.336353	-0.400871	0.495968	-0.00920489	0.220683	-0.0417109	1.5768	-0.0417109
chr11:15419503-15421003	15420253	-	CCTGTAGTCCCAGCTACTTG	GGG	CCTGTAGTCCCAGCTACTGG	1			0.694537	2.61861	3.08541	10.5891	1.28872	0	0.266256	0.462413	26.8797	15.0881	33.2855	19.4449	13.1139	0	0.0486226	0.0261087	0.17293	5.52906	15_Quies	inactive	2	-1	01_prox	1.92407	2.39087	3.75183	-1.28872	-1.02246	0.0980788	-0.669786	-0.427652	-0.0835111	0.101066	-0.826303	1.92407	-0.826303
chr6:15464593-15466093	15465343	+	CCTGTAGTCCCAGCTACAGG	AGG	CCTGTAGTCCCAGCTACTGG	1	NM_004973	+	0.347269	9.16513	19.0267	27.5873	1.93307	1.33777	2.13004	5.08655	153.827	28.5984	52.8883	100.909	128.026	0	0.0486226	0.039163	32.7569	45.7404	5_TxWk	active	3	-1	01_prox	8.81786	18.6794	4.28032	-0.595301	0.19697	1.47825	-0.0675108	0.0105448	0.115766	0.0367106	3.15347	8.81786	3.15347
chrX:15483692-15485192	15484442	-	CCTGTAGTCCCAGCTACTTG	GGG	CCTGTAGTCCCAGCTACTGG	1	NM_003662	-	0.347269	0.981978	1.5427	5.29454	0.322179	1.33777	1.86379	0.924826	46.0415	34.9098	54.8094	43.5975	61.5729	0	0	0.0652716	8.85934	14.8279	5_TxWk	active	2	-1	01_prox	0.63471	1.19544	1.87592	1.01559	1.54161	-0.469481	1.60009	1.28958	0.121814	0.202132	0.602647	0.63471	0.602647
chr1:15632306-15633806	15633056	-	CCTGTAGTCCCAGCTACTGT	TGG	CCTGTAGTCCCAGCTACTGG	1	NM_032341	+	0.347269	2.61861	2.82829	4.45856	1.93307	1.67222	0.532511	0.924826	56.6869	94.4241	34.5009	94.1542	201.106	0.0147211	0.0607782	0.0261087	130.529	96.2558	4_Tx	active	1	-1	01_prox	2.27134	2.48102	0.815134	-0.260857	-1.40056	0.196158	-0.114847	-0.564511	-0.245239	0.497662	-0.492782	2.27134	-1.00825
chr21:15639696-15641196	15640446	-	CCTGTAGTCCCAGCTACTTG	GGG	CCTGTAGTCCCAGCTACTGG	1			0.347269	4.4189	6.68505	19.7848	1.28872	0.668887	0.798767	0	38.8558	12.1297	54.8486	11.6669	7.792	0	0.0243113	0.0130543	0.00665115	2.01057	15_Quies	inactive	2	-1	01_prox	4.07163	6.33778	6.5499	-0.61983	-0.48995	-0.399383	-0.152231	-0.0773062	-0.0663002	0.0514467	-1.28872	4.07163	-1.28872
chr16:15671573-15673073	15672323	+	CCTGTAGTCCCAGCTACTCG	GGG	CCTGTAGTCCCAGCTACTGG	1	NM_017668	+	0.347269	1.96396	3.34253	6.13052	0	0.668887	0.266256	0.462413	41.5172	124.255	25.6012	106.435	182.71	0	0.0850895	0.143598	64.4164	100.78	5_TxWk	active	2	-1	01_prox	1.61669	2.99526	1.394	0.668887	0.266256	0.0980788	0.413739	0.0888924	0.0799574	0.172913	0.462413	1.61669	0.462413
chr16:15789445-15790945	15790195	+	CCTGTAGTCCCAGCTACTTG	GGG	CCTGTAGTCCCAGCTACTGG	1	NM_001040113	-	0.347269	3.27326	6.68505	10.5891	0	0.668887	1.06502	1.84965	33.267	12.7214	32.5798	38.2757	7.39035	0	0.0364669	0.0652716	2.39442	20.357	15_Quies	inactive	2	-1	01_prox	2.92599	6.33778	1.95201	0.668887	1.06502	0.392315	0.228602	0.168043	0.180598	0.097639	1.84965	2.92599	1.84965
chr12:15931790-15933290	15932540	+	CCTGTAGTCCCAGCTACTTG	AGG	CCTGTAGTCCCAGCTACTGG	1	NM_001300779	+	0.694537	4.58256	11.8274	30.9312	0.322179	0.334443	0.798767	1.84965	53.2272	98.5659	40.2641	65.0892	128.106	0.0294421	0.0607782	0.130543	97.8185	54.5366	5_TxWk	active	2	-1	01_prox	3.88803	11.1329	9.55192	0.0122643	0.476588	0.525443	0.00315439	0.0428091	0.0505172	0.0676672	0.746553	3.88803	1.52747
chr21:16155909-16157409	16156659	+	CCTGTAGTCCCAGCTACTTG	CGG	CCTGTAGTCCCAGCTACTGG	1	NR_136542	+	0.347269	3.1096	6.42793	13.933	1.6109	1.00333	1.33128	0.924826	76.2479	25.2948	59.5141	82.4873	10.1416	0	0.0364669	0.0261087	0.705022	7.03698	15_Quies	inactive	2	-1	01_prox	2.76233	6.08066	3.75253	-0.607565	-0.279618	-0.203226	-0.219947	-0.0459847	-0.0504993	0.227597	-0.22188	2.76233	-0.686069
chr3:16205523-16207023	16206273	+	CCTGTAGTCCCAGCTACTCG	GGG	CCTGTAGTCCCAGCTACTGG	1	NM_054110	+	0	3.76425	3.59964	18.3916	0.966537	1.00333	2.66256	2.77448	36.1945	14.9895	36.2652	25.3807	10.1015	0.0441632	0.0243113	0.143598	0.618557	16.5872	15_Quies	inactive	2	-1	01_prox	3.76425	3.59964	7.39595	0.036793	1.69602	0.0559618	0.00977434	0.471163	0.0983029	0.111249	0.883632	3.76425	1.80794
chr19:16256045-16257545	16256795	+	CCTGTAGTCCCAGCTACTAG	GGG	CCTGTAGTCCCAGCTACTGG	1			0	28.3137	58.1085	135.986	0.644358	1.33777	2.3963	3.23689	28.2104	14.102	25.7189	25.176	71.6542	0.0196281	0.121556	0.0522173	68.9592	58.5577	5_TxWk	active	2	-1	01_prox	28.3137	58.1085	38.9387	0.693416	1.75194	0.420296	0.0244905	0.0301495	0.0190647	0.0227381	0.838447	28.3137	2.59253
chr19:16300031-16301531	16300781	-	CCTGTAGTCCCAGCTACTTG	GGG	CCTGTAGTCCCAGCTACTGG	1			0.694537	4.4189	9.51334	18.9489	1.28872	0.668887	1.06502	0.924826	28.4765	30.2256	22.7	27.2229	10.1617	0.0147211	0.0729339	0.117489	5.05488	42.4732	5_TxWk	active	2	-1	01_prox	3.72436	8.8188	4.71776	-0.61983	-0.223694	-0.0700979	-0.166426	-0.0253656	-0.0199344	0.0547815	-0.36389	3.72436	-0.36389
chr1:16323957-16325457	16324707	+	CCTGTAGTCCCAGCTACAGG	GGG	CCTGTAGTCCCAGCTACTGG	1	NM_018994	-	0	9.81978	15.6842	19.2275	0.644358	1.00333	1.59753	1.84965	62.1427	130.468	28.5025	108.277	112.1	0.0196281	0.0486226	0.143598	29.1587	105.806	5_TxWk	active	3	-1	01_prox	9.81978	15.6842	1.77169	0.358972	0.953175	0.12606	0.036556	0.0607731	0.0626859	0.106412	0.589088	9.81978	1.20529
chr3:16416387-16417887	16417137	-	CCTGTAGTCCCAGCTACTTG	GGG	CCTGTAGTCCCAGCTACTGG	1	NM_015150	-	0.694537	8.34681	10.5418	16.4409	0.644358	2.00666	1.06502	0.924826	53.0941	12.5241	40.8522	34.3868	35.4054	0	0	0.0130543	12.6172	18.3464	14_ReprPCWk	inactive	2	-1	01_prox	7.65228	9.84727	2.94956	1.3623	0.420664	-0.0700979	0.178026	0.0427188	0.0178116	0.196367	0.0907057	7.65228	0.280468
chr6:16442322-16443822	16443072	+	CCTGTAGTCCCAGCTACTTG	GGG	CCTGTAGTCCCAGCTACTGG	1	NM_000332	-	1.38907	6.05553	6.68505	11.9824	1.6109	1.00333	0.532511	2.31207	68.3969	19.4765	50.1831	32.1353	34.8029	0.0147211	0.0607782	0.0652716	12.8966	12.566	15_Quies	inactive	2	-1	01_prox	4.66646	5.29598	2.64866	-0.607565	-1.07838	0.889777	-0.130198	-0.203623	0.06619	0.193144	0.342697	4.66646	0.70117
chr1:16464751-16466251	16465501	+	CCTGTAGTCCCAGCTACTCG	GGG	CCTGTAGTCCCAGCTACTGG	1	NR_147210	+	0.694537	3.27326	2.57117	5.01588	0.644358	1.00333	1.06502	1.84965	25.416	83.675	20.3477	73.0719	168.592	0	0.0607782	0.104435	86.3453	134.205	5_TxWk	active	2	-1	01_prox	2.57872	1.87664	1.22235	0.358972	0.420664	0.392315	0.139205	0.224159	0.278917	0.473472	0.589088	2.57872	1.20529
chr22:16586073-16587573	16586823	-	CCTGTAGTCCTAGCTACTGG	GGG	CCTGTAGTCCCAGCTACTGG	1			0.347269	2.45495	4.88523	4.1799	0.322179	0	0.532511	0.924826	7.98407	5.76899	7.52747	14.1231	2.79146	0	0.0607782	0.0130543	1.37014	1.50792	15_Quies	inactive	10	-1	01_prox	2.10768	4.53796	-0.352666	-0.322179	0.210332	0.196158	-0.15286	0.0463495	0.157241	0.260917	0.602647	2.10768	0.602647
chrX:16782561-16784061	16783311	-	CCTGTAGTCCCAGCTACTCG	GGG	CCTGTAGTCCCAGCTACTGG	1			0.347269	2.29128	5.14235	8.3598	0.322179	1.00333	1.06502	0.462413	49.5013	94.2761	35.6379	55.8785	182.128	0	0	0.0522173	190.516	164.866	15_Quies	inactive	2	-1	01_prox	1.94401	4.79508	1.60872	0.681151	0.742843	-0.301305	0.350384	0.154918	0.0175019	0.124805	0.140234	1.94401	0.140234
chrX:17008536-17010036	17009286	-	CCTGTAGTCCCAGCTACTCG	GGG	CCTGTAGTCCCAGCTACTGG	1	NM_001080975	+	0.347269	2.78227	5.65658	12.5397	0.644358	1.33777	1.06502	0	40.5857	22.5829	46.6546	26.1994	12.9532	0.00981405	0	0.0130543	2.44762	5.02641	15_Quies	inactive	2	-1	01_prox	2.435	5.30931	3.44156	0.693416	0.420664	-0.532511	0.28477	0.0792314	-0.0528491	0.167812	-0.31493	2.435	-0.644358
chr1:17065537-17067037	17066287	-	CCTGTAGTCCCAGCTACTTG	GGG	CCTGTAGTCCCAGCTACTGG	1			0.694537	3.76425	3.59964	6.40918	0.966537	0.334443	1.33128	2.77448	35.3961	58.4295	31.2468	45.4397	185.923	0.0294421	0.0972452	0.0913803	73.4354	80.6739	15_Quies	inactive	2	-1	01_prox	3.06971	2.90511	1.40477	-0.632094	0.36474	0.721601	-0.205913	0.125552	0.31637	0.174989	1.80794	3.06971	1.80794
chr22:17134205-17135705	17134955	+	CCTGTAGTCCCAGCTACTTG	GGG	CCTGTAGTCCCAGCTACTGG	1			0.694537	3.1096	5.65658	10.3104	1.28872	1.00333	1.06502	3.23689	46.1746	136.533	29.8354	92.7215	102.662	0	0.0243113	0.0261087	151.141	96.7585	5_TxWk	active	2	-1	01_prox	2.41506	4.96204	2.32692	-0.285386	-0.223694	1.08594	-0.118169	-0.0450811	0.2026	0.212777	0.952172	2.41506	1.94818
chr22:17138668-17140168	17139418	+	CCTGTAGTCCCAGCTACTTG	GGG	CCTGTAGTCCCAGCTACTGG	1	NM_033070	-	1.04181	3.43692	7.71352	9.47443	0.966537	1.00333	1.06502	2.77448	43.7793	99.1083	29.0905	84.1248	100.854	0	0.0607782	0.039163	149.378	88.4649	5_TxWk	active	2	-1	01_prox	2.39512	6.67171	0.880458	0.036793	0.0984849	0.854728	0.0153617	0.0147616	0.214398	0.490725	0.436901	2.39512	1.80794
chr3:17244333-17245833	17245083	+	CCTGTAGTCCCAGCTACTTG	AGG	CCTGTAGTCCCAGCTACTGG	1	NM_001349085	-	0	1.63663	2.57117	5.85186	0	2.3411	0.798767	2.31207	27.8112	10.897	43.9102	14.7372	22.1309	0	0.109401	0.078326	5.38078	8.79622	15_Quies	inactive	2	-1	01_prox	1.63663	2.57117	1.64034	2.3411	0.798767	0.75665	1.43044	0.310662	0.3951	0.170886	2.31207	1.63663	2.31207
chr2:17303424-17304924	17304174	+	CCTGTAGTCCCAGCTACTTG	GGG	CCTGTAGTCCCAGCTACTGG	1			0.347269	1.63663	2.57117	6.9665	0.644358	0.668887	1.06502	0.924826	25.549	11.7352	38.0686	10.4388	6.88829	0.00490702	0.0364669	0.0522173	0.771534	6.28302	15_Quies	inactive	2	-1	01_prox	1.28936	2.2239	2.19766	0.0245287	0.420664	-0.0700979	0.0190239	0.189156	0.0423717	0.151075	0.280468	1.28936	0.280468
chr19:17464319-17465819	17465069	+	CCTGTAGTCCCAGCTACTTG	AGG	CCTGTAGTCCCAGCTACTGG	1			0.347269	1.96396	2.82829	8.08114	0.644358	1.00333	0.532511	1.38724	41.118	128.939	23.4057	83.5107	26.6896	0.0147211	0.0729339	0.0913803	94.5861	154.06	15_Quies	inactive	2	-1	01_prox	1.61669	2.48102	2.62642	0.358972	-0.111847	0.427364	0.222042	-0.0450811	0.0960556	0.129301	0.742881	1.61669	0.742881
chr22:17503513-17505013	17504263	+	CCTGTAGTCCCAGCTACTTG	GGG	CCTGTAGTCCCAGCTACTGG	1	NM_001290046	+	0.347269	7.85583	10.7989	14.769	0.644358	1.00333	1.59753	1.84965	42.0495	14.4471	34.5401	37.457	111.438	0.0147211	0.133712	0.0522173	55.0516	18.5977	14_ReprPCWk	inactive	2	-1	01_prox	7.50856	10.4517	1.98502	0.358972	0.953175	0.12606	0.0478084	0.0911985	0.083575	0.0693399	1.20529	7.50856	1.20529
chr16:17504001-17505501	17504751	+	CCTGTAGTCCCAGCTACTTG	GGG	CCTGTAGTCCCAGCTACTGG	1			0.347269	3.1096	3.08541	7.80248	0.322179	0.334443	0.532511	0.462413	24.3514	18.4903	33.4816	22.5151	9.80024	0.0196281	0.0243113	0.039163	0.645162	5.52906	14_ReprPCWk	inactive	2	-1	01_prox	2.76233	2.73814	2.35853	0.0122643	0.210332	-0.035049	0.00443986	0.0768157	0.0188102	0.134134	0.140234	2.76233	0.140234
chr22:17519168-17520668	17519918	-	CCTGTAGTCCCAGCTACTTG	GGG	CCTGTAGTCCCAGCTACTGG	1	NM_001290046	+	0.347269	8.01949	7.4564	12.5397	2.57743	1.33777	0.532511	1.84965	40.7188	14.8416	32.6975	39.5038	121.539	0	0.0364669	0.0522173	93.9542	25.886	None	inactive	2	-1	01_prox	7.67222	7.10913	2.54165	-1.23966	-2.04492	0.658571	-0.161578	-0.287647	-0.0596912	0.0820181	-0.72778	7.67222	-0.72778
chr21:17521359-17522859	17522109	-	CCTGTAGTCCCAGCTACTTG	AGG	CCTGTAGTCCCAGCTACTGG	1	NM_001338	+	0.347269	3.43692	4.88523	6.40918	0.966537	1.33777	2.92881	1.38724	102.196	81.2096	46.3018	111.348	43.5388	0.0245351	0.0243113	0.039163	45.8664	18.3464	7_Enh	active	2	-1	01_prox	3.08966	4.53796	0.761974	0.371237	1.96227	-0.770786	0.120155	0.432413	0.069401	0.164965	0.420702	3.08966	0.420702
chr6:17664193-17665693	17664943	+	CCTGTAGTCCCAGCTACTCG	GGG	CCTGTAGTCCCAGCTACTGG	1	NM_001278210	-	0.347269	2.45495	2.05694	4.1799	0.966537	1.67222	1.59753	1.38724	59.8806	125.586	45.3216	101.113	237.475	0	0.0486226	0.130543	211.54	86.957	4_Tx	active	2	-1	01_prox	2.10768	1.70967	1.06148	0.70568	0.630996	-0.105147	0.334814	0.369075	0.109769	0.260917	0.420702	2.10768	0.420702
chr19:17688481-17689981	17689231	-	CCTGTAGTCCCAGCTACTCG	GGG	CCTGTAGTCCCAGCTACTGG	1			0	2.12762	2.57117	9.47443	0	0.668887	0.266256	0	29.8072	79.7797	22.4648	32.5446	51.9533	0	0	0.039163	36.5547	109.073	14_ReprPCWk	inactive	2	-1	01_prox	2.12762	2.57117	3.45163	0.668887	0.266256	-0.133128	0.314383	0.103554	0	0.105547	0	2.12762	0
chr1:17739650-17741150	17740400	-	CCTGTAGTCCCAGCTACTTG	GGG	CCTGTAGTCCCAGCTACTGG	1			0	2.12762	4.62811	9.47443	0.966537	0.668887	0.532511	1.38724	29.8072	12.2283	35.481	39.5038	17.0099	0.00981405	0.0486226	0.0522173	3.7446	29.4045	14_ReprPCWk	inactive	2	-1	01_prox	2.12762	4.62811	2.42316	-0.29765	-0.434026	0.427364	-0.139898	-0.0937804	0.0444039	0.215953	0.205618	2.12762	0.420702
chr6:17813330-17814830	17814080	-	CCTGTAGTCCCAGCTACTCG	GGG	CCTGTAGTCCCAGCTACTGG	1	NM_001105567	-	0.694537	1.47297	3.85676	5.01588	1.6109	0.668887	1.06502	1.38724	33.5331	16.0743	39.2056	19.2402	98.6049	0	0	0.0652716	29.9435	14.3253	5_TxWk	active	2	-1	01_prox	0.77843	3.16222	0.579559	-0.942009	-0.545873	0.161109	-1.21014	-0.172623	-0.0517562	0.23141	-0.223656	0.77843	-0.223656
chr19:17849208-17850708	17849958	+	CCTGTAGTCCCAGCTACTAG	GGG	CCTGTAGTCCCAGCTACTGG	1			0.694537	26.5134	43.4528	91.9578	0	3.00999	3.99383	4.16172	30.8718	111.041	19.2107	60.5862	40.6469	0	0.0729339	0.130543	25.2212	264.389	15_Quies	inactive	2	-1	01_prox	25.8189	42.7583	24.2525	3.00999	3.99383	0.0839427	0.116581	0.0934049	0.0456013	0.0568042	0.80278	25.8189	4.16172
chr19:17856229-17857729	17856979	+	CCTGTAGTCCCAGCTACTCG	AGG	CCTGTAGTCCCAGCTACTGG	1			0	1.3093	1.02847	4.1799	1.28872	1.67222	1.06502	4.16172	30.0733	110.597	19.7204	60.3815	40.7072	0	0.0486226	0.0652716	25.2079	263.384	5_TxWk	active	2	-1	01_prox	1.3093	1.02847	1.57571	0.383501	-0.223694	1.54835	0.292904	-0.217502	0.687338	0.23924	2.873	1.3093	2.873
chr7:17926026-17927526	17926776	+	CCTGTAGTCCCAGCTACTTG	GGG	CCTGTAGTCCCAGCTACTGG	1	NM_015132	-	0	9.16513	13.8843	21.1781	0.322179	1.00333	0	1.84965	53.2272	102.215	44.3415	66.9314	24.6211	0	0.133712	0.0913803	13.9142	50.7668	15_Quies	inactive	2	-1	01_prox	9.16513	13.8843	3.64691	0.681151	-0.322179	0.924826	0.0743199	-0.0232045	0.072125	0.0472185	1.52747	9.16513	1.52747
chr19:18025136-18026636	18025886	-	CCTGTAGTCCCAGCTACTTG	GGG	CCTGTAGTCCCAGCTACTGG	1			0.347269	2.94593	4.11388	10.3104	2.25525	1.00333	0.532511	0.462413	35.9283	42.158	20.0733	39.2992	14.4795	0.0147211	0.0486226	0.078326	102.627	128.174	5_TxWk	active	2	-1	01_prox	2.59867	3.76661	3.09827	-1.25192	-1.72274	-0.035049	-0.481756	-0.457372	-0.179947	0.10037	-1.79284	2.59867	-1.79284
chr17:18083892-18085392	18084642	-	CCTGTAGTCCCAGCTACTTG	GGG	CCTGTAGTCCCAGCTACTGG	1			0.347269	5.56454	7.71352	10.3104	0.966537	1.00333	0.532511	1.38724	43.6463	162.567	30.3843	81.2592	153.711	0	0.0486226	0.0652716	102.295	175.171	15_Quies	inactive	2	-1	01_prox	5.21727	7.36625	1.29845	0.036793	-0.434026	0.427364	0.00705216	-0.0589209	0.0422258	0.20536	0.205618	5.21727	0.420702
chr13:18255500-18257000	18256250	+	CCTGTAGTCCCAGCTACTTG	GGG	CCTGTAGTCCCAGCTACTGG	1			0	1.14564	0.514235	3.06526	0.322179	0.334443	0.266256	0	2.26215	1.13407	2.7836	1.02342	1.46602	0	0	0	2.99967	0	None	inactive	2	-1	01_prox	1.14564	0.514235	1.27551	0.0122643	-0.0559235	-0.133128	0.0107052	-0.108751	-0.105107	0.326237	-0.322179	1.14564	-0.322179
chrX:18299540-18301040	18300290	+	CCTGTAGTCCCAGCTACTTG	GGG	CCTGTAGTCCCAGCTACTGG	1	NM_006089	-	0	1.96396	2.57117	6.9665	1.28872	0.668887	1.06502	1.38724	41.6503	16.9125	47.7524	19.0355	48.3385	0.0147211	0	0.0261087	22.8135	12.3147	15_Quies	inactive	2	-1	01_prox	1.96396	2.57117	2.19766	-0.61983	-0.223694	0.161109	-0.315603	-0.0870008	0.0141424	0.143544	0.0985231	1.96396	0.0985231
chr17:18363711-18365211	18364461	+	CCTGTAGTCCCAGCTACTTG	GGG	CCTGTAGTCCCAGCTACTGG	1			0.694537	21.9308	31.3683	52.3881	0	0.334443	1.33128	0	26.7466	153.347	17.0936	82.2826	168.01	0.00490702	0.0972452	0.0130543	113.196	167.128	5_TxWk	active	2	-1	01_prox	21.2363	30.6738	10.5099	0.334443	1.33128	-0.665639	0.0157487	0.0434012	0	0.0800507	0	21.2363	0
chrX:18684825-18686325	18685575	+	CCTGTAGTCCCAGCTACTTG	AGG	CCTGTAGTCCCAGCTACTGG	1			0.694537	2.78227	4.37099	8.08114	1.28872	0.668887	1.33128	1.84965	33.267	39.1502	43.3222	41.1413	11.447	0	0	0	4.12372	22.6189	15_Quies	inactive	2	-1	01_prox	2.08773	3.67646	1.85507	-0.61983	0.0425614	0.259187	-0.296891	0.0115767	0.0759397	0.276993	0.274158	2.08773	0.560936
chr22:18775777-18777277	18776527	+	CCTGTAGTCCCAGCTACTTG	GGG	CCTGTAGTCCCAGCTACTGG	1	NR_003267	-	0	1.3093	2.82829	7.80248	0	0	0.266256	0	0.266136	0	0.0784112	0	0.0401649	0	0	0	0.00665115	0.251321	15_Quies	inactive	2	-1	01_prox	1.3093	2.82829	2.48709	0	0.266256	-0.133128	0	0.0941401	0	0.128164	0	1.3093	0
chrX:18820786-18822286	18821536	-	CCTGTAGTCCCAGCTACTTG	GGG	CCTGTAGTCCCAGCTACTGG	1	NM_152226	+	0	3.76425	9.77046	17.8342	0.966537	0.334443	1.06502	1.84965	24.3514	14.8909	41.4403	21.287	11.7081	0	0	0.0522173	2.574	6.28302	15_Quies	inactive	2	-1	01_prox	3.76425	9.77046	4.03189	-0.632094	0.0984849	0.392315	-0.16792	0.0100799	0.049518	0.114725	0.431623	3.76425	0.883115
chr20:18911482-18912982	18912232	-	CCTGTAGTCCCAGCTACTTG	GGG	CCTGTAGTCCCAGCTACTGG	1			0.347269	2.61861	5.65658	7.80248	0.644358	0.334443	1.59753	0.462413	15.9681	9.02329	28.9729	14.3278	6.26573	0	0.0121556	0	0.0199535	8.04226	15_Quies	inactive	2	-1	01_prox	2.27134	5.30931	1.07295	-0.309915	0.953175	-0.56756	-0.136446	0.179529	-0.0244051	0.134134	-0.181945	2.27134	-0.181945
chr9:19343879-19345379	19344629	-	CCTGTAGTCCCAGCTACTTG	GGG	CCTGTAGTCCCAGCTACTGG	1	NR_073201	+	0.694537	7.36484	11.8274	14.2117	0.966537	0.334443	1.33128	1.38724	28.7427	104.532	28.9337	70.2063	155.9	0.0196281	0.0607782	0.0652716	629.611	109.576	5_TxWk	active	2	-1	01_prox	6.6703	11.1329	1.19213	-0.632094	0.36474	0.0279809	-0.0947624	0.0327625	0.0311237	0.151366	0.205618	6.6703	0.420702
chr7:19388712-19390212	19389462	-	CCTGTAGTCCCAGCTACTCG	GGG	CCTGTAGTCCCAGCTACTGG	1			0.347269	1.63663	1.79982	4.73722	1.28872	0.668887	0.532511	0	43.114	11.1928	39.9505	24.9713	4.6993	0	0.0243113	0.0652716	0.292651	5.02641	15_Quies	inactive	2	-1	01_prox	1.28936	1.45255	1.4687	-0.61983	-0.756205	-0.266256	-0.480726	-0.520604	-0.293561	0.466072	-0.629861	1.28936	-1.28872
chr9:19414632-19416132	19415382	+	CCTGTAGTCCCAGCTACTTG	AGG	CCTGTAGTCCCAGCTACTGG	1	NM_001010887	+	1.04181	3.1096	5.39946	10.5891	0.644358	3.34443	1.06502	1.84965	31.9363	150.832	26.5422	91.6981	95.0102	0.0196281	0.0607782	0.0261087	601.956	140.237	15_Quies	inactive	2	-1	01_prox	2.06779	4.35766	2.59481	2.70008	0.420664	0.392315	1.30578	0.0965344	0.126245	0.104742	1.20529	2.06779	1.20529
chrX:19520556-19522056	19521306	+	CCTGTAGTCCCAGCTACTTG	GGG	CCTGTAGTCCCAGCTACTGG	1			0.347269	1.47297	2.31406	4.73722	1.28872	0.334443	0.798767	0	26.3474	28.0067	43.1261	23.7432	34.4013	0	0	0.0261087	31.4666	26.64	15_Quies	inactive	2	-1	01_prox	1.1257	1.96679	1.21158	-0.954273	-0.48995	-0.399383	-0.847716	-0.249112	-0.293561	0.704352	-0.416781	1.1257	-1.28872
chr17:19704976-19706476	19705726	-	CCTGTAGTCCCAGCTACTTG	GGG	CCTGTAGTCCCAGCTACTGG	1	NR_135624	-	0.347269	6.38286	9.77046	20.8995	0.966537	0.668887	1.33128	1.38724	34.8638	20.1175	37.2061	38.8898	84.7681	0.00490702	0.0486226	0.104435	61.3369	54.7879	15_Quies	inactive	2	-1	01_prox	6.03559	9.42319	5.56452	-0.29765	0.36474	0.0279809	-0.0493159	0.0387067	0.0204699	0.0995529	0.205618	6.03559	0.420702
chr13:19773945-19775445	19774695	+	CCTGTAGTCCCAGCTACTTG	GGG	CCTGTAGTCCCAGCTACTGG	1	NM_001354909	-	0.694537	9.49246	5.9137	7.52382	0.322179	0.334443	0	1.38724	19.2948	66.5653	18.5834	40.3226	132.665	0.00490702	0.0486226	0.0130543	53.5218	46.7456	5_TxWk	active	2	-1	01_prox	8.79792	5.21916	0.805059	0.0122643	-0.322179	0.69362	0.00139401	-0.0617301	0.155955	0.146428	1.06506	8.79792	1.06506
chr17:19817463-19818963	19818213	+	CCTGTAGTCCCAGCTACTCG	GGG	CCTGTAGTCCCAGCTACTGG	1	NM_014683	-	0.347269	1.14564	1.5427	5.01588	0.322179	0	0.798767	1.84965	33.7992	55.1259	38.3431	77.5749	207.532	0	0.0486226	0.039163	45.7599	49.7615	15_Quies	inactive	2	-1	01_prox	0.798373	1.19544	1.73659	-0.322179	0.476588	0.525443	-0.403545	0.398673	0.32718	0.214197	1.52747	0.798373	1.52747
chr17:19828677-19830177	19829427	+	CCTGTAGTCCCAGCTACTTG	AGG	CCTGTAGTCCCAGCTACTGG	1	NM_014683	-	0.347269	1.63663	2.05694	3.62258	0	0.334443	0.798767	3.23689	34.3315	54.83	37.4413	80.2358	185.763	0.0196281	0.0243113	0.0261087	31.2072	48.0023	15_Quies	inactive	2	-1	01_prox	1.28936	1.70967	0.78282	0.334443	0.798767	1.21906	0.259387	0.467205	0.988271	0.305315	3.23689	1.28936	3.23689
chr1:19869036-19870536	19869786	+	CCTGTAGTCCCAGCTACTTG	GGG	CCTGTAGTCCCAGCTACTGG	1			0.694537	3.92791	9.51334	24.2434	0.966537	0.668887	0.532511	1.38724	35.1299	58.9226	39.5192	38.6851	191.848	0	0.0486226	0.0652716	70.9612	47.4996	14_ReprPCWk	inactive	2	-1	01_prox	3.23338	8.8188	7.36503	-0.29765	-0.434026	0.427364	-0.0920556	-0.049216	0.0178651	0.0424649	0.420702	3.23338	0.420702
chr3:19952785-19954285	19953535	-	CCTGTAGTCCCAGCTACTTG	GGG	CCTGTAGTCCCAGCTACTGG	1	NM_001292048	+	0.347269	6.38286	12.5987	8.63846	0.644358	0.668887	2.13004	1.84965	33.9323	92.1559	37.3237	67.1361	85.6116	0.00490702	0.0607782	0.0913803	56.9272	71.8777	5_TxWk	active	2	-1	01_prox	6.03559	12.2515	-1.98015	0.0245287	1.48569	-0.140196	0.00406401	0.121266	0.145371	0.12061	1.20529	6.03559	1.20529
chr5:19963738-19965238	19964488	+	CCTGTAGTCCCAGCTACTTG	AGG	CCTGTAGTCCCAGCTACTGG	1	NM_001349563	-	1.04181	1.3093	1.79982	3.62258	0.644358	1.67222	0.266256	1.38724	27.0128	22.928	46.6546	9.41542	5.5026	0.0294421	0.0607782	0.104435	0.0798138	2.26189	15_Quies	inactive	2	-1	01_prox	0.267499	0.758016	0.911378	1.02786	-0.378103	0.560492	3.84248	-0.498806	0.287852	0.387481	0.742881	0.267499	0.742881
chr3:20033263-20034763	20034013	-	CCTGTAGTCCCAGCTACTTG	GGG	CCTGTAGTCCCAGCTACTGG	1			0	3.43692	8.22775	14.769	1.93307	2.00666	0.798767	0.924826	73.1873	70.3619	33.7168	111.552	19.6206	0.00981405	0.0486226	0.078326	36.7809	71.3751	15_Quies	inactive	2	-1	01_prox	3.43692	8.22775	3.27061	0.0735861	-1.13431	0.0630299	0.0214104	-0.137864	-0.068268	0.0677095	-1.00825	3.43692	-1.00825
chrX:20050692-20052192	20051442	+	CCTGTAGTCCCAGCTACTTG	AGG	CCTGTAGTCCCAGCTACTGG	1	NM_001168467	-	0.347269	2.61861	5.39946	9.19578	0.644358	2.00666	2.13004	0.924826	32.0694	21.0543	49.0854	25.5854	51.8329	0.0147211	0	0.0652716	60.3792	11.5608	15_Quies	inactive	2	-1	01_prox	2.27134	5.0522	1.89816	1.3623	1.48569	-0.602609	0.599779	0.294067	0.0316967	0.231229	0.137079	2.27134	0.280468
chr21:20090220-20091720	20090970	-	CCTGTAGTCCCAGCTACTTG	GGG	CCTGTAGTCCCAGCTACTGG	1			1.04181	1.14564	1.28559	4.73722	1.28872	1.00333	0.532511	0	17.0327	9.91083	65.3165	6.34518	2.02833	0.0147211	0.0121556	0.0652716	0.0266046	2.01057	15_Quies	inactive	2	-1	01_prox	0.103836	0.243781	1.72582	-0.285386	-0.756205	-0.266256	-2.74844	-3.10199	-0.348734	0.553669	-0.629861	0.103836	-1.28872
chr2:20265583-20267083	20266333	+	CCTGTAGTCCCAGCTACTTG	GGG	CCTGTAGTCCCAGCTACTGG	1	NM_015317	-	0.694537	3.60059	6.68505	6.40918	0.644358	0.668887	1.33128	0.924826	47.3722	40.876	38.4215	63.0424	211.468	0.0490702	0.0121556	0.0913803	243.898	131.189	5_TxWk	active	2	-1	01_prox	2.90605	5.99051	-0.137937	0.0245287	0.68692	-0.203226	0.00844056	0.114668	0.0490789	0.358034	0.137079	2.90605	0.280468
chr9:20358285-20359785	20359035	+	CCTGTAGTCCCAGCTACTCG	CGG	CCTGTAGTCCCAGCTACTGG	1	NM_004529	-	0.694537	1.3093	2.82829	5.01588	0.322179	1.33777	1.59753	1.38724	75.8487	19.3286	36.5396	54.6504	43.5589	0	0.0364669	0.0130543	40.3792	25.886	5_TxWk	active	2	-1	01_prox	0.614767	2.13375	1.09379	1.01559	1.27535	-0.105147	1.652	0.597705	0.246465	0.23141	1.06506	0.614767	1.06506
chr5:20418855-20420355	20419605	-	CCTGTAGTCCCAGCTACTGA	AGG	CCTGTAGTCCCAGCTACTGG	1	NM_001349558	-	0.694537	1.3093	1.79982	5.01588	0.322179	0	1.33128	0.462413	19.8271	11.8831	43.479	7.98264	4.77963	0.00490702	0	0.0522173	0.0199535	2.76453	15_Quies	inactive	1	-1	01_prox	0.614767	1.10528	1.60803	-0.322179	1.0091	-0.434432	-0.524067	0.912977	0.0324515	0.23141	0.140234	0.614767	0.140234
chr17:20425306-20426806	20426056	-	CCTGTAGTCCCAGCTACTCG	GGG	CCTGTAGTCCCAGCTACTGG	1	NR_146076	+	0.347269	0.818315	1.5427	2.7866	0.644358	0	0.798767	0.924826	0.931475	0.443768	1.09776	0.204683	0.522144	0	0	0.0652716	6.03925	0.251321	15_Quies	inactive	2	-1	01_prox	0.471047	1.19544	0.621947	-0.644358	0.154408	0.0630299	-1.36793	0.129165	0.114978	0.409949	0.280468	0.471047	0.280468
chr6:20459082-20460582	20459832	+	CCTGTAGTCCCAGCTACTTG	GGG	CCTGTAGTCCCAGCTACTGG	1	NM_001949	+	0.694537	4.90989	6.94217	9.75309	0	0.668887	1.59753	1.38724	86.7603	22.2377	54.7702	47.2818	150.538	0.0147211	0.133712	0.221924	90.6951	73.8883	5_TxWk	active	2	-1	01_prox	4.21535	6.24763	1.40546	0.668887	1.59753	-0.105147	0.158679	0.255702	0.153141	0.110393	1.38724	4.21535	1.38724
chr1:20711704-20713204	20712454	+	CCTGTAGTCCCAGCTACCGG	GGG	CCTGTAGTCCCAGCTACTGG	1	NM_020816	-	0.694537	17.5119	30.3398	68.5503	0.966537	1.33777	1.86379	4.16172	37.3921	50.5403	25.2092	49.124	167.99	0.0932335	0.0607782	0.182761	248.068	97.7637	15_Quies	inactive	3	-1	01_prox	16.8174	29.6453	19.1052	0.371237	0.897252	1.14896	0.0220745	0.0302662	0.0470878	0.0301527	1.56165	16.8174	3.19518
chr9:20734022-20735522	20734772	-	CCTGTAGTCCCAGCTACTTG	GGG	CCTGTAGTCCCAGCTACTGG	1	NM_017794	+	1.04181	12.6021	22.6263	33.1605	0.322179	2.3411	1.59753	2.77448	51.0981	23.8156	31.2468	25.176	77.8999	0	0.0972452	0.0261087	20.8846	13.32	5_TxWk	active	2	-1	01_prox	11.5602	21.5845	5.2671	2.01893	1.27535	0.588473	0.174644	0.0590865	0.0763511	0.0311345	2.4523	11.5602	2.4523
chr1:20788391-20789891	20789141	+	CCTGTAGTCCCAGCTACTCG	CGG	CCTGTAGTCCCAGCTACTGG	1			0	3.1096	4.88523	8.63846	0.966537	2.00666	0.266256	1.38724	44.8439	106.406	30.8548	105.617	373.996	0.00981405	0.0729339	0.0913803	371.613	147.274	5_TxWk	active	2	-1	01_prox	3.1096	4.88523	1.87661	1.04012	-0.700282	0.560492	0.334488	-0.143347	0.0487011	0.115761	0.420702	3.1096	0.420702
chr4:20815393-20816893	20816143	+	CCTGTAGTCCCAGCTACTTG	GGG	CCTGTAGTCCCAGCTACTGG	1	NM_001363504	-	0.347269	0.490989	1.28559	3.06526	0.966537	0.334443	0.798767	0.462413	17.565	9.81221	27.2087	8.59669	4.55872	0	0	0.0522173	0.339209	5.78038	15_Quies	inactive	2	-1	01_prox	0.143721	0.938318	0.889836	-0.632094	-0.167771	-0.168177	-4.39808	-0.178799	-0.185477	0.367919	-0.504124	0.143721	-0.504124
chr7:20951996-20953496	20952746	+	CCTGTAGTCCCAGCTACTGA	GGG	CCTGTAGTCCCAGCTACTGG	1	NR_126381	+	1.38907	7.36484	16.7126	33.9965	1.28872	1.33777	0.798767	0.924826	35.9283	13.9541	43.675	20.2636	5.44235	0	0.0972452	0.0652716	0	4.77509	15_Quies	inactive	1	-1	01_prox	5.97576	15.3236	8.64194	0.0490574	-0.48995	0.0630299	0.00820939	-0.0319736	-0.0111597	0.158986	-0.070193	5.97576	-0.36389
chr2:20969271-20970771	20970021	-	CCTGTAGTCCCAGCTACTTG	GGG	CCTGTAGTCCCAGCTACTGG	1			0	3.1096	3.08541	5.01588	0.966537	0.334443	1.33128	0	31.8032	12.3269	38.8135	24.9713	8.41455	0	0.158023	0.0522173	0	10.5555	15_Quies	inactive	2	-1	01_prox	3.1096	3.08541	0.965235	-0.632094	0.36474	-0.665639	-0.203272	0.118215	-0.192696	0.199367	-0.966537	3.1096	-0.966537
chr18:20999640-21001140	21000390	-	CCTGTAGTCCCAGCTACTTG	GGG	CCTGTAGTCCCAGCTACTGG	1	NM_005406	-	0.694537	11.9474	13.6272	30.0953	0.644358	0.334443	0.798767	0.924826	27.1459	8.67814	37.6766	8.39201	138.248	0	0.0364669	0.078326	79.7207	5.52906	5_TxWk	active	2	-1	01_prox	11.2529	12.9327	8.23402	-0.309915	0.154408	0.0630299	-0.027541	0.0119394	0.0095395	0.10517	0.0907057	11.2529	0.280468
chr18:21170681-21172181	21171431	+	CCTGTAGTCCCAGCTACTTG	TGG	CCTGTAGTCCCAGCTACTGG	1			0.347269	1.80029	2.31406	4.73722	0	1.67222	1.33128	2.31207	37.259	9.81221	36.5396	25.5854	8.41455	0.0147211	0	0.078326	0.246093	5.02641	15_Quies	inactive	2	-1	01_prox	1.45302	1.96679	1.21158	1.67222	1.33128	0.490394	1.15085	0.676879	0.526673	0.227793	2.31207	1.45302	2.31207
chr1:21184633-21186133	21185383	+	CCTGTAGTCCCAGCTACTTG	AGG	CCTGTAGTCCCAGCTACTGG	1			0.347269	4.90989	7.4564	13.3757	1.6109	1.33777	0.532511	0.924826	58.816	97.4318	30.6588	96.2011	144.855	0.0490702	0.0121556	0.0522173	79.6675	91.2294	15_Quies	inactive	2	-1	01_prox	4.56262	7.10913	2.95964	-0.273122	-1.07838	0.196158	-0.0598607	-0.15169	-0.0526595	0.0767554	-0.686069	4.56262	-0.686069
chr2:21224578-21226078	21225328	+	CCTGTAGTCCCAGCTACTCG	GGG	CCTGTAGTCCCAGCTACTGG	1			0.347269	0.654652	0.771352	3.90124	0.966537	1.00333	1.33128	0.462413	28.3435	11.8338	35.9907	12.281	6.84812	0	0	0	0.00665115	8.29358	15_Quies	inactive	2	-1	01_prox	0.307384	0.424083	1.56494	0.036793	0.36474	-0.434432	0.119697	0.860068	-0.141848	0.281376	-0.504124	0.307384	-0.504124
chr7:21230904-21232404	21231654	-	CCTGTAGTCCCAGCTACTTG	GGG	CCTGTAGTCCCAGCTACTGG	1			0.694537	3.43692	4.88523	7.24516	0.644358	0	0.798767	0	33.0008	11.2421	39.7545	16.5793	3.896	0	0.0486226	0	0.159628	7.53962	15_Quies	inactive	2	-1	01_prox	2.74239	4.19069	1.17996	-0.644358	0.154408	-0.399383	-0.234963	0.0368456	-0.098366	0.472027	-0.208391	2.74239	-0.644358
chr19:21268272-21269772	21269022	+	CCTGTAGTCCCAGCTACTTG	GGG	CCTGTAGTCCCAGCTACTGG	1			0.347269	2.29128	2.31406	6.40918	0	1.67222	0.798767	0.462413	13.3068	10.3546	41.3227	7.16391	31.409	0.00490702	0.0243113	0.0261087	41.0509	4.52377	15_Quies	inactive	2	-1	01_prox	1.94401	1.96679	2.04756	1.67222	0.798767	-0.168177	0.860188	0.406128	0.0762818	0.164965	0.462413	1.94401	0.462413
chr16:21342686-21344186	21343436	+	CCTGTAGTCCCAGCTACTCG	GGG	CCTGTAGTCCCAGCTACTGG	1			0	0.490989	3.08541	3.90124	0.322179	0.334443	0.798767	0.462413	13.9721	43.7851	13.3299	21.0824	8.1334	0	0	0	4.47623	50.0128	15_Quies	inactive	2	-1	01_prox	0.490989	3.08541	0.407915	0.0122643	0.476588	-0.168177	0.0249789	0.154465	0.035946	0.524458	0.0685395	0.490989	0.140234
chr5:21413567-21415067	21414317	+	CCTGTAGTCCCAGCTACTAG	GGG	CCTGTAGTCCCAGCTACTGG	1			0.694537	5.89187	14.1415	30.3739	0	1.33777	1.33128	1.38724	16.2343	13.0172	29.9923	7.77796	6.00466	0	0	0.039163	10.1098	25.3834	15_Quies	inactive	2	-1	01_prox	5.19733	13.4469	8.11624	1.33777	1.33128	0.0279809	0.257396	0.0990025	0.0467408	0.0689379	0.678014	5.19733	1.38724
chr20:21474183-21475683	21474933	-	CCTGTAGTCCCAGCTACTTG	GGG	CCTGTAGTCCCAGCTACTGG	1			0	2.29128	2.05694	3.06526	0.644358	1.33777	0.266256	0.924826	32.7347	66.0229	30.0707	82.0779	31.1479	0	0.0121556	0.0130543	134.952	85.1977	15_Quies	inactive	2	-1	01_prox	2.29128	2.05694	0.50416	0.693416	-0.378103	0.329285	0.302632	-0.183818	0.091499	0.667491	0.137079	2.29128	0.280468
chr1:21600025-21601525	21600775	+	CCTGTAGTCCCAGCTACTTG	GGG	CCTGTAGTCCCAGCTACTGG	1	NM_001330383	-	0.694537	4.09158	6.42793	9.19578	1.93307	0.668887	0.532511	0.924826	48.1706	17.0604	22.7392	41.1413	17.6726	0	0.0486226	0.0261087	17.3861	57.0498	5_TxWk	active	2	-1	01_prox	3.39704	5.7334	1.38392	-1.26419	-1.40056	0.196158	-0.372144	-0.244282	-0.1186	0.240675	-0.492782	3.39704	-1.00825
chr18:21870488-21871988	21871238	+	CCTGTAGTCCCAGCTACTTG	GGG	CCTGTAGTCCCAGCTACTGG	1			0.694537	6.05553	10.2847	16.1623	0.644358	1.00333	1.06502	1.38724	37.7913	10.1081	41.1267	21.6964	109.59	0	0.109401	0.0913803	200.053	11.5608	5_TxWk	active	2	-1	01_prox	5.36099	9.59016	2.93879	0.358972	0.420664	0.161109	0.06696	0.0438641	0.0480278	0.199904	0.240254	5.36099	0.742881
chr6:21944396-21945896	21945146	-	CCTGTAGTCCCAGCTACTTG	AGG	CCTGTAGTCCCAGCTACTGG	1	NR_015410	+	0.347269	1.14564	3.85676	5.29454	0.644358	1.00333	1.06502	0.462413	107.519	25.8865	56.7305	173.571	8.83629	0	0.109401	0.078326	0.152977	21.6136	15_Quies	inactive	2	-1	01_prox	0.798373	3.50949	0.718889	0.358972	0.420664	-0.301305	0.44963	0.119865	-0.0367769	0.202132	-0.181945	0.798373	-0.181945
chr6:21969825-21971325	21970575	-	CCTGTAGTCCCAGCTACAGG	AGG	CCTGTAGTCCCAGCTACTGG	1	NR_015410	+	0.347269	27.0044	37.282	84.1553	1.93307	1.33777	1.86379	4.16172	107.918	24.5552	58.4163	172.753	9.47893	0.0147211	0.0607782	0.039163	0.0931161	21.1109	15_Quies	inactive	3	-1	01_prox	26.6571	36.9347	23.4366	-0.595301	-0.0692857	1.14896	-0.0223318	-0.0018759	0.0265923	0.0993012	0.267794	26.6571	2.22864
chr8:22038168-22039668	22038918	-	CCTGTAGTCCCAGCTACTTG	AGG	CCTGTAGTCCCAGCTACTGG	1			0.694537	4.58256	5.65658	11.7037	0.644358	1.33777	0.532511	0	33.4	50.7375	20.9358	56.9019	85.1698	0.0343492	0.0364669	0.130543	102.96	138.478	5_TxWk	active	2	-1	01_prox	3.88803	4.96204	3.02357	0.693416	-0.111847	-0.266256	0.178346	-0.0225405	-0.0585292	0.185848	-0.31493	3.88803	-0.644358
chr1:22046881-22048381	22047631	-	CCTGTAGTCCCAGCTACTTG	GGG	CCTGTAGTCCCAGCTACTGG	1			0.694537	4.58256	7.19929	11.1464	0.644358	1.00333	0.532511	1.38724	77.7117	118.535	29.4042	124.447	161.523	0.00981405	0.121556	0.130543	104.283	120.383	5_TxWk	active	2	-1	01_prox	3.88803	6.50475	1.97355	0.358972	-0.111847	0.427364	0.0923276	-0.0171947	0.0710765	0.596083	0.119239	3.88803	0.742881
chr14:22234568-22236068	22235318	+	CCTGTAGTCCCAGCTACTCG	GGG	CCTGTAGTCCCAGCTACTGG	1			0.347269	1.96396	2.31406	10.0318	0.644358	0.334443	1.59753	0.924826	33.7992	11.2914	35.8339	15.5559	5.82392	0.0196281	0.0486226	0.0261087	0.0266046	6.0317	15_Quies	inactive	2	-1	01_prox	1.61669	1.96679	3.85885	-0.309915	0.953175	-0.336353	-0.191697	0.484636	0.0289606	0.211269	0.137079	1.61669	0.280468
chr4:22296192-22297692	22296942	-	CCTGTAGTCCCAGCTACTTG	GGG	CCTGTAGTCCCAGCTACTGG	1			0	0.981978	2.82829	2.7866	0	0.334443	0.798767	0.924826	12.3753	6.65653	25.0916	6.75454	5.96449	0.00490702	0	0.039163	4.09046	4.52377	15_Quies	inactive	2	-1	01_prox	0.981978	2.82829	-0.020846	0.334443	0.798767	0.0630299	0.340581	0.28242	0.331884	0.734241	0.452009	0.981978	0.924826
chr7:22324942-22326442	22325692	-	CCTGTAGTCCCAGCTACTTG	TGG	CCTGTAGTCCCAGCTACTGG	1	NM_012294	-	0.347269	3.60059	4.88523	11.7037	0.322179	1.67222	1.33128	0.924826	73.1873	48.7159	43.479	48.9193	29.0794	0.00981405	0.121556	0.104435	3.87097	27.6453	5_TxWk	active	2	-1	01_prox	3.25332	4.53796	3.40924	1.35004	1.0091	-0.203226	0.414973	0.222368	0.0530665	0.0880557	0.602647	3.25332	0.602647
chr16:22376325-22377825	22377075	+	CCTGTAGTCCCAGCTACTTG	GGG	CCTGTAGTCCCAGCTACTGG	1	NR_148970	+	0.347269	9.49246	15.9413	28.702	0.644358	1.00333	1.06502	3.69931	48.4367	71.1509	34.9714	50.5567	97.1992	0.0245351	0.0486226	0.117489	109.179	79.6687	15_Quies	inactive	2	-1	01_prox	9.14519	15.594	6.38035	0.358972	0.420664	1.31714	0.0392526	0.026976	0.10774	0.0352675	3.05495	9.14519	3.05495
chr14:22570454-22571954	22571204	+	CCTGTAGTCCCAGCTACTCG	GGG	CCTGTAGTCCCAGCTACTGG	1	NM_001344	-	0.347269	3.76425	6.68505	5.85186	0.966537	2.00666	1.59753	2.77448	56.0216	107.293	30.7764	60.5862	91.7367	0.0196281	0.0243113	0.0652716	89.6908	39.4573	5_TxWk	active	2	-1	01_prox	3.41698	6.33778	-0.416597	1.04012	0.630996	0.588473	0.304398	0.099561	0.328443	0.371696	0.883632	3.41698	1.80794
chr19:22636670-22638170	22637420	-	CCTGTAGTCCCAGCTACTTG	GGG	CCTGTAGTCCCAGCTACTGG	1	NM_020855	+	0.347269	1.47297	2.31406	5.01588	0.644358	2.3411	1.06502	0.462413	7.98407	19.0327	31.4037	6.14049	6.24565	0.00490702	0.0486226	0.0522173	2.42102	5.78038	15_Quies	inactive	2	-1	01_prox	1.1257	1.96679	1.35091	1.69675	0.420664	-0.301305	1.50728	0.213884	-0.038972	0.214197	-0.181945	1.1257	-0.181945
chr1:22669625-22671125	22670375	+	CCTGTAGTCCCAGCTACTCG	GGG	CCTGTAGTCCCAGCTACTGG	1			0	2.12762	1.5427	6.13052	1.6109	0.668887	0.798767	1.84965	32.0694	28.2039	26.4638	41.346	13.7766	0.00981405	0.0364669	0.078326	0.325907	66.6	14_ReprPCWk	inactive	2	-1	01_prox	2.12762	1.5427	2.29391	-0.942009	-0.812129	0.525443	-0.442752	-0.526432	0.0389457	0.163118	0.238757	2.12762	0.238757
chr16:22858306-22859806	22859056	+	CCTGTAGTCCCAGCTACTTG	AGG	CCTGTAGTCCCAGCTACTGG	1	NM_006043	+	0.694537	1.96396	3.85676	6.13052	0.644358	0.668887	0.266256	2.31207	30.4726	15.6305	33.3247	17.3981	8.15348	0	0.0486226	0.0522173	0.086465	11.0581	14_ReprPCWk	inactive	2	-1	01_prox	1.26942	3.16222	1.13688	0.0245287	-0.378103	1.02291	0.0193228	-0.119569	0.306791	0.183959	1.66771	1.26942	1.66771
chr18:22940549-22942049	22941299	-	CCTGTAGTCCCAGCTACTTG	CGG	CCTGTAGTCCCAGCTACTGG	1	NM_203292	+	0.694537	4.58256	6.17082	8.3598	1.6109	1.67222	2.13004	0.924826	61.0782	63.7054	42.8125	70.411	155.94	0	0.109401	0.0522173	46.0991	69.1132	5_TxWk	active	2	-1	01_prox	3.88803	5.47628	1.09449	0.0613217	0.519149	-0.602609	0.0157719	0.0947996	-0.0895037	0.266923	-0.335317	3.88803	-0.686069
chr8:22954271-22955771	22955021	+	CCTGTAGTCCCAGCTACTTG	GGG	CCTGTAGTCCCAGCTACTGG	1			0	1.96396	5.65658	6.40918	1.28872	0.334443	0.798767	0.462413	32.7347	35.4522	21.2886	33.3634	7.55101	0	0.0850895	0.117489	1.88893	38.4521	15_Quies	inactive	2	-1	01_prox	1.96396	5.65658	0.376298	-0.954273	-0.48995	-0.168177	-0.485893	-0.0866159	-0.128925	0.319235	-0.403856	1.96396	-0.826303
chr9:22979891-22981391	22980641	+	CCTGTAGTCCCAGCTACTCG	GGG	CCTGTAGTCCCAGCTACTGG	1			0	0.818315	0.257117	3.06526	0.322179	1.00333	0.798767	0.462413	17.8311	12.1297	28.032	5.73113	2.47014	0.00981405	0.0364669	0.0130543	0.0133023	2.51321	15_Quies	inactive	2	-1	01_prox	0.818315	0.257117	1.40407	0.681151	0.476588	-0.168177	0.832383	1.85358	0.0457495	0.326237	0.140234	0.818315	0.140234
chr18:23001548-23003048	23002298	+	CCTGTAGTCCCAGCTACTTG	GGG	CCTGTAGTCCCAGCTACTGG	1	NM_203292	+	0.694537	11.2927	15.6842	20.6208	0.322179	0.668887	0.798767	3.23689	37.1259	10.5025	36.9317	16.17	181.947	0.0490702	0.0607782	0.0913803	67.5292	36.4415	5_TxWk	active	2	-1	01_prox	10.5982	14.9896	2.46834	0.346708	0.476588	1.21906	0.0327138	0.0317945	0.146275	0.10268	1.42457	10.5982	2.91471
chr10:23007244-23008744	23007994	+	CCTGTAGTCCCAGCTACTTG	GGG	CCTGTAGTCCCAGCTACTGG	1	NM_001282747	+	1.04181	8.51048	11.8274	30.6526	1.6109	0.334443	1.06502	1.84965	40.3196	11.5873	43.4398	22.5151	9.55926	0	0.121556	0	5.66013	9.29887	15_Quies	inactive	2	-1	01_prox	7.46867	10.7856	9.41259	-1.27645	-0.545873	0.392315	-0.170908	-0.0506113	0.00806319	0.0337715	0.238757	7.46867	0.238757
chr8:23099728-23101228	23100478	+	CCTGTAGTCCCAGCTACTTG	GGG	CCTGTAGTCCCAGCTACTGG	1	NR_046173	+	0	2.61861	8.22775	8.3598	0.322179	0.334443	0	0.924826	27.9443	108.279	26.8558	73.8906	72.0358	0	0.0243113	0.0652716	35.7566	75.8988	14_ReprPCWk	inactive	2	-1	01_prox	2.61861	8.22775	0.0660205	0.0122643	-0.322179	0.462413	0.00468354	-0.0391576	0.0720888	0.11962	0.602647	2.61861	0.602647
chr18:23132103-23133603	23132853	+	CCTGTAGTCCCAGCTACTCG	GGG	CCTGTAGTCCCAGCTACTGG	1			0.694537	10.9654	13.8843	26.194	0.644358	2.00666	1.06502	1.38724	88.3571	52.3647	34.0304	151.875	29.3003	0.00981405	0.0121556	0.0913803	6.41171	128.174	5_TxWk	active	2	-1	01_prox	10.2709	13.1898	6.15485	1.3623	0.420664	0.161109	0.132637	0.0318931	0.0291332	0.0392165	0.742881	10.2709	0.742881
chr1:23153679-23155179	23154429	+	CCTGTAGTCCCAGCTACTTG	GGG	CCTGTAGTCCCAGCTACTGG	1	NM_033631	-	0	6.05553	24.9404	47.3722	0.966537	1.33777	1.59753	5.08655	84.8973	78.4484	33.9912	71.4344	47.4147	0.00490702	0.0243113	0.117489	11.5863	81.6792	5_TxWk	active	2	-1	01_prox	6.05553	24.9404	11.2159	0.371237	0.630996	1.74451	0.0613053	0.0253002	0.0869711	0.0652718	1.33244	6.05553	4.12001
chr1:23234032-23235532	23234782	-	CCTGTAGTCCCAGCTACTTG	AGG	CCTGTAGTCCCAGCTACTGG	1			1.04181	3.27326	3.85676	9.75309	0.644358	1.33777	1.33128	1.38724	39.7873	24.0128	27.1303	31.3165	61.3921	0.00981405	0.0243113	0.143598	10.6418	37.6981	15_Quies	inactive	2	-1	01_prox	2.23145	2.81495	2.94817	0.693416	0.68692	0.0279809	0.310746	0.244025	0.085278	0.234872	0.363084	2.23145	0.742881
chr1:23247084-23248584	23247834	+	CCTGTAGTCCCAGCTACTCG	GGG	CCTGTAGTCCCAGCTACTGG	1			0.347269	3.43692	3.08541	5.01588	1.6109	1.33777	0.266256	1.38724	40.4526	23.3718	29.4826	30.4978	105.955	0.0147211	0.0486226	0.0913803	24.9817	43.7298	15_Quies	inactive	2	-1	01_prox	3.08966	2.73814	0.965235	-0.273122	-1.34464	0.560492	-0.0883988	-0.491078	-0.0479063	0.214197	-0.223656	3.08966	-0.223656
chr16:23382892-23384392	23383642	-	CCTGTAGTCCCAGCTACTGA	GGG	CCTGTAGTCCCAGCTACTGG	1			0	10.4744	21.5979	44.3069	0.322179	1.67222	2.66256	1.38724	24.8837	11.4887	25.366	30.9072	78.904	0	0.0364669	0.078326	33.5817	28.6506	15_Quies	inactive	1	-1	01_prox	10.4744	21.5979	11.3545	1.35004	2.34038	-0.637658	0.128889	0.108362	0.0240382	0.0461787	0.520549	10.4744	1.06506
chr20:23404445-23405945	23405195	+	CCTGTAGTCCCAGCTACTTG	AGG	CCTGTAGTCCCAGCTACTGG	1	NM_001283020	-	0.347269	3.92791	3.85676	6.13052	1.28872	0.668887	1.06502	0.924826	55.0901	147.479	33.6384	79.6217	154.615	0.00981405	0.0243113	0.0913803	78.3905	129.933	5_TxWk	active	2	-1	01_prox	3.58064	3.50949	1.13688	-0.61983	-0.223694	-0.0700979	-0.173106	-0.0637398	-0.0629214	0.353786	-0.177851	3.58064	-0.36389
chr7:23432018-23433518	23432768	-	CCTGTAGTCCCAGCTACTTG	AGG	CCTGTAGTCCCAGCTACTGG	1	NM_006547	-	0.347269	5.23722	4.37099	10.5891	1.28872	2.00666	1.06502	1.38724	108.583	228.738	37.7158	337.932	69.7464	0.0245351	0.121556	0.221924	42.1085	109.073	5_TxWk	active	2	-1	01_prox	4.88995	4.02373	3.10904	0.717944	-0.223694	0.161109	0.14682	-0.0555938	0.0096197	0.097639	0.0985231	4.88995	0.0985231
chr12:23568331-23569831	23569081	+	CCTGTAGTCCCAGCTACTTG	GGG	CCTGTAGTCCCAGCTACTGG	1	NM_001261414	-	0.347269	2.12762	2.57117	8.91712	1.28872	0.668887	0.532511	0.924826	31.404	12.5734	42.1068	11.4623	15.4635	0	0.0486226	0.039163	7.28301	6.28302	15_Quies	inactive	2	-1	01_prox	1.78035	2.2239	3.17297	-0.61983	-0.756205	0.196158	-0.34815	-0.340035	-0.0424617	0.116688	-0.36389	1.78035	-0.36389
chr10:23790112-23791612	23790862	-	CCTGTAGTCCCAGCTATTGG	GGG	CCTGTAGTCCCAGCTACTGG	1	NM_001098500	+	0	1.14564	1.02847	6.68784	0	0.334443	0.532511	0	23.6861	9.81221	37.6374	11.6669	5.40218	0.00490702	0.121556	0.0261087	0.0399069	5.27773	15_Quies	inactive	4	-1	01_prox	1.14564	1.02847	2.82968	0.334443	0.532511	-0.266256	0.291927	0.517771	0	0.462342	0	1.14564	0
chr21:23808100-23809600	23808850	-	CCTGTAGTCCCAGCTACTCG	GGG	CCTGTAGTCCCAGCTACTGG	1			0.694537	1.14564	0.514235	5.29454	0.966537	2.00666	1.06502	1.38724	17.698	10.3546	58.73	8.18733	2.91196	0.00490702	0	0.0522173	0.0133023	2.01057	15_Quies	inactive	2	-1	01_prox	0.451104	-0.180302	2.39015	1.04012	0.0984849	0.161109	2.30573	-0.546221	0.091457	0.217391	0.420702	0.451104	0.420702
chr22:23859554-23861054	23860304	+	CCTGTAGTCCCAGCTACTTG	GGG	CCTGTAGTCCCAGCTACTGG	1	NR_003082	-	0.347269	15.7117	18.5124	28.9806	0.966537	0.334443	1.33128	2.77448	50.8319	141.463	31.2468	155.969	146.401	0	0.0729339	0.143598	489.026	339.786	15_Quies	inactive	2	-1	01_prox	15.3644	18.1652	5.23409	-0.632094	0.36474	0.721601	-0.0411402	0.0200791	0.0631411	0.107988	0.584703	15.3644	1.80794
chr16:23914831-23916331	23915581	+	CCTGTAGTCCCAGCTACTAG	TGG	CCTGTAGTCCCAGCTACTGG	1	NM_002738	+	0.347269	13.4204	28.54	59.0759	0.644358	1.67222	0.532511	3.23689	33.6662	13.6089	30.9724	18.0121	11.2261	0.0637913	0.0364669	0.0913803	0.824743	9.55019	5_TxWk	active	2	-1	01_prox	13.0731	28.1928	15.2679	1.02786	-0.111847	1.35219	0.078624	-0.00396723	0.0441443	0.0170275	2.59253	13.0731	2.59253
chr2:23969424-23970924	23970174	+	CCTGTAGTCCCAGCTACTTG	GGG	CCTGTAGTCCCAGCTACTGG	1	NM_181713	+	0.347269	13.7477	16.7126	22.8501	0	1.33777	1.86379	1.84965	46.1746	157.834	26.2285	124.447	67.5173	0.00981405	0.0850895	0.0522173	66.6113	124.655	5_TxWk	active	2	-1	01_prox	13.4004	16.3654	3.06874	1.33777	1.86379	-0.00706808	0.0998307	0.113886	0.0821964	0.0444388	1.84965	13.4004	1.84965
chr3:23987457-23988957	23988207	-	CCTGTAGTCCCAGCTACTTG	GGG	CCTGTAGTCCCAGCTACTGG	1			1.04181	1.96396	5.65658	11.1464	1.28872	2.67555	1.33128	1.38724	54.6909	47.0888	27.4047	55.2645	65.6697	0.00490702	0.0121556	0.0522173	122.148	89.2188	15_Quies	inactive	2	-1	01_prox	0.922151	4.61478	2.74491	1.38683	0.0425614	0.0279809	1.50391	0.00922285	0.00975034	0.0989649	0.0985231	0.922151	0.0985231
chr2:24027086-24028586	24027836	+	CCTGTAGTCCCAGCTACTTG	CGG	CCTGTAGTCCCAGCTACTGG	1			0	1.63663	5.14235	3.90124	0.644358	0.668887	0.798767	0.924826	38.1905	160.989	26.3069	63.4518	122.844	0.00490702	0.0364669	0.0913803	164.869	170.898	5_TxWk	active	2	-1	01_prox	1.63663	5.14235	-0.620554	0.0245287	0.154408	0.0630299	0.0149873	0.0300269	0.0718921	0.524458	0.137079	1.63663	0.280468
chr20:24085255-24086755	24086005	-	CCTGTAGTCCCAGCTACTTG	GGG	CCTGTAGTCCCAGCTACTGG	1			0.347269	2.12762	3.59964	8.08114	0	1.00333	1.33128	0.924826	24.7506	13.2144	32.031	16.784	7.87233	0	0.0486226	0.039163	0.0133023	7.53962	15_Quies	inactive	2	-1	01_prox	1.78035	3.25237	2.24075	1.00333	1.33128	-0.203226	0.563558	0.409325	0.119581	0.264555	0.452009	1.78035	0.924826
chr10:24154016-24155516	24154766	+	CCTGTAGTCCCAGCTACTTG	GGG	CCTGTAGTCCCAGCTACTGG	1	NM_001098500	+	0	1.3093	1.28559	3.34392	0.644358	1.00333	0.798767	2.31207	33.9323	10.256	42.3028	19.6496	8.27398	0.0147211	0.0243113	0	4.74892	5.02641	15_Quies	inactive	2	-1	01_prox	1.3093	1.28559	1.02917	0.358972	0.154408	0.75665	0.27417	0.120107	0.498729	0.29905	1.66771	1.3093	1.66771
chr13:24235735-24237235	24236485	+	CCTGTAGTCCCAGCTACTCG	GGG	CCTGTAGTCCCAGCTACTGG	1	NM_001286792	+	0.347269	0.818315	1.02847	3.06526	0.322179	0.668887	0.266256	0.462413	46.5738	12.5241	24.1898	29.6791	30.7262	0	0	0.039163	3.22581	19.1004	15_Quies	inactive	2	-1	01_prox	0.471047	0.681201	1.01839	0.346708	-0.0559235	0.0980788	0.736037	-0.0820955	0.0515948	0.367919	0.140234	0.471047	0.140234
chr10:24329992-24331492	24330742	-	CCTGTAGTCCCAGCTACTTG	GGG	CCTGTAGTCCCAGCTACTGG	1	NM_001098500	+	0.694537	7.5285	11.056	24.8007	0.966537	0.668887	1.06502	1.38724	38.8558	10.9463	43.283	25.7901	18.5763	0.00981405	0.0486226	0.0130543	1.7559	8.5449	15_Quies	inactive	2	-1	01_prox	6.83396	10.3615	6.87234	-0.29765	0.0984849	0.161109	-0.0435546	0.00950488	0.017452	0.128269	0.136059	6.83396	0.420702
chr12:24345830-24347330	24346580	-	CCTGTAGTCCCAGCTACTTG	GGG	CCTGTAGTCCCAGCTACTGG	1	NM_001261414	-	0	2.29128	2.31406	5.5732	0.644358	1.00333	0.798767	0.924826	59.0822	14.6444	44.9296	28.0416	15.0418	0	0.0729339	0.0261087	0.738278	9.55019	15_Quies	inactive	2	-1	01_prox	2.29128	2.31406	1.62957	0.358972	0.154408	0.0630299	0.156669	0.0667263	0.0503245	0.17943	0.280468	2.29128	0.280468
chrX:24374238-24375738	24374988	+	CCTGTAGTCCCAGCTACTTG	GGG	CCTGTAGTCCCAGCTACTGG	1			0	5.72821	9.77046	22.8501	0	0.334443	0.798767	0.462413	50.5658	18.7369	50.1831	52.8083	21.5887	0.00981405	0	0.039163	0.951115	8.04226	15_Quies	inactive	2	-1	01_prox	5.72821	9.77046	6.53982	0.334443	0.798767	-0.168177	0.0583854	0.0817532	0.0202368	0.13532	0.149548	5.72821	0.462413
chr2:24394347-24395847	24395097	-	CCTGTAGTCCCAGCTACTTG	GGG	CCTGTAGTCCCAGCTACTGG	1			1.04181	3.27326	11.8274	14.2117	0.966537	1.67222	1.86379	1.38724	49.6343	70.3619	35.9515	62.8377	8.53505	0.00490702	0.0121556	0.078326	2.0419	49.2589	15_Quies	inactive	2	-1	01_prox	2.23145	10.7856	1.19213	0.70568	0.897252	-0.238275	0.316242	0.0831898	0.0319444	0.155357	0.205618	2.23145	0.420702
chr18:24421691-24423191	24422441	+	CCTGTAGTCCCAGCTACTTG	GGG	CCTGTAGTCCCAGCTACTGG	1			0.694537	5.72821	10.5418	18.1129	0.966537	0.668887	1.59753	1.84965	52.961	63.804	39.9113	79.4171	111.277	0.0196281	0.0972452	0.0652716	86.7709	114.1	15_Quies	inactive	2	-1	01_prox	5.03367	9.84727	3.78554	-0.29765	0.630996	0.12606	-0.0591319	0.0640783	0.0507003	0.117464	0.431623	5.03367	0.883115
chrX:24422312-24423812	24423062	-	CCTGTAGTCCCAGCTACTCG	GGG	CCTGTAGTCCCAGCTACTGG	1			0.347269	1.47297	0.514235	3.62258	0.644358	0.668887	1.33128	0	56.6869	46.9901	55.9464	68.3642	33.7385	0	0	0.0130543	3.49186	32.923	15_Quies	inactive	2	-1	01_prox	1.1257	0.166966	1.55417	0.0245287	0.68692	-0.665639	0.0217897	4.11413	-0.196732	0.305315	-0.644358	1.1257	-0.644358
chr22:24463210-24464710	24463960	+	CCTGTAGTCCCAGCTACTGA	GGG	CCTGTAGTCCCAGCTACTGG	1	NR_028484	-	0	10.1471	26.7402	66.8784	0.322179	1.33777	1.86379	0.924826	60.679	27.5629	34.9322	52.6036	31.3287	0	0.0729339	0.0261087	88.7796	64.3381	5_TxWk	active	1	-1	01_prox	10.1471	26.7402	20.0691	1.01559	1.54161	-0.469481	0.100087	0.0576514	0.00901109	0.0149525	0.602647	10.1471	0.602647
chr12:24487725-24489225	24488475	+	CCTGTAGTCCCAGCTACTTG	AGG	CCTGTAGTCCCAGCTACTGG	1	NM_001261414	-	0.347269	1.47297	1.02847	4.1799	1.6109	1.33777	0	0.462413	83.6997	16.666	51.3593	38.0711	15.2627	0.0147211	0.0486226	0.0522173	0.891255	6.53434	15_Quies	inactive	2	-1	01_prox	1.1257	0.681201	1.57571	-0.273122	-1.6109	0.231207	-0.242624	-2.36479	-0.299659	0.260917	-1.14848	1.1257	-1.14848
chr1:24511489-24512989	24512239	+	CCTGTAGTCCCAGCTACTTG	GGG	CCTGTAGTCCCAGCTACTGG	1	NM_001251979	+	0.347269	4.4189	7.19929	9.19578	0.322179	1.33777	0.532511	0.924826	49.2351	55.3724	33.4816	37.0477	56.5723	0	0.0486226	0.143598	105.261	43.9811	14_ReprPCWk	inactive	2	-1	01_prox	4.07163	6.85202	0.998245	1.01559	0.210332	0.196158	0.249432	0.0306964	0.0681072	0.113013	0.602647	4.07163	0.602647
chr2:24722130-24723630	24722880	+	CCTGTAGTCCCAGCTACTTG	GGG	CCTGTAGTCCCAGCTACTGG	1	NM_003743	+	0	4.90989	7.97064	10.3104	0	1.00333	0.266256	1.38724	49.5013	12.3269	38.4999	22.9245	88.8649	0.00490702	0.0486226	0.0261087	46.2721	12.0634	5_TxWk	active	2	-1	01_prox	4.90989	7.97064	1.16989	1.00333	0.266256	0.560492	0.204349	0.0334046	0.134547	0.198443	0.678014	4.90989	1.38724
chr16:24814995-24816495	24815745	+	CCTGTAGTCCCAGCTACAGG	AGG	CCTGTAGTCCCAGCTACTGG	1	NM_001351850	+	0.694537	4.74623	5.39946	6.40918	0.322179	0.334443	0.266256	0.462413	37.3921	13.8061	32.031	22.9245	255.831	0	0	0.0913803	114.014	40.714	4_Tx	active	3	-1	01_prox	4.05169	4.70493	0.504856	0.0122643	-0.0559235	0.0980788	0.00302697	-0.0118862	0.0245394	0.174989	0.140234	4.05169	0.140234
chr22:24899398-24900898	24900148	-	CCTGTAGTCCCAGCTACTTG	TGG	CCTGTAGTCCCAGCTACTGG	1	NM_133454	+	1.04181	2.94593	2.31406	7.52382	0.966537	1.33777	1.33128	1.38724	27.6781	15.9757	34.3833	25.5854	28.5774	0.00490702	0.0729339	0.078326	10.1497	16.0845	15_Quies	inactive	2	-1	01_prox	1.90413	1.27225	2.60488	0.371237	0.36474	0.0279809	0.194964	0.286689	0.0649031	0.315648	0.205618	1.90413	0.420702
chr15:24900237-24901737	24900987	+	CCTGTAGTCCCAGCTACTTG	GGG	CCTGTAGTCCCAGCTACTGG	1	NR_146177	+	0	3.1096	5.39946	8.3598	0	0	0.532511	0.462413	14.1052	5.27591	27.9928	6.95923	1.68693	0.0147211	0.0243113	0.039163	2.68707	2.26189	15_Quies	inactive	2	-1	01_prox	3.1096	5.39946	1.48017	0	0.532511	-0.035049	0	0.098623	0.0553139	0.11962	0.462413	3.1096	0.462413
chr13:24916390-24917890	24917140	+	CCTGTAGTCCCAGCTACTCG	GGG	CCTGTAGTCCCAGCTACTGG	1	NM_018451	-	0	0.654652	1.79982	3.06526	0.644358	0.668887	1.59753	1.84965	23.6861	46.3984	16.3095	24.9713	99.7898	0.0147211	0.0729339	0.039163	89.591	33.677	5_TxWk	active	2	-1	01_prox	0.654652	1.79982	0.632719	0.0245287	0.953175	0.12606	0.0374683	0.529594	0.393211	0.326237	1.20529	0.654652	1.20529
chr12:24921542-24923042	24922292	-	CCTGTAGTCCCAGCTACTTG	GGG	CCTGTAGTCCCAGCTACTGG	1	NM_001178091	-	1.04181	10.8018	22.1121	58.5186	0.644358	1.00333	1.06502	0.924826	49.9005	45.4123	39.4016	46.4631	23.5969	0.0147211	0.19449	0.130543	28.1743	54.7879	7_Enh	active	2	-1	01_prox	9.75995	21.0703	18.2032	0.358972	0.420664	-0.0700979	0.0367801	0.0199648	0.00487968	0.0355976	0.137079	9.75995	0.280468
chr14:24983372-24984872	24984122	+	CCTGTAGTCCCAGCTACTTG	GGG	CCTGTAGTCCCAGCTACTGG	1	NM_001351942	-	0.694537	1.80029	5.9137	6.68784	0.322179	0.334443	0.266256	0	85.5627	18.589	45.2432	56.4925	24.4404	0	0.0121556	0	1.37014	6.28302	15_Quies	inactive	2	-1	01_prox	1.10576	5.21916	0.387069	0.0122643	-0.0559235	-0.133128	0.0110914	-0.010715	-0.0537566	0.341387	-0.157465	1.10576	-0.322179
chr12:25065047-25066547	25065797	-	CCTGTAGTCCCAGCTACTTG	GGG	CCTGTAGTCCCAGCTACTGG	1	NM_001366546	+	1.04181	7.03751	11.5703	14.769	0.966537	1.67222	1.59753	0.924826	31.6702	11.4887	40.5778	12.6904	8.91662	0	0.0486226	0.039163	0.911208	4.27245	15_Quies	inactive	2	-1	01_prox	5.9957	10.5285	1.59935	0.70568	0.630996	-0.336353	0.117698	0.0599323	-0.00303857	0.0728482	-0.0417109	5.9957	-0.0417109
chr10:25153661-25155161	25154411	-	CCTGTAGTCCCAGCTACTTG	GGG	CCTGTAGTCCCAGCTACTGG	1	NR_120649	+	0.347269	1.80029	3.08541	6.68784	0.644358	0.668887	0.798767	0.924826	25.549	33.9729	36.3044	15.9653	6.26573	0	0.0850895	0.0261087	0.0798138	8.29358	15_Quies	inactive	2	-1	01_prox	1.45302	2.73814	1.80121	0.0245287	0.154408	0.0630299	0.0168811	0.0563917	0.0442339	0.157715	0.280468	1.45302	0.280468
chr20:25283812-25285312	25284562	-	CCTGTAGTCCCAGCTACTTG	GGG	CCTGTAGTCCCAGCTACTGG	1	NM_002862	+	1.04181	9.00147	11.5703	14.2117	0.644358	0.334443	0.266256	2.77448	56.82	66.0229	22.8961	90.8793	125.475	0.0294421	0.0972452	0.078326	108.7	145.515	5_TxWk	active	2	-1	01_prox	7.95966	10.5285	1.32069	-0.309915	-0.378103	1.25411	-0.0389357	-0.0359124	0.161742	0.393637	0.410892	7.95966	2.13012
chr1:25375168-25376668	25375918	-	CCTGTAGTCCCAGCTACTTG	AGG	CCTGTAGTCCCAGCTACTGG	1	NM_001330430	-	1.04181	1.63663	3.34253	5.85186	0.644358	0.668887	0	0.924826	14.5044	63.0151	12.2713	36.6383	72.8793	0	0.0121556	0	87.3696	30.6611	15_Quies	inactive	2	-1	01_prox	0.594825	2.30072	1.25467	0.0245287	-0.644358	0.462413	0.0412368	-0.280068	0.0583088	0.207898	0.280468	0.594825	0.280468
chr2:25382594-25384094	25383344	-	CCTGTAGTCCCAGCTACTTG	GGG	CCTGTAGTCCCAGCTACTGG	1	NM_001320932	-	0	1.80029	2.82829	5.5732	1.28872	0	1.33128	0.462413	48.4367	43.4893	31.5997	72.0485	30.4249	0	0.0121556	0.0130543	25.7599	123.398	15_Quies	inactive	2	-1	01_prox	1.80029	2.82829	1.37245	-1.28872	0.0425614	-0.434432	-0.715837	0.0150484	-0.148264	0.17943	-0.826303	1.80029	-0.826303
chr9:25411436-25412936	25412186	+	CCTGTAGTCCCAGCTACTTG	GGG	CCTGTAGTCCCAGCTACTGG	1			0	0.654652	0.514235	3.90124	0.966537	1.67222	0	0.924826	13.4399	11.5873	26.6206	5.32176	2.24924	0	0.0607782	0.0261087	0	2.26189	15_Quies	inactive	2	-1	01_prox	0.654652	0.514235	1.6935	0.70568	-0.966537	0.462413	1.07795	-1.87956	-0.0106917	0.524458	-0.0203862	0.654652	-0.0417109
chr2:25438643-25440143	25439393	+	CCTGTAGTCCCAGCTACTAG	GGG	CCTGTAGTCCCAGCTACTGG	1	NM_001320932	-	0	19.9669	34.1966	78.0248	0.322179	1.00333	2.13004	2.77448	37.259	12.4748	35.9123	29.065	36.5903	0	0.0850895	0.0261087	21.5165	19.1004	15_Quies	inactive	2	-1	01_prox	19.9669	34.1966	21.9141	0.681151	1.80787	0.322217	0.034114	0.0528668	0.0314298	0.0262229	1.19856	19.9669	2.4523
chr20:25524794-25526294	25525544	+	CCTGTAGTCCCAGCTACTTG	GGG	CCTGTAGTCCCAGCTACTGG	1	NM_025176	-	0.694537	9.16513	13.3701	20.6208	1.6109	0.334443	0.798767	0.462413	41.7833	13.1158	29.9923	36.4336	128.227	0.00490702	0.0243113	0.039163	40.153	62.5789	7_Enh	active	2	-1	01_prox	8.47059	12.6756	3.62536	-1.27645	-0.812129	-0.168177	-0.150692	-0.0640704	-0.0576365	0.050185	-1.14848	8.47059	-1.14848
chr3:25627615-25629115	25628365	+	CCTGTAGTCCCAGCTACTTG	CGG	CCTGTAGTCCCAGCTACTGG	1	NM_001330700	-	0.347269	2.94593	3.85676	6.9665	0.966537	1.33777	0.798767	0.462413	41.9164	81.2589	29.757	47.2818	133.388	0	0	0.0261087	403.06	37.4468	4_Tx	active	2	-1	01_prox	2.59867	3.50949	1.55487	0.371237	-0.167771	-0.168177	0.142857	-0.0478048	-0.0761606	0.151075	-0.504124	2.59867	-0.504124
chr10:25709052-25710552	25709802	-	CCTGTAGTCCCAGCTACTCG	GGG	CCTGTAGTCCCAGCTACTGG	1	NR_108067	+	0	1.3093	1.28559	3.90124	0.966537	1.33777	0.266256	1.38724	27.6781	10.3546	36.1867	18.4215	6.24565	0.00490702	0.0972452	0.143598	0.0332558	6.28302	15_Quies	inactive	2	-1	01_prox	1.3093	1.28559	1.30783	0.371237	-0.700282	0.560492	0.283537	-0.544718	0.107838	0.256329	0.420702	1.3093	0.420702
chr22:25740576-25742076	25741326	-	CCTGTAGTCCCAGCTACAGG	CGG	CCTGTAGTCCCAGCTACTGG	1			0.694537	7.69216	12.0845	16.4409	1.28872	2.3411	1.33128	0.462413	33.5331	19.2793	36.0691	26.6088	44.8442	0	0.0729339	0.0522173	69.1387	16.5872	15_Quies	inactive	3	-1	01_prox	6.99763	11.39	2.17821	1.05239	0.0425614	-0.434432	0.150392	0.00373674	-0.0524757	0.196367	-0.267233	6.99763	-0.826303
chr22:25772841-25774341	25773591	-	CCTGTAGTCCCAGCTACTCG	GGG	CCTGTAGTCCCAGCTACTGG	1	NM_001318245	+	0	2.45495	1.28559	7.24516	0.966537	1.33777	0.532511	0.462413	27.5451	18.589	37.0885	24.562	24.5006	0	0.0243113	0.117489	43.6648	13.0687	15_Quies	inactive	2	-1	01_prox	2.45495	1.28559	2.97978	0.371237	-0.434026	-0.035049	0.15122	-0.337609	-0.0695809	0.138023	-0.504124	2.45495	-0.504124
chr10:25777451-25778951	25778201	+	CCTGTAGTCCCAGCTACTTG	GGG	CCTGTAGTCCCAGCTACTGG	1			0.694537	9.65612	15.9413	35.6685	0.966537	0.668887	1.33128	2.31207	29.1419	9.51637	36.3828	14.3278	7.792	0	0.0729339	0	0.0199535	4.52377	15_Quies	inactive	2	-1	01_prox	8.96158	15.2467	9.86359	-0.29765	0.36474	0.490394	-0.0332141	0.0239225	0.0384723	0.0285927	1.34553	8.96158	1.34553
chr18:25800450-25801950	25801200	+	CCTGTAGTCCCAGCTACTTG	AGG	CCTGTAGTCCCAGCTACTGG	1			0.347269	2.12762	3.59964	7.24516	0.644358	1.00333	1.59753	0.462413	31.5371	10.6011	43.871	18.4215	10.6638	0.00981405	0.0121556	0.039163	0.0266046	10.0528	15_Quies	inactive	2	-1	01_prox	1.78035	3.25237	1.82276	0.358972	0.953175	-0.56756	0.20163	0.293071	-0.0263769	0.296617	-0.0889257	1.78035	-0.181945
chr10:25827697-25829197	25828447	-	CCTGTAGTCCCAGCTACTTG	GGG	CCTGTAGTCCCAGCTACTGG	1			0.347269	6.05553	8.48487	25.0794	0.644358	1.00333	0.266256	2.31207	38.7228	10.1574	39.284	19.8543	7.77192	0.00981405	0.0486226	0.130543	0	5.52906	15_Quies	inactive	2	-1	01_prox	5.70826	8.1376	8.29726	0.358972	-0.378103	1.02291	0.0628864	-0.0464636	0.0674309	0.0404333	1.66771	5.70826	1.66771
chr13:25884490-25885990	25885240	-	CCTGTAGTCCCAGCTACTTG	GGG	CCTGTAGTCCCAGCTACTGG	1	NM_016529	+	0	1.47297	1.5427	5.01588	0.322179	0	0	1.38724	35.263	10.2067	25.0132	28.451	14.6803	0	0.0364669	0.078326	0.671767	12.3147	15_Quies	inactive	2	-1	01_prox	1.47297	1.5427	1.73659	-0.322179	-0.322179	0.69362	-0.218728	-0.208841	0.212338	0.616456	0.344449	1.47297	1.06506
chr21:25900129-25901629	25900879	+	CCTGTAGTCCCAGCTACTAG	AGG	CCTGTAGTCCCAGCTACTGG	1	NM_000484	-	0.694537	10.6381	15.1699	20.3422	0.644358	1.67222	2.66256	1.38724	41.9164	12.2776	48.1837	27.4275	80.7516	0	0.0607782	0.039163	225.009	14.5766	5_TxWk	active	2	-1	01_prox	9.94356	14.4754	2.58612	1.02786	2.0182	-0.637658	0.103369	0.139423	0.0378102	0.104136	0.363084	9.94356	0.742881
chr2:25908765-25910265	25909515	+	CCTGTAGTCCCAGCTACTTG	GGG	CCTGTAGTCCCAGCTACTGG	1			0.347269	2.29128	4.62811	13.933	0.322179	0.668887	0.532511	2.31207	35.6622	78.7442	27.5615	46.6678	36.9116	0.00490702	0.0243113	0.039163	23.8577	63.5841	15_Quies	inactive	2	-1	01_prox	1.94401	4.28084	4.65244	0.346708	0.210332	0.889777	0.178346	0.0491333	0.146469	0.150602	0.972558	1.94401	1.98989
chr2:25996689-25998189	25997439	-	CCTGTAGTCCCAGCTACTTG	GGG	CCTGTAGTCCCAGCTACTGG	1			0	1.47297	3.59964	9.75309	0.966537	1.00333	0.532511	0.462413	55.4893	161.975	27.836	115.441	37.9157	0	0	0.039163	45.2544	93.24	5_TxWk	active	2	-1	01_prox	1.47297	3.59964	3.07673	0.036793	-0.434026	-0.035049	0.0249789	-0.120575	-0.0516886	0.102532	-0.504124	1.47297	-0.504124
chr18:26102401-26103901	26103151	-	CCTGTAGTCCCAGCTACTTG	AGG	CCTGTAGTCCCAGCTACTGG	1			0.694537	3.27326	4.62811	9.19578	1.28872	1.33777	0.798767	1.84965	40.0534	87.6689	45.4785	55.2645	100.091	0.0147211	0.0607782	0.039163	19.2418	68.1079	15_Quies	inactive	2	-1	01_prox	2.57872	3.93357	2.28383	0.0490574	-0.48995	0.525443	0.0190239	-0.124556	0.0659829	0.240675	0.274158	2.57872	0.560936
chr8:26231225-26232725	26231975	+	CCTGTAGTCCCAGCTACTTG	GGG	CCTGTAGTCCCAGCTACTGG	1			0.347269	6.2192	8.99911	27.866	0.644358	0.334443	0.532511	0.462413	27.9443	9.46706	25.17	15.3512	4.75955	0	0.0486226	0.0913803	0.166279	12.566	15_Quies	inactive	2	-1	01_prox	5.87193	8.65184	9.43344	-0.309915	-0.111847	-0.035049	-0.0527791	-0.0129276	-0.00661168	0.0743506	-0.0889257	5.87193	-0.181945
chr8:26252060-26253560	26252810	+	CCTGTAGTCCCAGCTACTTG	GGG	CCTGTAGTCCCAGCTACTGG	1			0.347269	1.47297	2.57117	5.5732	0.966537	1.33777	0.266256	0.462413	34.4646	56.753	23.7586	35.2055	25.6252	0.00490702	0.0607782	0.117489	8.98571	83.6898	15_Quies	inactive	2	-1	01_prox	1.1257	2.2239	1.50101	0.371237	-0.700282	0.0980788	0.329783	-0.314888	-0.0964659	0.191354	-0.504124	1.1257	-0.504124
chr16:26263787-26265287	26264537	-	CCTGTAGTCCCAGCTACTCG	GGG	CCTGTAGTCCCAGCTACTGG	1			0.347269	1.47297	0.771352	2.7866	0.322179	0.668887	0.798767	0.924826	17.2988	11.1928	31.4037	7.36859	2.97221	0.00981405	0.0121556	0.0522173	0.0133023	3.01585	15_Quies	inactive	2	-1	01_prox	1.1257	0.424083	1.00762	0.346708	0.476588	0.0630299	0.307993	1.12381	0.247054	0.409949	0.602647	1.1257	0.602647
chr8:26335569-26337069	26336319	+	CCTGTAGTCCCAGCTACTTG	GGG	CCTGTAGTCCCAGCTACTGG	1	NM_002717	+	0.347269	2.78227	3.08541	4.1799	0.322179	0	2.13004	2.31207	108.317	98.3687	31.2468	62.633	105.955	0	0.0243113	0.0652716	109.185	119.629	5_TxWk	active	2	-1	01_prox	2.435	2.73814	0.547245	-0.322179	1.80787	0.0910107	-0.132312	0.660253	0.519196	0.260917	1.98989	2.435	1.98989
chr1:26346867-26348367	26347617	-	CCTGTAGTCCCAGCTACTTG	GGG	CCTGTAGTCCCAGCTACTGG	1	NM_001039775	-	0.347269	3.27326	4.11388	11.4251	0.644358	2.67555	1.06502	1.84965	33.6662	68.4389	23.1705	38.4804	27.5531	0	0.0364669	0.078326	5.62022	62.3275	15_Quies	inactive	2	-1	01_prox	2.92599	3.76661	3.65559	2.03119	0.420664	0.392315	0.694188	0.111682	0.108803	0.184697	0.589088	2.92599	1.20529
chr12:26375239-26376739	26375989	+	CCTGTAGTCCCAGCTACTTG	GGG	CCTGTAGTCCCAGCTACTGG	1	NM_002223	-	0.347269	9.98344	11.5703	25.358	1.6109	1.00333	1.59753	1.84965	37.6582	12.4255	41.6363	25.7901	33.6783	0.0147211	0.0850895	0.104435	28.713	11.5608	15_Quies	inactive	2	-1	01_prox	9.63618	11.223	6.89388	-0.607565	-0.0133622	0.12606	-0.0630504	-0.00119061	0.00954617	0.165453	0.0576973	9.63618	0.238757
chr1:26435539-26437039	26436289	+	CCTGTAGTCCCAGCTACTTG	GGG	CCTGTAGTCCCAGCTACTGG	1	NM_205861	+	0.694537	4.4189	3.59964	7.52382	0	0.668887	1.86379	3.69931	43.2471	128.249	25.8757	101.113	205.042	0.0539773	0.0243113	0.0913803	135.85	292.286	5_TxWk	active	2	-1	01_prox	3.72436	2.90511	1.96209	0.668887	1.86379	0.917758	0.179598	0.641556	0.541683	0.299597	1.80804	3.72436	3.69931
chr8:26472272-26473772	26473022	+	CCTGTAGTCCCAGCTACTTG	GGG	CCTGTAGTCCCAGCTACTGG	1			0	2.78227	7.4564	8.3598	0.966537	0.334443	1.06502	0.924826	44.0455	83.5271	28.4633	82.4873	21.2473	0.00490702	0.0607782	0.0652716	58.0779	92.2347	15_Quies	inactive	2	-1	01_prox	2.78227	7.4564	0.451697	-0.632094	0.0984849	-0.0700979	-0.227186	0.0132081	-0.00498947	0.244747	-0.0203862	2.78227	-0.0417109
chr1:26482838-26484338	26483588	+	CCTGTAGTCCCAGCTACTGT	GGG	CCTGTAGTCCCAGCTACTGG	1			0	6.54652	8.99911	14.769	0.322179	1.00333	1.33128	0.924826	48.0375	146.789	26.4246	142.255	207.532	0	0.0243113	0.130543	136.049	353.86	5_TxWk	active	1	-1	01_prox	6.54652	8.99911	2.88493	0.681151	1.0091	-0.203226	0.104048	0.112133	0.040805	0.280189	0.145634	6.54652	0.602647
chr6:26558882-26560382	26559632	+	CCTGTAGTCCCAGCTACTCG	GGG	CCTGTAGTCCCAGCTACTGG	1			0	2.12762	3.08541	5.01588	0.644358	0.668887	1.59753	0.462413	61.2112	410.091	43.2438	244.801	34.8431	0	0.0243113	0.0130543	181.33	146.269	5_TxWk	active	2	-1	01_prox	2.12762	3.08541	0.965235	0.0245287	0.953175	-0.56756	0.0115287	0.30893	-0.0362738	0.199367	-0.181945	2.12762	-0.181945
chr1:26792980-26794480	26793730	-	CCTGTAGTCCCAGCTACTTG	GGG	CCTGTAGTCCCAGCTACTGG	1	NM_001374484	+	0	6.54652	7.97064	16.7196	0.966537	1.00333	0.798767	1.38724	64.671	91.0711	30.2667	132.021	362.991	0	0.0972452	0.0522173	154.38	132.195	5_TxWk	active	2	-1	01_prox	6.54652	7.97064	4.37448	0.036793	-0.167771	0.294236	0.00562024	-0.0210486	0.0251622	0.0598101	0.420702	6.54652	0.420702
chr2:26818771-26820271	26819521	+	CCTGTAGTCCCAGCTACTCG	GGG	CCTGTAGTCCCAGCTACTGG	1			0.347269	2.94593	6.17082	13.097	0.322179	1.67222	1.59753	1.38724	41.118	93.9803	31.9133	58.13	85.2501	0	0.0729339	0.0261087	89.9635	108.068	14_ReprPCWk	inactive	2	-1	01_prox	2.59867	5.82355	3.4631	1.35004	1.27535	-0.105147	0.519512	0.219	0.0835358	0.0784329	1.06506	2.59867	1.06506
chr18:26842772-26844272	26843522	+	CCTGTAGTCCCAGCTACTCG	GGG	CCTGTAGTCCCAGCTACTGG	1			0.694537	1.47297	2.05694	10.0318	1.28872	3.00999	0.532511	0.462413	37.3921	17.8987	39.48	28.0416	10.3425	0	0.0607782	0.078326	24.3499	15.0792	15_Quies	inactive	2	-1	01_prox	0.77843	1.3624	3.98741	1.72127	-0.756205	-0.035049	2.21121	-0.555053	-0.0884957	0.107098	-0.826303	0.77843	-0.826303
chr8:27104703-27106203	27105453	+	CCTGTAGTCCCAGCTACTCG	GGG	CCTGTAGTCCCAGCTACTGG	1			0	0.981978	1.02847	2.7866	0.322179	0	0.532511	0	14.9036	6.80445	28.5417	7.36859	3.29352	0	0.0364669	0.117489	0.0266046	3.01585	14_ReprPCWk	inactive	2	-1	01_prox	0.981978	1.02847	0.879065	-0.322179	0.210332	-0.266256	-0.328092	0.20451	-0.115617	0.35886	-0.322179	0.981978	-0.322179
chr10:27182661-27184161	27183411	-	CCTGTAGTCCCAGCTACTTG	GGG	CCTGTAGTCCCAGCTACTGG	1	NM_001172304	+	0.347269	4.25524	4.88523	9.47443	0.966537	0.334443	1.06502	0.462413	35.1299	138.604	29.5218	81.4639	227.012	0	0.0364669	0.078326	162.927	81.6792	5_TxWk	active	2	-1	01_prox	3.90797	4.53796	2.2946	-0.632094	0.0984849	-0.301305	-0.161745	0.0217025	-0.0552334	0.109563	-0.504124	3.90797	-0.504124
chr2:27218720-27220220	27219470	-	CCTGTAGTCCCAGCTACTTG	GGG	CCTGTAGTCCCAGCTACTGG	1	NM_001306079	+	1.04181	16.8573	28.54	45.7002	0.966537	1.33777	1.59753	3.23689	54.6909	125.093	28.6201	110.938	215.866	0.00490702	0.109401	0.130543	361.869	278.966	6_EnhG	active	2	-1	01_prox	15.8155	27.4982	8.5801	0.371237	0.630996	0.81968	0.023473	0.0229468	0.0508382	0.0223922	2.27036	15.8155	2.27036
chr7:27264700-27266200	27265450	-	CCTGTAGTCCCAGCTACTAG	GGG	CCTGTAGTCCCAGCTACTGG	1			0	8.18315	14.1415	35.6685	0.644358	0.334443	1.06502	0.924826	58.6829	24.1114	34.0304	64.6799	4.9202	0	0.109401	0.039163	0.658464	24.1268	15_Quies	inactive	2	-1	01_prox	8.18315	14.1415	10.7635	-0.309915	0.420664	-0.0700979	-0.0378723	0.0297469	0.0078632	0.028036	0.280468	8.18315	0.280468
chr1:27318508-27320008	27319258	+	CCTGTAGTCCCAGCTACTCG	GGG	CCTGTAGTCCCAGCTACTGG	1			0.347269	1.96396	3.85676	4.73722	1.6109	0	0.266256	0.924826	45.11	116.958	27.2871	105.002	201.267	0	0.0243113	0.130543	157.386	210.104	15_Quies	inactive	2	-1	01_prox	1.61669	3.50949	0.440229	-1.6109	-1.34464	0.329285	-0.996417	-0.383144	-0.156282	0.227793	-0.686069	1.61669	-0.686069
chr2:27507890-27509390	27508640	-	CCTGTAGTCCCAGCTACTTG	AGG	CCTGTAGTCCCAGCTACTGG	1	NM_001486	+	0.347269	6.05553	7.71352	25.358	0.966537	0.334443	0.532511	2.31207	28.7427	49.9486	29.0905	28.451	65.2078	0	0.0607782	0.039163	62.4942	44.9864	15_Quies	inactive	2	-1	01_prox	5.70826	7.36625	8.82226	-0.632094	-0.434026	0.889777	-0.110733	-0.0589209	0.053798	0.0818061	0.657628	5.70826	1.34553
chr1:27728104-27729604	27728854	+	CCTGTAGTCCCAGCTACTTG	GGG	CCTGTAGTCCCAGCTACTGG	1	NM_001143912	+	1.04181	8.34681	9.51334	15.8836	1.28872	1.67222	1.06502	1.84965	35.1299	91.4656	31.2076	53.0129	91.315	0	0.0486226	0.0261087	44.2036	64.8407	5_TxWk	active	2	-1	01_prox	7.30501	8.47154	3.18514	0.383501	-0.223694	0.392315	0.0524983	-0.0264054	0.0377943	0.137856	0.274158	7.30501	0.560936
chrX:27847927-27849427	27848677	-	CCTGTAGTCCCAGCTACTTG	GGG	CCTGTAGTCCCAGCTACTGG	1			0.694537	3.1096	3.08541	9.47443	0.644358	0.668887	0.532511	0.924826	14.5044	19.082	43.3614	9.00606	4.90012	0.00490702	0	0.039163	5.96608	5.52906	15_Quies	inactive	2	-1	01_prox	2.41506	2.39087	3.19451	0.0245287	-0.111847	0.196158	0.0101566	-0.0467809	0.0319444	0.233036	0.137079	2.41506	0.280468
chr1:27938961-27940461	27939711	+	CCTGTAGTCCCAGCTACTTG	GGG	CCTGTAGTCCCAGCTACTGG	1	NM_001009568	+	0.347269	13.4204	21.3407	31.7672	0.644358	2.67555	1.86379	3.23689	38.5897	91.7614	27.0518	71.2297	209.4	0.00490702	0.0243113	0.0522173	201.743	137.724	5_TxWk	active	2	-1	01_prox	13.0731	20.9935	5.21324	2.03119	1.21943	0.686552	0.155372	0.0580862	0.0825123	0.0651189	1.2671	13.0731	2.59253
chr13:28006116-28007616	28006866	-	CCTGTAGTCCCAGCTACTTG	AGG	CCTGTAGTCCCAGCTACTGG	1	NR_130706	-	0	4.25524	6.68505	15.3263	0.644358	0	0.798767	1.38724	30.2064	34.5646	20.6613	41.5507	30.4651	0	0.0243113	0.0652716	28.7596	69.1132	15_Quies	inactive	2	-1	01_prox	4.25524	6.68505	4.32062	-0.644358	0.154408	0.294236	-0.151427	0.0230976	0.048471	0.0652474	0.742881	4.25524	0.742881
chr1:28022094-28023594	28022844	-	CCTGTAGTCCCAGCTACTTG	GGG	CCTGTAGTCCCAGCTACTGG	1	NM_001990	-	1.38907	5.72821	5.65658	10.0318	1.28872	2.00666	1.86379	3.23689	55.2232	12.7214	33.9912	24.7667	204.6	0.0245351	0.0364669	0.039163	73.9143	29.1532	5_TxWk	active	2	-1	01_prox	4.33913	4.26751	2.18759	0.717944	0.575073	0.686552	0.165458	0.134756	0.225413	0.357767	0.630056	4.33913	1.94818
chr16:28089647-28091147	28090397	-	CCTGTAGTCCCAGCTACTCG	AGG	CCTGTAGTCCCAGCTACTGG	1			0.694537	3.1096	2.05694	5.01588	1.28872	0.668887	0.532511	1.84965	23.1538	17.1097	25.366	26.6088	188.313	0.0343492	0.133712	0.169706	91.7128	78.9147	5_TxWk	active	2	-1	01_prox	2.41506	1.3624	1.47947	-0.61983	-0.756205	0.658571	-0.256652	-0.555053	0.129806	1.19966	0.108202	2.41506	0.560936
chr6:28140237-28141737	28140987	+	CCTGTAGTCCCAGCTACTTG	GGG	CCTGTAGTCCCAGCTACTGG	1			0.694537	13.9114	12.5987	28.4233	0.644358	2.00666	2.13004	0	53.7594	262.514	58.2987	121.377	173.633	0.0147211	0	0.130543	163.678	212.869	5_TxWk	active	2	-1	01_prox	13.2168	11.9042	7.91228	1.3623	1.48569	-1.06502	0.103073	0.124803	-0.0232379	0.0360636	-0.644358	13.2168	-0.644358
chr1:28264771-28266271	28265521	-	CCTGTAGTCCCAGCTACTCG	GGG	CCTGTAGTCCCAGCTACTGG	1	NM_031459	+	0	5.23722	4.11388	8.08114	1.6109	1.67222	1.86379	1.84965	68.663	217.003	28.424	170.706	191.767	0	0.0607782	0.169706	428.7	270.17	5_TxWk	active	2	-1	01_prox	5.23722	4.11388	1.98363	0.0613217	0.252893	-0.00706808	0.0117088	0.0614732	0.029545	0.123745	0.238757	5.23722	0.238757
chr16:28267287-28268787	28268037	+	CCTGTAGTCCCAGCTACTTG	GGG	CCTGTAGTCCCAGCTACTGG	1			1.04181	6.87385	10.7989	18.3916	0.322179	0.668887	1.59753	0.924826	25.416	62.4727	24.2683	37.8664	20.9259	0.00490702	0.0486226	0.039163	62.5741	82.1819	14_ReprPCWk	inactive	2	-1	01_prox	5.83204	9.75712	3.79631	0.346708	1.27535	-0.336353	0.0594488	0.13071	0.0347352	0.0576377	0.602647	5.83204	0.602647
chr1:28291482-28292982	28292232	+	CCTGTAGTCCCAGCTACTTG	GGG	CCTGTAGTCCCAGCTACTGG	1			0.347269	12.7657	13.113	21.7355	0.322179	1.67222	1.06502	2.31207	67.3324	130.271	27.5615	156.787	137.906	0.00490702	0.133712	0.039163	328.394	220.66	5_TxWk	active	2	-1	01_prox	12.4184	12.7657	4.31124	1.35004	0.742843	0.623522	0.108712	0.0581905	0.0930367	0.0956618	0.972558	12.4184	1.98989
chr8:28407803-28409303	28408553	+	CCTGTAGTCCCAGCTACTTG	GGG	CCTGTAGTCCCAGCTACTGG	1			1.04181	2.45495	6.17082	12.5397	0.966537	0	0.532511	0.462413	60.812	44.5741	25.0524	93.5402	26.4888	0	0.121556	0.078326	26.6512	106.309	15_Quies	inactive	2	-1	01_prox	1.41314	5.12901	3.18444	-0.966537	-0.434026	-0.035049	-0.683964	-0.0846218	-0.0438449	0.359901	-0.121825	1.41314	-0.504124
chr2:28427730-28429230	28428480	+	CCTGTAGTCCCAGCTACTTG	GGG	CCTGTAGTCCCAGCTACTGG	1			0.694537	6.87385	9.77046	24.5221	0.966537	1.67222	1.86379	2.31207	56.1547	128.939	33.9912	132.635	45.7278	0	0.0607782	0.0522173	10.582	112.34	15_Quies	inactive	2	-1	01_prox	6.17931	9.07592	7.3758	0.70568	0.897252	0.224139	0.1142	0.0988607	0.0564695	0.0419683	1.34553	6.17931	1.34553
chr2:28586125-28587625	28586875	-	CCTGTAGTCCCAGCTACTTG	GGG	CCTGTAGTCCCAGCTACTGG	1	NM_001170585	+	0.694537	7.5285	13.113	42.9136	0.966537	0	0.532511	0	42.7148	26.5768	32.8543	44.6209	10.4027	0	0.0607782	0.039163	0.305953	31.1638	5_TxWk	active	2	-1	01_prox	6.83396	12.4184	14.9003	-0.966537	-0.434026	-0.266256	-0.141431	-0.0349501	-0.0228934	0.023686	-0.966537	6.83396	-0.966537
chr10:28706859-28708359	28707609	-	CCTGTAGTCCCAGCTACTTG	GGG	CCTGTAGTCCCAGCTACTGG	1			0.347269	5.72821	9.77046	16.4409	1.28872	1.67222	0.798767	0.462413	73.7196	120.902	35.2066	206.321	30.204	0.00490702	0.0850895	0.0261087	16.2222	148.782	15_Quies	inactive	2	-1	01_prox	5.38094	9.42319	3.33524	0.383501	-0.48995	-0.168177	0.0712703	-0.051994	-0.0513434	0.0621363	-0.826303	5.38094	-0.826303
chr10:28787126-28788626	28787876	+	CCTGTAGTCCCAGCTACTTG	GGG	CCTGTAGTCCCAGCTACTGG	1	NR_120652	+	0.347269	5.23722	7.19929	11.4251	0.966537	0.668887	1.06502	0.462413	69.7276	12.9679	38.3431	84.7388	7.97274	0	0.0972452	0.078326	0.179581	11.3094	15_Quies	inactive	2	-1	01_prox	4.88995	6.85202	2.11288	-0.29765	0.0984849	-0.301305	-0.0608699	0.0143731	-0.0455077	0.0902708	-0.504124	4.88995	-0.504124
chr1:28805565-28807065	28806315	+	CCTGTAGTCCCAGCTACTCG	GGG	CCTGTAGTCCCAGCTACTGG	1			0.347269	3.76425	5.14235	10.0318	1.28872	1.00333	1.33128	4.16172	38.3236	16.3701	29.6786	33.9774	81.8762	0.00981405	0.0121556	0.104435	24.7356	43.4785	15_Quies	inactive	2	-1	01_prox	3.41698	4.79508	2.4447	-0.285386	0.0425614	1.41522	-0.0835199	0.00887605	0.29666	0.103258	2.873	3.41698	2.873
chr17:28845035-28846535	28845785	+	CCTGTAGTCCCAGCTACTTG	GGG	CCTGTAGTCCCAGCTACTGG	1			0	4.09158	4.11388	11.7037	0.322179	1.00333	0.532511	0	62.675	176.916	31.4821	126.29	106.196	0.00981405	0.0486226	0.0522173	138.045	163.61	5_TxWk	active	2	-1	01_prox	4.09158	4.11388	3.79492	0.681151	0.210332	-0.266256	0.166477	0.0511274	-0.0275279	0.085443	-0.322179	4.09158	-0.322179
chr17:28859619-28861119	28860369	-	CCTGTAGTCCCAGCTACTTG	GGG	CCTGTAGTCCCAGCTACTGG	1	NR_134328	+	0.347269	3.76425	4.11388	7.52382	0	0.668887	1.06502	0.924826	60.679	259.259	32.8151	193.016	138.087	0.0245351	0.0121556	0.0652716	176.661	264.389	4_Tx	active	2	-1	01_prox	3.41698	3.76661	1.70497	0.668887	1.06502	-0.0700979	0.195754	0.282754	0.128868	0.139343	0.924826	3.41698	0.924826
chr8:28885625-28887125	28886375	-	CCTGTAGTCCCAGCTACTTG	AGG	CCTGTAGTCCCAGCTACTGG	1	NM_001363038	-	0.347269	2.12762	1.79982	4.45856	1.28872	0.668887	0.798767	0.462413	52.5618	94.6706	28.9729	51.1708	32.8148	0.00490702	0.0243113	0.182761	7.38278	36.9441	5_TxWk	active	2	-1	01_prox	1.78035	1.45255	1.32937	-0.61983	-0.48995	-0.168177	-0.34815	-0.337303	-0.200984	0.243233	-0.826303	1.78035	-0.826303
chr16:28920241-28921741	28920991	-	CCTGTAGTCCCAGCTACTCG	GGG	CCTGTAGTCCCAGCTACTGG	1	NM_024816	-	0	4.74623	12.3416	64.9277	0.966537	1.33777	1.06502	1.38724	31.6702	133.377	18.1914	103.365	95.2311	0.0147211	0.0364669	0.0652716	230.808	249.31	5_TxWk	active	2	-1	01_prox	4.74623	12.3416	26.2931	0.371237	0.0984849	0.161109	0.0782172	0.00797989	0.00647955	0.0315125	0.205618	4.74623	0.420702
chr22:28974642-28976142	28975392	+	CCTGTAGTCCCAGCTACTCG	GGG	CCTGTAGTCCCAGCTACTGG	1	NM_001206998	+	0	2.45495	2.82829	3.90124	0.644358	1.67222	1.59753	1.84965	103.66	24.2593	49.7127	71.6391	52.4755	0	0	0	9.37813	24.3781	15_Quies	inactive	2	-1	01_prox	2.45495	2.82829	0.536474	1.02786	0.953175	0.12606	0.418689	0.337015	0.308952	0.256329	1.20529	2.45495	1.20529
chr12:28981113-28982613	28981863	+	CCTGTAGTCCCAGCTACTTG	GGG	CCTGTAGTCCCAGCTACTGG	1			0.694537	8.01949	14.3986	24.5221	0.644358	1.00333	0.532511	1.84965	35.1299	13.7075	43.479	21.9011	8.29406	0	0.0486226	0.117489	0.0266046	3.51849	15_Quies	inactive	2	-1	01_prox	7.32495	13.704	5.06175	0.358972	-0.111847	0.658571	0.0490068	-0.00816162	0.0505841	0.0419683	1.20529	7.32495	1.20529
chr16:29025238-29026738	29025988	+	CCTGTAGTCCCAGCTACTCG	GGG	CCTGTAGTCCCAGCTACTGG	1			0	0.981978	1.79982	5.85186	0.966537	1.00333	0.532511	1.38724	10.6454	7.00168	11.0168	9.21074	26.3482	0.00981405	0.0486226	0.078326	37.9448	23.3728	5_TxWk	active	2	-1	01_prox	0.981978	1.79982	2.02602	0.036793	-0.434026	0.427364	0.0374683	-0.24115	0.0718921	0.170886	0.420702	0.981978	0.420702
chrX:29111307-29112807	29112057	-	CCTGTAGTCCCAGCTACTCG	GGG	CCTGTAGTCCCAGCTACTGG	1	NM_014271	+	0.347269	1.63663	2.82829	4.45856	0.966537	0.668887	0.798767	0.924826	15.9681	17.7507	42.9693	7.16391	4.05666	0	0	0.0522173	0.086465	3.76981	15_Quies	inactive	2	-1	01_prox	1.28936	2.48102	0.815134	-0.29765	-0.167771	0.0630299	-0.230851	-0.0676216	-0.0101455	0.497662	-0.0203862	1.28936	-0.0417109
chr22:29196955-29198455	29197705	-	CCTGTAGTCCCAGCTACTCG	GGG	CCTGTAGTCCCAGCTACTGG	1			0.694537	2.61861	3.59964	6.9665	0.966537	1.67222	1.06502	0.462413	28.3435	40.9746	35.1282	38.4804	23.5768	0	0.0364669	0.0130543	18.0845	68.3592	15_Quies	inactive	2	-1	01_prox	1.92407	2.90511	1.68343	0.70568	0.0984849	-0.301305	0.366764	0.0339006	-0.0803775	0.492999	-0.163038	1.92407	-0.504124
chr2:29374696-29376196	29375446	-	CCTGTAGTCCCAGCTACTTG	GGG	CCTGTAGTCCCAGCTACTGG	1	NM_004304	-	0.694537	1.63663	1.79982	7.52382	0.644358	1.33777	0.532511	0.462413	34.5977	16.1729	36.1083	23.9479	7.83216	0	0.0850895	0.0261087	0	10.8068	15_Quies	inactive	2	-1	01_prox	0.942093	1.10528	2.862	0.693416	-0.111847	-0.035049	0.736037	-0.101193	-0.0266419	0.146428	-0.181945	0.942093	-0.181945
chr22:29438773-29440273	29439523	+	CCTGTAGTCCCAGCTACTTG	GGG	CCTGTAGTCCCAGCTACTGG	1	NR_002727	-	1.73634	22.4218	39.339	68.2717	1.28872	2.67555	1.59753	4.62413	32.3355	30.2256	23.9154	24.7667	8.73587	0.0147211	0.0607782	0.0522173	2.10842	27.8966	15_Quies	inactive	2	-1	01_prox	20.6855	37.6026	14.4664	1.38683	0.308817	1.5133	0.0670437	0.00821265	0.05013	0.0464726	1.0787	20.6855	3.33542
chr17:29456111-29457611	29456861	-	CCTGTAGTCCCAGCTACTTG	GGG	CCTGTAGTCCCAGCTACTGG	1	NM_025142	+	0	6.2192	6.94217	8.91712	0.644358	0.668887	0.798767	1.84965	60.812	12.1297	40.9698	29.4744	153.31	0	0.0486226	0.0652716	18.6631	20.6083	5_TxWk	active	2	-1	01_prox	6.2192	6.94217	0.987474	0.0245287	0.154408	0.525443	0.00394403	0.0222421	0.135166	0.22945	0.589088	6.2192	1.20529
chr13:29555756-29557256	29556506	-	CCTGTAGTCCCAGCTACTTG	GGG	CCTGTAGTCCCAGCTACTGG	1	NM_003045	-	0.347269	5.56454	6.17082	5.5732	1.28872	1.00333	0.798767	1.38724	60.0136	53.4001	22.9353	71.4344	116.96	0.0147211	0.0486226	0.039163	469.851	119.629	5_TxWk	active	2	-1	01_prox	5.21727	5.82355	-0.298809	-0.285386	-0.48995	0.294236	-0.0547002	-0.0841325	0.0188528	0.391516	0.0481532	5.21727	0.0985231
chr17:29602228-29603728	29602978	-	CCTGTAGTCCCAGCTACTTG	GGG	CCTGTAGTCCCAGCTACTGG	1	NM_152345	+	1.04181	7.69216	10.0276	18.3916	0.322179	0.668887	0.798767	0	107.652	247.08	33.56	274.48	130.315	0	0.0850895	0.0522173	174.546	305.103	5_TxWk	active	2	-1	01_prox	6.65036	8.98577	4.18199	0.346708	0.476588	-0.399383	0.0521337	0.053038	-0.0185697	0.117929	-0.157465	6.65036	-0.322179
chr16:29751284-29752784	29752034	-	CCTGTAGTCCCAGCTACTCG	GGG	CCTGTAGTCCCAGCTACTGG	1			0	1.47297	3.85676	9.75309	0.966537	0.334443	0.532511	0.924826	38.7228	80.9138	22.308	66.1127	46.6114	0	0.0364669	0.117489	73.4886	81.6792	15_Quies	inactive	2	-1	01_prox	1.47297	3.85676	2.94817	-0.632094	-0.434026	0.196158	-0.42913	-0.112536	-0.00427669	0.102532	-0.0417109	1.47297	-0.0417109
chr10:29904973-29906473	29905723	-	CCTGTAGTCCCAACTACTGG	GGG	CCTGTAGTCCCAGCTACTGG	1			0	9.00147	16.1984	30.6526	0.322179	0.668887	0.798767	3.23689	33.5331	11.1928	41.7147	25.5854	8.75596	0	0	0.0522173	1.09079	10.8068	15_Quies	inactive	8	-1	01_prox	9.00147	16.1984	7.2271	0.346708	0.476588	1.21906	0.0385168	0.0294219	0.0950887	0.135	0.70436	9.00147	2.91471
chr18:30098905-30100405	30099655	-	CCTGTAGTCCCAGCTACTTG	GGG	CCTGTAGTCCCAGCTACTGG	1			0.694537	7.20117	15.1699	18.9489	2.57743	1.00333	0.532511	2.31207	20.6255	9.41775	40.7346	6.34518	10.4429	0	0.0364669	0.078326	0	3.51849	15_Quies	inactive	2	-1	01_prox	6.50664	14.4754	1.88947	-1.5741	-2.04492	0.889777	-0.241923	-0.141269	-0.0145372	0.0547815	-0.265367	6.50664	-0.265367
chr7:30216735-30218235	30217485	+	CCTGTAGTCCCAGCTACTTG	GGG	CCTGTAGTCCCAGCTACTGG	1			2.08361	1.96396	4.37099	10.3104	0.966537	1.00333	0	0.462413	41.6503	16.0743	46.9291	27.2229	11.9892	0.00981405	0.0850895	0.0261087	10.0233	12.8174	15_Quies	inactive	2	-1	01_prox	-0.119655	2.28738	2.96971	0.036793	-0.966537	0.231207	-0.307493	-0.422552	-0.0612783	0.121554	-0.504124	-0.119655	-0.504124
chr3:30302130-30303630	30302880	-	CCTGTAGTCCCAGCTACTTG	GGG	CCTGTAGTCCCAGCTACTGG	1			0.347269	3.43692	6.17082	8.08114	2.89961	0.668887	1.06502	0	40.8518	13.0172	31.9525	15.5559	7.99282	0.00490702	0	0.0652716	0	5.78038	15_Quies	inactive	2	-1	01_prox	3.08966	5.82355	0.95516	-2.23073	-1.83459	-0.532511	-0.721998	-0.31503	-0.374924	0.264555	-1.41719	3.08966	-2.89961
chr22:30382242-30383742	30382992	+	CCTGTAGTCCCAGCTACTTG	GGG	CCTGTAGTCCCAGCTACTGG	1	NM_001017981	-	0.694537	7.20117	7.19929	19.2275	0.966537	1.33777	1.33128	1.38724	56.5539	218.137	30.1491	150.442	285.332	0	0.109401	0.117489	318.803	295.553	5_TxWk	active	2	-1	01_prox	6.50664	6.50475	6.01412	0.371237	0.36474	0.0279809	0.0570551	0.056073	0.0227002	0.1104	0.205618	6.50664	0.420702
chr13:30411283-30412783	30412033	+	CCTGTAGTCCCAGCTACTTG	CGG	CCTGTAGTCCCAGCTACTGG	1			0.694537	3.60059	5.39946	12.261	0.644358	1.33777	1.33128	0	37.3921	31.0638	22.4648	42.5741	18.6767	0	0.0850895	0.0130543	95.0849	66.0973	15_Quies	inactive	2	-1	01_prox	2.90605	4.70493	3.43078	0.693416	0.68692	-0.665639	0.238611	0.146	-0.055709	0.176893	-0.31493	2.90605	-0.644358
chr16:30427910-30429410	30428660	+	CCTGTAGTCCCAGCTACTCG	GGG	CCTGTAGTCCCAGCTACTGG	1	NR_134471	-	1.04181	2.45495	5.9137	6.13052	0.644358	2.67555	0.798767	0.924826	70.3929	227.357	33.4424	238.456	118.888	0	0.0243113	0.130543	316.715	491.835	6_EnhG	active	2	-1	01_prox	1.41314	4.87189	0.108409	2.03119	0.154408	0.0630299	1.43736	0.0316937	0.0551158	0.607633	0.0907057	1.41314	0.280468
chr13:30474584-30476084	30475334	-	CCTGTAGTCCCAGCTACTTG	GGG	CCTGTAGTCCCAGCTACTGG	1	NM_001370340	-	0.347269	1.14564	4.11388	7.52382	0.966537	1.00333	0.266256	1.38724	31.9363	45.4616	20.975	71.4344	31.3487	0.0245351	0	0.0130543	127.902	79.4173	15_Quies	inactive	2	-1	01_prox	0.798373	3.76661	1.70497	0.036793	-0.700282	0.560492	0.046085	-0.185918	0.0586218	0.430857	0.136059	0.798373	0.420702
chr22:30479932-30481432	30480682	+	CCTGTAGTCCCAGCTACTTG	AGG	CCTGTAGTCCCAGCTACTGG	1			0.347269	2.78227	3.85676	5.85186	0.966537	2.3411	1.59753	0.924826	30.6056	17.8	29.4826	30.7025	9.01703	0.0147211	0.0121556	0.0522173	2.72032	24.3781	15_Quies	inactive	2	-1	01_prox	2.435	3.50949	0.997548	1.37457	0.630996	-0.336353	0.564503	0.179797	-0.00757749	0.181667	-0.0417109	2.435	-0.0417109
chr13:30730750-30732250	30731500	-	CCTGTAGTCCCAGCTACTCG	GGG	CCTGTAGTCCCAGCTACTGG	1	NM_001204406	+	0.347269	1.14564	4.62811	6.9665	1.6109	1.00333	0	1.38724	32.6016	11.3901	24.229	22.1058	8.87645	0	0.145868	0.0652716	0.0532092	8.29358	15_Quies	inactive	2	-1	01_prox	0.798373	4.28084	1.16919	-0.607565	-1.6109	0.69362	-0.761005	-0.376303	-0.0337888	0.151075	-0.223656	0.798373	-0.223656
chr8:30749612-30751112	30750362	+	CCTGTAGTCCCAGCTACTTG	GGG	CCTGTAGTCCCAGCTACTGG	1	NM_001282189	+	0.694537	6.71018	10.7989	9.47443	0.322179	0	1.06502	0.462413	32.6016	67.9952	22.1512	83.7154	88.142	0.0147211	0.0607782	0.0522173	56.9139	95.7532	5_TxWk	active	2	-1	01_prox	6.01565	10.1044	-0.662246	-0.322179	0.742843	-0.301305	-0.0535569	0.0735169	0.0159722	0.113897	0.140234	6.01565	0.140234
chr6:30820273-30821773	30821023	-	CCTGTAGTCCCAGCTACTTG	GGG	CCTGTAGTCCCAGCTACTGG	1	NR_130726	-	0	4.09158	6.68505	14.4903	0.644358	0	1.06502	0.462413	79.4415	23.8649	42.7341	116.26	8.09324	0	0	0.0913803	0.591953	34.4309	7_Enh	active	2	-1	01_prox	4.09158	6.68505	3.90263	-0.644358	0.420664	-0.301305	-0.157484	0.0629261	-0.0125563	0.0690116	-0.181945	4.09158	-0.181945
chr17:30874937-30876437	30875687	+	CCTGTAGTCCCAGCTACTTG	GGG	CCTGTAGTCCCAGCTACTGG	1	NM_024857	+	0.347269	5.72821	6.17082	7.80248	0.322179	0.334443	0.532511	0.924826	37.5251	175.387	32.6975	103.57	216.288	0	0.0243113	0.130543	155.684	120.383	5_TxWk	active	2	-1	01_prox	5.38094	5.82355	0.81583	0.0122643	0.210332	0.196158	0.00227922	0.0361175	0.0808358	0.134134	0.602647	5.38094	0.602647
chr14:30923666-30925166	30924416	-	CCTGTAGTCCCAGCTACTTG	GGG	CCTGTAGTCCCAGCTACTGG	1	NM_001083893	-	0	2.78227	4.37099	5.01588	1.28872	0.668887	1.06502	0.924826	47.9044	36.0439	36.618	50.5567	156.643	0	0.0121556	0.0652716	142.035	89.2188	5_TxWk	active	2	-1	01_prox	2.78227	4.37099	0.322441	-0.61983	-0.223694	-0.0700979	-0.222778	-0.051177	-0.0725476	0.407911	-0.177851	2.78227	-0.36389
chr8:31008566-31010066	31009316	+	CCTGTAGTCCCAGCTACTCG	GGG	CCTGTAGTCCCAGCTACTGG	1	NM_001015508	-	0	0.490989	0.771352	2.7866	0	1.00333	0.798767	0.924826	42.9809	62.3248	27.4439	33.7727	17.9336	0	0.0486226	0.0913803	45.0084	40.714	15_Quies	inactive	2	-1	01_prox	0.490989	0.771352	1.00762	1.00333	0.798767	0.0630299	2.04349	1.03554	0.331884	0.35886	0.924826	0.490989	0.924826
chr14:31056214-31057714	31056964	+	CCTGTAGTCCCAGCTACTTG	GGG	CCTGTAGTCCCAGCTACTGG	1	NM_001128126	+	1.04181	7.03751	11.5703	22.2928	1.6109	1.33777	1.06502	0	59.3483	112.273	32.8935	111.757	67.0955	0	0.0607782	0.0652716	73.2292	67.1026	5_TxWk	active	2	-1	01_prox	5.9957	10.5285	5.36125	-0.273122	-0.545873	-0.532511	-0.0455529	-0.0518473	-0.0758033	0.0962795	-0.787326	5.9957	-1.6109
chr10:31117254-31118754	31118004	+	CCTGTAGTCCCAGCTACTCG	GGG	CCTGTAGTCCCAGCTACTGG	1			0	0.981978	0.771352	2.7866	0.966537	1.00333	0.266256	0	35.6622	19.23	39.6368	36.4336	9.35843	0	0.0486226	0	0.904557	25.6347	15_Quies	inactive	2	-1	01_prox	0.981978	0.771352	1.00762	0.036793	-0.700282	-0.133128	0.0374683	-0.907863	-0.346852	1.10962	-0.312586	0.981978	-0.966537
chr22:31338189-31339689	31338939	+	CCTGTAGTCCCAGCTACTCG	GGG	CCTGTAGTCCCAGCTACTGG	1	NM_032052	-	0.347269	3.27326	5.14235	7.80248	0.966537	1.33777	0.798767	1.38724	50.4327	105.074	32.3446	128.746	93.8855	0.0539773	0.0243113	0.0913803	111.979	119.377	5_TxWk	active	2	-1	01_prox	2.92599	4.79508	1.33006	0.371237	-0.167771	0.294236	0.126875	-0.0349881	0.0564307	0.414753	0.136059	2.92599	0.420702
chr1:31478301-31479801	31479051	+	CCTGTAGTCCCAGCTACTCG	GGG	CCTGTAGTCCCAGCTACTGG	1			1.38907	2.61861	4.37099	7.80248	0.644358	0.334443	1.33128	0.462413	26.0813	10.4039	35.5203	18.0121	22.0305	0.00490702	0.0486226	0.039163	15.0782	15.0792	15_Quies	inactive	2	-1	01_prox	1.22953	2.98192	1.71574	-0.309915	0.68692	-0.434432	-0.252059	0.230361	-0.0283695	0.155923	-0.181945	1.22953	-0.181945
chr20:31486219-31487719	31486969	-	CCTGTAGTCCCAGCTACTTG	GGG	CCTGTAGTCCCAGCTACTGG	1	NR_024358	+	0	2.78227	7.4564	11.7037	2.25525	1.00333	0.532511	2.31207	25.549	72.3342	25.0524	31.9306	59.2433	0	0.0121556	0.0522173	22.7203	38.9547	14_ReprPCWk	inactive	2	-1	01_prox	2.78227	7.4564	2.12366	-1.25192	-1.72274	0.889777	-0.449965	-0.231042	0.0048542	0.174819	0.027767	2.78227	0.0568122
chr1:31493543-31495043	31494293	-	CCTGTAGTCCCAGCTACTTG	AGG	CCTGTAGTCCCAGCTACTGG	1			1.73634	4.4189	5.39946	15.0476	0.644358	0	0.532511	1.38724	29.9403	12.2283	37.9118	17.6028	16.548	0	0.0243113	0.078326	0.166279	8.5449	15_Quies	inactive	2	-1	01_prox	2.68256	3.66312	4.82408	-0.644358	-0.111847	0.427364	-0.240203	-0.0305333	0.0558084	0.153707	0.363084	2.68256	0.742881
chr22:31515653-31517153	31516403	+	CCTGTAGTCCCAGCTACTTG	GGG	CCTGTAGTCCCAGCTACTGG	1	NM_001258325	+	1.38907	3.27326	5.39946	7.80248	0.644358	3.00999	2.3963	1.84965	45.5092	160.299	34.0304	94.3589	154.816	0	0.0364669	0.039163	33.3821	98.5177	5_TxWk	active	2	-1	01_prox	1.88419	4.01039	1.20151	2.36563	1.75194	-0.273324	1.25552	0.436851	0.187934	0.319025	0.589088	1.88419	1.20529
chr11:31515873-31517373	31516623	-	CCTGTAGTCCCAGCTACTTG	GGG	CCTGTAGTCCCAGCTACTGG	1	NM_001288726	+	0.694537	24.5495	34.4537	72.7302	0.644358	2.00666	2.3963	3.23689	35.263	99.2562	29.7962	26.1994	48.2582	0.0588843	0.0486226	0.039163	19.0556	37.6981	15_Quies	inactive	2	-1	01_prox	23.8549	33.7592	19.1382	1.3623	1.75194	0.420296	0.0571078	0.0518953	0.0359896	0.101008	0.356303	23.8549	2.59253
chr18:31650144-31651644	31650894	-	CCTGTAGTCCCAGCTACTCG	GGG	CCTGTAGTCCCAGCTACTGG	1	NM_001330570	-	0.347269	8.18315	14.6557	23.4074	1.6109	1.33777	2.3963	2.77448	88.224	55.9148	41.8324	87.3997	76.5343	0.00981405	0.0364669	0.117489	66.1856	69.1132	15_Quies	inactive	2	-1	01_prox	7.83588	14.3084	4.37587	-0.273122	0.785405	0.18909	-0.0348553	0.0548911	0.0504586	0.0887259	0.568702	7.83588	1.16358
chr5:31864226-31865726	31864976	-	CCTGTAGTCCCAGCTACTCG	GGG	CCTGTAGTCCCAGCTACTGG	1	NM_178140	+	0	2.29128	1.28559	3.90124	0.644358	0.668887	1.06502	2.31207	44.0455	42.3059	43.0085	33.7727	11.3265	0	0	0.0130543	2.74028	22.3675	14_ReprPCWk	inactive	2	-1	01_prox	2.29128	1.28559	1.30783	0.0245287	0.420664	0.623522	0.0107052	0.327216	0.427482	0.256329	1.66771	2.29128	1.66771
chr3:31939111-31940611	31939861	-	CCTGTAGTCCCAGCTACAGG	AGG	CCTGTAGTCCCAGCTACTGG	1	NM_017784	-	1.04181	4.09158	3.85676	10.3104	1.28872	1.33777	2.13004	0.924826	62.675	63.4096	34.7361	53.4223	17.8533	0.00490702	0.0972452	0.039163	2.53409	30.1585	15_Quies	inactive	3	-1	01_prox	3.04977	2.81495	3.22683	0.0490574	0.841328	-0.602609	0.0160856	0.298878	-0.0392605	0.107891	-0.36389	3.04977	-0.36389
chr1:31978953-31980453	31979703	+	CCTGTAGTCCCAGCTACTCG	GGG	CCTGTAGTCCCAGCTACTGG	1			0.347269	2.12762	3.59964	10.3104	2.25525	2.00666	2.66256	3.23689	89.5547	179.628	31.2076	216.555	38.7592	0	0.0121556	0.039163	80.7716	134.708	15_Quies	inactive	2	-1	01_prox	1.78035	3.25237	3.35539	-0.248593	0.407302	0.287168	-0.139631	0.125232	0.098527	0.10037	0.981639	1.78035	0.981639
chr8:32025088-32026588	32025838	+	CCTGTAGTCCCAGCTACTCG	GGG	CCTGTAGTCCCAGCTACTGG	1	NM_013962	+	0.347269	2.29128	2.82829	6.40918	0.644358	0	1.33128	0	15.4359	6.95237	26.2677	5.32176	2.20907	0	0.0364669	0.0522173	0.00665115	4.02113	15_Quies	inactive	2	-1	01_prox	1.94401	2.48102	1.79044	-0.644358	0.68692	-0.665639	-0.331458	0.27687	-0.106296	0.164965	-0.644358	1.94401	-0.644358
chr2:32066114-32067614	32066864	+	CCTGTAGTCCCAGCTACTTG	GGG	CCTGTAGTCCCAGCTACTGG	1	NM_001363823	+	0.694537	10.3108	17.484	22.2928	0.322179	1.00333	1.06502	0.924826	34.9969	106.159	25.2876	59.3581	53.9013	0.0196281	0.0364669	0.0913803	49.4779	111.335	5_TxWk	active	2	-1	01_prox	9.61623	16.7894	2.4044	0.681151	0.742843	-0.0700979	0.0708335	0.0442447	0.0279026	0.0463	0.602647	9.61623	0.602647
chr2:32078215-32079715	32078965	-	CCTGTAGTCCCAGCTACTTG	AGG	CCTGTAGTCCCAGCTACTGG	1	NM_001363823	+	0	1.63663	3.59964	4.45856	0.644358	1.00333	0.798767	0.924826	34.1985	106.011	27.0126	60.1768	47.0331	0.0392562	0.0364669	0	33.6482	108.319	5_TxWk	active	2	-1	01_prox	1.63663	3.59964	0.429458	0.358972	0.154408	0.0630299	0.219336	0.0428955	0.0629056	0.693513	0.0907057	1.63663	0.280468
chr12:32113758-32115258	32114508	-	CCTGTAGTCCCAGCTACTTG	GGG	CCTGTAGTCCCAGCTACTGG	1	NM_001003398	+	0.694537	21.9308	46.7954	83.8766	0.966537	0.334443	0.798767	2.77448	62.675	85.2528	36.6964	62.4284	25.2035	0	0.0607782	0.0261087	9.35152	70.8724	5_TxWk	active	2	-1	01_prox	21.2363	46.1008	18.5406	-0.632094	-0.167771	0.987856	-0.0297648	-0.00363921	0.0217348	0.0497475	0.436901	21.2363	1.80794
chr19:32224717-32226217	32225467	-	CCTGTAGTCCCAGCTACTGA	GGG	CCTGTAGTCCCAGCTACTGG	1			0	6.87385	14.3986	40.963	0.644358	1.00333	0.798767	1.38724	45.6423	15.9757	85.2329	40.5273	6.16532	0.0147211	0.0486226	0.156652	0.0399069	18.5977	14_ReprPCWk	inactive	1	-1	01_prox	6.87385	14.3986	13.2822	0.358972	0.154408	0.294236	0.0522229	0.0107239	0.0181354	0.0499483	0.363084	6.87385	0.742881
chr20:32274427-32275927	32275177	-	CCTGTAGTCCCAGCTACTCG	GGG	CCTGTAGTCCCAGCTACTGG	1			0.347269	1.14564	2.05694	5.01588	0.322179	1.00333	1.86379	0.924826	43.114	56.3586	26.8558	39.2992	79.0446	0	0	0.0130543	107.835	37.9494	15_Quies	inactive	2	-1	01_prox	0.798373	1.70967	1.47947	0.681151	1.54161	-0.469481	0.853175	0.9017	0.129085	0.214197	0.602647	0.798373	0.602647
chr19:32320509-32322009	32321259	+	CCTGTAGTCCCAGCTACTTG	AGG	CCTGTAGTCCCAGCTACTGG	1			0.347269	1.80029	2.05694	5.5732	0.966537	2.3411	0.798767	0.924826	65.7355	79.4838	88.2518	70.8204	99.589	0.0147211	0.0364669	0.0522173	26.0326	76.9041	14_ReprPCWk	inactive	2	-1	01_prox	1.45302	1.70967	1.75813	1.37457	-0.167771	0.0630299	0.946004	-0.0981304	-0.00798154	0.191354	-0.0417109	1.45302	-0.0417109
chr10:32356836-32358336	32357586	-	CCTGTAGTCCCAGCTACTGA	AGG	CCTGTAGTCCCAGCTACTGG	1	NM_001282391	-	0	3.92791	9.25622	17.5556	0.644358	0.334443	0	0	78.377	146.591	40.6562	142.255	37.1727	0	0.0486226	0.117489	11.287	137.221	5_TxWk	active	1	-1	01_prox	3.92791	9.25622	4.14967	-0.309915	-0.644358	0	-0.0789006	-0.0696135	-0.0367039	0.116546	-0.31493	3.92791	-0.644358
chr17:32420901-32422401	32421651	-	CCTGTAGTCCCAGCTACTCG	GGG	CCTGTAGTCCCAGCTACTGG	1			0.694537	2.29128	1.5427	7.24516	0.322179	0.334443	0.532511	0.462413	42.4487	101.968	40.0681	69.5923	226.53	0	0.0121556	0.0652716	150.05	81.4279	15_Quies	inactive	2	-1	01_prox	1.59675	0.848167	2.85123	0.0122643	0.210332	-0.035049	0.00768084	0.247984	0.0214078	0.152657	0.140234	1.59675	0.140234
chr17:32449633-32451133	32450383	-	CCTGTAGTCCCAGCTACTTG	GGG	CCTGTAGTCCCAGCTACTGG	1	NM_002815	+	0.694537	2.29128	2.05694	4.45856	0	0.668887	0.266256	0.924826	53.3602	131.454	38.2646	102.956	256.473	0	0.0364669	0.0130543	155.318	134.457	4_Tx	active	2	-1	01_prox	1.59675	1.3624	1.20081	0.668887	0.266256	0.329285	0.418906	0.195431	0.245702	0.265673	0.924826	1.59675	0.924826
chr5:32449943-32451443	32450693	+	CCTGTAGTCCCAGCTACAGG	AGG	CCTGTAGTCCCAGCTACTGG	1			0.347269	7.03751	12.0845	21.1781	0.322179	0.334443	1.06502	1.84965	67.4654	83.1819	52.9667	77.7796	116.619	0.00490702	0.158023	0.0522173	50.3891	80.9253	15_Quies	inactive	3	-1	01_prox	6.69024	11.7372	4.54682	0.0122643	0.742843	0.392315	0.00183317	0.0632894	0.0733274	0.0480057	1.52747	6.69024	1.52747
chr1:32477360-32478860	32478110	+	CCTGTAGTCCCAGCTACTTG	GGG	CCTGTAGTCCCAGCTACTGG	1	NM_001145720	+	0.694537	8.18315	10.7989	21.4568	1.6109	1.00333	3.46132	2.31207	33.9323	63.3603	28.9729	58.7441	31.409	0	0.0121556	0.143598	37.1001	64.3381	15_Quies	inactive	2	-1	01_prox	7.48861	10.1044	5.32894	-0.607565	1.85043	-0.574628	-0.0811319	0.183131	0.0337714	0.199309	0.169443	7.48861	0.70117
chr1:32500651-32502151	32501401	-	CCTGTAGTCCCAGCTACTCG	GGG	CCTGTAGTCCCAGCTACTGG	1			0.347269	12.6021	13.3701	33.9965	0.644358	1.67222	1.86379	2.31207	48.0375	90.085	30.9724	86.3763	37.1124	0.176653	0.133712	0.104435	41.8823	87.7109	15_Quies	inactive	2	-1	01_prox	12.2548	13.0228	10.3132	1.02786	1.21943	0.224139	0.0838741	0.0936379	0.0495615	0.0297184	1.66771	12.2548	1.66771
chr1:32556839-32558339	32557589	-	CCTGTAGTCCCAGCTACTTG	GGG	CCTGTAGTCCCAGCTACTGG	1	NM_001040441	+	0.347269	28.15	44.9955	76.9101	1.93307	3.00999	0.532511	1.84965	36.1945	35.8466	30.2275	47.8959	71.4534	0.0245351	0.0607782	0.117489	65.6535	48.5049	15_Quies	inactive	2	-1	01_prox	27.8028	44.6483	15.9573	1.07692	-1.40056	0.658571	0.0387341	-0.0313688	-0.00108959	0.0267236	-0.0407725	27.8028	-0.0834219
chr1:32574992-32576492	32575742	+	CCTGTAGTCCCAGCTACTCG	GGG	CCTGTAGTCCCAGCTACTGG	1	NM_001040441	+	0.694537	4.4189	4.37099	11.7037	1.28872	1.33777	1.86379	1.38724	36.0614	45.363	32.227	46.0537	85.0292	0	0.0243113	0.117489	81.7693	84.1924	15_Quies	inactive	2	-1	01_prox	3.72436	3.67646	3.66636	0.0490574	0.575073	-0.238275	0.013172	0.15642	0.00894918	0.0908333	0.0985231	3.72436	0.0985231
chr17:32605240-32606740	32605990	+	CCTGTAGTCCCAGCTACTTG	GGG	CCTGTAGTCCCAGCTACTGG	1	NM_015194	-	0.694537	1.63663	3.85676	6.13052	0.644358	0.668887	0.798767	0.924826	40.5857	15.5812	45.4001	18.0121	49.5836	0	0.0729339	0.0652716	10.9811	11.0581	14_ReprPCWk	inactive	2	-1	01_prox	0.942093	3.16222	1.13688	0.0245287	0.154408	0.0630299	0.0260364	0.0488291	0.0515948	0.183959	0.280468	0.942093	0.280468
chr2:32645941-32647441	32646691	-	CCTGTAGTCCCAGCTACTTG	GGG	CCTGTAGTCCCAGCTACTGG	1	NM_017735	+	0.347269	2.94593	5.14235	6.40918	0.644358	1.00333	0.532511	1.38724	26.3474	46.7436	28.6985	17.6028	102.401	0	0.0364669	0.078326	48.5401	38.9547	5_TxWk	active	2	-1	01_prox	2.59867	4.79508	0.633415	0.358972	-0.111847	0.427364	0.138137	-0.0233254	0.122549	0.164965	0.742881	2.59867	0.742881
chr22:32675914-32677414	32676664	-	CCTGTAGTCCCAGCTACTCG	GGG	CCTGTAGTCCCAGCTACTGG	1	NM_001135774	-	0	0.818315	1.79982	5.29454	1.6109	0.334443	0.798767	0.924826	30.7387	16.8632	42.5381	24.562	10.7642	0	0	0.0652716	1.58297	6.0317	15_Quies	inactive	2	-1	01_prox	0.818315	1.79982	1.74736	-1.27645	-0.812129	0.0630299	-1.55985	-0.451228	-0.129581	0.188874	-0.686069	0.818315	-0.686069
chr3:32696848-32698348	32697598	-	CCTGTAGTCCCAGCTACTTG	GGG	CCTGTAGTCCCAGCTACTGG	1	NM_001256742	+	0.694537	6.54652	7.4564	10.5891	0.644358	1.00333	1.59753	1.38724	29.6741	61.6838	22.1119	32.7493	112.703	0.0147211	0.0486226	0.0522173	72.012	40.714	5_TxWk	active	2	-1	01_prox	5.85198	6.76187	1.56634	0.358972	0.953175	-0.105147	0.061342	0.140963	0.07508	0.206784	0.363084	5.85198	0.742881
chrX:32747483-32748983	32748233	+	CCTGTAGTCCCAGCTACTCG	GGG	CCTGTAGTCCCAGCTACTGG	1	NM_000109	-	0.347269	0.818315	1.5427	5.29454	0	0.668887	0.266256	1.38724	18.8956	17.0604	57.8674	7.16391	8.67563	0	0	0.078326	0.0332558	3.01585	15_Quies	inactive	2	-1	01_prox	0.471047	1.19544	1.87592	0.668887	0.266256	0.560492	1.42	0.222727	0.280405	0.202132	1.38724	0.471047	1.38724
chr3:32772243-32773743	32772993	-	CCTGTAGTCCCAGCTACTTG	GGG	CCTGTAGTCCCAGCTACTGG	1	NM_001256742	+	1.38907	8.01949	5.39946	11.9824	2.57743	1.00333	1.33128	2.31207	21.6901	24.4073	19.1323	24.9713	111.478	0	0.0364669	0.039163	105.727	55.0392	5_TxWk	active	2	-1	01_prox	6.63041	4.01039	3.29145	-1.5741	-1.24616	0.490394	-0.237406	-0.310732	-0.0250504	0.193144	-0.129698	6.63041	-0.265367
chr19:32913305-32914805	32914055	+	CCTGTAGTCCCAGCTACTTG	TGG	CCTGTAGTCCCAGCTACTGG	1	NM_032816	-	0.347269	1.47297	3.34253	4.1799	0.966537	0.668887	1.33128	0	40.1865	12.0311	69.2371	37.0477	107.702	0.0392562	0.0607782	0.143598	24.5827	58.0551	15_Quies	inactive	2	-1	01_prox	1.1257	2.99526	0.418686	-0.29765	0.36474	-0.665639	-0.264414	0.121773	-0.252186	0.260917	-0.966537	1.1257	-0.966537
chrX:32994253-32995753	32995003	+	CCTGTAGTCCCAGCTACTTG	GGG	CCTGTAGTCCCAGCTACTGG	1	NM_000109	-	0.347269	2.94593	6.94217	7.24516	0.966537	1.00333	0.266256	0.924826	17.1658	15.8277	52.2218	8.59669	8.09324	0.0441632	0	0.104435	59.0689	3.76981	15_Quies	inactive	2	-1	01_prox	2.59867	6.5949	0.151494	0.036793	-0.700282	0.329285	0.0141584	-0.106185	-0.00604691	0.296617	-0.0203862	2.59867	-0.0417109
chr13:33011055-33012555	33011805	+	CCTGTAGTCCCAGCTACTTG	GGG	CCTGTAGTCCCAGCTACTGG	1			0.347269	1.47297	2.05694	4.1799	0.966537	1.67222	0.532511	0.924826	27.5451	11.3407	29.0121	12.6904	5.34194	0	0.0243113	0.0261087	0.0532092	8.79622	15_Quies	inactive	2	-1	01_prox	1.1257	1.70967	1.06148	0.70568	-0.434026	0.196158	0.626882	-0.253865	-0.0108831	0.533846	-0.0203862	1.1257	-0.0417109
chr19:33028666-33030166	33029416	+	CCTGTAGTCCCAGCTACTCG	GGG	CCTGTAGTCCCAGCTACTGG	1	NM_033103	-	0.347269	0.818315	2.57117	3.90124	0.644358	0.668887	0.798767	0.924826	82.9013	46.8422	45.1256	112.78	49.8246	0	0.0121556	0.104435	11.2205	110.33	15_Quies	inactive	2	-1	01_prox	0.471047	2.2239	0.665032	0.0245287	0.154408	0.0630299	0.0520727	0.0694312	0.0789169	0.281376	0.280468	0.471047	0.280468
chr17:33197493-33198993	33198243	+	CCTGTAGTCCCAGCTACTAG	GGG	CCTGTAGTCCCAGCTACTGG	1	NM_001094	-	0.347269	7.69216	14.1415	36.5044	0.966537	0.668887	0.266256	0.924826	37.5251	17.7014	38.4999	24.562	7.63134	0.0147211	0.0729339	0.0130543	0	8.79622	15_Quies	inactive	2	-1	01_prox	7.34489	13.7942	11.1815	-0.29765	-0.700282	0.329285	-0.0405248	-0.0507664	-0.0011536	0.027657	-0.0417109	7.34489	-0.0417109
chr22:33282917-33284417	33283667	+	CCTGTAGTCCCAGCTACTTG	GGG	CCTGTAGTCCCAGCTACTGG	1	NM_001362953	-	1.73634	5.23722	6.94217	14.2117	1.6109	1.00333	0.798767	0.462413	25.416	16.7153	36.7748	23.7432	42.5949	0.0196281	0.0121556	0.0261087	25.2345	13.5713	15_Quies	inactive	2	-1	01_prox	3.50087	5.20583	3.63474	-0.607565	-0.812129	-0.168177	-0.173547	-0.156004	-0.0920604	0.0801583	-1.14848	3.50087	-1.14848
chr11:33306776-33308276	33307526	-	CCTGTAGTCCCAGCTACTCG	GGG	CCTGTAGTCCCAGCTACTGG	1	NM_005734	+	0.347269	2.45495	3.85676	5.01588	0.644358	0.668887	2.3963	0.462413	62.2758	111.189	27.1303	98.4526	71.835	0	0	0	54.5661	45.2377	5_TxWk	active	2	-1	01_prox	2.10768	3.50949	0.579559	0.0245287	1.75194	-0.966943	0.0116378	0.499201	-0.038972	0.438253	-0.0889257	2.10768	-0.181945
chr5:33401782-33403282	33402532	-	CCTGTAGTCCCAGCTACTTG	GGG	CCTGTAGTCCCAGCTACTGG	1			0.694537	2.45495	4.62811	8.08114	0.644358	1.33777	0.532511	1.38724	37.1259	116.366	50.5752	80.4405	41.9322	0	0	0.039163	59.9335	74.8936	15_Quies	inactive	2	-1	01_prox	1.76041	3.93357	1.72651	0.693416	-0.111847	0.427364	0.393895	-0.028434	0.100572	0.13538	0.742881	1.76041	0.742881
chr10:33438448-33439948	33439198	-	CCTGTAGTCCCAGCTACTTG	GGG	CCTGTAGTCCCAGCTACTGG	1			0.694537	5.89187	6.42793	11.9824	0.322179	0	0.532511	0.462413	60.0136	10.7984	50.8104	86.7857	10.3626	0	0.0729339	0.039163	0.0598604	12.8174	15_Quies	inactive	2	-1	01_prox	5.19733	5.7334	2.77722	-0.322179	0.210332	-0.035049	-0.0619893	0.0366854	0.0124235	0.0885909	0.140234	5.19733	0.140234
chr1:33484785-33486285	33485535	-	CCTGTAGTCCCAGCTACAGG	GGG	CCTGTAGTCCCAGCTACTGG	1	NM_001377376	+	2.43088	2.94593	9.25622	12.261	0.644358	1.67222	1.59753	0	33.9323	41.4677	42.0676	30.2931	115.474	0	0.0972452	0.104435	33.0496	34.4309	5_TxWk	active	3	-1	01_prox	0.515055	6.82534	1.5024	1.02786	0.953175	-0.798767	1.99563	0.139652	-0.0655492	0.208139	-0.31493	0.515055	-0.644358
chr3:33506859-33508359	33507609	-	CCTGTAGTCCCAGCTACTTG	GGG	CCTGTAGTCCCAGCTACTGG	1	NM_001365629	-	0.694537	6.87385	5.14235	8.3598	0.644358	0.668887	1.59753	0.462413	20.7586	9.31914	29.0513	12.895	90.9535	0	0.0364669	0.039163	125.421	9.80151	5_TxWk	active	2	-1	01_prox	6.17931	4.44781	1.60872	0.0245287	0.953175	-0.56756	0.00396949	0.214302	-0.0237363	0.403387	-0.0588425	6.17931	-0.181945
chr11:33509563-33511063	33510313	-	CCTGTAGTCCCAGCTACTCG	GGG	CCTGTAGTCCCAGCTACTGG	1	NM_012194	+	1.38907	0.818315	2.57117	5.29454	0.644358	1.33777	1.06502	0.462413	35.3961	15.6305	28.6201	12.895	22.5526	0	0.0364669	0	7.38943	6.78566	15_Quies	inactive	2	-1	01_prox	-0.570759	1.1821	1.36168	0.693416	0.420664	-0.301305	-1.2149	0.355862	-0.0465873	0.256052	-0.181945	-0.570759	-0.181945
chr17:33515237-33516737	33515987	+	CCTGTAGTCCCAGCTACTTG	GGG	CCTGTAGTCCCAGCTACTGG	1	NM_001094	-	0.347269	1.14564	2.57117	3.34392	0.322179	0.334443	0.798767	1.84965	24.4845	16.7646	42.5773	20.0589	8.35431	0.00981405	0.0486226	0.0261087	0.00665115	5.27773	14_ReprPCWk	inactive	2	-1	01_prox	0.798373	2.2239	0.386372	0.0122643	0.476588	0.525443	0.0153617	0.214302	0.509727	0.333706	1.52747	0.798373	1.52747
chr5:33608748-33610248	33609498	-	CCTGTAGTCCCAGCTACTGT	GGG	CCTGTAGTCCCAGCTACTGG	1	NM_001324512	-	0.347269	1.80029	6.17082	3.34392	0.966537	1.00333	0.798767	0.462413	24.4845	15.5319	51.3201	14.5325	7.12928	0	0.121556	0.104435	0.851348	7.53962	14_ReprPCWk	inactive	1	-1	01_prox	1.45302	5.82355	-1.41345	0.036793	-0.167771	-0.168177	0.0253217	-0.028809	-0.168229	0.333706	-0.504124	1.45302	-0.504124
chr6:33652285-33653785	33653035	-	CCTGTAGTCCCAGCTACTTG	GGG	CCTGTAGTCCCAGCTACTGG	1	NM_002224	+	0.694537	6.71018	8.74199	19.7848	0.966537	2.00666	1.59753	1.84965	49.1021	76.6733	27.9928	76.1421	98.5447	0.00490702	0.0729339	0.0261087	149.398	217.895	5_TxWk	active	2	-1	01_prox	6.01565	8.04745	5.52143	1.04012	0.630996	0.12606	0.172903	0.0784094	0.0462599	0.161971	0.285607	6.01565	0.883115
chr12:33682899-33684399	33683649	-	CCTGTAGTCCCAGCTACTCG	GGG	CCTGTAGTCCCAGCTACTGG	1			0	1.63663	1.79982	4.73722	0.322179	0	1.33128	2.31207	20.6255	10.5518	35.8731	5.11708	1.948	0	0.0121556	0.104435	0.438976	3.01585	15_Quies	inactive	2	-1	01_prox	1.63663	1.79982	1.4687	-0.322179	1.0091	0.490394	-0.196855	0.560666	0.420054	0.211094	1.98989	1.63663	1.98989
chr17:33746601-33748101	33747351	-	CCTGTAGTCCCAGCTACTTG	GGG	CCTGTAGTCCCAGCTACTGG	1	NM_001094	-	0	3.60059	2.82829	11.4251	0.322179	0	0.266256	0.462413	27.412	18.2438	46.1842	23.3339	7.49076	0	0.0972452	0.0913803	0	4.52377	15_Quies	inactive	2	-1	01_prox	3.60059	2.82829	4.29838	-0.322179	-0.0559235	0.0980788	-0.0894796	-0.0197729	0.0122743	0.0875269	0.140234	3.60059	0.140234
chr9:33767996-33769496	33768746	+	CCTGTAGTCCCAGCTACTCG	GGG	CCTGTAGTCCCAGCTACTGG	1	NM_001197098	+	0.347269	2.45495	3.34253	6.40918	1.28872	0	1.59753	2.31207	20.3594	90.8739	16.3095	62.019	5.90425	0	0.0850895	0.0522173	25.2877	46.997	5_TxWk	active	2	-1	01_prox	2.10768	2.99526	1.53333	-1.28872	0.308817	0.357266	-0.611439	0.103102	0.168816	0.164965	1.02335	2.10768	1.02335
chr19:33939823-33941323	33940573	-	CCTGTAGTCCCAGCTACTTG	GGG	CCTGTAGTCCCAGCTACTGG	1			0.694537	4.58256	5.9137	11.1464	0.966537	0.668887	0.266256	0.924826	45.5092	18.3917	100.445	40.1179	9.07728	0	0.0729339	0.0522173	0.0266046	19.3517	14_ReprPCWk	inactive	2	-1	01_prox	3.88803	5.21916	2.61635	-0.29765	-0.700282	0.329285	-0.0765556	-0.134175	-0.00399077	0.0956768	-0.0417109	3.88803	-0.0417109
chr19:33943601-33945101	33944351	-	CCTGTAGTCCCAGCTACTCG	GGG	CCTGTAGTCCCAGCTACTGG	1			0	1.3093	3.59964	7.80248	0	0.334443	1.86379	0.924826	45.6423	18.1945	104.993	39.5038	9.23794	0.00981405	0	0.104435	0.0266046	20.1057	14_ReprPCWk	inactive	2	-1	01_prox	1.3093	3.59964	2.10142	0.334443	1.86379	-0.469481	0.255436	0.517771	0.11853	0.128164	0.924826	1.3093	0.924826
chr6:34290336-34291836	34291086	-	CCTGTAGTCCCAGCTACTTG	GGG	CCTGTAGTCCCAGCTACTGG	1	NM_006703	-	0.347269	30.605	67.879	99.7602	0.966537	1.00333	1.86379	6.9362	69.0622	58.9719	37.6766	61.8143	57.2551	0	0.0486226	0.078326	354.513	129.933	5_TxWk	active	2	-1	01_prox	30.2577	67.5317	15.9406	0.036793	0.897252	2.5362	0.00121599	0.0132864	0.0600491	0.0626696	0.958186	30.2577	5.96966
chr10:34318466-34319966	34319216	-	CCTGTAGTCCCAGCTACTTG	GGG	CCTGTAGTCCCAGCTACTGG	1	NM_001184786	-	0.347269	9.49246	10.7989	17.2769	0.644358	0.668887	1.06502	0.462413	63.4734	12.179	42.8517	32.7493	61.2515	0	0.0364669	0.0522173	28.3206	15.5819	15_Quies	inactive	2	-1	01_prox	9.14519	10.4517	3.23899	0.0245287	0.420664	-0.301305	0.00268214	0.0402485	-0.0107471	0.059068	-0.181945	9.14519	-0.181945
chr20:34340951-34342451	34341701	+	CCTGTAGTCCCAGCTACTTG	GGG	CCTGTAGTCCCAGCTACTGG	1			0.347269	11.2927	25.7117	79.4181	2.25525	1.00333	2.13004	1.38724	60.5459	102.412	25.2484	91.4934	82.7799	0.0294421	0.145868	0.117489	27.1633	122.142	5_TxWk	active	2	-1	01_prox	10.9455	25.3645	26.8532	-1.25192	-0.125209	-0.371402	-0.114378	-0.00493641	-0.0109777	0.0126469	-0.868014	10.9455	-0.868014
chr18:34371208-34372708	34371958	+	CCTGTAGTCCCAGCTACTCG	GGG	CCTGTAGTCCCAGCTACTGG	1			0	4.4189	5.9137	8.91712	1.93307	1.33777	1.59753	1.38724	46.3076	12.1297	47.9876	24.3573	31.4692	0	0.0364669	0.0522173	0.0399069	10.3041	15_Quies	inactive	2	-1	01_prox	4.4189	5.9137	1.50171	-0.595301	-0.335541	-0.105147	-0.134717	-0.0567397	-0.0612121	0.112144	-0.545835	4.4189	-0.545835
chr9:34374042-34375542	34374792	+	CCTGTAGTCCCAGCTACTTG	GGG	CCTGTAGTCCCAGCTACTGG	1	NM_020702	-	0.347269	5.40088	10.5418	11.9824	1.6109	0.334443	1.06502	0.462413	35.9283	127.707	22.1119	48.1005	73.1604	0	0.109401	0.104435	100.472	79.166	15_Quies	inactive	2	-1	01_prox	5.05361	10.1945	0.720282	-1.27645	-0.545873	-0.301305	-0.252582	-0.0535456	-0.0987084	0.17585	-0.561321	5.05361	-1.14848
chr17:34590683-34592183	34591433	-	CCTGTAGTCCCAGCTACTTG	GGG	CCTGTAGTCCCAGCTACTGG	1	NM_001304438	+	0	2.12762	2.05694	8.3598	0.644358	0.668887	0	0.924826	83.1674	67.9459	37.2453	122.196	35.3251	0.00981405	0.0486226	0.078326	20.0732	74.1396	14_ReprPCWk	inactive	2	-1	01_prox	2.12762	2.05694	3.15143	0.0245287	-0.644358	0.462413	0.0115287	-0.313261	0.0335496	0.11962	0.280468	2.12762	0.280468
chr6:34607233-34608733	34607983	+	CCTGTAGTCCCAGCTACTTG	GGG	CCTGTAGTCCCAGCTACTGG	1	NM_022758	-	0	9.65612	17.2269	19.2275	2.25525	0.334443	0.532511	5.08655	75.7156	27.8588	41.2051	53.4223	67.5574	0	0.0364669	0.130543	86.0925	38.9547	5_TxWk	active	2	-1	01_prox	9.65612	17.2269	1.00033	-1.92081	-1.72274	2.27702	-0.198922	-0.100003	0.147252	0.0520088	2.83129	9.65612	2.83129
chr18:34695718-34697218	34696468	+	CCTGTAGTCCCAGCTACTCG	GGG	CCTGTAGTCCCAGCTACTGG	1	NM_001392	+	1.73634	3.92791	6.68505	11.7037	1.6109	2.00666	1.33128	0.924826	77.8447	15.9264	38.3039	41.7554	28.1958	0	0.0364669	0.078326	5.53376	13.8226	15_Quies	inactive	2	-1	01_prox	2.19157	4.94871	2.50933	0.395765	-0.279618	-0.203226	0.180585	-0.0565032	-0.0688315	0.100327	-0.686069	2.19157	-0.686069
chr10:34755831-34757331	34756581	-	CCTGTAGTCCCAGCTACTTG	AGG	CCTGTAGTCCCAGCTACTGG	1	NM_001184786	-	1.04181	2.61861	5.9137	7.52382	0.322179	0.334443	1.06502	0.924826	142.516	14.9402	40.4994	53.627	21.1067	0.00981405	0.0729339	0.117489	4.6292	24.3781	5_TxWk	active	2	-1	01_prox	1.5768	4.87189	0.805059	0.0122643	0.742843	-0.0700979	0.00777798	0.152475	0.0929723	0.154273	0.602647	1.5768	0.602647
chr18:34882687-34884187	34883437	-	CCTGTAGTCCCAGCTACAGG	AGG	CCTGTAGTCCCAGCTACTGG	1	NM_001198939	+	2.08361	9.81978	12.8559	21.7355	1.28872	2.00666	1.86379	1.84965	38.0574	12.5734	43.5182	17.3981	73.1604	0	0.0486226	0.078326	46.2322	13.0687	15_Quies	inactive	3	-1	01_prox	7.73617	10.7723	4.4398	0.717944	0.575073	-0.00706808	0.0928036	0.0533846	0.0285437	0.104114	0.274158	7.73617	0.560936
chr22:35096080-35097580	35096830	-	CCTGTAGTCCCAGCTACTTG	GGG	CCTGTAGTCCCAGCTACTGG	1			1.04181	3.60059	7.71352	15.0476	1.6109	0.668887	1.33128	1.84965	27.1459	16.2222	39.8721	23.7432	22.171	0	0.0729339	0.0261087	3.7579	9.04754	15_Quies	inactive	2	-1	01_prox	2.55878	6.67171	3.66706	-0.942009	-0.279618	0.259187	-0.368147	-0.0419109	0.017047	0.0713989	0.238757	2.55878	0.238757
chr17:35109348-35110848	35110098	-	CCTGTAGTCCCAGCTACTTG	GGG	CCTGTAGTCCCAGCTACTGG	1	NR_037711	-	0	10.9654	17.7411	25.0794	0.644358	0	0.532511	0.924826	66.4009	140.527	35.3634	123.015	123.688	0.00981405	0.0607782	0.0522173	90.2695	187.737	5_TxWk	active	2	-1	01_prox	10.9654	17.7411	3.66915	-0.644358	-0.111847	0.196158	-0.0587627	-0.00630441	0.0111832	0.0398734	0.280468	10.9654	0.280468
chr5:35118172-35119672	35118922	-	CCTGTAGTCCCAGCTACTTG	GGG	CCTGTAGTCCCAGCTACTGG	1	NM_000949	-	0.347269	3.76425	5.39946	12.8184	1.28872	1.00333	1.33128	0.462413	28.7427	14.595	51.3201	19.8543	10.2822	0.0392562	0.0486226	0.0913803	0.0465581	4.27245	15_Quies	inactive	2	-1	01_prox	3.41698	5.0522	3.70944	-0.285386	0.0425614	-0.434432	-0.0835199	0.00842433	-0.0662575	0.0801855	-0.826303	3.41698	-0.826303
chr10:35246725-35248225	35247475	+	CCTGTAGTCCCAGCTACTTG	GGG	CCTGTAGTCCCAGCTACTGG	1	NM_181698	+	0.347269	2.94593	2.05694	5.01588	0	0	1.06502	1.84965	31.6702	10.0094	31.8349	22.3105	16.8492	0	0.0607782	0.156652	8.99901	17.0898	15_Quies	inactive	2	-1	01_prox	2.59867	1.70967	1.47947	0	1.06502	0.392315	0	0.62294	0.396189	0.214197	1.84965	2.59867	1.84965
chr10:35258076-35259576	35258826	+	CCTGTAGTCCCAGCTACTTG	GGG	CCTGTAGTCCCAGCTACTGG	1	NM_181698	+	0	1.3093	1.79982	3.62258	1.28872	0.668887	1.06502	0.462413	32.0694	10.897	31.9918	22.5151	12.3306	0	0.0607782	0.0652716	7.36948	15.5819	15_Quies	inactive	2	-1	01_prox	1.3093	1.79982	0.911378	-0.61983	-0.223694	-0.301305	-0.473404	-0.124287	-0.228098	0.853554	-0.267233	1.3093	-0.826303
chr19:35342188-35343688	35342938	-	CCTGTAGTCCCAGCTACTCG	GGG	CCTGTAGTCCCAGCTACTGG	1	NM_001185100	+	0.694537	1.3093	4.37099	9.47443	0	0.668887	0.532511	1.38724	40.8518	15.2854	73.236	44.6209	7.69159	0	0.0243113	0.130543	0.246093	20.6083	14_ReprPCWk	inactive	2	-1	01_prox	0.614767	3.67646	2.55172	0.668887	0.532511	0.427364	1.08803	0.144844	0.158002	0.113897	1.38724	0.614767	1.38724
chr19:35377365-35378865	35378115	+	CCTGTAGTCCCAGCTACTTG	GGG	CCTGTAGTCCCAGCTACTGG	1			0.347269	2.45495	2.31406	10.5891	0.322179	1.33777	0.532511	0.924826	38.9889	13.1651	75.2355	39.0945	7.47068	0	0.0243113	0.0261087	0.179581	15.5819	5_TxWk	active	2	-1	01_prox	2.10768	1.96679	4.13751	1.01559	0.210332	0.196158	0.481855	0.106942	0.0588419	0.097639	0.602647	2.10768	0.602647
chr1:35424810-35426310	35425560	+	CCTGTAGTCCCAGCTACTCG	GGG	CCTGTAGTCCCAGCTACTGG	1			0	2.12762	3.34253	3.90124	0.966537	0.334443	0.532511	2.77448	32.2024	12.2776	36.814	23.7432	368.132	0	0.0121556	0.0913803	254.526	40.2113	5_TxWk	active	2	-1	01_prox	2.12762	3.34253	0.279356	-0.632094	-0.434026	1.12098	-0.29709	-0.12985	0.463428	0.256329	1.80794	2.12762	1.80794
chr10:35456958-35458458	35457708	-	CCTGTAGTCCCAGCTACTCG	GGG	CCTGTAGTCCCAGCTACTGG	1	NM_001282852	+	0.347269	1.63663	2.57117	4.1799	0.966537	0.668887	1.59753	1.38724	99.1356	18.6876	43.479	59.7675	26.0871	0	0.0121556	0.156652	5.42734	20.6083	5_TxWk	active	2	-1	01_prox	1.28936	2.2239	0.804362	-0.29765	0.630996	-0.105147	-0.230851	0.283733	0.109769	0.260917	0.420702	1.28936	0.420702
chr22:35546992-35548492	35547742	-	CCTGTAGTCCCAGCTACTTG	GGG	CCTGTAGTCCCAGCTACTGG	1	NM_001366725	+	0	8.51048	11.8274	21.4568	0.322179	0.334443	1.86379	3.23689	53.8925	36.4383	33.4424	46.4631	12.8126	0	0.0243113	0.039163	10.3026	39.206	15_Quies	inactive	2	-1	01_prox	8.51048	11.8274	4.81471	0.0122643	1.54161	0.686552	0.00144109	0.130342	0.135841	0.0466053	2.91471	8.51048	2.91471
chr20:35566431-35567931	35567181	+	CCTGTAGTCCCAGCTACTTG	TGG	CCTGTAGTCCCAGCTACTGG	1	NR_119376	-	0.347269	2.61861	1.79982	3.90124	0.322179	0.334443	0.266256	0.462413	29.5411	50.7375	20.5045	53.4223	83.6836	0	0.0243113	0.039163	194.992	134.959	15_Quies	inactive	2	-1	01_prox	2.27134	1.45255	1.05071	0.0122643	-0.0559235	0.0980788	0.00539961	-0.0385002	0.0394584	0.870032	0.0453529	2.27134	0.140234
chr20:35597209-35598709	35597959	-	CCTGTAGTCCCAGCTACTTG	TGG	CCTGTAGTCCCAGCTACTGG	1	NR_119376	-	0.347269	3.92791	3.34253	10.5891	1.6109	0	1.86379	1.38724	33.7992	37.1779	23.1705	48.3052	110.795	0.0196281	0.0850895	0.0522173	292.717	148.782	15_Quies	inactive	2	-1	01_prox	3.58064	2.99526	3.62327	-1.6109	0.252893	-0.238275	-0.44989	0.0844313	-0.0218376	0.506174	-0.0431424	3.58064	-0.223656
chr6:35634475-35635975	35635225	+	CCTGTAGTCCCAGCTACTTG	GGG	CCTGTAGTCCCAGCTACTGG	1	NM_001145775	-	1.73634	3.92791	9.51334	8.08114	0.322179	0.334443	1.86379	0.924826	78.7762	18.5397	42.342	40.9366	63.802	0	0.0607782	0.078326	22.1417	14.8279	4_Tx	active	2	-1	01_prox	2.19157	7.777	-0.716103	0.0122643	1.54161	-0.469481	0.00559615	0.198227	0.094983	0.15761	0.602647	2.19157	0.602647
chr22:35727601-35729101	35728351	-	CCTGTAGTCCCAGCTACTCG	GGG	CCTGTAGTCCCAGCTACTGG	1	NM_030642	+	0.347269	1.96396	2.57117	3.90124	1.28872	1.33777	1.33128	1.38724	48.969	17.159	39.1664	26.6088	62.3962	0	0.0243113	0.078326	245.76	16.3358	15_Quies	inactive	2	-1	01_prox	1.61669	2.2239	0.665032	0.0490574	0.0425614	0.0279809	0.0303444	0.0191381	0.027722	0.575704	0.0481532	1.61669	0.0985231
chr14:35796494-35797994	35797244	+	CCTGTAGTCCCAGCTACTAG	GGG	CCTGTAGTCCCAGCTACTGG	1	NM_001346248	-	0.347269	19.8032	27.7687	40.6843	0.966537	1.67222	1.59753	5.08655	36.0614	96.9387	33.8344	62.019	71.1522	0	0.0243113	0.0652716	21.4766	76.1502	15_Quies	inactive	2	-1	01_prox	19.456	27.4214	6.45783	0.70568	0.630996	1.74451	0.0362706	0.0230111	0.102139	0.180385	0.56623	19.456	4.12001
chr6:35892625-35894125	35893375	+	CCTGTAGTCCCAGCTACTCG	GGG	CCTGTAGTCCCAGCTACTGG	1	NM_003137	-	0.347269	4.4189	6.94217	18.6702	0.322179	0.668887	1.06502	2.77448	52.5618	120.902	53.398	64.0658	212.031	0.0343492	0.0121556	0.130543	117.266	82.9358	5_TxWk	active	2	-1	01_prox	4.07163	6.5949	5.86402	0.346708	0.742843	0.854728	0.085152	0.112639	0.133838	0.168754	0.793094	4.07163	2.4523
chr6:35917641-35919141	35918391	+	CCTGTAGTCCCAGCTACTTG	GGG	CCTGTAGTCCCAGCTACTGG	1	NM_003137	-	0.694537	16.2026	18.7696	25.358	0.322179	1.67222	1.59753	5.08655	53.8925	121.987	50.4184	64.6799	131.641	0	0	0.0261087	96.7743	77.1555	7_Enh	active	2	-1	01_prox	15.5081	18.075	3.29424	1.35004	1.27535	1.74451	0.0870537	0.0705589	0.193175	0.0405457	4.76437	15.5081	4.76437
chr19:36108874-36110374	36109624	+	CCTGTAGTCCCAGCTACTTG	GGG	CCTGTAGTCCCAGCTACTGG	1			0.347269	7.36484	10.2847	23.6861	0.644358	1.67222	1.86379	0.924826	101.265	161.532	58.2595	378.869	258.08	0.00490702	0.0607782	0.234978	284.39	511.689	5_TxWk	active	2	-1	01_prox	7.01757	9.93742	6.7007	1.02786	1.21943	-0.469481	0.146469	0.122711	0.0120172	0.132486	0.0907057	7.01757	0.280468
chr21:36150261-36151761	36151011	+	CCTGTAGTCCCAGCTACTTG	GGG	CCTGTAGTCCCAGCTACTGG	1	NR_038894	-	0.347269	1.80029	4.37099	7.24516	0.644358	1.33777	0.798767	1.84965	55.0901	93.1421	36.7748	97.8385	30.7864	0	0.0486226	0.143598	18.8294	134.708	5_TxWk	active	2	-1	01_prox	1.45302	4.02373	1.43708	0.693416	0.154408	0.525443	0.477222	0.0383745	0.174734	0.144972	1.20529	1.45302	1.20529
chr19:36171330-36172830	36172080	+	CCTGTAGTCCCAGCTACTTG	GGG	CCTGTAGTCCCAGCTACTGG	1			0	7.5285	5.9137	10.0318	0.966537	0.668887	1.33128	0.462413	72.1228	176.768	64.9636	316.235	112.06	0	0	0.156652	168.347	355.619	15_Quies	inactive	2	-1	01_prox	7.5285	5.9137	2.05903	-0.29765	0.36474	-0.434432	-0.0395365	0.0616772	-0.0502528	0.0996835	-0.504124	7.5285	-0.504124
chr5:36218588-36220088	36219338	-	CCTGTAGTCCCAGCTACTTG	CGG	CCTGTAGTCCCAGCTACTGG	1	NM_153013	-	0.347269	2.61861	7.4564	12.5397	0.966537	1.00333	0.532511	1.38724	64.8041	76.2789	50.1047	94.973	118.768	0.00490702	0.0607782	0.117489	189.545	78.4121	5_TxWk	active	2	-1	01_prox	2.27134	7.10913	2.54165	0.036793	-0.434026	0.427364	0.0161988	-0.0610519	0.0345052	0.0820181	0.420702	2.27134	0.420702
chr9:36359126-36360626	36359876	-	CCTGTAGTCCCAGCTACTCG	GGG	CCTGTAGTCCCAGCTACTGG	1	NM_022781	-	0.347269	1.3093	2.31406	5.29454	0	1.00333	0.532511	0.924826	46.4407	87.2744	28.7377	53.627	143.027	0	0.0607782	0.104435	62.4876	49.5102	5_TxWk	active	2	-1	01_prox	0.962036	1.96679	1.49024	1.00333	0.532511	0.196158	1.04292	0.270752	0.186937	0.202132	0.924826	0.962036	0.924826
chr6:36361438-36362938	36362188	+	CCTGTAGTCCCAGCTACTTG	GGG	CCTGTAGTCCCAGCTACTGG	1	NM_001207035	-	0.347269	3.27326	4.11388	5.29454	1.28872	1.00333	0.266256	0	56.4208	33.825	41.1659	58.3347	8.83629	0	0.0121556	0.0261087	2.74028	26.8913	15_Quies	inactive	2	-1	01_prox	2.92599	3.76661	0.59033	-0.285386	-1.02246	-0.133128	-0.0975348	-0.271454	-0.26049	0.413568	-0.629861	2.92599	-1.28872
chr1:36395363-36396863	36396113	+	CCTGTAGTCCCAGCTACTCG	GGG	CCTGTAGTCCCAGCTACTGG	1	NM_032881	-	0.347269	2.45495	2.57117	3.62258	0.644358	0.668887	0.532511	0.462413	58.2837	109.66	29.0905	128.132	170.179	0	0	0.0130543	58.0114	166.877	5_TxWk	active	2	-1	01_prox	2.10768	2.2239	0.525702	0.0245287	-0.111847	-0.035049	0.0116378	-0.0502931	-0.0555505	0.624684	-0.0889257	2.10768	-0.181945
chr9:36527135-36528635	36527885	-	CCTGTAGTCCCAGCTACTTG	GGG	CCTGTAGTCCCAGCTACTGG	1			0	6.2192	10.2847	26.7513	0.322179	1.33777	0.798767	0	34.3315	131.01	20.0341	63.8611	12.5917	0.00490702	0.0486226	0.0522173	5.68009	69.1132	15_Quies	inactive	2	-1	01_prox	6.2192	10.2847	8.23333	1.01559	0.476588	-0.399383	0.1633	0.0463395	-0.0120435	0.0373813	-0.322179	6.2192	-0.322179
chr20:36588770-36590270	36589520	-	CCTGTAGTCCCAGCTACTTG	GGG	CCTGTAGTCCCAGCTACTGG	1	NM_001199513	+	0.347269	6.38286	11.3132	16.7196	0.966537	1.33777	0.266256	0.924826	46.1746	144.077	23.3665	106.845	93.6446	0	0.0243113	0.0652716	163.798	165.369	5_TxWk	active	2	-1	01_prox	6.03559	10.9659	2.70321	0.371237	-0.700282	0.329285	0.0615079	-0.06386	-0.00254765	0.124969	-0.0203862	6.03559	-0.0417109
chr13:36873997-36875497	36874747	+	CCTGTAGTCCCAGCTACTTG	GGG	CCTGTAGTCCCAGCTACTGG	1	NM_005905	-	0	4.74623	6.68505	10.3104	0.966537	0.334443	0	1.38724	53.7594	45.8068	32.1486	46.6678	83.6234	0	0.0121556	0.0130543	135.431	77.4068	14_ReprPCWk	inactive	2	-1	01_prox	4.74623	6.68505	1.81268	-0.632094	-0.966537	0.69362	-0.133178	-0.144582	0.0408036	0.198443	0.205618	4.74623	0.420702
chr21:36908336-36909836	36909086	+	CCTGTAGTCCCAGCTACTGA	GGG	CCTGTAGTCCCAGCTACTGG	1	NM_001352515	-	0.694537	6.38286	12.5987	23.6861	1.6109	2.00666	1.59753	2.31207	104.724	17.159	53.5548	80.2358	66.975	0	0.0607782	0.039163	31.992	25.6347	15_Quies	inactive	1	-1	01_prox	5.68832	11.9042	5.54367	0.395765	-0.0133622	0.357266	0.069575	-0.00112247	0.0304969	0.0889907	0.342697	5.68832	0.70117
chr21:36927710-36929210	36928460	+	CCTGTAGTCCCAGCTACTCG	GGG	CCTGTAGTCCCAGCTACTGG	1	NM_001352515	-	0.347269	2.45495	4.37099	6.13052	0.966537	0.334443	0.532511	0.924826	107.386	45.2151	50.3792	108.687	74.2851	0	0.0486226	0.104435	39.9601	74.6422	5_TxWk	active	2	-1	01_prox	2.10768	4.02373	0.879761	-0.632094	-0.434026	0.196158	-0.299901	-0.107867	-0.00721237	0.353786	-0.0203862	2.10768	-0.0417109
chr21:36939189-36940689	36939939	+	CCTGTAGTCCCAGCTACTCG	GGG	CCTGTAGTCCCAGCTACTGG	1	NM_001352515	-	0.694537	3.60059	4.11388	8.3598	0.322179	1.67222	1.59753	3.23689	102.995	56.4572	48.6149	116.26	70.6903	0.00490702	0.0243113	0.182761	38.1843	103.293	5_TxWk	active	2	-1	01_prox	2.90605	3.41934	2.12296	1.35004	1.27535	0.81968	0.464561	0.372983	0.38025	0.130459	2.91471	2.90605	2.91471
chr20:37145578-37147078	37146328	-	CCTGTAGTCCCAGCTACTTG	GGG	CCTGTAGTCCCAGCTACTGG	1	NM_213631	-	0	1.80029	3.08541	7.24516	0.644358	1.33777	1.86379	0.924826	35.9283	91.9094	23.0921	64.6799	48.8205	0	0.0607782	0.0652716	37.1533	61.3222	15_Quies	inactive	2	-1	01_prox	1.80029	3.08541	2.07987	0.693416	1.21943	-0.469481	0.385168	0.395225	0.0387111	0.138023	0.280468	1.80029	0.280468
chr3:37282903-37284403	37283653	-	CCTGTAGTCCCAGCTACTTG	AGG	CCTGTAGTCCCAGCTACTGG	1	NM_001172713	+	0.694537	1.96396	1.5427	3.90124	0.644358	1.00333	1.06502	0.462413	39.255	81.111	25.7581	66.7267	91.7769	0	0.0850895	0.0652716	230.323	53.28	4_Tx	active	2	-1	01_prox	1.26942	0.848167	1.17927	0.358972	0.420664	-0.301305	0.282785	0.495968	-0.056739	0.311847	-0.181945	1.26942	-0.181945
chr14:37525747-37527247	37526497	-	CCTGTAGTCCCAGCTACTTG	GGG	CCTGTAGTCCCAGCTACTGG	1	NM_001195297	+	0.347269	5.07355	4.37099	11.4251	0.644358	1.00333	0.266256	1.38724	41.5172	13.2637	37.9118	22.3105	15.9455	0	0.0243113	0	15.1447	6.53434	15_Quies	inactive	2	-1	01_prox	4.72629	4.02373	3.52703	0.358972	-0.378103	0.560492	0.0759523	-0.0939683	0.0670605	0.279123	0.240254	4.72629	0.742881
chr17:37762514-37764014	37763264	-	CCTGTAGTCCCAGCTACTTG	GGG	CCTGTAGTCCCAGCTACTGG	1			0	12.6021	18.7696	39.5697	0.322179	1.00333	1.06502	0.462413	44.4447	97.3825	41.4403	37.8664	10.1416	0	0.0243113	0.039163	0	15.5819	5_TxWk	active	2	-1	01_prox	12.6021	18.7696	10.4001	0.681151	0.742843	-0.301305	0.0540508	0.039577	0.00354398	0.0781423	0.0453529	12.6021	0.140234
chr20:37896013-37897513	37896763	+	CCTGTAGTCCCAGCTACTCG	GGG	CCTGTAGTCCCAGCTACTGG	1			0.347269	2.78227	6.42793	8.91712	0.644358	1.33777	2.13004	1.38724	35.7953	21.3502	23.1705	33.7727	40.4662	0	0.0486226	0.117489	12.6771	36.6928	15_Quies	inactive	2	-1	01_prox	2.435	6.08066	1.24459	0.693416	1.48569	-0.371402	0.28477	0.24433	0.0866855	0.238748	0.363084	2.435	0.742881
chr22:38062534-38064034	38063284	-	CCTGTAGTCCCAGCTACTCG	GGG	CCTGTAGTCCCAGCTACTGG	1	NM_001039583	+	0	1.3093	5.65658	7.24516	0.322179	1.67222	1.59753	0.462413	33.7992	67.4035	24.3075	51.9895	84.5271	0	0.0729339	0.039163	103.532	123.398	5_TxWk	active	2	-1	01_prox	1.3093	5.65658	0.794287	1.35004	1.27535	-0.56756	1.03111	0.225464	0.0193556	0.426777	0.0453529	1.3093	0.140234
chr2:38063630-38065130	38064380	+	CCTGTAGTCCCAGCTACTCG	GGG	CCTGTAGTCCCAGCTACTGG	1	NM_001322212	+	0.347269	1.96396	2.31406	6.13052	0.966537	0.668887	1.06502	0	79.9738	33.7757	43.0869	197.11	13.8971	0	0.0364669	0.0522173	23.2923	74.8936	15_Quies	inactive	2	-1	01_prox	1.61669	1.96679	1.90823	-0.29765	0.0984849	-0.532511	-0.184111	0.050074	-0.167127	0.172913	-0.966537	1.61669	-0.966537
chr22:38195948-38197448	38196698	+	CCTGTAGTCCCAGCTACTTG	GGG	CCTGTAGTCCCAGCTACTGG	1			0	10.6381	16.9697	29.8166	0.322179	1.00333	1.59753	1.38724	50.1666	80.8645	25.9149	92.5168	112.944	0	0.0364669	0.078326	99.8737	105.303	5_TxWk	active	2	-1	01_prox	10.6381	16.9697	6.42343	0.681151	1.27535	-0.105147	0.0640294	0.0751546	0.0357204	0.0686206	0.520549	10.6381	1.06506
chr19:38226456-38227956	38227206	-	CCTGTAGTCCCAGCTACTTG	GGG	CCTGTAGTCCCAGCTACTGG	1	NM_001363579	-	0.694537	25.8588	30.0827	62.1411	0.644358	1.67222	1.59753	3.23689	101.93	92.3038	54.9662	144.097	34.582	0	0.0121556	0.234978	63.3655	262.63	5_TxWk	active	2	-1	01_prox	25.1642	29.3882	16.0292	1.02786	0.953175	0.81968	0.0408461	0.032434	0.0421917	0.0503212	0.838447	25.1642	2.59253
chr8:38292690-38294190	38293440	+	CCTGTAGTCCCAGCTACTCG	GGG	CCTGTAGTCCCAGCTACTGG	1	NM_023034	-	0	1.80029	2.82829	4.73722	0.322179	1.00333	1.06502	0.924826	23.8192	33.6278	25.6012	21.287	185.14	0	0.0607782	0.0652716	268.467	64.3381	5_TxWk	active	2	-1	01_prox	1.80029	2.82829	0.954463	0.681151	0.742843	-0.0700979	0.378356	0.262647	0.127215	0.211094	0.602647	1.80029	0.602647
chr20:38631639-38633139	38632389	-	CCTGTAGTCCCAGCTACTCG	GGG	CCTGTAGTCCCAGCTACTGG	1	NM_001164431	+	0	2.45495	5.39946	12.261	0.322179	1.00333	0.532511	2.77448	28.3435	31.7541	23.2489	20.0589	7.02886	0	0.0243113	0.0652716	15.5837	28.9019	14_ReprPCWk	inactive	2	-1	01_prox	2.45495	5.39946	3.43078	0.681151	0.210332	1.12098	0.277461	0.0389542	0.200008	0.0815592	2.4523	2.45495	2.4523
chr8:38677564-38679064	38678314	+	CCTGTAGTCCCAGCTACTTG	GGG	CCTGTAGTCCCAGCTACTGG	1			0.694537	3.92791	11.056	16.1623	0.322179	1.00333	0.532511	3.23689	25.9482	9.36844	28.032	23.9479	6.50672	0.00981405	0.0729339	0.0261087	0.159628	9.55019	15_Quies	inactive	2	-1	01_prox	3.23338	10.3615	2.55311	0.681151	0.210332	1.35219	0.210663	0.0202994	0.188438	0.0646507	2.91471	3.23338	2.91471
chrX:38771000-38772500	38771750	-	CCTGTAGTCCCAGCTACTCG	GGG	CCTGTAGTCCCAGCTACTGG	1			0	1.96396	1.5427	5.01588	0.966537	0.668887	0.532511	0.924826	32.4686	60.1553	49.1246	48.7146	17.4918	0	0	0	110.13	49.7615	14_ReprPCWk	inactive	2	-1	01_prox	1.96396	1.5427	1.73659	-0.29765	-0.434026	0.196158	-0.151557	-0.281341	-0.00831578	0.199367	-0.0417109	1.96396	-0.0417109
chr17:38786413-38787913	38787163	-	CCTGTAGTCCCAGCTACTTG	GGG	CCTGTAGTCCCAGCTACTGG	1	NM_003559	-	0.347269	4.4189	3.08541	10.5891	0.322179	0.334443	0.798767	0.462413	67.1993	340.025	31.4037	231.497	277.299	0	0.0486226	0.130543	136.854	307.365	5_TxWk	active	2	-1	01_prox	4.07163	2.73814	3.75183	0.0122643	0.476588	-0.168177	0.00301214	0.174055	0.0136923	0.199773	0.0685395	4.07163	0.140234
chr2:38792394-38793894	38793144	-	CCTGTAGTCCCAGCTACTTG	GGG	CCTGTAGTCCCAGCTACTGG	1			0.347269	1.63663	4.62811	3.62258	0.322179	0.668887	0.532511	0.462413	37.6582	140.823	27.2871	102.751	161.764	0	0.0850895	0.039163	324.403	335.262	5_TxWk	active	2	-1	01_prox	1.28936	4.28084	-0.502767	0.346708	0.210332	-0.035049	0.268899	0.0491333	0.0428155	0.305315	0.140234	1.28936	0.140234
chr22:38796712-38798212	38797462	-	CCTGTAGTCCCAGCTACAGG	AGG	CCTGTAGTCCCAGCTACTGG	1			0.694537	13.2567	17.7411	32.0459	1.93307	1.33777	2.3963	0.462413	49.7674	126.425	28.4633	101.728	64.5651	0	0.0121556	0.0652716	71.6795	143.001	15_Quies	inactive	3	-1	01_prox	12.5622	17.0466	7.15239	-0.595301	0.463225	-0.966943	-0.0473884	0.0271741	-0.046909	0.0318966	-1.47066	12.5622	-1.47066
chr1:38886593-38888093	38887343	-	CCTGTAGTCCCAGCTACTTG	GGG	CCTGTAGTCCCAGCTACTGG	1	NM_001304746	-	0.347269	4.25524	6.94217	12.261	0.966537	1.67222	1.59753	0.924826	37.9244	134.659	27.9928	40.3226	134.191	0.0245351	0.0729339	0.0522173	89.4514	52.7773	15_Quies	inactive	2	-1	01_prox	3.90797	6.5949	2.65943	0.70568	0.630996	-0.336353	0.180575	0.0956794	-0.00350107	0.0839365	-0.0417109	3.90797	-0.0417109
chr19:38977063-38978563	38977813	-	CCTGTAGTCCCAGCTACTTG	AGG	CCTGTAGTCCCAGCTACTGG	1			0	8.51048	14.1415	32.3245	0.966537	1.00333	1.06502	0.462413	78.6431	98.27	64.4932	212.461	61.9544	0	0.0972452	0.404684	122.534	359.137	7_Enh	active	2	-1	01_prox	8.51048	14.1415	9.09154	0.036793	0.0984849	-0.301305	0.00432326	0.00696427	-0.0155957	0.0309362	-0.504124	8.51048	-0.504124
chr12:38980026-38981526	38980776	-	CCTGTAGTCCCAGCTACTTG	GGG	CCTGTAGTCCCAGCTACTGG	1			0	1.96396	2.57117	7.52382	0.644358	0.334443	0	0.462413	27.8112	8.77675	44.5375	12.895	6.70754	0.0196281	0.0486226	0.0261087	0.0266046	4.52377	15_Quies	inactive	2	-1	01_prox	1.96396	2.57117	2.47632	-0.309915	-0.644358	0.231207	-0.157801	-0.250609	-0.0241825	0.132911	-0.181945	1.96396	-0.181945
chr14:39042354-39043854	39043104	-	CCTGTAGTCCCAGCTACTTG	GGG	CCTGTAGTCCCAGCTACTGG	1	NM_006364	-	0.347269	9.98344	11.8274	20.8995	0.322179	1.67222	1.06502	1.38724	32.6016	9.26983	35.1282	15.9653	163.331	0.00981405	0.0121556	0.117489	144.35	12.566	5_TxWk	active	2	-1	01_prox	9.63618	11.4801	4.53605	1.35004	0.742843	0.161109	0.140101	0.0647069	0.0518222	0.0995529	0.520549	9.63618	1.06506
chr3:39063088-39064588	39063838	+	CCTGTAGTCCCAGCTACTCG	GGG	CCTGTAGTCCCAGCTACTGG	1	NM_001346227	+	0	2.29128	2.82829	5.5732	1.6109	1.33777	0.798767	1.38724	31.5371	116.908	25.2092	46.0537	126.841	0.0147211	0.0850895	0.0261087	146.039	81.6792	5_TxWk	active	2	-1	01_prox	2.29128	2.82829	1.37245	-0.273122	-0.812129	0.294236	-0.1192	-0.287145	-0.0401306	0.17943	-0.223656	2.29128	-0.223656
chr1:39066408-39067908	39067158	-	CCTGTAGTCCCAGCTACTCG	GGG	CCTGTAGTCCCAGCTACTGG	1			0.694537	1.14564	1.79982	3.62258	0.644358	0.334443	0.798767	0.462413	58.6829	123.269	25.4052	135.91	81.6553	0	0.0121556	0.0261087	43.8245	122.142	15_Quies	inactive	2	-1	01_prox	0.451104	1.10528	0.911378	-0.309915	0.154408	-0.168177	-0.687014	0.1397	-0.0621388	0.341525	-0.181945	0.451104	-0.181945
chr2:39126188-39127688	39126938	-	CCTGTAGTCCCAGCTACTCG	GGG	CCTGTAGTCCCAGCTACTGG	1			0.347269	1.96396	4.88523	5.29454	0.644358	1.00333	1.86379	0.924826	66.1347	118.092	35.089	120.763	22.0907	0	0.0850895	0.039163	12.1583	65.0921	5_TxWk	active	2	-1	01_prox	1.61669	4.53796	0.204654	0.358972	1.21943	-0.469481	0.222042	0.268718	0.0566915	0.202132	0.280468	1.61669	0.280468
chr3:39135195-39136695	39135945	+	CCTGTAGTCCCAGCTACTCG	GGG	CCTGTAGTCCCAGCTACTGG	1	NM_145755	+	0.347269	3.60059	6.94217	18.3916	0.966537	1.00333	0.532511	2.31207	48.0375	154.431	22.7	82.8967	113.647	0.0147211	0.0486226	0.0261087	130.476	103.293	5_TxWk	active	2	-1	01_prox	3.25332	6.5949	5.72469	0.036793	-0.434026	0.889777	0.0113094	-0.0658124	0.0745681	0.0554192	1.34553	3.25332	1.34553
chr4:39153778-39155278	39154528	+	CCTGTAGTCCCAGCTACTTG	GGG	CCTGTAGTCCCAGCTACTGG	1			0	6.2192	9.77046	20.0635	0.322179	1.00333	0.266256	0.462413	21.0247	35.6987	25.9933	13.3044	50.6681	0.0147211	0.0607782	0.0130543	44.2235	15.5819	15_Quies	inactive	2	-1	01_prox	6.2192	9.77046	5.14653	0.681151	-0.0559235	0.0980788	0.109524	-0.00572374	0.00698951	0.0498417	0.140234	6.2192	0.140234
chr1:39155759-39157259	39156509	+	CCTGTAGTCCCAGCTACTTG	GGG	CCTGTAGTCCCAGCTACTGG	1	NM_012090	+	1.38907	4.58256	9.25622	10.8677	0.644358	0.668887	0.798767	0.924826	141.584	53.4987	36.8532	98.862	40.2854	0.00490702	0.0486226	0.130543	8.25408	22.3675	5_TxWk	active	2	-1	01_prox	3.19349	7.86715	0.805755	0.0245287	0.154408	0.0630299	0.00768084	0.019627	0.0295894	0.215857	0.137079	3.19349	0.280468
chr4:39182627-39184127	39183377	-	CCTGTAGTCCCAGCTACTCG	GGG	CCTGTAGTCCCAGCTACTGG	1	NM_025132	+	0	8.8378	13.8843	23.4074	0.322179	0	2.3963	2.31207	22.6215	36.389	25.7189	13.3044	64.0229	0	0.0364669	0.195815	33.5218	16.8385	1_TssA	active	2	-1	01_prox	8.8378	13.8843	4.76155	-0.322179	2.07412	-0.042117	-0.0364547	0.149386	0.0850109	0.0427215	1.98989	8.8378	1.98989
chr4:39321548-39323048	39322298	+	CCTGTAGTCCCAGCTACTTG	GGG	CCTGTAGTCCCAGCTACTGG	1	NM_001363495	-	0.347269	3.43692	3.34253	5.5732	0.322179	0.334443	0.798767	0.924826	35.7953	48.0256	25.6404	35.8196	189.719	0.0147211	0.0364669	0.0261087	174.42	35.1849	5_TxWk	active	2	-1	01_prox	3.08966	2.99526	1.11534	0.0122643	0.476588	0.0630299	0.00396949	0.159114	0.115319	0.191354	0.602647	3.08966	0.602647
chr19:39511076-39512576	39511826	-	CCTGTAGTCCCAGCTACTTG	GGG	CCTGTAGTCCCAGCTACTGG	1			0.694537	6.38286	7.71352	15.0476	0.966537	0.334443	0.532511	0.924826	93.8129	198.266	64.7284	201.818	116.217	0	0.0243113	0.104435	253.908	410.407	15_Quies	inactive	2	-1	01_prox	5.68832	7.01898	3.66706	-0.632094	-0.434026	0.196158	-0.111121	-0.0618361	-0.00290606	0.14255	-0.0203862	5.68832	-0.0417109
chr7:39597917-39599417	39598667	+	CCTGTAGTCCCAGCTACTTG	TGG	CCTGTAGTCCCAGCTACTGG	1	NM_001282446	+	0.347269	0.981978	1.79982	5.01588	0.322179	0.668887	0.266256	1.84965	66.0017	157.982	42.1852	91.084	34.823	0	0.0972452	0.0652716	53.5484	83.4385	15_Quies	inactive	2	-1	01_prox	0.63471	1.45255	1.60803	0.346708	-0.0559235	0.791699	0.546246	-0.0385002	0.32718	0.438253	0.746553	0.63471	1.52747
chr4:39793378-39794878	39794128	-	CCTGTAGTCCCAGCTACTTG	AGG	CCTGTAGTCCCAGCTACTGG	1			0.347269	1.14564	2.31406	3.34392	0.322179	1.33777	0.532511	0.924826	25.1498	6.95237	21.2494	19.4449	121.499	0.0294421	0.0607782	0.0652716	219.714	33.9283	15_Quies	inactive	2	-1	01_prox	0.798373	1.96679	0.514931	1.01559	0.210332	0.196158	1.27208	0.106942	0.201107	0.333706	0.602647	0.798373	0.602647
chrX:39805505-39807005	39806255	+	CCTGTAGTCCCAGCTACTTG	GGG	CCTGTAGTCCCAGCTACTGG	1			0	5.56454	11.3132	27.03	1.28872	1.00333	2.13004	1.38724	61.0782	29.5353	43.675	77.9843	9.13752	0	0	0.0522173	135.684	17.0898	15_Quies	inactive	2	-1	01_prox	5.56454	11.3132	7.85842	-0.285386	0.841328	-0.371402	-0.0512865	0.0743672	0.00364495	0.191792	0.0190047	5.56454	0.0985231
chr7:40025649-40027149	40026399	+	CCTGTAGTCCCAGCTACTTG	GGG	CCTGTAGTCCCAGCTACTGG	1	NM_031267	+	0.694537	11.7837	12.0845	14.4903	0.644358	0.668887	0.798767	3.69931	54.5578	11.7352	34.9714	23.9479	66.0111	0.00490702	0.145868	0.117489	49.4314	16.3358	5_TxWk	active	2	-1	01_prox	11.0892	11.39	1.2029	0.0245287	0.154408	1.45027	0.00221194	0.0135565	0.221441	0.148309	1.49311	11.0892	3.05495
chr8:40299008-40300508	40299758	-	CCTGTAGTCCCAGTTACTGG	GGG	CCTGTAGTCCCAGCTACTGG	1			0.694537	2.45495	1.28559	2.7866	1.93307	1.00333	1.33128	0.462413	27.8112	9.41775	30.1883	16.17	5.92433	0	0.0486226	0.0522173	1.98204	4.27245	15_Quies	inactive	7	-1	01_prox	1.76041	0.59105	0.750506	-0.929744	-0.601797	-0.434432	-0.528141	-1.01818	-0.702972	0.477997	-1.47066	1.76041	-1.47066
chr3:40495780-40497280	40496530	-	CCTGTAGTCCCAGCTACTTG	GGG	CCTGTAGTCCCAGCTACTGG	1			0.347269	14.566	22.6263	44.3069	0.966537	1.33777	1.06502	0.462413	30.3395	186.925	26.3854	76.7562	151.08	0	0.0243113	0.039163	387.689	208.094	15_Quies	inactive	2	-1	01_prox	14.2187	22.2791	10.8403	0.371237	0.0984849	-0.301305	0.026109	0.00442052	-0.0114679	0.0227481	-0.504124	14.2187	-0.504124
chrX:40533834-40535334	40534584	-	CCTGTAGTCCCAGCTACTTG	GGG	CCTGTAGTCCCAGCTACTGG	1			0.694537	4.25524	8.22775	16.7196	0.966537	0.334443	0.798767	0	36.0614	62.67	45.4001	54.4457	9.6195	0	0	0.039163	2.97972	44.7351	15_Quies	inactive	2	-1	01_prox	3.5607	7.53322	4.24592	-0.632094	-0.167771	-0.399383	-0.177519	-0.0222708	-0.0603141	0.0624023	-0.966537	3.5607	-0.966537
chr19:40558307-40559807	40559057	-	CCTGTAGTCCCAGCTACTCG	AGG	CCTGTAGTCCCAGCTACTGG	1	NM_020971	+	0.347269	1.47297	3.08541	5.01588	1.93307	0.334443	0.532511	1.38724	118.164	95.854	55.2015	133.249	32.6139	0	0.0121556	0.143598	106.265	347.828	15_Quies	inactive	2	-1	01_prox	1.1257	2.73814	0.965235	-1.59863	-1.40056	0.427364	-1.42012	-0.511502	-0.116916	0.214197	-0.545835	1.1257	-0.545835
chr8:40718583-40720083	40719333	+	CCTGTAGTCCCAGCTACTTG	GGG	CCTGTAGTCCCAGCTACTGG	1	NM_001135731	-	0.347269	5.56454	7.4564	13.6543	1.6109	1.00333	0.798767	0.924826	22.3554	9.0726	25.0524	11.4623	10.1617	0	0.0729339	0.039163	0.152977	3.01585	15_Quies	inactive	2	-1	01_prox	5.21727	7.10913	3.09897	-0.607565	-0.812129	0.0630299	-0.116453	-0.114237	-0.0515568	0.0751481	-0.686069	5.21727	-0.686069
chr20:40838463-40839963	40839213	-	CCTGTAGTCCCAGCTACTTG	GGG	CCTGTAGTCCCAGCTACTGG	1			0.347269	3.43692	3.34253	7.80248	0	1.67222	0.532511	0	28.4765	15.877	36.1475	22.7198	10.5433	0	0.0607782	0.0261087	0.0133023	13.5713	15_Quies	inactive	2	-1	01_prox	3.08966	2.99526	2.22998	1.67222	0.532511	-0.266256	0.541231	0.177785	0	0.134134	0	3.08966	0
chr15:41259131-41260631	41259881	-	CCTGTAGTCCCAGCTACTTG	GGG	CCTGTAGTCCCAGCTACTGG	1	NM_007236	+	0.694537	1.47297	3.34253	5.01588	0.644358	1.00333	1.06502	0.462413	31.0048	87.2251	19.4852	53.0129	73.0199	0	0.0364669	0.078326	253.316	75.8988	7_Enh	active	2	-1	01_prox	0.77843	2.64799	0.836676	0.358972	0.420664	-0.301305	0.461149	0.158862	-0.0421038	0.23141	-0.181945	0.77843	-0.181945
chr15:41282779-41284279	41283529	+	CCTGTAGTCCCAGCTACTTG	AGG	CCTGTAGTCCCAGCTACTGG	1			0.347269	10.1471	19.0267	51.2734	0.322179	2.00666	1.59753	3.23689	28.7427	120.36	18.309	81.4639	88.4834	0	0.0607782	0.430793	276.615	123.147	2_TssAFlnk	active	2	-1	01_prox	9.79984	18.6794	16.1234	1.68448	1.27535	0.81968	0.171889	0.0682759	0.0572341	0.101797	0.562237	9.79984	2.91471
chr22:41311742-41313242	41312492	+	CCTGTAGTCCCAGCTACTTG	GGG	CCTGTAGTCCCAGCTACTGG	1	NM_017590	+	0.694537	5.72821	6.42793	6.68784	1.28872	0.334443	2.13004	0.924826	40.5857	153.396	24.4643	128.541	272.479	0.0392562	0	0.0261087	211.859	220.66	5_TxWk	active	2	-1	01_prox	5.03367	5.7334	0.129952	-0.954273	0.841328	-0.602609	-0.189578	0.146742	-0.0607161	0.166853	-0.36389	5.03367	-0.36389
chr22:41400139-41401639	41400889	-	CCTGTAGTCCCAGCTACTTG	GGG	CCTGTAGTCCCAGCTACTGG	1			0.347269	14.2387	16.4555	33.4392	1.28872	1.67222	0.798767	2.77448	60.679	329.128	24.8955	407.319	118.145	0	0.0607782	0.0652716	174.759	656.952	15_Quies	inactive	2	-1	01_prox	13.8914	16.1082	8.49184	0.383501	-0.48995	0.987856	0.027607	-0.0304161	0.0448981	0.0302189	1.48576	13.8914	1.48576
chr22:41420803-41422303	41421553	-	CCTGTAGTCCCAGCTACTTG	GGG	CCTGTAGTCCCAGCTACTGG	1			0.347269	24.7131	41.9101	90.8431	1.93307	2.3411	1.06502	3.69931	54.6909	428.138	26.4246	427.583	154.816	0.00981405	0.0729339	0.117489	100.732	670.272	5_TxWk	active	2	-1	01_prox	24.3658	41.5629	24.4665	0.40803	-0.868052	1.31714	0.016746	-0.0208853	0.0195173	0.0572859	0.340699	24.3658	1.76623
chrX:41464895-41466395	41465645	-	CCTGTAGTCCCAGCTACTCG	GGG	CCTGTAGTCCCAGCTACTGG	1	NM_022567	+	0	3.1096	4.11388	6.9665	0.966537	1.00333	0.798767	0.924826	40.9849	34.9098	36.4612	43.1881	7.71167	0.00981405	0	0.0522173	4.42967	19.3517	15_Quies	inactive	2	-1	01_prox	3.1096	4.11388	1.42631	0.036793	-0.167771	0.0630299	0.0118321	-0.0407816	-0.00598736	0.143544	-0.0417109	3.1096	-0.0417109
chr19:41631272-41632772	41632022	-	CCTGTAGTCCCAGCTACTTG	GGG	CCTGTAGTCCCAGCTACTGG	1			0.694537	2.78227	4.11388	6.13052	0.966537	1.00333	0.532511	2.77448	27.412	12.0311	57.0833	20.673	3.87592	0.00490702	0.0364669	0.0652716	0.0266046	8.04226	14_ReprPCWk	inactive	2	-1	01_prox	2.08773	3.41934	1.00832	0.036793	-0.434026	1.12098	0.0176234	-0.126933	0.332588	0.183959	1.80794	2.08773	1.80794
chr22:41728001-41729501	41728751	+	CCTGTAGTCCCAGCTACTTG	AGG	CCTGTAGTCCCAGCTACTGG	1	NM_152513	+	0	2.29128	10.0276	45.9789	0.322179	0.334443	0.798767	0.924826	35.5291	119.472	29.8747	68.3642	41.631	0.0196281	0.0364669	0.078326	79.1221	83.9411	15_Quies	inactive	2	-1	01_prox	2.29128	10.0276	17.9756	0.0122643	0.476588	0.0630299	0.00535261	0.0475277	0.013107	0.11275	0.116248	2.29128	0.602647
chr17:41740774-41742274	41741524	+	CCTGTAGTCCCAGCTACTTG	CGG	CCTGTAGTCCCAGCTACTGG	1			1.04181	3.60059	7.97064	10.0318	0.966537	1.67222	1.33128	1.84965	60.812	74.2572	27.5223	101.318	161.041	0.0196281	0.0972452	0.104435	101.796	230.964	15_Quies	inactive	2	-1	01_prox	2.55878	6.92883	1.03056	0.70568	0.36474	0.259187	0.275788	0.052641	0.0982336	0.343947	0.285607	2.55878	0.883115
chr8:41748175-41749675	41748925	+	CCTGTAGTCCCAGCTACTTG	GGG	CCTGTAGTCCCAGCTACTGG	1	NM_000037	-	0.694537	3.92791	5.39946	13.097	0.322179	1.00333	0.266256	0.924826	39.9204	21.2023	23.1313	45.849	13.2544	0	0.0364669	0.130543	8.08115	47.7509	15_Quies	inactive	2	-1	01_prox	3.23338	4.70493	3.84877	0.681151	-0.0559235	0.329285	0.210663	-0.0118862	0.0485909	0.0806291	0.602647	3.23338	0.602647
chr19:41949516-41951016	41950266	+	CCTGTAGTCCCAGCTACTCG	GGG	CCTGTAGTCCCAGCTACTGG	1			0.347269	1.96396	4.37099	6.68784	0.644358	0.668887	1.06502	1.38724	57.8845	75.9337	34.9322	83.9201	35.1443	0	0	0.0522173	117.114	200.051	5_TxWk	active	2	-1	01_prox	1.61669	4.02373	1.15842	0.0245287	0.420664	0.161109	0.0151722	0.104546	0.117163	0.157715	0.742881	1.61669	0.742881
chr15:41985894-41987394	41986644	-	CCTGTAGTCCCAGCTACTTG	GGG	CCTGTAGTCCCAGCTACTGG	1	NR_120334	+	0.347269	5.72821	14.9128	22.8501	0.322179	1.00333	1.86379	1.84965	33.1339	47.8284	22.5824	30.9072	22.3317	0	0.0729339	0.0913803	5.92618	50.0128	15_Quies	inactive	2	-1	01_prox	5.38094	14.5655	3.96865	0.681151	1.54161	-0.00706808	0.126586	0.10584	0.0678792	0.0444388	1.52747	5.38094	1.52747
chr6:42101604-42103104	42102354	-	CCTGTAGTCCCAGCTACTCG	GGG	CCTGTAGTCCCAGCTACTGG	1	NM_001164446	-	0.694537	2.78227	2.31406	7.80248	0.644358	1.67222	0.798767	0.462413	58.9491	58.5281	30.894	97.0198	103.766	0	0.0364669	0.0522173	63.472	107.817	15_Quies	inactive	2	-1	01_prox	2.08773	1.61952	2.74421	1.02786	0.154408	-0.168177	0.492332	0.0953422	-0.0255974	0.140688	-0.181945	2.08773	-0.181945
chr3:42131640-42133140	42132390	-	CCTGTAGTCCCAACTACTGG	GGG	CCTGTAGTCCCAGCTACTGG	1	NR_146089	+	1.04181	13.7477	28.0258	48.7655	0.644358	2.67555	2.66256	2.31207	45.11	25.492	24.6211	28.0416	48.1578	0	0.0607782	0.0261087	14.3864	16.5872	15_Quies	inactive	8	-1	01_prox	12.7059	26.984	10.3698	2.03119	2.0182	-0.175245	0.159862	0.0747924	0.0349451	0.108628	0.321694	12.7059	1.66771
chr4:42144832-42146332	42145582	+	CCTGTAGTCCCAGCTACTCG	GGG	CCTGTAGTCCCAGCTACTGG	1	NM_001159547	-	0	2.45495	1.79982	3.34392	0.966537	1.33777	0.532511	0.462413	25.6821	48.0256	28.1888	31.3165	63.2397	0	0.0607782	0.039163	52.5907	37.9494	14_ReprPCWk	inactive	2	-1	01_prox	2.45495	1.79982	0.772048	0.371237	-0.434026	-0.035049	0.15122	-0.24115	-0.150759	0.29905	-0.504124	2.45495	-0.504124
chrX:42234101-42235601	42234851	-	CCTGTAGTCCCAGCTACTCG	GGG	CCTGTAGTCCCAGCTACTGG	1			0	1.14564	2.31406	3.90124	1.28872	0.668887	0.798767	0.462413	20.8917	18.6383	53.8685	16.9887	19.6407	0	0	0.0261087	0	2.26189	15_Quies	inactive	2	-1	01_prox	1.14564	2.31406	0.793591	-0.61983	-0.48995	-0.168177	-0.541033	-0.211728	-0.211805	0.256329	-0.826303	1.14564	-0.826303
chr19:42372470-42373970	42373220	-	CCTGTAGTCCCAGCTACTCG	GGG	CCTGTAGTCCCAGCTACTGG	1	NM_001271938	+	0	1.47297	2.57117	3.06526	0.322179	1.00333	1.33128	0.924826	77.3125	136.977	37.0101	156.173	102.079	0.00490702	0.0121556	0.143598	174.812	371.452	5_TxWk	active	2	-1	01_prox	1.47297	2.57117	0.247043	0.681151	1.0091	-0.203226	0.462435	0.392466	0.196606	0.326237	0.602647	1.47297	0.602647
chr6:42492950-42494450	42493700	-	CCTGTAGTCCCAGCTACTTG	GGG	CCTGTAGTCCCAGCTACTGG	1			0.347269	1.96396	6.68505	12.5397	0	0.668887	1.06502	2.31207	46.0415	93.1421	45.5569	95.7917	8.5953	0.0294421	0.0607782	0	4.65581	86.203	15_Quies	inactive	2	-1	01_prox	1.61669	6.33778	2.92732	0.668887	1.06502	0.623522	0.413739	0.168043	0.189631	0.0820181	2.31207	1.61669	2.31207
chr17:42495981-42497481	42496731	+	CCTGTAGTCCCAGCTACAGG	AGG	CCTGTAGTCCCAGCTACTGG	1	NM_001130020	+	0.347269	4.90989	5.65658	8.3598	0.644358	1.67222	1.33128	1.84965	69.5945	80.2235	31.4037	145.53	235.146	0.00490702	0.0364669	0.0652716	204.377	190.752	4_Tx	active	3	-1	01_prox	4.56262	5.30931	1.35161	1.02786	0.68692	0.259187	0.225278	0.12938	0.150426	0.124805	1.20529	4.56262	1.20529
chr6:42508046-42509546	42508796	+	CCTGTAGTCCCAGCTACTTG	GGG	CCTGTAGTCCCAGCTACTGG	1			1.04181	2.94593	6.17082	11.1464	1.93307	1.67222	1.06502	1.84965	41.3841	29.979	46.2234	27.6322	7.04895	0	0	0.0652716	0.931161	20.1057	7_Enh	active	2	-1	01_prox	1.90413	5.12901	2.48779	-0.260857	-0.868052	0.392315	-0.136996	-0.169244	-0.00825584	0.0989649	-0.0834219	1.90413	-0.0834219
chr6:42533526-42535026	42534276	-	CCTGTAGTCCCAGCTACTCG	TGG	CCTGTAGTCCCAGCTACTGG	1			0.347269	0.981978	1.5427	6.13052	0.644358	0.334443	0.266256	0.924826	51.3642	122.875	47.478	54.6504	23.7174	0	0.0729339	0.182761	7.52911	45.9917	15_Quies	inactive	2	-1	01_prox	0.63471	1.19544	2.29391	-0.309915	-0.378103	0.329285	-0.488278	-0.316289	0.0484967	0.172913	0.280468	0.63471	0.280468
chr17:42583948-42585448	42584698	+	CCTGTAGTCCCAGCTACTGA	AGG	CCTGTAGTCCCAGCTACTGG	1	NM_178126	-	0.347269	3.92791	7.71352	8.08114	0.322179	1.00333	0.798767	1.38724	76.514	392.242	29.9923	326.47	215.063	0.0441632	0.0121556	0.0913803	385.168	410.155	4_Tx	active	1	-1	01_prox	3.58064	7.36625	0.183808	0.681151	0.476588	0.294236	0.190231	0.0646988	0.137714	0.399809	0.344449	3.58064	1.06506
chr18:42641560-42643060	42642310	-	CCTGTAGTCCCAGCTACTTG	GGG	CCTGTAGTCCCAGCTACTGG	1	NR_046174	+	0.347269	4.58256	10.0276	26.194	0	2.00666	0.266256	0.462413	46.8399	12.4255	47.0467	31.7259	5.76367	0.00981405	0.0243113	0.039163	0.0598604	3.01585	15_Quies	inactive	2	-1	01_prox	4.2353	9.68031	8.08323	2.00666	0.266256	0.0980788	0.473795	0.0275049	0.0178906	0.0386896	0.462413	4.2353	0.462413
chr10:42794697-42796197	42795447	-	CCTGTAGTCCCAGCTACTTG	GGG	CCTGTAGTCCCAGCTACTGG	1	NM_014753	+	1.38907	4.4189	7.71352	8.63846	0.644358	1.33777	1.33128	1.38724	19.2948	68.932	26.3854	33.1587	126.68	0.00981405	0.0364669	0.0130543	88.8328	70.8724	4_Tx	active	2	-1	01_prox	3.02983	6.32445	0.462468	0.693416	0.68692	0.0279809	0.228863	0.108613	0.102475	0.137943	0.742881	3.02983	0.742881
chr2:42815976-42817476	42816726	-	CCTGTAGTCCCAGCTACTTG	GGG	CCTGTAGTCCCAGCTACTGG	1			0.694537	2.94593	5.14235	7.52382	0.322179	1.33777	1.06502	2.31207	40.5857	54.1397	36.8532	89.8559	12.3507	0	0.0364669	0.0261087	16.2488	103.795	15_Quies	inactive	2	-1	01_prox	2.2514	4.44781	1.19073	1.01559	0.742843	0.623522	0.451095	0.167013	0.291376	0.146428	1.98989	2.2514	1.98989
chr6:42875153-42876653	42875903	+	CCTGTAGTCCCAGCTACTTG	GGG	CCTGTAGTCCCAGCTACTGG	1			0.347269	8.51048	14.9128	32.0459	0	0.668887	1.59753	0.924826	39.122	136.434	27.5223	164.565	69.8669	0.00490702	0.0364669	0.0522173	151.706	195.025	5_TxWk	active	2	-1	01_prox	8.16321	14.5655	8.56654	0.668887	1.59753	-0.336353	0.0819392	0.109679	0.0291756	0.0315471	0.924826	8.16321	0.924826
chr5:42926080-42927580	42926830	-	CCTGTAGTCCCAGCTACTTG	AGG	CCTGTAGTCCCAGCTACTGG	1			0.694537	2.94593	4.37099	9.75309	0.966537	0.668887	0.266256	1.84965	44.5777	36.6355	47.1251	39.7085	7.89241	0	0.0486226	0.143598	0.279348	10.8068	15_Quies	inactive	2	-1	01_prox	2.2514	3.67646	2.69105	-0.29765	-0.700282	0.791699	-0.132207	-0.190477	0.0974896	0.110393	0.883115	2.2514	0.883115
chr1:42999160-43000660	42999910	-	CCTGTAGTCCCAGCTACTTG	GGG	CCTGTAGTCCCAGCTACTGG	1			0.694537	3.60059	5.65658	11.4251	0.966537	2.00666	0.532511	0.462413	46.973	66.2201	28.4633	64.2705	33.7787	0	0.0850895	0.117489	11.4865	106.56	15_Quies	inactive	2	-1	01_prox	2.90605	4.96204	2.88424	1.04012	-0.434026	-0.035049	0.357917	-0.0874692	-0.0469804	0.0931922	-0.504124	2.90605	-0.504124
chr22:43026792-43028292	43027542	-	CCTGTAGTCCCAGCTACTTG	AGG	CCTGTAGTCCCAGCTACTGG	1			1.04181	2.45495	2.57117	6.40918	0.966537	2.00666	0.798767	1.38724	70.526	71.2495	26.3854	65.0892	25.2637	0.0490702	0.0850895	0.0522173	17.9249	128.676	15_Quies	inactive	2	-1	01_prox	1.41314	1.52937	1.919	1.04012	-0.167771	0.294236	0.736037	-0.109699	0.0783814	0.576086	0.136059	1.41314	0.420702
chr20:43045708-43047208	43046458	+	CCTGTAGTCCCAGCTACTAG	GGG	CCTGTAGTCCCAGCTACTGG	1	NM_007050	-	0	11.7837	22.3692	43.7496	1.6109	1.67222	2.3963	0.924826	22.4885	10.9463	34.893	10.0295	4.01649	0	0.0243113	0.104435	0.0266046	6.28302	15_Quies	inactive	2	-1	01_prox	11.7837	22.3692	10.6902	0.0613217	0.785405	-0.735737	0.00520393	0.035111	-0.0156817	0.0706765	-0.22188	11.7837	-0.686069
chr6:43054218-43055718	43054968	+	CCTGTAGTCCCAGCTACTTG	GGG	CCTGTAGTCCCAGCTACTGG	1	NM_001300848	-	0.694537	6.54652	6.17082	8.91712	0.966537	1.67222	1.33128	0.462413	99.2687	371.138	31.4037	211.438	212.513	0.00981405	0.0729339	0.156652	477.393	338.278	5_TxWk	active	2	-1	01_prox	5.85198	5.47628	1.37315	0.70568	0.36474	-0.434432	0.120588	0.0666037	-0.0613097	0.121616	-0.504124	5.85198	-0.504124
chr17:43119905-43121405	43120655	+	CCTGTAGTCCCAGCTACTTG	GGG	CCTGTAGTCCCAGCTACTGG	1	NM_007300	-	0.347269	4.4189	5.14235	11.4251	0.644358	1.33777	0.266256	1.38724	26.3474	131.996	29.5218	70.2063	202.451	0	0	0	212.531	65.0921	5_TxWk	active	2	-1	01_prox	4.07163	4.79508	3.14135	0.693416	-0.378103	0.560492	0.170304	-0.0788522	0.0670605	0.0902708	0.742881	4.07163	0.742881
chr20:43156500-43158000	43157250	+	CCTGTAGTCCCAGCTACTTG	GGG	CCTGTAGTCCCAGCTACTGG	1	NM_007050	-	0.694537	1.96396	1.5427	6.68784	0.644358	1.00333	1.06502	0.924826	20.4925	14.6937	33.4816	12.281	3.97633	0	0.0364669	0.039163	0.0399069	4.77509	15_Quies	inactive	2	-1	01_prox	1.26942	0.848167	2.57257	0.358972	0.420664	-0.0700979	0.282785	0.495968	0.046797	0.166853	0.280468	1.26942	0.280468
chr17:43206205-43207705	43206955	+	CCTGTAGTCCCAGCTACTTG	GGG	CCTGTAGTCCCAGCTACTGG	1	NM_031862	+	0.347269	4.74623	5.39946	7.80248	0.644358	0.668887	0.532511	0.462413	18.2303	121.593	20.1517	65.7033	214.38	0.00981405	0.0364669	0.0261087	169.897	74.8936	5_TxWk	active	2	-1	01_prox	4.39896	5.0522	1.20151	0.0245287	-0.111847	-0.035049	0.00557602	-0.0221383	-0.0244051	0.274444	-0.0889257	4.39896	-0.181945
chr5:43308617-43310117	43309367	-	CCTGTAGTCCCAGCTACTTG	CGG	CCTGTAGTCCCAGCTACTGG	1	NM_002130	-	0.694537	2.29128	3.59964	7.80248	0.966537	0.334443	0.532511	1.84965	45.6423	114.887	43.7534	53.4223	42.1129	0.00490702	0.0607782	0.234978	64.6559	71.8777	1_TssA	active	2	-1	01_prox	1.59675	2.90511	2.10142	-0.632094	-0.434026	0.658571	-0.395864	-0.149401	0.124244	0.140688	0.883115	1.59675	0.883115
chr22:43445248-43446748	43445998	-	CCTGTAGTCCCAGCTACTAG	GGG	CCTGTAGTCCCAGCTACTGG	1	NM_001044370	+	0.694537	11.6201	27.2544	41.799	1.28872	2.67555	1.06502	1.38724	25.6821	18.8355	29.7178	28.0416	11.7683	0.00490702	0.0729339	0.078326	3.81111	30.6611	15_Quies	inactive	2	-1	01_prox	10.9255	26.5599	7.27227	1.38683	-0.223694	0.161109	0.126935	-0.00842225	0.0023969	0.0243283	0.0985231	10.9255	0.0985231
chr19:43456855-43458355	43457605	-	CCTGTAGTCCCAGCTACTTG	GGG	CCTGTAGTCCCAGCTACTGG	1			1.04181	3.27326	3.59964	8.08114	0.644358	1.33777	0.798767	0.924826	65.8686	80.6672	60.5334	71.2297	25.3642	0	0.0607782	0.195815	21.0509	140.74	15_Quies	inactive	2	-1	01_prox	2.23145	2.55784	2.24075	0.693416	0.154408	0.0630299	0.310746	0.0603668	0.039843	0.142059	0.280468	2.23145	0.280468
chr4:43539567-43541067	43540317	+	CCTGTAGTCCCAGCTACTTG	GGG	CCTGTAGTCCCAGCTACTGG	1			0.694537	2.78227	3.59964	5.5732	0.966537	0.668887	1.33128	0.462413	11.9761	5.37453	22.7	4.29835	1.56643	0	0.0243113	0.0130543	0.00665115	1.2566	15_Quies	inactive	2	-1	01_prox	2.08773	2.90511	0.986777	-0.29765	0.36474	-0.434432	-0.142571	0.125552	-0.103333	0.204974	-0.504124	2.08773	-0.504124
chr2:43640161-43641661	43640911	-	CCTGTAGTCCCAGCTACTTG	GGG	CCTGTAGTCCCAGCTACTGG	1	NM_172069	+	0.347269	23.5675	33.1681	61.5838	0.322179	0.668887	0.798767	1.84965	46.3076	117.845	36.8532	61.4049	22.8338	0	0.0607782	0.0522173	5.81976	99.2717	15_Quies	inactive	2	-1	01_prox	23.2202	32.8209	14.2078	0.346708	0.476588	0.525443	0.0149313	0.0145209	0.0249438	0.0504938	0.493997	23.2202	1.52747
chr11:43688924-43690424	43689674	-	CCTGTAGTCCCAGCTACTTG	GGG	CCTGTAGTCCCAGCTACTGG	1	NM_016142	+	0.694537	6.2192	5.14235	8.3598	0.966537	0.668887	1.33128	0.924826	34.3315	120.952	27.6007	29.4744	43.5589	0	0	0.039163	21.0842	41.4679	5_TxWk	active	2	-1	01_prox	5.52466	4.44781	1.60872	-0.29765	0.36474	-0.203226	-0.0538767	0.0820045	-0.00544156	0.130459	-0.0417109	5.52466	-0.0417109
chr1:43917046-43918546	43917796	-	CCTGTAGTCCCAGCTACTTG	GGG	CCTGTAGTCCCAGCTACTGG	1	NM_001350621	+	0	0.163663	2.31406	3.06526	0.644358	1.00333	0.532511	0	48.8359	79.2866	27.6007	83.1014	130.355	0.00490702	0.0850895	0.0652716	98.5368	151.044	5_TxWk	active	2	-1	01_prox	0.163663	2.31406	0.375601	0.358972	-0.111847	-0.266256	2.19336	-0.0483338	-0.210213	0.326237	-0.644358	0.163663	-0.644358
chr15:44000984-44002484	44001734	-	CCTGTAGTCCCAGCTACTTG	GGG	CCTGTAGTCCCAGCTACTGG	1	NM_032892	-	0	1.80029	4.37099	5.5732	0.644358	1.00333	1.06502	0	37.7913	11.6366	24.7387	20.8777	9.29818	0.00490702	0.0486226	0.0261087	1.74925	7.79094	15_Quies	inactive	2	-1	01_prox	1.80029	4.37099	0.601101	0.358972	0.420664	-0.532511	0.199396	0.0962399	-0.115617	0.17943	-0.644358	1.80029	-0.644358
chr7:44034583-44036083	44035333	-	CCTGTAGTCCCAGCTACTTG	GGG	CCTGTAGTCCCAGCTACTGG	1	NR_024116	-	0.694537	8.8378	11.5703	25.0794	0.322179	0.668887	1.59753	0.924826	24.0853	99.9465	12.1145	56.9019	84.8886	0	0.0850895	0.0522173	163.672	328.727	15_Quies	inactive	2	-1	01_prox	8.14327	10.8757	6.75455	0.346708	1.27535	-0.336353	0.042576	0.117266	0.024714	0.0410091	0.602647	8.14327	0.602647
chr3:44221115-44222615	44221865	-	CCTGTAGTCCCAGCTACTCG	GGG	CCTGTAGTCCCAGCTACTGG	1			0	1.80029	3.59964	8.91712	0.644358	0.334443	2.13004	1.38724	21.0247	10.1574	31.5997	11.6669	8.05307	0	0.0486226	0.0261087	0.00665115	4.02113	14_ReprPCWk	inactive	2	-1	01_prox	1.80029	3.59964	2.65874	-0.309915	1.48569	-0.371402	-0.172147	0.412732	0.0833096	0.112144	0.742881	1.80029	0.742881
chr15:44344184-44345684	44344934	-	CCTGTAGTCCCAGCTACTTG	TGG	CCTGTAGTCCCAGCTACTGG	1	NM_138423	+	0.694537	1.3093	2.31406	3.62258	0.966537	1.33777	0.532511	0.924826	27.0128	7.7906	23.3273	16.9887	44.1814	0	0.0121556	0.0261087	11.9787	10.8068	5_TxWk	active	2	-1	01_prox	0.614767	1.61952	0.654261	0.371237	-0.434026	0.196158	0.603865	-0.267997	-0.0142453	0.698772	-0.0203862	0.614767	-0.0417109
chrX:44350033-44351533	44350783	-	CCTGTAGTCCCAGCTACTTG	GGG	CCTGTAGTCCCAGCTACTGG	1			1.04181	5.40088	5.65658	11.7037	0	2.3411	0.266256	0.924826	28.4765	20.0682	48.6541	40.1179	6.84812	0	0	0.0130543	25.1281	3.01585	15_Quies	inactive	2	-1	01_prox	4.35907	4.61478	3.02357	2.3411	0.266256	0.329285	0.537065	0.0576963	0.0867412	0.290011	0.299096	4.35907	0.924826
chr20:44369405-44370905	44370155	-	CCTGTAGTCCCAGCTACTTG	GGG	CCTGTAGTCCCAGCTACTGG	1	NM_001287182	+	0.347269	3.76425	4.11388	10.3104	1.28872	1.33777	1.59753	0.924826	21.8231	12.2283	23.0137	19.8543	4.77963	0	0	0.0522173	0.0332558	10.0528	15_Quies	inactive	2	-1	01_prox	3.41698	3.76661	3.09827	0.0490574	0.308817	-0.336353	0.0143569	0.0819881	-0.0365236	0.10037	-0.36389	3.41698	-0.36389
chr11:44396845-44398345	44397595	-	CCTGTAGTCCCAGCTACTAG	GGG	CCTGTAGTCCCAGCTACTGG	1			0.694537	10.6381	25.1975	58.7972	0.966537	2.00666	1.06502	2.31207	20.0933	14.8416	21.8375	14.9419	7.73175	0.00490702	0.0729339	0.039163	0.219488	9.29887	15_Quies	inactive	2	-1	01_prox	9.94356	24.503	16.7999	1.04012	0.0984849	0.623522	0.104603	0.00401931	0.0231578	0.0712205	0.325156	9.94356	1.34553
chr3:44526206-44527706	44526956	+	CCTGTAGTCCCAACTACTGG	AGG	CCTGTAGTCCCAGCTACTGG	1			0.347269	17.5119	26.9973	61.5838	0.644358	2.3411	1.86379	5.54896	16.7666	77.1171	41.3619	35.0008	32.2725	0	0.0607782	0.0652716	62.0353	66.6	15_Quies	inactive	8	-1	01_prox	17.1647	26.6501	17.2933	1.69675	1.21943	1.84258	0.098851	0.0457572	0.0800927	0.135903	0.589337	17.1647	4.9046
chrX:44553808-44555308	44554558	-	CCTGTAGTCCCAGCTACTTG	GGG	CCTGTAGTCCCAGCTACTGG	1			0	2.29128	3.59964	5.01588	0.644358	0.334443	0.798767	0	23.0207	61.8317	36.2652	26.6088	51.5115	0.00981405	0	0.0130543	21.1108	23.8755	15_Quies	inactive	2	-1	01_prox	2.29128	3.59964	0.708117	-0.309915	0.154408	-0.399383	-0.135258	0.0428955	-0.128464	0.199367	-0.644358	2.29128	-0.644358
chr6:44603905-44605405	44604655	+	CCTGTAGTCCCAGCTACTTG	GGG	CCTGTAGTCCCAGCTACTGG	1			0.694537	3.60059	4.88523	8.91712	0.644358	1.00333	0.532511	0.924826	47.3722	21.6953	46.2626	41.7554	8.25389	0.00981405	0.0364669	0	0.246093	17.3411	15_Quies	inactive	2	-1	01_prox	2.90605	4.19069	2.01594	0.358972	-0.111847	0.196158	0.123526	-0.0266894	0.0341095	0.121616	0.280468	2.90605	0.280468
chrX:44643709-44645209	44644459	+	CCTGTAGTCCCAGCTACTTG	GGG	CCTGTAGTCCCAGCTACTGG	1			0	4.4189	6.17082	11.1464	0.644358	0.334443	0.266256	2.31207	43.5132	16.6167	40.2249	36.2289	4.59889	0	0	0.0652716	1.51646	7.2883	15_Quies	inactive	2	-1	01_prox	4.4189	6.17082	2.48779	-0.309915	-0.378103	1.02291	-0.0701339	-0.0612727	0.149619	0.277405	0.53935	4.4189	1.66771
chr19:44674926-44676426	44675676	+	CCTGTAGTCCCAGCTACTTG	GGG	CCTGTAGTCCCAGCTACTGG	1	NM_020219	+	0.694537	7.5285	12.5987	17.8342	0.966537	1.33777	0.798767	1.84965	36.0614	63.8533	31.1292	56.9019	75.1084	0	0	0.0913803	123.499	136.718	5_TxWk	active	2	-1	01_prox	6.83396	11.9042	2.61774	0.371237	-0.167771	0.525443	0.0543223	-0.0140934	0.0515246	0.241434	0.213411	6.83396	0.883115
chr19:44677631-44679131	44678381	-	CCTGTAGTCCCAGCTACTTG	GGG	CCTGTAGTCCCAGCTACTGG	1	NM_020219	+	0.694537	10.4744	9.51334	18.1129	0.966537	2.3411	1.86379	2.31207	36.3275	63.804	30.698	57.3113	74.6064	0.0147211	0.0486226	0.117489	123.366	137.472	5_TxWk	active	2	-1	01_prox	9.7799	8.8188	4.29977	1.37457	0.897252	0.224139	0.14055	0.101743	0.0772478	0.0574107	1.34553	9.7799	1.34553
chr22:44687152-44688652	44687902	-	CCTGTAGTCCCAGCTACTCG	GGG	CCTGTAGTCCCAGCTACTGG	1	NM_015366	+	0	3.27326	2.31406	7.24516	1.6109	2.67555	0.798767	0.462413	44.977	44.3768	25.0916	45.0303	29.7622	0	0.0243113	0.0913803	20.5188	79.166	5_TxWk	active	2	-1	01_prox	3.27326	2.31406	2.46555	1.06465	-0.812129	-0.168177	0.325257	-0.350955	-0.158517	0.138023	-1.14848	3.27326	-1.14848
chr20:44737689-44739189	44738439	+	CCTGTAGTCCCAGCTACTTG	GGG	CCTGTAGTCCCAGCTACTGG	1	NR_132377	-	0	9.65612	11.056	14.769	0.644358	0.668887	0.798767	1.38724	44.8439	21.8926	27.8752	41.346	32.1119	0	0.0729339	0.039163	64.463	36.9441	5_TxWk	active	2	-1	01_prox	9.65612	11.056	1.85646	0.0245287	0.154408	0.294236	0.00254022	0.013966	0.0503001	0.0677095	0.742881	9.65612	0.742881
chrX:44804608-44806108	44805358	-	CCTGTAGTCCCAGCTACTTG	GGG	CCTGTAGTCCCAGCTACTGG	1			0	2.94593	5.9137	7.80248	0.644358	0.668887	0.798767	0.924826	26.8797	14.4964	36.3828	17.3981	5.46243	0	0	0.130543	0.186232	4.27245	15_Quies	inactive	2	-1	01_prox	2.94593	5.9137	0.944389	0.0245287	0.154408	0.0630299	0.00832629	0.0261103	0.035946	0.262229	0.137079	2.94593	0.280468
chr17:44859977-44861477	44860727	-	CCTGTAGTCCCAGCTACTTG	GGG	CCTGTAGTCCCAGCTACTGG	1	NM_001258353	-	0.694537	5.23722	5.9137	5.5732	1.28872	0	1.33128	1.84965	71.5905	163.257	33.4424	143.892	251.493	0.0196281	0.0243113	0.0652716	202.388	128.676	4_Tx	active	2	-1	01_prox	4.54268	5.21916	-0.170251	-1.28872	0.0425614	0.259187	-0.283691	0.00815483	0.114978	0.419384	0.274158	4.54268	0.560936
chr19:44970936-44972436	44971686	-	CCTGTAGTCCCAGCTACTTG	GGG	CCTGTAGTCCCAGCTACTGG	1	NM_001282175	+	0.694537	11.7837	20.0552	28.4233	0.644358	0.668887	1.33128	1.84965	34.7307	118.634	25.1308	65.4986	100.011	0.0245351	0.0243113	0.0522173	70.8481	110.581	5_TxWk	active	2	-1	01_prox	11.0892	19.3606	4.18408	0.0245287	0.68692	0.259187	0.00221194	0.0354803	0.0434673	0.111511	0.389802	11.0892	1.20529
chr5:44983769-44985269	44984519	-	CCTGTAGTCCCAGCTACTTG	GGG	CCTGTAGTCCCAGCTACTGG	1			0.347269	1.80029	0.771352	4.45856	0.644358	0.668887	0	1.38724	20.4925	14.8416	54.0645	9.82479	3.33369	0	0.0486226	0.0652716	0.00665115	5.78038	15_Quies	inactive	2	-1	01_prox	1.45302	0.424083	1.8436	0.0245287	-0.644358	0.69362	0.0168811	-1.51941	0.180693	0.243233	0.742881	1.45302	0.742881
chr11:45151444-45152944	45152194	-	CCTGTAGTCCCAGCTACTCG	GGG	CCTGTAGTCCCAGCTACTGG	1	NM_001359633	+	0.694537	1.96396	4.37099	9.19578	0.322179	2.00666	0.798767	0.462413	33.6662	57.9364	22.3864	51.1708	22.7534	0	0.0486226	0.0522173	8.58664	94.7479	15_Quies	inactive	2	-1	01_prox	1.26942	3.67646	2.41239	1.68448	0.476588	-0.168177	1.32697	0.129632	0.0164957	0.11763	0.140234	1.26942	0.140234
chr10:45190524-45192024	45191274	-	CCTGTAGTCCCAGCTACTTG	GGG	CCTGTAGTCCCAGCTACTGG	1			0.694537	6.38286	8.99911	18.9489	0.644358	1.00333	0.532511	0.462413	18.6295	8.03714	32.227	8.80138	5.82392	0	0.0364669	0.0522173	0.0997673	6.53434	14_ReprPCWk	inactive	2	-1	01_prox	5.68832	8.30457	4.97488	0.358972	-0.111847	-0.035049	0.0631069	-0.0134681	-0.00996722	0.0547815	-0.181945	5.68832	-0.181945
chr13:45309344-45310844	45310094	-	CCTGTAGTCCCAGCTACTCG	GGG	CCTGTAGTCCCAGCTACTGG	1			0.347269	2.61861	2.82829	4.1799	0	1.00333	0.532511	1.84965	37.3921	83.8229	22.7392	64.8846	61.5327	0	0.0243113	0.0652716	405.394	265.646	5_TxWk	active	2	-1	01_prox	2.27134	2.48102	0.675804	1.00333	0.532511	0.658571	0.441735	0.214634	0.482607	0.533846	0.904019	2.27134	1.84965
chr1:45338141-45339641	45338891	-	CCTGTAGTCCCAGCTACAGG	AGG	CCTGTAGTCCCAGCTACTGG	1	NR_146883	-	0	15.3843	15.427	22.0141	1.28872	2.00666	1.06502	5.08655	43.2471	105.962	30.3843	115.851	98.3639	0	0.0972452	0.078326	63.2724	216.638	5_TxWk	active	3	-1	01_prox	15.3843	15.427	3.29354	0.717944	-0.223694	2.01076	0.0466673	-0.0145001	0.172518	0.0454254	3.79783	15.3843	3.79783
chr22:45360766-45362266	45361516	+	CCTGTAGTCCCAGCTACTTG	GGG	CCTGTAGTCCCAGCTACTGG	1	NM_001291501	-	1.38907	10.1471	13.6272	37.8977	0.966537	0	0	0.924826	42.4487	17.8987	37.0885	30.7025	108.204	0.0147211	0.0607782	0.0652716	39.8936	31.4151	15_Quies	inactive	2	-1	01_prox	8.75803	12.2381	12.1353	-0.966537	-0.966537	0.462413	-0.11036	-0.0789774	-0.00114249	0.0560424	-0.0203862	8.75803	-0.0417109
chr2:45408364-45409864	45409114	+	CCTGTAGTCCCAGCTACTTG	GGG	CCTGTAGTCCCAGCTACTGG	1	NM_018079	-	0.347269	3.43692	7.97064	15.0476	1.6109	1.67222	0.798767	0	56.0216	12.3762	46.2626	19.0355	39.7633	0	0.0607782	0.0652716	22.6206	9.29887	5_TxWk	active	2	-1	01_prox	3.08966	7.62337	3.5385	0.0613217	-0.812129	-0.399383	0.0198474	-0.106531	-0.109582	0.0680255	-1.6109	3.08966	-1.6109
chr5:45437731-45439231	45438481	+	CCTGTAGTCCCAGCTACTTG	GGG	CCTGTAGTCCCAGCTACTGG	1	NM_021072	-	0	2.78227	5.14235	6.68784	1.28872	0.668887	0	0.924826	19.6941	18.1452	62.6897	6.34518	4.43823	0	0.0486226	0.078326	0	2.01057	15_Quies	inactive	2	-1	01_prox	2.78227	5.14235	0.772745	-0.61983	-1.28872	0.462413	-0.222778	-0.250609	-0.0544107	0.149525	-0.36389	2.78227	-0.36389
chr19:45545873-45547373	45546623	-	CCTGTAGTCCCAGCTACTTG	GGG	CCTGTAGTCCCAGCTACTGG	1	NM_025136	-	0.694537	6.71018	10.2847	13.933	1.28872	0.668887	0.266256	2.31207	57.6184	157.587	37.4413	111.757	39.7633	0	0.0850895	0.0261087	87.4095	143.504	5_TxWk	active	2	-1	01_prox	6.01565	9.59016	1.82415	-0.61983	-1.02246	1.02291	-0.103036	-0.106616	0.0773013	0.0755375	1.02335	6.01565	1.02335
chr15:45577271-45578771	45578021	+	CCTGTAGTCCCAGCTACTTG	GGG	CCTGTAGTCCCAGCTACTGG	1			0.347269	3.1096	5.14235	10.5891	0.322179	0.334443	0.266256	0.924826	25.1498	67.9459	23.6018	40.7319	23.9584	0	0.0486226	0.0130543	66.3985	40.2113	15_Quies	inactive	2	-1	01_prox	2.76233	4.79508	2.72336	0.0122643	-0.0559235	0.329285	0.00443986	-0.0116627	0.0588419	0.108566	0.541992	2.76233	0.602647
chr1:45601130-45602630	45601880	-	CCTGTAGTCCCAGCTACGGG	AGG	CCTGTAGTCCCAGCTACTGG	1	NM_001195193	+	1.04181	2.61861	2.31406	5.5732	0.322179	2.00666	1.06502	0	46.3076	113.358	31.3253	86.9903	397.673	0	0.0121556	0.0913803	344.596	231.969	5_TxWk	active	3	-1	01_prox	1.5768	1.27225	1.62957	1.68448	0.742843	-0.532511	1.06829	0.583881	-0.0710994	0.220683	-0.322179	1.5768	-0.322179
chr19:45748512-45750012	45749262	+	CCTGTAGTCCCAGCTACTTG	TGG	CCTGTAGTCCCAGCTACTGG	1	NM_001310124	+	0	1.14564	2.82829	3.90124	1.28872	1.00333	0.798767	0.462413	79.1754	218.088	29.8354	233.953	80.6512	0	0.0729339	0.104435	250.895	426.994	15_Quies	inactive	2	-1	01_prox	1.14564	2.82829	0.536474	-0.285386	-0.48995	-0.168177	-0.249106	-0.173232	-0.211805	0.256329	-0.826303	1.14564	-0.826303
chr20:45914646-45916146	45915396	-	CCTGTAGTCCCAGCTACTTG	GGG	CCTGTAGTCCCAGCTACTGG	1			0	4.58256	11.056	18.1129	1.28872	1.67222	1.33128	0.462413	36.9929	165.772	21.0926	95.1777	175.28	0.00981405	0.0486226	0.156652	171.241	357.127	5_TxWk	active	2	-1	01_prox	4.58256	11.056	3.52842	0.383501	0.0425614	-0.434432	0.0836869	0.0038496	-0.0456196	0.170711	-0.267233	4.58256	-0.826303
chr17:45965729-45967229	45966479	+	CCTGTAGTCCCAGCTACTTG	CGG	CCTGTAGTCCCAGCTACTGG	1	NM_001203252	+	0.694537	2.61861	3.59964	13.933	1.28872	0.334443	1.86379	1.38724	52.6949	19.5751	36.2652	42.7788	15.7647	0	0.0243113	0.104435	7.68873	31.1638	14_ReprPCWk	inactive	2	-1	01_prox	1.92407	2.90511	5.16668	-0.954273	0.575073	-0.238275	-0.495965	0.197952	0.00744219	0.154552	0.0481532	1.92407	0.0985231
chr13:46301156-46302656	46301906	-	CCTGTAGTCCCAGCTACTTG	GGG	CCTGTAGTCCCAGCTACTGG	1			0.694537	2.45495	3.08541	5.5732	0.966537	0.668887	0.798767	0	23.42	9.96013	28.032	12.4857	8.73587	0	0.0364669	0.039163	7.59562	11.0581	15_Quies	inactive	2	-1	01_prox	1.76041	2.39087	1.24389	-0.29765	-0.167771	-0.399383	-0.16908	-0.0701714	-0.198115	0.204974	-0.966537	1.76041	-0.966537
chr21:46461202-46462702	46461952	+	CCTGTAGTCCCAGCTACTTG	AGG	CCTGTAGTCCCAGCTACTGG	1	NM_015151	+	0.694537	5.07355	6.68505	9.19578	0.966537	0.668887	1.33128	3.23689	58.9491	81.0617	41.5579	93.3355	198.736	0.0441632	0.0729339	0.208869	163.093	149.033	5_TxWk	active	2	-1	01_prox	4.37902	5.99051	1.25536	-0.29765	0.36474	0.952807	-0.067972	0.0608863	0.267062	0.11763	2.27036	4.37902	2.27036
chr22:46513172-46514672	46513922	-	CCTGTAGTCCCAGCTACTCG	GGG	CCTGTAGTCCCAGCTACTGG	1	NM_014246	-	0.347269	2.29128	2.31406	3.90124	0.644358	0.334443	0.266256	0.462413	56.9531	49.0118	31.0508	70.0016	41.1891	0.00981405	0.0607782	0.0522173	22.6073	71.8777	15_Quies	inactive	2	-1	01_prox	1.94401	1.96679	0.793591	-0.309915	-0.378103	0.0980788	-0.15942	-0.192244	-0.0511949	0.281376	-0.181945	1.94401	-0.181945
chr22:46553431-46554931	46554181	+	CCTGTAGTCCCAGCTACTTG	GGG	CCTGTAGTCCCAGCTACTGG	1			0.694537	2.45495	8.22775	11.9824	1.28872	1.00333	0	0.462413	75.7156	84.0695	30.0707	103.16	39.5424	0	0	0.039163	21.7626	104.549	15_Quies	inactive	2	-1	01_prox	1.76041	7.53322	1.87731	-0.285386	-1.28872	0.231207	-0.162114	-0.171071	-0.073203	0.0885909	-0.826303	1.76041	-0.826303
chr7:46576057-46577557	46576807	+	CCTGTAGTCCCAGCTACTGA	GGG	CCTGTAGTCCCAGCTACTGG	1			0.347269	3.92791	4.62811	13.933	0.966537	1.67222	0.532511	0.462413	38.8558	13.4117	38.5391	28.0416	6.78787	0	0.0364669	0.143598	0	3.01585	15_Quies	inactive	1	-1	01_prox	3.58064	4.28084	4.65244	0.70568	-0.434026	-0.035049	0.197082	-0.101388	-0.0371069	0.150602	-0.246391	3.58064	-0.504124
chr2:46577896-46579396	46578646	+	CCTGTAGTCCCAGCTACTTG	GGG	CCTGTAGTCCCAGCTACTGG	1	NM_012249	+	0.347269	10.1471	10.7989	14.769	1.6109	0.334443	1.59753	1.38724	64.671	116.366	40.6562	91.9027	103.947	0	0.0729339	0.0261087	162.794	88.2136	4_Tx	active	2	-1	01_prox	9.79984	10.4517	1.98502	-1.27645	-0.0133622	-0.105147	-0.130252	-0.00127847	-0.0155083	0.0693399	-0.223656	9.79984	-0.223656
chr16:46596549-46598049	46597299	+	CCTGTAGTCCCAGCTACTTG	GGG	CCTGTAGTCCCAGCTACTGG	1	NR_136738	-	0.347269	2.29128	3.59964	4.73722	0.966537	0.668887	0.798767	0.462413	28.3435	51.0334	23.7586	25.3807	111.679	0.0147211	0.0121556	0.0522173	55.005	39.4573	5_TxWk	active	2	-1	01_prox	1.94401	3.25237	0.568787	-0.29765	-0.167771	-0.168177	-0.153111	-0.0515841	-0.114836	0.227793	-0.504124	1.94401	-0.504124
chr3:46620900-46622400	46621650	+	CCTGTAGTCCCAGCTACTGC	GGG	CCTGTAGTCCCAGCTACTGG	1	NM_001195442	+	0.694537	2.94593	3.59964	6.13052	0.644358	1.00333	0.532511	1.84965	26.6136	10.4039	23.4057	18.2168	6.94853	0.0588843	0.0607782	0.0522173	2.52079	9.29887	14_ReprPCWk	inactive	1	-1	01_prox	2.2514	2.90511	1.26544	0.358972	-0.111847	0.658571	0.159444	-0.0385002	0.221725	0.183959	1.20529	2.2514	1.20529
chr3:46955961-46957461	46956711	+	CCTGTAGTCCCAGCTACTTG	GGG	CCTGTAGTCCCAGCTACTGG	1	NM_001277074	-	0.694537	9.49246	8.74199	16.4409	0.966537	1.33777	1.86379	1.84965	65.3363	73.9614	21.9159	72.8672	157.487	0.00490702	0.0243113	0.078326	105.022	176.176	6_EnhG	active	2	-1	01_prox	8.79792	8.04745	3.84947	0.371237	0.897252	-0.00706808	0.0421959	0.111495	0.0560837	0.196367	0.285607	8.79792	0.883115
chr19:47057361-47058861	47058111	+	CCTGTAGTCCCAGCTACTTG	GGG	CCTGTAGTCCCAGCTACTGG	1			0	8.67414	9.77046	22.0141	0.966537	0.668887	0.798767	1.84965	59.2152	66.4173	29.561	74.5047	161.885	0.0343492	0.0121556	0.0652716	152.624	204.324	15_Quies	inactive	2	-1	01_prox	8.67414	9.77046	6.12183	-0.29765	-0.167771	0.525443	-0.0343147	-0.0171712	0.0401159	0.0929419	0.431623	8.67414	0.883115
chr8:47070433-47071933	47071183	-	CCTGTAGTCCCAGCTACTTG	GGG	CCTGTAGTCCCAGCTACTGG	1			0	2.12762	2.57117	7.24516	0.966537	1.00333	1.06502	2.77448	12.1092	6.21276	20.5045	4.9124	3.4341	0.00490702	0.121556	0.039163	0.00665115	3.01585	15_Quies	inactive	2	-1	01_prox	2.12762	2.57117	2.33699	0.036793	0.0984849	0.854728	0.0172931	0.0383035	0.249538	0.2824	0.883632	2.12762	1.80794
chr16:47087483-47088983	47088233	-	CCTGTAGTCCCAGCTACTCG	GGG	CCTGTAGTCCCAGCTACTGG	1	NM_018092	-	0.347269	1.14564	2.57117	4.1799	1.28872	1.67222	0.798767	0.924826	28.7427	10.9956	29.757	18.6262	79.1249	0	0.0121556	0.0261087	88.8195	19.603	5_TxWk	active	2	-1	01_prox	0.798373	2.2239	0.804362	0.383501	-0.48995	0.0630299	0.480353	-0.220311	-0.0949453	0.260917	-0.36389	0.798373	-0.36389
chr6:47220452-47221952	47221202	-	CCTGTAGTCCCAGCTACTTG	GGG	CCTGTAGTCCCAGCTACTGG	1			0	5.07355	6.94217	15.8836	0	0.668887	0.532511	0.462413	80.373	21.3009	46.2234	58.5394	33.4976	0	0.109401	0.039163	12.6638	11.8121	15_Quies	inactive	2	-1	01_prox	5.07355	6.94217	4.47072	0.668887	0.532511	-0.035049	0.131838	0.0767067	0.0291126	0.128814	0.226005	5.07355	0.462413
chr2:47285356-47286856	47286106	+	CCTGTAGTCCCAGCTACAGG	AGG	CCTGTAGTCCCAGCTACTGG	1	NR_110208	-	0	6.2192	3.85676	8.63846	2.25525	0.668887	1.59753	0	89.2886	18.0466	33.5992	106.026	10.8646	0	0.0972452	0.0522173	5.24111	42.2219	15_Quies	inactive	3	-1	01_prox	6.2192	3.85676	2.39085	-1.58637	-0.65772	-0.798767	-0.255076	-0.170537	-0.261071	0.115761	-2.25525	6.2192	-2.25525
chr19:47329436-47330936	47330186	+	CCTGTAGTCCCAGCTACTCG	GGG	CCTGTAGTCCCAGCTACTGG	1			0.347269	2.94593	3.85676	6.13052	0	1.67222	1.06502	0.462413	37.3921	50.5896	29.4826	47.6912	94.2671	0	0	0.0261087	46.6578	101.282	15_Quies	inactive	2	-1	01_prox	2.59867	3.50949	1.13688	1.67222	1.06502	-0.301305	0.643491	0.303469	0.0799574	0.172913	0.462413	2.59867	0.462413
chr1:47354984-47356484	47355734	-	CCTGTAGTCCCAGCTACTTG	CGG	CCTGTAGTCCCAGCTACTGG	1	NR_046394	+	1.38907	3.1096	3.85676	6.9665	0	0.334443	1.86379	2.77448	49.6343	124.945	32.1094	129.36	105.614	0	0.0729339	0.039163	88.7862	130.687	5_TxWk	active	2	-1	01_prox	1.72052	2.46769	1.55487	0.334443	1.86379	0.455345	0.194385	0.755278	0.497448	0.179294	2.77448	1.72052	2.77448
chr4:47375787-47377287	47376537	+	CCTGTAGTCCCAGCTACTTG	GGG	CCTGTAGTCCCAGCTACTGG	1	NM_000812	+	0.347269	1.63663	2.31406	4.45856	0.322179	0.334443	0.266256	0	17.565	8.77675	26.7382	8.80138	6.48664	0	0.0486226	0.0261087	0.126372	3.76981	15_Quies	inactive	2	-1	01_prox	1.28936	1.96679	1.07225	0.0122643	-0.0559235	-0.133128	0.00951195	-0.028434	-0.0783645	0.243233	-0.322179	1.28936	-0.322179
chr6:47386845-47388345	47387595	-	CCTGTAGTCCCAGCTACTTG	GGG	CCTGTAGTCCCAGCTACTGG	1			0.694537	5.89187	9.25622	25.0794	1.6109	0.334443	0.532511	1.38724	63.7395	34.5646	55.7895	67.7501	9.59942	0	0.0729339	0.0652716	0.0266046	6.28302	15_Quies	inactive	2	-1	01_prox	5.19733	8.56169	7.91158	-1.27645	-1.07838	0.427364	-0.245598	-0.125955	-0.00917192	0.0839059	-0.109312	5.19733	-0.223656
chr22:47476310-47477810	47477060	-	CCTGTAGTCCCAGCTACTCG	GGG	CCTGTAGTCCCAGCTACTGG	1	NR_109967	-	0	0.654652	0.771352	4.73722	0.644358	1.00333	1.59753	1.84965	22.2223	13.6089	56.1424	16.5793	10.3224	0.00981405	0.0121556	0.039163	0.0399069	3.26717	15_Quies	inactive	2	-1	01_prox	0.654652	0.771352	1.98293	0.358972	0.953175	0.12606	0.54834	1.23572	0.254431	0.211094	1.20529	0.654652	1.20529
chr11:47611708-47613208	47612458	+	CCTGTAGTCCCAGCTACTTG	GGG	CCTGTAGTCCCAGCTACTGG	1			0.694537	6.71018	10.7989	16.4409	0.966537	0.334443	0.532511	0.924826	38.5897	199.153	21.1318	99.2713	156.061	0.0147211	0.0486226	0.104435	190.662	153.054	5_TxWk	active	2	-1	01_prox	6.01565	10.1044	2.821	-0.632094	-0.434026	0.196158	-0.105075	-0.0429542	-0.00264892	0.196367	-0.0134897	6.01565	-0.0417109
chrX:47630638-47632138	47631388	-	CCTGTAGTCCCAGCTACTTG	GGG	CCTGTAGTCCCAGCTACTGG	1			0.694537	3.1096	5.65658	10.5891	1.6109	1.00333	1.06502	0.924826	29.0088	95.6074	43.4398	42.1647	83.9447	0.0196281	0	0.039163	147.908	103.544	5_TxWk	active	2	-1	01_prox	2.41506	4.96204	2.46625	-0.607565	-0.545873	-0.0700979	-0.251573	-0.11001	-0.0693382	0.206784	-0.335317	2.41506	-0.686069
chr11:47673707-47675207	47674457	+	CCTGTAGTCCCAGCTACTTG	AGG	CCTGTAGTCCCAGCTACTGG	1	NM_024783	-	0.347269	1.96396	3.59964	6.40918	1.6109	0	0.798767	0.462413	22.7546	69.8196	19.2107	37.8664	89.3067	0	0.0850895	0.078326	88.6732	59.8143	15_Quies	inactive	2	-1	01_prox	1.61669	3.25237	1.40477	-1.6109	-0.812129	-0.168177	-0.996417	-0.249703	-0.189459	0.164965	-1.14848	1.61669	-1.14848
chr11:47675146-47676646	47675896	+	CCTGTAGTCCCAGCTACTTG	GGG	CCTGTAGTCCCAGCTACTGG	1	NM_024783	-	0.347269	3.1096	4.62811	6.68784	0.966537	0.334443	1.06502	0.462413	24.7506	69.8689	19.3284	38.8898	93.1023	0	0.0607782	0.078326	106.851	60.0656	15_Quies	inactive	2	-1	01_prox	2.76233	4.28084	1.02986	-0.632094	0.0984849	-0.301305	-0.228826	0.023006	-0.0795077	0.157715	-0.504124	2.76233	-0.504124
chr11:47776889-47778389	47777639	-	CCTGTAGTCCCAGCTACTAG	AGG	CCTGTAGTCCCAGCTACTGG	1			1.04181	11.4564	12.5987	14.4903	0.644358	1.33777	2.3963	3.23689	21.1578	90.8246	18.309	66.522	319.131	0.0147211	0.109401	0.0130543	246.266	91.4807	4_Tx	active	2	-1	01_prox	10.4146	11.5569	0.945782	0.693416	1.75194	0.420296	0.0665811	0.151592	0.192775	0.0743577	2.59253	10.4146	2.59253
chr3:47822233-47823733	47822983	+	CCTGTAGTCCCAGCTACTTG	GGG	CCTGTAGTCCCAGCTACTGG	1	NM_138615	+	0.694537	4.90989	8.99911	11.7037	0.966537	0.334443	0.798767	2.31207	32.4686	182.98	20.2693	154.331	228.378	0	0	0.0652716	412.252	282.736	5_TxWk	active	2	-1	01_prox	4.21535	8.30457	1.3523	-0.632094	-0.167771	0.75665	-0.14995	-0.0202022	0.122219	0.0908333	1.34553	4.21535	1.34553
chr2:47830176-47831676	47830926	-	CCTGTAGTCCCAGCTACTTG	GGG	CCTGTAGTCCCAGCTACTGG	1	NM_025133	-	0.347269	8.51048	13.113	14.769	0.966537	0.668887	0.266256	0.462413	57.3523	69.2772	42.6557	60.1768	189.237	0	0.0364669	0.117489	286.372	116.361	5_TxWk	active	2	-1	01_prox	8.16321	12.7657	0.827994	-0.29765	-0.700282	0.0980788	-0.0364624	-0.0548564	-0.0349559	0.141872	-0.246391	8.16321	-0.504124
chr12:47866130-47867630	47866880	+	CCTGTAGTCCCAGCTACTTG	GGG	CCTGTAGTCCCAGCTACTGG	1	NM_001017536	-	0.347269	7.69216	14.3986	24.8007	0.644358	1.00333	0.266256	0.924826	56.0216	80.7658	33.0111	87.8091	18.5763	0.00490702	0.0486226	0.0522173	13.9275	126.414	5_TxWk	active	2	-1	01_prox	7.34489	14.0513	5.20108	0.358972	-0.378103	0.329285	0.0488737	-0.0269087	0.0114695	0.0836705	0.137079	7.34489	0.280468
chr19:47872139-47873639	47872889	-	CCTGTAGTCCCAGCTACTTG	GGG	CCTGTAGTCCCAGCTACTGG	1	NM_003167	-	1.04181	4.25524	5.14235	7.80248	0.322179	0	2.3963	0.462413	38.8558	10.0588	28.1104	29.065	9.05719	0.00490702	0.0243113	0.156652	0.571999	11.0581	15_Quies	inactive	2	-1	01_prox	3.21343	4.10054	1.33006	-0.322179	2.07412	-0.966943	-0.10026	0.505816	0.0207426	0.302638	0.0685395	3.21343	0.140234
chr2:47887001-47888501	47887751	+	CCTGTAGTCCCAGCTACTTG	GGG	CCTGTAGTCCCAGCTACTGG	1	NM_025133	-	0.347269	3.1096	7.4564	7.80248	0.966537	0.334443	1.06502	2.77448	62.5419	126.622	39.7545	84.1248	29.7421	0	0.0729339	0.0522173	23.7446	46.997	5_TxWk	active	2	-1	01_prox	2.76233	7.10913	0.173037	-0.632094	0.0984849	0.854728	-0.228826	0.0138533	0.242507	0.134134	1.80794	2.76233	1.80794
chr11:47921954-47923454	47922704	-	CCTGTAGTCCCAGCTACTTG	GGG	CCTGTAGTCCCAGCTACTGG	1			1.04181	1.3093	3.34253	6.13052	0.644358	1.33777	0.532511	1.84965	29.1419	12.7214	17.7601	26.8135	5.32185	0.00981405	0.121556	0.117489	36.8208	9.29887	5_TxWk	active	2	-1	01_prox	0.267499	2.30072	1.394	0.693416	-0.111847	0.658571	2.59222	-0.048614	0.236857	1.01875	0.232497	0.267499	1.20529
chr3:47978834-47980334	47979584	-	CCTGTAGTCCCAGCTACTTG	GGG	CCTGTAGTCCCAGCTACTGG	1	NM_001134364	-	0.694537	5.07355	5.14235	7.52382	0.966537	1.00333	1.06502	1.38724	57.7515	9.41775	25.6012	28.2463	46.7118	0	0.133712	0.0522173	21.9022	15.8332	5_TxWk	active	2	-1	01_prox	4.37902	4.44781	1.19073	0.036793	0.0984849	0.161109	0.00840212	0.0221423	0.0616027	0.299597	0.205618	4.37902	0.420702
chr19:48017036-48018536	48017786	+	CCTGTAGTCCCAGCTACTTG	GGG	CCTGTAGTCCCAGCTACTGG	1	NM_022142	+	0	2.94593	4.62811	10.3104	1.28872	1.33777	0.266256	0.924826	31.8032	15.236	50.2616	38.4804	9.55926	0	0.109401	0.0913803	1.09744	7.53962	14_ReprPCWk	inactive	2	-1	01_prox	2.94593	4.62811	2.84115	0.0490574	-1.02246	0.329285	0.0166526	-0.220924	-0.0352934	0.0969893	-0.36389	2.94593	-0.36389
chr12:48152143-48153643	48152893	+	CCTGTAGTCCCAGCTACTTG	AGG	CCTGTAGTCCCAGCTACTGG	1	NM_001319299	-	0.347269	2.29128	2.31406	5.01588	0.322179	0.334443	0	0.462413	57.2192	218.827	34.6577	133.863	116.458	0.00490702	0.0121556	0.104435	160.319	151.295	5_TxWk	active	2	-1	01_prox	1.94401	1.96679	1.35091	0.0122643	-0.322179	0.231207	0.00630878	-0.16381	0.0300377	0.214197	0.140234	1.94401	0.140234
chr16:48189741-48191241	48190491	-	CCTGTAGTCCCAGCTACTTG	GGG	CCTGTAGTCCCAGCTACTGG	1	NM_032583	-	1.04181	8.01949	13.8843	28.9806	0.644358	1.33777	1.59753	0.924826	25.9482	11.2421	30.9332	18.0121	8.65554	0.0196281	0.121556	0.130543	2.0153	10.5555	15_Quies	inactive	2	-1	01_prox	6.97768	12.8425	7.54814	0.693416	0.953175	-0.336353	0.0993762	0.0742202	0.0100387	0.0357925	0.280468	6.97768	0.280468
chr4:48420393-48421893	48421143	-	CCTGTAGTCCCAGCTACAGG	GGG	CCTGTAGTCCCAGCTACTGG	1	NM_020846	+	1.04181	4.74623	6.17082	11.1464	0.644358	0.668887	0.798767	1.38724	33.5331	7.29752	27.5223	15.9653	53.7407	0.00981405	0.170179	0.104435	25.148	10.8068	5_TxWk	active	3	-1	01_prox	3.70442	5.12901	2.48779	0.0245287	0.154408	0.294236	0.00662146	0.0301049	0.0735192	0.317082	0.231862	3.70442	0.742881
chr1:48454758-48456258	48455508	-	CCTGTAGTCCCAGCTACTTG	AGG	CCTGTAGTCCCAGCTACTGG	1	NM_001286239	-	1.04181	1.14564	4.37099	5.85186	0.966537	0.334443	1.33128	1.38724	36.7267	40.0378	36.6572	19.2402	20.444	0	0.0850895	0.0261087	15.3442	28.1479	15_Quies	inactive	2	-1	01_prox	0.103836	3.32919	0.740431	-0.632094	0.36474	0.0279809	-6.08745	0.109558	0.0874632	0.207898	0.420702	0.103836	0.420702
chr12:48570117-48571617	48570867	+	CCTGTAGTCCCAGCTACTTG	AGG	CCTGTAGTCCCAGCTACTGG	1			0.347269	1.14564	2.82829	5.29454	0.322179	1.33777	0.532511	1.84965	25.549	9.7629	35.089	15.3512	8.51497	0	0.0972452	0.117489	0.379116	9.29887	14_ReprPCWk	inactive	2	-1	01_prox	0.798373	2.48102	1.23312	1.01559	0.210332	0.658571	1.27208	0.0847764	0.308751	0.202132	1.52747	0.798373	1.52747
chr15:48613068-48614568	48613818	+	CCTGTAGTCCCAGCTACTTG	GGG	CCTGTAGTCCCAGCTACTGG	1	NM_000138	-	0.347269	0.818315	3.34253	5.29454	0.644358	0.668887	0.532511	0	51.0981	51.6251	30.4627	39.7085	27.1716	0	0.0121556	0.039163	5.98604	37.9494	15_Quies	inactive	2	-1	01_prox	0.471047	2.99526	0.976006	0.0245287	-0.111847	-0.266256	0.0520727	-0.0373414	-0.130245	0.202132	-0.644358	0.471047	-0.644358
chr17:48661851-48663351	48662601	-	CCTGTAGTCCCAGCTACTTG	GGG	CCTGTAGTCCCAGCTACTGG	1			0.347269	7.5285	10.5418	30.9312	0.644358	0.668887	0.798767	1.38724	87.1595	235.592	39.5192	389.512	72.3371	0.00981405	0.0850895	0.0130543	363.891	307.365	15_Quies	inactive	2	-1	01_prox	7.18123	10.1945	10.1947	0.0245287	0.154408	0.294236	0.00341567	0.0151462	0.0242899	0.0326969	0.742881	7.18123	0.742881
chr17:48669937-48671437	48670687	-	CCTGTAGTCCCAGCTACTTG	GGG	CCTGTAGTCCCAGCTACTGG	1			0.347269	11.9474	19.5409	34.2752	0.644358	1.67222	1.33128	1.84965	70.9252	222.92	40.2249	273.457	70.871	0	0.0121556	0.104435	282.92	254.588	14_ReprPCWk	inactive	2	-1	01_prox	11.6001	19.1936	7.36712	1.02786	0.68692	0.259187	0.0886075	0.0357889	0.0355252	0.0294743	1.20529	11.6001	1.20529
chr12:48744411-48745911	48745161	+	CCTGTAGTCCCAGCTACTTG	GGG	CCTGTAGTCCCAGCTACTGG	1	NM_001351123	+	0.694537	6.2192	16.7126	32.8819	0.966537	1.00333	1.33128	1.84965	34.7307	125.143	29.8354	75.7328	124.813	0.00490702	0.0607782	0.0913803	112.883	120.131	15_Quies	inactive	2	-1	01_prox	5.52466	16.0181	8.08462	0.036793	0.36474	0.259187	0.00665979	0.0227705	0.0274367	0.0310681	0.883115	5.52466	0.883115
chr3:48821056-48822556	48821806	+	CCTGTAGTCCCAGCTACTAG	GGG	CCTGTAGTCCCAGCTACTGG	1	NM_004157	-	0	34.0419	56.3087	56.568	0.644358	1.33777	3.46132	3.69931	32.4686	43.8838	16.7408	35.6149	38.1969	0	0.0121556	0.117489	46.1191	34.4309	15_Quies	inactive	2	-1	01_prox	34.0419	56.3087	0.129627	0.693416	2.81696	0.118992	0.0203695	0.0500272	0.0540049	0.110136	0.490347	34.0419	3.05495
chr3:48871193-48872693	48871943	-	CCTGTAGTCCCAGCTACTTG	CGG	CCTGTAGTCCCAGCTACTGG	1	NM_000387	-	0	4.4189	6.17082	10.8677	0.322179	0.668887	1.59753	1.84965	29.8072	133.278	15.6822	82.692	36.2689	0.0245351	0.0486226	0.0522173	36.3951	86.4543	15_Quies	inactive	2	-1	01_prox	4.4189	6.17082	2.34846	0.346708	1.27535	0.12606	0.0784602	0.206675	0.140551	0.0920155	1.52747	4.4189	1.52747
chr3:48882029-48883529	48882779	+	CCTGTAGTCCCAGCTACTTG	GGG	CCTGTAGTCCCAGCTACTGG	1	NM_000387	-	0	5.56454	11.8274	23.6861	0.966537	1.00333	1.06502	3.69931	33.267	134.363	15.4078	86.7857	63.9225	0.00981405	0.0121556	0.078326	106.019	88.7162	15_Quies	inactive	2	-1	01_prox	5.56454	11.8274	5.92935	0.036793	0.0984849	1.31714	0.00661205	0.00832685	0.115374	0.0422189	2.73277	5.56454	2.73277
chr15:48901342-48902842	48902092	+	CCTGTAGTCCCAGCTACTTG	GGG	CCTGTAGTCCCAGCTACTGG	1	NM_203349	-	0.694537	1.47297	5.65658	7.80248	0.322179	0.334443	0	0.462413	60.5459	56.8024	26.9342	65.4986	9.23794	0.00981405	0.0243113	0.078326	132.271	22.3675	15_Quies	inactive	2	-1	01_prox	0.77843	4.96204	1.07295	0.0122643	-0.322179	0.231207	0.0157552	-0.0649287	0.0197292	0.287852	0.0685395	0.77843	0.140234
chr3:48907817-48909317	48908567	-	CCTGTAGTCCCAGCTACTAG	TGG	CCTGTAGTCCCAGCTACTGG	1			0.694537	27.6591	47.5667	100.039	1.93307	0.668887	1.59753	0.924826	35.6622	100.144	18.113	69.797	89.2063	0.00490702	0.0243113	0.0652716	106.791	70.6211	15_Quies	inactive	2	-1	01_prox	26.9645	46.8722	26.2361	-1.26419	-0.335541	-0.336353	-0.0468834	-0.00715865	-0.010149	0.0205954	-0.492782	26.9645	-1.00825
chr17:49047092-49048592	49047842	-	CCTGTAGTCCCAGCTACTTG	GGG	CCTGTAGTCCCAGCTACTGG	1	NM_001160423	+	0	4.25524	5.39946	9.75309	0.966537	1.33777	1.59753	0.462413	84.3651	158.475	37.9118	133.658	222.273	0	0.0243113	0.0913803	458.398	95.7532	4_Tx	active	2	-1	01_prox	4.25524	5.39946	2.17682	0.371237	0.630996	-0.56756	0.0872422	0.116863	-0.0516886	0.102532	-0.504124	4.25524	-0.504124
chrX:49102933-49104433	49103683	+	CCTGTAGTCCCAGCTACTTG	AGG	CCTGTAGTCCCAGCTACTGG	1			0.694537	1.96396	2.57117	5.29454	0.644358	1.00333	1.59753	1.84965	27.1459	146.641	30.9724	57.7206	82.1172	0	0	0.182761	183.219	201.559	5_TxWk	active	2	-1	01_prox	1.26942	1.87664	1.36168	0.358972	0.953175	0.12606	0.282785	0.507917	0.262021	0.672189	0.389802	1.26942	1.20529
chr16:49388563-49390063	49389313	+	CCTGTAGTCCCAGCTACAGG	AGG	CCTGTAGTCCCAGCTACTGG	1	NM_144602	+	0.694537	3.1096	7.71352	13.097	1.28872	1.00333	0.532511	0.924826	21.1578	10.2067	29.3258	17.1934	6.20548	0	0.0850895	0.0261087	0.246093	9.55019	15_Quies	inactive	3	-1	01_prox	2.41506	7.01898	2.69175	-0.285386	-0.756205	0.196158	-0.118169	-0.107737	-0.0293401	0.249311	-0.117685	2.41506	-0.36389
chr20:49396436-49397936	49397186	+	CCTGTAGTCCCAGCTACTTG	GGG	CCTGTAGTCCCAGCTACTGG	1	NM_004975	-	0.694537	5.07355	9.77046	11.1464	0.966537	0.334443	0.532511	1.38724	30.4726	13.2637	27.8752	29.065	8.85637	0	0.0364669	0.039163	3.80446	19.603	14_ReprPCWk	inactive	2	-1	01_prox	4.37902	9.07592	0.687968	-0.632094	-0.434026	0.427364	-0.144346	-0.0478217	0.0402514	0.0956768	0.420702	4.37902	0.420702
chr14:49503888-49505388	49504638	-	CCTGTAGTCCCAGCTACTTG	GGG	CCTGTAGTCCCAGCTACTGG	1			1.38907	5.07355	8.48487	19.2275	1.6109	0.334443	0.532511	1.38724	27.0128	12.3269	42.1068	16.3747	11.2663	0	0.0243113	0.0261087	1.56967	3.76981	15_Quies	inactive	2	-1	01_prox	3.68448	7.0958	5.37133	-1.27645	-1.07838	0.427364	-0.34644	-0.151975	-0.0125379	0.0560587	-0.223656	3.68448	-0.223656
chr14:49533171-49534671	49533921	+	CCTGTAGTCCCAGCTACTAG	TGG	CCTGTAGTCCCAGCTACTGG	1			0.347269	4.09158	6.42793	18.3916	0.966537	1.67222	0.532511	0.462413	31.0048	11.8338	40.7738	21.4917	33.1361	0	0.0243113	0.039163	33.8278	27.6453	15_Quies	inactive	2	-1	01_prox	3.74431	6.08066	5.98181	0.70568	-0.434026	-0.035049	0.188467	-0.0713781	-0.0279382	0.11339	-0.246391	3.74431	-0.504124
chr12:49581152-49582652	49581902	-	CCTGTAGTCCCAGCTACTTG	GGG	CCTGTAGTCCCAGCTACTGG	1			2.08361	3.60059	6.94217	7.80248	0.322179	0.334443	0.532511	0.924826	46.5738	127.559	28.9729	78.189	87.901	0	0.0486226	0.0522173	146.325	206.083	5_TxWk	active	2	-1	01_prox	1.51698	4.85856	0.430154	0.0122643	0.210332	0.196158	0.00808474	0.043291	0.105379	0.357769	0.294544	1.51698	0.602647
chr8:49599534-49601034	49600284	+	CCTGTAGTCCCAGCTACTCG	GGG	CCTGTAGTCCCAGCTACTGG	1			0	0.327326	1.02847	3.34392	0.966537	0.668887	0.532511	0	17.9642	8.57952	31.9918	7.16391	3.87592	0	0	0.0652716	0	1.50792	15_Quies	inactive	2	-1	01_prox	0.327326	1.02847	1.15772	-0.29765	-0.434026	-0.266256	-0.909339	-0.422012	-0.289043	0.29905	-0.966537	0.327326	-0.966537
chr10:49696333-49697833	49697083	+	CCTGTAGTCCCAGCTACTTG	AGG	CCTGTAGTCCCAGCTACTGG	1	NM_001042427	+	0.347269	1.96396	1.79982	6.40918	0.322179	0	1.06502	0.462413	20.6255	13.1158	33.9128	20.0589	25.2236	0	0.0364669	0	29.2717	19.603	14_ReprPCWk	inactive	2	-1	01_prox	1.61669	1.45255	2.30468	-0.322179	0.742843	-0.301305	-0.199283	0.511405	0.0231337	0.337523	0.0685395	1.61669	0.140234
chr8:49927269-49928769	49928019	+	CCTGTAGTCCCAGCTACTCG	GGG	CCTGTAGTCCCAGCTACTGG	1	NM_001321777	+	0.694537	2.29128	1.5427	3.62258	1.6109	0.668887	1.06502	0.924826	19.0287	10.9956	29.6394	7.77796	3.59476	0	0.0121556	0.0652716	0.00665115	2.76453	15_Quies	inactive	2	-1	01_prox	1.59675	0.848167	1.03994	-0.942009	-0.545873	-0.0700979	-0.589955	-0.643592	-0.23431	0.698772	-0.335317	1.59675	-0.686069
chr16:49950326-49951826	49951076	+	CCTGTAGTCCCAGCTACTTG	AGG	CCTGTAGTCCCAGCTACTGG	1			0	0.981978	1.5427	5.85186	0.966537	2.00666	0.532511	0	31.8032	8.92468	28.3456	19.8543	6.10507	0	0.0607782	0.0652716	0.00665115	9.29887	14_ReprPCWk	inactive	2	-1	01_prox	0.981978	1.5427	2.15458	1.04012	-0.434026	-0.266256	1.05921	-0.281341	-0.165168	0.170886	-0.966537	0.981978	-0.966537
chr19:50052902-50054402	50053652	+	CCTGTAGTCCCAGCTACTTG	GGG	CCTGTAGTCCCAGCTACTGG	1	NR_138096	+	0.347269	5.40088	9.25622	14.769	1.28872	0.334443	0.798767	1.84965	28.4765	100.686	39.8329	43.5975	165.018	0	0.0243113	0.039163	51.2804	82.4332	15_Quies	inactive	2	-1	01_prox	5.05361	8.90896	2.75637	-0.954273	-0.48995	0.525443	-0.18883	-0.0549952	0.0388953	0.286936	0.135554	5.05361	0.560936
chr3:50094338-50095838	50095088	+	CCTGTAGTCCCAGCTACTTG	GGG	CCTGTAGTCCCAGCTACTGG	1	NR_036627	+	0.694537	3.92791	4.88523	5.29454	0.322179	1.00333	0.798767	2.31207	36.0614	85.3021	19.5244	60.1768	318.408	0.00490702	0.109401	0.0652716	395.125	122.142	4_Tx	active	2	-1	01_prox	3.23338	4.19069	0.204654	0.681151	0.476588	0.75665	0.210663	0.113725	0.432584	0.217391	1.98989	3.23338	1.98989
chr19:50228782-50230282	50229532	+	CCTGTAGTCCCAGCTACTTG	AGG	CCTGTAGTCCCAGCTACTGG	1	NM_001145809	+	0.347269	1.3093	2.31406	8.91712	1.93307	0.334443	0.532511	2.31207	35.5291	32.0992	37.4021	29.8837	38.3374	0	0.0486226	0.169706	23.4786	40.2113	14_ReprPCWk	inactive	2	-1	01_prox	0.962036	1.96679	3.30153	-1.59863	-1.40056	0.889777	-1.66172	-0.712107	0.0442238	0.116688	0.378991	0.962036	0.378991
chr14:50245595-50247095	50246345	-	CCTGTAGTCCCAGCTACTTG	GGG	CCTGTAGTCCCAGCTACTGG	1	NM_024884	-	0.347269	13.4204	18.5124	24.2434	0.322179	1.33777	1.33128	1.38724	47.7714	71.8905	34.3049	88.8325	74.8474	0	0.0486226	0	56.2488	54.7879	5_TxWk	active	2	-1	01_prox	13.0731	18.1652	2.86548	1.01559	1.0091	0.0279809	0.0776858	0.0555513	0.0445704	0.0856219	0.520549	13.0731	1.06506
chr14:50295514-50297014	50296264	+	CCTGTAGTCCCAGCTACTAG	TGG	CCTGTAGTCCCAGCTACTGG	1	NM_024884	-	0.347269	7.85583	13.3701	18.1129	1.6109	0.334443	1.06502	0.462413	41.3841	65.9243	37.8726	58.13	91.9576	0.00490702	0.0607782	0.0522173	118.617	63.5841	5_TxWk	active	2	-1	01_prox	7.50856	13.0228	2.37139	-1.27645	-0.545873	-0.301305	-0.17	-0.0419166	-0.0646463	0.232927	-0.277538	7.50856	-1.14848
chr12:50328259-50329759	50329009	+	CCTGTAGTCCCAGCTACTTG	GGG	CCTGTAGTCCCAGCTACTGG	1	NM_001145475	-	0.694537	1.63663	5.65658	8.63846	0	1.00333	1.59753	0.924826	30.6056	58.0844	26.1501	31.5212	18.1746	0	0.109401	0.0652716	22.7869	40.714	5_TxWk	active	2	-1	01_prox	0.942093	4.96204	1.49094	1.00333	1.59753	-0.336353	1.065	0.321951	0.116419	0.125882	0.924826	0.942093	0.924826
chr15:50453240-50454740	50453990	-	CCTGTAGTCCCAGCTACTTG	GGG	CCTGTAGTCCCAGCTACTGG	1	NM_005154	+	0.347269	1.14564	3.34253	5.5732	0.322179	0.334443	0.798767	0	27.0128	45.5602	22.308	27.6322	111.819	0.00490702	0.0729339	0	32.4576	55.7932	4_Tx	active	2	-1	01_prox	0.798373	2.99526	1.11534	0.0122643	0.476588	-0.399383	0.0153617	0.159114	-0.0616501	0.191354	-0.322179	0.798373	-0.322179
chr3:50459994-50461494	50460744	+	CCTGTAGTCCCAGCTACTCG	GGG	CCTGTAGTCCCAGCTACTGG	1	NM_001291101	-	0	2.45495	3.08541	4.73722	1.93307	1.00333	1.33128	0.462413	29.408	24.358	14.6237	28.0416	17.3513	0	0.0364669	0.0130543	2.28135	63.3328	14_ReprPCWk	inactive	2	-1	01_prox	2.45495	3.08541	0.825905	-0.929744	-0.601797	-0.434432	-0.378723	-0.195046	-0.310448	0.211094	-1.47066	2.45495	-1.47066
chr8:50603558-50605058	50604308	+	CCTGTAGTCCCAGCTACAGG	GGG	CCTGTAGTCCCAGCTACTGG	1	NM_001321777	+	1.04181	4.58256	8.22775	15.8836	0.644358	1.00333	0.532511	1.84965	17.565	8.97398	25.0524	4.09366	3.25336	0	0.0364669	0.0261087	0.0133023	2.26189	15_Quies	inactive	3	-1	01_prox	3.54076	7.18595	3.82793	0.358972	-0.111847	0.658571	0.101383	-0.0155647	0.0812094	0.0673772	1.20529	3.54076	1.20529
chr10:50615498-50616998	50616248	-	CCTGTAGTCCCAGCTACTTG	GGG	CCTGTAGTCCCAGCTACTGG	1	NM_147156	-	0.694537	1.63663	2.31406	4.45856	0.322179	1.00333	0.532511	0	80.2399	116.958	38.6175	140.822	19.8816	0.0392562	0.0364669	0.182761	25.7466	90.7268	15_Quies	inactive	2	-1	01_prox	0.942093	1.61952	1.07225	0.681151	0.210332	-0.266256	0.723019	0.129873	-0.0855944	0.265673	-0.322179	0.942093	-0.322179
chr22:50616424-50617924	50617174	+	CCTGTAGTCCCAGCTACTTG	GGG	CCTGTAGTCCCAGCTACTGG	1			0.347269	3.92791	4.88523	10.3104	0.322179	1.67222	1.06502	1.38724	43.6463	129.926	29.4042	98.2479	111.618	0.00490702	0.0121556	0.0522173	180.413	254.588	15_Quies	inactive	2	-1	01_prox	3.58064	4.53796	2.71259	1.35004	0.742843	0.161109	0.377038	0.163695	0.1069	0.20536	0.520549	3.58064	1.06506
chr7:50636355-50637855	50637105	-	CCTGTAGTCCCAGCTACTTG	GGG	CCTGTAGTCCCAGCTACTGG	1	NM_001350814	-	0.347269	2.78227	4.62811	4.73722	0.644358	0.668887	0.532511	0	37.3921	15.7291	37.0885	30.7025	99.0066	0.0196281	0.0972452	0.0652716	163.971	30.1585	5_TxWk	active	2	-1	01_prox	2.435	4.28084	0.0545528	0.0245287	-0.111847	-0.266256	0.0100734	-0.0261274	-0.14678	0.227793	-0.644358	2.435	-0.644358
chr20:50654123-50655623	50654873	-	CCTGTAGTCCCAGCTACTCG	GGG	CCTGTAGTCCCAGCTACTGG	1	NR_110890	-	0	2.94593	5.65658	11.7037	0.966537	2.67555	1.06502	0	36.1945	14.9895	22.7	29.6791	5.58293	0	0.0850895	0.0261087	0.126372	20.6083	5_TxWk	active	2	-1	01_prox	2.94593	5.65658	3.02357	1.70901	0.0984849	-0.532511	0.580125	0.0174107	-0.0825838	0.174819	-0.472396	2.94593	-0.966537
chr1:50712302-50713802	50713052	+	CCTGTAGTCCCAGCTACAGG	AGG	CCTGTAGTCCCAGCTACTGG	1	NM_007051	-	0	12.9294	15.6842	15.3263	0.644358	0.668887	1.33128	5.08655	54.6909	10.1081	31.7957	22.3105	46.5913	0.0196281	0.0364669	0.0522173	21.0442	12.8174	5_TxWk	active	3	-1	01_prox	12.9294	15.6842	-0.178933	0.0245287	0.68692	1.87763	0.00189713	0.043797	0.289841	0.133498	2.17112	12.9294	4.44219
chr19:50725784-50727284	50726534	-	CCTGTAGTCCCAGCTACTTG	GGG	CCTGTAGTCCCAGCTACTGG	1			1.38907	5.07355	8.22775	15.605	0.322179	0.334443	0.532511	0.462413	33.4	70.6085	28.5417	45.0303	11.0855	0	0.0121556	0.0261087	15.138	108.319	14_ReprPCWk	inactive	2	-1	01_prox	3.68448	6.83868	3.6886	0.0122643	0.210332	-0.035049	0.00332865	0.0307562	0.00986461	0.0703439	0.140234	3.68448	0.140234
chr3:50867751-50869251	50868501	-	CCTGTAGTCCCAGCTACTTG	GGG	CCTGTAGTCCCAGCTACTGG	1	NM_004947	+	0.347269	3.76425	5.65658	7.24516	1.6109	1.00333	0.798767	1.38724	33.1339	9.46706	27.7575	18.8308	15.2024	0.0196281	0.0243113	0.0522173	2.81344	6.78566	15_Quies	inactive	2	-1	01_prox	3.41698	5.30931	0.794287	-0.607565	-0.812129	0.294236	-0.177808	-0.152963	-0.0324238	0.144972	-0.223656	3.41698	-0.223656
chr10:51044700-51046200	51045450	-	CCTGTAGTCCCAGCTACTTG	GGG	CCTGTAGTCCCAGCTACTGG	1	NM_001098512	+	0	2.45495	4.62811	6.9665	0.644358	0.334443	0.798767	0	72.522	59.2184	43.7142	51.9895	17.05	0	0.0729339	0.0522173	5.45395	44.7351	15_Quies	inactive	2	-1	01_prox	2.45495	4.62811	1.16919	-0.309915	0.154408	-0.399383	-0.126241	0.0333632	-0.0924939	0.143544	-0.644358	2.45495	-0.644358
chr15:51060516-51062016	51061266	-	CCTGTAGTCCCAGCTACTTG	GGG	CCTGTAGTCCCAGCTACTGG	1	NR_146310	+	0	5.07355	3.85676	14.769	0.644358	0.334443	1.06502	0.462413	41.9164	21.3502	26.2677	30.4978	19.7009	0.0196281	0	0.0130543	8.30729	12.3147	15_Quies	inactive	2	-1	01_prox	5.07355	3.85676	5.45611	-0.309915	0.420664	-0.301305	-0.0610844	0.109072	-0.0123194	0.0677095	-0.181945	5.07355	-0.181945
chr18:51210182-51211682	51210932	+	CCTGTAGTCCCAGCTACTTG	GGG	CCTGTAGTCCCAGCTACTGG	1			0.694537	2.78227	4.88523	9.47443	0	0.668887	1.06502	0	59.2152	121.74	41.95	105.207	23.7977	0	0.0729339	0.039163	39.3682	46.4943	15_Quies	inactive	2	-1	01_prox	2.08773	4.19069	2.2946	0.668887	1.06502	-0.532511	0.320389	0.25414	0	0.113897	0	2.08773	0
chr17:51254975-51256475	51255725	-	CCTGTAGTCCCAGCTACTCG	GGG	CCTGTAGTCCCAGCTACTGG	1	NM_017643	-	1.04181	5.23722	7.97064	10.5891	0.644358	2.3411	1.59753	1.38724	53.0941	146.345	42.7733	78.5983	241.813	0.0245351	0.0243113	0.0261087	52.3313	69.1132	5_TxWk	active	2	-1	01_prox	4.19541	6.92883	1.30922	1.69675	0.953175	-0.105147	0.404429	0.137567	0.0778109	0.214306	0.363084	4.19541	0.742881
[truncated: 4,318 more rows]
[truncated: 7 more columns]

## Sheet: GG_kinetics_r2
# region string	cut site	Cas9 sense	observed target sequence	PAM	expected target sequence	mismatches	RefSeq	RefSeq sense	timepoint_1	timepoint_2	timepoint_3	timepoint_4	timepoint_1	timepoint_2	timepoint_3	timepoint_4	h3k4me1	h3k4me3	h3k9me3	h3k27ac	h3k36me3	dnasei	mnase	atac	rna	pol2	chromhmm	chromhmm_active	mm_pos1	mm_pos2	mm_type	dCas9	dCas9	dCas9	MRE11	MRE11	MRE11	MRE11/dCas9 (30m)	MRE11/dCas9 (60m)	MRE11/dCas9 (180m)	BLISS/dCas9 (180m)	MRE11/BLISS (180m)	dCas9 30m-WT	MRE11 3h-WT		dCas9	H3K4me1	H3K4me3	H3K9me3
[truncated: 5,362 more rows]
[truncated: 9 more columns]

[truncated: 8 more sheets: BLISS_r1, BLISS_r2, 30m, mre_1, mre_2, cas_1, cas_2, growth_rates]
